# Supplementary material for: Active Learning Configuration Interaction for Excited-State Calculations of Polycyclic Aromatic Hydrocarbons
Source: J Chem Theory Comput. 2021 Nov 17;17(12):7518–30. doi: 10.1021/acs.jctc.1c00769 (PMC8675132; doi:10.1021/acs.jctc.1c00769)
Supplement: Supplementary file 2 — ct1c00769_si_002.zip [file ct1c00769_si_002.zip]

Archive with 138 entries (110 files):
- Anthracene/
- __MACOSX/._Anthracene
- Anthracene/.DS_Store
- __MACOSX/Anthracene/._.DS_Store
- Anthracene/RASCI_2/
- __MACOSX/Anthracene/._RASCI_2
- Anthracene/Hartree_Fock/
- __MACOSX/Anthracene/._Hartree_Fock
- Anthracene/CASCI/
- __MACOSX/Anthracene/._CASCI
- Anthracene/RASCI_2/.DS_Store
- __MACOSX/Anthracene/RASCI_2/._.DS_Store
- Anthracene/RASCI_2/RASCI_2_gamess.inp
- __MACOSX/Anthracene/RASCI_2/._RASCI_2_gamess.inp
- Anthracene/RASCI_2/.ipynb_checkpoints/
- __MACOSX/Anthracene/RASCI_2/._.ipynb_checkpoints
- Anthracene/Hartree_Fock/HF_gamess.inp
- __MACOSX/Anthracene/Hartree_Fock/._HF_gamess.inp
- Anthracene/Hartree_Fock/.DS_Store
- __MACOSX/Anthracene/Hartree_Fock/._.DS_Store
- Anthracene/Hartree_Fock/.ipynb_checkpoints/
- __MACOSX/Anthracene/Hartree_Fock/._.ipynb_checkpoints
- Anthracene/CASCI/anthr.inp
- __MACOSX/Anthracene/CASCI/._anthr.inp
- Anthracene/CASCI/.DS_Store
- __MACOSX/Anthracene/CASCI/._.DS_Store
- Anthracene/RASCI_2/.ipynb_checkpoints/RASCI_2_gamess-checkpoint.dat
- __MACOSX/Anthracene/RASCI_2/.ipynb_checkpoints/._RASCI_2_gamess-checkpoint.dat
- Anthracene/Hartree_Fock/.ipynb_checkpoints/HF_gamess-checkpoint.dat
- __MACOSX/Anthracene/Hartree_Fock/.ipynb_checkpoints/._HF_gamess-checkpoint.dat
- Hexacene/
- __MACOSX/._Hexacene
- Hexacene/.DS_Store
- __MACOSX/Hexacene/._.DS_Store
- Hexacene/RASCI_2/
- __MACOSX/Hexacene/._RASCI_2
- Hexacene/Hartree_Fock/
- __MACOSX/Hexacene/._Hartree_Fock
- Hexacene/RASCI_2/.DS_Store
- __MACOSX/Hexacene/RASCI_2/._.DS_Store
- Hexacene/RASCI_2/RASCI_2_gamess.inp
- __MACOSX/Hexacene/RASCI_2/._RASCI_2_gamess.inp
- Hexacene/Hartree_Fock/HF_gamess.inp
- __MACOSX/Hexacene/Hartree_Fock/._HF_gamess.inp
- Hexacene/Hartree_Fock/.DS_Store
- __MACOSX/Hexacene/Hartree_Fock/._.DS_Store
- Hexacene/Hartree_Fock/.ipynb_checkpoints/
- __MACOSX/Hexacene/Hartree_Fock/._.ipynb_checkpoints
- Hexacene/Hartree_Fock/.ipynb_checkpoints/HF_gamess-checkpoint.inp
- __MACOSX/Hexacene/Hartree_Fock/.ipynb_checkpoints/._HF_gamess-checkpoint.inp
- Naphthalene/
- __MACOSX/._Naphthalene
- Naphthalene/.DS_Store
- __MACOSX/Naphthalene/._.DS_Store
- Naphthalene/.ipynb_checkpoints/
- __MACOSX/Naphthalene/._.ipynb_checkpoints
- Naphthalene/RASCI_2/
- __MACOSX/Naphthalene/._RASCI_2
- Naphthalene/Hartree_Fock/
- __MACOSX/Naphthalene/._Hartree_Fock
- Naphthalene/CASCI/
- __MACOSX/Naphthalene/._CASCI
- Naphthalene/RASCI_2/.DS_Store
- __MACOSX/Naphthalene/RASCI_2/._.DS_Store
- Naphthalene/RASCI_2/RASCI_2_gamess.inp
- __MACOSX/Naphthalene/RASCI_2/._RASCI_2_gamess.inp
- Naphthalene/Hartree_Fock/HF_gamess.inp
- __MACOSX/Naphthalene/Hartree_Fock/._HF_gamess.inp
- Naphthalene/Hartree_Fock/.DS_Store
- __MACOSX/Naphthalene/Hartree_Fock/._.DS_Store
- Naphthalene/CASCI/napht.inp
- __MACOSX/Naphthalene/CASCI/._napht.inp
- Naphthalene/CASCI/.DS_Store
- __MACOSX/Naphthalene/CASCI/._.DS_Store
- Pentacene/
- __MACOSX/._Pentacene
- Pentacene/.DS_Store
- __MACOSX/Pentacene/._.DS_Store
- Pentacene/.ipynb_checkpoints/
- __MACOSX/Pentacene/._.ipynb_checkpoints
- Pentacene/RASCI_2/
- __MACOSX/Pentacene/._RASCI_2
- Pentacene/Hartree_Fock/
- __MACOSX/Pentacene/._Hartree_Fock
- Pentacene/RASCI_2/.DS_Store
- __MACOSX/Pentacene/RASCI_2/._.DS_Store
- Pentacene/RASCI_2/RASCI_2_gamess.inp
- __MACOSX/Pentacene/RASCI_2/._RASCI_2_gamess.inp
- Pentacene/RASCI_2/.ipynb_checkpoints/
- __MACOSX/Pentacene/RASCI_2/._.ipynb_checkpoints
- Pentacene/Hartree_Fock/HF_gamess.inp
- __MACOSX/Pentacene/Hartree_Fock/._HF_gamess.inp
- Pentacene/Hartree_Fock/.DS_Store
- __MACOSX/Pentacene/Hartree_Fock/._.DS_Store
- Pentacene/RASCI_2/.ipynb_checkpoints/RASCI_2_gamess-checkpoint.dat
- __MACOSX/Pentacene/RASCI_2/.ipynb_checkpoints/._RASCI_2_gamess-checkpoint.dat
- Pyrene/
- __MACOSX/._Pyrene
- Pyrene/.DS_Store
- __MACOSX/Pyrene/._.DS_Store
- Pyrene/RASCI_2/
- __MACOSX/Pyrene/._RASCI_2
- Pyrene/Hartree_Fock/
- __MACOSX/Pyrene/._Hartree_Fock
- Pyrene/CASCI/
- __MACOSX/Pyrene/._CASCI
- Pyrene/RASCI_2/.DS_Store
- __MACOSX/Pyrene/RASCI_2/._.DS_Store
- Pyrene/RASCI_2/RASCI_2_gamess.inp
- __MACOSX/Pyrene/RASCI_2/._RASCI_2_gamess.inp
- Pyrene/Hartree_Fock/HF_gamess.inp
- __MACOSX/Pyrene/Hartree_Fock/._HF_gamess.inp
- Pyrene/Hartree_Fock/.DS_Store
- __MACOSX/Pyrene/Hartree_Fock/._.DS_Store
- Pyrene/Hartree_Fock/.ipynb_checkpoints/
- __MACOSX/Pyrene/Hartree_Fock/._.ipynb_checkpoints
- Pyrene/CASCI/.DS_Store
- __MACOSX/Pyrene/CASCI/._.DS_Store
- Pyrene/CASCI/pyrene.inp
- __MACOSX/Pyrene/CASCI/._pyrene.inp
- Pyrene/Hartree_Fock/.ipynb_checkpoints/HF_gamess-checkpoint.dat
- __MACOSX/Pyrene/Hartree_Fock/.ipynb_checkpoints/._HF_gamess-checkpoint.dat
- Tetracene/
- __MACOSX/._Tetracene
- Tetracene/.DS_Store
- __MACOSX/Tetracene/._.DS_Store
- Tetracene/RASCI_2/
- __MACOSX/Tetracene/._RASCI_2
- Tetracene/Hartree_Fock/
- __MACOSX/Tetracene/._Hartree_Fock
- Tetracene/RASCI_2/.DS_Store
- __MACOSX/Tetracene/RASCI_2/._.DS_Store
- Tetracene/RASCI_2/RASCI_2_gamess.inp
- __MACOSX/Tetracene/RASCI_2/._RASCI_2_gamess.inp
- Tetracene/Hartree_Fock/HF_gamess.inp
- __MACOSX/Tetracene/Hartree_Fock/._HF_gamess.inp
- Tetracene/Hartree_Fock/.DS_Store
- __MACOSX/Tetracene/Hartree_Fock/._.DS_Store
