# Supplementary material for: Active Learning Configuration Interaction for Excited-State Calculations of Polycyclic Aromatic Hydrocarbons
Source: J Chem Theory Comput. 2021 Nov 17;17(12):7518–30. doi: 10.1021/acs.jctc.1c00769 (PMC8675132; doi:10.1021/acs.jctc.1c00769)
Supplement: Supplementary file 2 — ct1c00769_si_002.zip [file ct1c00769_si_002.zip › Anthracene/RASCI_2/RASCI_2_gamess.inp]

 $SYSTEM MWORDS=600 TIMLIM=1440  $END

 $CONTRL ISPHER=1 SCFTYP=None RUNTYP=Energy CITYP=GENCI  $END

 $BASIS GBASIS=CCD  $END

 $CIGEN PURES=.TRUE. NFLGDM(1)=1,1 GLIST=INPUT NCORE=40 ITERMX=1000 
 NACT=14 NELS=14 NSTATE=5 PRTTOL=0.00  $END

 $GUESS GUESS=MOREAD NORB=246 NORDER=1 IORDER(40)=42 IORDER(42)=40 
 IORDER(37)=41 IORDER(41)=37 IORDER(51)=57 IORDER(57)=51 IORDER(52)=63 
 IORDER(63)=52 IORDER(53)=65 IORDER(65)=53  $END

 $DATA 
 anthracene RHF
 C1
 C  6  -11.089332     0.908499    -0.014377
 C  6   -9.726938     0.909422    -0.009475
 C  6   -8.996001     2.125844    -0.010162
 C  6   -9.724614     3.365511    -0.016133
 C  6  -11.142944     3.318371    -0.021114
 C  6  -11.806348     2.128431    -0.020283
 C  6   -7.604230     2.159918    -0.005319
 C  6   -9.017896     4.565071    -0.016863
 C  6   -7.626124     4.599145    -0.012008
 C  6   -6.897511     3.359477    -0.006088
 C  6   -5.479180     3.406615    -0.001227
 H  1   -4.932631     2.470890     0.003200
 C  6   -4.815775     4.596554    -0.002117
 C  6   -5.532791     5.816487    -0.007921
 C  6   -6.895186     5.815567    -0.012699
 H  1   -7.054377     1.224701    -0.000832
 H  1  -11.631981    -0.028058    -0.013791
 H  1   -9.175010    -0.023154    -0.004936
 H  1  -11.689491     4.254096    -0.025604
 H  1  -12.888582     2.109763    -0.024140
 H  1   -9.567738     5.500294    -0.021335
 H  1   -3.733540     4.615225     0.001642
 H  1   -4.990147     6.753047    -0.008550
 H  1   -7.447110     6.748145    -0.017127
 $END

 $GCILST 
 834
 2 2 2 2 2 2 2 0 0 0 0 0 0 0 
 0 2 2 2 2 2 2 0 0 0 0 0 0 2 
 0 2 2 2 2 2 2 0 0 0 0 0 1 1 
 0 2 2 2 2 2 2 0 0 0 0 0 2 0 
 0 2 2 2 2 2 2 0 0 0 0 1 0 1 
 0 2 2 2 2 2 2 0 0 0 0 1 1 0 
 0 2 2 2 2 2 2 0 0 0 0 2 0 0 
 0 2 2 2 2 2 2 0 0 0 1 0 0 1 
 0 2 2 2 2 2 2 0 0 0 1 0 1 0 
 0 2 2 2 2 2 2 0 0 0 1 1 0 0 
 0 2 2 2 2 2 2 0 0 0 2 0 0 0 
 0 2 2 2 2 2 2 0 0 1 0 0 0 1 
 0 2 2 2 2 2 2 0 0 1 0 0 1 0 
 0 2 2 2 2 2 2 0 0 1 0 1 0 0 
 0 2 2 2 2 2 2 0 0 1 1 0 0 0 
 0 2 2 2 2 2 2 0 0 2 0 0 0 0 
 0 2 2 2 2 2 2 0 1 0 0 0 0 1 
 0 2 2 2 2 2 2 0 1 0 0 0 1 0 
 0 2 2 2 2 2 2 0 1 0 0 1 0 0 
 0 2 2 2 2 2 2 0 1 0 1 0 0 0 
 0 2 2 2 2 2 2 0 1 1 0 0 0 0 
 0 2 2 2 2 2 2 0 2 0 0 0 0 0 
 0 2 2 2 2 2 2 1 0 0 0 0 0 1 
 0 2 2 2 2 2 2 1 0 0 0 0 1 0 
 0 2 2 2 2 2 2 1 0 0 0 1 0 0 
 0 2 2 2 2 2 2 1 0 0 1 0 0 0 
 0 2 2 2 2 2 2 1 0 1 0 0 0 0 
 0 2 2 2 2 2 2 1 1 0 0 0 0 0 
 0 2 2 2 2 2 2 2 0 0 0 0 0 0 
 1 1 2 2 2 2 2 0 0 0 0 0 0 2 
 1 1 2 2 2 2 2 0 0 0 0 0 1 1 
 1 1 2 2 2 2 2 0 0 0 0 0 2 0 
 1 1 2 2 2 2 2 0 0 0 0 1 0 1 
 1 1 2 2 2 2 2 0 0 0 0 1 1 0 
 1 1 2 2 2 2 2 0 0 0 0 2 0 0 
 1 1 2 2 2 2 2 0 0 0 1 0 0 1 
 1 1 2 2 2 2 2 0 0 0 1 0 1 0 
 1 1 2 2 2 2 2 0 0 0 1 1 0 0 
 1 1 2 2 2 2 2 0 0 0 2 0 0 0 
 1 1 2 2 2 2 2 0 0 1 0 0 0 1 
 1 1 2 2 2 2 2 0 0 1 0 0 1 0 
 1 1 2 2 2 2 2 0 0 1 0 1 0 0 
 1 1 2 2 2 2 2 0 0 1 1 0 0 0 
 1 1 2 2 2 2 2 0 0 2 0 0 0 0 
 1 1 2 2 2 2 2 0 1 0 0 0 0 1 
 1 1 2 2 2 2 2 0 1 0 0 0 1 0 
 1 1 2 2 2 2 2 0 1 0 0 1 0 0 
 1 1 2 2 2 2 2 0 1 0 1 0 0 0 
 1 1 2 2 2 2 2 0 1 1 0 0 0 0 
 1 1 2 2 2 2 2 0 2 0 0 0 0 0 
 1 1 2 2 2 2 2 1 0 0 0 0 0 1 
 1 1 2 2 2 2 2 1 0 0 0 0 1 0 
 1 1 2 2 2 2 2 1 0 0 0 1 0 0 
 1 1 2 2 2 2 2 1 0 0 1 0 0 0 
 1 1 2 2 2 2 2 1 0 1 0 0 0 0 
 1 1 2 2 2 2 2 1 1 0 0 0 0 0 
 1 1 2 2 2 2 2 2 0 0 0 0 0 0 
 1 2 1 2 2 2 2 0 0 0 0 0 0 2 
 1 2 1 2 2 2 2 0 0 0 0 0 1 1 
 1 2 1 2 2 2 2 0 0 0 0 0 2 0 
 1 2 1 2 2 2 2 0 0 0 0 1 0 1 
 1 2 1 2 2 2 2 0 0 0 0 1 1 0 
 1 2 1 2 2 2 2 0 0 0 0 2 0 0 
 1 2 1 2 2 2 2 0 0 0 1 0 0 1 
 1 2 1 2 2 2 2 0 0 0 1 0 1 0 
 1 2 1 2 2 2 2 0 0 0 1 1 0 0 
 1 2 1 2 2 2 2 0 0 0 2 0 0 0 
 1 2 1 2 2 2 2 0 0 1 0 0 0 1 
 1 2 1 2 2 2 2 0 0 1 0 0 1 0 
 1 2 1 2 2 2 2 0 0 1 0 1 0 0 
 1 2 1 2 2 2 2 0 0 1 1 0 0 0 
 1 2 1 2 2 2 2 0 0 2 0 0 0 0 
 1 2 1 2 2 2 2 0 1 0 0 0 0 1 
 1 2 1 2 2 2 2 0 1 0 0 0 1 0 
 1 2 1 2 2 2 2 0 1 0 0 1 0 0 
 1 2 1 2 2 2 2 0 1 0 1 0 0 0 
 1 2 1 2 2 2 2 0 1 1 0 0 0 0 
 1 2 1 2 2 2 2 0 2 0 0 0 0 0 
 1 2 1 2 2 2 2 1 0 0 0 0 0 1 
 1 2 1 2 2 2 2 1 0 0 0 0 1 0 
 1 2 1 2 2 2 2 1 0 0 0 1 0 0 
 1 2 1 2 2 2 2 1 0 0 1 0 0 0 
 1 2 1 2 2 2 2 1 0 1 0 0 0 0 
 1 2 1 2 2 2 2 1 1 0 0 0 0 0 
 1 2 1 2 2 2 2 2 0 0 0 0 0 0 
 1 2 2 1 2 2 2 0 0 0 0 0 0 2 
 1 2 2 1 2 2 2 0 0 0 0 0 1 1 
 1 2 2 1 2 2 2 0 0 0 0 0 2 0 
 1 2 2 1 2 2 2 0 0 0 0 1 0 1 
 1 2 2 1 2 2 2 0 0 0 0 1 1 0 
 1 2 2 1 2 2 2 0 0 0 0 2 0 0 
 1 2 2 1 2 2 2 0 0 0 1 0 0 1 
 1 2 2 1 2 2 2 0 0 0 1 0 1 0 
 1 2 2 1 2 2 2 0 0 0 1 1 0 0 
 1 2 2 1 2 2 2 0 0 0 2 0 0 0 
 1 2 2 1 2 2 2 0 0 1 0 0 0 1 
 1 2 2 1 2 2 2 0 0 1 0 0 1 0 
 1 2 2 1 2 2 2 0 0 1 0 1 0 0 
 1 2 2 1 2 2 2 0 0 1 1 0 0 0 
 1 2 2 1 2 2 2 0 0 2 0 0 0 0 
 1 2 2 1 2 2 2 0 1 0 0 0 0 1 
 1 2 2 1 2 2 2 0 1 0 0 0 1 0 
 1 2 2 1 2 2 2 0 1 0 0 1 0 0 
 1 2 2 1 2 2 2 0 1 0 1 0 0 0 
 1 2 2 1 2 2 2 0 1 1 0 0 0 0 
 1 2 2 1 2 2 2 0 2 0 0 0 0 0 
 1 2 2 1 2 2 2 1 0 0 0 0 0 1 
 1 2 2 1 2 2 2 1 0 0 0 0 1 0 
 1 2 2 1 2 2 2 1 0 0 0 1 0 0 
 1 2 2 1 2 2 2 1 0 0 1 0 0 0 
 1 2 2 1 2 2 2 1 0 1 0 0 0 0 
 1 2 2 1 2 2 2 1 1 0 0 0 0 0 
 1 2 2 1 2 2 2 2 0 0 0 0 0 0 
 1 2 2 2 1 2 2 0 0 0 0 0 0 2 
 1 2 2 2 1 2 2 0 0 0 0 0 1 1 
 1 2 2 2 1 2 2 0 0 0 0 0 2 0 
 1 2 2 2 1 2 2 0 0 0 0 1 0 1 
 1 2 2 2 1 2 2 0 0 0 0 1 1 0 
 1 2 2 2 1 2 2 0 0 0 0 2 0 0 
 1 2 2 2 1 2 2 0 0 0 1 0 0 1 
 1 2 2 2 1 2 2 0 0 0 1 0 1 0 
 1 2 2 2 1 2 2 0 0 0 1 1 0 0 
 1 2 2 2 1 2 2 0 0 0 2 0 0 0 
 1 2 2 2 1 2 2 0 0 1 0 0 0 1 
 1 2 2 2 1 2 2 0 0 1 0 0 1 0 
 1 2 2 2 1 2 2 0 0 1 0 1 0 0 
 1 2 2 2 1 2 2 0 0 1 1 0 0 0 
 1 2 2 2 1 2 2 0 0 2 0 0 0 0 
 1 2 2 2 1 2 2 0 1 0 0 0 0 1 
 1 2 2 2 1 2 2 0 1 0 0 0 1 0 
 1 2 2 2 1 2 2 0 1 0 0 1 0 0 
 1 2 2 2 1 2 2 0 1 0 1 0 0 0 
 1 2 2 2 1 2 2 0 1 1 0 0 0 0 
 1 2 2 2 1 2 2 0 2 0 0 0 0 0 
 1 2 2 2 1 2 2 1 0 0 0 0 0 1 
 1 2 2 2 1 2 2 1 0 0 0 0 1 0 
 1 2 2 2 1 2 2 1 0 0 0 1 0 0 
 1 2 2 2 1 2 2 1 0 0 1 0 0 0 
 1 2 2 2 1 2 2 1 0 1 0 0 0 0 
 1 2 2 2 1 2 2 1 1 0 0 0 0 0 
 1 2 2 2 1 2 2 2 0 0 0 0 0 0 
 1 2 2 2 2 1 2 0 0 0 0 0 0 2 
 1 2 2 2 2 1 2 0 0 0 0 0 1 1 
 1 2 2 2 2 1 2 0 0 0 0 0 2 0 
 1 2 2 2 2 1 2 0 0 0 0 1 0 1 
 1 2 2 2 2 1 2 0 0 0 0 1 1 0 
 1 2 2 2 2 1 2 0 0 0 0 2 0 0 
 1 2 2 2 2 1 2 0 0 0 1 0 0 1 
 1 2 2 2 2 1 2 0 0 0 1 0 1 0 
 1 2 2 2 2 1 2 0 0 0 1 1 0 0 
 1 2 2 2 2 1 2 0 0 0 2 0 0 0 
 1 2 2 2 2 1 2 0 0 1 0 0 0 1 
 1 2 2 2 2 1 2 0 0 1 0 0 1 0 
 1 2 2 2 2 1 2 0 0 1 0 1 0 0 
 1 2 2 2 2 1 2 0 0 1 1 0 0 0 
 1 2 2 2 2 1 2 0 0 2 0 0 0 0 
 1 2 2 2 2 1 2 0 1 0 0 0 0 1 
 1 2 2 2 2 1 2 0 1 0 0 0 1 0 
 1 2 2 2 2 1 2 0 1 0 0 1 0 0 
 1 2 2 2 2 1 2 0 1 0 1 0 0 0 
 1 2 2 2 2 1 2 0 1 1 0 0 0 0 
 1 2 2 2 2 1 2 0 2 0 0 0 0 0 
 1 2 2 2 2 1 2 1 0 0 0 0 0 1 
 1 2 2 2 2 1 2 1 0 0 0 0 1 0 
 1 2 2 2 2 1 2 1 0 0 0 1 0 0 
 1 2 2 2 2 1 2 1 0 0 1 0 0 0 
 1 2 2 2 2 1 2 1 0 1 0 0 0 0 
 1 2 2 2 2 1 2 1 1 0 0 0 0 0 
 1 2 2 2 2 1 2 2 0 0 0 0 0 0 
 1 2 2 2 2 2 1 0 0 0 0 0 0 2 
 1 2 2 2 2 2 1 0 0 0 0 0 1 1 
 1 2 2 2 2 2 1 0 0 0 0 0 2 0 
 1 2 2 2 2 2 1 0 0 0 0 1 0 1 
 1 2 2 2 2 2 1 0 0 0 0 1 1 0 
 1 2 2 2 2 2 1 0 0 0 0 2 0 0 
 1 2 2 2 2 2 1 0 0 0 1 0 0 1 
 1 2 2 2 2 2 1 0 0 0 1 0 1 0 
 1 2 2 2 2 2 1 0 0 0 1 1 0 0 
 1 2 2 2 2 2 1 0 0 0 2 0 0 0 
 1 2 2 2 2 2 1 0 0 1 0 0 0 1 
 1 2 2 2 2 2 1 0 0 1 0 0 1 0 
 1 2 2 2 2 2 1 0 0 1 0 1 0 0 
 1 2 2 2 2 2 1 0 0 1 1 0 0 0 
 1 2 2 2 2 2 1 0 0 2 0 0 0 0 
 1 2 2 2 2 2 1 0 1 0 0 0 0 1 
 1 2 2 2 2 2 1 0 1 0 0 0 1 0 
 1 2 2 2 2 2 1 0 1 0 0 1 0 0 
 1 2 2 2 2 2 1 0 1 0 1 0 0 0 
 1 2 2 2 2 2 1 0 1 1 0 0 0 0 
 1 2 2 2 2 2 1 0 2 0 0 0 0 0 
 1 2 2 2 2 2 1 1 0 0 0 0 0 1 
 1 2 2 2 2 2 1 1 0 0 0 0 1 0 
 1 2 2 2 2 2 1 1 0 0 0 1 0 0 
 1 2 2 2 2 2 1 1 0 0 1 0 0 0 
 1 2 2 2 2 2 1 1 0 1 0 0 0 0 
 1 2 2 2 2 2 1 1 1 0 0 0 0 0 
 1 2 2 2 2 2 1 2 0 0 0 0 0 0 
 1 2 2 2 2 2 2 0 0 0 0 0 0 1 
 1 2 2 2 2 2 2 0 0 0 0 0 1 0 
 1 2 2 2 2 2 2 0 0 0 0 1 0 0 
 1 2 2 2 2 2 2 0 0 0 1 0 0 0 
 1 2 2 2 2 2 2 0 0 1 0 0 0 0 
 1 2 2 2 2 2 2 0 1 0 0 0 0 0 
 1 2 2 2 2 2 2 1 0 0 0 0 0 0 
 2 0 2 2 2 2 2 0 0 0 0 0 0 2 
 2 0 2 2 2 2 2 0 0 0 0 0 1 1 
 2 0 2 2 2 2 2 0 0 0 0 0 2 0 
 2 0 2 2 2 2 2 0 0 0 0 1 0 1 
 2 0 2 2 2 2 2 0 0 0 0 1 1 0 
 2 0 2 2 2 2 2 0 0 0 0 2 0 0 
 2 0 2 2 2 2 2 0 0 0 1 0 0 1 
 2 0 2 2 2 2 2 0 0 0 1 0 1 0 
 2 0 2 2 2 2 2 0 0 0 1 1 0 0 
 2 0 2 2 2 2 2 0 0 0 2 0 0 0 
 2 0 2 2 2 2 2 0 0 1 0 0 0 1 
 2 0 2 2 2 2 2 0 0 1 0 0 1 0 
 2 0 2 2 2 2 2 0 0 1 0 1 0 0 
 2 0 2 2 2 2 2 0 0 1 1 0 0 0 
 2 0 2 2 2 2 2 0 0 2 0 0 0 0 
 2 0 2 2 2 2 2 0 1 0 0 0 0 1 
 2 0 2 2 2 2 2 0 1 0 0 0 1 0 
 2 0 2 2 2 2 2 0 1 0 0 1 0 0 
 2 0 2 2 2 2 2 0 1 0 1 0 0 0 
 2 0 2 2 2 2 2 0 1 1 0 0 0 0 
 2 0 2 2 2 2 2 0 2 0 0 0 0 0 
 2 0 2 2 2 2 2 1 0 0 0 0 0 1 
 2 0 2 2 2 2 2 1 0 0 0 0 1 0 
 2 0 2 2 2 2 2 1 0 0 0 1 0 0 
 2 0 2 2 2 2 2 1 0 0 1 0 0 0 
 2 0 2 2 2 2 2 1 0 1 0 0 0 0 
 2 0 2 2 2 2 2 1 1 0 0 0 0 0 
 2 0 2 2 2 2 2 2 0 0 0 0 0 0 
 2 1 1 2 2 2 2 0 0 0 0 0 0 2 
 2 1 1 2 2 2 2 0 0 0 0 0 1 1 
 2 1 1 2 2 2 2 0 0 0 0 0 2 0 
 2 1 1 2 2 2 2 0 0 0 0 1 0 1 
 2 1 1 2 2 2 2 0 0 0 0 1 1 0 
 2 1 1 2 2 2 2 0 0 0 0 2 0 0 
 2 1 1 2 2 2 2 0 0 0 1 0 0 1 
 2 1 1 2 2 2 2 0 0 0 1 0 1 0 
 2 1 1 2 2 2 2 0 0 0 1 1 0 0 
 2 1 1 2 2 2 2 0 0 0 2 0 0 0 
 2 1 1 2 2 2 2 0 0 1 0 0 0 1 
 2 1 1 2 2 2 2 0 0 1 0 0 1 0 
 2 1 1 2 2 2 2 0 0 1 0 1 0 0 
 2 1 1 2 2 2 2 0 0 1 1 0 0 0 
 2 1 1 2 2 2 2 0 0 2 0 0 0 0 
 2 1 1 2 2 2 2 0 1 0 0 0 0 1 
 2 1 1 2 2 2 2 0 1 0 0 0 1 0 
 2 1 1 2 2 2 2 0 1 0 0 1 0 0 
 2 1 1 2 2 2 2 0 1 0 1 0 0 0 
 2 1 1 2 2 2 2 0 1 1 0 0 0 0 
 2 1 1 2 2 2 2 0 2 0 0 0 0 0 
 2 1 1 2 2 2 2 1 0 0 0 0 0 1 
 2 1 1 2 2 2 2 1 0 0 0 0 1 0 
 2 1 1 2 2 2 2 1 0 0 0 1 0 0 
 2 1 1 2 2 2 2 1 0 0 1 0 0 0 
 2 1 1 2 2 2 2 1 0 1 0 0 0 0 
 2 1 1 2 2 2 2 1 1 0 0 0 0 0 
 2 1 1 2 2 2 2 2 0 0 0 0 0 0 
 2 1 2 1 2 2 2 0 0 0 0 0 0 2 
 2 1 2 1 2 2 2 0 0 0 0 0 1 1 
 2 1 2 1 2 2 2 0 0 0 0 0 2 0 
 2 1 2 1 2 2 2 0 0 0 0 1 0 1 
 2 1 2 1 2 2 2 0 0 0 0 1 1 0 
 2 1 2 1 2 2 2 0 0 0 0 2 0 0 
 2 1 2 1 2 2 2 0 0 0 1 0 0 1 
 2 1 2 1 2 2 2 0 0 0 1 0 1 0 
 2 1 2 1 2 2 2 0 0 0 1 1 0 0 
 2 1 2 1 2 2 2 0 0 0 2 0 0 0 
 2 1 2 1 2 2 2 0 0 1 0 0 0 1 
 2 1 2 1 2 2 2 0 0 1 0 0 1 0 
 2 1 2 1 2 2 2 0 0 1 0 1 0 0 
 2 1 2 1 2 2 2 0 0 1 1 0 0 0 
 2 1 2 1 2 2 2 0 0 2 0 0 0 0 
 2 1 2 1 2 2 2 0 1 0 0 0 0 1 
 2 1 2 1 2 2 2 0 1 0 0 0 1 0 
 2 1 2 1 2 2 2 0 1 0 0 1 0 0 
 2 1 2 1 2 2 2 0 1 0 1 0 0 0 
 2 1 2 1 2 2 2 0 1 1 0 0 0 0 
 2 1 2 1 2 2 2 0 2 0 0 0 0 0 
 2 1 2 1 2 2 2 1 0 0 0 0 0 1 
 2 1 2 1 2 2 2 1 0 0 0 0 1 0 
 2 1 2 1 2 2 2 1 0 0 0 1 0 0 
 2 1 2 1 2 2 2 1 0 0 1 0 0 0 
 2 1 2 1 2 2 2 1 0 1 0 0 0 0 
 2 1 2 1 2 2 2 1 1 0 0 0 0 0 
 2 1 2 1 2 2 2 2 0 0 0 0 0 0 
 2 1 2 2 1 2 2 0 0 0 0 0 0 2 
 2 1 2 2 1 2 2 0 0 0 0 0 1 1 
 2 1 2 2 1 2 2 0 0 0 0 0 2 0 
 2 1 2 2 1 2 2 0 0 0 0 1 0 1 
 2 1 2 2 1 2 2 0 0 0 0 1 1 0 
 2 1 2 2 1 2 2 0 0 0 0 2 0 0 
 2 1 2 2 1 2 2 0 0 0 1 0 0 1 
 2 1 2 2 1 2 2 0 0 0 1 0 1 0 
 2 1 2 2 1 2 2 0 0 0 1 1 0 0 
 2 1 2 2 1 2 2 0 0 0 2 0 0 0 
 2 1 2 2 1 2 2 0 0 1 0 0 0 1 
 2 1 2 2 1 2 2 0 0 1 0 0 1 0 
 2 1 2 2 1 2 2 0 0 1 0 1 0 0 
 2 1 2 2 1 2 2 0 0 1 1 0 0 0 
 2 1 2 2 1 2 2 0 0 2 0 0 0 0 
 2 1 2 2 1 2 2 0 1 0 0 0 0 1 
 2 1 2 2 1 2 2 0 1 0 0 0 1 0 
 2 1 2 2 1 2 2 0 1 0 0 1 0 0 
 2 1 2 2 1 2 2 0 1 0 1 0 0 0 
 2 1 2 2 1 2 2 0 1 1 0 0 0 0 
 2 1 2 2 1 2 2 0 2 0 0 0 0 0 
 2 1 2 2 1 2 2 1 0 0 0 0 0 1 
 2 1 2 2 1 2 2 1 0 0 0 0 1 0 
 2 1 2 2 1 2 2 1 0 0 0 1 0 0 
 2 1 2 2 1 2 2 1 0 0 1 0 0 0 
 2 1 2 2 1 2 2 1 0 1 0 0 0 0 
 2 1 2 2 1 2 2 1 1 0 0 0 0 0 
 2 1 2 2 1 2 2 2 0 0 0 0 0 0 
 2 1 2 2 2 1 2 0 0 0 0 0 0 2 
 2 1 2 2 2 1 2 0 0 0 0 0 1 1 
 2 1 2 2 2 1 2 0 0 0 0 0 2 0 
 2 1 2 2 2 1 2 0 0 0 0 1 0 1 
 2 1 2 2 2 1 2 0 0 0 0 1 1 0 
 2 1 2 2 2 1 2 0 0 0 0 2 0 0 
 2 1 2 2 2 1 2 0 0 0 1 0 0 1 
 2 1 2 2 2 1 2 0 0 0 1 0 1 0 
 2 1 2 2 2 1 2 0 0 0 1 1 0 0 
 2 1 2 2 2 1 2 0 0 0 2 0 0 0 
 2 1 2 2 2 1 2 0 0 1 0 0 0 1 
 2 1 2 2 2 1 2 0 0 1 0 0 1 0 
 2 1 2 2 2 1 2 0 0 1 0 1 0 0 
 2 1 2 2 2 1 2 0 0 1 1 0 0 0 
 2 1 2 2 2 1 2 0 0 2 0 0 0 0 
 2 1 2 2 2 1 2 0 1 0 0 0 0 1 
 2 1 2 2 2 1 2 0 1 0 0 0 1 0 
 2 1 2 2 2 1 2 0 1 0 0 1 0 0 
 2 1 2 2 2 1 2 0 1 0 1 0 0 0 
 2 1 2 2 2 1 2 0 1 1 0 0 0 0 
 2 1 2 2 2 1 2 0 2 0 0 0 0 0 
 2 1 2 2 2 1 2 1 0 0 0 0 0 1 
 2 1 2 2 2 1 2 1 0 0 0 0 1 0 
 2 1 2 2 2 1 2 1 0 0 0 1 0 0 
 2 1 2 2 2 1 2 1 0 0 1 0 0 0 
 2 1 2 2 2 1 2 1 0 1 0 0 0 0 
 2 1 2 2 2 1 2 1 1 0 0 0 0 0 
 2 1 2 2 2 1 2 2 0 0 0 0 0 0 
 2 1 2 2 2 2 1 0 0 0 0 0 0 2 
 2 1 2 2 2 2 1 0 0 0 0 0 1 1 
 2 1 2 2 2 2 1 0 0 0 0 0 2 0 
 2 1 2 2 2 2 1 0 0 0 0 1 0 1 
 2 1 2 2 2 2 1 0 0 0 0 1 1 0 
 2 1 2 2 2 2 1 0 0 0 0 2 0 0 
 2 1 2 2 2 2 1 0 0 0 1 0 0 1 
 2 1 2 2 2 2 1 0 0 0 1 0 1 0 
 2 1 2 2 2 2 1 0 0 0 1 1 0 0 
 2 1 2 2 2 2 1 0 0 0 2 0 0 0 
 2 1 2 2 2 2 1 0 0 1 0 0 0 1 
 2 1 2 2 2 2 1 0 0 1 0 0 1 0 
 2 1 2 2 2 2 1 0 0 1 0 1 0 0 
 2 1 2 2 2 2 1 0 0 1 1 0 0 0 
 2 1 2 2 2 2 1 0 0 2 0 0 0 0 
 2 1 2 2 2 2 1 0 1 0 0 0 0 1 
 2 1 2 2 2 2 1 0 1 0 0 0 1 0 
 2 1 2 2 2 2 1 0 1 0 0 1 0 0 
 2 1 2 2 2 2 1 0 1 0 1 0 0 0 
 2 1 2 2 2 2 1 0 1 1 0 0 0 0 
 2 1 2 2 2 2 1 0 2 0 0 0 0 0 
 2 1 2 2 2 2 1 1 0 0 0 0 0 1 
 2 1 2 2 2 2 1 1 0 0 0 0 1 0 
 2 1 2 2 2 2 1 1 0 0 0 1 0 0 
 2 1 2 2 2 2 1 1 0 0 1 0 0 0 
 2 1 2 2 2 2 1 1 0 1 0 0 0 0 
 2 1 2 2 2 2 1 1 1 0 0 0 0 0 
 2 1 2 2 2 2 1 2 0 0 0 0 0 0 
 2 1 2 2 2 2 2 0 0 0 0 0 0 1 
 2 1 2 2 2 2 2 0 0 0 0 0 1 0 
 2 1 2 2 2 2 2 0 0 0 0 1 0 0 
 2 1 2 2 2 2 2 0 0 0 1 0 0 0 
 2 1 2 2 2 2 2 0 0 1 0 0 0 0 
 2 1 2 2 2 2 2 0 1 0 0 0 0 0 
 2 1 2 2 2 2 2 1 0 0 0 0 0 0 
 2 2 0 2 2 2 2 0 0 0 0 0 0 2 
 2 2 0 2 2 2 2 0 0 0 0 0 1 1 
 2 2 0 2 2 2 2 0 0 0 0 0 2 0 
 2 2 0 2 2 2 2 0 0 0 0 1 0 1 
 2 2 0 2 2 2 2 0 0 0 0 1 1 0 
 2 2 0 2 2 2 2 0 0 0 0 2 0 0 
 2 2 0 2 2 2 2 0 0 0 1 0 0 1 
 2 2 0 2 2 2 2 0 0 0 1 0 1 0 
 2 2 0 2 2 2 2 0 0 0 1 1 0 0 
 2 2 0 2 2 2 2 0 0 0 2 0 0 0 
 2 2 0 2 2 2 2 0 0 1 0 0 0 1 
 2 2 0 2 2 2 2 0 0 1 0 0 1 0 
 2 2 0 2 2 2 2 0 0 1 0 1 0 0 
 2 2 0 2 2 2 2 0 0 1 1 0 0 0 
 2 2 0 2 2 2 2 0 0 2 0 0 0 0 
 2 2 0 2 2 2 2 0 1 0 0 0 0 1 
 2 2 0 2 2 2 2 0 1 0 0 0 1 0 
 2 2 0 2 2 2 2 0 1 0 0 1 0 0 
 2 2 0 2 2 2 2 0 1 0 1 0 0 0 
 2 2 0 2 2 2 2 0 1 1 0 0 0 0 
 2 2 0 2 2 2 2 0 2 0 0 0 0 0 
 2 2 0 2 2 2 2 1 0 0 0 0 0 1 
 2 2 0 2 2 2 2 1 0 0 0 0 1 0 
 2 2 0 2 2 2 2 1 0 0 0 1 0 0 
 2 2 0 2 2 2 2 1 0 0 1 0 0 0 
 2 2 0 2 2 2 2 1 0 1 0 0 0 0 
 2 2 0 2 2 2 2 1 1 0 0 0 0 0 
 2 2 0 2 2 2 2 2 0 0 0 0 0 0 
 2 2 1 1 2 2 2 0 0 0 0 0 0 2 
 2 2 1 1 2 2 2 0 0 0 0 0 1 1 
 2 2 1 1 2 2 2 0 0 0 0 0 2 0 
 2 2 1 1 2 2 2 0 0 0 0 1 0 1 
 2 2 1 1 2 2 2 0 0 0 0 1 1 0 
 2 2 1 1 2 2 2 0 0 0 0 2 0 0 
 2 2 1 1 2 2 2 0 0 0 1 0 0 1 
 2 2 1 1 2 2 2 0 0 0 1 0 1 0 
 2 2 1 1 2 2 2 0 0 0 1 1 0 0 
 2 2 1 1 2 2 2 0 0 0 2 0 0 0 
 2 2 1 1 2 2 2 0 0 1 0 0 0 1 
 2 2 1 1 2 2 2 0 0 1 0 0 1 0 
 2 2 1 1 2 2 2 0 0 1 0 1 0 0 
 2 2 1 1 2 2 2 0 0 1 1 0 0 0 
 2 2 1 1 2 2 2 0 0 2 0 0 0 0 
 2 2 1 1 2 2 2 0 1 0 0 0 0 1 
 2 2 1 1 2 2 2 0 1 0 0 0 1 0 
 2 2 1 1 2 2 2 0 1 0 0 1 0 0 
 2 2 1 1 2 2 2 0 1 0 1 0 0 0 
 2 2 1 1 2 2 2 0 1 1 0 0 0 0 
 2 2 1 1 2 2 2 0 2 0 0 0 0 0 
 2 2 1 1 2 2 2 1 0 0 0 0 0 1 
 2 2 1 1 2 2 2 1 0 0 0 0 1 0 
 2 2 1 1 2 2 2 1 0 0 0 1 0 0 
 2 2 1 1 2 2 2 1 0 0 1 0 0 0 
 2 2 1 1 2 2 2 1 0 1 0 0 0 0 
 2 2 1 1 2 2 2 1 1 0 0 0 0 0 
 2 2 1 1 2 2 2 2 0 0 0 0 0 0 
 2 2 1 2 1 2 2 0 0 0 0 0 0 2 
 2 2 1 2 1 2 2 0 0 0 0 0 1 1 
 2 2 1 2 1 2 2 0 0 0 0 0 2 0 
 2 2 1 2 1 2 2 0 0 0 0 1 0 1 
 2 2 1 2 1 2 2 0 0 0 0 1 1 0 
 2 2 1 2 1 2 2 0 0 0 0 2 0 0 
 2 2 1 2 1 2 2 0 0 0 1 0 0 1 
 2 2 1 2 1 2 2 0 0 0 1 0 1 0 
 2 2 1 2 1 2 2 0 0 0 1 1 0 0 
 2 2 1 2 1 2 2 0 0 0 2 0 0 0 
 2 2 1 2 1 2 2 0 0 1 0 0 0 1 
 2 2 1 2 1 2 2 0 0 1 0 0 1 0 
 2 2 1 2 1 2 2 0 0 1 0 1 0 0 
 2 2 1 2 1 2 2 0 0 1 1 0 0 0 
 2 2 1 2 1 2 2 0 0 2 0 0 0 0 
 2 2 1 2 1 2 2 0 1 0 0 0 0 1 
 2 2 1 2 1 2 2 0 1 0 0 0 1 0 
 2 2 1 2 1 2 2 0 1 0 0 1 0 0 
 2 2 1 2 1 2 2 0 1 0 1 0 0 0 
 2 2 1 2 1 2 2 0 1 1 0 0 0 0 
 2 2 1 2 1 2 2 0 2 0 0 0 0 0 
 2 2 1 2 1 2 2 1 0 0 0 0 0 1 
 2 2 1 2 1 2 2 1 0 0 0 0 1 0 
 2 2 1 2 1 2 2 1 0 0 0 1 0 0 
 2 2 1 2 1 2 2 1 0 0 1 0 0 0 
 2 2 1 2 1 2 2 1 0 1 0 0 0 0 
 2 2 1 2 1 2 2 1 1 0 0 0 0 0 
 2 2 1 2 1 2 2 2 0 0 0 0 0 0 
 2 2 1 2 2 1 2 0 0 0 0 0 0 2 
 2 2 1 2 2 1 2 0 0 0 0 0 1 1 
 2 2 1 2 2 1 2 0 0 0 0 0 2 0 
 2 2 1 2 2 1 2 0 0 0 0 1 0 1 
 2 2 1 2 2 1 2 0 0 0 0 1 1 0 
 2 2 1 2 2 1 2 0 0 0 0 2 0 0 
 2 2 1 2 2 1 2 0 0 0 1 0 0 1 
 2 2 1 2 2 1 2 0 0 0 1 0 1 0 
 2 2 1 2 2 1 2 0 0 0 1 1 0 0 
 2 2 1 2 2 1 2 0 0 0 2 0 0 0 
 2 2 1 2 2 1 2 0 0 1 0 0 0 1 
 2 2 1 2 2 1 2 0 0 1 0 0 1 0 
 2 2 1 2 2 1 2 0 0 1 0 1 0 0 
 2 2 1 2 2 1 2 0 0 1 1 0 0 0 
 2 2 1 2 2 1 2 0 0 2 0 0 0 0 
 2 2 1 2 2 1 2 0 1 0 0 0 0 1 
 2 2 1 2 2 1 2 0 1 0 0 0 1 0 
 2 2 1 2 2 1 2 0 1 0 0 1 0 0 
 2 2 1 2 2 1 2 0 1 0 1 0 0 0 
 2 2 1 2 2 1 2 0 1 1 0 0 0 0 
 2 2 1 2 2 1 2 0 2 0 0 0 0 0 
 2 2 1 2 2 1 2 1 0 0 0 0 0 1 
 2 2 1 2 2 1 2 1 0 0 0 0 1 0 
 2 2 1 2 2 1 2 1 0 0 0 1 0 0 
 2 2 1 2 2 1 2 1 0 0 1 0 0 0 
 2 2 1 2 2 1 2 1 0 1 0 0 0 0 
 2 2 1 2 2 1 2 1 1 0 0 0 0 0 
 2 2 1 2 2 1 2 2 0 0 0 0 0 0 
 2 2 1 2 2 2 1 0 0 0 0 0 0 2 
 2 2 1 2 2 2 1 0 0 0 0 0 1 1 
 2 2 1 2 2 2 1 0 0 0 0 0 2 0 
 2 2 1 2 2 2 1 0 0 0 0 1 0 1 
 2 2 1 2 2 2 1 0 0 0 0 1 1 0 
 2 2 1 2 2 2 1 0 0 0 0 2 0 0 
 2 2 1 2 2 2 1 0 0 0 1 0 0 1 
 2 2 1 2 2 2 1 0 0 0 1 0 1 0 
 2 2 1 2 2 2 1 0 0 0 1 1 0 0 
 2 2 1 2 2 2 1 0 0 0 2 0 0 0 
 2 2 1 2 2 2 1 0 0 1 0 0 0 1 
 2 2 1 2 2 2 1 0 0 1 0 0 1 0 
 2 2 1 2 2 2 1 0 0 1 0 1 0 0 
 2 2 1 2 2 2 1 0 0 1 1 0 0 0 
 2 2 1 2 2 2 1 0 0 2 0 0 0 0 
 2 2 1 2 2 2 1 0 1 0 0 0 0 1 
 2 2 1 2 2 2 1 0 1 0 0 0 1 0 
 2 2 1 2 2 2 1 0 1 0 0 1 0 0 
 2 2 1 2 2 2 1 0 1 0 1 0 0 0 
 2 2 1 2 2 2 1 0 1 1 0 0 0 0 
 2 2 1 2 2 2 1 0 2 0 0 0 0 0 
 2 2 1 2 2 2 1 1 0 0 0 0 0 1 
 2 2 1 2 2 2 1 1 0 0 0 0 1 0 
 2 2 1 2 2 2 1 1 0 0 0 1 0 0 
 2 2 1 2 2 2 1 1 0 0 1 0 0 0 
 2 2 1 2 2 2 1 1 0 1 0 0 0 0 
 2 2 1 2 2 2 1 1 1 0 0 0 0 0 
 2 2 1 2 2 2 1 2 0 0 0 0 0 0 
 2 2 1 2 2 2 2 0 0 0 0 0 0 1 
 2 2 1 2 2 2 2 0 0 0 0 0 1 0 
 2 2 1 2 2 2 2 0 0 0 0 1 0 0 
 2 2 1 2 2 2 2 0 0 0 1 0 0 0 
 2 2 1 2 2 2 2 0 0 1 0 0 0 0 
 2 2 1 2 2 2 2 0 1 0 0 0 0 0 
 2 2 1 2 2 2 2 1 0 0 0 0 0 0 
 2 2 2 0 2 2 2 0 0 0 0 0 0 2 
 2 2 2 0 2 2 2 0 0 0 0 0 1 1 
 2 2 2 0 2 2 2 0 0 0 0 0 2 0 
 2 2 2 0 2 2 2 0 0 0 0 1 0 1 
 2 2 2 0 2 2 2 0 0 0 0 1 1 0 
 2 2 2 0 2 2 2 0 0 0 0 2 0 0 
 2 2 2 0 2 2 2 0 0 0 1 0 0 1 
 2 2 2 0 2 2 2 0 0 0 1 0 1 0 
 2 2 2 0 2 2 2 0 0 0 1 1 0 0 
 2 2 2 0 2 2 2 0 0 0 2 0 0 0 
 2 2 2 0 2 2 2 0 0 1 0 0 0 1 
 2 2 2 0 2 2 2 0 0 1 0 0 1 0 
 2 2 2 0 2 2 2 0 0 1 0 1 0 0 
 2 2 2 0 2 2 2 0 0 1 1 0 0 0 
 2 2 2 0 2 2 2 0 0 2 0 0 0 0 
 2 2 2 0 2 2 2 0 1 0 0 0 0 1 
 2 2 2 0 2 2 2 0 1 0 0 0 1 0 
 2 2 2 0 2 2 2 0 1 0 0 1 0 0 
 2 2 2 0 2 2 2 0 1 0 1 0 0 0 
 2 2 2 0 2 2 2 0 1 1 0 0 0 0 
 2 2 2 0 2 2 2 0 2 0 0 0 0 0 
 2 2 2 0 2 2 2 1 0 0 0 0 0 1 
 2 2 2 0 2 2 2 1 0 0 0 0 1 0 
 2 2 2 0 2 2 2 1 0 0 0 1 0 0 
 2 2 2 0 2 2 2 1 0 0 1 0 0 0 
 2 2 2 0 2 2 2 1 0 1 0 0 0 0 
 2 2 2 0 2 2 2 1 1 0 0 0 0 0 
 2 2 2 0 2 2 2 2 0 0 0 0 0 0 
 2 2 2 1 1 2 2 0 0 0 0 0 0 2 
 2 2 2 1 1 2 2 0 0 0 0 0 1 1 
 2 2 2 1 1 2 2 0 0 0 0 0 2 0 
 2 2 2 1 1 2 2 0 0 0 0 1 0 1 
 2 2 2 1 1 2 2 0 0 0 0 1 1 0 
 2 2 2 1 1 2 2 0 0 0 0 2 0 0 
 2 2 2 1 1 2 2 0 0 0 1 0 0 1 
 2 2 2 1 1 2 2 0 0 0 1 0 1 0 
 2 2 2 1 1 2 2 0 0 0 1 1 0 0 
 2 2 2 1 1 2 2 0 0 0 2 0 0 0 
 2 2 2 1 1 2 2 0 0 1 0 0 0 1 
 2 2 2 1 1 2 2 0 0 1 0 0 1 0 
 2 2 2 1 1 2 2 0 0 1 0 1 0 0 
 2 2 2 1 1 2 2 0 0 1 1 0 0 0 
 2 2 2 1 1 2 2 0 0 2 0 0 0 0 
 2 2 2 1 1 2 2 0 1 0 0 0 0 1 
 2 2 2 1 1 2 2 0 1 0 0 0 1 0 
 2 2 2 1 1 2 2 0 1 0 0 1 0 0 
 2 2 2 1 1 2 2 0 1 0 1 0 0 0 
 2 2 2 1 1 2 2 0 1 1 0 0 0 0 
 2 2 2 1 1 2 2 0 2 0 0 0 0 0 
 2 2 2 1 1 2 2 1 0 0 0 0 0 1 
 2 2 2 1 1 2 2 1 0 0 0 0 1 0 
 2 2 2 1 1 2 2 1 0 0 0 1 0 0 
 2 2 2 1 1 2 2 1 0 0 1 0 0 0 
 2 2 2 1 1 2 2 1 0 1 0 0 0 0 
 2 2 2 1 1 2 2 1 1 0 0 0 0 0 
 2 2 2 1 1 2 2 2 0 0 0 0 0 0 
 2 2 2 1 2 1 2 0 0 0 0 0 0 2 
 2 2 2 1 2 1 2 0 0 0 0 0 1 1 
 2 2 2 1 2 1 2 0 0 0 0 0 2 0 
 2 2 2 1 2 1 2 0 0 0 0 1 0 1 
 2 2 2 1 2 1 2 0 0 0 0 1 1 0 
 2 2 2 1 2 1 2 0 0 0 0 2 0 0 
 2 2 2 1 2 1 2 0 0 0 1 0 0 1 
 2 2 2 1 2 1 2 0 0 0 1 0 1 0 
 2 2 2 1 2 1 2 0 0 0 1 1 0 0 
 2 2 2 1 2 1 2 0 0 0 2 0 0 0 
 2 2 2 1 2 1 2 0 0 1 0 0 0 1 
 2 2 2 1 2 1 2 0 0 1 0 0 1 0 
 2 2 2 1 2 1 2 0 0 1 0 1 0 0 
 2 2 2 1 2 1 2 0 0 1 1 0 0 0 
 2 2 2 1 2 1 2 0 0 2 0 0 0 0 
 2 2 2 1 2 1 2 0 1 0 0 0 0 1 
 2 2 2 1 2 1 2 0 1 0 0 0 1 0 
 2 2 2 1 2 1 2 0 1 0 0 1 0 0 
 2 2 2 1 2 1 2 0 1 0 1 0 0 0 
 2 2 2 1 2 1 2 0 1 1 0 0 0 0 
 2 2 2 1 2 1 2 0 2 0 0 0 0 0 
 2 2 2 1 2 1 2 1 0 0 0 0 0 1 
 2 2 2 1 2 1 2 1 0 0 0 0 1 0 
 2 2 2 1 2 1 2 1 0 0 0 1 0 0 
 2 2 2 1 2 1 2 1 0 0 1 0 0 0 
 2 2 2 1 2 1 2 1 0 1 0 0 0 0 
 2 2 2 1 2 1 2 1 1 0 0 0 0 0 
 2 2 2 1 2 1 2 2 0 0 0 0 0 0 
 2 2 2 1 2 2 1 0 0 0 0 0 0 2 
 2 2 2 1 2 2 1 0 0 0 0 0 1 1 
 2 2 2 1 2 2 1 0 0 0 0 0 2 0 
 2 2 2 1 2 2 1 0 0 0 0 1 0 1 
 2 2 2 1 2 2 1 0 0 0 0 1 1 0 
 2 2 2 1 2 2 1 0 0 0 0 2 0 0 
 2 2 2 1 2 2 1 0 0 0 1 0 0 1 
 2 2 2 1 2 2 1 0 0 0 1 0 1 0 
 2 2 2 1 2 2 1 0 0 0 1 1 0 0 
 2 2 2 1 2 2 1 0 0 0 2 0 0 0 
 2 2 2 1 2 2 1 0 0 1 0 0 0 1 
 2 2 2 1 2 2 1 0 0 1 0 0 1 0 
 2 2 2 1 2 2 1 0 0 1 0 1 0 0 
 2 2 2 1 2 2 1 0 0 1 1 0 0 0 
 2 2 2 1 2 2 1 0 0 2 0 0 0 0 
 2 2 2 1 2 2 1 0 1 0 0 0 0 1 
 2 2 2 1 2 2 1 0 1 0 0 0 1 0 
 2 2 2 1 2 2 1 0 1 0 0 1 0 0 
 2 2 2 1 2 2 1 0 1 0 1 0 0 0 
 2 2 2 1 2 2 1 0 1 1 0 0 0 0 
 2 2 2 1 2 2 1 0 2 0 0 0 0 0 
 2 2 2 1 2 2 1 1 0 0 0 0 0 1 
 2 2 2 1 2 2 1 1 0 0 0 0 1 0 
 2 2 2 1 2 2 1 1 0 0 0 1 0 0 
 2 2 2 1 2 2 1 1 0 0 1 0 0 0 
 2 2 2 1 2 2 1 1 0 1 0 0 0 0 
 2 2 2 1 2 2 1 1 1 0 0 0 0 0 
 2 2 2 1 2 2 1 2 0 0 0 0 0 0 
 2 2 2 1 2 2 2 0 0 0 0 0 0 1 
 2 2 2 1 2 2 2 0 0 0 0 0 1 0 
 2 2 2 1 2 2 2 0 0 0 0 1 0 0 
 2 2 2 1 2 2 2 0 0 0 1 0 0 0 
 2 2 2 1 2 2 2 0 0 1 0 0 0 0 
 2 2 2 1 2 2 2 0 1 0 0 0 0 0 
 2 2 2 1 2 2 2 1 0 0 0 0 0 0 
 2 2 2 2 0 2 2 0 0 0 0 0 0 2 
 2 2 2 2 0 2 2 0 0 0 0 0 1 1 
 2 2 2 2 0 2 2 0 0 0 0 0 2 0 
 2 2 2 2 0 2 2 0 0 0 0 1 0 1 
 2 2 2 2 0 2 2 0 0 0 0 1 1 0 
 2 2 2 2 0 2 2 0 0 0 0 2 0 0 
 2 2 2 2 0 2 2 0 0 0 1 0 0 1 
 2 2 2 2 0 2 2 0 0 0 1 0 1 0 
 2 2 2 2 0 2 2 0 0 0 1 1 0 0 
 2 2 2 2 0 2 2 0 0 0 2 0 0 0 
 2 2 2 2 0 2 2 0 0 1 0 0 0 1 
 2 2 2 2 0 2 2 0 0 1 0 0 1 0 
 2 2 2 2 0 2 2 0 0 1 0 1 0 0 
 2 2 2 2 0 2 2 0 0 1 1 0 0 0 
 2 2 2 2 0 2 2 0 0 2 0 0 0 0 
 2 2 2 2 0 2 2 0 1 0 0 0 0 1 
 2 2 2 2 0 2 2 0 1 0 0 0 1 0 
 2 2 2 2 0 2 2 0 1 0 0 1 0 0 
 2 2 2 2 0 2 2 0 1 0 1 0 0 0 
 2 2 2 2 0 2 2 0 1 1 0 0 0 0 
 2 2 2 2 0 2 2 0 2 0 0 0 0 0 
 2 2 2 2 0 2 2 1 0 0 0 0 0 1 
 2 2 2 2 0 2 2 1 0 0 0 0 1 0 
 2 2 2 2 0 2 2 1 0 0 0 1 0 0 
 2 2 2 2 0 2 2 1 0 0 1 0 0 0 
 2 2 2 2 0 2 2 1 0 1 0 0 0 0 
 2 2 2 2 0 2 2 1 1 0 0 0 0 0 
 2 2 2 2 0 2 2 2 0 0 0 0 0 0 
 2 2 2 2 1 1 2 0 0 0 0 0 0 2 
 2 2 2 2 1 1 2 0 0 0 0 0 1 1 
 2 2 2 2 1 1 2 0 0 0 0 0 2 0 
 2 2 2 2 1 1 2 0 0 0 0 1 0 1 
 2 2 2 2 1 1 2 0 0 0 0 1 1 0 
 2 2 2 2 1 1 2 0 0 0 0 2 0 0 
 2 2 2 2 1 1 2 0 0 0 1 0 0 1 
 2 2 2 2 1 1 2 0 0 0 1 0 1 0 
 2 2 2 2 1 1 2 0 0 0 1 1 0 0 
 2 2 2 2 1 1 2 0 0 0 2 0 0 0 
 2 2 2 2 1 1 2 0 0 1 0 0 0 1 
 2 2 2 2 1 1 2 0 0 1 0 0 1 0 
 2 2 2 2 1 1 2 0 0 1 0 1 0 0 
 2 2 2 2 1 1 2 0 0 1 1 0 0 0 
 2 2 2 2 1 1 2 0 0 2 0 0 0 0 
 2 2 2 2 1 1 2 0 1 0 0 0 0 1 
 2 2 2 2 1 1 2 0 1 0 0 0 1 0 
 2 2 2 2 1 1 2 0 1 0 0 1 0 0 
 2 2 2 2 1 1 2 0 1 0 1 0 0 0 
 2 2 2 2 1 1 2 0 1 1 0 0 0 0 
 2 2 2 2 1 1 2 0 2 0 0 0 0 0 
 2 2 2 2 1 1 2 1 0 0 0 0 0 1 
 2 2 2 2 1 1 2 1 0 0 0 0 1 0 
 2 2 2 2 1 1 2 1 0 0 0 1 0 0 
 2 2 2 2 1 1 2 1 0 0 1 0 0 0 
 2 2 2 2 1 1 2 1 0 1 0 0 0 0 
 2 2 2 2 1 1 2 1 1 0 0 0 0 0 
 2 2 2 2 1 1 2 2 0 0 0 0 0 0 
 2 2 2 2 1 2 1 0 0 0 0 0 0 2 
 2 2 2 2 1 2 1 0 0 0 0 0 1 1 
 2 2 2 2 1 2 1 0 0 0 0 0 2 0 
 2 2 2 2 1 2 1 0 0 0 0 1 0 1 
 2 2 2 2 1 2 1 0 0 0 0 1 1 0 
 2 2 2 2 1 2 1 0 0 0 0 2 0 0 
 2 2 2 2 1 2 1 0 0 0 1 0 0 1 
 2 2 2 2 1 2 1 0 0 0 1 0 1 0 
 2 2 2 2 1 2 1 0 0 0 1 1 0 0 
 2 2 2 2 1 2 1 0 0 0 2 0 0 0 
 2 2 2 2 1 2 1 0 0 1 0 0 0 1 
 2 2 2 2 1 2 1 0 0 1 0 0 1 0 
 2 2 2 2 1 2 1 0 0 1 0 1 0 0 
 2 2 2 2 1 2 1 0 0 1 1 0 0 0 
 2 2 2 2 1 2 1 0 0 2 0 0 0 0 
 2 2 2 2 1 2 1 0 1 0 0 0 0 1 
 2 2 2 2 1 2 1 0 1 0 0 0 1 0 
 2 2 2 2 1 2 1 0 1 0 0 1 0 0 
 2 2 2 2 1 2 1 0 1 0 1 0 0 0 
 2 2 2 2 1 2 1 0 1 1 0 0 0 0 
 2 2 2 2 1 2 1 0 2 0 0 0 0 0 
 2 2 2 2 1 2 1 1 0 0 0 0 0 1 
 2 2 2 2 1 2 1 1 0 0 0 0 1 0 
 2 2 2 2 1 2 1 1 0 0 0 1 0 0 
 2 2 2 2 1 2 1 1 0 0 1 0 0 0 
 2 2 2 2 1 2 1 1 0 1 0 0 0 0 
 2 2 2 2 1 2 1 1 1 0 0 0 0 0 
 2 2 2 2 1 2 1 2 0 0 0 0 0 0 
 2 2 2 2 1 2 2 0 0 0 0 0 0 1 
 2 2 2 2 1 2 2 0 0 0 0 0 1 0 
 2 2 2 2 1 2 2 0 0 0 0 1 0 0 
 2 2 2 2 1 2 2 0 0 0 1 0 0 0 
 2 2 2 2 1 2 2 0 0 1 0 0 0 0 
 2 2 2 2 1 2 2 0 1 0 0 0 0 0 
 2 2 2 2 1 2 2 1 0 0 0 0 0 0 
 2 2 2 2 2 0 2 0 0 0 0 0 0 2 
 2 2 2 2 2 0 2 0 0 0 0 0 1 1 
 2 2 2 2 2 0 2 0 0 0 0 0 2 0 
 2 2 2 2 2 0 2 0 0 0 0 1 0 1 
 2 2 2 2 2 0 2 0 0 0 0 1 1 0 
 2 2 2 2 2 0 2 0 0 0 0 2 0 0 
 2 2 2 2 2 0 2 0 0 0 1 0 0 1 
 2 2 2 2 2 0 2 0 0 0 1 0 1 0 
 2 2 2 2 2 0 2 0 0 0 1 1 0 0 
 2 2 2 2 2 0 2 0 0 0 2 0 0 0 
 2 2 2 2 2 0 2 0 0 1 0 0 0 1 
 2 2 2 2 2 0 2 0 0 1 0 0 1 0 
 2 2 2 2 2 0 2 0 0 1 0 1 0 0 
 2 2 2 2 2 0 2 0 0 1 1 0 0 0 
 2 2 2 2 2 0 2 0 0 2 0 0 0 0 
 2 2 2 2 2 0 2 0 1 0 0 0 0 1 
 2 2 2 2 2 0 2 0 1 0 0 0 1 0 
 2 2 2 2 2 0 2 0 1 0 0 1 0 0 
 2 2 2 2 2 0 2 0 1 0 1 0 0 0 
 2 2 2 2 2 0 2 0 1 1 0 0 0 0 
 2 2 2 2 2 0 2 0 2 0 0 0 0 0 
 2 2 2 2 2 0 2 1 0 0 0 0 0 1 
 2 2 2 2 2 0 2 1 0 0 0 0 1 0 
 2 2 2 2 2 0 2 1 0 0 0 1 0 0 
 2 2 2 2 2 0 2 1 0 0 1 0 0 0 
 2 2 2 2 2 0 2 1 0 1 0 0 0 0 
 2 2 2 2 2 0 2 1 1 0 0 0 0 0 
 2 2 2 2 2 0 2 2 0 0 0 0 0 0 
 2 2 2 2 2 1 1 0 0 0 0 0 0 2 
 2 2 2 2 2 1 1 0 0 0 0 0 1 1 
 2 2 2 2 2 1 1 0 0 0 0 0 2 0 
 2 2 2 2 2 1 1 0 0 0 0 1 0 1 
 2 2 2 2 2 1 1 0 0 0 0 1 1 0 
 2 2 2 2 2 1 1 0 0 0 0 2 0 0 
 2 2 2 2 2 1 1 0 0 0 1 0 0 1 
 2 2 2 2 2 1 1 0 0 0 1 0 1 0 
 2 2 2 2 2 1 1 0 0 0 1 1 0 0 
 2 2 2 2 2 1 1 0 0 0 2 0 0 0 
 2 2 2 2 2 1 1 0 0 1 0 0 0 1 
 2 2 2 2 2 1 1 0 0 1 0 0 1 0 
 2 2 2 2 2 1 1 0 0 1 0 1 0 0 
 2 2 2 2 2 1 1 0 0 1 1 0 0 0 
 2 2 2 2 2 1 1 0 0 2 0 0 0 0 
 2 2 2 2 2 1 1 0 1 0 0 0 0 1 
 2 2 2 2 2 1 1 0 1 0 0 0 1 0 
 2 2 2 2 2 1 1 0 1 0 0 1 0 0 
 2 2 2 2 2 1 1 0 1 0 1 0 0 0 
 2 2 2 2 2 1 1 0 1 1 0 0 0 0 
 2 2 2 2 2 1 1 0 2 0 0 0 0 0 
 2 2 2 2 2 1 1 1 0 0 0 0 0 1 
 2 2 2 2 2 1 1 1 0 0 0 0 1 0 
 2 2 2 2 2 1 1 1 0 0 0 1 0 0 
 2 2 2 2 2 1 1 1 0 0 1 0 0 0 
 2 2 2 2 2 1 1 1 0 1 0 0 0 0 
 2 2 2 2 2 1 1 1 1 0 0 0 0 0 
 2 2 2 2 2 1 1 2 0 0 0 0 0 0 
 2 2 2 2 2 1 2 0 0 0 0 0 0 1 
 2 2 2 2 2 1 2 0 0 0 0 0 1 0 
 2 2 2 2 2 1 2 0 0 0 0 1 0 0 
 2 2 2 2 2 1 2 0 0 0 1 0 0 0 
 2 2 2 2 2 1 2 0 0 1 0 0 0 0 
 2 2 2 2 2 1 2 0 1 0 0 0 0 0 
 2 2 2 2 2 1 2 1 0 0 0 0 0 0 
 2 2 2 2 2 2 0 0 0 0 0 0 0 2 
 2 2 2 2 2 2 0 0 0 0 0 0 1 1 
 2 2 2 2 2 2 0 0 0 0 0 0 2 0 
 2 2 2 2 2 2 0 0 0 0 0 1 0 1 
 2 2 2 2 2 2 0 0 0 0 0 1 1 0 
 2 2 2 2 2 2 0 0 0 0 0 2 0 0 
 2 2 2 2 2 2 0 0 0 0 1 0 0 1 
 2 2 2 2 2 2 0 0 0 0 1 0 1 0 
 2 2 2 2 2 2 0 0 0 0 1 1 0 0 
 2 2 2 2 2 2 0 0 0 0 2 0 0 0 
 2 2 2 2 2 2 0 0 0 1 0 0 0 1 
 2 2 2 2 2 2 0 0 0 1 0 0 1 0 
 2 2 2 2 2 2 0 0 0 1 0 1 0 0 
 2 2 2 2 2 2 0 0 0 1 1 0 0 0 
 2 2 2 2 2 2 0 0 0 2 0 0 0 0 
 2 2 2 2 2 2 0 0 1 0 0 0 0 1 
 2 2 2 2 2 2 0 0 1 0 0 0 1 0 
 2 2 2 2 2 2 0 0 1 0 0 1 0 0 
 2 2 2 2 2 2 0 0 1 0 1 0 0 0 
 2 2 2 2 2 2 0 0 1 1 0 0 0 0 
 2 2 2 2 2 2 0 0 2 0 0 0 0 0 
 2 2 2 2 2 2 0 1 0 0 0 0 0 1 
 2 2 2 2 2 2 0 1 0 0 0 0 1 0 
 2 2 2 2 2 2 0 1 0 0 0 1 0 0 
 2 2 2 2 2 2 0 1 0 0 1 0 0 0 
 2 2 2 2 2 2 0 1 0 1 0 0 0 0 
 2 2 2 2 2 2 0 1 1 0 0 0 0 0 
 2 2 2 2 2 2 0 2 0 0 0 0 0 0 
 2 2 2 2 2 2 1 0 0 0 0 0 0 1 
 2 2 2 2 2 2 1 0 0 0 0 0 1 0 
 2 2 2 2 2 2 1 0 0 0 0 1 0 0 
 2 2 2 2 2 2 1 0 0 0 1 0 0 0 
 2 2 2 2 2 2 1 0 0 1 0 0 0 0 
 2 2 2 2 2 2 1 0 1 0 0 0 0 0 
 2 2 2 2 2 2 1 1 0 0 0 0 0 0 
 $END

--- CLOSED SHELL ORBITALS --- GENERATED AT Mon Dec  7 12:28:48 2020
 anthracene RHF                                                                 
E(RHF)=     -536.0377553687, E(NUC)=  769.9167843798,   11 ITERS
 $VEC   
 1  1 3.06672915E-03-1.25269723E-04 8.41740301E-04-2.72610585E-05-1.35362935E-05
 1  2-6.27894542E-08 3.77259784E-04-1.90023909E-04 1.87545378E-06 2.82174263E-05
 1  3 2.38832364E-05-5.21006627E-05 1.82777347E-05 2.84030121E-07-1.72383375E-07
 1  4 3.74256782E-02-6.97511169E-05 8.83286071E-04-2.24815711E-05-4.58889389E-05
 1  5 4.20465956E-08 1.06476008E-03 8.39668922E-04 1.53434651E-06 3.33097781E-05
 1  6-1.16929623E-04 8.36198452E-05-2.74306992E-05-1.33937900E-07 5.25597550E-07
 1  7 4.93564228E-01 2.13410780E-03-4.94815408E-03-3.86405594E-05-3.30817819E-05
 1  8-5.38027796E-08-4.65784185E-04 8.38974102E-04-3.92587655E-06 9.01325129E-05
 1  9-3.07656675E-05-5.93668454E-05 1.30116730E-04 2.55607817E-07 3.70010591E-07
 1 10 4.95639533E-01 2.14439842E-03-4.97874305E-03-4.77122007E-05-1.79636046E-05
 1 11-1.31140503E-07 4.98415496E-04-8.01780180E-04 4.01019167E-06 9.41951717E-05
 1 12-3.35523411E-05-6.06428306E-05 1.28125723E-04 2.94532518E-07 3.80961126E-07
 1 13 3.75415344E-02-6.94887839E-05 8.82781002E-04-5.12087931E-05 2.66403184E-06
 1 14-1.90244770E-07 1.25142279E-03 5.18669151E-04 3.08079392E-06-1.02326554E-04
 1 15 1.78547022E-05 8.44718522E-05 5.93589879E-05-9.38092274E-07 4.26853052E-07
 1 16 3.07537251E-03-1.25209186E-04 8.40112407E-04-2.50699736E-05-1.72278031E-05
 1 17-4.41323456E-08 1.72024451E-05 4.21819473E-04-1.07113379E-06 3.85074591E-05
 1 18 1.37650363E-05-5.22724954E-05 1.18460702E-05 3.45629531E-07-1.59474676E-07
 1 19 9.94427609E-02-2.72034720E-05 2.54876132E-03 2.98933032E-05-5.12642648E-05
 1 20 2.44124506E-07-4.03879185E-04 6.83287702E-04-3.28740294E-06-4.75239175E-05
 1 21-1.05435932E-04 1.52959849E-04 5.95311569E-05-9.80167937E-07 1.01894995E-06
 1 22 9.94495301E-02-2.71844681E-05 2.54867776E-03-2.98768663E-05 5.12778888E-05
 1 23-2.44682020E-07 4.03254136E-04-6.83755778E-04 3.25523880E-06-4.75159491E-05
 1 24-1.05466365E-04 1.52982314E-04 5.95139653E-05-9.85869919E-07 1.02523937E-06
 1 25 4.93440456E-01 2.13354357E-03-4.94697772E-03 3.86502716E-05 3.30725761E-05
 1 26 4.44847731E-08 4.65315342E-04-8.38473289E-04 3.93625768E-06 9.01311257E-05
 1 27-3.07468225E-05-5.93843032E-05 1.30092506E-04 2.66383304E-07 3.70067809E-07
 1 28 4.95454505E-01 2.14351723E-03-4.97639643E-03 4.77103085E-05 1.79684287E-05
 1 29 1.28604643E-07-4.98395303E-04 8.01658871E-04-3.95833839E-06 9.41698775E-05
 1 30-3.35482764E-05-6.06216012E-05 1.28089873E-04 2.81812524E-07 3.59743535E-07
 1 31 3.75288973E-02-6.94842626E-05 8.82341129E-04 5.12021175E-05-2.65586259E-06
 1 32 1.87184467E-07-1.25116995E-03-5.18751675E-04-2.97412922E-06-1.02280853E-04
 1 33 1.78504307E-05 8.44304220E-05 5.93425238E-05-9.17746317E-07 4.19157901E-07
 1 34-1.63522158E-05 1.32855262E-04 1.58575647E-05 6.64059437E-05-1.24958258E-07
 1 35 3.07440447E-03-1.25196423E-04 8.40173709E-04 2.50626829E-05 1.72179987E-05
 1 36 4.49348392E-08-1.72767669E-05-4.21794145E-04 1.06739881E-06 3.84976162E-05
 1 37 1.37649154E-05-5.22625316E-05 1.18434340E-05 3.38364316E-07-1.60635450E-07
 1 38 3.06596921E-03-1.25249044E-04 8.41594873E-04 2.72499654E-05 1.35341994E-05
 1 39 6.37588458E-08-3.77210629E-04 1.90012984E-04-1.83998051E-06 2.82146474E-05
 1 40 2.38773195E-05-5.20919669E-05 1.82751022E-05 2.76735983E-07-1.70760127E-07
 1 41 3.74158543E-02-6.97522676E-05 8.83023128E-04 2.24870512E-05 4.58825445E-05
 1 42-4.73369550E-08-1.06456013E-03-8.39532172E-04-1.49190355E-06 3.33019399E-05
 1 43-1.16900826E-04 8.35988858E-05-2.74229986E-05-1.30095240E-07 5.28222448E-07
 1 44 2.80526927E-05 2.77775999E-04-3.92085042E-05 6.66978323E-05-3.23047470E-07
 1 45-6.64651630E-05 4.65351296E-05-6.89540279E-06 2.10990423E-06-3.05928635E-08
 1 46-1.68350032E-05 1.31756729E-04-6.56125240E-05 1.82960256E-05-2.88526502E-07
 1 47-1.63388482E-05 1.32910021E-04-1.58573039E-05-6.64209884E-05 1.24341036E-07
 1 48-6.64942400E-05 4.65199923E-05-1.56561475E-06-7.04692490E-06 1.28203133E-08
 1 49 2.80657477E-05 2.77814615E-04 3.92294314E-05-6.66895215E-05 3.21525162E-07
 1 50-6.64829925E-05 4.65269498E-05 1.56591597E-06 7.04966277E-06-1.23073364E-08
 1 51-6.64554389E-05 4.65250711E-05 6.89558928E-06-2.11107972E-06 2.99205248E-08
 1 52-1.68325562E-05 1.31753171E-04 6.56025282E-05-1.82904469E-05 2.78487267E-07
 2  1-3.23837253E-03 5.49416027E-05-1.28505265E-04 3.87680115E-05 6.50411936E-06
 2  2 1.19472809E-07-5.49659666E-05 1.38798423E-04-5.66731067E-07-1.05546811E-05
 2  3-1.92669882E-05 2.98216693E-05-1.29151052E-05-1.30092533E-07 1.07350938E-07
 2  4-3.83805487E-02-3.57568494E-06-1.11522950E-03-1.60658582E-05 2.84759753E-05
 2  5-1.32187026E-07-3.92587748E-04-6.36491670E-04 3.29676593E-07-2.36388756E-05
 2  6 1.23258610E-04-9.96197343E-05 4.23817953E-05 2.00696673E-07-5.40619180E-07
 2  7-4.98165694E-01-2.32172246E-03 5.64024676E-03-1.24406418E-05 2.60283836E-05
 2  8-1.07918474E-07 9.11681154E-04-9.35198708E-04 5.73288042E-06-4.78869101E-05
 2  9 4.39093228E-05 3.97758728E-06-9.35303523E-05 4.19957987E-08-4.55094113E-07
 2 10-5.00816331E-01-2.33539911E-03 5.68990018E-03 1.66934361E-05-2.31902582E-05
 2 11 1.31228659E-07-3.64830157E-04 1.23108801E-03-4.65439143E-06-4.74182432E-05
 2 12 4.17418035E-05 5.67643965E-06-9.49950078E-05 3.32565427E-08-4.57401661E-07
 2 13-3.85415280E-02-3.61979358E-06-1.12065711E-03 1.72241470E-05-2.78714943E-05
 2 14 1.34542863E-07-7.48959824E-04-2.67113357E-05-2.61684359E-06 1.20524711E-04
 2 15-1.99945253E-05-1.00530186E-04-5.00129659E-05 1.05589405E-06-4.33336716E-07
 2 16-3.25133127E-03 5.46693040E-05-1.21373108E-04 2.45579334E-05 3.07630840E-05
 2 17 1.80453569E-09 9.76224603E-05-1.15384889E-04 6.67761586E-07-2.69174100E-05
 2 18-2.98482947E-06 2.99022394E-05-2.65738879E-06-2.28588073E-07 9.19277989E-08
 2 19 2.72328213E-04 5.47539123E-07-1.24314447E-06-5.83840554E-05-3.45176389E-05
 2 20-1.18719175E-07 2.15145020E-03 1.26945041E-03 4.19966502E-06 6.27998652E-05
 2 21-6.37811802E-05 9.81315081E-07-4.09317646E-05 3.61396010E-07 6.03637867E-08
 2 22-2.41210232E-04-5.53075657E-07 1.99365322E-06-5.83969079E-05-3.45072815E-05
 2 23-1.06961763E-07 2.15150106E-03 1.26923176E-03 4.19996724E-06-6.28198704E-05
 2 24 6.37543200E-05-9.34449610E-07 4.09548810E-05-3.63512795E-07-6.07053143E-08
 2 25 4.98347511E-01 2.32252420E-03-5.64219391E-03-1.24229423E-05 2.60373813E-05
 2 26-1.27011987E-07 9.11668411E-04-9.35279882E-04 5.80605500E-06 4.79261795E-05
 2 27-4.39123771E-05-4.01380235E-06 9.35721793E-05-3.51223199E-08 4.56096875E-07
 2 28 5.00940192E-01 2.33591352E-03-5.69099100E-03 1.67114158E-05-2.31872923E-05
 2 29 1.24007856E-07-3.65098738E-04 1.23153827E-03-4.66073429E-06 4.74383780E-05
 2 30-4.17620425E-05-5.67633549E-06 9.50332851E-05-4.69040283E-08 4.44809390E-07
 2 31 3.85524936E-02 3.59945879E-06 1.12092064E-03 1.72380342E-05-2.78731500E-05
 2 32 1.41931523E-07-7.49347827E-04-2.69177324E-05-2.56948613E-06-1.20547113E-04
 2 33 2.00028994E-05 1.00544214E-04 5.00318261E-05-1.03761424E-06 4.26222742E-07
 2 34 1.79822383E-05 9.68838063E-05 2.77195828E-06 4.21768606E-05-1.02302104E-07
 2 35 3.25232907E-03-5.47100890E-05 1.21664669E-04 2.45665189E-05 3.07691597E-05
 2 36 2.52603703E-09 9.76090926E-05-1.15519865E-04 6.67635145E-07 2.69279697E-05
 2 37 2.98834729E-06-2.99163170E-05 2.65928191E-06 2.23554111E-07-9.37148141E-08
 2 38 3.23956307E-03-5.49792065E-05 1.28724666E-04 3.87767875E-05 6.50814150E-06
 2 39 1.21817236E-07-5.50719295E-05 1.38863060E-04-5.72839500E-07 1.05650001E-05
 2 40 1.92748606E-05-2.98398607E-05 1.29214127E-05 1.26772511E-07-1.03991068E-07
 2 41 3.83941051E-02 3.55707319E-06 1.11552588E-03-1.60583580E-05 2.84928275E-05
 2 42-1.36563684E-07-3.92866019E-04-6.36790815E-04 3.17916172E-07 2.36468064E-05
 2 43-1.23303314E-04 9.96565080E-05-4.23955541E-05-1.99462687E-07 5.45927960E-07
 2 44 4.89834842E-07 1.59634658E-06-5.95105222E-05-3.48083404E-05-1.19389883E-07
 2 45 3.28687686E-05-6.82931877E-06-4.87710196E-06 3.45609517E-06-2.86071592E-08
 2 46-1.72845350E-05-9.48614014E-05 3.80086436E-05-1.79757559E-05 1.86848622E-07
 2 47-1.79932036E-05-9.68559332E-05 2.76518733E-06 4.21587712E-05-1.05377066E-07
 2 48 3.29838643E-05-6.21797373E-06 6.53199220E-07-5.95373019E-06 1.72013622E-08
 2 49-4.85554395E-07-1.52197488E-06-5.94975740E-05-3.48299228E-05-1.14353229E-07
 2 50-3.30043213E-05 6.23329230E-06 6.53330498E-07-5.95114028E-06 1.62596703E-08
 2 51-3.28890339E-05 6.84294502E-06-4.87543744E-06 3.45588223E-06-2.68609572E-08
 2 52 1.72856320E-05 9.49268398E-05 3.80304828E-05-1.79827214E-05 1.81586682E-07
 3  1 5.02874674E-03 6.93951763E-05-1.56853365E-03-1.30655797E-05 2.41768375E-06
 3  2-4.91625464E-08-4.08459825E-04-5.19277845E-04-5.77509931E-08 1.00700378E-05
 3  3-3.99812342E-06-6.07191441E-06 2.77917485E-05-5.58494160E-09 9.29939627E-08
 3  4 4.44868102E-02 5.49852991E-05 1.17683960E-03-1.10731016E-05-2.92952655E-05
 3  5 4.15770409E-08-1.12330300E-03 9.89158862E-04-6.74211471E-06-1.56126686E-05
 3  6-1.42050323E-04 1.57662991E-04-6.59632651E-05-5.32903022E-07 7.00728568E-07
 3  7 4.93434296E-01 2.56728707E-03-9.37898688E-03-4.40995868E-05 2.74390640E-05
 3  8-2.32782605E-07 2.91019706E-03-3.36456568E-03 1.95754109E-05 2.27126235E-04
 3  9 7.23091679E-05-2.99435403E-04 8.61975526E-05 1.92819279E-06-8.53461911E-07
 3 10-4.90771261E-01-2.55486196E-03 9.34890389E-03-2.54814940E-06 5.21185376E-05
 3 11-1.40167646E-07 1.52495370E-03-4.18668545E-03 1.67491850E-05-1.72116233E-04
 3 12-1.27268005E-04 2.99384238E-04-1.20930251E-04-1.62489707E-06 9.08362713E-07
 3 13-4.41880928E-02-5.45359342E-05-1.17270329E-03 3.08956800E-05-4.41214151E-06
 3 14 1.22920635E-07-3.14688592E-04 1.46287774E-03-5.06616742E-06 1.60047533E-04
 3 15-2.87681520E-06-1.57170717E-04-2.70824150E-05 1.39775997E-06-5.81140471E-07
 3 16-4.99003044E-03-6.96495799E-05 1.56930185E-03 4.09609966E-06 1.24488862E-05
 3 17-1.79203583E-08 6.52129934E-04 1.04908040E-04 2.06100811E-06-1.96330673E-05
 3 18 1.37217910E-05 5.91127634E-06-2.15334000E-05-4.93504913E-08-1.03949190E-07
 3 19 1.19510039E-01 3.35820173E-04-1.26899624E-03 2.81837085E-05-4.75554674E-05
 3 20 2.30794560E-07-7.11844612E-04 1.19702126E-03-5.79174549E-06-1.94611442E-04
 3 21-1.55447234E-04 3.50058676E-04-4.02975590E-05-2.10342532E-06 1.44729118E-06
 3 22-1.19503627E-01-3.35821636E-04 1.26915260E-03 2.81665471E-05-4.75614389E-05
 3 23 2.26503444E-07-7.11917174E-04 1.19692220E-03-5.72276763E-06 1.94593980E-04
 3 24 1.55455730E-04-3.50049710E-04 4.03116015E-05 2.13497585E-06-1.43848783E-06
 3 25-4.93320426E-01-2.56673314E-03 9.37742504E-03-4.40921385E-05 2.74346031E-05
 3 26-2.22739766E-07 2.90990545E-03-3.36408310E-03 1.93325929E-05-2.27088202E-04
 3 27-7.22916000E-05 2.99379802E-04-8.61879590E-05-1.92035018E-06 8.54011456E-07
 3 28 4.90717761E-01 2.55457076E-03-9.34793584E-03-2.54208806E-06 5.21104571E-05
 3 29-1.48490723E-07 1.52461485E-03-4.18609544E-03 1.67119843E-05 1.72098044E-04
 3 30 1.27237882E-04-2.99335926E-04 1.20931716E-04 1.59044412E-06-9.07324329E-07
 3 31 4.41851857E-02 5.45210100E-05 1.17273793E-03 3.08926977E-05-4.41206540E-06
 3 32 1.17076070E-07-3.14757814E-04 1.46269534E-03-5.05639691E-06-1.60025497E-04
 3 33 2.88242804E-06 1.57143069E-04 2.70859796E-05-1.35945550E-06 5.78245932E-07
 3 34 1.14585665E-04 4.13793048E-04 7.05799286E-06 1.94475758E-05-2.22044014E-08
 3 35 4.98983438E-03 6.96361903E-05-1.56914946E-03 4.09898540E-06 1.24504737E-05
 3 36-2.18250141E-08 6.52100177E-04 1.04870821E-04 1.99953253E-06 1.96328714E-05
 3 37-1.37236573E-05-5.90921413E-06 2.15298946E-05 4.75757917E-08 9.81085247E-08
 3 38-5.02752180E-03-6.93963117E-05 1.56848611E-03-1.30648554E-05 2.41819505E-06
 3 39-5.32819497E-08-4.08461953E-04-5.19248664E-04-2.43127830E-08-1.00631869E-05
 3 40 3.99939595E-06 6.06379093E-06-2.77883678E-05 9.35534181E-09-9.46954667E-08
 3 41-4.44759403E-02-5.49645268E-05-1.17679585E-03-1.10688390E-05-2.92866254E-05
 3 42 3.74657479E-08-1.12323914E-03 9.89039449E-04-6.60447906E-06 1.56061112E-05
 3 43 1.42020500E-04-1.57626611E-04 6.59493669E-05 5.31300609E-07-7.00173005E-07
 3 44 2.14038761E-04 6.19561447E-04-2.81323284E-05 4.81785104E-05-2.27566828E-07
 3 45-8.83010227E-06-1.21141861E-04 8.04023229E-06 4.07932300E-06 1.79181856E-08
 3 46 1.14630940E-04 4.14371115E-04-2.05864803E-05 3.33961245E-06-8.70406264E-08
 3 47-1.14603354E-04-4.13838351E-04 7.05433917E-06 1.94494057E-05-2.51298709E-08
 3 48 8.66915670E-06 1.21290788E-04-7.48500353E-06-5.01227878E-06-1.35656478E-08
 3 49-2.14037334E-04-6.19544663E-04-2.81276909E-05 4.81755561E-05-2.26826906E-07
 3 50-8.67342550E-06-1.21282461E-04-7.48558260E-06-5.01099138E-06-1.24961075E-08
 3 51 8.82600453E-06 1.21141881E-04 8.04058713E-06 4.08017587E-06 1.73729995E-08
 3 52-1.14617360E-04-4.14309175E-04-2.05795221E-05 3.33489220E-06-7.71332655E-08
 4  1 5.44757082E-03 3.86091300E-05-5.81120812E-04 4.29972470E-06 4.42025373E-06
 4  2 7.45754252E-09-1.24075304E-04-9.83977905E-05-1.69963435E-07 3.25402241E-05
 4  3-2.82903278E-06-2.97111913E-05 9.67195887E-06 2.35704319E-07-5.03780454E-08
 4  4 4.65416817E-02 1.29931683E-04 9.01980376E-06-1.55129860E-05-3.44456143E-05
 4  5 4.12533864E-08-7.58457449E-04 4.43666749E-04-3.96532378E-06-5.31028040E-05
 4  6-1.36509740E-04 1.89612544E-04-8.03251320E-05-7.83023598E-07 7.29140878E-07
 4  7 5.00046253E-01 2.50104258E-03-7.40722673E-03-4.82540034E-05 3.18479268E-05
 4  8-2.72838654E-07 2.00197772E-03-3.13453554E-03 1.57386148E-05 1.84382501E-04
 4  9 1.21799608E-04-3.06182108E-04 8.88299794E-06 1.99037297E-06-1.30278531E-06
 4 10-4.98018404E-01-2.49222966E-03 7.38731230E-03-4.45745424E-06 5.76716843E-05
 4 11-1.67012904E-07 1.76633981E-03-3.27753778E-03 1.51647261E-05-1.42778489E-04
 4 12-1.63208201E-04 3.05986690E-04-3.49022454E-05-1.76682378E-06 1.35232388E-06
 4 13-4.62893737E-02-1.29800884E-04-6.77344489E-06 3.74393739E-05-3.17444723E-06
 4 14 1.43559360E-07-1.39872671E-05 8.80770802E-04-2.40751207E-06 1.75497876E-04
 4 15 1.38415546E-05-1.89339431E-04 1.59685620E-06 1.51947713E-06-6.27375606E-07
 4 16-5.41169573E-03-3.90946190E-05 5.84728961E-04-6.06847815E-06-1.67370261E-06
 4 17-1.45590263E-08 1.46610149E-04 6.23368051E-05 3.46134957E-07-1.24841802E-05
 4 18-1.70144121E-05 2.94985923E-05-2.24114377E-05-1.15480610E-07 6.54250150E-08
 4 19 2.54640286E-04 1.52112187E-07 5.19332598E-06 8.62859410E-05 5.05844891E-05
 4 20 1.65211693E-07 6.78265887E-04 4.00487733E-04 1.26312261E-06-8.22714824E-05
 4 21 8.20330779E-05 2.38404499E-07 5.30178587E-05-4.87543267E-07-6.77305773E-08
 4 22 2.75153922E-04 2.11174793E-07 4.97426007E-06-8.62861268E-05-5.05757482E-05
 4 23-1.73018144E-07-6.78279542E-04-4.00761731E-04-1.32785824E-06-8.23006943E-05
 4 24 8.20054157E-05 2.95278578E-07 5.30096472E-05-4.80338617E-07-7.69565971E-08
 4 25 5.00099842E-01 2.50133308E-03-7.40846089E-03 4.82647788E-05-3.18531908E-05
 4 26 2.49777964E-07-2.00252751E-03 3.13513922E-03-1.55290235E-05 1.84416443E-04
 4 27 1.21814226E-04-3.06230669E-04 8.89236237E-06 1.98405315E-06-1.30398303E-06
 4 28-4.98129649E-01-2.49279087E-03 7.38919663E-03 4.45411823E-06-5.76793771E-05
 4 29 1.63646381E-07-1.76656521E-03 3.27816041E-03-1.50748780E-05-1.42809246E-04
 4 30-1.63226215E-04 3.06035461E-04-3.49269600E-05-1.72802985E-06 1.34070093E-06
 4 31-4.63017738E-02-1.29822626E-04-7.01431931E-06-3.74454468E-05 3.17718461E-06
 4 32-1.38180821E-07 1.40830858E-05-8.81007683E-04 2.41989987E-06 1.75532626E-04
 4 33 1.38378407E-05-1.89370467E-04 1.58957821E-06 1.48050918E-06-6.29699372E-07
 4 34-8.97331628E-05-3.15332550E-04 1.05524789E-05-2.57672510E-05 1.02657506E-07
 4 35-5.41329647E-03-3.91043422E-05 5.84981954E-04 6.06611715E-06 1.66947963E-06
 4 36 1.83597587E-08-1.46722136E-04-6.23426132E-05-3.40539962E-07-1.24886150E-05
 4 37-1.70123045E-05 2.95009195E-05-2.24147565E-05-1.10836738E-07 6.92688482E-08
 4 38 5.44808073E-03 3.86235742E-05-5.81390634E-04-4.29953917E-06-4.42137035E-06
 4 39-2.07812192E-09 1.24144579E-04 9.84797570E-05 1.62970476E-07 3.25414360E-05
 4 40-2.83086126E-06-2.97105748E-05 9.67518121E-06 2.24064474E-07-4.63440531E-08
 4 41 4.65460297E-02 1.29936848E-04 9.16795396E-06 1.55155930E-05 3.44487117E-05
 4 42-3.39503045E-08 7.58662570E-04-4.43805253E-04 3.85761570E-06-5.31066731E-05
 4 43-1.36526746E-04 1.89633419E-04-8.03342164E-05-7.76491461E-07 7.30357722E-07
 4 44 2.39278832E-08 5.74178225E-07-2.68346441E-06-1.42031323E-06-3.21830128E-10
 4 45 2.99314043E-06-1.78129832E-05 1.87316150E-06-5.16499514E-06 2.02700731E-08
 4 46 8.95703217E-05 3.15874155E-04-1.76146876E-05 2.17656285E-05-1.23706708E-07
 4 47-8.97147877E-05-3.15256653E-04-1.05548331E-05 2.57629886E-05-1.06686398E-07
 4 48-3.26425273E-06 1.81174778E-05 3.58980446E-06-4.18379315E-06 2.50056600E-08
 4 49 5.81948475E-08 6.77869628E-07 2.69141374E-06 1.41438520E-06 6.97256444E-09
 4 50-3.26110485E-06 1.81356593E-05-3.58852709E-06 4.18481423E-06-2.39743220E-08
 4 51 2.99383523E-06-1.78347612E-05-1.87420632E-06 5.16381595E-06-2.03251965E-08
 4 52 8.95888983E-05 3.15938640E-04 1.76162467E-05-2.17653279E-05 1.16528646E-07
 5  1 3.59843718E-01 1.39400208E-03-1.89820173E-03-4.36979646E-05-2.38813797E-05
 5  2-9.53893248E-08-5.39023345E-05 1.66532064E-04-6.35602887E-07 1.52292610E-06
 5  3 1.04748948E-05-1.19978209E-05 7.36610529E-05-1.43749949E-07 1.96677358E-07
 5  4 3.12028998E-01 1.25630797E-03-2.43719598E-03 4.79221109E-05-1.61923588E-05
 5  5 2.18941871E-07-3.27158640E-04-6.40577383E-04 5.55710941E-07 8.17528486E-05
 5  6 1.67149654E-06-8.34243451E-05-3.05753081E-05 7.73368531E-07-3.81847321E-07
 5  7-2.88657255E-03-7.35526108E-05-2.32430869E-04 4.97288351E-05 3.59222661E-05
 5  8 8.28834489E-08-1.35624244E-03-6.67766781E-04-3.01519579E-06 3.49121176E-05
 5  9-3.07825573E-05-4.12956031E-06-7.14088863E-06 1.84196591E-07 5.94483197E-08
 5 10-2.10910439E-03-6.99607990E-05-2.48060000E-04 5.49175402E-05 2.55489430E-05
 5 11 1.27772444E-07-1.20716758E-03-8.60746748E-04-1.98890039E-06-1.81889405E-05
 5 12 2.60974624E-05-7.90852189E-06 2.69948334E-05-1.19781548E-07-5.52924931E-09
 5 13 3.04771915E-01 1.22359187E-03-2.35749367E-03 8.01330283E-06 4.85879255E-05
 5 14-1.04357237E-07-7.00807148E-04 2.24298790E-05-2.58169947E-06-2.48469324E-06
 5 15 8.39908219E-05-8.15061286E-05 2.33040589E-05 2.58013405E-07-4.31142617E-07
 5 16 3.54795688E-01 1.37290346E-03-1.86430819E-03-4.17246997E-05-2.54249353E-05
 5 17-8.05150271E-08 1.18540318E-04-1.38687764E-04 7.90215973E-07 6.19778742E-05
 5 18-5.19109695E-05-1.00669047E-05 3.43078919E-05 2.07679264E-07 2.54795605E-07
 5 19-2.31076773E-01-1.24696874E-03 4.28878026E-03-1.46852395E-05 2.44054672E-05
 5 20-1.19021697E-07-5.41967731E-04 9.26545499E-04-4.44026922E-06 7.85529226E-06
 5 21-2.69598595E-05 1.91045672E-05 3.60976735E-05-1.41435525E-07 2.72312508E-07
 5 22-2.31054751E-01-1.24679626E-03 4.28688944E-03 1.46471211E-05-2.44182239E-05
 5 23 1.17960628E-07 5.47986856E-04-9.22070196E-04 4.44313875E-06 7.95269712E-06
 5 24-2.70984320E-05 1.91457349E-05 3.60140353E-05-1.32356182E-07 2.69229878E-07
 5 25-3.03658967E-03-7.46695518E-05-2.29888757E-04-4.99974606E-05-3.60937927E-05
 5 26-7.85299317E-08 1.36172948E-03 6.69726207E-04 3.02206913E-06 3.47948369E-05
 5 27-3.09602955E-05-3.83454147E-06-7.19023101E-06 1.83310998E-07 5.59644866E-08
 5 28-2.27493093E-03-7.11139708E-05-2.46345758E-04-5.52152770E-05-2.57026427E-05
 5 29-1.26981044E-07 1.21395790E-03 8.65508192E-04 1.91794491E-06-1.84448232E-05
 5 30 2.59471976E-05-7.50237432E-06 2.70192812E-05-1.18392974E-07-1.19815903E-08
 5 31 3.06715517E-01 1.23150071E-03-2.37136510E-03-8.19828686E-06-4.89809464E-05
 5 32 9.78606978E-08 7.06925967E-04-2.06868251E-05 2.55718890E-06-2.47699507E-06
 5 33 8.45969426E-05-8.21199476E-05 2.34962876E-05 2.55029726E-07-4.31277441E-07
 5 34-1.01637766E-04 3.60047753E-04 5.25195215E-05-9.01286182E-05 4.24536024E-07
 5 35 3.57053265E-01 1.38182888E-03-1.87874694E-03 4.20081819E-05 2.57126527E-05
 5 36 8.26346720E-08-1.19071181E-04 1.40465080E-04-8.11859910E-07 6.23679022E-05
 5 37-5.22747573E-05-1.00931448E-05 3.44969827E-05 2.05631953E-07 2.52504642E-07
 5 38 3.61991981E-01 1.40251128E-03-1.91272979E-03 4.40650570E-05 2.39965260E-05
 5 39 8.72140515E-08 5.58237221E-05-1.67726784E-04 6.58496644E-07 1.43451238E-06
 5 40 1.05506486E-05-1.19851610E-05 7.41433851E-05-1.48115926E-07 1.83324015E-07
 5 41 3.13772719E-01 1.26327856E-03-2.44768238E-03-4.83253691E-05 1.62285060E-05
 5 42-2.12145538E-07 3.31938637E-04 6.44200688E-04-5.71060549E-07 8.23326796E-05
 5 43 1.65138649E-06-8.39840661E-05-3.07608102E-05 7.53067636E-07-3.67089811E-07
 5 44 3.86183827E-05-9.74895046E-05-4.91288997E-05 8.39036351E-05-4.03668890E-07
 5 45-1.00473292E-04 5.33542481E-04-5.22434915E-05-1.06121351E-04 9.83805929E-08
 5 46-1.02919476E-04 3.64311842E-04 5.43076566E-05-9.18168829E-05 4.46991059E-07
 5 47-1.01091358E-04 3.58077429E-04-5.21701565E-05 8.94723684E-05-4.29999842E-07
 5 48-9.92979827E-05 5.27551916E-04-1.15800212E-04 5.68785917E-06-4.30499274E-07
 5 49 3.86143517E-05-9.76313671E-05 4.88231675E-05-8.40975280E-05 4.02462949E-07
 5 50-9.98155868E-05 5.30835203E-04 1.16558962E-04-5.78127629E-06 4.25610466E-07
 5 51-1.00980158E-04 5.36608379E-04 5.25088868E-05 1.06784181E-04-1.03375287E-07
 5 52-1.03396591E-04 3.66240517E-04-5.46779902E-05 9.23711512E-05-4.40083021E-07
 6  1 3.87423828E-01 1.53264173E-03-2.51358886E-03-6.64105891E-05-1.92245149E-05
 6  2-1.90558509E-07-2.59484507E-04 2.27578783E-04-1.53894788E-06-1.04339310E-05
 6  3 1.34894811E-05-3.05555006E-06 8.24011015E-05-2.52765082E-07 2.47572372E-07
 6  4 3.26635384E-01 1.32214252E-03-2.23072988E-03 7.36366341E-05-5.81378314E-06
 6  5 2.84186666E-07-7.95236328E-04-7.39282222E-04-8.60257987E-07 1.03762857E-04
 6  6-1.23314411E-06-1.02529713E-04-3.33640621E-05 9.52908494E-07-4.43062113E-07
 6  7-2.73208714E-02-1.94749747E-04 3.32327999E-04 4.86297200E-05 3.17943825E-05
 6  8 9.20503902E-08-1.21236674E-03-5.36428024E-04-2.85998701E-06-2.35138302E-05
 6  9-3.78852698E-05 6.13991000E-05-7.54317312E-06-3.25025199E-07 2.85102967E-07
 6 10-2.75338848E-02-1.99382051E-04 4.05148489E-04 4.99106099E-05 2.63873100E-05
 6 11 1.12705706E-07-8.94251277E-04-7.06234398E-04-1.31586938E-06-3.90596813E-05
 6 12-2.14993770E-05 6.05590583E-05 2.75822548E-06-4.22717933E-07 2.65406318E-07
 6 13 3.17290587E-01 1.27689052E-03-2.02799366E-03 3.03789656E-05 6.60357939E-05
 6 14-6.77664738E-08-9.93586472E-04-3.87081798E-04-2.52620591E-06-5.73258573E-07
 6 15 1.02813755E-04-1.02240496E-04 3.45054443E-05 3.27392127E-07-5.14919273E-07
 6 16 3.81255239E-01 1.50900500E-03-2.53689498E-03-4.91250967E-05-4.78239960E-05
 6 17-4.76647859E-08 4.04587012E-05-3.65587184E-04 1.12739246E-06 6.79634947E-05
 6 18-6.86533750E-05 6.89880358E-07 3.15720878E-05 1.96316892E-07 3.32713866E-07
 6 19-5.65683599E-03-3.19358837E-05 1.85665859E-04 5.52389797E-06 4.02828782E-06
 6 20 6.34675560E-09-1.15246115E-03-6.03632481E-04-2.43018765E-06 2.03549154E-05
 6 21-2.05613237E-05 2.06408324E-07-1.24654644E-05 1.21686352E-07 2.54098846E-08
 6 22 4.17940847E-03 2.40780126E-05-1.59269110E-04 5.62050182E-06 3.88571681E-06
 6 23 9.86678631E-09-1.14905315E-03-6.09279056E-04-2.43276079E-06-2.03502351E-05
 6 24 2.03534880E-05-3.25297134E-09 1.26749316E-05-1.17028289E-07-2.34956266E-08
 6 25 2.73070761E-02 1.94391547E-04-3.33873005E-04 4.83148812E-05 3.15817719E-05
 6 26 8.37875191E-08-1.20389358E-03-5.31907696E-04-2.83743567E-06 2.37372654E-05
 6 27 3.76618971E-05-6.13991625E-05 7.51243702E-06 3.31381388E-07-2.77889074E-07
 6 28 2.75530194E-02 1.99188089E-04-4.07512742E-04 4.96004847E-05 2.62339008E-05
 6 29 1.05876794E-07-8.87650763E-04-7.01104127E-04-1.21296156E-06 3.90166465E-05
 6 30 2.16964929E-05-6.07131394E-05-2.61346973E-06 4.13651503E-07-2.64642938E-07
 6 31-3.15683083E-01-1.27047971E-03 2.01579684E-03 3.03591103E-05 6.57797921E-05
 6 32-6.37540320E-08-9.89839294E-04-3.87188632E-04-2.45180781E-06 5.29191298E-07
 6 33-1.02366483E-04 1.01837292E-04-3.43705544E-05-3.15600031E-07 5.08885919E-07
 6 34 8.71729142E-05-3.39751070E-04-5.60233672E-05 1.07459861E-04-4.82186975E-07
 6 35-3.79320333E-01-1.50152534E-03 2.52677916E-03-4.88963858E-05-4.77049940E-05
 6 36-4.77337278E-08 3.98418102E-05-3.64633309E-04 1.14245819E-06-6.76176798E-05
 6 37 6.83411975E-05-7.23517639E-07-3.13874276E-05-1.92217570E-07-3.27432595E-07
 6 38-3.85310518E-01-1.52443711E-03 2.50249730E-03-6.61510740E-05-1.90914286E-05
 6 39-1.78131377E-07-2.59389103E-04 2.26646992E-04-1.52509198E-06 1.04632308E-05
 6 40-1.34329704E-05 2.96973957E-06-8.19905238E-05 2.51510810E-07-2.30628452E-07
 6 41-3.24729500E-01-1.31437527E-03 2.21509761E-03 7.33425400E-05-5.72501663E-06
 6 42 2.73452519E-07-7.93337930E-04-7.35168698E-04-8.16976610E-07-1.03282175E-04
 6 43 1.24525053E-06 1.02036924E-04 3.31792692E-05-9.18376510E-07 4.25524880E-07
 6 44 1.89729864E-06 6.31850947E-06 5.39983397E-05 3.35825466E-05 1.00108481E-07
 6 45-8.98981658E-05 5.61035073E-04-4.91580417E-05-1.21036888E-04 1.50074671E-07
 6 46-9.09678320E-05 3.38953462E-04 6.80690078E-05-1.04171287E-04 5.30637786E-07
 6 47-8.77059516E-05 3.41676114E-04-5.62840317E-05 1.07919441E-04-4.93221788E-07
 6 48-8.88806254E-05 5.47347197E-04-1.26168757E-04 1.60969127E-05-4.96649758E-07
 6 49-1.59548140E-06-6.96231287E-06 5.43095992E-05 3.30260144E-05 1.05760110E-07
 6 50 8.83310184E-05-5.44464083E-04-1.25545269E-04 1.60727652E-05-4.85203893E-07
 6 51 8.93200807E-05-5.57909425E-04-4.88517949E-05-1.20406778E-04 1.52689238E-07
 6 52 9.03539815E-05-3.36799663E-04 6.77308581E-05-1.03607335E-04 5.14559460E-07
 7  1 5.58300368E-02 1.22956766E-04 2.99069576E-03 2.68160565E-05 1.27355816E-05
 7  2 6.10840259E-08 1.37047517E-03 1.14765448E-03 1.81653669E-06 7.64583648E-05
 7  3 1.61099974E-05-9.25683623E-05-5.96736044E-05 8.63676585E-07-5.58373902E-07
 7  4 1.22807937E-01 7.25020422E-04-6.28542234E-03-1.52711046E-05-4.20041627E-05
 7  5 5.50727591E-08 1.42490012E-03-2.30698107E-03 1.13853478E-05-6.39682140E-05
 7  6-5.01906279E-05 1.14158842E-04-4.09375914E-05-6.29498695E-07 3.59764041E-07
 7  7 7.04266364E-02 4.95889337E-04-3.18439803E-03 7.93488107E-05 4.58148463E-05
 7  8 1.55701518E-07-7.12384185E-03-2.86582894E-03-1.75791848E-05 1.30488700E-04
 7  9 1.60176799E-04-2.90665498E-04-7.51706842E-05 1.94042275E-06-1.68451868E-06
 7 10-6.99798760E-02-4.92697278E-04 3.18006727E-03-7.96182304E-05-4.76512814E-05
 7 11-1.53700905E-07 5.98988527E-03 4.84611834E-03 8.29785878E-06-9.72679554E-05
 7 12-1.92693299E-04 2.89961254E-04 5.39442510E-05-1.74602916E-06 1.70353632E-06
 7 13-1.28609101E-01-7.48401498E-04 6.32489562E-03 4.35868314E-05-8.30928775E-06
 7 14 1.85671314E-07 1.34304445E-03-2.35949419E-03 1.12390429E-05 8.37521149E-05
 7 15 2.88478643E-05-1.12599979E-04 2.76687896E-05 7.48108364E-07-3.42760547E-07
 7 16-6.32937029E-02-1.52717658E-04-2.94084606E-03-2.32217522E-05-1.63833610E-05
 7 17-4.08643438E-08-1.67017454E-03-6.32026717E-04-4.31237833E-06 1.21453170E-05
 7 18-1.04881733E-04 9.27364156E-05 1.11455860E-06-3.37717053E-07 6.25832085E-07
 7 19-6.73264718E-01-3.53857971E-03 1.66346777E-02-2.24931062E-05 3.80476522E-05
 7 20-1.78719082E-07-2.46613381E-03 4.21898245E-03-2.02278667E-05-1.29596826E-04
 7 21-1.51767907E-04 2.81364734E-04 2.38090632E-05-1.74544377E-06 1.44346450E-06
 7 22 6.74399596E-01 3.54385765E-03-1.66481122E-02-2.25329536E-05 3.81096143E-05
 7 23-1.74676069E-07-2.46771002E-03 4.22178980E-03-2.02270628E-05 1.29904139E-04
 7 24 1.52146072E-04-2.82050211E-04-2.38448725E-05 1.75515996E-06-1.42981330E-06
 7 25-7.05468001E-02-4.96856007E-04 3.18853252E-03 7.94713948E-05 4.58124012E-05
 7 26 1.63979083E-07-7.12637533E-03-2.86717232E-03-1.75136894E-05-1.30734731E-04
 7 27-1.60232959E-04 2.90967690E-04 7.51328491E-05-1.92444186E-06 1.67412234E-06
 7 28 6.98518313E-02 4.91684525E-04-3.17571326E-03-7.95650402E-05-4.75389253E-05
 7 29-1.46216721E-07 5.98792193E-03 4.84439625E-03 7.97024204E-06 9.71046037E-05
 7 30 1.92511616E-04-2.89616220E-04-5.40521389E-05 1.72822966E-06-1.69792175E-06
 7 31 1.28757210E-01 7.48856872E-04-6.32445034E-03 4.35242989E-05-8.34681776E-06
 7 32 1.70597105E-07 1.34277977E-03-2.35894153E-03 1.11083106E-05-8.36315430E-05
 7 33-2.87611545E-05 1.12392697E-04-2.76674962E-05-7.15663078E-07 3.45381819E-07
 7 34-6.54473579E-05-4.27655538E-04-1.22494415E-05 9.98540311E-06-7.55320710E-08
 7 35 6.34875327E-02 1.53429576E-04 2.93949825E-03-2.31856729E-05-1.63113162E-05
 7 36-3.48007912E-08-1.67017003E-03-6.31956156E-04-4.15573386E-06-1.20919345E-05
 7 37 1.04853369E-04-9.27614340E-05-1.09251459E-06 3.27100017E-07-6.18980524E-07
 7 38-5.56830893E-02-1.22433928E-04-2.99180526E-03 2.68865321E-05 1.27345421E-05
 7 39 5.91655121E-08 1.37065873E-03 1.14762213E-03 1.70882564E-06-7.64644591E-05
 7 40-1.60923119E-05 9.25567710E-05 5.97311763E-05-8.39628082E-07 5.49600130E-07
 7 41-1.22741844E-01-7.24941896E-04 6.28683765E-03-1.53173805E-05-4.20341450E-05
 7 42 5.57890637E-08 1.42518342E-03-2.30770184E-03 1.12216720E-05 6.40557897E-05
 7 43 5.02846816E-05-1.14340471E-04 4.09624241E-05 6.17849746E-07-3.69735026E-07
 7 44 2.58689555E-04 2.09180442E-04-1.45868108E-04 2.47019553E-04-1.18392162E-06
 7 45 1.83068480E-05 4.05313550E-04-3.89177892E-05-4.36687847E-05-2.14782848E-08
 7 46-6.39399589E-05-4.34159285E-04-3.99150482E-06 1.73712630E-05-5.85822710E-08
 7 47 6.53426669E-05 4.27916968E-04-1.23352298E-05 1.00560049E-05-7.33456696E-08
 7 48-1.65226019E-05-4.15901102E-04 5.96496969E-05 1.24403997E-05 1.82065415E-07
 7 49-2.59263350E-04-2.08534760E-04-1.46173927E-04 2.47534047E-04-1.18112771E-06
 7 50 1.64632218E-05 4.16214802E-04 5.97182874E-05 1.24246562E-05 1.76527540E-07
 7 51-1.83616865E-05-4.05067237E-04-3.89044502E-05-4.36193917E-05-2.02009730E-08
 7 52 6.38599421E-05 4.34352418E-04-3.99240315E-06 1.74482520E-05-5.96770555E-08
 8  1 1.39079536E-01 5.16980897E-04-9.65527207E-04-4.94803990E-05-1.20471508E-06
 8  2-1.76834353E-07-9.33306387E-05 2.64074372E-05-4.01091961E-07 1.95332345E-06
 8  3 1.26992483E-05-1.46525717E-05 4.02003294E-05-3.76021487E-08 6.24727468E-08
 8  4 8.81573951E-02 2.52070987E-04 4.04030258E-04 3.72636711E-05 1.85943033E-05
 8  5 8.60440451E-08-2.41255150E-04 3.20632649E-04-1.74130647E-06 6.06940710E-05
 8  6 6.02384949E-05-1.20932566E-04 1.05414013E-05 7.23420477E-07-5.32627315E-07
 8  7-7.48147214E-02-6.01716793E-04 2.53809882E-03-7.01905105E-05 6.08322008E-06
 8  8-2.64963377E-07 1.39816221E-03 6.15266856E-04 3.29194387E-06-1.46958073E-04
 8  9-4.62281614E-05 1.93186234E-04-2.47760567E-05-1.32460935E-06 6.60149956E-07
 8 10-7.42238054E-02-5.98403049E-04 2.52169607E-03-2.89598395E-05-6.43943118E-05
 8 11 7.36250755E-08 1.22516673E-03 9.15787126E-04 1.90233834E-06-8.67906370E-05
 8 12-1.04047453E-04 1.90838090E-04-6.34439219E-05-9.75785401E-07 6.92060207E-07
 8 13 8.47650323E-02 2.36997717E-04 4.33951448E-04 3.36840969E-05 2.29629911E-05
 8 14 6.25058878E-08 1.69768019E-04-3.65082264E-04 1.59908925E-06 6.75865219E-05
 8 15 5.22110760E-05-1.19797598E-04 5.67292505E-06 7.69557115E-07-5.21734108E-07
 8 16 1.36632681E-01 5.06563135E-04-9.43985450E-04-2.48859212E-05-4.20519879E-05
 8 17 2.26299084E-08-2.01232191E-05-9.87838914E-05 1.97518199E-07 3.93615123E-05
 8 18-2.55475290E-05-1.38139834E-05 1.58196500E-05 1.79708062E-07 9.59578254E-08
 8 19 6.62545641E-01 3.06932841E-03-7.74854643E-03 2.09048168E-05-3.56787000E-05
 8 20 1.67288972E-07 9.39824865E-04-1.60093028E-03 7.70426095E-06 1.94089439E-04
 8 21 2.15403981E-04-4.09493420E-04-2.25082768E-05 2.53294951E-06-2.03690312E-06
 8 22 6.61413052E-01 3.06339338E-03-7.72102180E-03-2.08667855E-05 3.56186584E-05
 8 23-1.63473347E-07-9.36029941E-04 1.59387873E-03-7.65372527E-06 1.93842748E-04
 8 24 2.15158845E-04-4.09001593E-04-2.24618217E-05 2.53045095E-06-2.02251984E-06
 8 25-7.46864457E-02-6.00817459E-04 2.53274774E-03 7.00649015E-05-6.15273445E-06
 8 26 2.64140257E-07-1.38669039E-03-6.10808562E-04-3.25644997E-06-1.46723015E-04
 8 27-4.59361170E-05 1.92659132E-04-2.49006987E-05-1.33521897E-06 6.52266861E-07
 8 28-7.43391831E-02-5.99194893E-04 2.52683461E-03 2.91010295E-05 6.44785199E-05
 8 29-7.14826968E-08-1.23512492E-03-9.23994399E-04-1.86483436E-06-8.69526264E-05
 8 30-1.04380404E-04 1.91333031E-04-6.33433381E-05-9.55017257E-07 7.13902958E-07
 8 31 8.45070683E-02 2.35587404E-04 4.44602641E-04-3.37539684E-05-2.29381169E-05
 8 32-5.90059140E-08-1.72166125E-04 3.68894698E-04-1.59417311E-06 6.77308903E-05
 8 33 5.22405133E-05-1.19971404E-04 5.71408631E-06 7.48008465E-07-5.16816982E-07
 8 34-6.07043158E-05 1.65672592E-04 4.84677585E-05-3.73124011E-05 2.67597871E-07
 8 35 1.36461909E-01 5.06053765E-04-9.48445822E-04 2.49153475E-05 4.20737528E-05
 8 36-2.55871061E-08 2.29122630E-05 9.96903735E-05-1.94709565E-07 3.93691124E-05
 8 37-2.57025107E-05-1.36666017E-05 1.58171866E-05 1.74203146E-07 9.35962490E-08
 8 38 1.39066692E-01 5.16765134E-04-9.59880810E-04 4.94161781E-05 1.18030095E-06
 8 39 1.66720764E-07 9.10591581E-05-2.82952374E-05 4.03939229E-07 2.07758010E-06
 8 40 1.27229386E-05-1.48005187E-05 4.00829425E-05-3.72843337E-08 5.48906308E-08
 8 41 8.82558438E-02 2.52833918E-04 3.94463634E-04-3.72156689E-05-1.85226726E-05
 8 42-7.79091267E-08 2.38711170E-04-3.17031619E-04 1.68197653E-06 6.05579714E-05
 8 43 6.01476844E-05-1.20705656E-04 1.04805429E-05 7.11230131E-07-5.28300147E-07
 8 44-3.40543770E-04 3.78449695E-04 1.77964563E-04-3.02450594E-04 1.44834548E-06
 8 45-4.57313283E-05 2.17992747E-04-1.58531852E-05-4.68072884E-05 7.02353138E-08
 8 46-6.15860918E-05 1.68632103E-04 9.76409165E-06-6.18016393E-05 2.02564928E-07
 8 47-6.08265277E-05 1.65018515E-04-4.84525015E-05 3.73113441E-05-2.72558940E-07
 8 48-4.50756611E-05 2.15611026E-04-4.75018692E-05 8.74806027E-06-1.95114855E-07
 8 49-3.40107896E-04 3.78757368E-04-1.77705415E-04 3.02034496E-04-1.44191930E-06
 8 50-4.50884811E-05 2.14818005E-04 4.73837375E-05-8.76601338E-06 1.90490819E-07
 8 51-4.56765381E-05 2.18518143E-04 1.59034997E-05 4.68457489E-05-7.22806522E-08
 8 52-6.16611493E-05 1.67807274E-04-9.73559990E-06 6.17361422E-05-1.92492323E-07
 9  1-2.48432443E-01-1.00998997E-03 1.31424049E-03 6.15380122E-05-1.25407756E-05
 9  2 2.57473053E-07-6.39482828E-04 8.13350265E-05-2.53256147E-06-6.31416642E-05
 9  3-8.17218312E-06 7.13138473E-05 2.18225036E-05-6.20669521E-07 3.26194761E-07
 9  4-4.26601297E-01-1.94682513E-03 4.92901274E-03-8.68232662E-05-2.45729101E-05
 9  5-2.50116511E-07 2.27366318E-04 1.11370809E-03-2.20195167E-06-6.94860331E-05
 9  6-5.93653275E-05 1.28851361E-04 2.81130322E-05-9.02254570E-07 6.99700094E-07
 9  7 4.25019046E-02 2.10239094E-04-1.12147404E-03-4.20036320E-05-2.27877649E-05
 9  8-8.56375384E-08 1.07189491E-03 1.79623548E-03-1.07084505E-06 3.46264202E-05
 9  9 1.82787894E-04-2.17414314E-04-1.30598237E-05 1.07875151E-06-1.30102291E-06
 9 10-4.30551097E-02-2.16067268E-04 1.13720715E-03 4.09738857E-05 2.55778321E-05
 9 11 8.03269728E-08-2.10004371E-03-6.90416136E-05-7.34627051E-06-1.38801434E-04
 9 12-7.97399372E-05 2.18541372E-04 7.96705172E-05-1.69969163E-06 1.21716403E-06
 9 13 4.31831230E-01 1.96608191E-03-4.95527303E-03 6.40511466E-05 6.48836578E-05
 9 14 6.01599615E-08-1.09431060E-03 3.36634395E-04-4.86976111E-06 4.13523770E-05
 9 15 8.91865125E-05-1.30538889E-04-9.28482255E-06 7.35192207E-07-7.15587801E-07
 9 16 2.56835078E-01 1.04310669E-03-1.36545841E-03-2.00160960E-05-6.07312009E-05
 9 17 9.39691654E-08 2.40106294E-04 5.93254586E-04-7.37782438E-07 6.97372694E-06
 9 18 6.51567599E-05-7.21304869E-05 1.65699955E-05 2.88552887E-07-3.71953792E-07
 9 19 1.31116819E-03 4.26853161E-06 5.18578344E-06 2.70633746E-05 1.60116295E-05
 9 20 4.61038537E-08 1.59070791E-04 9.85749278E-05 3.24929557E-07-1.18885447E-05
 9 21 1.40520472E-05-2.16350248E-06 8.71233391E-06-5.93530375E-08-2.12088915E-08
 9 22 3.95222072E-04 6.32298786E-07-2.11947190E-07-2.71071103E-05-1.59298224E-05
 9 23-5.30220638E-08-1.62903266E-04-9.27021563E-05-3.31046150E-07-1.26606946E-05
 9 24 1.33805269E-05-7.19832274E-07 8.61860120E-06-7.03102360E-08-1.77158075E-08
 9 25 4.28004770E-02 2.11558346E-04-1.11862764E-03 4.19529532E-05 2.28376602E-05
 9 26 8.31322085E-08-1.07790882E-03-1.80806271E-03 1.09439351E-06 3.53202798E-05
 9 27 1.83874532E-04-2.19194812E-04-1.33429139E-05 1.07849624E-06-1.30140606E-06
 9 28-4.33458503E-02-2.17322531E-04 1.13434652E-03-4.09734388E-05-2.54955628E-05
 9 29-6.84269722E-08 2.11289214E-03 6.82000969E-05 7.20472751E-06-1.39587449E-04
 9 30-8.07238651E-05 2.20311314E-04 8.00069510E-05-1.68191193E-06 1.22094403E-06
 9 31 4.33662074E-01 1.97441004E-03-4.97757237E-03-6.43519533E-05-6.51165484E-05
 9 32-5.96349684E-08 1.09781483E-03-3.38716629E-04 4.81170862E-06 4.17390961E-05
 9 33 8.95798419E-05-1.31318938E-04-9.31638480E-06 7.23138855E-07-7.13663120E-07
 9 34-1.21946261E-04 3.37188182E-04 1.00389110E-04-1.60835811E-04 7.79669502E-07
 9 35 2.57844253E-01 1.04720742E-03-1.37106098E-03 2.01022500E-05 6.10096001E-05
 9 36-8.86030831E-08-2.40789365E-04-5.97313275E-04 7.38256167E-07 6.99812424E-06
 9 37 6.54201176E-05-7.24182419E-05 1.66343826E-05 2.80383515E-07-3.66942312E-07
 9 38-2.49690841E-01-1.01511366E-03 1.32168421E-03-6.18558085E-05 1.25854663E-05
 9 39-2.51083954E-07 6.43073018E-04-8.26516501E-05 2.50335275E-06-6.34076915E-05
 9 40-8.22205485E-06 7.16297464E-05 2.18512782E-05-6.06950332E-07 3.27806491E-07
 9 41-4.28540590E-01-1.95554117E-03 4.95167488E-03 8.72087015E-05 2.47180862E-05
 9 42 2.38914957E-07-2.27807747E-04-1.11800841E-03 2.17014531E-06-6.98832392E-05
 9 43-5.97538337E-05 1.29637073E-04 2.81460294E-05-8.83519592E-07 6.82121951E-07
 9 44-1.25217941E-06 2.11318887E-06-3.26482981E-05-2.03766765E-05-6.62495654E-08
 9 45 3.51074071E-05-3.44079627E-04 3.47573881E-05 1.00423813E-04-1.47934009E-07
 9 46 1.19693015E-04-3.28302773E-04-9.06553453E-05 1.63625262E-04-7.75989732E-07
 9 47-1.21348028E-04 3.35801566E-04-9.98719395E-05 1.60151132E-04-7.90119289E-07
 9 48-3.77481178E-05 3.55920749E-04-1.07685099E-04 1.87356709E-05-4.40303303E-07
 9 49-8.23632585E-07-4.45745103E-07 3.30883564E-05 1.96574455E-05 6.86159955E-08
 9 50-3.79150926E-05 3.57230995E-04 1.08111330E-04-1.87691886E-05 4.33872756E-07
 9 51 3.53485105E-05-3.45705560E-04-3.49746796E-05-1.00898637E-04 1.47089813E-07
 9 52 1.20304153E-04-3.29849342E-04 9.10175300E-05-1.64430949E-04 7.62028648E-07
10  1-2.43472891E-01-9.88055546E-04 1.32207830E-03 6.44229364E-05-1.17335392E-05
10  2 2.65425012E-07-8.43998924E-04 2.67147859E-04-3.76620462E-06-5.79438905E-05
10  3-9.01777580E-06 6.69616663E-05 1.41768098E-05-5.58506728E-07 2.87730784E-07
10  4-4.10057381E-01-1.85946232E-03 5.01290565E-03-7.91090730E-05-3.13263214E-05
10  5-2.01613338E-07-2.20369121E-06 9.56892529E-04-2.61802423E-06-8.16272566E-05
10  6-8.55882289E-05 1.67215486E-04 6.38905283E-06-1.05066855E-06 8.20757278E-07
10  7 6.21391889E-02 2.66683098E-04 6.93708744E-04 1.19453954E-05-1.04481449E-05
10  8 6.71071236E-08 1.39897228E-03 2.61199839E-03-2.09726500E-06 1.46938137E-04
10  9 2.31988025E-04-3.78926162E-04-5.90345482E-05 2.32582577E-06-2.12859882E-06
10 10-6.24606527E-02-2.69324616E-04-6.89894888E-04 4.15068340E-06-1.50045582E-05
10 11 6.12172600E-08-2.97829193E-03 3.57086647E-05-1.07720983E-05-1.68689317E-04
10 12-2.10934602E-04 3.79623919E-04 7.29675486E-05-2.46648691E-06 2.11435926E-06
10 13 4.14782071E-01 1.87771450E-03-5.03879221E-03 6.62682127E-05 5.49426632E-05
10 14 9.43114109E-08-8.51921258E-04 4.57985257E-04-4.32281615E-06 7.96774588E-05
10 15 8.85484819E-05-1.68225941E-04-4.63729629E-06 1.03889665E-06-8.15256582E-07
10 16 2.51071954E-01 1.01876212E-03-1.37496756E-03-2.20107241E-05-6.28601175E-05
10 17 9.32111700E-08 1.76416342E-04 8.59761178E-04-1.69751386E-06 1.17489030E-05
10 18 5.57211077E-05-6.74700107E-05 1.74325687E-05 2.85816773E-07-3.24058386E-07
10 19-1.84319771E-01-7.12926993E-04-1.53326217E-03 1.07145040E-05-1.78976310E-05
10 20 8.52670456E-08 8.16403160E-04-1.40967322E-03 6.71911661E-06-1.63704949E-04
10 21-1.43324204E-04 3.07029153E-04-2.13662579E-05-1.86146111E-06 1.33679596E-06
10 22 1.84310458E-01 7.12835149E-04 1.53372965E-03 1.05915370E-05-1.79732442E-05
10 23 9.33766250E-08 8.15708790E-04-1.41021143E-03 6.71316814E-06 1.63654300E-04
10 24 1.43395054E-04-3.07049354E-04 2.14166817E-05 1.87894418E-06-1.32967347E-06
10 25-6.19460702E-02-2.65756549E-04-6.98780227E-04 1.21296233E-05-1.03493343E-05
10 26 7.21469541E-08 1.39419423E-03 2.60377822E-03-2.07654653E-06-1.46771929E-04
10 27-2.31146874E-04 3.77918802E-04 5.89785186E-05-2.30128772E-06 2.10502366E-06
10 28 6.22599788E-02 2.68286763E-04 6.95177584E-04 3.95356122E-06-1.51250039E-05
10 29 5.52769216E-08-2.96839442E-03 3.61409549E-05-1.05484423E-05 1.68046844E-04
10 30 2.10566026E-04-3.78612870E-04-7.25934994E-05 2.41883157E-06-2.09959119E-06
10 31-4.12729785E-01-1.86843282E-03 5.01566783E-03 6.59678292E-05 5.46285897E-05
10 32 9.10711011E-08-8.46713659E-04 4.56558559E-04-4.21948706E-06-7.94926233E-05
10 33-8.81234215E-05 1.67616045E-04 4.60263278E-06-1.01338917E-06 8.07534021E-07
10 34 1.32572433E-04-3.10361427E-04-1.13180285E-04 1.51008035E-04-8.00893962E-07
10 35-2.49758208E-01-1.01343240E-03 1.36783391E-03-2.19024515E-05-6.25712390E-05
10 36 8.79332635E-08 1.75329647E-04 8.57115455E-04-1.69027006E-06-1.16875992E-05
10 37-5.54328270E-05 6.71204262E-05-1.73396248E-05-2.74828366E-07 3.17199857E-07
10 38 2.42456171E-01 9.83918245E-04-1.31688620E-03 6.41531517E-05-1.16669111E-05
10 39 2.54168948E-07-8.40934344E-04 2.66754267E-04-3.66747652E-06 5.76623570E-05
10 40 8.98988864E-06-6.66522456E-05-1.40482165E-05 5.41196862E-07-2.88329632E-07
10 41 4.08142854E-01 1.85065812E-03-4.99031927E-03-7.87215398E-05-3.12074347E-05
10 42-1.87451952E-07-3.05247313E-06 9.51817779E-04-2.57265850E-06 8.13172471E-05
10 43 8.53074036E-05-1.66624651E-04-6.26562029E-06 1.02376649E-06-7.94718143E-07
10 44 8.69403819E-05-5.60874536E-04-8.92514148E-05 1.52702820E-04-7.30412815E-07
10 45 4.27929046E-05-3.22865695E-04 4.30903946E-05 9.33861185E-05-9.94555129E-08
10 46 1.32193281E-04-3.06297435E-04-7.64724424E-05 1.71875320E-04-7.45088443E-07
10 47-1.33145676E-04 3.12013626E-04-1.13649649E-04 1.51757899E-04-8.17837408E-07
10 48-4.48581518E-05 3.33136787E-04-1.05326639E-04 8.11230099E-06-4.02379659E-07
10 49-8.69542305E-05 5.60880373E-04-8.90982850E-05 1.52790855E-04-7.26154174E-07
10 50 4.46415246E-05-3.31322941E-04-1.04781533E-04 8.02333467E-06-3.91359475E-07
10 51-4.26742667E-05 3.21445563E-04 4.29520828E-05 9.29666003E-05-1.00273400E-07
10 52-1.31652391E-04 3.04877377E-04-7.60591359E-05 1.71130558E-04-7.22926465E-07
11  1 3.19303522E-01 1.50921865E-03-3.36697378E-03-3.20854410E-06-2.43993264E-05
11  2 5.06168617E-08-8.76379988E-04-3.17014200E-04-2.28931527E-06 1.34503530E-04
11  3 4.77791038E-05-1.82282633E-04 9.96691828E-05 1.04232211E-06-3.62632002E-07
11  4-3.76324428E-01-1.84123072E-03 4.59328786E-03-3.21554888E-05 2.57587584E-07
11  5-1.20601783E-07-8.50136142E-04 8.11729560E-04-5.26501420E-06-1.53467304E-04
11  6-1.55682859E-04 3.09150162E-04 5.16800346E-05-2.06690904E-06 1.65239077E-06
11  7 2.70405165E-02 1.74279035E-04-8.84691159E-04-2.15411306E-05-3.11787850E-05
11  8 9.36931505E-09 5.66715772E-04 3.02460249E-04 1.19278573E-06 5.43088321E-05
11  9 8.34205408E-05-1.37729373E-04 8.72470970E-05 5.56644217E-07-3.83056840E-07
11 10 2.68212438E-02 1.72798419E-04-8.77853925E-04-3.72981746E-05-3.57163937E-06
11 11-1.21607710E-07 5.16129844E-04 3.34370504E-04 9.39132097E-07 1.39363345E-04
11 12-3.48451021E-06-1.35878834E-04 3.11085465E-05 1.06529333E-06-3.01864358E-07
11 13-3.74116617E-01-1.82818090E-03 4.53160853E-03-1.53995895E-05-2.82324784E-05
11 14 1.60619647E-08 2.86768497E-04-1.11594052E-03 4.07213298E-06-1.15802175E-04
11 15-1.89454923E-04 3.05257098E-04 2.78955012E-05-1.82283375E-06 1.64183230E-06
11 16 3.12980182E-01 1.47764148E-03-3.26990460E-03-2.27142535E-05 1.00271207E-05
11 17-1.09667317E-07-6.73500691E-04-6.14038791E-04-7.76212355E-07 1.37524348E-04
11 18 3.80112130E-05-1.75535561E-04 9.56916707E-05 1.04368859E-06-3.21292172E-07
11 19 4.24536117E-04 9.22563764E-07 5.58182445E-06 2.06368439E-05 1.23533026E-05
11 20 3.50628339E-08 2.01680617E-04 1.19375926E-04 4.08208283E-07-2.17824814E-05
11 21 2.38426406E-05-2.06015928E-06 1.46586937E-05-1.21151812E-07-3.15963097E-08
11 22 6.38436620E-04 1.19995226E-06 3.61189398E-05 2.09563270E-05 1.18186885E-05
11 23 4.22864648E-08 2.09543886E-04 1.05924531E-04 4.60406193E-07 2.42836990E-05
11 24-2.09888928E-05-3.29480619E-06-1.50335050E-05 1.54243918E-07 4.05608288E-09
11 25-2.82086411E-02-1.81422235E-04 9.05938111E-04-2.17681964E-05-3.26957700E-05
11 26 1.27850924E-08 5.96658527E-04 3.12943384E-04 1.26723204E-06-5.76946513E-05
11 27-8.65667683E-05 1.44261420E-04-9.10259131E-05-5.76468383E-07 3.89584719E-07
11 28-2.79831748E-02-1.79901142E-04 8.98759784E-04-3.87245324E-05-3.02971532E-06
11 29-1.24450649E-07 5.39416389E-04 3.55459532E-04 9.12229980E-07-1.45318558E-04
11 30 2.94814735E-06 1.42370410E-04-3.32206902E-05-1.07760258E-06 3.18515014E-07
11 31 3.88984475E-01 1.90101937E-03-4.71582511E-03-1.60122360E-05-2.89963611E-05
11 32 9.25738944E-09 2.91884001E-04-1.16898232E-03 4.20716668E-06 1.20842783E-04
11 33 1.96751431E-04-3.17594214E-04-2.89861810E-05 1.85190343E-06-1.69856000E-06
11 34-2.37989039E-04 1.45666019E-04 1.34718648E-04-2.22515228E-04 1.06513666E-06
11 35-3.25473972E-01-1.53695414E-03 3.41042861E-03-2.38376627E-05 1.01900877E-05
11 36-1.18925551E-07-7.00787637E-04-6.42393326E-04-7.21854763E-07-1.43092706E-04
11 37-3.94579554E-05 1.82550661E-04-9.94223320E-05-1.05313606E-06 3.47681460E-07
11 38-3.31854980E-01-1.56884281E-03 3.50860610E-03-3.61916756E-06-2.54593398E-05
11 39 5.89133888E-08-9.14590107E-04-3.27432186E-04-2.33399153E-06-1.39687501E-04
11 40-4.96896523E-05 1.89377154E-04-1.03665621E-04-1.05235027E-06 3.79872314E-07
11 41 3.91263885E-01 1.91442781E-03-4.77872880E-03-3.31380830E-05 9.15264012E-08
11 42-1.15772753E-07-8.94081515E-04 8.42341512E-04-5.38870985E-06 1.59456993E-04
11 43 1.62092433E-04-3.21549426E-04-5.33806326E-05 2.09109152E-06-1.68391556E-06
11 44-1.40479567E-06-1.47669446E-06-2.00856964E-05-1.27852804E-05-4.05108798E-08
11 45-1.84250797E-04 1.87008605E-04-8.65118487E-05-1.73914639E-04 1.59063508E-07
11 46 2.30833538E-04-1.37083570E-04-1.25374912E-04 2.19153520E-04-1.05371296E-06
11 47 2.28165385E-04-1.40078948E-04 1.29484121E-04-2.14301464E-04 1.04106097E-06
11 48-1.79642033E-04 1.86872376E-04-1.89534490E-04 9.11906462E-06-7.09021502E-07
11 49-1.85097937E-06 1.70355037E-06-2.13276105E-05-1.06741794E-05-5.03655906E-08
11 50 1.86316041E-04-1.94440786E-04-1.97150484E-04 9.64314466E-06-7.21846068E-07
11 51 1.90983280E-04-1.94547561E-04-8.97890564E-05-1.80864114E-04 1.76036498E-07
11 52-2.40704980E-04 1.42681466E-04-1.30031234E-04 2.27762039E-04-1.06509369E-06
12  1-3.31176352E-01-1.57343702E-03 3.73912584E-03 1.09827164E-05 2.75376473E-05
12  2-3.04200276E-08 1.00183596E-03 2.83638952E-04 2.82724649E-06-1.36872931E-04
12  3-5.13418038E-05 1.88214735E-04-1.04747361E-04-1.06464913E-06 3.74433595E-07
12  4 3.91294351E-01 1.91818549E-03-4.86687762E-03 2.56453475E-05 4.25441977E-06
12  5 8.27329715E-08 1.15028186E-03-8.06675728E-04 6.34497016E-06 1.57471456E-04
12  6 1.68198956E-04-3.25670412E-04-4.49847276E-05 2.13415122E-06-1.71721208E-06
12  7-3.05378713E-02-1.87203661E-04 5.68279022E-04 6.29388747E-06 3.96811852E-05
12  8-8.20217975E-08-7.82511163E-04-2.76446365E-04-2.04732335E-06-8.82456183E-05
12  9-8.24107047E-05 1.70656323E-04-9.89933128E-05-7.97466755E-07 4.46262820E-07
12 10-3.03288779E-02-1.85247623E-04 5.47688750E-04 3.72507148E-05-1.38573909E-05
12 11 1.72088177E-07-6.06504648E-04-5.47434265E-04-6.93043908E-07-1.55459122E-04
12 12-1.37309451E-05 1.69190067E-04-5.45913103E-05-1.20324867E-06 3.76876445E-07
12 13 3.88993553E-01 1.90466838E-03-4.80698314E-03 1.61786662E-05 2.03229706E-05
12 14 4.29497417E-09-1.35332170E-04 1.37823210E-03-4.21671142E-06 1.31309282E-04
12 15 1.90399885E-04-3.21709166E-04-2.83650705E-05 1.95841887E-06-1.69927049E-06
12 16-3.24569515E-01-1.54038714E-03 3.63891246E-03 2.92439308E-05-4.79665371E-06
12 17 1.20155047E-07 7.03963345E-04 7.42428927E-04 5.28617323E-07-1.44380067E-04
12 18-3.68505280E-05 1.81230595E-04-9.78117013E-05-1.09141609E-06 3.25489944E-07
12 19 2.72329114E-02 5.41912637E-05 1.07248278E-03-8.70693287E-06 1.34166515E-05
12 20-6.55557097E-08-2.04679242E-04 3.44521324E-04-1.67547347E-06 6.47544418E-05
12 21 7.27330922E-05-1.37487534E-04-9.96528621E-06 8.50363570E-07-6.99585255E-07
12 22 2.72268011E-02 5.41751507E-05 1.07173261E-03 7.89616196E-06-1.38856897E-05
12 23 7.07307694E-08 1.96642684E-04-3.48859000E-04 1.63783516E-06 6.38568549E-05
12 24 7.36014272E-05-1.37458282E-04-9.38124873E-06 8.55451347E-07-6.99963559E-07
12 25-2.94615406E-02-1.80264816E-04 5.33245524E-04-5.44778169E-06-3.84343402E-05
12 26 8.26114320E-08 7.59678557E-04 2.64437325E-04 1.97989979E-06-8.60559433E-05
12 27-7.91004010E-05 1.65156344E-04-9.55113955E-05-7.66035389E-07 4.22061985E-07
12 28-2.92634553E-02-1.78399015E-04 5.13290729E-04-3.57758456E-05 1.39838958E-05
12 29-1.69489622E-07 5.86074468E-04 5.34143845E-04 6.43713182E-07-1.49927684E-04
12 30-1.38548227E-05 1.63782507E-04-5.33495397E-05-1.12704884E-06 3.65065425E-07
12 31 3.74145000E-01 1.83214254E-03-4.62747781E-03-1.55619957E-05-1.92029871E-05
12 32-1.06270974E-08 1.24142753E-04-1.33399423E-03 4.02813678E-06 1.26718629E-04
12 33 1.82908196E-04-3.09626825E-04-2.72626966E-05 1.84314026E-06-1.62726803E-06
12 34-2.47032091E-04 1.41813353E-04 1.31636344E-04-2.06221669E-04 1.01418372E-06
12 35-3.12233625E-01-1.48215372E-03 3.51017348E-03-2.83397710E-05 4.38698894E-06
12 36-1.19539912E-07-6.77590336E-04-7.17884672E-04-4.22354902E-07-1.38967841E-04
12 37-3.53834750E-05 1.74351316E-04-9.40088419E-05-1.01900517E-06 3.25141453E-07
12 38-3.18401962E-01-1.51303575E-03 3.60391827E-03-1.08359511E-05-2.65733637E-05
12 39 3.62625710E-08-9.66848682E-04-2.70717477E-04-2.66637712E-06-1.31492127E-04
12 40-4.93932601E-05 1.80885387E-04-1.00783436E-04-9.94706196E-07 3.63111764E-07
12 41 3.76341926E-01 1.84498580E-03-4.68387926E-03-2.43818555E-05-4.26086710E-06
12 42-7.04083876E-08-1.11613311E-03 7.74292034E-04-6.00426788E-06 1.51353523E-04
12 43 1.61992823E-04-3.13346346E-04-4.29297475E-05 1.99761430E-06-1.61815641E-06
12 44-8.35502344E-05 5.90976083E-06 3.22018818E-05-5.40161731E-05 2.60417350E-07
12 45 1.78192869E-04-1.97734718E-04 8.66883772E-05 1.83367256E-04-1.83683301E-07
12 46-2.58794551E-04 1.45153421E-04 1.22327702E-04-2.25810057E-04 1.05910090E-06
12 47-2.56080564E-04 1.47430351E-04-1.36772583E-04 2.14708958E-04-1.07065732E-06
12 48 1.73325298E-04-1.97714501E-04 1.97687105E-04-1.36559981E-05 7.51662985E-07
12 49-8.35369508E-05 5.83352849E-06-3.13924303E-05 5.44692041E-05-2.52383699E-07
12 50 1.66261819E-04-1.90304911E-04-1.90221604E-04 1.32901012E-05-7.08330318E-07
12 51 1.70824111E-04-1.90288733E-04-8.32244805E-05-1.76404034E-04 1.86609160E-07
12 52-2.49586404E-04 1.39761054E-04-1.17344455E-04 2.17093771E-04-9.90110548E-07
13  1-4.03451049E-01-2.06271455E-03 6.52207111E-03 5.41981035E-05-2.30269644E-05
13  2 2.62834520E-07 8.80333695E-04 1.95989547E-03-2.16295285E-06-1.73504069E-04
13  3-2.93636554E-04 4.67140623E-04-2.05908153E-05-2.61284457E-06 2.31497232E-06
13  4 2.35010901E-01 1.28316027E-03-4.89726321E-03 8.34575622E-06 4.83851087E-07
13  5 3.38905931E-08 7.79091610E-04-1.37358753E-03 6.53867709E-06 1.41235520E-04
13  6 1.52270509E-04-2.93506029E-04-6.78884095E-05 1.99171812E-06-1.65146380E-06
13  7-1.75193607E-02-1.56992017E-04 1.66816085E-03 3.01213898E-05 3.35370115E-05
13  8 1.61268431E-08-6.80230071E-04-1.08272906E-03 5.07346056E-07-5.87370616E-05
13  9-7.35867877E-05 1.32323849E-04-4.57804747E-05-6.70433494E-07 4.80945786E-07
13 10 1.78185808E-02 1.58698612E-04-1.67278021E-03-4.43677985E-05-9.84511796E-06
13 11-1.36142733E-07 1.28404103E-03 7.46616721E-05 4.41924342E-06 1.05618422E-04
13 12 2.87193618E-05-1.34337784E-04 1.75514009E-05 9.49472614E-07-4.44711201E-07
13 13-2.39393408E-01-1.30522452E-03 4.95475301E-03-4.58697223E-06-7.17672651E-06
13 14 1.12654388E-09 8.22289678E-04-1.36662603E-03 6.66737541E-06-1.01368553E-04
13 15-1.95956993E-04 2.97325546E-04 4.15772663E-05-1.77237753E-06 1.69003398E-06
13 16 4.08050342E-01 2.08414307E-03-6.57120372E-03-6.67996409E-06-5.85853228E-05
13 17 1.35448870E-07-2.14935524E-03 1.74685683E-04-8.24193664E-06 2.82216964E-04
13 18 1.87230604E-04-4.69447568E-04-4.68083363E-05 3.25917585E-06-2.22833978E-06
13 19-9.16498019E-04 2.56521922E-06-2.18124911E-04-3.35990827E-05-2.15373625E-05
13 20-5.53762288E-08 3.50112154E-04 8.70221488E-05 9.94766071E-07 2.32384373E-05
13 21-3.18590974E-05 8.62066010E-06-1.58580042E-05 9.63934652E-08 7.32100689E-08
13 22 7.18641178E-04-2.69158183E-06 2.03121799E-04 3.50416339E-05 1.90519390E-05
13 23 7.29830369E-08-2.49183507E-04-2.58746130E-04-1.98130008E-07 2.97666594E-05
13 24-2.27228217E-05-7.04383772E-06-1.85283570E-05 1.99402986E-07-1.34270544E-08
13 25-1.99345457E-02-1.71347587E-04 1.69213542E-03-3.33473316E-05-3.74116103E-05
13 26-1.67570166E-08 9.73365895E-04 1.29518128E-03-5.34189748E-08-7.09704295E-05
13 27-8.42110328E-05 1.55181462E-04-5.17374271E-05-7.83780155E-07 5.56454895E-07
13 28 2.02606675E-02 1.73231949E-04-1.69783295E-03 4.93626924E-05 1.07804623E-05
13 29 1.45225246E-07-1.61275025E-03-2.27744466E-04-5.05703108E-06 1.21177092E-04
13 30 3.61815798E-05-1.57358672E-04 2.15241654E-05 1.07822800E-06-5.30330513E-07
13 31-2.70058582E-01-1.47468916E-03 5.68332754E-03 4.93976730E-06 7.61928054E-06
13 32 4.18921770E-09-9.37231605E-04 1.59160223E-03-7.60471359E-06-1.15726336E-04
13 33-2.20337481E-04 3.36063817E-04 4.53542334E-05-1.94778636E-06 1.89158646E-06
13 34 2.33041169E-04 1.04332808E-04-1.01581160E-04 1.87560305E-04-8.53720175E-07
13 35 4.60267109E-01 2.35181307E-03-7.45598485E-03 7.75177245E-06 6.63134559E-05
13 36-1.43034938E-07 2.44119326E-03-1.75730612E-04 9.03650305E-06 3.18290659E-04
13 37 2.11038886E-04-5.29329545E-04-5.26142407E-05 3.58026868E-06-2.49155372E-06
13 38-4.55196863E-01-2.32819918E-03 7.40216556E-03-6.14551147E-05 2.58788010E-05
13 39-2.80303010E-07-1.02023156E-03-2.21505325E-03 2.38257499E-06-1.95758923E-04
13 40-3.31036352E-04 5.26795276E-04-2.34090747E-05-2.86155377E-06 2.58986744E-06
13 41 2.65257821E-01 1.45051684E-03-5.62039573E-03-8.88800132E-06-5.80923339E-07
13 42-2.75919914E-08-9.18574853E-04 1.58254516E-03-7.46315171E-06 1.60294322E-04
13 43 1.71576114E-04-3.31870436E-04-7.47409158E-05 2.19391621E-06-1.82463555E-06
13 44 2.41604282E-06-2.19179327E-05-5.93794976E-06 2.00715428E-06-2.27760416E-08
13 45 3.20456928E-04 5.87582236E-05 1.58514797E-04 2.52232410E-04-1.11079332E-07
13 46-2.02368124E-04-8.18104543E-05 1.00995703E-04-1.57443803E-04 7.96389013E-07
13 47 2.05430160E-04 8.06924681E-05 9.00448083E-05-1.67340590E-04 7.71734148E-07
13 48-3.22738491E-04-5.54856806E-05-3.00130142E-04-1.56327035E-05-1.04036055E-06
13 49-1.52299327E-06 2.18682452E-05 1.50188605E-06 5.55613216E-06-1.14069467E-08
13 50-3.63704527E-04-6.54164354E-05 3.38200916E-04 1.69017738E-05 1.14802719E-06
13 51 3.61180700E-04 6.90315631E-05-1.78025185E-04-2.84639222E-04 1.48104843E-07
13 52-2.29705060E-04-1.05573428E-04-1.12904994E-04 1.77098189E-04-8.66038020E-07
14  1-4.54826184E-01-2.33330375E-03 7.71840825E-03 6.37076929E-05-2.51956278E-05
14  2 3.03806048E-07 1.21698782E-03 2.24286394E-03-1.72476600E-06-1.95647450E-04
14  3-3.29093283E-04 5.24740733E-04-2.46139102E-05-2.93525643E-06 2.59235420E-06
14  4 2.65494546E-01 1.46836722E-03-6.31113062E-03 4.94499937E-06 8.49015706E-07
14  5 1.82929812E-08 1.20749468E-03-1.82191504E-03 9.30595294E-06 1.67034860E-04
14  6 1.69707229E-04-3.36742089E-04-6.11181579E-05 2.25915129E-06-1.81791197E-06
14  7-2.11296656E-02-1.28748582E-04 2.98786607E-04 2.86486815E-05 3.42351155E-05
14  8 1.20303746E-08-2.48176783E-03-1.83434680E-03-3.87340819E-06-1.05342958E-04
14  9-9.27867714E-05 1.98129730E-04-5.22293417E-05-1.11313380E-06 7.26646257E-07
14 10 2.14471704E-02 1.30834905E-04-3.10543006E-04-4.43333938E-05-8.38880358E-06
14 11-1.38307694E-07 2.81608283E-03 1.28022659E-03 6.61471191E-06 1.36165442E-04
14 12 6.38809831E-05-2.00046426E-04 3.41928753E-05 1.30005710E-06-7.03360129E-07
14 13-2.70415144E-01-1.49295850E-03 6.37393198E-03-3.24149070E-06-4.16938548E-06
14 14-1.40556325E-09 1.00731983E-03-1.95796605E-03 8.94356875E-06-1.25872072E-04
14 15-2.15170505E-04 3.41042577E-04 3.39902701E-05-2.03391598E-06 1.85867582E-06
14 16 4.59996561E-01 2.35735077E-03-7.77054222E-03-9.38085833E-06-6.78591499E-05
14 17 1.50282292E-07-2.56131685E-03 1.82491138E-05-9.30374985E-06 3.17680504E-04
14 18 2.09646393E-04-5.27326898E-04-5.10416668E-05 3.66033584E-06-2.49603822E-06
14 19 1.35541423E-02-4.36757314E-05 3.49565506E-03-1.40104412E-05 1.94154873E-05
14 20-9.97183377E-08-8.19251967E-04 1.43579079E-03-6.80786913E-06 5.57371008E-05
14 21 7.41986640E-05-1.29935765E-04-2.31725105E-05 8.14296164E-07-7.23610054E-07
14 22-1.35685934E-02 4.36697147E-05-3.49676331E-03-9.87665759E-06 2.18630180E-05
14 23-9.88194482E-08-8.55372303E-04 1.41503407E-03-6.86687994E-06-5.25530813E-05
14 24-7.75000217E-05 1.30053103E-04 2.11018090E-05-8.05625641E-07 7.26699929E-07
14 25 1.88780801E-02 1.08997595E-04-9.64405784E-05 2.48270602E-05 2.99686049E-05
14 26 8.56881589E-09-2.38226237E-03-1.69115690E-03-3.88961275E-06 9.75426446E-05
14 27 8.32947927E-05-1.80837437E-04 4.63710504E-05 1.01191720E-06-6.54608279E-07
14 28-1.91489470E-02-1.10810675E-04 1.07401326E-04-3.86802883E-05-7.14836602E-06
14 29-1.18774333E-07 2.64147155E-03 1.26188315E-03 5.89754023E-06-1.22475520E-04
14 30-5.99691830E-05 1.82444703E-04-3.18295719E-05-1.15490500E-06 6.47506961E-07
14 31 2.39656476E-01 1.32515534E-03-5.73221804E-03-2.66438361E-06-3.27365219E-06
14 32-6.23174182E-09 9.01302242E-04-1.77950496E-03 7.97457358E-06 1.12770679E-04
14 33 1.90057561E-04-3.02828240E-04-2.87500193E-05 1.75842941E-06-1.63551334E-06
14 34-2.16248141E-04-1.90432368E-04 9.01445135E-05-1.57402589E-04 7.33811622E-07
14 35-4.07627431E-01-2.08983376E-03 6.92482705E-03-8.50469423E-06-6.03378698E-05
14 36 1.24602103E-07-2.28463370E-03-2.72972549E-06-7.99585411E-06-2.81477172E-04
14 37-1.85645069E-04 4.67122242E-04 4.50670758E-05-3.15907227E-06 2.19221127E-06
14 38 4.03149984E-01 2.06902097E-03-6.88012764E-03 5.67416391E-05-2.22426982E-05
14 39 2.55408189E-07 1.10264368E-03 1.99138769E-03-1.50488214E-06 1.73419252E-04
14 40 2.91470996E-04-4.64890248E-04 2.19748014E-05 2.52575998E-06-2.27815056E-06
14 41-2.35422702E-01-1.30400052E-03 5.67830310E-03 3.91362507E-06 7.83907987E-07
14 42 7.73319114E-09 1.10539076E-03-1.64396696E-03 8.30729250E-06-1.48892906E-04
14 43-1.50227425E-04 2.99120331E-04 5.25297204E-05-1.95641204E-06 1.57595743E-06
14 44-3.26523845E-05 3.63389202E-04 3.65573291E-05-6.28875410E-05 3.01265752E-07
14 45 3.58232772E-04 8.93910580E-05 1.71916610E-04 2.84867314E-04-1.50687918E-07
14 46-2.39523988E-04-2.03087517E-04 1.05079351E-04-1.72853892E-04 8.52694967E-07
14 47 2.42708176E-04 2.01552937E-04 1.01712339E-04-1.78819893E-04 8.43718248E-07
14 48-3.60948425E-04-8.57638285E-05-3.35477030E-04-1.14973454E-05-1.17924687E-06
14 49 3.27199339E-05-3.63391392E-04 3.70101342E-05-6.26822433E-05 2.98289343E-07
14 50 3.19561563E-04 7.85148523E-05-2.96985528E-04-9.53971260E-06-1.02334529E-06
14 51-3.17194841E-04-8.16603797E-05 1.51656438E-04 2.52551383E-04-1.52457790E-07
14 52 2.13536839E-04 1.91772834E-04 9.22140209E-05-1.52736651E-04 7.26321987E-07
15  1-4.67935060E-03 7.35459703E-02 3.07174813E-02 1.89218439E-02 2.32518207E-02
15  2 4.76870203E-06 1.86333444E-04 6.16840733E-03-1.61078016E-05 3.46726378E-03
15  3 3.69049873E-04-3.83631365E-03-1.03879705E-03 3.31903395E-05-1.69795743E-05
15  4-6.21181083E-03 9.49588712E-02 4.21961806E-02-3.74300152E-03 3.55344642E-02
15  5-1.10487332E-04-1.26204663E-02 2.40422964E-03-5.19956967E-05 2.76627169E-03
15  6 1.85815271E-03-4.62442440E-03 4.60676501E-03 1.81313046E-05-3.87194830E-06
15  7-1.07200352E-02 1.63654109E-01 1.11188753E-01 8.00869843E-04 2.22855227E-02
15  8-5.91746667E-05 6.57876839E-03-7.82272345E-03 4.44255816E-05 6.63681613E-03
15  9 4.74226005E-03-1.13790762E-02 4.40770907E-04 7.28190918E-05-4.90526924E-05
15 10-1.07197513E-02 1.63646377E-01 1.11197324E-01 1.98541812E-02-1.01507386E-02
15 11 9.74370440E-05-3.62475618E-03 9.53930754E-03-3.90637966E-05 5.51343958E-03
15 12 5.86610100E-03-1.13795406E-02 1.16325556E-03 6.68161924E-05-4.98590520E-05
15 13-6.21265681E-03 9.49626029E-02 4.22041303E-02 2.92271218E-02-2.05548245E-02
15 14 1.60838540E-04-4.03429927E-03-1.21950494E-02 1.83732779E-05 5.46318167E-03
15 15-8.38849975E-04-4.62433169E-03 2.87444657E-03 3.41381984E-05-1.48348654E-06
15 16-4.67989977E-03 7.35506422E-02 3.07166281E-02 2.95187471E-02 5.22551267E-03
15 17 9.24574154E-05 5.47806480E-03-2.83560370E-03 2.75449311E-05 3.36667706E-04
15 18 3.49965456E-03-3.83632226E-03 9.73823430E-04 1.47876002E-05-1.94909036E-05
15 19-8.74024923E-03 1.35084773E-01 4.79922455E-02-2.28146293E-02 3.87934666E-02
15 20-1.86947331E-04-5.60838107E-03 9.54362859E-03-4.58983242E-05 5.45552935E-03
15 21 6.02179278E-04-6.05770862E-03 5.03262175E-03 3.34832677E-05-3.19165468E-06
15 22-8.74021156E-03 1.35084326E-01 4.79921206E-02 2.28143315E-02-3.87935268E-02
15 23 1.85825862E-04 5.60815306E-03-9.54374252E-03 4.56256133E-05 5.45546730E-03
15 24 6.02228095E-04-6.05769539E-03 5.03261362E-03 3.36715127E-05-2.87540173E-06
15 25-1.07199463E-02 1.63652948E-01 1.11188224E-01-8.01007881E-04-2.22855578E-02
15 26 5.65940757E-05-6.57877877E-03 7.82264101E-03-4.44771490E-05 6.63677922E-03
15 27 4.74223427E-03-1.13790135E-02 4.40750303E-04 7.26072225E-05-4.85671114E-05
15 28-1.07197130E-02 1.63645717E-01 1.11197030E-01-1.98542976E-02 1.01502530E-02
15 29-9.74996539E-05 3.62472662E-03-9.53946207E-03 3.87321825E-05 5.51343110E-03
15 30 5.86607216E-03-1.13795033E-02 1.16330392E-03 6.54619435E-05-4.98575409E-05
15 31-6.21261230E-03 9.49620052E-02 4.22038596E-02-2.92269447E-02 2.05546845E-02
15 32-1.58512124E-04 4.03427591E-03 1.21949413E-02-1.88176029E-05 5.46316657E-03
15 33-8.38854841E-04-4.62431173E-03 2.87444080E-03 3.32223739E-05-1.77641035E-06
15 34 2.62597010E-02 1.35551094E-03-2.98111304E-03 3.64453910E-03-2.02343299E-05
15 35-4.67985536E-03 7.35500310E-02 3.07163261E-02-2.95185302E-02-5.22553837E-03
15 36-8.93629101E-05-5.47799232E-03 2.83555517E-03-2.69137391E-05 3.36676289E-04
15 37 3.49961320E-03-3.83628949E-03 9.73828234E-04 1.42394241E-05-1.94465333E-05
15 38-4.67929881E-03 7.35452506E-02 3.07172527E-02-1.89216803E-02-2.32515408E-02
15 39-3.80179349E-06-1.86335446E-04-6.16840559E-03 1.59941222E-05 3.46723786E-03
15 40 3.69046900E-04-3.83628476E-03-1.03880791E-03 3.24105640E-05-1.67341920E-05
15 41-6.21175287E-03 9.49579340E-02 4.21957376E-02 3.74290747E-03-3.55341334E-02
15 42 1.08320049E-04 1.26203217E-02-2.40420227E-03 5.07473048E-05 2.76625249E-03
15 43 1.85812888E-03-4.62438137E-03 4.60671627E-03 1.76169134E-05-3.86722521E-06
15 44 3.79128324E-02 3.57172081E-03-3.41433330E-03 5.80664815E-03-2.78899460E-05
15 45 1.75722783E-02 7.56426597E-05 1.77903427E-03 2.53139397E-03-4.65557149E-07
15 46 2.62595325E-02 1.35615153E-03-1.73507281E-03 4.37676795E-03-1.82411332E-05
15 47 2.62598900E-02 1.35552454E-03 2.98111725E-03-3.64456899E-03 2.05530511E-05
15 48 1.75740504E-02 7.48868967E-05 3.07741654E-03 3.23599443E-04 1.02385505E-05
15 49 3.79127143E-02 3.57171573E-03 3.41422536E-03-5.80668112E-03 2.77593084E-05
15 50 1.75738654E-02 7.48760211E-05-3.07738586E-03-3.23611788E-04-9.94953796E-06
15 51 1.75721296E-02 7.56585022E-05-1.77899989E-03-2.53138326E-03 5.99383132E-07
15 52 2.62593000E-02 1.35613770E-03 1.73503202E-03-4.37674127E-03 1.77699409E-05
16  1 9.18702875E-03-1.31519840E-01-6.95979068E-02-2.54663815E-02-3.94315030E-02
16  2 1.57547534E-05-4.08314978E-03-9.91007852E-03 1.22710471E-05-5.38653302E-03
16  3-1.42989797E-03 6.81643099E-03 3.60294254E-03-6.05447652E-05 3.89375217E-05
16  4 8.84701293E-03-1.29893231E-01-6.99362811E-02 2.62888275E-02-3.72099682E-02
16  5 1.96060609E-04 1.09185749E-02-8.46172411E-03 6.23987906E-05-5.25129240E-03
16  6-1.22168681E-03 6.47297921E-03-3.01097215E-03-4.04963367E-05 1.33580442E-05
16  7 7.97638240E-03-1.18794095E-01-8.89844402E-02 4.16858014E-02 6.39137294E-03
16  8 1.32197490E-04-5.92239655E-03 6.93928030E-03-3.99030537E-05-2.29919375E-03
16  9-5.73926636E-03 8.03846011E-03 1.76967764E-04-4.30884844E-05 4.38051667E-05
16 10 7.97456737E-03-1.18778486E-01-8.89608920E-02 2.58668415E-02 3.33295475E-02
16 11 3.10158582E-06 3.19487255E-03-8.54113853E-03 3.48464836E-05-4.79377413E-03
16 12-3.24332817E-03 8.03710229E-03 1.78144714E-03-5.81085242E-05 4.16269109E-05
16 13 8.84774583E-03-1.29895648E-01-6.99309928E-02-1.97226870E-02 4.10705154E-02
16 14-1.82278421E-04-2.08406909E-03 1.36546598E-02-4.44312336E-05-4.39013112E-03
16 15-2.08276546E-03 6.47289658E-03-3.56431712E-03-3.55461909E-05 1.39254136E-05
16 16 9.18787840E-03-1.31526099E-01-6.95984062E-02-4.68369466E-02-3.07424986E-03
16 17-1.60930477E-04-1.06438642E-02 1.24837508E-03-4.19143739E-05 2.87866921E-04
16 18-7.10447505E-03 6.81660813E-03-4.42618118E-05-2.71437736E-05 4.34810087E-05
16 19 9.10618555E-07-1.70838104E-05 3.84967354E-06 4.04943498E-02 2.37991871E-02
16 20 7.88449706E-05-9.01555557E-03-5.29425949E-03-1.73157156E-05-4.80495208E-03
16 21 4.80456555E-03 3.86529126E-07 3.08725091E-03-2.81560649E-05-4.18259073E-06
16 22-9.84970121E-07 1.81247924E-05-3.25039125E-06 4.04943373E-02 2.37989172E-02
16 23 7.97021627E-05-9.01523545E-03-5.29451888E-03-1.78407941E-05 4.80498713E-03
16 24-4.80456036E-03-4.26766474E-07-3.08722280E-03 2.80330025E-05 3.95609381E-06
16 25-7.97642675E-03 1.18794964E-01 8.89849540E-02 4.16856575E-02 6.39111526E-03
16 26 1.29957074E-04-5.92223850E-03 6.93941836E-03-3.95632531E-05 2.29923148E-03
16 27 5.73929954E-03-8.03853101E-03-1.76979220E-04 4.27835140E-05-4.35099053E-05
16 28-7.97463921E-03 1.18779560E-01 8.89616558E-02 2.58666820E-02 3.33293831E-02
16 29 9.22035087E-07 3.19499406E-03-8.54126745E-03 3.42663114E-05 4.79381774E-03
16 30 3.24337224E-03-8.03718997E-03-1.78143590E-03 5.69377164E-05-4.16063222E-05
16 31-8.84777081E-03 1.29896302E-01 6.99311127E-02-1.97227936E-02 4.10706927E-02
16 32-1.80626860E-04-2.08409317E-03 1.36545704E-02-4.40604562E-05 4.39017743E-03
16 33 2.08275257E-03-6.47293000E-03 3.56433961E-03 3.44829314E-05-1.42591167E-05
16 34 3.53103924E-02 2.87103674E-03-3.13217661E-03 5.20884367E-03-2.49964689E-05
16 35-9.18789112E-03 1.31526463E-01 6.95986240E-02-4.68371323E-02-3.07439172E-03
16 36-1.55778145E-04-1.06438917E-02 1.24821359E-03-4.08727077E-05-2.87859133E-04
16 37 7.10448738E-03-6.81662824E-03 4.42857385E-05 2.62729355E-05-4.32401624E-05
16 38-9.18703078E-03 1.31520042E-01 6.95981187E-02-2.54664801E-02-3.94314672E-02
16 39 1.68388664E-05-4.08307319E-03-9.91018297E-03 1.25993316E-05 5.38655444E-03
16 40 1.42990511E-03-6.81645955E-03-3.60297537E-03 5.91614391E-05-3.83033901E-05
16 41-8.84703065E-03 1.29893521E-01 6.99363377E-02 2.62887462E-02-3.72101060E-02
16 42 1.92094216E-04 1.09186233E-02-8.46165157E-03 6.07985422E-05 5.25130091E-03
16 43 1.22169340E-03-6.47299431E-03 3.01097359E-03 3.94657251E-05-1.32537500E-05
16 44-3.55135954E-06 1.57600203E-06 1.51912979E-03 8.92177443E-04 2.94661725E-06
16 45-3.54367504E-02-1.55925511E-03-3.12903073E-03-5.39174322E-03 3.36810763E-06
16 46-3.53088802E-02-2.87130906E-03 3.02843233E-03-5.26958902E-03 2.53239113E-05
16 47-3.53102427E-02-2.87107159E-03-3.13214799E-03 5.20882390E-03-2.53302897E-05
16 48-3.54404494E-02-1.55896315E-03-6.23360485E-03-1.12055763E-04-2.22086304E-05
16 49 4.17602466E-06-1.39938993E-06 1.51917628E-03 8.92088957E-04 3.01161683E-06
16 50 3.54404820E-02 1.55895800E-03-6.23361707E-03-1.12078693E-04-2.16140549E-05
16 51 3.54368140E-02 1.55927030E-03-3.12900326E-03-5.39176813E-03 3.58207905E-06
16 52 3.53090424E-02 2.87128772E-03 3.02841695E-03-5.26962604E-03 2.47223326E-05
17  1-1.17567819E-02 1.61339047E-01 8.97730851E-02 9.78576634E-03 4.33686905E-02
17  2-8.29770288E-05 6.92556794E-04 1.57365459E-02-4.02981032E-05 4.22732858E-03
17  3 3.55356299E-03-7.78089157E-03-7.01665728E-03 6.90459649E-05-6.09431274E-05
17  4-5.84292720E-03 8.39055322E-02 5.86212100E-02-6.24301790E-02-1.38576529E-03
17  5-2.20717463E-04-1.92994085E-02 8.17029434E-04-7.16558628E-05 8.40004201E-03
17  6-4.80001449E-03-3.60002752E-03-3.84195055E-03 6.03540278E-05-9.96532018E-06
17  7 4.42958812E-03-7.14880400E-02-2.97155087E-02-5.84477931E-02-4.61471225E-02
17  8-8.25478297E-05 4.54367796E-03-5.06626915E-03 3.02863623E-05-3.38746972E-03
17  9-1.92784454E-04 3.58025418E-03 4.12124015E-03-3.96455309E-05 2.66495354E-05
17 10 4.42953811E-03-7.14813630E-02-2.97307211E-02-6.87454380E-02-2.86134169E-02
17 11-1.68423174E-04-2.24049684E-03 6.44027528E-03-2.56543335E-05 2.08550087E-03
17 12-5.66662933E-03 3.58112847E-03 6.05221321E-04-7.65667404E-06 3.11923040E-05
17 13-5.84409692E-03 8.39151384E-02 5.86134437E-02-3.15769086E-02-5.38763684E-02
17 14 3.23734154E-05-8.67537430E-03-1.72649463E-02 1.55823930E-05-4.50564782E-03
17 15 8.10621198E-03-3.60056416E-03 4.45316713E-03-1.57485792E-05-2.05674823E-05
17 16-1.17579294E-02 1.61346554E-01 8.97710160E-02 4.26478595E-02-1.25407863E-02
17 17 1.88311792E-04 1.40860144E-02-7.04523771E-03 7.00235404E-05-1.45403429E-03
17 18 9.23514835E-03-7.78111406E-03-3.36487112E-03 3.55495740E-05-6.54721208E-05
17 19 8.78318146E-03-1.22817652E-01-1.05688504E-01 2.05933053E-02-3.50180956E-02
17 20 1.68496164E-04 1.30142299E-02-2.21356287E-02 1.06291733E-04-4.15551341E-03
17 21-2.52148750E-03 6.67700091E-03-1.69348709E-03-3.96358179E-05 2.29852634E-05
17 22 8.78310829E-03-1.22816746E-01-1.05687896E-01-2.05931013E-02 3.50180053E-02
17 23-1.68063271E-04-1.30138396E-02 2.21356374E-02-1.06335061E-04-4.15543030E-03
17 24-2.52153243E-03 6.67696273E-03-1.69346991E-03-3.99380347E-05 2.27499907E-05
17 25 4.42952419E-03-7.14870760E-02-2.97154195E-02 5.84475376E-02 4.61471589E-02
17 26 8.26560624E-05-4.54362076E-03 5.06653241E-03-2.93226517E-05-3.38741792E-03
17 27-1.92792073E-04 3.58020999E-03 4.12126528E-03-3.97369891E-05 2.63034619E-05
17 28 4.42954753E-03-7.14814572E-02-2.97308779E-02 6.87454435E-02 2.86138804E-02
17 29 1.64581391E-04 2.24024518E-03-6.43989549E-03 2.50505521E-05 2.08549764E-03
17 30-5.66662288E-03 3.58112523E-03 6.05117560E-04-7.69721614E-06 3.11011140E-05
17 31-5.84407856E-03 8.39151256E-02 5.86134102E-02 3.15769956E-02 5.38764260E-02
17 32-3.48048469E-05 8.67520361E-03 1.72648221E-02-1.60550576E-05-4.50564906E-03
17 33 8.10619925E-03-3.60055020E-03 4.45315586E-03-1.57240208E-05-2.09581377E-05
17 34 2.27135597E-02 1.86471652E-03-6.75179917E-04 3.87789124E-03-1.28132120E-05
17 35-1.17578948E-02 1.61346421E-01 8.97708372E-02-4.26479029E-02 1.25406957E-02
17 36-1.83049593E-04-1.40859016E-02 7.04495530E-03-6.86053362E-05-1.45404437E-03
17 37 9.23515441E-03-7.78111004E-03-3.36486102E-03 3.46474580E-05-6.48471625E-05
17 38-1.17567648E-02 1.61338959E-01 8.97732173E-02-9.78595370E-03-4.33685096E-02
17 39 8.25501793E-05-6.92389866E-04-1.57366824E-02 4.01270091E-05 4.22734697E-03
17 40 3.55356667E-03-7.78091364E-03-7.01665210E-03 6.75698141E-05-5.98768476E-05
17 41-5.84295546E-03 8.39059583E-02 5.86214717E-02 6.24299270E-02 1.38552162E-03
17 42 2.15621655E-04 1.92995280E-02-8.17066315E-04 6.98194574E-05 8.40002961E-03
17 43-4.79998156E-03-3.60004806E-03-3.84192514E-03 5.89576784E-05-9.81068846E-06
17 44-3.60254630E-02-4.67345939E-03 2.70765953E-03-4.60520347E-03 2.21096054E-05
17 45 5.37961569E-02 4.62636808E-03 3.94206268E-03 7.88246135E-03-7.19664599E-06
17 46 2.27042832E-02 1.86283728E-03-3.05950822E-03 2.47451861E-03-1.77650193E-05
17 47 2.27135850E-02 1.86472569E-03 6.75175856E-04-3.87789127E-03 1.29107569E-05
17 48 5.38023166E-02 4.62658503E-03 8.80564157E-03-3.88836927E-04 3.28525684E-05
17 49-3.60251527E-02-4.67340034E-03-2.70757108E-03 4.60519581E-03-2.20332501E-05
17 50 5.38021941E-02 4.62653429E-03-8.80563986E-03 3.88808991E-04-3.20186980E-05
17 51 5.37960792E-02 4.62637834E-03-3.94201086E-03-7.88246032E-03 7.47384150E-06
17 52 2.27046027E-02 1.86288594E-03 3.05952230E-03-2.47457816E-03 1.73708166E-05
18  1 4.11860021E-03-4.78138484E-02-1.99746167E-02-3.94121175E-02 1.16182206E-02
18  2-1.73377187E-04-7.45348840E-03 1.06355653E-03-2.98373399E-05-6.34486392E-03
18  3 4.78117485E-03 1.56368907E-03-3.60643861E-03-2.30323068E-05-2.31244695E-05
18  4 8.90089305E-03-1.19756382E-01-6.67923112E-02-1.04177827E-02-2.38732727E-02
18  5 2.79789711E-05 1.57814968E-02-9.89119232E-03 8.38469599E-05-5.92137457E-03
18  6 5.38687990E-04 5.38268658E-03-7.62900166E-03-2.61137588E-05-1.21156370E-05
18  7 8.15104124E-03-1.23774613E-01-5.12578625E-02-5.05702663E-02 5.83322848E-02
18  8-3.37359250E-04-2.41498219E-02 4.70741989E-02-2.13782991E-04-1.06518632E-02
18  9 4.06337447E-03 6.58848870E-03-1.24349702E-02-3.69045487E-05-3.65766191E-05
18 10-8.14925209E-03 1.23751400E-01 5.12587813E-02-2.63849912E-02 7.25455599E-02
18 11-2.92231535E-04-2.93785713E-02 4.40082622E-02-2.24723449E-04 8.57217971E-03
18 12-1.98438507E-03-6.58779464E-03 1.37742501E-02 2.55262738E-05 3.47549861E-05
18 13-8.90272999E-03 1.19771966E-01 6.68042036E-02 2.59116908E-02-2.52134005E-03
18 14 1.00146298E-04 9.66626365E-04-1.86056833E-02 5.37166030E-05 6.60210818E-03
18 15-1.21925165E-03-5.38285653E-03 7.19164574E-03 3.03533890E-05 1.28972751E-05
18 16-4.12173530E-03 4.78506816E-02 1.99965290E-02 9.02579819E-03 4.00887053E-02
18 17-7.61182609E-05 2.70008896E-03 7.02927219E-03-9.25443447E-06 5.05374180E-04
18 18 1.06011817E-03-1.56549235E-03 7.35901178E-03-1.13353685E-05 1.83298517E-05
18 19 1.30760429E-02-1.78322843E-01-1.01640609E-01 1.12192389E-02-1.90538983E-02
18 20 9.24362752E-05 1.53275020E-02-2.60517753E-02 1.25122964E-04-8.91492139E-03
18 21 1.34898576E-03 7.56593563E-03-1.06428454E-02-3.84598256E-05-1.80590549E-05
18 22-1.30760689E-02 1.78323414E-01 1.01640875E-01 1.12194546E-02-1.90540313E-02
18 23 9.12104397E-05 1.53266024E-02-2.60524262E-02 1.24699478E-04 8.91491341E-03
18 24-1.34895033E-03-7.56596309E-03 1.06428383E-02 3.89393100E-05 1.84998798E-05
18 25-8.15106604E-03 1.23775156E-01 5.12587564E-02-5.05703276E-02 5.83319651E-02
18 26-3.37205658E-04-2.41506283E-02 4.70743206E-02-2.12218713E-04 1.06518778E-02
18 27-4.06335125E-03-6.58852656E-03 1.24349351E-02 3.71447917E-05 3.61344589E-05
18 28 8.14921971E-03-1.23750759E-01-5.12587048E-02-2.63851203E-02 7.25456318E-02
18 29-2.89484207E-04-2.93782813E-02 4.40089348E-02-2.22560928E-04-8.57220004E-03
18 30 1.98443508E-03 6.58776496E-03-1.37742248E-02-2.42719396E-05-3.41358631E-05
18 31 8.90272875E-03-1.19772047E-01-6.68043230E-02 2.59114332E-02-2.52163627E-03
18 32 9.82313621E-05 9.66788427E-04-1.86055447E-02 5.34834761E-05-6.60209407E-03
18 33 1.21922136E-03 5.38287271E-03-7.19164592E-03-2.92105857E-05-1.22303081E-05
18 34-5.09683089E-02-6.99712221E-03 4.31179303E-03-6.63508833E-03 3.28969046E-05
18 35 4.12177722E-03-4.78512473E-02-1.99971274E-02 9.02599717E-03 4.00886185E-02
18 36-7.66452926E-05 2.70017839E-03 7.02939790E-03-9.37549929E-06-5.05378397E-04
18 37-1.06014003E-03 1.56551843E-03-7.35899838E-03 1.14918870E-05-1.76488239E-05
18 38-4.11856393E-03 4.78133653E-02 1.99743461E-02-3.94121561E-02 1.16184889E-02
18 39-1.69784971E-04-7.45355998E-03 1.06356959E-03-2.89846547E-05 6.34486869E-03
18 40-4.78120414E-03-1.56366455E-03 3.60643349E-03 2.23720332E-05 2.26565852E-05
18 41-8.90089272E-03 1.19756216E-01 6.67922780E-02-1.04179651E-02-2.38732941E-02
18 42 2.69515861E-05 1.57814059E-02-9.89133066E-03 8.17857118E-05 5.92135311E-03
18 43-5.38664629E-04-5.38268849E-03 7.62899334E-03 2.54504925E-05 1.18924056E-05
18 44-7.63166376E-02-1.30811875E-02 5.92845159E-03-1.00822605E-02 4.83949120E-05
18 45-1.75244616E-02-1.83405994E-03-2.38104683E-03-1.48437413E-03-4.54760391E-06
18 46-5.09642012E-02-6.99565963E-03 3.70090099E-03-6.99335058E-03 3.25028010E-05
18 47 5.09684022E-02 6.99713892E-03 4.31178747E-03-6.63509995E-03 3.33813584E-05
18 48 1.75375098E-02 1.83585948E-03 2.45697287E-03 1.35848297E-03 5.17935540E-06
18 49 7.63168461E-02 1.30812336E-02 5.92832874E-03-1.00823592E-02 4.81682538E-05
18 50-1.75376069E-02-1.83587478E-03 2.45698580E-03 1.35848108E-03 4.96564773E-06
18 51 1.75244396E-02 1.83408388E-03-2.38104544E-03-1.48438397E-03-4.34849573E-06
18 52 5.09641995E-02 6.99569544E-03 3.70085528E-03-6.99336933E-03 3.16300169E-05
19  1 6.85010941E-03-8.91245590E-02-4.73686683E-02-6.88820677E-02 2.47826809E-02
19  2-3.15292980E-04-1.77342456E-02 2.00118542E-03-6.94911285E-05-1.14887124E-02
19  3 8.61768462E-03 2.87102780E-03-3.56843934E-03-4.99862680E-05-3.09171792E-05
19  4 1.23360428E-02-1.73120737E-01-9.94139707E-02 1.28276114E-02-1.87098774E-02
19  5 9.72622539E-05 2.40925860E-02-1.14404733E-02 1.17991823E-04-6.84379542E-03
19  6-2.11036186E-04 7.05483160E-03-6.16677670E-03-4.09438824E-05 6.51209895E-07
19  7 4.95765022E-03-9.25620175E-02-4.67289488E-02 5.50581850E-03 6.92458542E-02
19  8-1.68043153E-04-2.12198877E-02 5.77823904E-02-2.32614416E-04-1.83951761E-03
19  9-2.97988472E-03 4.81940233E-03-1.04831122E-02 1.04743277E-06-1.31619271E-05
19 10-4.95784394E-03 9.25726808E-02 4.67301620E-02-6.31782682E-02 2.88482760E-02
19 11-3.05713310E-04-4.01590255E-02 4.66440871E-02-2.70637848E-04 1.04271524E-02
19 12-5.60715902E-03-4.81999341E-03 4.96316289E-03 4.99452986E-05 2.02280479E-05
19 13-1.23367846E-02 1.73121257E-01 9.94131283E-02 1.01093041E-02-2.03056609E-02
19 14 9.14916897E-05-1.71499018E-03-2.66136920E-02 6.56611812E-05 6.31940496E-03
19 15 7.35010083E-04-7.05441505E-03 6.50411233E-03 3.80468791E-05-9.32803818E-07
19 16-6.84934742E-03 8.91070579E-02 4.73616339E-02 1.18456042E-02 7.22537880E-02
19 17-1.53138597E-04 6.87600591E-03 1.64736625E-02-1.97401506E-05-1.23384002E-03
19 18 4.10417303E-03-2.87033301E-03 1.17478843E-02-2.50496973E-05 2.05696911E-05
19 19 5.20986999E-07-7.54109171E-06-4.65964914E-06 5.45534880E-02 3.20704303E-02
19 20 1.05779388E-04-1.12563534E-02-6.61538302E-03-2.17032546E-05-2.66407567E-03
19 21 2.66408662E-03-1.09501069E-08 1.71158884E-03-1.56699799E-05-2.39270895E-06
19 22 5.30588739E-07-7.49888249E-06-5.03033555E-06-5.45533660E-02-3.20705932E-02
19 23-1.07713010E-04 1.12561427E-02 6.61569085E-03 2.22374493E-05-2.66408349E-03
19 24 2.66408688E-03-3.38816654E-09 1.71163475E-03-1.55213658E-05-2.12056483E-06
19 25 4.95763346E-03-9.25621491E-02-4.67285603E-02-5.50600175E-03-6.92456869E-02
19 26 1.67236617E-04 2.12197882E-02-5.77826937E-02 2.30805437E-04-1.83951568E-03
19 27-2.97989185E-03 4.81940753E-03-1.04830960E-02 1.00651463E-06-1.27422408E-05
19 28-4.95780683E-03 9.25723379E-02 4.67294371E-02 6.31781429E-02-2.88484263E-02
19 29 3.00370858E-04 4.01593376E-02-4.66441165E-02 2.67703501E-04 1.04271532E-02
19 30-5.60717209E-03-4.81998112E-03 4.96314698E-03 4.84927678E-05 1.98585354E-05
19 31-1.23367500E-02 1.73121140E-01 9.94126757E-02-1.01090725E-02 2.03058582E-02
19 32-9.10550849E-05 1.71494407E-03 2.66134010E-02-6.57311353E-05 6.31939786E-03
19 33 7.35016640E-04-7.05441450E-03 6.50410376E-03 3.67157453E-05-1.52149862E-06
19 34 7.37854411E-02 1.13190100E-02-5.68701577E-03 9.09800814E-03-4.43352578E-05
19 35-6.84935500E-03 8.91072327E-02 4.73621781E-02-1.18457679E-02-7.22537494E-02
19 36 1.53678566E-04-6.87612694E-03-1.64738354E-02 2.01833612E-05-1.23382579E-03
19 37 4.10416546E-03-2.87033967E-03 1.17478887E-02-2.51034462E-05 1.94628501E-05
19 38 6.85011197E-03-8.91245999E-02-4.73687671E-02 6.88821661E-02-2.47829664E-02
19 39 3.08686828E-04 1.77343116E-02-2.00111525E-03 6.75936365E-05-1.14887362E-02
19 40 8.61770354E-03 2.87103268E-03-3.56839185E-03-4.85862741E-05-3.04046109E-05
19 41 1.23360537E-02-1.73120856E-01-9.94139319E-02-1.28276748E-02 1.87098382E-02
19 42-9.49207524E-05-2.40925564E-02 1.14404918E-02-1.15317975E-04-6.84379661E-03
19 43-2.11047937E-04 7.05484455E-03-6.16675332E-03-3.98072056E-05 8.61919993E-07
19 44-1.73386466E-06 4.01231930E-07 8.30585966E-04 4.87797868E-04 1.61024242E-06
19 45-3.70706646E-02-4.46351872E-03-4.52625022E-03-3.71526794E-03-6.22102286E-06
19 46-7.37835219E-02-1.13189470E-02 5.18505248E-03-9.39274306E-03 4.43849879E-05
19 47 7.37856164E-02 1.13190871E-02 5.68701309E-03-9.09802789E-03 4.49940628E-05
19 48 3.70627484E-02 4.46291311E-03 5.44622088E-03 2.14834258E-03 1.38276461E-05
19 49-2.17672411E-06 2.38800251E-07-8.30602173E-04-4.87771201E-04-1.67055260E-06
19 50 3.70626168E-02 4.46291723E-03-5.44619682E-03-2.14835102E-03-1.33633076E-05
19 51-3.70709534E-02-4.46357752E-03 4.52625661E-03 3.71533366E-03 5.83205318E-06
19 52-7.37836853E-02-1.13189644E-02-5.18501564E-03 9.39278283E-03-4.32568133E-05
20  1-1.06978403E-02 1.47113874E-01 9.54444794E-02-2.52817604E-02 3.36196697E-02
20  2-1.82796399E-04-4.71480043E-03 1.72984476E-02-6.40521360E-05 9.95631305E-04
20  3 5.24995962E-03-6.24559092E-03-8.77249054E-03 5.40201866E-05-6.77612493E-05
20  4 5.65667123E-05-6.35792220E-03-3.65090506E-03-7.76796978E-02-4.33605234E-02
20  5-1.61392920E-04-1.72852627E-02-1.62805756E-02-1.79343442E-05 9.50880840E-03
20  6-1.06335414E-02 1.12473304E-03-7.45545061E-03 5.51431044E-05 1.01426444E-05
20  7 1.04727577E-02-1.58794073E-01-1.11763372E-01 1.71779092E-02-2.77578414E-02
20  8 1.37199477E-04 2.80424020E-03-8.04817854E-03 3.22904752E-05-5.96393915E-04
20  9-7.65568114E-03 8.25207506E-03 7.82272230E-03-5.76349629E-05 7.78384868E-05
20 10 1.04729908E-02-1.58803333E-01-1.11775427E-01-1.58506752E-02 2.85331453E-02
20 11-1.33744265E-04-5.68999443E-03 6.33716688E-03-3.74974708E-05-2.33025221E-04
20 12-8.01975599E-03 8.25278121E-03 7.58594503E-03-5.57672021E-05 7.80967123E-05
20 13 6.26890889E-05-6.43819477E-03-3.73545723E-03-7.56665510E-02-4.67684406E-02
20 14-1.45803713E-04-2.26378844E-02-7.16423270E-03-6.22808987E-05-1.13586054E-02
20 15 1.02306809E-02 1.12792445E-03 5.95272221E-03-6.80887783E-05-7.01317608E-06
20 16-1.06950871E-02 1.47065351E-01 9.54236007E-02 1.70652341E-02-3.84825409E-02
20 17 1.66416285E-04 1.28233365E-02-1.25343414E-02 8.03745091E-05-2.21466383E-03
20 18 8.45881400E-03-6.24415017E-03-6.71463880E-03 3.50602725E-05-7.03202135E-05
20 19 2.10605639E-06-2.26371382E-05-4.62455917E-05 8.27399118E-02 4.86273668E-02
20 20 1.60876124E-04 1.19815735E-02 7.02916693E-03 2.31119115E-05-1.06922435E-02
20 21 1.06913445E-02 8.99041331E-07 6.87374972E-03-6.24607893E-05-9.28526631E-06
20 22-2.16368871E-06 2.33817209E-05 4.66053353E-05 8.27395662E-02 4.86272700E-02
20 23 1.62650257E-04 1.19816373E-02 7.02901490E-03 2.37622500E-05 1.06922361E-02
20 24-1.06913360E-02-9.00107933E-07-6.87371223E-03 6.25219543E-05 8.92627007E-06
20 25-1.04727405E-02 1.58793921E-01 1.11763434E-01 1.71775777E-02-2.77580147E-02
20 26 1.35496857E-04 2.80410998E-03-8.04846177E-03 3.13534186E-05 5.96422474E-04
20 27 7.65566841E-03-8.25209088E-03-7.82272478E-03 5.73435982E-05-7.71879741E-05
20 28-1.04730083E-02 1.58803596E-01 1.11775672E-01-1.58509078E-02 2.85326457E-02
20 29-1.32737828E-04-5.68966883E-03 6.33692220E-03-3.70514179E-05 2.33008191E-04
20 30 8.01979609E-03-8.25280428E-03-7.58589785E-03 5.49749812E-05-7.76723812E-05
20 31-6.26780479E-05 6.43800319E-03 3.73531547E-03-7.56666297E-02-4.67684720E-02
20 32-1.39588096E-04-2.26376598E-02-7.16416853E-03-6.01444299E-05 1.13586134E-02
20 33-1.02306754E-02-1.12793798E-03-5.95273880E-03 6.67839138E-05 7.51705957E-06
20 34 4.69598200E-03 1.70735522E-03-2.31782830E-03-9.93374660E-04-5.44650879E-06
20 35 1.06950652E-02-1.47065345E-01-9.54234146E-02 1.70653029E-02-3.84823887E-02
20 36 1.63223689E-04 1.28232593E-02-1.25339562E-02 7.88504241E-05 2.21467580E-03
20 37-8.45883101E-03 6.24415521E-03 6.71462127E-03-3.44038169E-05 6.93804429E-05
20 38 1.06978238E-02-1.47113833E-01-9.54446038E-02-2.52815354E-02 3.36195864E-02
20 39-1.79334959E-04-4.71510197E-03 1.72986222E-02-6.32362440E-05-9.95636699E-04
20 40-5.24997772E-03 6.24561442E-03 8.77248225E-03-5.29765249E-05 6.65497983E-05
20 41-5.65414465E-05 6.35755297E-03 3.65056790E-03-7.76796177E-02-4.33602997E-02
20 42-1.56464771E-04-1.72855215E-02-1.62806132E-02-1.69795180E-05-9.50878356E-03
20 43 1.06335023E-02-1.12471872E-03 7.45546173E-03-5.40088795E-05-1.02508430E-05
20 44-2.06357610E-06-2.13783356E-06 2.48806328E-03 1.46282514E-03 4.84769225E-06
20 45 6.44248573E-02 7.68610040E-03 3.68485294E-03 8.77095732E-03-1.05241520E-05
20 46-4.67053392E-03-1.70082790E-03-1.99635426E-03-1.53937743E-03-2.98075115E-06
20 47-4.69611702E-03-1.70737536E-03-2.31783681E-03-9.93349917E-04-5.63979445E-06
20 48 6.44090308E-02 7.68539598E-03 9.45336630E-03-1.04713795E-03 3.69816086E-05
20 49 3.00563678E-06 2.26055680E-06 2.48815263E-03 1.46266868E-03 4.87838916E-06
20 50-6.44089766E-02-7.68536521E-03 9.45337732E-03-1.04710828E-03 3.60949841E-05
20 51-6.44246845E-02-7.68607986E-03 3.68479344E-03 8.77094228E-03-1.07956891E-05
20 52 4.67024501E-03 1.70079569E-03-1.99638804E-03-1.53932743E-03-2.88754247E-06
21  1-7.06309900E-03 1.06657133E-01 6.62353524E-02 7.22622286E-02-3.63382107E-02
21  2 3.59027997E-04 2.48109813E-02-7.59011006E-03 1.10169739E-04 1.17297525E-02
21  3-8.84258833E-03-2.88716420E-03 9.89902533E-04 5.81283553E-05 2.22593279E-05
21  4-9.52477873E-03 1.27386893E-01 9.50342825E-02-6.17134691E-02-1.63438518E-02
21  5-1.77040983E-04-1.76561736E-02 6.64351396E-03-8.15836367E-05 5.74067438E-03
21  6-1.63915541E-03-4.10151897E-03-2.11279618E-03 4.67530337E-05-1.51970272E-05
21  7 2.00466021E-03-4.42589636E-02-1.56623446E-02-8.92801557E-02-2.01276693E-02
21  8-2.62441110E-04-1.31350982E-02 6.95309612E-03-6.54012941E-05-1.27712421E-02
21  9 1.14160780E-02 1.35516412E-03 5.59334288E-03-7.30531913E-05-1.14938864E-05
21 10-2.00943955E-03 4.43350410E-02 1.57332313E-02 6.09989958E-02 6.82078000E-02
21 11 3.41720883E-05 3.16448080E-04 1.48626601E-02-3.90772488E-05-9.80945096E-03
21 12 1.11691064E-02-1.35965545E-03 8.91916313E-03-5.93292850E-05-7.49726813E-06
21 13 9.52421582E-03-1.27368454E-01-9.50094213E-02 4.43390612E-02 4.59945117E-02
21 14 3.50593411E-05 2.78939783E-03 1.86521164E-02-4.04265936E-05 1.45349010E-03
21 15-5.55381545E-03 4.10032535E-03-2.51013110E-03-4.24392253E-06 2.11407279E-05
21 16 7.06752657E-03-1.06709412E-01-6.62831709E-02-3.39619287E-03-8.08033149E-02
21 17 2.06782390E-04-5.44161088E-03-2.53709332E-02 4.90963748E-05 3.24770057E-03
21 18-6.13713199E-03 2.88943142E-03-1.06143767E-02 3.02861549E-05-1.00800513E-05
21 19 1.20298153E-02-1.67202486E-01-1.38539178E-01 9.96039740E-03-1.69867599E-02
21 20 8.18458419E-05 1.49942616E-02-2.55065669E-02 1.22411398E-04-3.38400726E-03
21 21-2.88879802E-03 6.27280529E-03-5.18686105E-04-3.81004852E-05 2.69395984E-05
21 22-1.20298307E-02 1.67202714E-01 1.38539728E-01 9.96083180E-03-1.69865089E-02
21 23 8.16732712E-05 1.49932810E-02-2.55074209E-02 1.22387569E-04 3.38399413E-03
21 24 2.88883118E-03-6.27282531E-03 5.18695948E-04 3.81845015E-05-2.68725721E-05
21 25-2.00468181E-03 4.42594085E-02 1.56630204E-02-8.92802653E-02-2.01275781E-02
21 26-2.62922595E-04-1.31359438E-02 6.95361445E-03-6.54782318E-05 1.27712500E-02
21 27-1.14160614E-02-1.35518862E-03-5.59334122E-03 7.29631544E-05 1.16199729E-05
21 28 2.00945779E-03-4.43351565E-02-1.57339656E-02 6.09988909E-02 6.82079283E-02
21 29 2.91631229E-05 3.16609448E-04 1.48639399E-02-3.92786040E-05 9.80943630E-03
21 30-1.11690905E-02 1.35965421E-03-8.91920015E-03 5.85200296E-05 7.74879900E-06
21 31-9.52418651E-03 1.27368375E-01 9.50091315E-02 4.43392570E-02 4.59946194E-02
21 32 3.08183312E-05 2.78932091E-03 1.86518296E-02-4.05957640E-05-1.45350608E-03
21 33 5.55381862E-03-4.10031254E-03 2.51014578E-03 3.95729644E-06-2.13719193E-05
21 34 5.50829495E-02 8.67451296E-03-3.03820232E-03 6.77948849E-03-2.88632794E-05
21 35-7.06750744E-03 1.06709454E-01 6.62834290E-02-3.39638840E-03-8.08033307E-02
21 36 2.06485281E-04-5.44157823E-03-2.53711177E-02 4.93240365E-05-3.24769273E-03
21 37 6.13711395E-03-2.88942122E-03 1.06143918E-02-3.01112002E-05 9.03851047E-06
21 38 7.06311187E-03-1.06657404E-01-6.62353603E-02 7.22622770E-02-3.63385540E-02
21 39 3.51542494E-04 2.48109076E-02-7.59016645E-03 1.07456112E-04-1.17297627E-02
21 40 8.84258388E-03 2.88717885E-03-9.89848499E-04-5.64963733E-05-2.20294655E-05
21 41 9.52479024E-03-1.27386948E-01-9.50345589E-02-6.17136972E-02-1.63440017E-02
21 42-1.73148505E-04-1.76562310E-02 6.64351480E-03-7.98997148E-05-5.74069210E-03
21 43 1.63916194E-03 4.10153016E-03 2.11282711E-03-4.54495258E-05 1.51760858E-05
21 44-7.43920343E-02-1.37665851E-02 4.77951151E-03-8.13040827E-03 3.90031128E-05
21 45 5.29712149E-02 6.71885053E-03 5.47980937E-03 5.84049196E-03 3.89682610E-06
21 46 5.50846789E-02 8.67678092E-03-4.44572375E-03 5.95203989E-03-3.22635564E-05
21 47-5.50830393E-02-8.67460159E-03-3.03820428E-03 6.77948832E-03-2.92328084E-05
21 48-5.29973224E-02-6.72291331E-03-7.77168564E-03-1.94735453E-03-2.27786098E-05
21 49 7.43922153E-02 1.37666745E-02 4.77944567E-03-8.13046113E-03 3.88879818E-05
21 50 5.29970609E-02 6.72285721E-03-7.77165317E-03-1.94737237E-03-2.21108239E-05
21 51-5.29716701E-02-6.71888346E-03 5.47980892E-03 5.84058136E-03 3.41470148E-06
21 52-5.50849273E-02-8.67681281E-03-4.44572253E-03 5.95207999E-03-3.15051352E-05
22  1-7.06076051E-03 1.10180240E-01 8.00675135E-02-9.82680638E-02 2.38033707E-02
22  2-4.19323679E-04-2.52188342E-02 1.90970529E-02-1.43025620E-04-3.42762058E-03
22  3 7.03415001E-03-3.60652944E-03-8.79208220E-03 2.46944236E-05-6.51594117E-05
22  4 5.47727276E-03-1.09855969E-01-8.40289283E-02-4.70367647E-02-3.94231838E-02
22  5-6.26328903E-05-1.56335910E-02-2.49603715E-02 1.18379443E-05 5.26095054E-03
22  6-9.17517046E-03 3.91421993E-03-4.76618302E-03 1.85496723E-05 2.39231184E-05
22  7 1.90939116E-03-4.28274098E-02-2.24264574E-02 1.25211666E-01 5.41039096E-02
22  8 2.98980319E-04 3.22927187E-02 7.43912676E-03 9.45615053E-05 5.50658530E-03
22  9-7.49953591E-03 1.99295061E-03-7.06738440E-05 1.43203761E-05 2.95476439E-05
22 10 1.90829254E-03-4.28157241E-02-2.23964353E-02 1.08171883E-01 8.30922553E-02
22 11 1.62473244E-04 2.22103173E-02 2.45812355E-02 1.32695510E-05-4.47372016E-03
22 12 2.48276952E-03 1.99095064E-03 6.34178156E-03-4.42950995E-05 2.11919407E-05
22 13 5.47684722E-03-1.09842537E-01-8.40187590E-02-5.73231201E-02-2.19211308E-02
22 14-1.47531863E-04-2.94150672E-02-1.52040443E-03-1.02112621E-04-9.26837116E-03
22 15 5.35432911E-03 3.91404205E-03 4.57204127E-03-6.73975710E-05 1.19219728E-05
22 16-7.06125275E-03 1.10182774E-01 8.00606877E-02-2.70091098E-02-9.74378713E-02
22 17 1.67182373E-04 4.41842070E-03-3.13166841E-02 1.00994352E-04-1.91406148E-03
22 18 5.52041819E-03-3.60635670E-03-9.76396610E-03 3.35632987E-05-6.39468244E-05
22 19-6.67387586E-03 1.33203478E-01 9.27923875E-02-1.15027904E-02 1.95810895E-02
22 20-9.39003578E-05-5.62408293E-03 9.57988527E-03-4.60430726E-05 1.58303466E-03
22 21 2.75281274E-03-4.33584740E-03-1.21273558E-03 2.73499294E-05-2.66402430E-05
22 22-6.67387365E-03 1.33203529E-01 9.27923340E-02 1.15024918E-02-1.95810946E-02
22 23 9.45631620E-05 5.62352311E-03-9.58023688E-03 4.58692078E-05 1.58295746E-03
22 24 2.75289062E-03-4.33584807E-03-1.21269472E-03 2.76656725E-05-2.64875316E-05
22 25 1.90940492E-03-4.28281069E-02-2.24264328E-02-1.25211626E-01-5.41034061E-02
22 26-2.97853291E-04-3.22930632E-02-7.43867562E-03-9.45158244E-05 5.50659032E-03
22 27-7.49956760E-03 1.99297728E-03-7.06342122E-05 1.47310722E-05 2.91816420E-05
22 28 1.90831374E-03-4.28164099E-02-2.23964617E-02-1.08171684E-01-8.30924049E-02
22 29-1.55788568E-04-2.22103631E-02-2.45814197E-02-1.12587873E-05-4.47371876E-03
22 30 2.48272712E-03 1.99099163E-03 6.34184453E-03-4.34031092E-05 2.05769651E-05
22 31 5.47682394E-03-1.09842474E-01-8.40190172E-02 5.73233591E-02 2.19210762E-02
22 32 1.42794023E-04 2.94149846E-02 1.52035235E-03 9.91061219E-05-9.26841355E-03
22 33 5.35436105E-03 3.91405250E-03 4.57207907E-03-6.58191081E-05 1.16129562E-05
22 34-5.34691657E-02-1.06383077E-02 4.92391306E-03-5.02391931E-03 3.07547037E-05
22 35-7.06125510E-03 1.10182984E-01 8.00606286E-02 2.70091465E-02 9.74378718E-02
22 36-1.67660265E-04-4.41840946E-03 3.13162064E-02-9.99424307E-05-1.91407082E-03
22 37 5.52044732E-03-3.60637650E-03-9.76397354E-03 3.32261868E-05-6.26565218E-05
22 38-7.06076770E-03 1.10180470E-01 8.00678106E-02 9.82677586E-02-2.38035104E-02
22 39 4.08741014E-04 2.52192632E-02-1.90973965E-02 1.39897266E-04-3.42762015E-03
22 40 7.03417629E-03-3.60655614E-03-8.79208289E-03 2.44230227E-05-6.39815925E-05
22 41 5.47724298E-03-1.09855711E-01-8.40284813E-02 4.70369783E-02 3.94232152E-02
22 42 5.89376903E-05 1.56340276E-02 2.49605128E-02-1.20535204E-05 5.26096982E-03
22 43-9.17518348E-03 3.91421366E-03-4.76621327E-03 1.82509182E-05 2.38688158E-05
22 44 5.72304589E-02 1.11478010E-02-3.93966262E-03 6.70102366E-03-3.21383099E-05
22 45 7.92613507E-02 1.42520409E-02 2.99984014E-03 9.28721873E-03-1.43826650E-05
22 46-5.34835214E-02-1.06401352E-02 1.99691997E-03-6.74725458E-03 2.56030434E-05
22 47-5.34693850E-02-1.06383646E-02-4.92391261E-03 5.02395055E-03-3.12615626E-05
22 48 7.92714619E-02 1.42534058E-02 9.57499776E-03-1.89558208E-03 3.97235761E-05
22 49 5.72306271E-02 1.11478617E-02 3.93959386E-03-6.70107773E-03 3.20890348E-05
22 50 7.92716711E-02 1.42534287E-02-9.57503888E-03 1.89555916E-03-3.88365315E-05
22 51 7.92610447E-02 1.42520267E-02-2.99977507E-03-9.28719188E-03 1.46131327E-05
22 52-5.34833529E-02-1.06400946E-02-1.99687118E-03 6.74723715E-03-2.50588276E-05
23  1-6.83837163E-03 1.18630479E-01 1.04610651E-01 4.99217993E-02-6.04073599E-02
23  2 3.44134148E-04 2.97697260E-02-9.33306101E-03 1.32845732E-04 6.67281123E-03
23  3-4.72341768E-03-1.94939356E-03 9.30278461E-04 3.33757496E-05 1.20840035E-05
23  4-1.63004990E-03 9.89962512E-03 5.90313694E-03-1.25741689E-01-6.74642292E-02
23  5-2.68221374E-04-1.41717501E-02-1.91819183E-02 1.16527708E-06 7.55801909E-03
23  6-8.32020727E-03 7.62188177E-04-6.15853504E-03 4.50688752E-05 6.45925755E-06
23  7 4.69250893E-03-1.31909664E-01-9.44207775E-02-4.98736586E-02 7.01869622E-02
23  8-3.67907744E-04-4.41268559E-02 5.51912802E-02-3.06930061E-04-4.30149546E-03
23  9 4.51874500E-04 3.84962096E-03-1.91146947E-03-2.82216256E-05 3.70475812E-06
23 10-4.69270047E-03 1.31955209E-01 9.44467814E-02-3.70495640E-02 7.76401416E-02
23 11-3.43819830E-04-2.67448934E-02 6.53791131E-02-2.73612967E-04 2.08052202E-03
23 12 1.77046960E-03-3.85099162E-03 3.33518999E-03 1.56375212E-05-5.80120929E-06
23 13 1.63190458E-03-9.92564733E-03-5.90389588E-03 1.20127702E-01 7.70404883E-02
23 14 2.24324891E-04 2.36579116E-02 3.04415564E-03 7.70594731E-05 9.09818811E-03
23 15-8.33660166E-03-7.61586454E-04-4.54808130E-03 5.33877297E-05 7.26721025E-06
23 16 6.83951324E-03-1.18619320E-01-1.04615145E-01 2.85035205E-02-7.30263917E-02
23 17 3.00847959E-04-6.32724924E-03-3.05631640E-02 5.99565404E-05 1.34272155E-03
23 18-3.29217772E-03 1.94945617E-03-6.08403243E-03 1.39776503E-05-5.60257501E-06
23 19 1.67004641E-06-3.17178768E-05-1.92308757E-05 1.31740450E-01 7.74615833E-02
23 20 2.55341787E-04 2.18847893E-03 1.29012890E-03 4.36572353E-06-8.77378627E-03
23 21 8.77379397E-03-7.70665889E-09 5.63737563E-03-5.12743280E-05-7.73378932E-06
23 22 1.66573252E-06-3.15795542E-05-1.83804916E-05-1.31739815E-01-7.74621317E-02
23 23-2.59622135E-04-2.18823904E-03-1.29030463E-03-4.10122479E-06-8.77375451E-03
23 24 8.77378938E-03-3.48650650E-08 5.63743691E-03-5.13302558E-05-7.30871300E-06
23 25 4.69249154E-03-1.31909499E-01-9.44207389E-02 4.98730935E-02-7.01866222E-02
23 26 3.66080101E-04 4.41272118E-02-5.51910871E-02 3.05055389E-04-4.30148720E-03
23 27 4.51847003E-04 3.84964020E-03-1.91143553E-03-2.82813547E-05 3.79893372E-06
23 28-4.69267752E-03 1.31954617E-01 9.44463097E-02 3.70494896E-02-7.76402846E-02
23 29 3.41271288E-04 2.67445357E-02-6.53795224E-02 2.71457356E-04 2.08050702E-03
23 30 1.77047412E-03-3.85098113E-03 3.33516851E-03 1.50526624E-05-5.96986275E-06
23 31 1.63188227E-03-9.92543140E-03-5.90331895E-03-1.20127245E-01-7.70401013E-02
23 32-2.13634896E-04-2.36578601E-02-3.04398069E-03-7.48895652E-05 9.09817692E-03
23 33-8.33656662E-03-7.61610302E-04-4.54807670E-03 5.23595171E-05 7.72647839E-06
23 34-1.49729920E-03 2.70267804E-03-2.10772948E-03-2.10875164E-03-1.69532240E-06
23 35 6.83946288E-03-1.18618756E-01-1.04614949E-01-2.85030655E-02 7.30258173E-02
23 36-2.97683207E-04 6.32729068E-03 3.05630381E-02-6.04044599E-05 1.34271520E-03
23 37-3.29216273E-03 1.94944754E-03-6.08400541E-03 1.39517952E-05-4.90471456E-06
23 38-6.83833960E-03 1.18629966E-01 1.04610031E-01-4.99215882E-02 6.04075837E-02
23 39-3.38005221E-04-2.97693240E-02 9.33304735E-03-1.29479993E-04 6.67275805E-03
23 40-4.72336526E-03-1.94939279E-03 9.30243867E-04 3.23073549E-05 1.19127780E-05
23 41-1.63005281E-03 9.89953380E-03 5.90324226E-03 1.25741225E-01 6.74641012E-02
23 42 2.60910314E-04 1.41719031E-02 1.91821291E-02-1.83454088E-06 7.55800887E-03
23 43-8.32018968E-03 7.62180815E-04-6.15853668E-03 4.39514916E-05 6.41862155E-06
23 44-2.19184916E-05-4.39231873E-06 2.99139846E-03 1.75557741E-03 5.79797569E-06
23 45 8.57440346E-02 1.72451829E-02 6.16655671E-03 8.38120256E-03-5.07841729E-07
23 46 1.45171752E-03-2.70943385E-03-2.86412778E-03-8.20539241E-04-8.05863465E-06
23 47-1.49731763E-03 2.70262149E-03 2.10773977E-03 2.10875173E-03 1.88454080E-06
23 48-8.57390136E-02-1.72454566E-02-1.03214038E-02-1.31249476E-03-3.37113700E-05
23 49-2.32659604E-05-4.52870442E-06-2.99149095E-03-1.75542531E-03-5.91577566E-06
23 50-8.57382118E-02-1.72453081E-02 1.03213164E-02 1.31250931E-03 3.28129575E-05
23 51 8.57440800E-02 1.72451442E-02-6.16650870E-03-8.38123708E-03 1.05969191E-06
23 52 1.45210251E-03-2.70944156E-03 2.86415464E-03 8.20485204E-04 7.87098869E-06
24  1-4.85170759E-04-2.04798706E-02-1.50650816E-02 4.20750693E-02-4.32860521E-02
24  2 2.69365833E-04 1.21038049E-02-1.27359375E-02 7.82748059E-05 3.04671053E-03
24  3-3.66389441E-03 6.17183879E-04 6.33498781E-04 8.30340762E-06 1.58015588E-05
24  4-4.39001955E-03 7.71080560E-02 5.42010924E-02 2.98150909E-02-6.50697463E-02
24  5 2.84129467E-04-4.14637475E-03-1.25963128E-02 1.92932494E-05 5.27760425E-03
24  6-4.49657473E-03-7.81029523E-04 8.29517822E-04 2.28007511E-05 1.45643804E-05
24  7 7.00871553E-04-8.30906844E-02-3.03711032E-02 9.47241990E-02-1.29506811E-01
24  8 6.89285150E-04 4.75779452E-02-5.31125062E-02 3.13704169E-04 4.50006469E-03
24  9-6.68472932E-03 2.18466463E-03 7.27601638E-03-1.06019739E-05 5.39784513E-05
24 10 6.98468175E-04-8.30264404E-02-3.03160500E-02-6.70899031E-02 1.45797769E-01
24 11-6.35633896E-04-2.33034137E-02 6.74485945E-02-2.66056466E-04 1.31927511E-03
24 12-3.50214532E-03 2.18287021E-03 9.32392759E-03-2.87018192E-05 5.11781825E-05
24 13-4.38931086E-03 7.71100550E-02 5.41747023E-02-4.23183789E-02 5.77285230E-02
24 14-3.08335482E-04-1.30203295E-02 2.50524261E-03-5.38186903E-05-1.57071191E-03
24 15 2.35153852E-03-7.80826615E-04 5.23170474E-03-1.74260643E-05 9.07828899E-06
24 16-4.82948816E-04-2.05230861E-02-1.50940572E-02-1.73410525E-02 5.77939299E-02
24 17-2.19320743E-04-5.23540605E-03 1.67608316E-02-6.42675605E-05-1.60980281E-03
24 18 9.92294851E-04 6.17507957E-04 3.62387992E-03-1.91187430E-05 1.20101335E-05
24 19-6.03754279E-03 1.30671451E-01 5.84462140E-02 5.36125921E-02-9.11120381E-02
24 20 4.37047578E-04 1.41731253E-02-2.41265200E-02 1.15792836E-04 2.62569993E-03
24 21-1.53067705E-03-1.09502288E-03 4.31827921E-03 3.25879122E-06 1.66662558E-05
24 22-6.03756146E-03 1.30671779E-01 5.84466183E-02-5.36109607E-02 9.11130021E-02
24 23-4.36505552E-04-1.41736556E-02 2.41258968E-02-1.15950593E-04 2.62582729E-03
24 24-1.53080303E-03-1.09502426E-03 4.31815078E-03 3.75745560E-06 1.68470648E-05
24 25 7.00788246E-04-8.30894650E-02-3.03696034E-02-9.47249590E-02 1.29504446E-01
24 26-6.84742569E-04-4.75785896E-02 5.31122790E-02-3.11550022E-04 4.50011592E-03
24 27-6.68475590E-03 2.18463998E-03 7.27578325E-03-9.90399018E-06 5.32856679E-05
24 28 6.98361936E-04-8.30250481E-02-3.03136322E-02 6.70877817E-02-1.45797258E-01
24 29 6.31170604E-04 2.33023455E-02-6.74486223E-02 2.64704633E-04 1.31916269E-03
24 30-3.50199347E-03 2.18283078E-03 9.32378189E-03-2.88565946E-05 5.04475024E-05
24 31-4.38918377E-03 7.71073220E-02 5.41726189E-02 4.23176934E-02-5.77279152E-02
24 32 3.04061831E-04 1.30201219E-02-2.50556196E-03 5.25517124E-05-1.57070493E-03
24 33 2.35150090E-03-7.80795969E-04 5.23165970E-03-1.74505563E-05 8.67506648E-06
24 34 9.50803323E-02 2.15937769E-02-4.94794575E-03 8.75103296E-03-4.07424078E-05
24 35-4.83031530E-04-2.05218423E-02-1.50926637E-02 1.73414255E-02-5.77912706E-02
24 36 2.16858166E-04 5.23521118E-03-1.67600772E-02 6.35197760E-05-1.60979898E-03
24 37 9.92334477E-04 6.17464501E-04 3.62370645E-03-1.87852488E-05 1.15115719E-05
24 38-4.85263445E-04-2.04783467E-02-1.50638183E-02-4.20723266E-02 4.32854865E-02
24 39-2.64251469E-04-1.21031593E-02 1.27356394E-02-7.67974624E-05 3.04659500E-03
24 40-3.66373065E-03 6.17135652E-04 6.33372208E-04 8.18308581E-06 1.55127967E-05
24 41-4.38989276E-03 7.71050484E-02 5.41985464E-02-2.98145393E-02 6.50692961E-02
24 42-2.79752613E-04 4.14642691E-03 1.25963006E-02-1.93026384E-05 5.27755321E-03
24 43-4.49656311E-03-7.80990103E-04 8.29464618E-04 2.24392565E-05 1.45448120E-05
24 44 1.49049267E-01 3.08084094E-02-8.23853559E-03 1.40145771E-02-6.72340144E-05
24 45-4.99060388E-04 1.77057367E-04 6.54902442E-04-7.28062570E-04 4.33277984E-06
24 46 9.50759345E-02 2.15923878E-02-5.24169048E-03 8.57776488E-03-4.24324303E-05
24 47 9.50825780E-02 2.15942692E-02 4.94804534E-03-8.75126696E-03 4.13813476E-05
24 48-5.34421972E-04 1.71509347E-04-3.21810087E-04 9.25920254E-04-3.67800833E-06
24 49 1.49049526E-01 3.08085354E-02 8.23846201E-03-1.40146410E-02 6.69710338E-05
24 50-5.33489677E-04 1.71789332E-04 3.21710390E-04-9.25870287E-04 3.63583730E-06
24 51-4.97397917E-04 1.77388315E-04-6.54955407E-04 7.27872757E-04-4.25938164E-06
24 52 9.50738348E-02 2.15919973E-02 5.24152514E-03-8.57757111E-03 4.12071232E-05
25  1-2.73231700E-03 6.66784790E-02 4.91499726E-02-1.26577663E-01 5.15571929E-02
25  2-5.96874522E-04-3.59271759E-02 2.44442210E-02-1.96045149E-04-5.50674880E-03
25  3 7.63741804E-03-2.13066924E-03-4.98650606E-03-3.96432298E-07-4.87446423E-05
25  4 7.46076551E-03-1.39381737E-01-1.12162592E-01-1.50044672E-02 5.54230980E-02
25  5-2.05508896E-04-3.23224586E-03 2.77139706E-04-1.23659727E-05-3.60794139E-03
25  6 1.14334874E-03 2.46459265E-03-7.88837052E-04-2.30169166E-05 1.37204298E-06
25  7-3.75075455E-03 8.32743830E-02 7.20868004E-02 4.32705952E-03 1.13789661E-01
25  8-2.93986651E-04-4.08798047E-03 3.75971669E-02-1.17113993E-04 9.83355287E-04
25  9 1.46933777E-03-2.45269306E-03-1.09384459E-02 4.37769450E-05-5.12904581E-05
25 10-3.75078921E-03 8.32903752E-02 7.21094850E-02 1.01485494E-01-5.15761424E-02
25 11 5.04336429E-04 3.08939918E-02-2.18183910E-02 1.69974670E-04-6.69518003E-03
25 12 9.14858709E-03-2.45340706E-03-6.00568851E-03-1.44881823E-06-5.77078687E-05
25 13 7.45967193E-03-1.39363793E-01-1.12096391E-01 4.11731117E-02-4.00399402E-02
25 14 2.56261352E-04-1.31565309E-03-2.97975221E-03 3.49503428E-06-5.58443877E-04
25 15-1.90495074E-03 2.46339461E-03-2.75006541E-03-5.16964128E-06 3.66654323E-06
25 16-2.73041648E-03 6.66477782E-02 4.90898667E-02-1.65161906E-02-1.35692167E-01
25 17 3.08602977E-04 3.86902422E-03-4.32931695E-02 1.31239513E-04 8.56529891E-04
25 18 1.27343201E-03-2.12996190E-03-9.07600647E-03 3.70672304E-05-4.35936175E-05
25 19-1.37738473E-06 1.05728973E-05 5.08277072E-05-5.06911029E-02-2.97826864E-02
25 20-9.89696708E-05-1.52398097E-02-8.93695713E-03-2.94223182E-05 9.87687980E-03
25 21-9.87657222E-03-3.07578325E-07-6.35019173E-03 5.75790875E-05 8.46852267E-06
25 22 1.29022123E-06-8.34175728E-06-4.98313673E-05-5.06917426E-02-2.97808725E-02
25 23-9.87675874E-05-1.52402512E-02-8.93649372E-03-2.99168099E-05-9.87680651E-03
25 24 9.87653168E-03 2.74832503E-07 6.35022424E-03-5.77941518E-05-8.39890404E-06
25 25 3.75076186E-03-8.32756980E-02-7.20875755E-02 4.32525146E-03 1.13792024E-01
25 26-2.90830957E-04-4.08908369E-03 3.75983053E-02-1.15344253E-04-9.83285788E-04
25 27-1.46945398E-03 2.45273977E-03 1.09385795E-02-4.36066389E-05 5.10359365E-05
25 28 3.75080950E-03-8.32920660E-02-7.21102479E-02 1.01486748E-01-5.15786273E-02
25 29 4.96409438E-04 3.08942032E-02-2.18192616E-02 1.67333059E-04 6.69523781E-03
25 30-9.14868667E-03 2.45344887E-03 6.00580967E-03 8.89238662E-07 5.75602939E-05
25 31-7.45976728E-03 1.39365695E-01 1.12098100E-01 4.11741917E-02-4.00409595E-02
25 32 2.51654989E-04-1.31545131E-03-2.97997929E-03 3.47346555E-06 5.58445201E-04
25 33 1.90497444E-03-2.46341965E-03 2.75016539E-03 4.73143036E-06-3.94414661E-06
25 34 1.19632613E-01 2.62902712E-02-6.46684294E-03 1.18550316E-02-5.44345956E-05
25 35 2.73039613E-03-6.66483662E-02-4.90898413E-02-1.65159625E-02-1.35693938E-01
25 36 3.08012208E-04 3.86904945E-03-4.32933878E-02 1.30255716E-04-8.56572207E-04
25 37-1.27342079E-03 2.12999299E-03 9.07613910E-03-3.66139635E-05 4.23811647E-05
25 38 2.73231866E-03-6.66793852E-02-4.91507591E-02-1.26578316E-01 5.15585677E-02
25 39-5.82683461E-04-3.59277801E-02 2.44449660E-02-1.91720152E-04 5.50680256E-03
25 40-7.63750239E-03 2.13069983E-03 4.98651852E-03 2.24275365E-07 4.78694341E-05
25 41-7.46085793E-03 1.39383323E-01 1.12163461E-01-1.50053478E-02 5.54246227E-02
25 42-2.01065077E-04-3.23246453E-03 2.77166864E-04-1.21721893E-05 3.60799741E-03
25 43-1.14338238E-03-2.46461503E-03 7.88845571E-04 2.25474125E-05-1.27067622E-06
25 44-4.72309966E-06 3.46564594E-06-1.86012773E-03-1.09444916E-03-3.64949953E-06
25 45 5.21648391E-02 1.19420979E-02 7.71154519E-04 6.13299608E-03-1.38692708E-05
25 46-1.19639964E-01-2.62995993E-02 7.21384169E-03-1.14160974E-02 5.72591978E-05
25 47-1.19630593E-01-2.62898459E-02-6.46671280E-03 1.18548445E-02-5.52149072E-05
25 48 5.21474861E-02 1.19346078E-02 5.73198313E-03-2.30906246E-03 2.69717405E-05
25 49 7.14194491E-06-2.94154286E-06-1.86002396E-03-1.09461890E-03-3.59044943E-06
25 50-5.21478543E-02-1.19346316E-02 5.73203849E-03-2.30907843E-03 2.64306362E-05
25 51-5.21644078E-02-1.19420910E-02 7.71086165E-04 6.13296972E-03-1.38878890E-05
25 52 1.19642291E-01 2.63001828E-02 7.21391075E-03-1.14163276E-02 5.57681531E-05
26  1-6.67421290E-03 1.16700661E-01 1.29839299E-01 4.22798910E-03-8.61334909E-02
26  2 2.49203263E-04 1.41188368E-02-2.37037672E-03 5.73582598E-05-8.26768458E-04
26  3 1.53968477E-03-7.12916314E-04 6.09860580E-03-1.71263263E-05 1.49796379E-05
26  4 4.04450937E-03-7.17777047E-02-9.80202553E-02-1.25430492E-01-6.12415055E-02
26  5-2.85466958E-04-2.98240767E-02-4.15216871E-02 5.29413818E-06 9.57128392E-03
26  6-1.12025716E-02 1.63128767E-03 1.30093887E-03 2.93435327E-05 4.49304912E-05
26  7 1.50676781E-03-5.16990028E-02-4.67236016E-02 8.43171026E-02 8.94931546E-02
26  8 5.58395673E-05 3.47570227E-03 9.22040742E-03-1.30985834E-05 1.54699472E-02
26  9-1.68014512E-02 1.33150406E-03-1.11458657E-02 8.84941272E-05 1.70105414E-05
26 10-1.50427707E-03 5.16720753E-02 4.66640090E-02-1.19219609E-01-3.01680399E-02
26 11-3.47226651E-04-9.74256469E-03 1.43755681E-03-3.94960576E-05 1.73717315E-02
26 12-1.60422987E-02-1.32943272E-03-9.96406658E-03 1.04527457E-04 1.04521564E-05
26 13-4.04666655E-03 7.18127333E-02 9.80681015E-02 1.14485008E-01 7.98166699E-02
26 14 1.96872932E-04 5.07913101E-02 5.86654245E-03 1.67382391E-04 5.33195285E-03
26 15-3.70033604E-03-1.63161681E-03-1.08782368E-02 5.84333731E-05-3.27367122E-05
26 16 6.67518403E-03-1.16707459E-01-1.29842310E-01 7.31898815E-02-4.55308667E-02
26 17 3.87803655E-04-4.80557645E-03-1.34706724E-02 1.91434738E-05-5.46979709E-03
26 18 4.75623337E-03 7.13563718E-04-2.04841757E-03-2.02114466E-05-2.00875284E-05
26 19-7.20324031E-03 1.07189212E-01 1.32005128E-01 2.38582764E-03-4.00195640E-03
26 20 1.98411210E-05-1.14658696E-02 1.95067919E-02-9.34688978E-05-3.91159015E-03
26 21 5.15734019E-03-1.24575004E-03-9.40384142E-03 1.48282946E-05-5.32865807E-05
26 22 7.20322686E-03-1.07189069E-01-1.32004887E-01 2.38590656E-03-4.00169487E-03
26 23 1.84236495E-05-1.14643532E-02 1.95076487E-02-9.37545266E-05 3.91165749E-03
26 24-5.15741465E-03 1.24575716E-03 9.40381853E-03-1.42397301E-05 5.35784701E-05
26 25-1.50676406E-03 5.16994274E-02 4.67233765E-02 8.43168740E-02 8.94939314E-02
26 26 5.93389022E-05 3.47692473E-03 9.21979405E-03-1.19276241E-05-1.54699391E-02
26 27 1.68014472E-02-1.33150820E-03 1.11459196E-02-8.77330388E-05-1.69758587E-05
26 28 1.50429146E-03-5.16727167E-02-4.66641617E-02-1.19219575E-01-3.01681029E-02
26 29-3.36212168E-04-9.74227076E-03 1.43603200E-03-3.74907372E-05-1.73717299E-02
26 30 1.60422719E-02 1.32945801E-03 9.96410736E-03-1.03100522E-04-1.08513121E-05
26 31 4.04665553E-03-7.18127190E-02-9.80686109E-02 1.14485465E-01 7.98162381E-02
26 32 1.87449832E-04 5.07916584E-02 5.86654560E-03 1.62776890E-04-5.33200209E-03
26 33 3.70035723E-03 1.63164485E-03 1.08782367E-02-5.77834950E-05 3.16927720E-05
26 34-5.24360078E-02-2.05723435E-02 4.84277718E-03-2.44733451E-03 2.35451312E-05
26 35-6.67519702E-03 1.16707669E-01 1.29843019E-01 7.31898633E-02-4.55305668E-02
26 36 3.80820839E-04-4.80567631E-03-1.34705174E-02 1.97663264E-05 5.46977568E-03
26 37-4.75619023E-03-7.13585452E-04 2.04842910E-03 1.95292125E-05 1.97013963E-05
26 38 6.67421873E-03-1.16700951E-01-1.29839158E-01 4.22828872E-03-8.61341139E-02
26 39 2.47735995E-04 1.41183397E-02-2.37017496E-03 5.61695545E-05 8.26803027E-04
26 40-1.53972598E-03 7.12922953E-04-6.09860818E-03 1.69095001E-05-1.43835682E-05
26 41-4.04451062E-03 7.17781348E-02 9.80201794E-02-1.25431262E-01-6.12415521E-02
26 42-2.75086683E-04-2.98250303E-02-4.15219798E-02 7.06323006E-06-9.57131038E-03
26 43 1.12026016E-02-1.63129124E-03-1.30087143E-03-2.86900871E-05-4.43749304E-05
26 44 6.95654626E-02 2.72972841E-02-3.41046483E-03 5.80214876E-03-2.78217638E-05
26 45 1.26123215E-01 3.69705482E-02 6.52991421E-03 9.99008387E-03-3.55989695E-06
26 46-5.24132214E-02-2.05642080E-02-2.17394427E-04-5.41993878E-03 1.40144313E-05
26 47 5.24365520E-02 2.05724732E-02 4.84280240E-03-2.44737798E-03 2.40185396E-05
26 48-1.26118679E-01-3.69711940E-02-1.19041949E-02-8.46047399E-04-4.06877205E-05
26 49-6.95652559E-02-2.72972309E-02-3.41042866E-03 5.80214438E-03-2.77561387E-05
26 50 1.26118627E-01 3.69712134E-02-1.19041990E-02-8.46074173E-04-3.96367711E-05
26 51-1.26123797E-01-3.69706926E-02 6.52990185E-03 9.99015452E-03-4.13351405E-06
26 52 5.24134009E-02 2.05642637E-02-2.17410366E-04-5.41995386E-03 1.37430577E-05
27  1-2.49947205E-03 1.46391533E-02 1.29400787E-02-1.03686767E-01-9.87818975E-02
27  2-1.05474350E-04-3.83300461E-02-2.82906403E-02-6.13740866E-05-9.73006404E-06
27  3-6.68423119E-04 6.78153183E-04-3.53885509E-03 6.77374963E-06-8.49167956E-06
27  4-1.14815458E-03-6.63737042E-03-4.24031553E-04 9.00354601E-02-9.05342910E-02
27  5 5.70101289E-04 1.15111394E-02-3.76616055E-02 1.43946492E-04 1.69855720E-04
27  6-1.28167256E-03 1.11181684E-03 3.68260058E-03-1.39112172E-05 2.06961506E-05
27  7-2.12654369E-03 2.21840398E-02 4.90085998E-02 1.42303987E-01-3.23223112E-02
27  8 5.95948652E-04 5.32574121E-02-2.54905986E-02 2.59527697E-04-1.48805147E-03
27  9 1.08435750E-03 4.03693967E-04-2.11795254E-03-2.33063173E-06-9.62609045E-06
27 10-2.12655556E-03 2.21900508E-02 4.90054414E-02 4.09644984E-02 1.40051710E-01
27 11-2.32712774E-04 3.57155466E-03 5.88834916E-02-1.46781499E-04-1.08118654E-03
27 12 6.78313547E-04 4.02872994E-04-2.38130792E-03 2.52460976E-07-9.57877445E-06
27 13-1.14739905E-03-6.62829778E-03-4.72231768E-04-3.53229130E-02 1.22711143E-01
27 14-4.59256903E-04-2.73168776E-02 2.84008463E-02-1.75298799E-04 1.77299000E-03
27 15-2.88558447E-03 1.11259447E-03 2.65088190E-03-4.50112712E-06 2.20974073E-05
27 16-2.49890965E-03 1.46257008E-02 1.29478707E-02-1.36740599E-01-4.25477395E-02
27 17-3.78005338E-04-4.33504865E-02-1.97115283E-02-1.02967461E-04-3.11837212E-03
27 18 2.44046777E-03 6.77904346E-04-1.54070844E-03-1.16640214E-05-1.10894177E-05
27 19 9.38466549E-07 3.26581727E-06-5.44579287E-05-1.42020252E-01-8.34722460E-02
27 20-2.74463842E-04-3.57079114E-02-2.10146836E-02-6.88800543E-05 8.15326026E-03
27 21-8.15386543E-03 6.05174476E-07-5.23997136E-03 4.75456033E-05 7.20341785E-06
27 22-8.47031778E-07-3.37793081E-06 5.28963364E-05-1.42018553E-01-8.34741790E-02
27 23-2.80025030E-04-3.57079111E-02-2.10144437E-02-7.04700551E-05-8.15320784E-03
27 24 8.15382009E-03-6.12244424E-07 5.24004202E-03-4.78108721E-05-6.91982776E-06
27 25 2.12651733E-03-2.21840967E-02-4.90078616E-02 1.42302319E-01-3.23228455E-02
27 26 5.90534330E-04 5.32564028E-02-2.54912485E-02 2.57039222E-04 1.48806375E-03
27 27-1.08437223E-03-4.03691522E-04 2.11800260E-03 1.76477272E-06 9.67367836E-06
27 28 2.12654329E-03-2.21902353E-02-4.90049595E-02 4.09639240E-02 1.40050881E-01
27 29-2.35104717E-04 3.57108971E-03 5.88825953E-02-1.46898005E-04 1.08134103E-03
27 30-6.78455925E-04-4.02885102E-04 2.38126947E-03-3.24886145E-07 9.40745383E-06
27 31 1.14729663E-03 6.62933365E-03 4.74231103E-04-3.53214736E-02 1.22709293E-01
27 32-4.55082731E-04-2.73160699E-02 2.84012177E-02-1.72577778E-04-1.77303092E-03
27 33 2.88561017E-03-1.11257925E-03-2.65087999E-03 4.54695797E-06-2.19966776E-05
27 34-8.89805398E-02-2.18447938E-02 4.72190303E-03-5.64114718E-03 3.15861883E-05
27 35 2.49892710E-03-1.46264945E-02-1.29492368E-02-1.36739352E-01-4.25486928E-02
27 36-3.65338156E-04-4.33497628E-02-1.97110239E-02-9.88865257E-05 3.11826059E-03
27 37-2.44038943E-03-6.77871165E-04 1.54073434E-03 1.10677467E-05 1.08304115E-05
27 38 2.49941602E-03-1.46387443E-02-1.29398974E-02-1.03686646E-01-9.87792504E-02
27 39-9.71101666E-05-3.83304067E-02-2.82897115E-02-5.81053594E-05 9.80525986E-06
27 40 6.68324258E-04-6.78129517E-04 3.53892702E-03-6.76329462E-06 8.29420070E-06
27 41 1.14810857E-03 6.63792165E-03 4.24861369E-04 9.00350271E-02-9.05324428E-02
27 42 5.59602768E-04 1.15111546E-02-3.76611473E-02 1.41605797E-04-1.69768292E-04
27 43 1.28157280E-03-1.11180451E-03-3.68254924E-03 1.37483441E-05-2.04513958E-05
27 44-1.63420073E-05-1.06204066E-05-3.59768129E-03-2.11637706E-03-6.91977535E-06
27 45 1.12978663E-01 2.79322937E-02 4.32159992E-03 8.79753783E-03-8.28793349E-06
27 46 8.89719644E-02 2.18486342E-02-2.63312397E-03 6.86803104E-03-2.83476589E-05
27 47 8.89830369E-02 2.18455760E-02 4.72201186E-03-5.64134087E-03 3.21543445E-05
27 48 1.12971876E-01 2.79321678E-02 9.78784910E-03-5.02819785E-04 3.67130025E-05
27 49 1.31830366E-05 9.60124436E-06-3.59783083E-03-2.11609093E-03-7.09656563E-06
27 50-1.12971445E-01-2.79321791E-02 9.78781819E-03-5.02823896E-04 3.58553056E-05
27 51-1.12976514E-01-2.79317339E-02 4.32144624E-03 8.79741483E-03-8.66897357E-06
27 52-8.89701945E-02-2.18481731E-02-2.63299692E-03 6.86790383E-03-2.74956926E-05
28  1 1.01212727E-03 1.00347039E-02 2.04309524E-02-5.44393115E-02 1.37851024E-01
28  2-5.71617752E-04-7.75198796E-03 4.71767415E-02-1.56450320E-04-4.16739151E-03
28  3 5.71756920E-03-1.55017769E-03-5.45491586E-04-9.41432198E-06-2.49208898E-05
28  4 4.36010542E-03-3.51192222E-02-6.90947075E-02 2.69965018E-02 1.40061025E-01
28  5-2.85412308E-04 2.40726252E-02 3.54383111E-02-1.05221867E-05-2.00989946E-03
28  6 2.80294433E-03-7.93044870E-04 1.36572601E-03-8.84078845E-06-6.37143685E-06
28  7 3.08490948E-04 2.75134723E-03-1.39337453E-02-5.59966110E-02-1.04922083E-01
28  8 8.44955965E-05-4.25130443E-02-4.61420577E-02-2.65848367E-05 3.35690130E-03
28  9-3.79607030E-03 4.39168994E-04-2.02505151E-03 1.76758171E-05 6.38479692E-06
28 10 3.09557684E-04 2.77066551E-03-1.39243249E-02-1.18894594E-01 2.13302167E-03
28 11-4.31329957E-04-6.10393933E-02-1.46176924E-02-1.78737128E-04-3.59715782E-03
28 12 3.15615418E-03 4.41003638E-04 2.44785493E-03-2.30337865E-05 4.89702216E-07
28 13 4.36213377E-03-3.51347030E-02-6.91358875E-02 1.35519233E-01-4.45386219E-02
28 14 6.09020815E-04 4.26364772E-02 3.77559233E-03 1.43408318E-04 2.67033905E-03
28 15-1.87761319E-03-7.92725857E-04-1.63698548E-03 1.90244721E-05-2.59280723E-06
28 16 1.00937972E-03 1.00661367E-02 2.04729611E-02 9.39260004E-02-1.14618826E-01
28 17 6.49985553E-04 3.74547323E-02-2.97461906E-02 2.15869758E-04 2.98131658E-03
28 18-1.43070953E-03-1.55060706E-03-5.13650944E-03 3.28494050E-05-1.89915518E-05
28 19-5.32062720E-03 3.45551879E-02 9.73949012E-02 7.80349508E-02-1.32691332E-01
28 20 6.36628993E-04 9.55563920E-03-1.62974689E-02 7.82221470E-05 3.73594227E-04
28 21-5.21790366E-04 1.48196138E-04 9.31131268E-04-1.50695810E-06 5.52412637E-06
28 22-5.32064744E-03 3.45553161E-02 9.73951376E-02-7.80362389E-02 1.32690762E-01
28 23-6.36200259E-04-9.55708639E-03 1.62965614E-02-7.78887169E-05 3.73306797E-04
28 24-5.21506458E-04 1.48199660E-04 9.31279444E-04-1.71896046E-06 5.52551002E-06
28 25 3.08518961E-04 2.75030932E-03-1.39338429E-02 5.59978825E-02 1.04922533E-01
28 26-8.54711848E-05 4.25132510E-02 4.61423619E-02 2.57812834E-05 3.35700306E-03
28 27-3.79616750E-03 4.39164438E-04-2.02494878E-03 1.73795204E-05 5.81073038E-06
28 28 3.09574821E-04 2.76989051E-03-1.39241464E-02 1.18895838E-01-2.13241564E-03
28 29 4.25407297E-04 6.10398480E-02 1.46172898E-02 1.75667046E-04-3.59709004E-03
28 30 3.15609917E-03 4.40990865E-04 2.44795155E-03-2.29283233E-05 4.79112058E-08
28 31 4.36213434E-03-3.51345323E-02-6.91359966E-02-1.35520154E-01 4.45402778E-02
28 32-5.94872131E-04-4.26368059E-02-3.77503081E-03-1.39106602E-04 2.67027113E-03
28 33-1.87751188E-03-7.92759247E-04-1.63700485E-03 1.85418167E-05-2.44066185E-06
28 34-1.05610995E-01-3.18263130E-02 3.42793759E-03-8.78614133E-03 3.55401902E-05
28 35 1.00941821E-03 1.00656951E-02 2.04724805E-02-9.39286001E-02 1.14618665E-01
28 36-6.39200713E-04-3.74557133E-02 2.97461973E-02-2.11659202E-04 2.98138405E-03
28 37-1.43074837E-03-1.55063568E-03-5.13657711E-03 3.21341865E-05-1.83885803E-05
28 38 1.01214136E-03 1.00350133E-02 2.04313409E-02 5.44368907E-02-1.37853424E-01
28 39 5.62014684E-04 7.75088778E-03-4.71775176E-02 1.54139907E-04-4.16731535E-03
28 40 5.71751072E-03-1.55019537E-03-5.45430875E-04-9.04066925E-06-2.44518280E-05
28 41 4.36011701E-03-3.51187402E-02-6.90947519E-02-2.69946438E-02-1.40062555E-01
28 42 2.80074653E-04-2.40723760E-02-3.54387918E-02 1.00926974E-05-2.00976779E-03
28 43 2.80283241E-03-7.93064619E-04 1.36565886E-03-8.43049561E-06-6.30256130E-06
28 44 1.42680076E-01 4.38622301E-02-6.00021453E-03 1.02070056E-02-4.89597292E-05
28 45-6.41637645E-02-1.52116629E-02-4.77433985E-03-3.49562029E-03-7.76552132E-06
28 46-1.05578232E-01-3.18173034E-02 6.00916667E-03-7.26536803E-03 4.15654069E-05
28 47-1.05609706E-01-3.18259842E-02-3.42785415E-03 8.78605467E-03-3.59496861E-05
28 48-6.41080934E-02-1.51907592E-02-5.37210439E-03-2.47128761E-03-1.27031491E-05
28 49 1.42680352E-01 4.38623419E-02 6.00003021E-03-1.02071388E-02 4.87054982E-05
28 50-6.41101283E-02-1.51912774E-02 5.37227595E-03 2.47131302E-03 1.22690617E-05
28 51-6.41664373E-02-1.52122858E-02 4.77441600E-03 3.49584160E-03 7.24024913E-06
28 52-1.05579996E-01-3.18178360E-02-6.00916510E-03 7.26553181E-03-4.04439826E-05
29  1 4.94830997E-03-8.41883301E-02-1.07993789E-01 4.87401928E-02 8.32325725E-02
29  2-4.97472002E-05 1.71893718E-02 2.29746214E-03 5.62515633E-05 7.73636670E-03
29  3-6.94525248E-03-7.91114216E-04-1.51866117E-02 7.70195168E-05-3.54964440E-05
29  4-5.12264920E-03 8.45993525E-02 1.08932469E-01 5.33923981E-02-6.50512777E-02
29  5 3.72278375E-04 2.30346922E-02 2.78634335E-03 7.62175006E-05-7.43859559E-03
29  6 6.86946272E-03 5.69132864E-04-1.45752163E-02 6.58029776E-06-7.21000028E-05
29  7 2.66826665E-03-7.86412049E-02-1.02760723E-01-1.00867608E-01-4.61426654E-03
29  8-3.43486806E-04-2.04557627E-02 8.17760044E-03-9.32722589E-05-1.55873593E-02
29  9 1.57961281E-02-2.08768744E-04 5.05566486E-03-7.70385908E-05-3.22992381E-05
29 10-2.66911378E-03 7.86375755E-02 1.02777557E-01 5.31471439E-02 8.58830283E-02
29 11-3.99440679E-05 2.82606887E-03 2.18540182E-02-4.84549338E-05-1.20897300E-02
29 12 1.18821865E-02 2.07543535E-04 1.27354927E-02-8.52738766E-05 9.02244093E-06
29 13 5.12139270E-03-8.45845911E-02-1.08906647E-01 3.08202989E-02-7.82701688E-02
29 14 3.22282989E-04-1.36659520E-02-1.87749162E-02 1.53499956E-06 7.23758134E-03
29 15-6.66893574E-03-5.68645602E-04 1.47013454E-02-7.12287450E-06 7.20075062E-05
29 16-4.94841379E-03 8.41840518E-02 1.07975161E-01-9.64256027E-02-2.08511215E-03
29 17-3.42855223E-04-1.03674966E-02-1.38996747E-02 4.32522011E-08 1.46483271E-02
29 18-1.54402917E-02 7.91964622E-04 7.95872429E-04 5.56012982E-05 5.36754586E-05
29 19 5.75861415E-07-1.22204267E-05-1.55916758E-05 1.55270958E-01 9.13080417E-02
29 20 3.03045824E-04 4.92626762E-02 2.89700933E-02 9.61057577E-05-9.83904494E-03
29 21 9.84007351E-03-1.02857721E-06 6.32294780E-03-5.74494960E-05-8.42304538E-06
29 22 5.87131706E-07-1.23086590E-05-1.41192329E-05-1.55268545E-01-9.13127579E-02
29 23-3.03164663E-04-4.92623592E-02-2.89716186E-02-9.57353953E-05-9.83895909E-03
29 24 9.84002266E-03-1.06357214E-06 6.32336840E-03-5.74485889E-05-8.39043429E-06
29 25 2.66819972E-03-7.86399759E-02-1.02758312E-01 1.00866456E-01 4.61592678E-03
29 26 3.49549222E-04 2.04567410E-02-8.17860691E-03 9.62441729E-05-1.55871710E-02
29 27 1.57959214E-02-2.08750373E-04 5.05607131E-03-7.64651037E-05-3.18280497E-05
29 28-2.66901842E-03 7.86353919E-02 1.02774477E-01-5.31450152E-02-8.58825098E-02
29 29 4.98525292E-05-2.82436299E-03-2.18559818E-02 5.14167974E-05-1.20897669E-02
29 30 1.18822247E-02 2.07542215E-04 1.27352848E-02-8.45912104E-05 8.34920716E-06
29 31 5.12138270E-03-8.45839723E-02-1.08906753E-01-3.08207234E-02 7.82690342E-02
29 32-3.16534930E-04 1.36661248E-02 1.87751249E-02-1.71348094E-06 7.23747539E-03
29 33-6.66883817E-03-5.68637225E-04 1.47011029E-02-8.18255295E-06 7.06338509E-05
29 34-1.28006840E-01-4.96489693E-02 4.95276649E-03-8.22520625E-03 3.94728370E-05
29 35-4.94837564E-03 8.41835915E-02 1.07974944E-01 9.64236948E-02 2.08678064E-03
29 36 3.35061289E-04 1.03669305E-02 1.39004296E-02-2.67895632E-07 1.46482097E-02
29 37-1.54401152E-02 7.91905502E-04 7.95785416E-04 5.39217317E-05 5.33651001E-05
29 38 4.94828243E-03-8.41880511E-02-1.07992568E-01-4.87393331E-02-8.32345580E-02
29 39 5.61016020E-05-1.71901151E-02-2.29775777E-03-5.29061698E-05 7.73632451E-03
29 40-6.94518270E-03-7.91141819E-04-1.51865283E-02 7.52418664E-05-3.41757890E-05
29 41-5.12263019E-03 8.45993016E-02 1.08931627E-01-5.33928363E-02 6.50493517E-02
29 42-3.58056362E-04-2.30361259E-02-2.78724945E-03-7.18051417E-05-7.43858124E-03
29 43 6.86946689E-03 5.69114349E-04-1.45750617E-02 6.60864848E-06-7.09433099E-05
29 44-2.13209619E-05-6.46570533E-06 3.54624727E-03 2.08248559E-03 6.98102541E-06
29 45-1.38599188E-01-5.29460793E-02-5.22373707E-03-8.67816889E-03 4.72497944E-06
29 46 1.28054310E-01 4.96651295E-02-4.78180424E-03 8.33022298E-03-3.99828955E-05
29 47-1.28008076E-01-4.96495967E-02-4.95281373E-03 8.22524862E-03-3.99800487E-05
29 48 1.38591656E-01 5.29432780E-02 1.01228209E-02 3.43890638E-04 3.56204234E-05
29 49-2.68240190E-05-8.25578230E-06-3.54649497E-03-2.08210769E-03-6.89019555E-06
29 50 1.38589722E-01 5.29426239E-02-1.01226874E-02-3.43879902E-04-3.46720835E-05
29 51-1.38600023E-01-5.29462805E-02 5.22377039E-03 8.67823527E-03-5.09888705E-06
29 52 1.28052998E-01 4.96645668E-02 4.78175042E-03-8.33017573E-03 3.90902765E-05
30  1 7.98461443E-04 1.00483683E-02 1.66566568E-02 1.91218649E-01 8.17485314E-02
30  2 4.66944882E-04 7.54251696E-02 2.67465282E-02 1.99013632E-04 1.55517269E-03
30  3-1.08853769E-03-4.66634993E-04 2.34105860E-04 7.61576590E-06 2.79429508E-06
30  4 2.87091151E-04 1.39554136E-02 4.18620378E-05-1.74164259E-01-1.96765240E-02
30  5-5.74045882E-04-3.70803254E-02 4.24939226E-04-1.34963079E-04 1.06512650E-02
30  6-1.11032767E-02 4.52011684E-04-7.12755580E-03 6.16072012E-05 1.05301967E-05
30  7 3.07285662E-03-4.55985623E-02-8.86069309E-02 6.91491802E-02 5.95189973E-02
30  8 8.27636129E-05 7.47968862E-03 2.90790527E-02-5.31765791E-05 5.60399578E-03
30  9-6.53334307E-03 9.29347285E-04 4.63524403E-03 6.75564042E-06 4.00262890E-05
30 10 3.07364591E-03-4.56031556E-02-8.86105784E-02 8.56609108E-02 3.14814901E-02
30 11 2.20318891E-04 2.90481166E-02-7.59399531E-03 1.24234854E-04-2.52827452E-04
30 12-6.76241163E-04 9.29068616E-04 8.39405311E-03-2.78145807E-05 3.53171954E-05
30 13 2.87212814E-04 1.39576088E-02 3.76672944E-05-1.01920043E-01-1.42581420E-01
30 14 1.76844588E-05-1.76746938E-02-3.25979808E-02 2.41029015E-05-1.12070292E-02
30 15 1.07543875E-02 4.52641682E-04 6.91670835E-03-6.73927181E-05-7.31326767E-06
30 16 7.98707239E-04 1.00426360E-02 1.66534428E-02 1.64440683E-01 1.27305966E-01
30 17 2.47860385E-04 6.00567248E-02 5.28819457E-02 7.31817876E-05-2.93747311E-04
30 18 7.60362813E-04-4.66615502E-04 1.41695835E-03-3.12752586E-06 1.33280928E-06
30 19-3.34877606E-03 5.44686679E-02 1.00635420E-01-1.55878042E-02 2.65370800E-02
30 20-1.27669789E-04-1.30735777E-02 2.22445453E-02-1.07076514E-04-3.07192422E-05
30 21 1.45640049E-03-1.42568125E-03-1.54057386E-03 9.96089360E-06-1.46244651E-05
30 22-3.34874176E-03 5.44682947E-02 1.00634313E-01 1.55862274E-02-2.65372690E-02
30 23 1.26943413E-04 1.30726653E-02-2.22445256E-02 1.06527014E-04-3.08359545E-05
30 24 1.45651327E-03-1.42567732E-03-1.54049457E-03 9.83016493E-06-1.44189866E-05
30 25 3.07286355E-03-4.55988285E-02-8.86068038E-02-6.91473830E-02-5.95176705E-02
30 26-8.58288622E-05-7.47959639E-03-2.90786079E-02 5.12816558E-05 5.60391225E-03
30 27-6.53325647E-03 9.29344223E-04 4.63528509E-03 6.54034526E-06 3.94429521E-05
30 28 3.07365014E-03-4.56035148E-02-8.86105554E-02-8.56601608E-02-3.14809082E-02
30 29-2.16834574E-04-2.90473241E-02 7.59434612E-03-1.22925221E-04-2.52813763E-04
30 30-6.76261984E-04 9.29075747E-04 8.39418275E-03-2.74315630E-05 3.44158017E-05
30 31 2.87213984E-04 1.39576405E-02 3.75453628E-05 1.01919592E-01 1.42582091E-01
30 32-2.70671674E-05 1.76750104E-02 3.25984100E-02-2.61221596E-05-1.12070455E-02
30 33 1.07543919E-02 4.52653613E-04 6.91675086E-03-6.59972690E-05-8.01433452E-06
30 34-4.85380440E-02-1.72681628E-02 5.84955149E-03-1.89063557E-04 2.09543571E-05
30 35 7.98718955E-04 1.00425175E-02 1.66533342E-02-1.64441920E-01-1.27305748E-01
30 36-2.33618373E-04-6.00572030E-02-5.28811141E-02-6.78522934E-05-2.93799603E-04
30 37 7.60412754E-04-4.66613151E-04 1.41697698E-03-3.33298281E-06 9.98938902E-07
30 38 7.98471416E-04 1.00481497E-02 1.66561696E-02-1.91217289E-01-8.17486375E-02
30 39-4.49866888E-04-7.54253546E-02-2.67462127E-02-1.92386373E-04 1.55513242E-03
30 40-1.08848038E-03-4.66652038E-04 2.34170746E-04 7.55993792E-06 2.77067996E-06
30 41 2.87109665E-04 1.39556248E-02 4.17467365E-05 1.74162686E-01 1.96751461E-02
30 42 5.58432725E-04 3.70797810E-02-4.25558206E-04 1.31151119E-04 1.06511499E-02
30 43-1.11031477E-02 4.51997735E-04-7.12759300E-03 6.06157218E-05 1.08472617E-05
30 44 1.22337091E-02 5.79905520E-03-1.19430792E-03 2.03225605E-03-9.77529280E-06
30 45-1.29598077E-01-3.92245711E-02-3.21537215E-03-9.26859720E-03 1.35391133E-05
30 46-4.85830837E-02-1.72818585E-02-2.67688285E-03-5.20651957E-03 4.57530427E-06
30 47-4.85374525E-02-1.72678948E-02-5.84953847E-03 1.89042049E-04-2.15619144E-05
30 48-1.29612279E-01-3.92287446E-02-9.66302374E-03 1.69785550E-03-3.95134832E-05
30 49 1.22340152E-02 5.79906732E-03 1.19424864E-03-2.03230581E-03 9.69266023E-06
30 50-1.29613509E-01-3.92291138E-02 9.66312500E-03-1.69783659E-03 3.86563418E-05
30 51-1.29597347E-01-3.92244097E-02 3.21533547E-03 9.26855920E-03-1.38000464E-05
30 52-4.85827841E-02-1.72817286E-02 2.67687919E-03 5.20646598E-03-4.51049293E-06
31  1 1.76330162E-03-3.57342525E-02-5.58672892E-02-1.64236409E-02 2.87670687E-03
31  2-6.67597058E-05-5.16703476E-03-8.27253945E-03 4.05644747E-06-6.84995603E-05
31  3 9.48110956E-04-8.79611396E-04-1.05127547E-02 3.20959021E-05-4.36520652E-05
31  4-1.14564603E-03 1.65593401E-02 1.63121754E-02 5.35867338E-02-1.34831027E-01
31  5 5.61205054E-04-2.38466483E-03-3.61485074E-02 9.03021669E-05-5.56210744E-03
31  6 4.75771852E-03 8.04388917E-04-1.23821799E-02 7.37766367E-06-5.69037457E-05
31  7 4.42936930E-03-9.31142755E-02-1.58733425E-01-2.18222739E-02 2.44809919E-02
31  8-1.43582890E-04 5.96887720E-02-5.35701931E-02 3.58432885E-04-5.87363373E-03
31  9 5.99408151E-03-1.20447786E-04-1.79277956E-02 2.49436971E-05-8.31716820E-05
31 10-4.42828060E-03 9.31044812E-02 1.58727220E-01-1.09084152E-02 3.10238854E-02
31 11-1.26474787E-04 1.77011108E-02-7.82001599E-02 2.74240514E-04 1.00133146E-02
31 12-1.01338807E-02 1.20566094E-04 1.52724826E-02-4.89527129E-07 8.66335687E-05
31 13 1.14625950E-03-1.65575090E-02-1.63269131E-02 9.18805894E-02-1.12316105E-01
31 14 6.32978057E-04 3.27698463E-02-1.54738355E-02 1.59289288E-04 6.79800179E-03
31 15-5.99289156E-03-8.05110235E-04 1.15866206E-02 1.94651517E-07 5.79552432E-05
31 16-1.76302284E-03 3.57400773E-02 5.58656394E-02 5.49062810E-03 1.55877057E-02
31 17-2.34431027E-05 9.75061569E-03 4.30207965E-04 3.34693384E-05 7.03060648E-03
31 18-7.90985482E-03 8.79248339E-04 6.03122681E-03 9.21255156E-06 4.91431132E-05
31 19-3.51281142E-04 2.85660023E-02-4.63239728E-02 1.08036224E-01-1.83752977E-01
31 20 8.82340388E-04 3.51950453E-02-5.98920607E-02 2.87591699E-04-9.28517153E-03
31 21 7.76891220E-03 1.51625933E-03-1.76831347E-02 3.93833202E-06-8.20507539E-05
31 22 3.51271856E-04-2.85658610E-02 4.63241916E-02 1.08037327E-01-1.83752454E-01
31 23 8.77825484E-04 3.51983828E-02-5.98900810E-02 2.86317623E-04 9.28541946E-03
31 24-7.76915236E-03-1.51626710E-03 1.76829779E-02-3.33288388E-06 8.25463318E-05
31 25-4.42942419E-03 9.31162950E-02 1.58735756E-01-2.18226902E-02 2.44820625E-02
31 26-1.45875317E-04 5.96915661E-02-5.35709889E-02 3.54280714E-04 5.87385290E-03
31 27-5.99429018E-03 1.20437288E-04 1.79279321E-02-2.48166821E-05 8.24557800E-05
31 28 4.42834632E-03-9.31066938E-02-1.58729684E-01-1.09093075E-02 3.10243065E-02
31 29-1.23202883E-04 1.77002289E-02-7.82031612E-02 2.73681160E-04-1.00133680E-02
31 30 1.01339150E-02-1.20546964E-04-1.52726775E-02 1.08612793E-06-8.60947883E-05
31 31-1.14635501E-03 1.65583883E-02 1.63279797E-02 9.18834424E-02-1.12319024E-01
31 32 6.24391420E-04 3.27700290E-02-1.54750361E-02 1.56442659E-04-6.79823898E-03
31 33 5.99312211E-03 8.05116875E-04-1.15869135E-02 3.95423469E-07-5.67641303E-05
31 34 1.38453139E-01 5.67671784E-02-4.55817121E-03 7.03261528E-03-3.47734834E-05
31 35 1.76307031E-03-3.57415256E-02-5.58671213E-02 5.48994688E-03 1.55875644E-02
31 36-2.38598788E-05 9.75036672E-03 4.29285926E-04 3.24958978E-05-7.03088539E-03
31 37 7.91016201E-03-8.79276620E-04-6.03136654E-03-8.55097315E-06-4.85729624E-05
31 38-1.76334994E-03 3.57358711E-02 5.58687132E-02-1.64241705E-02 2.87749409E-03
31 39-6.69620156E-05-5.16639780E-03-8.27288655E-03 3.50901614E-06 6.84597370E-05
31 40-9.48127691E-04 8.79667954E-04 1.05131225E-02-3.14212923E-05 4.25940325E-05
31 41 1.14574111E-03-1.65602859E-02-1.63129603E-02 5.35885426E-02-1.34835205E-01
31 42 5.47478896E-04-2.38355400E-03-3.61491447E-02 8.75348022E-05 5.56235246E-03
31 43-4.75794360E-03-8.04408858E-04 1.23825552E-02-7.36440418E-06 5.59144111E-05
31 44 2.07428505E-01 8.06429367E-02-6.61146914E-03 1.12465406E-02-5.39585758E-05
31 45-2.10742532E-02-1.10958520E-02-1.68186142E-03-4.66939276E-04-4.78966235E-06
31 46 1.38452474E-01 5.67667321E-02-3.92606165E-03 7.40395614E-03-3.44833618E-05
31 47-1.38449123E-01-5.67656240E-02-4.55803904E-03 7.03238231E-03-3.53863108E-05
31 48 2.10677774E-02 1.10950466E-02 1.22549362E-03 1.23888525E-03 1.04477285E-06
31 49-2.07428467E-01-8.06428938E-02-6.61136821E-03 1.12465908E-02-5.38145375E-05
31 50-2.10693706E-02-1.10956313E-02 1.22560047E-03 1.23891961E-03 9.37316955E-07
31 51 2.10757535E-02 1.10964840E-02-1.68197136E-03-4.67017074E-04-4.68020334E-06
31 52-1.38457077E-01-5.67685425E-02-3.92619091E-03 7.40423077E-03-3.35258768E-05
32  1-6.13972608E-04-1.11900004E-02-1.47892471E-02 9.50143736E-02-1.73981999E-01
32  2 8.16773488E-04 2.64988137E-02-6.36180211E-02 2.69192979E-04 5.20796242E-03
32  3-6.64429119E-03 1.43632877E-03 5.72880902E-03 1.81964243E-07 4.62025434E-05
32  4-1.06183284E-03-3.65147134E-03 1.31522321E-02-1.01439084E-01-9.14648869E-02
32  5-1.13916243E-04-3.55442394E-02-3.25563477E-02-3.84599245E-05-1.27441451E-03
32  6 4.44813617E-04 8.29600896E-04 5.24867345E-04-1.00744632E-05 3.30383022E-06
32  7-1.13002054E-03 2.56239853E-02 1.20357285E-02-6.62920470E-02 1.98226784E-01
32  8-7.72815887E-04-2.97226959E-02 8.45014721E-02-3.34693001E-04-4.23861551E-03
32  9 4.68693264E-03-4.48317129E-04-1.03537295E-02 1.24452528E-05-5.31466829E-05
32 10-1.13266057E-03 2.56671700E-02 1.21227771E-02 1.40943961E-01-1.54330656E-01
32 11 9.26480673E-04 5.93692470E-02-6.71571628E-02 3.95903380E-04-5.04890778E-03
32 12 5.49750974E-03-4.48601960E-04-9.82254613E-03 7.50636574E-06-5.36731265E-05
32 13-1.05903357E-03-3.68288353E-03 1.30897715E-02-1.29187154E-01-4.43141050E-02
32 14-3.45270735E-04-4.57081536E-02-1.52450464E-02-1.23096029E-04 4.30206376E-04
32 15-1.25827855E-03 8.28072171E-04-5.56828165E-04-1.16140662E-07 4.59502398E-06
32 16-6.15429794E-04-1.11439345E-02-1.47164754E-02-1.05761926E-01 1.67681590E-01
32 17-8.36516174E-04-4.26718887E-02 5.41105297E-02-3.00713731E-04 3.83365889E-04
32 18-1.82045744E-03 1.43709155E-03 8.84100770E-03-2.83838600E-05 4.22158184E-05
32 19 1.99992385E-06-7.69113650E-06-6.13093215E-05 6.31765016E-02 3.71086710E-02
32 20 1.22369546E-04 5.76459977E-03 3.36881713E-03 1.14207830E-05 5.67587161E-03
32 21-5.67576514E-03-1.06473120E-07-3.65347995E-03 3.29411967E-05 4.67881424E-06
32 22-1.97575017E-06 6.98963744E-06 6.01616719E-05 6.31776164E-02 3.71097818E-02
32 23 1.27295832E-04 5.76485009E-03 3.36958973E-03 1.24683912E-05-5.67584596E-03
32 24 5.67576050E-03 8.54642098E-08 3.65328754E-03-3.31695484E-05-5.04664472E-06
32 25 1.12995923E-03-2.56229561E-02-1.20338578E-02-6.62919365E-02 1.98225870E-01
32 26-7.68239534E-04-2.97227093E-02 8.45006021E-02-3.32653769E-04 4.23872624E-03
32 27-4.68703028E-03 4.48304044E-04 1.03536583E-02-1.24576139E-05 5.25511454E-05
32 28 1.13268555E-03-2.56678038E-02-1.21237127E-02 1.40943629E-01-1.54329005E-01
32 29 9.14890781E-04 5.93692395E-02-6.71572551E-02 3.91352018E-04 5.04898671E-03
32 30-5.49759003E-03 4.48603318E-04 9.82222732E-03-7.86981043E-06 5.31338447E-05
32 31 1.05897724E-03 3.68361734E-03-1.30885825E-02-1.29186185E-01-4.43162836E-02
32 32-3.33120077E-04-4.57077716E-02-1.52454389E-02-1.19037165E-04-4.30211050E-04
32 33 1.25827262E-03-8.28061571E-04 5.56580502E-04 1.52274572E-07-4.46870390E-06
32 34-2.02577541E-02-6.16403663E-03-5.73671487E-04-2.28204486E-03 4.13744208E-06
32 35 6.15472949E-04 1.11425929E-02 1.47148003E-02-1.05760515E-01 1.67681255E-01
32 36-8.24094705E-04-4.26711758E-02 5.41105862E-02-2.95807837E-04-3.83481141E-04
32 37 1.82058286E-03-1.43710171E-03-8.84106454E-03 2.80466943E-05-4.10989388E-05
32 38 6.13911853E-04 1.11910760E-02 1.47906798E-02 9.50139549E-02-1.73979874E-01
32 39 8.01877352E-04 2.64985338E-02-6.36173548E-02 2.64138933E-04-5.20786711E-03
32 40 6.64416989E-03-1.43630277E-03-5.72857121E-03 2.21697592E-07-4.51449374E-05
32 41 1.06186363E-03 3.65108845E-03-1.31526510E-02-1.01437821E-01-9.14653976E-02
32 42-1.11437161E-04-3.55440071E-02-3.25565730E-02-3.75897642E-05 1.27446697E-03
32 43-4.44873835E-04-8.29593139E-04-5.24644514E-04 1.01147807E-05-2.91821251E-06
32 44 2.53709740E-05 1.00612735E-05 2.68817210E-04 1.58680311E-04 4.93425700E-07
32 45 7.89088396E-02 2.50159862E-02 6.17729798E-03 3.20365258E-03 1.36298112E-05
32 46 2.04192012E-02 6.23172084E-03-2.27722148E-03 6.18342526E-04-9.85470521E-06
32 47 2.02602630E-02 6.16509882E-03-5.73561864E-04-2.28218004E-03 4.07725545E-06
32 48 7.89061337E-02 2.50211475E-02 5.80308918E-03 3.84137026E-03 1.05518407E-05
32 49-2.48551121E-05-1.01094288E-05 2.68836264E-04 1.58705557E-04 6.30087940E-07
32 50-7.89055753E-02-2.50211204E-02 5.80304193E-03 3.84138677E-03 1.00854291E-05
32 51-7.89071744E-02-2.50152561E-02 6.17717494E-03 3.20360643E-03 1.29451753E-05
32 52-2.04208544E-02-6.23228301E-03-2.27726196E-03 6.18447889E-04-9.64000688E-06
33  1 4.88238786E-04 1.58346970E-02 1.56934402E-02 1.07076374E-01 7.04016676E-02
33  2 1.93755854E-04 3.00095888E-02 2.55713443E-02 3.82533173E-05 1.09607029E-02
33  3-1.13528021E-02 3.92099167E-04 3.91661583E-03 3.32210941E-05 5.09078946E-05
33  4-3.52103694E-04 2.95767988E-02 5.79486762E-02-1.11637572E-01 1.75178122E-01
33  5-8.80098733E-04-2.29067565E-02 7.63887453E-02-2.90955919E-04 3.87136671E-03
33  6-2.87659553E-03-9.94771187E-04 5.66796680E-03 4.73203255E-06 2.63672613E-05
33  7-1.89665168E-03 1.62560208E-02 5.61475311E-02-9.20622783E-02-4.59181444E-02
33  8-2.04300041E-04-6.52056918E-02 5.57021160E-02-3.84250843E-04 1.30909940E-04
33  9 1.31519802E-03-1.44610796E-03 1.24812290E-02-2.73401813E-05 3.61532028E-05
33 10 1.89718216E-03-1.62371157E-02-5.61324543E-02 8.48781247E-02 5.81366467E-02
33 11 1.48239295E-04-1.69419333E-02 8.40866837E-02-2.88427259E-04-1.02166471E-02
33 12 8.77016918E-03 1.44647787E-03-5.99582812E-03-3.21729124E-05-4.46798315E-05
33 13 3.51443921E-04-2.95711805E-02-5.79253681E-02-9.87524086E-02 1.82796449E-01
33 14-8.49330804E-04-5.55853700E-02 5.71813184E-02-3.54689930E-04-2.88811355E-03
33 15 1.89335166E-03 9.94761893E-04-6.30297222E-03 8.64091188E-07-2.54610782E-05
33 16-4.87760316E-04-1.58480421E-02-1.57026902E-02-1.13590236E-01-5.93770881E-02
33 17-2.48771590E-04-3.69414534E-02-1.37985618E-02-9.57356334E-05 3.18893306E-03
33 18-2.79644901E-03-3.92484056E-04-1.30171004E-02 5.02650464E-05-3.92671256E-05
33 19 1.40817274E-06-1.13392133E-05-2.45114529E-05 7.38092310E-02 4.34238397E-02
33 20 1.41946918E-04 3.04565661E-03 1.80408293E-03 5.59573433E-06-6.93001418E-03
33 21 6.93008739E-03-7.32064776E-08 4.45749320E-03-4.03143318E-05-6.00824389E-06
33 22 1.44781103E-06-1.07977984E-05-2.58228596E-05-7.38112164E-02-4.34253932E-02
33 23-1.45341942E-04-3.04651485E-03-1.80409720E-03-5.81168240E-06-6.93018319E-03
33 24 6.93028526E-03-1.02073049E-07 4.45738638E-03-4.06988756E-05-6.01645756E-06
33 25-1.89661061E-03 1.62548161E-02 5.61456455E-02 9.20632054E-02 4.59166008E-02
33 26 2.01331269E-04 6.52048538E-02-5.57019088E-02 3.80398992E-04 1.30814847E-04
33 27 1.31529806E-03-1.44611291E-03 1.24809361E-02-2.73182883E-05 3.53243719E-05
33 28 1.89713751E-03-1.62360687E-02-5.61309258E-02-8.48758036E-02-5.81338770E-02
33 29-1.41645600E-04 1.69427669E-02-8.40839468E-02 2.87032667E-04-1.02164734E-02
33 30 8.76999079E-03 1.44648263E-03-5.99569985E-03-3.13466351E-05-4.38863450E-05
33 31 3.51466025E-04-2.95707401E-02-5.79253712E-02 9.87494695E-02-1.82792905E-01
33 32 8.38834800E-04 5.55840862E-02-5.71809661E-02 3.49114603E-04-2.88785563E-03
33 33 1.89311940E-03 9.94736229E-04-6.30284499E-03 1.15628516E-06-2.47160764E-05
33 34 1.61119493E-01 5.97979492E-02-5.89446590E-03 8.42876949E-03-4.31863942E-05
33 35-4.87791256E-04-1.58477877E-02-1.57013222E-02 1.13590342E-01 5.93755298E-02
33 36 2.37764636E-04 3.69411706E-02 1.37979558E-02 9.19633250E-05 3.18897432E-03
33 37-2.79649374E-03-3.92480581E-04-1.30167253E-02 4.98213469E-05-3.81239058E-05
33 38 4.88271263E-04 1.58337025E-02 1.56916200E-02-1.07074389E-01-7.03990390E-02
33 39-1.86850111E-04-3.00088330E-02-2.55701233E-02-3.68094568E-05 1.09606437E-02
33 40-1.13527650E-02 3.92121284E-04 3.91649569E-03 3.24482337E-05 5.03829870E-05
33 41-3.52146163E-04 2.95770110E-02 5.79494824E-02 1.11634470E-01-1.75174316E-01
33 42 8.60295417E-04 2.29062973E-02-7.63873246E-02 2.84587877E-04 3.87121831E-03
33 43-2.87645722E-03-9.94761085E-04 5.66775699E-03 4.55565897E-06 2.57562082E-05
33 44-3.12012951E-05-1.18197696E-05 3.36170838E-03 1.97395933E-03 6.43675339E-06
33 45-8.93199703E-02-3.38807846E-02-1.76720063E-04-6.42919280E-03 1.67763226E-05
33 46-1.61087228E-01-5.97842180E-02 4.49920464E-03-9.24668624E-03 4.15698884E-05
33 47 1.61123280E-01 5.97995128E-02 5.89453687E-03-8.42898598E-03 4.39176710E-05
33 48 8.93075915E-02 3.38738942E-02 5.70261967E-03-2.97336806E-03 2.86671658E-05
33 49-3.17894380E-05-1.19825851E-05-3.36183497E-03-1.97384879E-03-6.66340314E-06
33 50 8.93078606E-02 3.38740945E-02-5.70265325E-03 2.97326766E-03-2.81610784E-05
33 51-8.93177959E-02-3.38800948E-02 1.76627613E-04 6.42903932E-03-1.68250990E-05
33 52-1.61082764E-01-5.97824607E-02-4.49904134E-03 9.24643474E-03-4.04424329E-05
34  1 8.30891699E-04-2.45297206E-02-4.33908119E-02-6.47211676E-02-3.57407686E-02
34  2-1.35085702E-04-1.88883546E-02-2.77160029E-02 7.84903166E-06-7.02393613E-03
34  3 6.78908291E-03 2.34853222E-04-5.38944873E-03-1.54027866E-05-3.99279073E-05
34  4-1.81109216E-03-7.70718491E-03 1.65195053E-02 8.45535640E-02-1.48391951E-01
34  5 7.10138882E-04 2.87047995E-02-5.08922990E-02 2.42654314E-04-1.74213448E-03
34  6 7.94102585E-04 9.48031892E-04-5.35909311E-03 3.46043975E-06-1.89584749E-05
34  7-6.54857174E-04 1.19901423E-02 2.44299760E-02 1.01528686E-01 5.62294770E-02
34  8 2.09532884E-04 5.47582740E-02 3.66463895E-02 9.61704924E-05 2.99967844E-03
34  9-3.06866088E-03 6.89824425E-05 1.39485188E-03 8.01041627E-06 1.43119852E-05
34 10 6.54861319E-04-1.20237793E-02-2.44667896E-02-9.84371408E-02-6.11649910E-02
34 11-1.86623144E-04-5.86239895E-02-2.99381720E-02-1.28673652E-04 6.04884879E-04
34 12-5.35714878E-04-6.91700012E-05-3.70293033E-03 1.30964123E-05-1.13815667E-05
34 13 1.81175294E-03 7.70717861E-03-1.65267703E-02 8.84737742E-02-1.46110168E-01
34 14 7.13821971E-04 3.04825067E-02-4.98555520E-02 2.44599885E-04 3.73576304E-03
34 15-2.78833398E-03-9.47429057E-04 4.07950054E-03 8.59728816E-06 2.03650321E-05
34 16-8.30907344E-04 2.45687968E-02 4.34243108E-02 6.28817194E-02 3.91726677E-02
34 17 1.20816037E-04 3.34757287E-02 3.02481651E-03 1.12676117E-04 4.42802118E-04
34 18-2.07519143E-04-2.35282975E-04 9.61226016E-03-2.32415921E-05 3.44746426E-05
34 19 3.11443130E-03 4.11438918E-03-4.14270972E-02-1.12539496E-01 1.91226880E-01
34 20-9.18882808E-04-3.64101523E-02 6.18729905E-02-2.97456531E-04 4.10562105E-03
34 21-2.78727295E-03-1.31834811E-03 7.14424775E-03 2.59666277E-06 2.96973438E-05
34 22-3.11445306E-03-4.11438774E-03 4.14270320E-02-1.12541878E-01 1.91226347E-01
34 23-9.16832579E-04-3.64124595E-02 6.18719394E-02-2.96549166E-04-4.10602395E-03
34 24 2.78766509E-03 1.31835886E-03-7.14408519E-03-3.19663389E-06-2.98453789E-05
34 25 6.54840675E-04-1.19912020E-02-2.44300836E-02 1.01531195E-01 5.62291699E-02
34 26 2.06662307E-04 5.47582664E-02 3.66460837E-02 9.42133186E-05-2.99972529E-03
34 27 3.06874804E-03-6.90227545E-05-1.39473678E-03-8.38965876E-06-1.51605802E-05
34 28-6.54854662E-04 1.20248102E-02 2.44669464E-02-9.84385611E-02-6.11658461E-02
34 29-1.82397965E-04-5.86238457E-02-2.99376731E-02-1.26291697E-04-6.05119249E-04
34 30 5.35910092E-04 6.92091572E-05 3.70291431E-03-1.29888501E-05 1.17799543E-05
34 31-1.81169476E-03-7.70805097E-03 1.65254444E-02 8.84745115E-02-1.46112495E-01
34 32 7.02751030E-04 3.04831329E-02-4.98564745E-02 2.40658901E-04-3.73560110E-03
34 33 2.78815594E-03 9.47445166E-04-4.07947099E-03-8.05139824E-06-1.99081075E-05
34 34 1.43194516E-01 5.22892333E-02-4.63943105E-03 8.89886492E-03-4.01252546E-05
34 35 8.30880079E-04-2.45687939E-02-4.34242501E-02 6.28854675E-02 3.91728066E-02
34 36 1.13361047E-04 3.34770557E-02 3.02473419E-03 1.08365779E-04-4.42568244E-04
34 37 2.07269324E-04 2.35298921E-04-9.61239408E-03 2.34076795E-05-3.35704063E-05
34 38-8.30866609E-04 2.45295326E-02 4.33904214E-02-6.47247076E-02-3.57413988E-02
34 39-1.32715322E-04-1.88895047E-02-2.77163801E-02 7.53955220E-06 7.02431154E-03
34 40-6.78947067E-03-2.34840877E-04 5.38939588E-03 1.50807786E-05 3.94243701E-05
34 41 1.81105160E-03 7.70827263E-03-1.65178074E-02 8.45563504E-02-1.48393849E-01
34 42 6.92409105E-04 2.87057330E-02-5.08931191E-02 2.36051818E-04 1.74225102E-03
34 43-7.94199282E-04-9.48051743E-04 5.35900373E-03-3.51120287E-06 1.83033302E-05
34 44-1.91255294E-01-7.10706689E-02 6.78416027E-03-1.15426775E-02 5.53553750E-05
34 45 3.67061686E-02 1.08150660E-02-7.10891816E-04 3.06979385E-03-1.08544808E-05
34 46 1.43173505E-01 5.22796599E-02-5.52340431E-03 8.37743059E-03-4.28381259E-05
34 47-1.43193165E-01-5.22887957E-02-4.63933234E-03 8.89880184E-03-4.06339037E-05
34 48-3.68321390E-02-1.08597262E-02-2.34457990E-03 2.11311627E-03-1.42041965E-05
34 49 1.91256028E-01 7.10709731E-02 6.78394609E-03-1.15428608E-02 5.50979387E-05
34 50 3.68354991E-02 1.08610775E-02-2.34480194E-03 2.11313056E-03-1.40299171E-05
34 51-3.67083563E-02-1.08159388E-02-7.10927855E-04 3.06994047E-03-1.08738823E-05
34 52-1.43175437E-01-5.22803732E-02-5.52339359E-03 8.37758877E-03-4.17769391E-05
35  1-3.66722837E-04 2.78210701E-02 2.65691393E-02 1.35937226E-01 6.65701517E-02
35  2 3.08081709E-04 5.64933118E-02 2.78209953E-02 1.27403787E-04 2.45700510E-05
35  3 1.89215546E-04-2.13785597E-04-3.51060847E-03 1.03292537E-05-1.39480197E-05
35  4 5.61995332E-04-1.29814754E-02-1.39872260E-02-1.40952801E-01-5.97457823E-02
35  5-3.46766374E-04-4.73789658E-02-1.52464593E-02-1.29837632E-04 1.24170100E-02
35  6-1.31602692E-02 7.43259214E-04-5.33875884E-03 6.28872878E-05 2.43022392E-05
35  7-1.71317058E-04 4.35514539E-03-6.75913594E-03 1.97952011E-01 5.39870042E-02
35  8 5.57589794E-04 8.28892370E-02 2.97801193E-02 2.13917030E-04 5.86023675E-03
35  9-6.28698129E-03 4.26744537E-04-1.62345615E-03 2.66797570E-05 1.56254826E-05
35 10-1.73272782E-04 4.41588676E-03-6.64167868E-03 1.43539582E-01 1.46767260E-01
35 11 1.17129987E-04 6.64022967E-02 5.79351666E-02 8.13244926E-05-4.60392299E-03
35 12 4.17769496E-03 4.26228031E-04 5.11067800E-03-3.47986624E-05 6.85768622E-06
35 13 5.61277017E-04-1.29856738E-02-1.39700641E-02-1.20797913E-01-9.40196348E-02
35 14-1.81674179E-04-3.63759541E-02-3.39460977E-02-3.95446955E-05-1.10420893E-02
35 15 1.02974901E-02 7.44599185E-04 9.73685026E-03-7.55154319E-05 5.17731639E-06
35 16-3.66421223E-04 2.78101818E-02 2.65516148E-02 1.24247001E-01 8.63662925E-02
35 17 2.13715934E-04 5.17658212E-02 3.58208835E-02 8.93788923E-05-2.43443800E-03
35 18 2.64755493E-03-2.13116922E-04-1.93737494E-03-4.03549800E-06-1.58798756E-05
35 19-1.95713396E-06 7.02833212E-06 1.04896235E-05-1.87481139E-01-1.10381400E-01
35 20-3.62736795E-04-7.03609340E-02-4.14212649E-02-1.36046163E-04 1.20758259E-02
35 21-1.20773564E-02 1.53041831E-06-7.77181226E-03 7.05249995E-05 1.05368868E-05
35 22 2.01236990E-06-6.73477292E-06-1.04826053E-05-1.87478152E-01-1.10382484E-01
35 23-3.66650557E-04-7.03600555E-02-4.14215563E-02-1.37712610E-04-1.20755176E-02
35 24 1.20770567E-02-1.53915222E-06 7.77205225E-03-7.06797977E-05-1.02126651E-05
35 25 1.71341438E-04-4.35525836E-03 6.75845730E-03 1.97948415E-01 5.39887189E-02
35 26 5.58597071E-04 8.28878730E-02 2.97816851E-02 2.14897776E-04-5.86015604E-03
35 27 6.28686394E-03-4.26707899E-04 1.62351481E-03-2.67997864E-05-1.47308667E-05
35 28 1.73267530E-04-4.41583333E-03 6.64204758E-03 1.43542880E-01 1.46765401E-01
35 29 1.08239464E-04 6.64025256E-02 5.79348964E-02 7.71347706E-05 4.60431964E-03
35 30-4.17806994E-03-4.26249696E-04-5.11059702E-03 3.42107563E-05-5.76519054E-06
35 31-5.61299288E-04 1.29864593E-02 1.39715484E-02-1.20801347E-01-9.40204982E-02
35 32-1.70349324E-04-3.63778808E-02-3.39465977E-02-3.59746868E-05 1.10421089E-02
35 33-1.02974846E-02-7.44624287E-04-9.73691396E-03 7.41740727E-05-4.29976761E-06
35 34 2.69581693E-02 1.07555623E-02-5.12268232E-03-5.44194247E-04-1.64821287E-05
35 35 3.66440923E-04-2.78099576E-02-2.65513576E-02 1.24245058E-01 8.63697433E-02
35 36 2.03194216E-04 5.17651661E-02 3.58216457E-02 8.49979166E-05 2.43440093E-03
35 37-2.64749983E-03 2.13098895E-04 1.93727913E-03 3.89329637E-06 1.58403019E-05
35 38 3.66727089E-04-2.78208992E-02-2.65688633E-02 1.35940058E-01 6.65675616E-02
35 39 2.97826623E-04 5.64947122E-02 2.78197840E-02 1.23707947E-04-2.47715565E-05
35 40-1.89011273E-04 2.13782830E-04 3.51033568E-03-1.05585971E-05 1.35497587E-05
35 41-5.62006070E-04 1.29811736E-02 1.39868722E-02-1.40955783E-01-5.97438005E-02
35 42-3.32369121E-04-4.73797395E-02-1.52454321E-02-1.24635288E-04-1.24169577E-02
35 43 1.31602072E-02-7.43249536E-04 5.33869311E-03-6.18087070E-05-2.45601120E-05
35 44 1.27407985E-04 5.12676290E-05-4.55777050E-03-2.66982685E-03-8.86919011E-06
35 45-9.16583857E-02-3.30527558E-02-1.79973408E-03-5.56172540E-03 8.55575341E-06
35 46-2.70462173E-02-1.07829589E-02-2.96197535E-03-4.21802336E-03 7.89837337E-07
35 47-2.69585365E-02-1.07556302E-02-5.12265982E-03-5.44152628E-04-1.69763598E-05
35 48-9.16380147E-02-3.30458751E-02-5.73342291E-03 1.13106375E-03-2.38015142E-05
35 49-1.30760039E-04-5.24830732E-05-4.55786732E-03-2.66953282E-03-8.91265018E-06
35 50 9.16366004E-02 3.30453001E-02-5.73333410E-03 1.13112140E-03-2.32781043E-05
35 51 9.16574487E-02 3.30524484E-02-1.79959535E-03-5.56173429E-03 8.74676926E-06
35 52 2.70483962E-02 1.07837658E-02-2.96193173E-03-4.21813563E-03 9.76727356E-07
36  1-7.71659344E-04-1.36705867E-02-1.60652028E-02 9.11890398E-02-1.92776116E-01
36  2 9.37899540E-04 3.01160295E-02-7.38315223E-02 3.55443875E-04 5.53278939E-03
36  3-6.37278169E-03 8.39992299E-04 1.38745065E-02-1.29367072E-05 7.75728748E-05
36  4 1.82711028E-03-1.50734475E-02-3.21798527E-02-1.03439433E-01 3.73497324E-02
36  5-3.66576864E-04-4.14278656E-02 5.92052239E-03-1.06745040E-04-9.16421867E-04
36  6 1.23589663E-03-3.19474767E-04 1.06298743E-02-3.26485858E-05 4.27697372E-05
36  7-8.25759887E-04 1.28064524E-02 2.17326361E-02-1.01295099E-01 6.32590675E-02
36  8-3.55951631E-04-5.11591422E-02 1.94088740E-02-1.40165715E-04 2.43403831E-03
36  9-2.25047957E-03-1.83558744E-04-1.22574151E-02 4.55349293E-05-3.28209794E-05
36 10-8.24859677E-04 1.27981094E-02 2.17120450E-02 6.07482358E-03-1.19226388E-01
36 11 5.24080244E-04-7.93867068E-03-5.40931649E-02 2.14334196E-04-1.01770153E-02
36 12 1.03597646E-02-1.82749299E-04-4.15694408E-03-2.57163408E-05-4.84110536E-05
36 13 1.82827195E-03-1.51015504E-02-3.22333807E-02-1.77329130E-02-1.08518382E-01
36 14 3.36854954E-04-1.50262871E-02-3.90738181E-02 1.10004967E-04 8.54771646E-03
36 15-8.22783040E-03-3.19886059E-04 4.54636741E-03 3.22059665E-05 3.56441548E-05
36 16-7.71950501E-04-1.36589780E-02-1.60588759E-02-1.24102861E-01 1.73440965E-01
36 17-8.34517852E-04-4.98660737E-02 6.22130134E-02-3.03065136E-04 6.65998539E-03
36 18-7.50038575E-03 8.40400361E-04 1.31483166E-02-4.72010143E-06 7.59341929E-05
36 19-3.59205786E-03 5.68946438E-03 4.03014948E-02 8.28754923E-02-1.40889233E-01
36 20 8.31977660E-04 3.01002002E-02-5.11878211E-02 3.32369835E-04-6.68197443E-03
36 21 5.59277342E-03 1.08920101E-03-1.27270978E-02-3.00490098E-06-4.87006679E-05
36 22-3.59197259E-03 5.68835085E-03 4.02982931E-02-8.28804587E-02 1.40888186E-01
36 23-5.20055682E-04-3.01034111E-02 5.11872683E-02-1.58965531E-04-6.68238311E-03
36 24 5.59301737E-03 1.08936574E-03-1.27266407E-02 8.20728893E-06-6.95886155E-05
36 25-8.25777167E-04 1.28069531E-02 2.17342050E-02 1.01299132E-01-6.32564529E-02
36 26 7.05169137E-04 5.11592998E-02-1.94066670E-02 3.28106154E-04 2.43378153E-03
36 27-2.25023232E-03-1.83549210E-04-1.22573524E-02 4.23892042E-05-4.13835622E-05
36 28-8.24871181E-04 1.27970392E-02 2.17123026E-02-6.07527097E-03 1.19230782E-01
36 29-1.65553420E-04 7.93869892E-03 5.40960388E-02-2.26548154E-05-1.01770643E-02
36 30 1.03599168E-02-1.82852526E-04-4.15682658E-03-3.34689055E-05-4.69589875E-05
36 31 1.82823324E-03-1.51008723E-02-3.22334412E-02 1.77326996E-02 1.08521535E-01
36 32-1.21194523E-04 1.50259995E-02 3.90745539E-02 6.96856398E-06 8.54775963E-03
36 33-8.22772641E-03-3.20033220E-04 4.54626763E-03 1.62092930E-05 4.60168573E-05
36 34-8.94599662E-02-3.88768380E-02 2.89588738E-03-5.15741659E-03 2.77951168E-05
36 35-7.71935683E-04-1.36591735E-02-1.60589782E-02 1.24101406E-01-1.73442842E-01
36 36 9.90143145E-04 4.98654542E-02-6.22140665E-02 3.89642037E-04 6.65981308E-03
36 37-7.50016277E-03 8.40349688E-04 1.31486998E-02-1.86656460E-05 6.95837879E-05
36 38-7.71691386E-04-1.36715895E-02-1.60665769E-02-9.11848171E-02 1.92780960E-01
36 39-7.54851737E-04-3.01138423E-02 7.38331825E-02-2.58527471E-04 5.53248109E-03
36 40-6.37247335E-03 8.39992262E-04 1.38749041E-02-2.35691980E-05 6.61490610E-05
36 41 1.82711161E-03-1.50739845E-02-3.21798602E-02 1.03433653E-01-3.73513567E-02
36 42 5.69946613E-04 4.14264818E-02-5.92060989E-03 2.19311865E-04-9.16735807E-04
36 43 1.23617666E-03-3.19440850E-04 1.06302531E-02-2.98092571E-05 2.31791374E-05
36 44 1.57140824E-01 6.91244363E-02-5.14458929E-03 8.75300979E-03-3.64880638E-05
36 45 1.03989593E-01 4.39941170E-02 7.24600150E-03 3.15562609E-03 2.04035141E-05
36 46-8.94946780E-02-3.88866794E-02 3.10045741E-03-5.03886058E-03 2.87708282E-05
36 47-8.94588099E-02-3.88761970E-02-2.89583225E-03 5.15740778E-03-2.05076203E-05
36 48 1.04014474E-01 4.40080765E-02 6.28256098E-03 4.79667592E-03 1.24758424E-05
36 49 1.57140293E-01 6.91241486E-02 5.14429727E-03-8.75305918E-03 4.72831842E-05
36 50 1.04013101E-01 4.40074881E-02-6.28249869E-03-4.79676926E-03-6.33440181E-06
36 51 1.03995200E-01 4.39964288E-02-7.24610996E-03-3.15596844E-03-1.40193739E-05
36 52-8.94942731E-02-3.88865605E-02-3.10061659E-03 5.03878983E-03-2.05357638E-05
37  1 8.05714765E-07 1.50495087E-05 1.27682642E-05-4.20947244E-04 4.31392031E-04
37  2 9.02004812E-02-2.09113899E-04 2.01557588E-04 4.89285966E-02-4.12725867E-05
37  3 3.09835043E-05 1.02890823E-05-1.60959863E-05 5.62400042E-03 5.09971432E-03
37  4-1.91373374E-06 1.16986758E-05 3.46568966E-05-3.03877025E-04 2.74126012E-04
37  5 1.13862294E-01-1.82736605E-04 1.67609041E-04 6.21059218E-02 9.23140058E-06
37  6 4.46186534E-05-5.38500540E-05-4.84829421E-05-1.35597502E-03 9.64473825E-03
37  7 7.73665080E-07-1.04786784E-05-1.95722803E-05-5.72831221E-04 4.46791351E-04
37  8 1.85929694E-01-3.02714537E-04 2.56134672E-04 9.99770116E-02-1.03251448E-05
37  9 2.26479949E-05-1.23228502E-05-2.56991123E-07 1.31456386E-03 4.26524980E-03
37 10 6.61501065E-07-1.28950673E-05-1.80547320E-05-6.64536350E-04 6.14783113E-04
37 11 1.85924522E-01-3.53657176E-04 3.17206900E-04 9.99758603E-02-1.71559686E-05
37 12-1.38894860E-05 3.10454545E-05 1.89714069E-05 4.36441128E-03-9.28185183E-04
37 13-1.75540584E-06 1.54402548E-05 2.62676880E-05-4.02833571E-04 4.11829157E-04
37 14 1.13866366E-01-2.16084739E-04 2.07243532E-04 6.21070058E-02-5.78288909E-05
37 15-1.87262289E-05 7.65551199E-05 3.73481462E-05 7.76714512E-03-5.87603888E-03
37 16 7.77825426E-07 1.25222087E-05 1.83053024E-05-1.95923230E-04 7.84615966E-05
37 17 9.02063400E-02-1.22455614E-04 7.18797711E-05 4.89310478E-02-5.24387842E-05
37 18 1.97915563E-05 3.26472279E-05-2.05603605E-06 7.19067408E-03 2.43395672E-03
37 19 3.46423878E-06-5.64916567E-06-4.47276543E-05-6.45809431E-04 5.72702605E-04
37 20 1.62173527E-01-3.43728501E-04 2.92082135E-04 9.03860469E-02 4.50569030E-05
37 21 4.59569560E-05-9.10138590E-05-4.35066719E-05-6.34449216E-03 1.07912367E-02
37 22 3.20211554E-06-5.66493348E-06-3.32483029E-05-5.00260534E-04 3.05252226E-04
37 23 1.62174345E-01-2.94310911E-04 1.93082556E-04 9.03862900E-02-3.29389190E-05
37 24-5.57216253E-05 8.86605443E-05 6.73137745E-05 6.34442382E-03-1.07911460E-02
37 25 5.77231685E-07-9.81738667E-06-1.40904403E-05-7.51865070E-04 5.58917374E-04
37 26 1.85927731E-01-3.99326499E-04 2.88095513E-04 9.99760691E-02 6.54002302E-06
37 27-1.81315092E-05 1.15914862E-05 2.31447543E-05-1.31464308E-03-4.26519240E-03
37 28 8.72658507E-07-1.40957523E-05-2.44478410E-05-6.54751455E-04 3.92228171E-04
37 29 1.85924660E-01-3.64318576E-04 2.17885046E-04 9.99758462E-02 3.60911080E-05
37 30-5.45317491E-06-3.06379331E-05-1.18348379E-05-4.36435491E-03 9.28182168E-04
37 31-1.90861955E-06 1.58105906E-05 3.62888005E-05-4.08935761E-04 2.02438274E-04
37 32 1.13866505E-01-2.30786726E-04 1.31118016E-04 6.21069615E-02 3.87134768E-05
37 33 3.59344364E-05-7.46479131E-05-4.65094025E-05-7.76717303E-03 5.87594357E-03
37 34 9.00977173E-05 3.99065066E-05-1.68064913E-05 1.58908970E-05 4.01477776E-03
37 35 9.48283528E-07 1.11637123E-05 8.92860634E-06-4.37744214E-04 4.06164525E-04
37 36 9.02041698E-02-2.18388122E-04 1.89778471E-04 4.89301369E-02 3.65817564E-05
37 37-3.63276524E-06-3.29489912E-05-2.34500768E-05-7.19063586E-03-2.43410152E-03
37 38 4.34351943E-07 1.49621210E-05 2.29994824E-05-2.29396215E-04 6.18637808E-05
37 39 9.02015209E-02-1.44390773E-04 5.99128600E-05 4.89288716E-02 2.87756945E-05
37 40-1.74854878E-05-1.12902066E-05-9.69941965E-06-5.62393524E-03-5.09980183E-03
37 41-1.51408832E-06 1.26367377E-05 2.34105956E-05-4.96108319E-04 3.37366856E-04
37 42 1.13860629E-01-2.58285635E-04 1.72983805E-04 6.21052431E-02-7.08750869E-06
37 43-4.62810580E-05 5.33685667E-05 2.81278064E-05 1.35601783E-03-9.64474742E-03
37 44-1.44536259E-04-6.41074813E-05-1.55073943E-05 7.63112949E-06 5.74958813E-03
37 45-9.57821568E-05-4.12648098E-05-1.78818799E-05 5.45804586E-06 3.00105503E-03
37 46 8.87981645E-05 4.01558542E-05-1.73693930E-05 1.60272999E-05 4.01452331E-03
37 47 9.17612271E-05 3.89499510E-05-1.16236817E-05 5.42249649E-06 4.01484041E-03
37 48-1.10339988E-04-4.65961791E-05-1.75493362E-05 3.55391534E-06 3.00106467E-03
37 49-1.46280619E-04-6.37054208E-05-2.52189196E-05 2.35740121E-05 5.74950216E-03
37 50-1.02818422E-04-4.40909426E-05-4.49418085E-06 1.26448072E-05 3.00106981E-03
37 51-9.57886639E-05-3.94178746E-05-3.69388812E-06 1.10344703E-05 3.00106759E-03
37 52 8.07598106E-05 3.42544442E-05-1.12214127E-05 6.08485915E-06 4.01455218E-03
38  1-2.42116444E-03 1.01758430E-02 2.45704320E-02-1.69362465E-01-1.01279304E-01
38  2-3.34435195E-04-6.41604443E-02-3.38975531E-02-1.38733163E-04-1.73963653E-02
38  3 1.72112462E-02 1.85119072E-04 1.63784548E-02-1.17772391E-04 5.73190827E-06
38  4 1.89822178E-03-3.22678233E-02-4.17608458E-02 1.53887271E-01 7.01030712E-02
38  5 3.62747104E-04 4.80281464E-02 2.31898253E-02 1.09744689E-04-7.44181189E-03
38  6 8.83723655E-03-1.39542465E-03 1.23889387E-02-5.87703635E-05 1.25138212E-05
38  7-1.82386520E-04 3.67578519E-02 3.26959752E-02-7.17419124E-02-8.19362193E-02
38  8-3.27641518E-05-3.36539637E-03-5.60655243E-02 1.40213959E-04-1.12586931E-02
38  9 1.04100538E-02 8.48639311E-04 1.55619720E-03-5.43002626E-05-2.43637070E-05
38 10 1.82046720E-04-3.67526173E-02-3.26809018E-02 1.06407068E-01 2.28926313E-02
38 11 3.18681249E-04 5.05816922E-02-2.43092846E-02 2.46899689E-04-6.42875584E-03
38 12 7.27817020E-03-8.49414361E-04 9.82273625E-03-4.98965483E-05 9.56090237E-06
38 13-1.89801042E-03 3.22565554E-02 4.17396352E-02-1.36017673E-01-1.00436210E-01
38 14-2.18255824E-04-4.35936851E-02-3.07229932E-02-7.39797133E-05-1.40984699E-02
38 15 1.27041563E-02 1.39431354E-03 1.46725964E-03-6.86976296E-05-3.01683443E-05
38 16 2.41977886E-03-1.01756970E-02-2.45747525E-02 1.70808547E-01 9.87722504E-02
38 17 3.50015405E-04 6.08008726E-02 3.95834860E-02 1.12775381E-04-2.10718265E-02
38 18 2.12575925E-02-1.85766023E-04 8.36117445E-03-1.09705388E-04-3.70740841E-05
38 19 2.56233853E-03-5.34299229E-02-9.80505571E-02 3.76484470E-02-6.40838245E-02
38 20 3.04711498E-04 1.79335357E-02-3.05281080E-02 1.45018414E-04 1.70285262E-03
38 21-1.50192114E-03-2.00931480E-04 3.32831435E-03-1.42543177E-06 1.56398429E-05
38 22-2.56241948E-03 5.34301987E-02 9.80518860E-02 3.76460109E-02-6.40818470E-02
38 23 3.04881835E-04 1.79325113E-02-3.05276018E-02 1.45071140E-04-1.70302521E-03
38 24 1.50209261E-03 2.00932597E-04-3.32858413E-03 8.10799373E-07-1.59075102E-05
38 25 1.82369045E-04-3.67577871E-02-3.26959268E-02-7.17392737E-02-8.19376037E-02
38 26-3.88475560E-05-3.36429613E-03-5.60663540E-02 1.36297523E-04 1.12586868E-02
38 27-1.04100367E-02-8.48650101E-04-1.55634011E-03 5.35550545E-05 2.44930184E-05
38 28-1.82043320E-04 3.67523988E-02 3.26804394E-02 1.06405196E-01 2.28943420E-02
38 29 3.07648247E-04 5.05815344E-02-2.43082207E-02 2.41213801E-04 6.42843521E-03
38 30-7.27784203E-03 8.49406822E-04-9.82279212E-03 4.95074352E-05-9.35692594E-06
38 31 1.89803106E-03-3.22565873E-02-4.17402870E-02-1.36015258E-01-1.00433523E-01
38 32-2.08260963E-04-4.35925650E-02-3.07222281E-02-7.10546509E-05 1.40984697E-02
38 33-1.27041556E-02-1.39431411E-03-1.46720591E-03 6.71129840E-05 3.01422455E-05
38 34-9.26759831E-03-3.86761829E-03-4.25514262E-03-3.63510877E-03-5.19348784E-06
38 35-2.41979058E-03 1.01752270E-02 2.45748142E-02 1.70809771E-01 9.87676154E-02
38 36 3.32249964E-04 6.08013961E-02 3.95816969E-02 1.05892593E-04 2.10718274E-02
38 37-2.12575762E-02 1.85748801E-04-8.36087147E-03 1.07472938E-04 3.76895618E-05
38 38 2.42113607E-03-1.01761842E-02-2.45704586E-02-1.69364916E-01-1.01275609E-01
38 39-3.21074088E-04-6.41620221E-02-3.38958928E-02-1.33671239E-04 1.73965346E-02
38 40-1.72114010E-02-1.85133596E-04-1.63780917E-02 1.15459310E-04-4.35313503E-06
38 41-1.89818968E-03 3.22678601E-02 4.17602264E-02 1.53889943E-01 7.01015694E-02
38 42 3.50773280E-04 4.80288564E-02 2.31890738E-02 1.05377282E-04 7.44174446E-03
38 43-8.83716060E-03 1.39541615E-03-1.23887805E-02 5.80087697E-05-1.14496286E-05
38 44 2.72232322E-02 8.37274060E-03-3.54741007E-04 6.03735568E-04-2.96691326E-06
38 45 1.75771186E-01 8.27757112E-02 1.87612218E-03 9.84241429E-03-1.99248490E-05
38 46-9.35258680E-03-3.90709775E-03 5.24836164E-03 1.94733784E-03 1.35822899E-05
38 47 9.26653405E-03 3.86716583E-03-4.25523706E-03-3.63506640E-03-5.50583225E-06
38 48-1.75714968E-01-8.27492184E-02-9.50950938E-03 3.14943246E-03-4.28476814E-05
38 49-2.72201793E-02-8.37133444E-03-3.54631096E-04 6.03579199E-04-2.95601839E-06
38 50 1.75715753E-01 8.27495048E-02-9.50958115E-03 3.14927421E-03-4.20354281E-05
38 51-1.75769255E-01-8.27748761E-02 1.87592116E-03 9.84237675E-03-2.00750813E-05
38 52 9.35072338E-03 3.90628573E-03 5.24832818E-03 1.94740920E-03 1.31461707E-05
39  1 9.98647400E-04 1.07025724E-02 2.11764100E-02-8.52038949E-02 1.65327057E-01
39  2 4.63601218E-03-2.83815930E-02 6.69481559E-02 2.95530867E-03-4.64478303E-03
39  3 5.27424303E-03-6.29459999E-04-1.88431795E-02 2.69249873E-04 2.29235069E-04
39  4-1.94283766E-03-1.11617134E-02 3.38902400E-03 6.77754724E-02-1.42323578E-01
39  5 5.71191626E-03 4.11985355E-02-5.45564201E-02 3.39303486E-03-7.22414101E-03
39  6 6.81117250E-03 4.12968511E-04-2.18378946E-02-2.40197193E-04 1.62296989E-04
39  7 1.73592894E-04 2.85701107E-03-1.82087939E-02-3.72139581E-02 1.57279014E-01
39  8 3.73652087E-03-1.66021469E-02 8.01885197E-02 2.27700305E-03-1.03829533E-02
39  9 1.03611514E-02 2.18018777E-05-1.02711569E-02-3.02617290E-04-9.74683759E-05
39 10 1.73822544E-04 2.83942851E-03-1.82326447E-02 1.19367566E-01-1.08962538E-01
39 11 5.01729978E-03 6.20241734E-02-5.35036614E-02 2.91999854E-03-2.11154275E-03
39 12 2.08816361E-03 2.33791445E-05-1.55851078E-02-1.31057923E-04-3.00326304E-04
39 13-1.94382970E-03-1.11476207E-02 3.40961588E-03-9.15109749E-02 1.28431540E-01
39 14 4.40114690E-03-2.76636179E-02 6.25477975E-02 2.82619117E-03-1.25882330E-02
39 15 1.21693771E-02 4.18855920E-04-1.83944983E-02 9.30490657E-05-4.64164043E-04
39 16 1.00073206E-03 1.06865505E-02 2.11512007E-02 1.03073338E-01-1.54771971E-01
39 17 6.18517186E-03 4.47076820E-02-5.73019574E-02 3.55682797E-03-1.09609603E-02
39 18 1.15887229E-02-6.27762625E-04-1.47898427E-02 3.87089144E-04-4.03139410E-05
39 19 5.75464409E-07-2.00139795E-05-2.96102084E-05 5.75819224E-02 3.38258026E-02
39 20 1.10364571E-04 1.15503238E-02 6.77789467E-03 2.17200964E-05 5.34414797E-03
39 21-5.34198898E-03-2.15899193E-06-3.43426244E-03-3.67050189E-04-2.29716500E-04
39 22-5.63008080E-07 1.96233765E-05 2.88655783E-05 5.75795406E-02 3.38240221E-02
39 23 1.09347123E-04 1.15490188E-02 6.77730494E-03 1.99326899E-05-5.33942511E-03
39 24 5.34001932E-03-5.94212367E-07 3.43378703E-03-4.29688231E-04-2.38538450E-04
39 25-1.73590154E-04-2.85719945E-03 1.82089208E-02-3.71811038E-02 1.57256424E-01
39 26-4.85908274E-03-1.65834068E-02 8.01754467E-02-2.83323252E-03 1.03861464E-02
39 27-1.03610561E-02-2.50903163E-05 1.02699671E-02-2.72696488E-04 4.01297095E-05
39 28-1.73826841E-04-2.83934793E-03 1.82328098E-02 1.19395216E-01-1.08987161E-01
39 29-3.58230147E-03 6.20406338E-02-5.35179401E-02-2.19137097E-03 2.11335401E-03
39 30-2.09018085E-03-2.31731648E-05 1.55859910E-02-1.97357246E-04-1.76812668E-04
39 31 1.94381435E-03 1.11473789E-02-3.40976161E-03-9.14721708E-02 1.28404887E-01
39 32-5.74522200E-03-2.76408269E-02 6.25315283E-02-3.36106279E-03 1.25868030E-02
39 33-1.21725569E-02-4.14246079E-04 1.83976347E-02 1.00888876E-04-2.60221630E-04
39 34-1.55246705E-01-8.00699795E-02 3.33367482E-03-6.87839808E-03-1.43637595E-04
39 35-1.00070978E-03-1.06858515E-02-2.11510714E-02 1.03109553E-01-1.54801612E-01
39 36-4.61346106E-03 4.47302101E-02-5.73201806E-02-2.92828453E-03 1.09559170E-02
39 37-1.15880266E-02 6.32109577E-04 1.47916317E-02 3.92094953E-04 1.40997731E-04
39 38-9.98656009E-04-1.07030173E-02-2.11766676E-02-8.51633164E-02 1.65297648E-01
39 39-6.14175358E-03-2.83572632E-02 6.69299025E-02-3.52251117E-03 4.64168199E-03
39 40-5.27107171E-03 6.29389727E-04 1.88421911E-02 2.00675499E-04 4.00223682E-04
39 41 1.94283049E-03 1.11619153E-02-3.38848140E-03 6.78086147E-02-1.42351800E-01
39 42-4.46682910E-03 4.12197481E-02-5.45731124E-02-2.80870530E-03 7.22734093E-03
39 43-6.80862500E-03-4.18715930E-04 2.18345075E-02-2.95734185E-04 3.57906985E-04
39 44 9.48825608E-06 3.39952542E-06-3.37815129E-04-1.99173572E-04-6.71124741E-07
39 45-9.57548947E-02-4.86566227E-02-6.84341719E-03-1.59710297E-03 1.66050315E-04
39 46 1.55223747E-01 8.00584897E-02-4.38663043E-03 6.25762943E-03 1.40811370E-04
39 47 1.55247342E-01 8.00703338E-02 3.33235230E-03-6.87754539E-03 2.04222598E-04
39 48-9.58570196E-02-4.87135365E-02-4.72927162E-03-5.20057652E-03 1.83440834E-04
39 49-9.69757865E-06-3.74391196E-06-3.37919848E-04-1.99151692E-04-8.36087102E-07
39 50 9.58549502E-02 4.87124603E-02-4.72783211E-03-5.20160699E-03-1.89051453E-04
39 51 9.57559965E-02 4.86571951E-02-6.84204804E-03-1.59824990E-03-2.06200792E-04
39 52-1.55222706E-01-8.00579549E-02-4.38540634E-03 6.25661750E-03-2.06060589E-04
40  1 3.25187138E-05 3.45297694E-04 6.77734873E-04-2.15265745E-03 4.88863449E-03
40  2-1.66829190E-01-5.56861162E-04 1.88766638E-03-1.00229171E-01-1.04989572E-04
40  3 1.24264655E-04-1.92750831E-05-5.93601100E-04-7.25362837E-03-9.77145088E-03
40  4-6.29703238E-05-3.60126107E-04 1.15057831E-04 2.75742082E-03-5.02911975E-03
40  5-1.57059490E-01 1.67647797E-03-2.02309171E-03-9.57414524E-02-2.85269561E-04
40  6 1.82138456E-04 1.03131105E-04-6.54227512E-04 8.29325226E-03-8.07740688E-03
40  7 5.68961881E-06 9.27790272E-05-5.92676161E-04-7.24936373E-04 4.72074463E-03
40  8-1.32896388E-01-2.53473996E-04 2.37819569E-03-7.90116736E-02-3.91122086E-04
40  9 3.39092644E-04 5.20294425E-05-3.10700061E-04 8.89243463E-03 8.60472504E-04
40 10 5.51286367E-06 9.03863830E-05-5.86129356E-04 4.33163810E-03-3.88308231E-03
40 11-1.32844174E-01 2.28465518E-03-1.94330745E-03-7.89840021E-02-9.95694808E-05
40 12 1.01568725E-04-1.99924406E-06-5.16181654E-04 5.08192241E-03 7.35193581E-03
40 13-6.27145506E-05-3.58485377E-04 1.09120715E-04-2.38698166E-03 3.72678061E-03
40 14-1.57104507E-01-5.50847120E-04 1.76315073E-03-9.57594543E-02-3.87971540E-04
40 15 4.45665935E-04-5.76943953E-05-6.43128192E-04-3.02066149E-03 1.11698416E-02
40 16 3.22390387E-05 3.44991326E-04 6.86398293E-04 3.93254834E-03-5.45717516E-03
40 17-1.66783923E-01 1.80915085E-03-2.12754425E-03-1.00211932E-01-2.78641891E-04
40 18 3.67175361E-04-8.85334700E-05-5.05090751E-04-1.20627132E-02-1.59068591E-03
40 19 4.48729857E-08-2.03701347E-06 9.88961770E-07 1.85722029E-03 1.09743011E-03
40 20-1.19196184E-05 3.69728021E-04 2.22758950E-04-7.61592897E-06 9.81436924E-05
40 21-1.39366726E-04 4.12230339E-05-1.02277732E-04 1.23142036E-02 7.23748211E-03
40 22 8.83236206E-09 3.20357103E-06-1.09319451E-06 1.86954325E-03 1.09322252E-03
40 23 1.97089211E-05 3.75770682E-04 2.21127565E-04 9.42940127E-06-2.48385086E-04
40 24 2.06320454E-04 4.20646321E-05 1.18842971E-04 1.23121626E-02 7.23715526E-03
40 25-5.58647036E-06-9.16146432E-05 5.87973435E-04-1.68169540E-03 5.44854233E-03
40 26 1.32860653E-01-8.26638751E-04 2.80251865E-03 7.89939988E-02 2.82854534E-04
40 27-3.32549506E-04 4.96949720E-05 3.53526835E-04 8.89339479E-03 8.64890695E-04
40 28-5.73320375E-06-9.30929009E-05 5.90829485E-04 3.40020241E-03-3.16957164E-03
40 29 1.32891386E-01 1.73871956E-03-1.51726327E-03 7.90080645E-02 3.85121665E-05
40 30-3.42584655E-05-4.25370099E-06 4.91852132E-04 5.07978765E-03 7.35590667E-03
40 31 6.29380735E-05 3.63256467E-04-1.12529176E-04-3.51615286E-03 4.57446740E-03
40 32 1.57061809E-01-1.22844535E-03 2.27921659E-03 9.57426346E-02 4.25926180E-04
40 33-3.41652730E-04-8.42734499E-05 5.47732129E-04-3.02041903E-03 1.11764892E-02
40 34-5.02223037E-03-2.59136200E-03 8.87769029E-05-2.08137309E-04 5.37529476E-03
40 35-3.24684626E-05-3.48035397E-04-6.83257669E-04 2.75293141E-03-4.55462849E-03
40 36 1.66835331E-01 1.09341163E-03-1.58051615E-03 1.00232585E-01 4.28163529E-04
40 37-3.82765670E-04-4.53978592E-05 4.51191538E-04-1.20626061E-02-1.58484299E-03
40 38-3.21194457E-05-3.43924710E-04-6.90176574E-04-3.34572751E-03 5.79608218E-03
40 39 1.66780724E-01-1.26975527E-03 2.43913079E-03 1.00210994E-01 1.94541760E-04
40 40-2.16581955E-04 2.20401950E-05 6.24604161E-04-7.25586210E-03-9.76590943E-03
40 41 6.26152521E-05 3.60335760E-04-1.00508240E-04 1.64754897E-03-4.18580677E-03
40 42 1.57100044E-01 1.00131649E-03-1.51514760E-03 9.57606031E-02 1.84411473E-04
40 43-2.58661301E-04 7.42498274E-05 7.57742023E-04 8.29146093E-03-8.07111822E-03
40 44-6.51138010E-06-2.24330626E-06-1.07903823E-05-6.80494515E-06-6.29736269E-07
40 45-3.09437825E-03-1.57371018E-03-2.00330065E-04-6.71902357E-05-5.76659084E-03
40 46 5.01748670E-03 2.58849725E-03-1.22368459E-04 1.87477939E-04-5.37530648E-03
40 47 5.01692028E-03 2.58733677E-03 1.27197999E-04-2.36684840E-04-5.37331410E-03
40 48-3.09675825E-03-1.57338874E-03-1.31998188E-04-1.83715189E-04-5.76600182E-03
40 49-3.47173023E-06-2.81367441E-06-1.08804100E-05-6.33587817E-06 5.94704987E-07
40 50 3.10447280E-03 1.57838283E-03-1.73388662E-04-1.52694401E-04 5.76583231E-03
40 51 3.09475928E-03 1.57168376E-03-2.41618505E-04-3.58922146E-05 5.76530039E-03
40 52-5.02621739E-03-2.59115107E-03-1.60671538E-04 2.17046277E-04 5.37321576E-03
41  1 1.52475006E-03 8.70794561E-03-7.34778658E-03 1.39253294E-01 6.50743636E-02
41  2 3.32850137E-04 4.97613914E-02 2.87490416E-02 1.06033263E-04 1.27532294E-02
41  3-1.32332137E-02 4.79984309E-04-1.47165935E-02 9.14747624E-05-9.58340609E-06
41  4-1.78767786E-04-7.91648666E-03-1.12181741E-02-1.52584159E-01-1.08865957E-01
41  5-2.45330935E-04-6.87753600E-02-5.30138468E-02-9.85380201E-05 1.06645827E-02
41  6-1.14907351E-02 8.26152357E-04-9.24665731E-03 6.54845121E-05 5.71489757E-06
41  7-1.80400429E-04-2.07208612E-04-4.92825448E-03 1.64754943E-01 9.32469565E-02
41  8 3.40417914E-04 4.63493061E-02 4.35956288E-02 5.09561389E-05 1.71722259E-02
41  9-1.74478986E-02 2.75672701E-04-1.33923419E-02 1.05919534E-04 7.78771941E-06
41 10 1.81048912E-04 2.01733261E-04 4.92234652E-03-1.61550834E-01-9.86948493E-02
41 11-3.05871468E-04-6.06026108E-02-1.93261415E-02-1.61225993E-04 1.91065168E-02
41 12-1.88313435E-02-2.75173313E-04-9.94134580E-03 1.07031794E-04 2.23254837E-05
41 13 1.80188580E-04 7.91590995E-03 1.12124903E-02 1.69266402E-01 8.03827704E-02
41 14 4.00437082E-04 7.97382671E-02 3.43175290E-02 1.99600309E-04 1.30536976E-02
41 15-1.22282137E-02-8.25483975E-04-6.00246376E-03 7.43269891E-05 1.35310347E-05
41 16-1.52356319E-03-8.70713763E-03 7.34791051E-03-1.24576949E-01-9.00015804E-02
41 17-1.98150866E-04-4.93167483E-02-2.94823501E-02-9.35537325E-05 1.79138130E-02
41 18-1.74347337E-02-4.79079316E-04-5.00015131E-03 9.08092507E-05 3.52114976E-05
41 19 3.45875406E-07 6.03316356E-06-9.95752465E-06-1.73616675E-01-1.02118361E-01
41 20-3.31500372E-04-9.65325374E-02-5.67875357E-02-1.83612988E-04 1.27893036E-02
41 21-1.27905211E-02 1.21749663E-06-8.22927470E-03 7.40827237E-05 1.11436377E-05
41 22 3.69095029E-07 5.95940327E-06-1.06458196E-05 1.73619280E-01 1.02117287E-01
41 23 3.43849808E-04 9.65334635E-02 5.67869805E-02 1.91683634E-04 1.27893402E-02
41 24-1.27905713E-02 1.23101751E-06-8.22914344E-03 7.47749147E-05 1.04457866E-05
41 25-1.80432496E-04-2.07016749E-04-4.92718797E-03-1.64757041E-01-9.32461070E-02
41 26-3.33302266E-04-4.63504390E-02-4.35957819E-02-4.68873604E-05 1.71724620E-02
41 27-1.74481130E-02 2.75650973E-04-1.33921168E-02 1.05026268E-04 7.78954889E-06
41 28 1.81068248E-04 2.01415764E-04 4.92188210E-03 1.61552310E-01 9.86932721E-02
41 29 3.01963389E-04 6.06039106E-02 1.93251302E-02 1.61582574E-04 1.91064684E-02
41 30-1.88312890E-02-2.75179364E-04-9.94129949E-03 1.05906555E-04 2.27214512E-05
41 31 1.80228693E-04 7.91606571E-03 1.12121915E-02-1.69267390E-01-8.03808355E-02
41 32-3.74828801E-04-7.97384387E-02-3.43165024E-02-1.85690927E-04 1.30538390E-02
41 33-1.22283310E-02-8.25508016E-04-6.00226627E-03 7.26441200E-05 1.47406882E-05
41 34-1.14055493E-02-3.39155009E-03-4.74102155E-03-3.17201862E-03-8.00764849E-06
41 35-1.52359230E-03-8.70731479E-03 7.34798509E-03 1.24578381E-01 8.99991720E-02
41 36 1.97425009E-04 4.93173365E-02 2.94814920E-02 9.53421639E-05 1.79140259E-02
41 37-1.74349229E-02-4.79103093E-04-4.99995874E-03 8.79711183E-05 3.53878324E-05
41 38 1.52474041E-03 8.70772230E-03-7.34805594E-03-1.39256115E-01-6.50726888E-02
41 39-3.09710696E-04-4.97630289E-02-2.87482100E-02-9.53053956E-05 1.27534345E-02
41 40-1.32334000E-02 4.79965513E-04-1.47164072E-02 8.93629044E-05-9.06296946E-06
41 41-1.78765858E-04-7.91614783E-03-1.12180129E-02 1.52586786E-01 1.08864741E-01
41 42 2.45013019E-04 6.87763757E-02 5.30131402E-02 1.00140697E-04 1.06647202E-02
41 43-1.14908921E-02 8.26171895E-04-9.24651353E-03 6.51336177E-05 5.81646851E-06
41 44 4.76355276E-05 2.41743896E-05-5.13362316E-03-3.01542519E-03-9.78988712E-06
41 45-1.26441727E-01-6.83300138E-02-2.17180593E-04-6.39434645E-03 1.68450516E-05
41 46 1.14256278E-02 3.40548985E-03-5.07737140E-03-2.60093300E-03-1.09352147E-05
41 47-1.14034554E-02-3.39057013E-03 4.74108454E-03 3.17190472E-03 8.77480446E-06
41 48 1.26429693E-01 6.83222881E-02 5.69253938E-03-2.91983341E-03 2.87469672E-05
41 49 4.66136137E-05 2.33756039E-05 5.13368583E-03 3.01535743E-03 1.01977262E-05
41 50 1.26431197E-01 6.83230570E-02-5.69262653E-03 2.91973291E-03-2.78413827E-05
41 51-1.26441559E-01-6.83299654E-02 2.17051236E-04 6.39439615E-03-1.64266028E-05
41 52 1.14239595E-02 3.40453514E-03 5.07739852E-03 2.60098400E-03 1.08914529E-05
42  1-7.02434776E-04-5.70055755E-03-1.30120210E-02 5.19495589E-02-9.72138523E-02
42  2 4.60978605E-04 1.70231027E-02-4.17313824E-02 1.80866737E-04 2.48608800E-03
42  3-3.10052698E-03 6.14438982E-04 1.40261769E-02-3.00389992E-05 6.27908647E-05
42  4 8.84695297E-04 2.48020436E-02 2.63888880E-02-2.29883746E-02 1.28156012E-01
42  5-4.24252148E-04-1.75422090E-02 5.19769560E-02-1.99497586E-04 9.56555571E-03
42  6-9.98598561E-03 4.20429896E-04 1.96101673E-02-1.59970666E-05 1.03680139E-04
42  7-3.22622316E-04-3.06807344E-04-3.01497326E-03 1.08394599E-01-1.93632748E-01
42  8 9.20829266E-04 4.10374300E-02-9.06862325E-02 3.98445628E-04 8.45239721E-03
42  9-9.10843315E-03 6.56035946E-04 2.32322185E-02-3.10764200E-05 1.13554413E-04
42 10-3.23243656E-04-2.93997099E-04-2.97697919E-03-1.16523956E-01 1.88859015E-01
42 11-9.24260432E-04-5.93055866E-02 7.99203809E-02-4.25469145E-04 1.21559428E-02
42 12-1.28117244E-02 6.55781515E-04 2.08544796E-02-9.08460824E-06 1.16260666E-04
42 13 8.84719112E-04 2.48040432E-02 2.63938219E-02 1.00877511E-01-8.23924146E-02
42 14 5.93673708E-04 3.69072366E-02-4.05954230E-02 2.47680438E-04 9.07497423E-03
42 15-9.49557731E-03 4.20603073E-04 1.99305812E-02-1.77306902E-05 1.02140299E-04
42 16-7.03771905E-04-5.69157363E-03-1.29932187E-02-5.97193934E-02 9.26438885E-02
42 17-4.58437554E-04-2.82019691E-02 3.51494262E-02-1.91763232E-04 8.55531664E-03
42 18-9.17047817E-03 6.15161525E-04 1.01310811E-02 6.22278776E-06 6.71753653E-05
42 19 4.41254899E-04 3.21754032E-02 4.76962007E-02-7.93903215E-02 1.34977134E-01
42 20-6.42495993E-04-4.12347352E-02 7.01467169E-02-3.32848428E-04 1.23926983E-02
42 21-1.28282367E-02 4.35538451E-04 2.61580874E-02-2.28492830E-05 1.34292834E-04
42 22 4.41261334E-04 3.21754280E-02 4.76959301E-02 7.93913150E-02-1.34976473E-01
42 23 6.47827974E-04 4.12359377E-02-7.01457523E-02 3.37104208E-04 1.23928925E-02
42 24-1.28284404E-02 4.35547887E-04 2.61579063E-02-2.15884045E-05 1.34111799E-04
42 25-3.22604692E-04-3.06696130E-04-3.01522468E-03-1.08396211E-01 1.93633209E-01
42 26-9.07433421E-04-4.10382310E-02 9.06863988E-02-3.90542790E-04 8.45237566E-03
42 27-9.10843754E-03 6.56061881E-04 2.32322505E-02-3.09641969E-05 1.12014956E-04
42 28-3.23233262E-04-2.93679883E-04-2.97738304E-03 1.16523512E-01-1.88860722E-01
42 29 9.25194736E-04 5.93055701E-02-7.99208068E-02 4.27416827E-04 1.21560397E-02
42 30-1.28118513E-02 6.55811535E-04 2.08544670E-02-9.60494563E-06 1.15298821E-04
42 31 8.84746668E-04 2.48041507E-02 2.63938171E-02-1.00877594E-01 8.23925836E-02
42 32-5.73685384E-04-3.69072449E-02 4.05957783E-02-2.37711006E-04 9.07499207E-03
42 33-9.49562047E-03 4.20628403E-04 1.99306616E-02-1.89087734E-05 1.00768390E-04
42 34-1.19115666E-01-7.19561494E-02 1.99278868E-03-3.63965010E-03 1.67958701E-05
42 35-7.03760759E-04-5.69119537E-03-1.29932067E-02 5.97193212E-02-9.26439063E-02
42 36 4.59496610E-04 2.82021874E-02-3.51496189E-02 1.93797828E-04 8.55536910E-03
42 37-9.17054309E-03 6.15173994E-04 1.01310824E-02 4.93237158E-06 6.56798483E-05
42 38-7.02406653E-04-5.70053548E-03-1.30124476E-02-5.19502346E-02 9.72135233E-02
42 39-4.48913855E-04-1.70229847E-02 4.17309574E-02-1.75148338E-04 2.48609696E-03
42 40-3.10056947E-03 6.14472514E-04 1.40260886E-02-2.96764253E-05 6.07274103E-05
42 41 8.84709304E-04 2.48021564E-02 2.63895148E-02 2.29885227E-02-1.28155941E-01
42 42 4.17661135E-04 1.75427506E-02-5.19767777E-02 1.97280952E-04 9.56569737E-03
42 43-9.98615422E-03 4.20456850E-04 1.96101282E-02-1.57052462E-05 1.01382900E-04
42 44-1.54407044E-01-9.15667085E-02 2.72833011E-03-4.64294167E-03 2.25091338E-05
42 45 5.88564319E-02 3.24220978E-02 4.31484737E-03 4.46594332E-04 1.46804222E-05
42 46-1.19091230E-01-7.19410147E-02 2.20891663E-03-3.51176918E-03 1.79178926E-05
42 47-1.19115455E-01-7.19560707E-02-1.99276494E-03 3.63966777E-03-1.66999996E-05
42 48 5.89159947E-02 3.24570666E-02 2.49131667E-03 3.55258066E-03-3.47623823E-07
42 49-1.54406854E-01-9.15665436E-02-2.72826163E-03 4.64297806E-03-2.21192381E-05
42 50 5.89160837E-02 3.24570772E-02-2.49130805E-03-3.55258737E-03 8.05461389E-07
42 51 5.88560425E-02 3.24218291E-02-4.31485200E-03-4.46617450E-04-1.40603720E-05
42 52-1.19091300E-01-7.19410051E-02-2.20888381E-03 3.51178534E-03-1.72892949E-05
43  1 1.62996749E-07 2.93388186E-07-3.66191260E-06-7.44745017E-04 5.60193868E-04
43  2 2.06338692E-01-5.20069310E-04 3.89464998E-04 1.43864981E-01-1.76107643E-05
43  3 5.71336675E-05-3.95229033E-05-3.59441206E-05 2.83236029E-03 1.21256701E-02
43  4-9.56921848E-08-2.95224962E-07 2.29065030E-06-3.65979483E-04 2.78588348E-04
43  5 1.01940541E-01-2.67532255E-04 2.02813323E-04 7.39030625E-02 1.13519354E-04
43  6-1.60422995E-05-9.74770550E-05-3.72760687E-05-1.82590389E-02-3.47472678E-03
43  7 2.92485381E-07 5.72555123E-07-4.78092910E-06 3.61539983E-04-2.76725687E-04
43  8-1.02180482E-01 2.52276890E-04-1.93790761E-04-7.10925680E-02 6.52122925E-05
43  9-5.11198907E-05-1.40924018E-05 1.01045615E-05-1.06404349E-02-1.08936575E-02
43 10-1.79145954E-07-7.25886483E-07 2.74032945E-06 3.68962488E-04-2.77404834E-04
43 11-1.02173971E-01 2.56034607E-04-1.94616946E-04-7.10926611E-02 9.05349921E-05
43 12-1.80619002E-05-7.24730920E-05-2.56620242E-05-1.46929375E-02-3.99723486E-03
43 13 4.62851930E-08-1.80438049E-06-2.77007605E-06-3.69982637E-04 2.74294915E-04
43 14 1.01947637E-01-2.69784635E-04 1.98812623E-04 7.39071607E-02 7.44266368E-05
43 15-6.69045750E-05-7.52206184E-06 1.93254607E-05-1.19171576E-02-1.42650959E-02
43 16 8.62200339E-08 2.77299797E-08-9.30126032E-07-7.45339259E-04 5.61869460E-04
43 17 2.06345237E-01-5.19015877E-04 3.89462215E-04 1.43868753E-01-7.48275973E-05
43 18-1.63347574E-05 9.11623546E-05 4.48586207E-05 1.19707526E-02-3.42283589E-03
43 19-5.58198081E-08 2.03779544E-07 8.82759964E-08 5.09201908E-04-3.90486118E-04
43 20-1.43566347E-01 3.63971216E-04-2.81120996E-04-1.02864363E-01-2.63452654E-05
43 21-3.39443677E-05 6.02896331E-05 3.69211136E-05 4.25465025E-03-7.23639208E-03
43 22-3.79543808E-08 7.25071239E-07 2.09940064E-06 5.06470310E-04-3.87779334E-04
43 23-1.43565889E-01 3.62967586E-04-2.78096995E-04-1.02864056E-01 2.56727349E-05
43 24 3.44147141E-05-6.00874491E-05-3.73129266E-05-4.25462869E-03 7.23638141E-03
43 25 1.09716744E-07 3.80628014E-07-2.37746852E-07 3.67251168E-04-2.73958404E-04
43 26-1.02179904E-01 2.55625938E-04-1.87768570E-04-7.10922672E-02-6.57123039E-05
43 27 5.11255480E-05 1.45867559E-05-9.51461149E-06 1.06403894E-02 1.08936389E-02
43 28 4.21782062E-08-5.74269850E-07-1.80795804E-06 3.56751562E-04-2.76884143E-04
43 29-1.02173957E-01 2.43640946E-04-1.92226369E-04-7.10926683E-02-9.03711948E-05
43 30 1.96355621E-05 7.07356326E-05 2.57679482E-05 1.46929427E-02 3.99727601E-03
43 31-9.07673082E-08 2.32759463E-08 2.39102727E-06-3.53963209E-04 2.76026468E-04
43 32 1.01947867E-01-2.62135835E-04 1.98749882E-04 7.39072736E-02-7.25846651E-05
43 33 6.69892362E-05 5.59542887E-06-1.78800470E-05 1.19171814E-02 1.42650917E-02
43 34 4.14268648E-07 1.55263246E-06-1.15511041E-05 9.11950080E-06 3.35711939E-03
43 35-3.12583420E-08-1.53928911E-06-2.04786877E-06-7.26198692E-04 5.55891965E-04
43 36 2.06345222E-01-5.04938641E-04 3.84939804E-04 1.43868739E-01 7.22116025E-05
43 37 1.63270642E-05-8.85386667E-05-4.41846753E-05-1.19707698E-02 3.42282328E-03
43 38-1.36559459E-07-9.54333634E-08 3.35963027E-06-7.19807437E-04 5.57846560E-04
43 39 2.06338374E-01-5.02241595E-04 3.86978691E-04 1.43864795E-01 1.70569621E-05
43 40-5.63079458E-05 3.92509837E-05 3.54314255E-05-2.83237471E-03-1.21256277E-02
43 41 6.33166159E-08 7.27474026E-08-2.32388251E-06-3.61327814E-04 2.70479850E-04
43 42 1.01940486E-01-2.60793400E-04 1.98500460E-04 7.39030912E-02-1.11552971E-04
43 43 1.66287936E-05 9.49241772E-05 3.70719058E-05 1.82589959E-02 3.47467223E-03
43 44 1.42252871E-06 2.27069226E-07 1.67312522E-05-1.26740823E-05-4.70538072E-03
43 45 8.14267199E-07 1.29123422E-07-2.69872532E-05 2.03648027E-05 7.48452327E-03
43 46 5.66911205E-07 6.98162803E-07-1.20095190E-05 9.21360909E-06 3.35699741E-03
43 47-6.03517911E-07-5.98126162E-07-1.20695844E-05 9.13235116E-06 3.35711627E-03
43 48 4.02323699E-07 4.21566207E-07-2.70040237E-05 2.04227502E-05 7.48460483E-03
43 49 1.95478219E-06 1.28765581E-06 1.66463241E-05-1.28164029E-05-4.70537016E-03
43 50-1.90649206E-06-1.77215234E-06-2.63461592E-05 2.02302962E-05 7.48459282E-03
43 51 2.82381199E-06 2.45564864E-06-2.61753079E-05 2.01524530E-05 7.48451665E-03
43 52-1.60266470E-07-8.49657536E-07-1.19258845E-05 8.88345162E-06 3.35700003E-03
44  1 9.97284567E-08-1.21769306E-06-2.79969316E-06 2.65493046E-04-2.01349223E-04
44  2-7.39422623E-02 1.91970113E-04-1.45044349E-04-5.28413298E-02 7.68073080E-05
44  3 1.58478789E-05-9.26551869E-05-4.60172238E-05-1.23020490E-02 3.38616522E-03
44  4-4.66826043E-08 7.16973815E-07 2.64790855E-06 5.45396921E-04-4.13562062E-04
44  5-1.51139650E-01 3.96727764E-04-2.97949916E-04-1.09432316E-01-5.74416875E-06
44  6-3.98282049E-05 4.55723736E-05 3.27040749E-05 8.52646599E-04-8.53226655E-03
44  7 1.96313195E-07-2.41118308E-06-6.69761668E-06 5.52890325E-04-4.22190760E-04
44  8-1.55000149E-01 3.53756022E-04-2.67102649E-04-9.94006674E-02 8.38622557E-05
44  9 6.96148215E-05-1.53477077E-04-9.04963699E-05-1.37047380E-02 1.47633080E-02
44 10-8.61615849E-08 1.68687846E-06 2.39907665E-06-5.58296244E-04 4.20676146E-04
44 11 1.54986801E-01-3.60860463E-04 2.70490395E-04 9.93944288E-02 3.96975654E-05
44 12 8.93991897E-05-1.29096755E-04-8.47294527E-05-6.23530578E-03 1.91538445E-02
44 13-6.12613159E-08 2.53418880E-07 4.12749212E-07-5.42540315E-04 4.08500988E-04
44 14 1.51152894E-01-3.95623178E-04 2.94446446E-04 1.09439873E-01-4.37579037E-05
44 15-2.31696531E-05 6.69275568E-05 3.70744179E-05 7.03858791E-03-4.89648423E-03
44 16-2.20260813E-08-1.01342108E-08-1.58102553E-07-2.67659596E-04 2.00219714E-04
44 17 7.39685137E-02-1.91349528E-04 1.40586481E-04 5.28586376E-02-1.86717463E-05
44 18 5.79517816E-05-3.92800352E-05-3.64174209E-05 3.02626191E-03 1.23962349E-02
44 19 1.18391053E-08-2.52843197E-07 9.16583617E-07 7.74945821E-04-5.95175323E-04
44 20-2.19075005E-01 5.76455751E-04-4.44013672E-04-1.63137439E-01-3.44836538E-05
44 21-4.47786387E-05 7.92622925E-05 4.87902146E-05 5.58842950E-03-9.50424792E-03
44 22-3.03312809E-08-1.63836284E-07-1.70604840E-06-7.75567711E-04 5.90942520E-04
44 23 2.19075290E-01-5.79807537E-04 4.39426299E-04 1.63137675E-01-3.38098740E-05
44 24-4.51804660E-05 7.89903400E-05 4.94993248E-05 5.58845723E-03-9.50426589E-03
44 25-7.58165790E-09 1.89644382E-06 2.33237903E-06-5.53063474E-04 4.20836549E-04
44 26 1.55000332E-01-3.57332352E-04 2.67877574E-04 9.94008861E-02 8.49654336E-05
44 27 6.83423381E-05-1.53307772E-04-8.85442937E-05-1.37047054E-02 1.47632785E-02
44 28 4.86140656E-08 2.79040475E-07 4.45915073E-07 5.48027940E-04-4.23642289E-04
44 29-1.54986318E-01 3.52071982E-04-2.70872932E-04-9.93941276E-02 3.80021734E-05
44 30 9.00148829E-05-1.28017056E-04-8.41181458E-05-6.23530966E-03 1.91538462E-02
44 31-1.37841095E-09-1.13578924E-06-1.17712915E-06 5.28262368E-04-4.04466033E-04
44 32-1.51152701E-01 3.83640632E-04-2.92035449E-04-1.09439768E-01-4.26486673E-05
44 33-2.32075740E-05 6.58562413E-05 3.67992573E-05 7.03855015E-03-4.89649952E-03
44 34-3.51838731E-06-1.80667186E-06 2.03085734E-05-1.56898941E-05-5.80543588E-03
44 35-2.07588044E-08 3.16004169E-07 6.23706873E-07 2.61403045E-04-2.03820180E-04
44 36-7.39685462E-02 1.86790492E-04-1.42432283E-04-5.28586353E-02-1.80509625E-05
44 37 5.77296605E-05-3.96786979E-05-3.50923070E-05 3.02627389E-03 1.23962171E-02
44 38 6.44342162E-09 8.52034723E-07 1.81076426E-08-2.62963601E-04 2.02529792E-04
44 39 7.39421774E-02-1.88359365E-04 1.45670669E-04 5.28412989E-02 7.48793424E-05
44 40 1.56722383E-05-9.05515807E-05-4.42942146E-05-1.23020571E-02 3.38620844E-03
44 41 3.75464562E-08-5.54292869E-08 6.27279562E-07-5.27411082E-04 4.01215637E-04
44 42 1.51139674E-01-3.83285813E-04 2.88518155E-04 1.09432386E-01-4.45883533E-06
44 43-4.02194369E-05 4.46782722E-05 3.32315302E-05 8.52641656E-04-8.53226793E-03
44 44-7.10981006E-07-8.50598706E-07 2.95156143E-05-2.28424611E-05-8.36285555E-03
44 45 1.34822542E-08 1.39138953E-07 9.55369027E-06-7.09907669E-06-2.65430464E-03
44 46 1.47927133E-06 8.73260075E-07 2.08732560E-05-1.59425918E-05-5.80494726E-03
44 47-1.69098477E-07-7.01205521E-07-2.07723595E-05 1.55317995E-05 5.80545059E-03
44 48 7.27201239E-07 3.58041298E-07-9.58852676E-06 7.28398467E-06 2.65525878E-03
44 49-1.67708160E-06-1.85966003E-06-2.95983819E-05 2.24287877E-05 8.36287239E-03
44 50 1.73197581E-06 1.03997795E-06 9.29358864E-06-7.37130734E-06-2.65526099E-03
44 51 1.59581134E-06 9.39948479E-07-9.44168741E-06 7.18385615E-06 2.65429516E-03
44 52-4.78887745E-06-2.34021230E-06-2.03373147E-05 1.56384065E-05 5.80495502E-03
45  1 1.01955345E-07 1.74408196E-06-1.09120796E-06-4.74441488E-04 3.58986566E-04
45  2 1.31819789E-01-3.91785766E-04 2.92884314E-04 1.08993137E-01-1.24188019E-04
45  3-2.74265597E-05 1.51614579E-04 7.54219265E-05 1.99046470E-02-5.81178672E-03
45  4-1.25995677E-07-1.12839361E-06 4.62029800E-06-8.10081121E-04 6.14348893E-04
45  5 2.24786513E-01-6.40287445E-04 4.92340740E-04 1.77872938E-01 4.47396370E-05
45  6 3.05196727E-05-7.52593098E-05-4.23612514E-05-7.11438375E-03 6.51166337E-03
45  7 1.55798019E-07 1.15908967E-06-4.58508495E-06-3.63355894E-04 2.76216131E-04
45  8 1.02030133E-01-2.58195311E-04 2.05704688E-04 7.45807746E-02 2.24337793E-05
45  9-7.66715031E-05 5.42377238E-05 4.85324141E-05-3.52985073E-03-1.61687879E-02
45 10-4.19909029E-08-2.39332113E-06-3.32401609E-06 3.65139394E-04-2.76328148E-04
45 11-1.02035664E-01 2.64263757E-04-2.07590875E-04-7.45859851E-02-9.86449278E-05
45 12-2.25825736E-05 1.21227501E-04 5.97435714E-05 1.58441147E-02-4.77723309E-03
45 13-3.12055147E-08 1.06179642E-06 8.23194415E-07 8.10898645E-04-6.06286213E-04
45 14-2.24783985E-01 6.39007736E-04-4.78855737E-04-1.77866971E-01 1.37381531E-05
45 15 4.41613474E-05-5.78995005E-05-3.99789946E-05-2.22913781E-03 9.38318133E-03
45 16-2.99910820E-08-5.74976128E-07 2.55529455E-06 4.75586905E-04-3.58637126E-04
45 17-1.31811843E-01 3.94905806E-04-2.98753329E-04-1.08985521E-01 2.86703098E-05
45 18-9.48713539E-05 6.62010441E-05 6.02427227E-05-4.60271293E-03-2.02198556E-02
45 19-6.16766222E-08 1.27318548E-06-1.01670991E-06 8.11712511E-08-6.06408216E-07
45 20 6.50270321E-06 2.00544461E-06-2.36562180E-06 4.45359192E-06 6.47034073E-05
45 21-2.93801895E-05-3.53232179E-05-6.58260765E-06-1.05484122E-02-6.20102967E-03
45 22-1.23306614E-07 7.64444092E-07 4.45973050E-06 1.37865880E-06 1.29865622E-06
45 23 6.44486030E-06-2.53485650E-06-1.74552100E-06 4.48064049E-06-6.51799984E-05
45 24 2.91441400E-05 3.60358584E-05 6.45826203E-06 1.05484561E-02 6.20107419E-03
45 25-1.78134963E-07-7.22837577E-08 4.06481697E-06-3.62848528E-04 2.78393063E-04
45 26 1.02030772E-01-2.66671597E-04 2.07810857E-04 7.45811818E-02-2.08626519E-05
45 27 7.47775493E-05-5.39148975E-05-4.71214084E-05 3.52989964E-03 1.61687664E-02
45 28-3.76516822E-08-7.35303571E-07 9.23888246E-07 3.62241880E-04-2.78969211E-04
45 29-1.02034975E-01 2.61445854E-04-2.02506172E-04-7.45854291E-02 9.66876660E-05
45 30 2.22807641E-05-1.18968430E-04-5.93937791E-05-1.58441451E-02 4.77729093E-03
45 31 5.83193250E-08-1.26418071E-06-3.02172754E-06 7.86810165E-04-6.04631921E-04
45 32-2.24784164E-01 6.20282164E-04-4.78650319E-04-1.77867122E-01-1.35101619E-05
45 33-4.42100049E-05 5.77201668E-05 3.93181451E-05 2.22906564E-03-9.38322742E-03
45 34-1.44941051E-06-7.06575810E-07 2.95605090E-05-2.26150497E-05-8.44556764E-03
45 35 1.79867485E-08 4.31212846E-07-5.34797054E-07 4.64160260E-04-3.58877846E-04
45 36-1.31812364E-01 3.84429212E-04-2.98598252E-04-1.08985908E-01-2.77138807E-05
45 37 9.44429506E-05-6.67290699E-05-5.82100792E-05 4.60274957E-03 2.02198599E-02
45 38-1.05727043E-07 4.61742423E-07 2.02141014E-06-4.64264420E-04 3.58040511E-04
45 39 1.31819738E-01-3.80815356E-04 2.93470240E-04 1.08993168E-01 1.21004816E-04
45 40 2.71476614E-05-1.48152477E-04-7.33211576E-05-1.99047025E-02 5.81187711E-03
45 41 1.00246480E-07-4.65205013E-09-2.36422209E-06-7.87323647E-04 5.99229345E-04
45 42 2.24786934E-01-6.20322726E-04 4.76535761E-04 1.77873392E-01-4.27458812E-05
45 43-3.07361136E-05 7.34819947E-05 4.27210460E-05 7.11437310E-03-6.51170401E-03
45 44 1.03033946E-06-2.17985856E-06-7.21283054E-08 1.30655268E-07 1.71618821E-07
45 45-7.31667799E-08-8.95293539E-07-1.74822283E-05 1.31761554E-05 4.83874537E-03
45 46-1.07995175E-06 1.24833749E-06-3.05167315E-05 2.30539433E-05 8.44555118E-03
45 47 1.05071378E-07-3.68687303E-07 3.04637227E-05-2.26894161E-05-8.44556612E-03
45 48-7.36452721E-08 5.01229456E-07 1.74642208E-05-1.30958793E-05-4.83840918E-03
45 49 7.19183392E-07-2.25866098E-07 6.26664837E-08-2.06512129E-08 1.88246472E-07
45 50 1.05001907E-06 5.83986687E-07 1.70208274E-05-1.30911614E-05-4.83842514E-03
45 51 1.67108972E-06 1.36433570E-06-1.70951460E-05 1.31779208E-05 4.83873732E-03
45 52-3.29448086E-06-2.45321180E-06-2.96804591E-05 2.25186702E-05 8.44557973E-03
46  1-5.63555817E-08 3.39172261E-07 1.10779187E-06 6.28546289E-04-4.72818562E-04
46  2-1.73842661E-01 5.20350549E-04-3.90254902E-04-1.43703065E-01-2.43618645E-05
46  3-4.51402491E-05 6.95021136E-05 4.51946277E-05 3.87458922E-03-9.59608387E-03
46  4 1.11917947E-07-3.54165124E-07-2.31425525E-06 8.23748244E-06-7.84756579E-06
46  5-2.77272302E-03 1.38800139E-05-1.06978033E-05-3.98884314E-03-1.21026903E-04
46  6 5.30495469E-05 6.79773562E-05 1.25314873E-05 1.95089127E-02 1.13705420E-02
46  7-2.56623692E-07-4.75878235E-07 4.47760321E-06-7.98279192E-04 6.08418609E-04
46  8 2.24452499E-01-6.51707191E-04 4.98067984E-04 1.83010954E-01 3.69425968E-05
46  9 5.12035604E-05-8.81461572E-05-5.52329091E-05-5.85254352E-03 1.09966644E-02
46 10-2.68797690E-07 2.66501183E-07 4.68346317E-06-8.07064773E-04 6.11014763E-04
46 11 2.24449363E-01-6.59280952E-04 5.02217114E-04 1.83007543E-01-4.12410273E-05
46 12-4.97867781E-05 9.10278055E-05 5.57903497E-05 6.75233200E-03-1.04686893E-02
46 13-6.55578429E-08 5.87287561E-07 3.25556436E-06 1.00145505E-05-8.01421906E-06
46 14-2.69726101E-03 1.20294762E-05-1.42882231E-05-3.92527112E-03-1.21462818E-04
46 15 5.42281666E-05 6.72346515E-05 1.12139319E-05 1.94223997E-02 1.15126154E-02
46 16 1.70652075E-07 1.10882568E-06-3.10068111E-06 6.28540046E-04-4.71124283E-04
46 17-1.73793503E-01 5.18419850E-04-3.91905114E-04-1.43658194E-01 4.04668118E-05
46 18 3.80813211E-05-7.85481329E-05-4.67783129E-05-6.49675374E-03 8.06068091E-03
46 19 6.09885080E-08 1.69321190E-06-1.21221280E-06 3.98787595E-07 1.62686586E-06
46 20 3.86859802E-05-1.58977877E-06-1.10006267E-06 2.89188452E-05 1.38855061E-04
46 21-6.26472013E-05-7.62078593E-05-1.47787604E-05-2.27306875E-02-1.33606194E-02
46 22-8.06420305E-09-1.74012335E-06-3.89137157E-06 2.59173773E-07-2.47417579E-08
46 23-3.91563572E-05 2.55567695E-06 1.12630819E-06-2.94454183E-05 1.40607584E-04
46 24-6.31738059E-05-7.74337782E-05-1.32430718E-05-2.27306078E-02-1.33605838E-02
46 25-5.73950648E-08 6.24601858E-07 3.50008801E-06 7.96043972E-04-6.03464541E-04
46 26-2.24452320E-01 6.52000985E-04-4.93812761E-04-1.83010843E-01 3.50435171E-05
46 27 5.21179464E-05-8.71614636E-05-5.44404774E-05-5.85250583E-03 1.09967193E-02
46 28 2.36679303E-08 1.16015695E-06 3.32241344E-06 7.87449101E-04-6.09483838E-04
46 29-2.24449966E-01 6.43067958E-04-5.02283338E-04-1.83008061E-01-4.18221450E-05
46 30-4.83148809E-05 9.01370260E-05 5.56471775E-05 6.75231249E-03-1.04686417E-02
46 31-1.49086921E-08-6.98619239E-07-3.00688929E-07-7.15459849E-06 8.18702907E-06
46 32 2.69691202E-03-1.03765097E-05 1.33851304E-05 3.92492476E-03-1.18289280E-04
46 33 5.40518690E-05 6.42374106E-05 1.23051705E-05 1.94224590E-02 1.15125951E-02
46 34-1.49756726E-07 2.97987038E-07-4.76158484E-07 3.56157664E-07 1.41212524E-04
46 35 6.55024876E-08-6.21586428E-07-3.74930802E-06-6.11215608E-04 4.68631140E-04
46 36 1.73793422E-01-5.06252970E-04 3.89621226E-04 1.43658107E-01 3.92191028E-05
46 37 3.77543971E-05-7.69734999E-05-4.58146695E-05-6.49676398E-03 8.06073737E-03
46 38 1.32907689E-07-7.57743830E-08-3.31628804E-06-6.06991677E-04 4.69081599E-04
46 39 1.73843119E-01-5.01730933E-04 3.88402830E-04 1.43703470E-01-2.36890899E-05
46 40-4.46813299E-05 6.83704198E-05 4.42600089E-05 3.87452392E-03-9.59606187E-03
46 41-4.04750055E-08 4.06153975E-07 1.71880154E-06-1.23797771E-05 6.30734011E-06
46 42 2.77338794E-03-1.42804015E-05 1.09143118E-05 3.98944111E-03-1.19095231E-04
46 43 5.32386724E-05 6.58565585E-05 1.23246941E-05 1.95089413E-02 1.13704932E-02
46 44 2.22263693E-08-3.92060877E-07 7.21156577E-08 6.68161072E-08 1.29294128E-06
46 45 8.58582588E-08 1.16597252E-07 2.41707782E-05-1.81716836E-05-6.68405669E-03
46 46-1.60762580E-06-8.47458043E-07 4.53173177E-07-4.10612382E-07-1.44074043E-04
46 47-6.33854739E-07-3.38080679E-07 5.39824584E-07-2.92539942E-07-1.41229056E-04
46 48-4.13649390E-07-4.24884580E-07 2.42026349E-05-1.80551801E-05-6.68218055E-03
46 49-2.24117317E-06-9.85658524E-07-1.54716072E-08-2.83581963E-08-1.30624620E-06
46 50-4.87389401E-07 7.19221717E-09-2.35753536E-05 1.79422856E-05 6.68216905E-03
46 51 1.12225048E-06 7.98114215E-07-2.33651085E-05 1.80001593E-05 6.68407919E-03
46 52 8.19444359E-07 3.09220543E-08-6.33653027E-07 3.10680468E-07 1.44096621E-04
47  1 1.89114864E-07 1.21436308E-06-3.62370284E-06-4.92381610E-04 3.71612521E-04
47  2 1.36495558E-01-4.94394467E-04 3.69042635E-04 1.36180684E-01-1.09956740E-04
47  3-2.84493700E-05 1.38406110E-04 6.97616627E-05 1.76041264E-02-6.04001499E-03
47  4-2.59501733E-07-1.28155713E-06 7.52553898E-06-6.30006937E-04 4.77541007E-04
47  5 1.75031382E-01-5.70539710E-04 4.32345023E-04 1.57848553E-01 8.60750389E-05
47  6-9.81469808E-06-7.62603408E-05-3.01222968E-05-1.37806341E-02-2.05788252E-03
47  7-2.35738210E-07-1.53827209E-06 1.93856229E-06 2.33624373E-04-1.78935649E-04
47  8-6.50655259E-02 2.33340465E-04-1.69109229E-04-6.39351228E-02 1.49006717E-04
47  9-2.84668811E-05-1.20539836E-04-4.41078860E-05-2.41233571E-02-5.97147202E-03
47 10-9.47057545E-08-6.09736237E-07-1.87742330E-06-2.34817686E-04 1.79256435E-04
47 11 6.51547011E-02-2.39900646E-04 1.74270235E-04 6.40177894E-02-1.04849672E-04
47 12 8.48290569E-05 2.00206152E-05-1.88096172E-05 1.69513265E-02 1.81702835E-02
47 13 1.76107130E-07 1.70173948E-06-5.54136881E-06 6.31792354E-04-4.71587362E-04
47 14-1.75016544E-01 5.65585136E-04-4.23380542E-04-1.57831346E-01-5.33701299E-05
47 15 5.18558121E-05 1.51431781E-06-1.67776832E-05 8.50881327E-03 1.10446912E-02
47 16-1.09132765E-07-5.80759150E-07 2.72102668E-06 4.92885503E-04-3.71650339E-04
47 17-1.36552252E-01 4.94939741E-04-3.69511195E-04-1.36230434E-01 2.05252234E-05
47 18-8.59888893E-05 6.54636659E-05 5.71508777E-05-3.28623655E-03-1.83167137E-02
47 19 1.21261858E-07 4.67083157E-08-7.81641298E-06 8.55295964E-04-6.61846035E-04
47 20-2.42512211E-01 7.79621200E-04-6.04475843E-04-2.20429666E-01-2.09427827E-05
47 21-2.66678797E-05 4.76106623E-05 2.91048426E-05 3.34331324E-03-5.69860753E-03
47 22-1.64671165E-07-2.59283778E-06 4.06298945E-06-8.62846362E-04 6.54320451E-04
47 23 2.42512522E-01-7.79810597E-04 5.89989847E-04 2.20430077E-01-2.01817351E-05
47 24-2.69707322E-05 4.71524673E-05 2.91892144E-05 3.34337311E-03-5.69859294E-03
47 25 1.24098561E-07 1.64028400E-06-8.87515488E-07-2.30416888E-04 1.72077524E-04
47 26 6.50657869E-02-2.21418880E-04 1.73934070E-04 6.39355013E-02 1.47731145E-04
47 27-2.72476772E-05-1.20483468E-04-4.42558672E-05-2.41233600E-02-5.97145363E-03
47 28 4.56797147E-08 7.46288207E-07 4.70357488E-06 2.27494508E-04-1.73518091E-04
47 29-6.51548167E-02 2.21164776E-04-1.73306121E-04-6.40179648E-02-1.03349121E-04
47 30 8.55728263E-05 1.77762950E-05-1.84946863E-05 1.69512966E-02 1.81702422E-02
47 31 1.68364968E-07 1.14111636E-06-4.79423458E-08-6.13403630E-04 4.72194243E-04
47 32 1.75016328E-01-5.54248726E-04 4.24443630E-04 1.57831077E-01-5.17510894E-05
47 33 5.17875198E-05-3.64303356E-08-1.60188153E-05 8.50883377E-03 1.10446735E-02
47 34-5.73824838E-07 1.00916418E-06-2.27283953E-05 1.73299541E-05 6.49269368E-03
47 35-9.99673108E-08-5.46993122E-07 1.11793791E-06-4.79984527E-04 3.69813882E-04
47 36 1.36552055E-01-4.79857854E-04 3.67215089E-04 1.36230253E-01 1.99210446E-05
47 37-8.56351176E-05 6.57140730E-05 5.53078611E-05-3.28624455E-03-1.83167038E-02
47 38 2.79099952E-08 1.06699439E-07-1.00241669E-07 4.78196598E-04-3.69242522E-04
47 39-1.36495722E-01 4.77509966E-04-3.68659457E-04-1.36180910E-01-1.06967779E-04
47 40-2.82433556E-05 1.35211134E-04 6.82096744E-05 1.76041334E-02-6.04006083E-03
47 41 8.81541571E-08 7.58669354E-08-3.36047967E-06 6.14740095E-04-4.67717038E-04
47 42-1.75031329E-01 5.54348835E-04-4.19530458E-04-1.57848614E-01 8.38571764E-05
47 43-9.55021610E-06-7.43069603E-05-3.01507557E-05-1.37806655E-02-2.05787259E-03
47 44 1.38608748E-06-2.86368473E-07 3.17671915E-05-2.43560788E-05-9.00272772E-03
47 45 1.37451995E-07-7.06596170E-07-1.85647873E-05 1.40681095E-05 5.16236899E-03
47 46-1.07744837E-07-2.68202674E-07-2.33479580E-05 1.76766930E-05 6.49290206E-03
47 47 5.66609492E-07-1.61419248E-06 2.34169566E-05-1.75483955E-05-6.49269739E-03
47 48-1.24551511E-07 9.23241100E-07 1.85959250E-05-1.40734007E-05-5.16451419E-03
47 49-1.80902972E-07 3.01889340E-06-3.19932767E-05 2.42978762E-05 9.00274687E-03
47 50 1.37853497E-07 1.15033482E-07-1.81969183E-05 1.40136776E-05 5.16449718E-03
47 51-1.08549705E-06-1.08700980E-06 1.80538184E-05-1.39627479E-05-5.16237718E-03
47 52 4.51834063E-07 1.76773739E-07 2.26456643E-05-1.73269411E-05-6.49291725E-03
48  1 4.47941025E-08 4.48477442E-07 1.71392516E-06-4.99175240E-04 3.76613722E-04
48  2 1.38156859E-01-6.91136805E-04 5.20774322E-04 1.92009078E-01 1.25235278E-04
48  3 2.97814173E-05-1.55016696E-04-7.74165410E-05-2.00253276E-02 6.36465020E-03
48  4 3.09047070E-07 2.45839076E-06-6.09328244E-08 6.11633844E-04-4.60118077E-04
48  5-1.69498718E-01 8.91909307E-04-6.70294073E-04-2.46043301E-01 5.76931619E-05
48  6-3.31953078E-05-2.44978541E-05 8.57527740E-08-9.25680225E-03-7.07689390E-03
48  7-1.97332710E-08-1.81087856E-06-6.91598040E-06 2.30548286E-04-1.78924034E-04
48  8-6.54006517E-02 2.52270457E-04-2.00906551E-04-7.65567858E-02-1.77466216E-04
48  9 4.15899083E-05 1.35876308E-04 4.67888248E-05 2.86454205E-02 8.61607940E-03
48 10 2.39484303E-07 2.02183360E-06 1.00086167E-05 2.36073317E-04-1.78104752E-04
48 11-6.54094048E-02 2.76250734E-04-1.84498522E-04-7.65498980E-02-1.32994054E-04
48 12 9.75548286E-05 3.54392256E-05-1.58444401E-05 2.14610587E-02 2.08383798E-02
48 13-9.58200712E-08 1.52640764E-06 8.21804348E-06 6.12212018E-04-4.56544259E-04
48 14-1.69485732E-01 8.80301327E-04-6.73093777E-04-2.46030558E-01 6.68157689E-05
48 15-2.18045159E-05-4.50112529E-05-1.25929342E-05-1.06874223E-02-4.64663284E-03
48 16 3.55820009E-08-1.48566035E-06-1.08374223E-05-5.00000878E-04 3.73874931E-04
48 17 1.38160624E-01-6.91994433E-04 5.14120933E-04 1.92014904E-01 2.61956833E-05
48 18-9.69489360E-05 7.07532527E-05 6.28816862E-05-4.18063717E-03-2.05923172E-02
48 19-6.23424841E-07-1.76674099E-06 1.96954796E-05-8.18676779E-04 6.33060777E-04
48 20 2.32204100E-01-1.13845262E-03 8.69103702E-04 3.17404528E-01 2.87649711E-06
48 21 4.56408883E-06-7.44058594E-06-4.39490244E-06-5.19268261E-04 8.82986746E-04
48 22 3.74750417E-07-2.20681549E-06-2.84961727E-05-8.26846661E-04 6.26504742E-04
48 23 2.32204115E-01-1.12213781E-03 8.72056265E-04 3.17404658E-01-3.66347956E-06
48 24-3.93736810E-06 7.60084767E-06 4.89220832E-06 5.19276980E-04-8.82960276E-04
48 25-2.02209710E-07-1.25424930E-06 4.81883066E-07 2.32577221E-04-1.73878048E-04
48 26-6.54009494E-02 2.65790562E-04-2.34387684E-04-7.65569295E-02 1.75251317E-04
48 27-3.92811373E-05-1.35970180E-04-4.74937358E-05-2.86453941E-02-8.61607557E-03
48 28 5.19688947E-07 2.71377745E-06-3.34563609E-06 2.29637606E-04-1.76180928E-04
48 29-6.54094231E-02 2.97280037E-04-2.14093693E-04-7.65497770E-02 1.30925835E-04
48 30-9.81992012E-05-3.27266338E-05 1.60265387E-05-2.14610776E-02-2.08383483E-02
48 31 6.12827147E-07 4.67148250E-07-2.55264031E-05 5.94623821E-04-4.57218402E-04
48 32-1.69485937E-01 8.75861193E-04-6.70054122E-04-2.46030801E-01-6.51056381E-05
48 33 2.15042507E-05 4.36013874E-05 1.22072025E-05 1.06874249E-02 4.64661801E-03
48 34 1.84879269E-06-6.46661828E-06 2.53335107E-05-1.93107408E-05-7.21297867E-03
48 35-5.13521292E-07-1.35455691E-06 1.34974447E-05-4.85459831E-04 3.73145892E-04
48 36 1.38160627E-01-6.86756033E-04 5.21362045E-04 1.92014871E-01-2.52039632E-05
48 37 9.65124207E-05-7.13084576E-05-6.08451537E-05 4.18063469E-03 2.05923560E-02
48 38 2.38119927E-07 8.57447594E-07-8.25388502E-06-4.83921637E-04 3.72359155E-04
48 39 1.38157226E-01-6.72413009E-04 5.29839807E-04 1.92009448E-01-1.21749375E-04
48 40-2.98889831E-05 1.51638358E-04 7.62801996E-05 2.00253336E-02-6.36466427E-03
48 41-1.78741142E-07 1.71900758E-07 2.03882361E-05 5.93924430E-04-4.55317463E-04
48 42-1.69498763E-01 8.57209694E-04-6.73620601E-04-2.46043365E-01-5.60389725E-05
48 43 3.30498184E-05 2.29891541E-05 2.30443803E-07 9.25684732E-03 7.07687798E-03
48 44-4.54036113E-07 6.77171258E-06-3.59934758E-05 2.77060537E-05 1.02048181E-02
48 45-1.02272461E-06-1.89049977E-06-2.58591861E-05 1.94257335E-05 7.14106707E-03
48 46-2.56016828E-07 3.13663492E-07 2.61027919E-05-1.96264316E-05-7.21358987E-03
48 47 4.61231831E-07-4.20163239E-07 2.60294659E-05-1.92790878E-05-7.21296482E-03
48 48 5.81434944E-07 3.88663674E-06-2.57288261E-05 1.94972205E-05 7.14154696E-03
48 49 2.18759275E-07 7.52990584E-08-3.62291854E-05 2.73717749E-05 1.02048324E-02
48 50 8.56931873E-07 5.02001796E-06-2.49541490E-05 1.93304610E-05 7.14156007E-03
48 51-1.33385107E-06-5.62160789E-06-2.49890105E-05 1.92011158E-05 7.14105877E-03
48 52-6.71508934E-07 4.41207151E-06 2.52553192E-05-1.92678163E-05-7.21361430E-03
49  1-4.35114519E-07-1.59052452E-06 8.68751010E-06-6.46117359E-04 4.86089627E-04
49  2 1.78635192E-01-1.16497568E-03 8.86844611E-04 3.23272804E-01-5.05357874E-05
49  3-5.12607475E-05 1.01796535E-04 6.16229999E-05 8.06704244E-03-1.09512472E-02
49  4 3.49651726E-08-3.93565101E-07-8.77186628E-06-1.42258605E-06 2.09548990E-06
49  5 8.97568917E-04 4.30628236E-05-3.88645083E-05-1.08178009E-02 1.57558454E-04
49  6-7.02892717E-05-8.72691821E-05-1.55289083E-05-2.53708261E-02-1.49656929E-02
49  7-3.20775113E-07-1.08251241E-06 1.89286558E-05 8.03332443E-04-6.11913368E-04
49  8-2.25048550E-01 1.26550840E-03-9.69674359E-04-3.59516007E-01 6.27001862E-05
49  9 7.70742377E-05-1.39774424E-04-8.63560914E-05-1.00549250E-02 1.64002423E-02
49 10-3.43969664E-08 2.12622833E-06 5.57851491E-07-8.06778645E-04 6.10728151E-04
49 11 2.25072762E-01-1.28145023E-03 1.00255428E-03 3.59563589E-01 5.81385524E-05
49 12 7.89813211E-05-1.37119873E-04-8.48876339E-05-9.43587651E-03 1.67582204E-02
49 13-5.21633421E-07-3.01444302E-06 1.21709183E-05 2.40038309E-07-1.81122671E-06
49 14-9.14715722E-04-3.83317989E-05 1.37191974E-05 1.07821575E-02-1.58701235E-04
49 15 7.01165266E-05 8.85847088E-05 1.46894926E-05 2.54155730E-02 1.48905368E-02
49 16 2.86973851E-07 5.82150614E-07-1.77796242E-05 6.45218231E-04-4.84820610E-04
49 17-1.78622343E-01 1.15990850E-03-8.78783765E-04-3.23246547E-01-3.55614479E-05
49 18-5.82345323E-05 9.37959802E-05 5.98615333E-05 5.64312891E-03-1.23772531E-02
49 19 2.49967460E-07 3.70373732E-06 1.01905343E-05-2.23802192E-06 1.21083986E-06
49 20-2.15883086E-05-1.27745805E-07-6.35595496E-06-2.76646953E-05-1.80464606E-04
49 21 8.13495615E-05 9.91150441E-05 1.94610927E-05 2.94957640E-02 1.73416626E-02
49 22 7.95170385E-07 2.76697028E-06-2.56439165E-05 2.55862650E-06 3.18352080E-07
49 23-2.13957183E-05 1.48506327E-08 1.19635468E-05-2.77670174E-05 1.81949571E-04
49 24-8.18192237E-05-1.00130347E-04-1.73765959E-05-2.94957282E-02-1.73416589E-02
49 25-1.35733267E-07 9.95430095E-07 1.29907075E-05 7.96719135E-04-6.05651166E-04
49 26-2.25048594E-01 1.26472663E-03-9.67380856E-04-3.59515950E-01-6.08897460E-05
49 27-7.71061069E-05 1.37995853E-04 8.47247663E-05 1.00549131E-02-1.64002743E-02
49 28-2.10382158E-08-3.49785622E-07 2.27003857E-06-7.92180373E-04 6.10881604E-04
49 29 2.25072851E-01-1.26834032E-03 9.74810306E-04 3.59563654E-01-5.80171257E-05
49 30-7.81771626E-05 1.36194288E-04 8.50434753E-05 9.43587968E-03-1.67582191E-02
49 31-2.55678386E-07-1.25823681E-06 1.40080631E-06 4.08859592E-06-3.53291458E-06
49 32-9.14806898E-04-3.83412273E-05 3.05252639E-05 1.07821407E-02 1.54701336E-04
49 33-6.97095038E-05-8.49918327E-05-1.68580335E-05-2.54156159E-02-1.48905027E-02
49 34 1.91050676E-06 3.67520861E-06 1.08824456E-06-4.94145802E-07-2.32155848E-04
49 35-8.82462236E-08 1.84268783E-07-3.36322182E-06 6.27785039E-04-4.81521252E-04
49 36-1.78622280E-01 1.13521686E-03-8.74260353E-04-3.23246409E-01 3.41986584E-05
49 37 5.79546118E-05-9.21532702E-05-5.86742381E-05-5.64313500E-03 1.23772752E-02
49 38 2.45053417E-07-1.05004398E-06-1.66228964E-05-6.24320627E-04 4.82123254E-04
49 39 1.78635340E-01-1.12285917E-03 8.67005279E-04 3.23273132E-01 4.87092967E-05
49 40 5.11656912E-05-9.98749879E-05-6.02588555E-05-8.06704220E-03 1.09512723E-02
49 41-4.87621374E-07-1.55792453E-06 1.16983489E-05-3.36079852E-06 4.12170947E-06
49 42 8.97302188E-04 5.24415007E-05-2.40004824E-05-1.08181848E-02-1.54729283E-04
49 43 7.00870962E-05 8.46421869E-05 1.52620113E-05 2.53708533E-02 1.49656432E-02
49 44-3.49538364E-06-1.26755754E-05-4.84878439E-08 3.43967271E-08-6.69008838E-07
49 45 2.02036170E-07 5.48121153E-06-3.29126297E-05 2.45574865E-05 9.08895642E-03
49 46 2.25575986E-06-1.27677926E-06-1.06643525E-06 5.82272802E-07 2.30251625E-04
49 47 2.12205108E-06 9.31897048E-06 7.56448482E-07-4.24965199E-07-2.32126703E-04
49 48-6.04182476E-07-2.57150750E-06 3.30013163E-05-2.45912753E-05-9.08750890E-03
49 49-3.89839856E-06-1.13634366E-05 1.37279119E-08-2.43018071E-07-7.74786711E-07
49 50-1.55934518E-06-2.62365669E-07 3.19793752E-05-2.44382592E-05-9.08748654E-03
49 51-1.50722590E-07 4.42198997E-06-3.20109349E-05 2.44594740E-05 9.08898644E-03
49 52 1.92966790E-06 1.23470844E-06-8.18236110E-07 8.65935167E-07 2.30264022E-04
50  1-3.28324521E-07 2.71916524E-06 1.93527607E-05-4.25134037E-04 3.19432930E-04
50  2 1.17660818E-01-8.34422560E-04 6.15084324E-04 2.29464160E-01 1.51926681E-04
50  3 4.25198465E-05-1.94446528E-04-9.95147975E-05-2.43134872E-02 9.09853170E-03
50  4-5.62005438E-07 3.27392054E-07 1.13295474E-05 8.01264247E-04-6.09727042E-04
50  5-2.22532847E-01 1.49797364E-03-1.13840729E-03-4.14387468E-01 2.68647583E-05
50  6 4.16745092E-05-6.85392675E-05-4.30587135E-05-4.21239915E-03 8.92205641E-03
50  7 6.88165583E-07 2.20473745E-06-3.41782428E-05-4.47291947E-04 3.41288003E-04
50  8 1.25737525E-01-7.13797886E-04 5.20605533E-04 1.98020651E-01-1.31164008E-05
50  9 1.06356837E-04-9.32404360E-05-7.57706435E-05 1.89598803E-03 2.25223227E-02
50 10-5.26983567E-07-4.54915802E-07 3.13480681E-06-4.52947562E-04 3.39007619E-04
50 11 1.25754819E-01-7.01857359E-04 5.02604056E-04 1.98028012E-01-1.27635292E-04
50 12-4.45715464E-05 1.72206838E-04 8.80543901E-05 2.05955333E-02-9.29780226E-03
50 13 2.59135710E-07 2.74777954E-06 4.24176248E-06 8.01308957E-04-5.99200146E-04
50 14-2.22513477E-01 1.49438150E-03-1.09439624E-03-4.14338888E-01-3.58764218E-05
50 15-3.80801691E-05 7.39565909E-05 4.48695827E-05 5.75183952E-03-8.01640785E-03
50 16-7.68346636E-07-4.27576498E-07 2.86255893E-05-4.26550657E-04 3.18646210E-04
50 17 1.17613486E-01-8.26432828E-04 6.32092420E-04 2.29372207E-01 2.40200426E-05
50 18-1.20240711E-04 9.62206680E-05 8.20730011E-05-3.87512044E-03-2.56722339E-02
50 19-9.97585693E-07-3.71694438E-06 4.83102077E-05 2.36328155E-06 2.84089002E-06
50 20 1.34969735E-05-2.22677288E-06 3.45338690E-05 2.82135929E-06 6.65936905E-05
50 21-2.95607936E-05-3.70328969E-05-5.98092776E-06-1.07294882E-02-6.30596390E-03
50 22-5.50870598E-07-9.46568081E-07-1.09199729E-05 1.86081655E-06 5.32395262E-06
50 23-1.30446961E-05-3.63441646E-05-1.96571690E-06-2.19433101E-06 6.60179434E-05
50 24-2.98577287E-05-3.61602147E-05-6.39274661E-06-1.07294977E-02-6.30597522E-03
50 25 1.84885034E-07 6.78173473E-07-2.68803688E-06 4.45951841E-04-3.40184533E-04
50 26-1.25737920E-01 6.44625419E-04-5.32548493E-04-1.98021638E-01-1.13091338E-05
50 27 1.04268029E-04-9.29588948E-05-7.39536475E-05 1.89595352E-03 2.25223327E-02
50 28-3.38404243E-07-3.74967483E-07 1.21060970E-05 4.39995411E-04-3.44418196E-04
50 29-1.25754966E-01 7.32823130E-04-4.88259777E-04-1.98028307E-01-1.26074397E-04
50 30-4.28727571E-05 1.68947154E-04 8.74984897E-05 2.05955420E-02-9.29790030E-03
50 31 4.87218560E-07 1.15828544E-06-3.77916935E-05-7.78224542E-04 5.98857792E-04
50 32 2.22513759E-01-1.43686145E-03 1.08540062E-03 4.14339623E-01-3.53182562E-05
50 33-3.77871199E-05 7.31053761E-05 4.43138384E-05 5.75185626E-03-8.01644492E-03
50 34-3.92436371E-06-2.08526938E-05-4.46045249E-05 3.44458547E-05 1.27279726E-02
50 35-9.67387415E-07-1.85111253E-06 3.21877136E-05 4.13873554E-04-3.18427979E-04
50 36-1.17613676E-01 7.89460890E-04-6.26405857E-04-2.29372836E-01 2.35588573E-05
50 37-1.19804804E-04 9.62459463E-05 7.96653451E-05-3.87511057E-03-2.56722614E-02
50 38 2.98059209E-07-8.48815612E-07-2.45893600E-05 4.12490281E-04-3.17964625E-04
50 39-1.17660883E-01 8.09804633E-04-6.12120985E-04-2.29464223E-01 1.47747756E-04
50 40 4.21617734E-05-1.89909530E-04-9.70561417E-05-2.43135098E-02 9.09859777E-03
50 41-2.33127086E-07-7.24644673E-07 2.05844582E-05-7.80268602E-04 5.94518625E-04
50 42 2.22533138E-01-1.44298356E-03 1.08824395E-03 4.14388192E-01 2.49736826E-05
50 43 4.23679565E-05-6.73416391E-05-4.30334580E-05-4.21239060E-03 8.92212452E-03
50 44-1.84166769E-06 2.11778873E-05-7.58405261E-08 4.71635365E-08 7.63653538E-07
50 45-3.37816823E-06-2.42646782E-05-2.35261806E-05 1.76436207E-05 6.52445703E-03
50 46-3.16055267E-06-1.86962355E-05 4.58542624E-05-3.50704807E-05-1.27290258E-02
50 47-2.71408340E-06-2.32863747E-05 4.56989910E-05-3.45069399E-05-1.27279519E-02
50 48-1.24665273E-06-1.18379822E-05-2.37960787E-05 1.75850351E-05 6.52254652E-03
50 49 4.45120691E-07-1.88122145E-05 4.30382938E-07 3.67622691E-07-6.59048067E-07
50 50-1.02902305E-06 4.72025808E-06 2.31427807E-05-1.76425955E-05-6.52258320E-03
50 51 1.81012534E-06 6.41471411E-06 2.28662674E-05-1.79448259E-05-6.52439753E-03
50 52 2.72299515E-06 1.84345001E-05-4.46168149E-05 3.41874594E-05 1.27290618E-02
51  1 2.00638163E-02-1.82485953E-02-6.58484981E-01 4.95935782E-02 7.03530615E-02
51  2-2.13333524E-05 8.04836706E-02 2.59088762E-01-4.43746570E-04-5.63485384E-03
51  3-2.50637171E-04 5.88549101E-03 3.70978844E-03-5.57292567E-05 3.05683513E-05
51  4 1.36522551E-02-1.41885577E-02-3.73208095E-01-2.28428689E-02 7.66259107E-02
51  5-2.62366448E-04-2.94043002E-01 2.12315319E-01-1.56025554E-03-1.37386891E-03
51  6-3.33985989E-03 4.71372880E-03-4.87921576E-03-1.12567804E-05 4.78980284E-06
51  7-1.32719315E-03-2.57672782E-02 7.41216055E-02 1.71222562E-02-9.89569349E-03
51  8 5.07471674E-05 1.45530829E-01-1.44070757E-01 8.26432036E-04 8.09083697E-03
51  9-5.44599560E-03-2.64484137E-03 7.64457965E-03 2.77958052E-05 3.04205705E-05
51 10-1.33125810E-03-2.57810481E-02 7.41748625E-02-3.18412350E-04 1.97815741E-02
51 11-9.16293117E-05-5.50985565E-02 1.96639161E-01-8.11041513E-04 3.38279292E-03
51 12-7.34618007E-04-2.64817491E-03 1.06603584E-02-6.80358570E-06 3.88575727E-05
51 13 1.36494975E-02-1.41859999E-02-3.73123857E-01 5.58492792E-02-5.72116897E-02
51 14 3.86524719E-04 4.25555084E-02-3.60039887E-01 1.20508277E-03-6.46968786E-03
51 15 1.75687812E-03 4.71280974E-03-1.59864573E-03-4.44480572E-05 5.91761457E-06
51 16 2.00650705E-02-1.82343905E-02-6.58420903E-01 8.55921613E-02 9.10266552E-03
51 17 2.71472942E-04 2.65438117E-01-5.56713146E-02 1.07257542E-03 1.20663402E-03
51 18-7.09569091E-03 5.88905689E-03-6.90329172E-04-1.79655234E-05 4.11256572E-05
51 19 1.63496356E-02 7.68875740E-03-5.67307026E-01-4.20129433E-02 7.14642367E-02
51 20-2.92348910E-04-1.59570155E-01 2.71868253E-01-1.17634130E-03-6.42939673E-03
51 21-3.48493441E-03 9.91433114E-03-3.04887438E-03-5.60345935E-05 2.66522247E-05
51 22 1.63496356E-02 7.68974899E-03-5.67306414E-01 4.20122591E-02-7.14615098E-02
51 23 3.90978488E-04 1.59548280E-01-2.71853489E-01 1.42045151E-03-6.42950170E-03
51 24-3.48486801E-03 9.91436971E-03-3.04869396E-03-6.15837439E-05 3.52659592E-05
51 25-1.32778515E-03-2.57691160E-02 7.41462125E-02-1.71222055E-02 9.89643814E-03
51 26-1.27664411E-04-1.45539985E-01 1.44053699E-01-9.89556939E-04 8.09137109E-03
51 27-5.44610812E-03-2.64526297E-03 7.64399113E-03 1.90981113E-05 4.21709943E-05
51 28-1.33092252E-03-2.57805667E-02 7.41612447E-02 3.18180982E-04-1.97811259E-02
51 29 1.42644515E-05 5.51118104E-02-1.96655002E-01 6.34809903E-04 3.38245876E-03
51 30-7.34615708E-04-2.64784306E-03 1.06609604E-02-1.30139483E-06 2.45244980E-05
51 31 1.36499966E-02-1.41876315E-02-3.73145902E-01-5.58513981E-02 5.72152572E-02
51 32-3.16033320E-04-4.25601647E-02 3.60062364E-01-1.02809038E-03-6.46984428E-03
51 33 1.75696877E-03 4.71287551E-03-1.59873639E-03-3.81673185E-05 7.85571488E-07
51 34 1.47659642E-02 5.88246875E-01-6.60992558E-03 2.62433906E-03-2.78257325E-05
51 35 2.00658143E-02-1.82346306E-02-6.58447446E-01-8.55955606E-02-9.10274748E-03
51 36-2.88187047E-04-2.65444703E-01 5.56726142E-02-1.12423352E-03 1.20663759E-03
51 37-7.09598156E-03 5.88934396E-03-6.90440852E-04-1.69078489E-05 3.44513763E-05
51 38 2.00641506E-02-1.82495867E-02-6.58494371E-01-4.95951207E-02-7.03549458E-02
51 39 5.27436670E-07-8.04888823E-02-2.59097918E-01 3.77009487E-04-5.63489520E-03
51 40-2.50619774E-04 5.88551497E-03 3.70981721E-03-5.95252778E-05 3.41710768E-05
51 41 1.36523183E-02-1.41896523E-02-3.73209178E-01 2.28427817E-02-7.66263004E-02
51 42 3.21635654E-04 2.94038337E-01-2.12321037E-01 1.69103662E-03-1.37391252E-03
51 43-3.33974986E-03 4.71366238E-03-4.87921691E-03-1.27310877E-05 1.10174061E-05
51 44-3.07529975E-03 5.39816644E-01-3.29634675E-03 5.59973541E-03-2.34287831E-05
51 45 2.74861961E-02 6.90605907E-01 5.57116600E-03 6.99617120E-03 7.89174368E-07
51 46 1.47715092E-02 5.88325238E-01 9.19298029E-04 7.04998372E-03-1.40423482E-05
51 47 1.47650137E-02 5.88212874E-01 6.60965684E-03-2.62417662E-03 3.30704295E-05
51 48 2.74855522E-02 6.90505832E-01 8.82196663E-03 1.46511323E-03 2.73560358E-05
51 49-3.07591731E-03 5.39794162E-01 3.29641632E-03-5.59962845E-03 3.04513068E-05
51 50 2.74864089E-02 6.90529174E-01-8.82233264E-03-1.46520719E-03-2.75522194E-05
51 51 2.74867487E-02 6.90626032E-01-5.57125899E-03-6.99636627E-03-1.33963867E-06
51 52 1.47715209E-02 5.88333672E-01-9.19230904E-04-7.05002291E-03 1.80379656E-05
52  1-1.24051952E-02-1.88483443E-02 4.99814688E-01-9.61000161E-03-2.93026935E-02
52  2 2.00812073E-05 2.30846883E-01 2.87941943E-03 7.43010941E-04 3.81587404E-03
52  3 2.96871315E-03-6.78458720E-03 1.12146251E-03 4.63520938E-05-3.06970663E-05
52  4-8.35477929E-03 2.68347734E-02 4.66083951E-01 4.40360833E-02-7.52914507E-02
52  5 4.30372071E-04 6.31298340E-01-3.23612466E-01 3.33908857E-03-8.84254473E-04
52  6 2.03571338E-04 6.80683135E-04-1.15751099E-03-1.36132273E-06-1.01579380E-05
52  7-2.80203647E-02-6.91139316E-02 1.15187496E+00 1.64191447E-02-3.94055879E-02
52  8 8.53056762E-05 1.90110683E-02 9.56099716E-01-2.72644388E-03 4.66520383E-03
52  9 1.32053554E-02-1.78705593E-02-1.39160168E-02 1.39790855E-04-1.60065543E-04
52 10 2.80190276E-02 6.91074444E-02-1.15176276E+00 2.64494889E-02-3.35166081E-02
52 11 1.02681629E-04-8.44336137E-01 4.48636591E-01-4.41824948E-03-9.42491228E-04
52 12-1.69274045E-02 1.78698957E-02 1.15240632E-02-1.15345636E-04 1.64521948E-04
52 13 8.35059746E-03-2.68468641E-02-4.65909994E-01 4.43763933E-02-7.51004500E-02
52 14 4.30219317E-04-2.40925139E-02-7.09080979E-01 2.00309243E-03 9.06225036E-04
52 15-2.23489917E-04-6.82735119E-04 1.14159207E-03-2.26532649E-06 7.82966860E-06
52 16 1.24058814E-02 1.88402648E-02-4.99946997E-01 3.02966347E-02-5.85856230E-03
52 17 9.94601817E-05-1.14729226E-01-2.00307416E-01 5.43404587E-05-3.99448426E-03
52 18-2.79029397E-03 6.78477823E-03-1.00797005E-03-4.30886653E-05 3.31383148E-05
52 19 3.83858425E-04 5.84111851E-02 6.33063869E-02 5.97699830E-02-1.01673922E-01
52 20 5.92231168E-04 6.29716012E-01-1.07085623E+00 5.41026891E-03-1.55660774E-03
52 21-5.43870185E-03 6.99530959E-03 4.03291673E-03-4.10511900E-05 4.36601657E-05
52 22-3.83552930E-04-5.84110082E-02-6.33181267E-02 5.97704582E-02-1.01674953E-01
52 23 5.91330201E-04 6.29692653E-01-1.07087474E+00 5.39497314E-03 1.55633730E-03
52 24 5.43878496E-03-6.99512225E-03-4.03284596E-03 3.97470993E-05-4.38255076E-05
52 25 2.80203578E-02 6.91135213E-02-1.15186960E+00 1.64192000E-02-3.94056113E-02
52 26 8.16790863E-05 1.89831375E-02 9.56106966E-01-2.68962028E-03-4.66485561E-03
52 27-1.32056831E-02 1.78705387E-02 1.39161235E-02-1.39606937E-04 1.58759232E-04
52 28-2.80190261E-02-6.91077973E-02 1.15175993E+00 2.64493393E-02-3.35172612E-02
52 29 1.02275421E-04-8.44329227E-01 4.48658607E-01-4.37668047E-03 9.42598383E-04
52 30 1.69273277E-02-1.78699261E-02-1.15241063E-02 1.13961491E-04-1.64153392E-04
52 31-8.35029463E-03 2.68472774E-02 4.65899309E-01 4.43760112E-02-7.51005787E-02
52 32 4.26349818E-04-2.40908656E-02-7.09085596E-01 2.00635987E-03-9.06268195E-04
52 33 2.23362527E-04 6.82905669E-04-1.14155314E-03 1.44444861E-06-7.31177875E-06
52 34-1.63605106E-02-7.83845881E-01 7.70352285E-03-2.12470183E-03 3.73045183E-05
52 35-1.24056533E-02-1.88408557E-02 4.99942103E-01 3.02954557E-02-5.85863414E-03
52 36 9.69161742E-05-1.14736494E-01-2.00309231E-01 6.32907085E-05 3.99453117E-03
52 37 2.79022615E-03-6.78475732E-03 1.00799143E-03 4.18750922E-05-3.33545807E-05
52 38 1.24056987E-02 1.88483281E-02-4.99833432E-01-9.61109226E-03-2.93044307E-02
52 39 1.91236523E-05 2.30848777E-01 2.87345101E-03 7.22601334E-04-3.81601366E-03
52 40-2.96876949E-03 6.78478315E-03-1.12139978E-03-4.56931699E-05 3.06476296E-05
52 41 8.35493557E-03-2.68357675E-02-4.66086324E-01 4.40368739E-02-7.52935144E-02
52 42 4.26115515E-04 6.31310242E-01-3.23625652E-01 3.26558826E-03 8.84259172E-04
52 43-2.03580910E-04-6.80678262E-04 1.15736243E-03 9.56012465E-07 9.48837700E-06
52 44-2.89469754E-02-1.25150255E+00 1.28811133E-03-2.19164765E-03 1.78410362E-05
52 45-2.66717685E-03-9.47291095E-02-4.99736940E-03-3.52865202E-03-9.44230616E-06
52 46-1.63631586E-02-7.83730922E-01-1.88765208E-03-7.76392086E-03 1.91834423E-05
52 47 1.63606863E-02 7.83847899E-01 7.70356102E-03-2.12485737E-03 3.84041497E-05
52 48 2.66877418E-03 9.48779127E-02 5.51632977E-03 2.65029002E-03 1.15192890E-05
52 49 2.89468591E-02 1.25151159E+00 1.28800429E-03-2.19185515E-03 1.79488173E-05
52 50-2.66834258E-03-9.48658321E-02 5.51624699E-03 2.65032965E-03 1.11171584E-05
52 51 2.66760046E-03 9.47435579E-02-4.99753453E-03-3.52880773E-03-9.07554202E-06
52 52 1.63634018E-02 7.83750330E-01-1.88782517E-03-7.76406435E-03 1.88913750E-05
53  1 1.77709933E-02-2.53463826E-02-5.96032765E-01 5.50412878E-02 8.33488123E-02
53  2-5.68253560E-05 1.66864270E-01 2.86513560E-01-2.69831355E-04-3.56820431E-03
53  3-9.31052080E-04 4.49925639E-03 1.48563544E-03-3.06387867E-05 1.66114960E-05
53  4 1.14613353E-02-3.35188047E-02-4.20985203E-01-3.55609559E-02 5.68610570E-02
53  5-1.97408649E-04-1.75612752E-01 2.42653949E-01-1.06212954E-03-4.44545422E-03
53  6 2.58181346E-03 1.86364075E-03-3.07117657E-03-1.57503928E-05-2.29205179E-05
53  7-2.36779023E-03-2.02518915E-02 1.05194176E-01-9.99414689E-04 3.84237360E-04
53  8-1.14915319E-04 1.85431667E-01-4.27928169E-02 5.25397556E-04 1.25159241E-02
53  9-1.09850114E-02-1.53091276E-03-3.73933350E-03 8.07570969E-05-5.88497578E-08
53 10-2.36720889E-03-2.02609685E-02 1.05079971E-01-1.54132221E-04-1.04709307E-03
53 11-1.02114473E-04 5.27084312E-02 1.82595539E-01-5.47259083E-04-8.17909110E-03
53 12 9.71075608E-03-1.53166498E-03 9.55467641E-03-6.22237710E-05 1.81057305E-05
53 13 1.14587214E-02-3.35145120E-02-4.20981993E-01 3.23907248E-02-5.87085508E-02
53 14 3.64494907E-04 1.26703962E-01-2.71291766E-01 1.42621146E-03-1.34248346E-03
53 15-5.19682587E-04 1.86216604E-03-5.06540297E-03-6.25607218E-06-3.67764016E-06
53 16 1.77701615E-02-2.53359669E-02-5.95933982E-01 9.95948773E-02 7.54032621E-03
53 17 3.02799388E-04 3.31441699E-01 6.54633334E-03 1.07064185E-03-4.60763989E-04
53 18-4.03956043E-03 4.50032442E-03-5.13399327E-04-2.03875829E-05 3.35947482E-05
53 19 4.72719359E-06 4.37759269E-06-2.68307702E-04-2.86700985E-02-1.68433926E-02
53 20 8.81099562E-05 1.40604915E-01 8.26362072E-02 6.38865320E-04-7.81486954E-03
53 21 7.81153543E-03 3.33411506E-06 5.02020554E-03-3.81924350E-05-2.04521075E-05
53 22-4.33283306E-06-3.93366565E-06 2.52080314E-04-2.86690634E-02-1.68450194E-02
53 23 8.02036508E-05 1.40606736E-01 8.26303581E-02 6.30030492E-04 7.81463567E-03
53 24-7.81166581E-03-2.96986021E-06-5.02027302E-03 3.79469368E-05 1.92397478E-05
53 25 2.36762585E-03 2.02508285E-02-1.05187274E-01-9.99864755E-04 3.84249549E-04
53 26-1.11874657E-04 1.85427326E-01-4.27884163E-02 5.22293091E-04-1.25155831E-02
53 27 1.09848263E-02 1.53075687E-03 3.73959227E-03-8.03298462E-05 1.37925459E-06
53 28 2.36715644E-03 2.02601061E-02-1.05078131E-01-1.54061650E-04-1.04739806E-03
53 29-1.14173991E-04 5.27089338E-02 1.82589214E-01-5.72102307E-04 8.17913780E-03
53 30-9.71074225E-03 1.53160445E-03-9.55437865E-03 6.14955621E-05-1.78282075E-05
53 31-1.14583893E-02 3.35139391E-02 4.20974168E-01 3.23890952E-02-5.87069276E-02
53 32 3.65945519E-04 1.26703792E-01-2.71278716E-01 1.42250997E-03 1.34237754E-03
53 33 5.19664593E-04-1.86204214E-03 5.06534572E-03 6.89730696E-06 3.54926688E-06
53 34-1.79261083E-02-6.34890808E-01 3.19360938E-03-5.49279041E-03 3.25975053E-05
53 35-1.77694839E-02 2.53352429E-02 5.95910280E-01 9.95920932E-02 7.53996269E-03
53 36 2.96092499E-04 3.31432683E-01 6.55177741E-03 1.04788711E-03 4.60691486E-04
53 37 4.03940720E-03-4.50009869E-03 5.13448084E-04 2.01692422E-05-3.45612570E-05
53 38-1.77703777E-02 2.53457653E-02 5.96011490E-01 5.50398774E-02 8.33464992E-02
53 39-7.03816484E-05 1.66857688E-01 2.86505813E-01-3.07637712E-04 3.56801263E-03
53 40 9.31107713E-04-4.49912034E-03-1.48550760E-03 2.87123197E-05-1.67900777E-05
53 41-1.14608409E-02 3.35186423E-02 4.20970949E-01-3.55600606E-02 5.68590551E-02
53 42-1.81599801E-04-1.75604592E-01 2.42651059E-01-1.01059534E-03 4.44536859E-03
53 43-2.58190558E-03-1.86346301E-03 3.07084950E-03 1.40926028E-05 2.28762445E-05
53 44 1.49478297E-06 4.81857248E-05-7.93434941E-03-4.66279959E-03-4.94827632E-06
53 45 1.98795741E-02 7.89374826E-01 5.76231692E-03 8.78293977E-03-4.17983522E-06
53 46 1.79291400E-02 6.35030493E-01-3.24571751E-03 5.46380085E-03-2.05581443E-05
53 47 1.79265241E-02 6.34909298E-01 3.19382880E-03-5.49287935E-03 3.25524487E-05
53 48 1.98787238E-02 7.89283637E-01 1.04757750E-02 7.61167670E-04 3.42223333E-05
53 49-2.37905982E-06-3.58613093E-05-7.93420617E-03-4.66299364E-03-6.01346225E-06
53 50-1.98780141E-02-7.89259456E-01 1.04754203E-02 7.61096686E-04 3.33548880E-05
53 51-1.98786963E-02-7.89351271E-01 5.76218727E-03 8.78270084E-03-5.18064357E-06
53 52-1.79284440E-02-6.35014981E-01-3.24575199E-03 5.46361764E-03-1.93620497E-05
54  1-1.05171233E-05 3.01376107E-05 2.78378008E-04 1.32025631E-04-1.93346824E-04
54  2-4.92042232E-02 3.01430644E-04-6.91448522E-04-1.53193933E-01-6.49201925E-05
54  3-3.83936609E-05 1.03313853E-04 5.62011193E-05 1.07781792E-02-7.92131998E-03
54  4-5.76898072E-06 1.45967856E-05 1.41150889E-04-4.67343970E-04 3.46573429E-04
54  5 1.31708775E-01-1.42764451E-03 9.55317932E-04 3.53796993E-01-2.19232096E-05
54  6-6.60672187E-05 8.79904283E-05 6.44372208E-05 3.94633623E-03-1.41039336E-02
54  7 1.53225969E-05 5.26032946E-05-6.49957662E-04 5.49385018E-04-4.07944636E-04
54  8-1.58377634E-01 1.23256265E-03-1.42895576E-03-3.65408725E-01-1.24686266E-04
54  9-1.13746066E-04 2.38432332E-04 1.46883015E-04 1.84586375E-02-2.44399223E-02
54 10-1.38064574E-05-1.89315098E-05 5.34605031E-04 5.55341940E-04-4.16327787E-04
54 11-1.58333141E-01 1.67374771E-03-1.46179436E-03-3.65308653E-01 8.34115216E-05
54 12 1.34056153E-04-2.17467675E-04-1.48479772E-04-1.23777241E-02 2.80195967E-02
54 13-1.47488587E-05 4.49204336E-05 6.00086042E-04-5.34084867E-04 4.53660019E-04
54 14 1.31709589E-01-1.40495535E-03 1.63176070E-03 3.53794650E-01 6.61440484E-05
54 15 4.88706016E-05-1.15014650E-04-6.29444094E-05-1.04022833E-02 1.03086575E-02
54 16-2.46947444E-05 9.56553438E-06 8.61489373E-04 6.87421543E-05-1.38682725E-04
54 17-4.92170698E-02 3.28420602E-04-3.16696994E-04-1.53234795E-01 1.33923276E-05
54 18 6.82097769E-05-8.16021045E-05-5.10985238E-05-1.67854650E-03 1.32698167E-02
54 19-2.13648208E-06-2.60786201E-05 4.02270040E-05-7.18392834E-04 5.98111058E-04
54 20 2.02686087E-01-2.14883756E-03 1.85184990E-03 5.22652741E-01-6.23111164E-05
54 21-9.08151720E-05 1.53126288E-04 9.17264317E-05 1.11629801E-02-1.89831685E-02
54 22-3.41651441E-06 3.09704018E-05 1.88300812E-04-7.42794039E-04 6.27944303E-04
54 23 2.02686321E-01-2.36191537E-03 1.93509838E-03 5.22652063E-01 6.27740119E-05
54 24 9.38744072E-05-1.56648419E-04-9.27498155E-05-1.11629049E-02 1.89831928E-02
54 25-1.52204628E-05-4.43598883E-05 6.15179367E-04 5.59789030E-04-4.08509110E-04
54 26-1.58377741E-01 1.13949522E-03-1.43462727E-03-3.65408887E-01 1.23672600E-04
54 27 1.13547983E-04-2.37220583E-04-1.46146706E-04-1.84586477E-02 2.44398365E-02
54 28 1.08070570E-05 2.20523185E-05-4.82290177E-04 5.43815266E-04-4.05996501E-04
54 29-1.58332612E-01 1.64643544E-03-1.23665179E-03-3.65308688E-01-8.16790759E-05
54 30-1.32669419E-04 2.14348495E-04 1.42356550E-04 1.23777353E-02-2.80196114E-02
54 31 7.97674006E-06-3.15368088E-05-4.06352518E-04-4.91683633E-04 4.15602294E-04
54 32 1.31709537E-01-1.28205174E-03 1.38757533E-03 3.53795219E-01-6.28621711E-05
54 33-4.88981512E-05 1.11760322E-04 6.18213035E-05 1.04022443E-02-1.03086954E-02
54 34 1.49608974E-05 6.47010457E-04-3.67055812E-05 2.86192169E-05 9.21404645E-03
54 35 1.33993236E-05-6.21816627E-06-5.04189084E-04 1.11896070E-04-1.32506605E-04
54 36-4.92171301E-02 4.22679198E-04-3.20618443E-04-1.53234988E-01-1.26000129E-05
54 37-6.48231980E-05 7.74232108E-05 5.03750247E-05 1.67856208E-03-1.32697723E-02
54 38 8.92139127E-07-2.40638627E-05-1.12089030E-05 1.51672128E-04-1.59288291E-04
54 39-4.92035862E-02 3.20073195E-04-5.47593902E-04-1.53192757E-01 6.69840515E-05
54 40 3.75961015E-05-1.04580153E-04-5.53716799E-05-1.07780959E-02 7.92135204E-03
54 41 1.44058654E-06-3.73428320E-06 1.95348237E-05-4.65348861E-04 3.65808982E-04
54 42 1.31708176E-01-1.50241707E-03 9.76463532E-04 3.53795438E-01 1.97684196E-05
54 43 6.93881179E-05-8.91565375E-05-6.24057824E-05-3.94625819E-03 1.41039727E-02
54 44 1.62868095E-05 4.95213769E-04-4.62924461E-05 4.19608555E-05 1.44223005E-02
54 45-1.68854267E-05-6.57972248E-04 4.38596595E-06-1.12355196E-05-2.03311905E-03
54 46-3.31611224E-06-1.27791940E-04-3.01637514E-05 2.38468117E-05 9.21517321E-03
54 47-2.09391784E-05-1.03958499E-03-4.09349043E-05 3.09708609E-05 9.21405263E-03
54 48-1.99925850E-05-7.71647646E-04-5.47470896E-06-7.78909718E-06-2.03417709E-03
54 49-9.14423728E-06-7.80187496E-04-4.69631958E-05 4.53904139E-05 1.44223068E-02
54 50 8.63174367E-06 4.33837116E-04-6.54590253E-07-7.21700251E-06-2.03419372E-03
54 51 7.26370059E-06 3.37292992E-04 7.42024544E-06-8.15778312E-06-2.03302877E-03
54 52 3.77019757E-06-7.57414288E-05-2.89679218E-05 2.63874868E-05 9.21512431E-03
55  1-1.00614071E-02 2.99832538E-02 5.07900067E-01-1.52869147E-02-7.38386797E-02
55  2 1.45007294E-04-1.42869623E-01-3.99679068E-01 5.69056434E-04-3.11850707E-03
55  3 5.13562773E-03-2.01712067E-03 5.08313363E-03-1.80772468E-05-4.04408664E-06
55  4 6.71015702E-03-2.78169858E-03-2.72697689E-01-9.17300450E-03 4.65144535E-02
55  5-1.57923546E-04-9.82238724E-02 2.80782283E-01-1.11835766E-03 6.86243944E-03
55  6-1.07570359E-02 3.89459647E-03 7.64056398E-03-8.56604935E-06 7.37573461E-05
55  7 7.26029180E-03 1.39568841E-02-2.71461623E-01 2.16844719E-02-1.60495637E-02
55  8 1.22245262E-04-1.04883927E-01-2.11149638E-01 2.03716981E-04-1.69647181E-02
55  9 1.05060103E-02 6.45870781E-03 3.93612096E-03-1.06934984E-04 7.79638752E-07
55 10 7.09145310E-03 1.35194537E-02-2.65791908E-01-3.41685441E-03 2.71761248E-02
55 11-9.08313459E-05-2.36454399E-01-4.81164688E-03-8.34927138E-04 6.92399659E-03
55 12-1.32511470E-02 6.32715042E-03-1.16355746E-02 3.42817794E-05 2.02268886E-05
55 13 6.57172481E-03-2.30470786E-03-2.67161105E-01 3.55093677E-02-2.92905515E-02
55 14 2.08815142E-04 1.92915892E-01-2.11355630E-01 1.26827707E-03-1.05153803E-03
55 15-2.83434203E-03 3.88588006E-03 1.27412206E-02-5.53575514E-05 6.70264036E-05
55 16-1.02715560E-02 3.00228639E-02 5.18479202E-01-7.27965252E-02 2.25647517E-02
55 17-3.24894459E-04-4.20438650E-01 6.81373493E-02-1.70311402E-03 7.01837554E-03
55 18-4.92447255E-03-2.09390300E-03-1.39619353E-03 4.18943151E-05 4.13268216E-06
55 19 7.22670146E-03-7.30200421E-02-3.89296300E-01-5.44373608E-02 9.25597094E-02
55 20-4.46106023E-04-4.31917170E-01 7.45831540E-01-3.55619339E-03 7.24439756E-03
55 21-3.49516533E-03-3.74923223E-03 1.12160370E-02 1.46467690E-05 3.84650253E-05
55 22 7.22655411E-03-7.30205021E-02-3.89288146E-01 5.44371742E-02-9.25600639E-02
55 23 4.46403463E-04 4.31908854E-01-7.45844791E-01 3.55410242E-03 7.24456208E-03
55 24-3.49524451E-03-3.74931757E-03 1.12160384E-02 1.47897305E-05 3.92265319E-05
55 25 7.26014819E-03 1.39565659E-02-2.71455471E-01-2.16844834E-02 1.60493091E-02
55 26-1.22576274E-04 1.04886648E-01 2.11154935E-01-1.99448779E-04-1.69647184E-02
55 27 1.05060368E-02 6.45868159E-03 3.93599666E-03-1.06690480E-04 1.08576967E-06
55 28 7.09118803E-03 1.35190349E-02-2.65780212E-01 3.41695223E-03-2.71757916E-02
55 29 8.60791088E-05 2.36446187E-01 4.80271212E-03 8.16641176E-04 6.92387811E-03
55 30-1.32509444E-02 6.32706632E-03-1.16355925E-02 3.45045750E-05 1.98297354E-05
55 31 6.57148322E-03-2.30528244E-03-2.67152011E-01-3.55095411E-02 2.92907300E-02
55 32-1.98541314E-04-1.92917233E-01 2.11362472E-01-1.23251828E-03-1.05152234E-03
55 33-2.83424639E-03 3.88576873E-03 1.27412768E-02-5.48619711E-05 6.46662232E-05
55 34-2.39259478E-02 3.44529119E-01-6.03061790E-03 3.01250087E-03-2.88582073E-05
55 35-1.02716781E-02 3.00231690E-02 5.18480240E-01 7.27974357E-02-2.25649907E-02
55 36 3.08697479E-04 4.20443932E-01-6.81324157E-02 1.64315341E-03 7.01838571E-03
55 37-4.92450415E-03-2.09388156E-03-1.39618068E-03 4.05642500E-05 4.15352183E-06
55 38-1.00615567E-02 2.99834216E-02 5.07904813E-01 1.52868819E-02 7.38394392E-02
55 39-1.38071059E-04 1.42865022E-01 3.99682180E-01-5.61329432E-04-3.11857955E-03
55 40 5.13578635E-03-2.01720680E-03 5.08311462E-03-1.84856156E-05-4.13262178E-06
55 41 6.71025310E-03-2.78167419E-03-2.72707368E-01 9.17314499E-03-4.65144042E-02
55 42 1.54022369E-04 9.82226040E-02-2.80781302E-01 1.09030415E-03 6.86257188E-03
55 43-1.07572210E-02 3.89464911E-03 7.64039905E-03-7.54227501E-06 7.24190107E-05
55 44 7.10506443E-03 1.22229392E+00-5.85929762E-03 9.76920607E-03-4.73698254E-05
55 45 4.47965351E-03-7.48077183E-01-4.64917250E-03-1.03187370E-02 1.12224991E-05
55 46-2.37558950E-02 3.60200232E-01 2.03899492E-04 6.84184189E-03-1.80362859E-05
55 47-2.39257753E-02 3.44527849E-01 6.03057659E-03-3.01263465E-03 3.01705318E-05
55 48 4.50256538E-03-7.55065878E-01-1.14312908E-02 9.63173310E-04-4.39701599E-05
55 49 7.10505100E-03 1.22229972E+00 5.85923606E-03-9.76925683E-03 4.73279705E-05
55 50 4.50251580E-03-7.55073051E-01 1.14313423E-02-9.63248365E-04 4.22999917E-05
55 51 4.47991098E-03-7.48081926E-01 4.64925404E-03 1.03188237E-02-1.10426465E-05
55 52-2.37561188E-02 3.60199980E-01-2.04001539E-04-6.84187114E-03 1.73250495E-05
56  1-1.51920635E-02 5.48464523E-03 7.68938895E-01-3.12535451E-02-5.63810043E-02
56  2 4.25945422E-05-1.61623991E-01-9.45730909E-02-3.28391825E-04-1.09716277E-03
56  3 6.30416212E-03-5.20699935E-03 3.66205088E-03 7.49585523E-06-2.32370440E-05
56  4-1.11401269E-02 3.36127965E-02 4.46221024E-01 6.34346725E-02-9.13489732E-02
56  5 4.79215412E-04 5.47328084E-01-6.72864701E-01 3.81417093E-03 7.98241789E-03
56  6-6.63601814E-03-1.34639976E-03-3.68129373E-03 4.87110408E-05 2.36983199E-06
56  7-1.20016776E-02-3.20257239E-02 3.87736306E-01 2.95403709E-02-1.24284488E-02
56  8 1.35498747E-04-1.04727573E+00 5.33712380E-01-5.20272653E-03-6.13671178E-03
56  9 1.57221815E-02-9.58546975E-03-1.25617667E-02 5.00322084E-05-1.25128444E-04
56 10 1.21046928E-02 3.22144565E-02-3.91387252E-01-3.55371865E-03-3.14946887E-02
56 11 6.76614314E-05 4.01483288E-02 1.17487037E+00-3.05258031E-03-1.21272194E-03
56 12-8.45904147E-03 9.67176341E-03 1.71922199E-02-9.23451739E-05 1.19056595E-04
56 13 1.12350028E-02-3.36372747E-02-4.49714694E-01 4.94624464E-02-1.00263310E-01
56 14 4.53331026E-04 3.24546096E-01-8.08408329E-01 3.36550638E-03 5.87100798E-03
56 15-7.27240897E-03 1.40140099E-03-5.06289692E-03 3.23590109E-05 9.03735799E-06
56 16 1.50591482E-02-5.08034252E-03-7.62045115E-01 6.35039011E-02 1.85821092E-04
56 17 2.24683201E-04 1.55625635E-01 9.61777725E-02 2.93340497E-04-7.15701467E-03
56 18 1.97577345E-03 5.18124122E-03 1.68251202E-03-5.60894673E-05 1.63411860E-05
56 19 5.78458746E-05-4.72564564E-04-2.79658192E-03 1.74176826E-03 1.86109497E-03
56 20 1.06661568E-05-7.35854222E-01-4.25978085E-01-1.41216055E-03 4.01890734E-03
56 21-3.99847304E-03-2.04342997E-05-2.47865108E-03 2.34734700E-05 3.59592453E-06
56 22 5.77996255E-05-4.73244238E-04-2.80238002E-03-1.74114806E-03-1.86200401E-03
56 23 5.45825957E-06 7.35856443E-01 4.25969378E-01 1.48773184E-03 4.01899484E-03
56 24-3.99854089E-03-2.04539463E-05-2.47848058E-03 2.31648709E-05 4.05776136E-06
56 25-1.20015958E-02-3.20255401E-02 3.87729921E-01-2.95403817E-02 1.24281026E-02
56 26-1.42373541E-04 1.04727268E+00-5.33703133E-01 5.13179018E-03-6.13678151E-03
56 27 1.57221949E-02-9.58541338E-03-1.25615826E-02 4.68715316E-05-1.21920389E-04
56 28 1.21044384E-02 3.22139614E-02-3.91373300E-01 3.55394508E-03 3.14943770E-02
56 29-7.98131133E-05-4.01540594E-02-1.17486462E+00 3.01998299E-03-1.21273823E-03
56 30-8.45885596E-03 9.67159419E-03 1.71922501E-02-9.04591255E-05 1.15849688E-04
56 31 1.12350752E-02-3.36368549E-02-4.49718195E-01-4.94620921E-02 1.00263115E-01
56 32-4.39033493E-04-3.24546201E-01 8.08398045E-01-3.29915961E-03 5.87094486E-03
56 33-7.27240800E-03 1.40146314E-03-5.06303433E-03 3.28167612E-05 8.33563069E-06
56 34 1.15546624E-02 1.15743471E+00-3.86286109E-03 1.03132315E-02-4.09367933E-05
56 35 1.50589301E-02-5.08120995E-03-7.62036385E-01-6.35041458E-02-1.86074008E-04
56 36-2.22707415E-04-1.55633660E-01-9.61822764E-02-2.95218401E-04-7.15702074E-03
56 37 1.97595863E-03 5.18106212E-03 1.68252538E-03-5.47485134E-05 1.52445496E-05
56 38-1.51919314E-02 5.48510379E-03 7.68931808E-01 3.12535514E-02 5.63809832E-02
56 39-4.64427236E-05 1.61627403E-01 9.45779605E-02 2.98627648E-04-1.09725897E-03
56 40 6.30414282E-03-5.20688385E-03 3.66212827E-03 6.24673186E-06-2.31630883E-05
56 41-1.11401223E-02 3.36124764E-02 4.46219210E-01-6.34341948E-02 9.13484521E-02
56 42-4.61248496E-04-5.47318712E-01 6.72862958E-01-3.70773166E-03 7.98247125E-03
56 43-6.63602586E-03-1.34644539E-03-3.68145639E-03 4.75923446E-05 4.40267283E-06
56 44 5.16219345E-05 8.19970582E-03 1.27579264E-02 7.59082265E-03 2.45502572E-05
56 45 1.41710910E-03-5.47761874E-01-5.36934891E-03-1.02210661E-02 8.68109142E-06
56 46-1.18677505E-02-1.15264485E+00 7.13818602E-03-8.29955752E-03 4.85158087E-05
56 47 1.15546665E-02 1.15744257E+00 3.86292071E-03-1.03132266E-02 4.21337445E-05
56 48-1.35626080E-03 5.37697542E-01 1.13903948E-02-2.67325703E-04 4.16207157E-05
56 49 5.07931173E-05 8.21114387E-03-1.27578034E-02-7.59103921E-03-2.47268641E-05
56 50-1.35620631E-03 5.37703284E-01-1.13903826E-02 2.67351690E-04-4.06890020E-05
56 51 1.41711477E-03-5.47764900E-01 5.36931697E-03 1.02210324E-02-9.09507887E-06
56 52-1.18675189E-02-1.15263782E+00-7.13819935E-03 8.29952981E-03-4.67330414E-05
57  1 1.63190984E-06-5.86807658E-07-6.03950394E-05 7.87386479E-04-5.82480703E-04
57  2-2.17438956E-01 1.83742408E-03-1.33685708E-03-5.08192560E-01 1.68337166E-06
57  3 6.87296282E-05-7.04129999E-05-5.43188749E-05-1.25299815E-04 1.48221391E-02
57  4-8.46149688E-07 4.02183825E-06 4.16748923E-05-4.27742296E-04 3.18946759E-04
57  5 1.19174192E-01-8.77734354E-04 6.16795013E-04 2.47252264E-01-1.42850355E-04
57  6 5.40712108E-05 8.87791444E-05 1.98623541E-05 2.29320976E-02 1.15489372E-02
57  7-1.12110699E-06-1.25324741E-06 4.93059302E-05-3.61364664E-04 2.83142459E-04
57  8 1.03460411E-01-6.35926763E-04 4.85794686E-04 1.82839733E-01 8.01235267E-05
57  9-7.74235022E-05-2.70002454E-06 2.47571693E-05-1.30108495E-02-1.64488220E-02
57 10-1.48208155E-06-2.97235008E-06 6.68850096E-05 3.74136294E-04-2.76583653E-04
57 11-1.03430564E-01 6.37531321E-04-4.91413437E-04-1.82773063E-01-1.26453296E-04
57 12 1.43667277E-05 1.12086568E-04 4.44528379E-05 2.07025342E-02 3.36595114E-03
57 13 6.45995808E-07 9.20425744E-06 6.24430613E-06 4.30192753E-04-3.19271966E-04
57 14-1.19219109E-01 8.35633836E-04-6.31408798E-04-2.47357425E-01 1.31684050E-04
57 15-6.74005445E-05-6.42835054E-05-6.23537017E-06-2.12404176E-02-1.44248986E-02
57 16 2.49665357E-06-4.70275901E-06-9.33241192E-05-7.73039746E-04 5.87956290E-04
57 17 2.17455301E-01-1.75136864E-03 1.36888929E-03 5.08237390E-01 7.93313102E-05
57 18 3.53395743E-05-1.14670884E-04-6.07151262E-05-1.28867061E-02 7.31299672E-03
57 19 6.54059728E-07 1.77105405E-06-1.85721139E-05 5.98690647E-04-4.59558646E-04
57 20-1.68756162E-01 1.03546610E-03-7.71885985E-04-2.84084918E-01 1.18833332E-05
57 21 1.39245570E-05-2.58078902E-05-1.64021716E-05-1.80853543E-03 3.07152420E-03
57 22-4.66570975E-07-4.01343089E-07 1.83247430E-05-5.99759288E-04 4.57455683E-04
57 23 1.68755616E-01-9.87176120E-04 7.92028658E-04 2.84083556E-01 1.03479326E-05
57 24 1.51546703E-05-2.55026029E-05-1.56394757E-05-1.80848554E-03 3.07152105E-03
57 25 1.02535040E-06 2.67300003E-06-2.74894080E-05 3.73726685E-04-2.76776521E-04
57 26-1.03459947E-01 6.70773005E-04-5.01947736E-04-1.82838369E-01 8.04800695E-05
57 27-7.68787382E-05-3.60133131E-06 2.16585446E-05-1.30107618E-02-1.64488626E-02
57 28 1.61907970E-06 3.01278980E-06-6.09827122E-05-3.61738845E-04 2.84792488E-04
57 29 1.03430826E-01-6.76984302E-04 4.87250937E-04 1.82773573E-01-1.28206236E-04
57 30 1.76875193E-05 1.10518717E-04 4.41053135E-05 2.07025287E-02 3.36600793E-03
57 31-2.48343928E-07-6.96301287E-06-2.65406625E-06-4.19613558E-04 3.25529348E-04
57 32 1.19219006E-01-9.25773583E-04 7.16736243E-04 2.47356625E-01 1.30323408E-04
57 33-6.79600498E-05-6.23633587E-05-6.33592822E-06-2.12404748E-02-1.44248400E-02
57 34-5.63149767E-07 9.02695072E-05-2.28482487E-05 1.82450648E-05 6.50188637E-03
57 35-1.09007119E-06 3.74696310E-06 3.64743562E-05 7.70763158E-04-5.87487816E-04
57 36-2.17455362E-01 1.84831127E-03-1.38765080E-03-5.08236847E-01 7.86231404E-05
57 37 3.35059114E-05-1.12129052E-04-6.07334315E-05-1.28867445E-02 7.31302364E-03
57 38-1.86534451E-06-1.24891374E-06 5.86663736E-05-7.59866767E-04 5.92691125E-04
57 39 2.17439072E-01-1.77526351E-03 1.39244389E-03 5.08192735E-01 4.09829091E-07
57 40 7.01893313E-05-7.05991604E-05-5.24695453E-05-1.25316449E-04 1.48221253E-02
57 41 1.15421664E-06-3.04522248E-06-4.20899755E-05 4.20554902E-04-3.22112239E-04
57 42-1.19174495E-01 8.77161753E-04-6.95906736E-04-2.47252799E-01-1.39792934E-04
57 43 5.42234593E-05 8.55694743E-05 2.21067621E-05 2.29321312E-02 1.15488358E-02
57 44 1.15458112E-06-1.40844556E-05 3.52074226E-05-2.61348629E-05-9.73934462E-03
57 45-3.35754332E-07 7.43147466E-05 5.15021169E-05-3.73939434E-05-1.41850201E-02
57 46-4.80061474E-07-8.70684340E-05-2.27508467E-05 1.69537419E-05 6.49969651E-03
57 47-1.23246304E-06-7.40960713E-05 2.31116896E-05-1.71564792E-05-6.50192016E-03
57 48 4.32871590E-07 1.39415593E-04-4.93679652E-05 3.82211506E-05 1.41843178E-02
57 49 4.95881718E-07-1.91326375E-05-3.41937555E-05 2.68829139E-05 9.73932436E-03
57 50-3.45850571E-06-8.56281714E-05 5.06679210E-05-3.82839829E-05-1.41843036E-02
57 51-1.73109158E-06-5.01229851E-05-4.94958562E-05 3.92891339E-05 1.41850435E-02
57 52 1.32622577E-07 6.36666151E-05 2.35399468E-05-1.80356458E-05-6.49971679E-03
58  1 1.32456738E-02-2.20857901E-02-5.49616195E-01 2.17616559E-02 6.82096963E-02
58  2-8.63976494E-05 1.28677815E-01 5.27983154E-01-9.23479291E-04 6.34869500E-03
58  3-1.02234207E-02 3.87472575E-03-4.97312272E-03 2.38933132E-05 2.49365322E-05
58  4-6.49739979E-03 6.15145643E-02 3.92695563E-01 3.78265883E-02-6.12207365E-02
58  5 2.92830213E-04 1.88844109E-01-7.34257081E-01 2.66061769E-03-1.91107939E-03
58  6-6.56395733E-04 2.56747512E-03-1.23254125E-02 1.29746294E-05-3.54125251E-05
58  7-5.08186275E-03-5.67010328E-03 3.82355295E-01 4.18632786E-02 2.93563900E-02
58  8 6.22741272E-05-1.14418830E-01-1.16926182E-01-1.07151716E-04-6.66693738E-03
58  9 1.04615100E-02-3.79457263E-03 1.24458648E-02-4.41303742E-05 1.57881197E-06
58 10-4.97814723E-03-5.48369387E-03 3.78091628E-01 4.60926054E-02 2.23802607E-02
58 11 1.11478268E-04-1.57711399E-01-4.15185089E-02-4.45935346E-04 1.55155338E-02
58 12-1.17928044E-02-3.72272942E-03-1.86993822E-03 8.30505007E-05 1.80286958E-05
58 13-6.62615661E-03 6.12830262E-02 3.97496290E-01-3.51604081E-02 6.30583339E-02
58 14-2.83857798E-04-5.48605543E-01 5.20500084E-01-3.35396080E-03-1.00084583E-02
58 15 7.52335218E-03 2.48510617E-03-7.08955033E-03-3.11448349E-05-3.96912042E-05
58 16 1.32243450E-02-2.16073910E-02-5.48573257E-01 6.96771646E-02-1.42212406E-02
58 17 2.69856646E-04 5.17355655E-01-1.45585808E-01 2.21054612E-03-9.91834253E-03
58 18 6.00409975E-03 3.91424277E-03 5.51987069E-03-7.11122366E-05 1.26952520E-05
58 19-6.86945745E-06 1.19903883E-04 1.09870249E-03 1.20746980E-02 6.90193744E-03
58 20 4.04337430E-05 1.01961783E-01 5.83806786E-02 2.27277563E-04 8.56274926E-03
58 21-8.57838531E-03 1.56360488E-05-5.54954032E-03 4.99581783E-05 7.43652325E-06
58 22 6.83617051E-06-1.20240766E-04-1.09431339E-03 1.20751737E-02 6.90192351E-03
58 23 9.32611110E-06 1.01964019E-01 5.83816977E-02 1.87232030E-04-8.56266088E-03
58 24 8.57852483E-03-1.58639498E-05 5.54939656E-03-5.03288511E-05-7.17350852E-06
58 25 5.08156194E-03 5.66950833E-03-3.82341382E-01 4.18625699E-02 2.93560444E-02
58 26 7.34969649E-05-1.14400973E-01-1.16921393E-01-8.00642735E-05 6.66691834E-03
58 27-1.04612028E-02 3.79428444E-03-1.24456575E-02 4.67642743E-05 2.22601124E-06
58 28 4.97856031E-03 5.48444527E-03-3.78110152E-01 4.60927069E-02 2.23803579E-02
58 29 9.48956247E-05-1.57724768E-01-4.15259432E-02-4.57451951E-04-1.55155838E-02
58 30 1.17926407E-02 3.72294310E-03 1.86988035E-03-8.49831325E-05-1.91904711E-05
58 31 6.62553872E-03-6.12839810E-02-3.97470512E-01-3.51605394E-02 6.30581320E-02
58 32-3.03924513E-04-5.48617058E-01 5.20507469E-01-3.35025532E-03 1.00086654E-02
58 33-7.52320157E-03-2.48546383E-03 7.08959436E-03 3.37375854E-05 4.14724137E-05
58 34 2.85550294E-03 1.06484795E+00-3.83347468E-03 1.13898359E-02-4.46835828E-05
58 35-1.32242192E-02 2.16086085E-02 5.48566123E-01 6.96776660E-02-1.42207863E-02
58 36 3.04489890E-04 5.17374607E-01-1.45582221E-01 2.26102458E-03 9.91818493E-03
58 37-6.00424395E-03-3.91394098E-03-5.51966151E-03 7.24181941E-05-1.37120512E-05
58 38-1.32459276E-02 2.20839403E-02 5.49626957E-01 2.17610108E-02 6.82085642E-02
58 39-1.29077509E-04 1.28659050E-01 5.27961538E-01-1.02564357E-03-6.34844229E-03
58 40 1.02235222E-02-3.87507995E-03 4.97286397E-03-2.36745862E-05-2.80270658E-05
58 41 6.49784214E-03-6.15123686E-02-3.92715118E-01 3.78258342E-02-6.12193854E-02
58 42 3.09111644E-04 1.88827136E-01-7.34234103E-01 2.65974380E-03 1.91089093E-03
58 43 6.56185579E-04-2.56707651E-03 1.23252104E-02-1.66754135E-05 3.23775871E-05
58 44 2.47880840E-05-2.05574333E-03 7.13837551E-03 4.16840136E-03 1.45087716E-05
58 45-4.27095287E-03 8.21494113E-01 3.38529782E-03 1.15620476E-02-1.78659977E-05
58 46-2.90800527E-03-1.06444472E+00 8.02863532E-03-8.85289575E-03 5.25702011E-05
58 47-2.85543110E-03-1.06484532E+00-3.83357961E-03 1.13899822E-02-4.37499184E-05
58 48-4.33354398E-03 8.13370504E-01 1.16787391E-02-2.66799839E-03 4.80296029E-05
58 49-2.32745518E-05 2.05471464E-03 7.13827394E-03 4.16852817E-03 1.36362638E-05
58 50 4.33280945E-03-8.13386912E-01 1.16787020E-02-2.66791737E-03 4.96680658E-05
58 51 4.27146236E-03-8.21467907E-01 3.38525797E-03 1.15619670E-02-2.07593019E-05
58 52 2.90750730E-03 1.06442068E+00 8.02863325E-03-8.85287447E-03 5.25096128E-05
59  1 4.63411577E-03-7.49993814E-02-2.16331423E-01 4.87181916E-02 6.59848937E-02
59  2-7.03407286E-06 6.99462943E-01 8.11348012E-01 3.09452415E-04 7.19055685E-03
59  3-1.51335126E-03-5.67720558E-03-1.00228268E-02 8.01566078E-05-4.90202467E-05
59  4 2.08720041E-02 3.57364016E-02-7.73092426E-01-2.91065838E-02 2.77035682E-02
59  5-1.80233737E-04 1.16070709E-01-2.80175992E-01 1.17970851E-03-1.12594209E-02
59  6-1.72690961E-03 1.29863305E-02 2.58345197E-03-1.07337712E-04 5.61104151E-05
59  7-1.75552263E-02-2.95674763E-02 7.34307707E-01-1.91439995E-02-5.26078555E-03
59  8-5.13140270E-05-2.21313301E-01 1.36227132E-01-1.16115967E-03 7.09689078E-03
59  9 4.66900392E-03-1.17658947E-02 4.46950882E-03 6.48757828E-05-3.55360928E-05
59 10 1.75825077E-02 2.96011867E-02-7.36576638E-01 1.36230952E-02 1.40296006E-02
59 11 1.14143610E-05-1.03227407E-02 2.59946871E-01-7.32166102E-04-8.62688654E-03
59 12-3.16270572E-03 1.17895923E-02-3.54034850E-03-7.46717338E-05 3.39810557E-05
59 13-2.08371364E-02-3.61237019E-02 7.70818467E-01-9.84172745E-03 3.85327333E-02
59 14-1.45577494E-04 1.91745622E-01-2.40899094E-01 1.33038388E-03 2.14466992E-03
59 15 1.08589125E-02-1.30035824E-02 3.36063539E-03 5.32929676E-05-6.29089388E-05
59 16-4.71666982E-03 7.51347157E-02 2.19634630E-01-8.17827912E-02-1.03934209E-02
59 17-2.61090308E-04-1.05233009E+00-2.15659316E-01-3.19993868E-03 6.89808349E-03
59 18-1.25498159E-02 5.65173239E-03 9.72464428E-04 2.08221782E-06 6.02600667E-05
59 19-2.18557454E-03 3.98569553E-02 3.41999462E-01 2.95362835E-02-5.03104877E-02
59 20 2.38193523E-04 2.40408199E-01-4.09550990E-01 1.96044072E-03-7.60156965E-03
59 21 2.06990286E-03 5.53166678E-03-9.96166231E-03-2.70362976E-05-2.41399126E-05
59 22 2.18549691E-03-3.98576531E-02-3.41997369E-01 2.95362705E-02-5.03109168E-02
59 23 2.41794813E-04 2.40402506E-01-4.09561959E-01 1.95775841E-03 7.60158967E-03
59 24-2.06979802E-03-5.53179165E-03 9.96166908E-03 2.69373632E-05 2.44188288E-05
59 25 1.75553717E-02 2.95671430E-02-7.34316897E-01-1.91439040E-02-5.26112146E-03
59 26-5.54435154E-05-2.21323391E-01 1.36223727E-01-1.14998295E-03-7.09711737E-03
59 27-4.66882289E-03 1.17659403E-02-4.46959973E-03-6.55032680E-05 3.52791694E-05
59 28-1.75825757E-02-2.96011986E-02 7.36579210E-01 1.36223983E-02 1.40292929E-02
59 29 1.11974705E-05-1.03103242E-02 2.59960047E-01-7.39270148E-04 8.62730400E-03
59 30 3.16234891E-03-1.17896529E-02 3.54033441E-03 7.36446593E-05-3.43645274E-05
59 31 2.08373812E-02 3.61254636E-02-7.70827793E-01-9.84094343E-03 3.85318146E-02
59 32-1.35264595E-04 1.91755909E-01-2.40916727E-01 1.33634203E-03-2.14490028E-03
59 33-1.08589466E-02 1.30038469E-02-3.36078663E-03-5.28521536E-05 6.22545449E-05
59 34-7.34530636E-03 7.60127840E-02-3.50238706E-04 1.13090480E-02-3.16557740E-05
59 35 4.71642745E-03-7.51363199E-02-2.19624379E-01-8.17833538E-02-1.03939078E-02
59 36-2.64692794E-04-1.05234581E+00-2.15661382E-01-3.12753997E-03-6.89817038E-03
59 37 1.25501609E-02-5.65199055E-03-9.72379603E-04-3.20971915E-06-6.02547841E-05
59 38-4.63407397E-03 7.50001243E-02 2.16329973E-01 4.87180819E-02 6.59849241E-02
59 39-4.68985868E-06 6.99461556E-01 8.11357700E-01 2.71803237E-04-7.19053692E-03
59 40 1.51318960E-03 5.67734732E-03 1.00229878E-02-7.95430349E-05 4.82853736E-05
59 41-2.08721503E-02-3.57366659E-02 7.73096531E-01-2.91063165E-02 2.77029792E-02
59 42-1.76893659E-04 1.16068483E-01-2.80186199E-01 1.15878508E-03 1.12594974E-02
59 43 1.72692255E-03-1.29864199E-02-2.58365553E-03 1.05513952E-04-5.41365427E-05
59 44 5.84664321E-03-7.09942776E-01 4.06410060E-03-6.96228967E-03 3.32156842E-05
59 45 1.02866604E-02 1.31613019E+00 5.81985586E-03 9.93770501E-03-6.25561133E-06
59 46-7.34130028E-03 8.25414636E-02-9.75988796E-03 5.86047433E-03-5.10170255E-05
59 47 7.34517996E-03-7.60323504E-02-3.50324711E-04 1.13090644E-02-3.21813050E-05
59 48-1.02546245E-02-1.32115083E+00-1.15867142E-02-2.34227220E-04-4.08538305E-05
59 49-5.84618090E-03 7.09951245E-01 4.06428338E-03-6.96221850E-03 3.33715299E-05
59 50 1.02546939E-02 1.32116437E+00-1.15867604E-02-2.34224236E-04-4.04604787E-05
59 51-1.02870510E-02-1.31613663E+00 5.81990838E-03 9.93766790E-03-6.30203076E-06
59 52 7.34111123E-03-8.25353927E-02-9.75999316E-03 5.86050408E-03-5.01309064E-05
60  1 1.00378273E-02 1.04117846E-01-3.48838258E-01-4.36755605E-02-4.17220854E-02
60  2-4.42144886E-05-6.53073471E-01-1.25724596E+00 1.06826527E-03-1.18194080E-02
60  3-5.37959317E-03 1.71990011E-02 1.36227906E-02-1.57449365E-04 1.20203098E-04
60  4-2.45712926E-02-8.29676835E-02 1.05020654E+00-7.53583808E-03 4.71715189E-02
60  5-1.57401412E-04-2.00580787E-01 1.16000782E+00-3.88760198E-03 1.75431349E-02
60  6 2.49068966E-03-2.00338245E-02 6.76284635E-03 1.37559634E-04-4.66498863E-05
60  7 2.17776590E-02 1.94486376E-02-1.10788340E+00-2.44447120E-02-1.32672832E-02
60  8-5.04909668E-05 5.45398929E-01 6.45703789E-01 2.07986467E-04-1.04465885E-02
60  9-2.43689240E-03 1.28834809E-02-1.24546138E-02-6.30386333E-05 3.40139712E-06
60 10-2.17839037E-02-1.94666013E-02 1.10785904E+00 2.34776890E-02 1.49000292E-02
60 11 4.69545492E-05-8.29434200E-01-1.62594991E-01-2.54090749E-03 1.35013860E-02
60 12-6.13350580E-04-1.28880354E-02 1.05017836E-02 8.17017529E-05-1.41687210E-06
60 13 2.45690288E-02 8.29695728E-02-1.05011278E+00-3.75522621E-02 2.95150797E-02
60 14-2.13922707E-04-9.16177982E-01 7.39334638E-01-5.30003263E-03-1.10298682E-02
60 15-9.00261068E-03 2.00324789E-02-1.09545987E-02-9.90592651E-05 5.12505066E-05
60 16-1.00305506E-02-1.04120684E-01 3.48619564E-01 5.77123874E-02 1.78746268E-02
60 17 1.58627369E-04 1.41617825E+00-4.09833533E-02 5.22083813E-03-3.13299784E-03
60 18 2.03280887E-02-1.71950909E-02-4.01269472E-03 7.00631832E-05-1.32061639E-04
60 19-6.73383261E-06 5.45475710E-07 1.77121823E-04 1.47324345E-02 8.64560089E-03
60 20 2.39569004E-05-2.61263151E-01-1.53647540E-01-5.21689855E-04-2.35208890E-03
60 21 2.35410130E-03-2.01240321E-06 1.50913403E-03-1.25381607E-05-1.91426170E-06
60 22-7.07166963E-06 1.65850570E-07 2.05421230E-04-1.47321087E-02-8.64570783E-03
60 23-3.46933363E-05 2.61270355E-01 1.53640474E-01 5.11619111E-04-2.35210741E-03
60 24 2.35437467E-03-2.26725913E-06 1.50910381E-03-1.43321071E-05-2.48889724E-06
60 25 2.17776174E-02 1.94483947E-02-1.10788354E+00 2.44452146E-02 1.32673423E-02
60 26 5.27668275E-05-5.45377394E-01-6.45699577E-01-1.84879526E-04-1.04465835E-02
60 27-2.43685573E-03 1.28834392E-02-1.24546676E-02-6.14118757E-05 3.44006579E-06
60 28-2.17836814E-02-1.94664039E-02 1.10784453E+00-2.34770226E-02-1.48994352E-02
60 29-3.91063221E-05 8.29416143E-01 1.62578411E-01 2.49461695E-03 1.35010839E-02
60 30-6.13179612E-04-1.28879043E-02 1.05017510E-02 7.83201795E-05-8.36866528E-07
60 31 2.45687858E-02 8.29677198E-02-1.05009971E+00 3.75514713E-02-2.95138032E-02
60 32 2.09323425E-04 9.16159897E-01-7.39312370E-01 5.20522677E-03-1.10297342E-02
60 33-9.00246462E-03 2.00321988E-02-1.09544238E-02-9.69757052E-05 5.22867464E-05
60 34-1.50013545E-02-8.81495615E-01 5.10958038E-04 2.21536586E-03-4.45139740E-06
60 35-1.00306863E-02-1.04119222E-01 3.48622159E-01-5.77104608E-02-1.78749358E-02
60 36-1.56136505E-04-1.41614865E+00 4.09841954E-02-5.08237506E-03-3.13282905E-03
60 37 2.03277692E-02-1.71949401E-02-4.01265364E-03 6.73732820E-05-1.30960054E-04
60 38 1.00371551E-02 1.04116219E-01-3.48810816E-01 4.36750901E-02 4.17225541E-02
60 39 3.98910731E-05 6.53052542E-01 1.25723756E+00-1.09645028E-03-1.18190898E-02
60 40-5.37946460E-03 1.71985544E-02 1.36227179E-02-1.54548555E-04 1.18032777E-04
60 41-2.45706289E-02-8.29670641E-02 1.05016743E+00 7.53638811E-03-4.71718584E-02
60 42 1.51046458E-04 2.00565660E-01-1.16000460E+00 3.81056560E-03 1.75427987E-02
60 43 2.49064276E-03-2.00334414E-02 6.76286075E-03 1.34083559E-04-4.58681290E-05
60 44-3.63597703E-06-1.56477999E-04-1.22366942E-03-7.22851127E-04-2.33878789E-06
60 45-2.05393486E-02-1.40422997E+00-6.17472194E-03-2.40247975E-03-1.58323131E-05
60 46 1.50206520E-02 8.81496964E-01 2.18433509E-03-6.32572682E-04 9.23871037E-06
60 47-1.50018644E-02-8.81524823E-01-5.11051881E-04-2.21530585E-03 4.32337000E-06
60 48 2.05334290E-02 1.40437354E+00 5.10716932E-03 4.22657659E-03 6.92284745E-06
60 49-2.57162828E-06-1.55130675E-04 1.22371619E-03 7.23107908E-04 2.09818562E-06
60 50 2.05330263E-02 1.40433937E+00-5.10696524E-03-4.22666177E-03-6.68332068E-06
60 51-2.05394026E-02-1.40422093E+00 6.17475376E-03 2.40265287E-03 1.51138120E-05
60 52 1.50202062E-02 8.81503100E-01-2.18404415E-03 6.32388257E-04-9.64428450E-06
61  1 6.41399569E-03-1.05646069E-02-1.34218320E-01 2.93695095E-02 2.26971142E-02
61  2 5.20668167E-05 9.99199298E-02 2.89271436E-01-4.03178818E-04 7.26322300E-03
61  3-9.62499920E-03 2.36177620E-03-1.40598364E-04 2.12175116E-05 3.68564928E-05
61  4-1.27991352E-02 6.83600333E-02 6.12577780E-01 3.68372234E-02-3.04305039E-02
61  5 2.13108826E-04 4.57941263E-01-4.43343818E-01 2.84058976E-03 3.67853199E-03
61  6-5.28550801E-03 1.60697602E-03-5.97686816E-03 2.42609194E-05 4.44334121E-07
61  7 6.36229343E-03-1.78730244E-02-3.43688188E-01 3.44110073E-02 4.72297381E-02
61  8 4.71130780E-07-2.19827932E-01 2.51410024E-02-8.41702226E-04-2.16271784E-02
61  9 2.01699174E-02 1.45726106E-03 1.45785587E-02-1.34264176E-04-6.50248332E-06
61 10 6.35499054E-03-1.78691464E-02-3.43269913E-01 5.80116925E-02 7.07023554E-03
61 11 1.83347852E-04-8.51389396E-02-2.04110396E-01 2.42553186E-04 2.10158433E-02
61 12-2.24727827E-02 1.45693936E-03-1.28255890E-02 1.15234634E-04 2.89623324E-05
61 13-1.27915247E-02 6.83656973E-02 6.12243596E-01-8.68430043E-03 4.69869722E-02
61 14-1.50255946E-04-1.64917521E-01 6.15748054E-01-2.23756853E-03-7.56552268E-03
61 15 5.95336823E-03 1.61215445E-03 1.24412046E-03-4.16317375E-05-8.26794489E-06
61 16 6.41474800E-03-1.05649216E-02-1.34245374E-01 3.41126909E-02 1.46298426E-02
61 17 7.50191704E-05 3.01491371E-01-5.33411448E-02 1.20653791E-03-5.73029479E-03
61 18 3.37009732E-03 2.36019747E-03 8.21468834E-03-5.51646000E-05 2.63398393E-05
61 19 2.24314732E-03-8.24734003E-02-1.81208309E-01-3.47759328E-02 5.91356216E-02
61 20-2.84698018E-04-3.27706587E-01 5.57073076E-01-2.67595430E-03 3.32549945E-03
61 21 9.24888184E-03-1.25743813E-02-6.14549250E-03 8.12504074E-05-9.07117296E-05
61 22 2.24334629E-03-8.24723651E-02-1.81225767E-01 3.47749385E-02-5.91343007E-02
61 23 2.80838242E-04 3.27689101E-01-5.57060347E-01 2.66313113E-03 3.32529801E-03
61 24 9.24887926E-03-1.25741773E-02-6.14554211E-03 8.27207130E-05-8.99788583E-05
61 25 6.36204347E-03-1.78735979E-02-3.43674134E-01-3.44102595E-02-4.72302666E-02
61 26 1.29534154E-05 2.19810908E-01-2.51490079E-02 8.59484272E-04-2.16270373E-02
61 27 2.01699131E-02 1.45712418E-03 1.45784326E-02-1.33930458E-04-6.91644295E-06
61 28 6.35499128E-03-1.78698454E-02-3.43270857E-01-5.80131194E-02-7.06963729E-03
61 29-1.91566041E-04 8.51546051E-02 2.04118792E-01-2.60785069E-04 2.10158315E-02
61 30-2.24727643E-02 1.45693281E-03-1.28257906E-02 1.14645195E-04 2.98878699E-05
61 31-1.27916224E-02 6.83665685E-02 6.12240241E-01 8.68510767E-03-4.69879984E-02
61 32 1.60556562E-04 1.64927963E-01-6.15764114E-01 2.25148236E-03-7.56580443E-03
61 33 5.95356308E-03 1.61224135E-03 1.24405102E-03-4.07516495E-05-9.53075059E-06
61 34-3.47610498E-02-1.08509488E+00-3.81752794E-04-1.20151865E-02 3.15271820E-05
61 35 6.41449761E-03-1.05650512E-02-1.34232536E-01-3.41128796E-02-1.46301699E-02
61 36-8.97380457E-05-3.01502481E-01 5.33443747E-02-1.22479478E-03-5.73011452E-03
61 37 3.37014623E-03 2.35996829E-03 8.21469357E-03-5.56350109E-05 2.61161557E-05
61 38 6.41453260E-03-1.05645287E-02-1.34243890E-01-2.93703753E-02-2.26976061E-02
61 39-3.20382609E-05-9.99171914E-02-2.89269132E-01 4.54199308E-04 7.26316862E-03
61 40-9.62530035E-03 2.36213173E-03-1.40604304E-04 2.01145687E-05 3.72019073E-05
61 41-1.27994776E-02 6.83594749E-02 6.12594633E-01-3.68367819E-02 3.04304620E-02
61 42-2.15357495E-04-4.57931920E-01 4.43340594E-01-2.81613917E-03 3.67860482E-03
61 43-5.28539492E-03 1.60679010E-03-5.97702181E-03 2.51402532E-05 1.49646390E-07
61 44 6.72499824E-02 1.13401503E+00-2.14811756E-03 3.65772070E-03-1.76093777E-05
61 45 3.41061011E-03 4.59024226E-01-1.74027443E-03 7.52391728E-03-2.63533618E-05
61 46-3.47568907E-02-1.08506212E+00 1.06847002E-02-5.51055937E-03 5.29631596E-05
61 47-3.47604931E-02-1.08507113E+00 3.81677844E-04 1.20148334E-02-3.04498612E-05
61 48 3.41926038E-03 4.59130795E-01 5.72725789E-03-5.18026249E-03 3.40527248E-05
61 49 6.72497423E-02 1.13399544E+00 2.14822767E-03-3.65756254E-03 1.72447409E-05
61 50 3.41999640E-03 4.59136060E-01-5.72715376E-03 5.18031900E-03-3.47294997E-05
61 51 3.41012703E-03 4.59033189E-01 1.74014015E-03-7.52419618E-03 2.71190262E-05
61 52-3.47570590E-02-1.08506179E+00-1.06847875E-02 5.51069839E-03-5.29472743E-05
62  1-2.63400906E-02-7.43559898E-02 1.20419179E+00 2.56434078E-02 1.79137453E-02
62  2 4.49144378E-05 5.63340785E-01 1.10564907E+00-9.74576619E-04 1.60872930E-02
62  3 7.64055845E-03-2.37278515E-02-1.11424861E-02 1.96618748E-04-1.38860610E-04
62  4 1.41139601E-02 8.16127194E-02-1.06162437E+00 2.48439331E-02-6.78146778E-02
62  5 2.79705222E-04 7.30386779E-01-1.26533719E+00 6.07094964E-03-1.22068578E-02
62  6-3.83008955E-03 1.60369474E-02-4.83799548E-03-1.05013417E-04 4.49752853E-05
62  7 6.19861522E-03-1.35639323E-03-3.55909993E-01 3.58768920E-02 4.42366171E-02
62  8 9.76858893E-06-1.61290500E+00-8.98494460E-01-3.30617340E-03-9.15172178E-03
62  9 4.63298737E-03 4.51873441E-03 6.85086137E-03-7.38825557E-05 2.39076107E-05
62 10-6.18834887E-03 1.37787652E-03 3.55628690E-01-5.61163141E-02-9.82325287E-03
62 11-1.77673409E-04 1.56958032E+00 9.72297038E-01 2.97545266E-03-6.41991660E-03
62 12 1.09338320E-02-4.51391544E-03 3.14960742E-03-1.73011460E-05-3.75257643E-05
62 13-1.41064300E-02-8.16056992E-02 1.06154283E+00 4.71933306E-02-5.46860896E-02
62 14 3.19695598E-04 7.50686240E-01-1.25344572E+00 6.11075509E-03 9.37711763E-03
62 15 6.65860531E-03-1.60357229E-02 6.66688227E-03 8.80696323E-05-4.71559957E-05
62 16 2.63371875E-02 7.43598264E-02-1.20394344E+00-2.81250678E-02-1.37083247E-02
62 17-6.72491319E-05-1.24007196E+00 4.57260537E-02-4.60944519E-03-1.43123975E-03
62 18-2.22952583E-02 2.37264981E-02 1.71956992E-03-1.09814850E-04 1.50800396E-04
62 19-2.05887731E-02-8.56782287E-02 1.68171147E+00-6.14762291E-02 1.04574157E-01
62 20-5.04057928E-04-8.93447383E-01 1.51974694E+00-7.29461384E-03 9.84219975E-03
62 21 8.05181093E-03-1.78940107E-02 1.85524197E-03 1.08113968E-04-7.53172765E-05
62 22 2.05887752E-02 8.56789090E-02-1.68170438E+00-6.14768501E-02 1.04574244E-01
62 23-4.99221932E-04-8.93435458E-01 1.51975793E+00-7.29086892E-03-9.84182934E-03
62 24-8.05229436E-03 1.78941237E-02-1.85543349E-03-1.08184299E-04 7.51076591E-05
62 25-6.19827052E-03 1.35875416E-03 3.55899098E-01 3.58774054E-02 4.42367098E-02
62 26 1.07169406E-05-1.61290096E+00-8.98497918E-01-3.27709838E-03 9.15169238E-03
62 27-4.63333981E-03-4.51835257E-03-6.85061839E-03 7.45047728E-05-2.43092075E-05
62 28 6.18802822E-03-1.37991855E-03-3.55619445E-01-5.61159171E-02-9.82338004E-03
62 29-1.72855058E-04 1.56958351E+00 9.72288733E-01 2.89202571E-03 6.41973404E-03
62 30-1.09332836E-02 4.51354955E-03-3.14978897E-03 1.59494713E-05 3.78000910E-05
62 31 1.41067253E-02 8.16060762E-02-1.06155549E+00 4.71933537E-02-5.46855247E-02
62 32 3.10189366E-04 7.50690307E-01-1.25345208E+00 6.02197725E-03-9.37744099E-03
62 33-6.65852968E-03 1.60359707E-02-6.66683585E-03-8.49807113E-05 4.72667608E-05
62 34-3.03359431E-02-1.36286697E+00-1.72790967E-03-3.43524361E-03 3.18946083E-06
62 35-2.63376285E-02-7.43604951E-02 1.20396136E+00-2.81258483E-02-1.37088888E-02
62 36-6.53032914E-05-1.24008913E+00 4.57292288E-02-4.48099941E-03 1.43132547E-03
62 37 2.22955223E-02-2.37268478E-02-1.71951551E-03 1.06724997E-04-1.49007797E-04
62 38 2.63401997E-02 7.43566240E-02-1.20419616E+00 2.56446385E-02 1.79152807E-02
62 39 4.40001202E-05 5.63344615E-01 1.10567240E+00-9.93109557E-04-1.60874324E-02
62 40-7.64060302E-03 2.37280354E-02 1.11427675E-02-1.90654123E-04 1.37641705E-04
62 41-1.41138787E-02-8.16137431E-02 1.06161657E+00 2.48443150E-02-6.78152111E-02
62 42 2.61767375E-04 7.30391332E-01-1.26535587E+00 5.94791769E-03 1.22068003E-02
62 43 3.83031095E-03-1.60371112E-02 4.83821478E-03 1.01145120E-04-4.41076944E-05
62 44 3.83702495E-02 1.66957097E+00-1.15112945E-03 1.95839398E-03-9.47560883E-06
62 45 2.65284145E-02 8.73287285E-01-2.50272634E-03-4.15403555E-03 2.24304051E-06
62 46-3.03373340E-02-1.36275469E+00 3.83799441E-03-1.58878705E-04 1.42878002E-05
62 47 3.03353195E-02 1.36286377E+00-1.72777716E-03-3.43515079E-03 2.84008071E-06
62 48-2.65270227E-02-8.73390534E-01 4.84323983E-03 1.65638523E-04 1.70801137E-05
62 49-3.83707412E-02-1.66957983E+00-1.15145273E-03 1.95821943E-03-8.93599826E-06
62 50 2.65274592E-02 8.73401436E-01 4.84328042E-03 1.65529342E-04 1.65736367E-05
62 51-2.65288584E-02-8.73312316E-01-2.50270505E-03-4.15382643E-03 2.75578136E-06
62 52 3.03384397E-02 1.36278144E+00 3.83828878E-03-1.58950266E-04 1.35463121E-05
63  1 1.03303740E-06-3.16287794E-07-3.61048838E-05 6.21598444E-04-4.71452159E-04
63  2-1.73702032E-01 1.90526649E-03-1.46505860E-03-5.43368517E-01-4.26639089E-05
63  3 4.84835541E-05-5.81964522E-06-1.74982611E-05 6.93717969E-03 1.03736040E-02
63  4-1.73781460E-06 4.34462264E-06 1.01074142E-04-6.19153068E-04 4.68931351E-04
63  5 1.71824490E-01-1.89953932E-03 1.41815692E-03 5.20569710E-01-3.65865739E-05
63  6-5.83232098E-05 9.49097838E-05 5.90076849E-05 5.67283966E-03-1.26868145E-02
63  7 6.31234407E-07-6.31495135E-07 6.53850353E-06 6.94345195E-04-5.21129531E-04
63  8-1.94116603E-01 1.70889180E-03-1.25410735E-03-4.57024507E-01 8.90348263E-05
63  9 1.40105634E-05-1.03045390E-04-4.77790501E-05-1.41411390E-02 3.31477994E-03
63 10 4.93323412E-07-3.00690923E-06-7.07404984E-05-6.98820330E-04 5.27877776E-04
63 11 1.94114499E-01-1.69035144E-03 1.14595818E-03 4.57056021E-01-2.51520978E-05
63 12 6.48258355E-05-3.96737377E-05-4.11572743E-05 3.98651482E-03 1.39682242E-02
63 13-1.53183515E-07 2.38674076E-06-1.34508484E-05 6.15173900E-04-4.65591151E-04
63 14-1.71830061E-01 1.87475457E-03-1.37486544E-03-5.20610515E-01-5.18078145E-05
63 15-5.26994431E-05 1.04507258E-04 6.43506514E-05 8.32458088E-03-1.11267805E-02
63 16 7.62808713E-07-6.11066265E-07-9.84046304E-06-6.28080698E-04 4.74702644E-04
63 17 1.73712172E-01-1.95192824E-03 1.49494288E-03 5.43387240E-01 7.69756529E-05
63 18-3.72876927E-06-7.32468836E-05-2.98414871E-05-1.24357389E-02-1.01816952E-03
63 19 2.32728995E-06 5.64958860E-06-4.46069548E-05-8.77049233E-06 1.06597163E-05
63 20-1.69233523E-05 5.48504230E-05 8.13271852E-05-5.42798047E-06-1.63311984E-04
63 21 7.32847613E-05 9.00272225E-05 1.65597623E-05 2.66521822E-02 1.56700199E-02
63 22-1.01877213E-06-3.02726825E-06 3.68771921E-05 8.27919333E-06-2.14945299E-06
63 23-1.62702962E-05-3.84594605E-05-1.12630010E-04-3.55691029E-06 1.65115596E-04
63 24-7.41878001E-05-9.09277958E-05-1.57182475E-05-2.66521703E-02-1.56699899E-02
63 25 6.27849256E-07 1.09489064E-06-2.16490677E-05 6.83001519E-04-5.26742847E-04
63 26-1.94117268E-01 1.57708515E-03-1.14686074E-03-4.57027028E-01-8.55877651E-05
63 27-1.74470864E-05 1.03034851E-04 5.16446034E-05 1.41411117E-02-3.31480211E-03
63 28 4.60993347E-07-6.34718140E-06-4.67226448E-05-6.83318615E-04 5.27002305E-04
63 29 1.94115302E-01-1.63928033E-03 1.33841362E-03 4.57057457E-01 2.47460163E-05
63 30-6.54783574E-05 4.07323411E-05 3.80797529E-05-3.98647778E-03-1.39682189E-02
63 31-7.91432417E-07 4.39931605E-06 5.76381265E-05 6.03942925E-04-4.63680213E-04
63 32-1.71830251E-01 1.80340236E-03-1.46107544E-03-5.20611691E-01 5.05331964E-05
63 33 5.30504544E-05-1.03583651E-04-6.21751860E-05-8.32465608E-03 1.11268193E-02
63 34 4.78410710E-06-7.15388771E-05 5.32213149E-05-4.18498107E-05-1.51414919E-02
63 35 5.50103637E-07-1.34293665E-06 9.09607309E-06-6.10203745E-04 4.66707145E-04
63 36 1.73712438E-01-1.92287964E-03 1.45743936E-03 5.43388138E-01-7.45916395E-05
63 37 4.69754180E-06 6.98940977E-05 3.08841853E-05 1.24357790E-02 1.01815809E-03
63 38 1.41846725E-07-1.99332753E-06-3.18627391E-05 6.12331352E-04-4.66449944E-04
63 39-1.73702270E-01 1.94542461E-03-1.46461542E-03-5.43368580E-01 4.23436978E-05
63 40-4.83447452E-05 6.00104736E-06 1.89321705E-05-6.93715332E-03-1.03735733E-02
63 41-1.13656967E-06 1.61272816E-06 3.09081791E-05-6.02439535E-04 4.63280430E-04
63 42 1.71824726E-01-1.79011477E-03 1.41737320E-03 5.20570842E-01 3.31953251E-05
63 43 6.01041725E-05-9.32994977E-05-6.17724989E-05-5.67284990E-03 1.26869069E-02
63 44 3.28161738E-06 9.17873403E-05-7.50332477E-07 6.64160589E-07-9.49046436E-07
63 45 3.90183325E-06-4.63169993E-06 5.32217408E-05-4.05480568E-05-1.49415594E-02
63 46 6.01600186E-06-3.70724245E-05-5.35708017E-05 4.03571686E-05 1.51423109E-02
63 47-6.16628448E-06-3.12156539E-05 5.49652781E-05-4.12970235E-05-1.51414561E-02
63 48-1.57457992E-06 9.84903801E-06-5.36497008E-05 4.00953748E-05 1.49403140E-02
63 49-1.48173352E-06 7.82175209E-05 5.16258602E-07-3.40210617E-07-8.95479281E-07
63 50 6.14940902E-06 1.51749707E-05-5.19664222E-05 4.11591487E-05 1.49403368E-02
63 51 4.32617565E-06-1.87594226E-05 5.29760178E-05-4.00353860E-05-1.49415529E-02
63 52 6.39897308E-06-2.97295526E-05-5.37641841E-05 4.13064397E-05 1.51423591E-02
64  1-2.28756981E-02 1.05737917E-02 1.48803148E+00 4.48584688E-02 7.25129720E-02
64  2-3.86067139E-05 7.24900562E-01 6.29145561E-01 8.93028233E-04 1.29155836E-02
64  3-2.12064630E-03-1.07949373E-02-1.21567039E-03 1.02746071E-04-3.13085333E-05
64  4-1.99778209E-03 1.02626027E-02 3.60105232E-03-4.33687559E-03 2.88600469E-02
64  5-8.93470759E-05 1.53176599E+00 1.99242332E-01 4.96964523E-03 1.84206098E-02
64  6-1.83496287E-02-7.09811519E-05 8.30324208E-03 5.31403111E-05 8.69737475E-05
64  7 1.37584650E-02-1.13423074E-01-1.31643713E+00 2.00742639E-02-3.65264918E-02
64  8 1.70908344E-04-1.60329322E+00 1.68111852E+00-1.02720821E-02-1.88200413E-02
64  9 2.58606458E-02-7.04060451E-03-4.32513338E-02 6.91740359E-05-2.58835579E-04
64 10-1.37525890E-02 1.13433407E-01 1.31616985E+00 2.21588002E-02-3.53008120E-02
64 11 1.77455528E-04-6.88436780E-01 2.21873671E+00-8.50249583E-03 1.65544258E-02
64 12-2.35965374E-02 7.04211157E-03 4.47047318E-02-8.15028111E-05 2.55049447E-04
64 13 2.00000941E-03-1.02561323E-02-3.10620429E-03-2.30528695E-02 1.78077201E-02
64 14-1.34730428E-04-9.18659214E-01-1.24179382E+00 4.58852992E-05 3.54521182E-03
64 15-3.61333910E-03 6.81272834E-05-2.24069533E-02 7.56916875E-05-6.95223158E-05
64 16 2.28862515E-02-1.05425055E-02-1.48820764E+00-8.51538175E-02-3.90621585E-03
64 17-2.96260247E-04-9.02389368E-01-3.27342005E-01-2.36379169E-03-5.40547641E-04
64 18-1.02590662E-02 1.07996139E-02-6.74594752E-03-2.91738256E-05 4.17005722E-05
64 19 4.82924888E-06-1.06564384E-05-1.55367820E-04-3.64790897E-02-2.14831001E-02
64 20-7.17153853E-05-2.16535780E+00-1.27318243E+00-4.19864532E-03-1.24938070E-02
64 21 1.24941114E-02-3.04403549E-07 8.02668308E-03-7.11840180E-05-9.97184933E-06
64 22 4.88416249E-06-1.01627330E-05-1.59926211E-04 3.64792527E-02 2.14831795E-02
64 23 7.13244851E-05 2.16534479E+00 1.27319473E+00 4.27903831E-03-1.24937778E-02
64 24 1.24944811E-02-7.03302317E-07 8.02628655E-03-7.43581299E-05-1.05267512E-05
64 25 1.37582732E-02-1.13422576E-01-1.31641891E+00-2.00735154E-02 3.65269225E-02
64 26-1.76078059E-04 1.60328426E+00-1.68111442E+00 1.01925693E-02-1.88199862E-02
64 27 2.58607639E-02-7.04077771E-03-4.32509607E-02 6.91976038E-05-2.54884929E-04
64 28-1.37526642E-02 1.13432616E-01 1.31617154E+00-2.21590802E-02 3.53006562E-02
64 29-1.65651587E-04 6.88441918E-01-2.21873152E+00 8.45591080E-03 1.65542225E-02
64 30-2.35963857E-02 7.04216322E-03 4.47045096E-02-8.19188705E-05 2.52773742E-04
64 31 1.99990341E-03-1.02557715E-02-3.10788341E-03 2.30537857E-02-1.78086776E-02
64 32 1.28081344E-04 9.18665189E-01 1.24177411E+00-1.40403533E-04 3.54517191E-03
64 33-3.61325558E-03 6.80836702E-05-2.24071006E-02 7.38124546E-05-6.62746749E-05
64 34 3.61382850E-02 4.11812344E-01 8.50358474E-03 7.64120649E-04 2.72638529E-05
64 35 2.28857806E-02-1.05431546E-02-1.48818869E+00 8.51528995E-02 3.90621097E-03
64 36 2.91798413E-04 9.02370042E-01 3.27345045E-01 2.28883295E-03-5.40674026E-04
64 37-1.02586752E-02 1.07993492E-02-6.74608003E-03-2.81471895E-05 4.16296543E-05
64 38-2.28754017E-02 1.05740936E-02 1.48800657E+00-4.48576888E-02-7.25125379E-02
64 39 3.40525663E-05-7.24894466E-01-6.29129874E-01-8.56395218E-04 1.29153729E-02
64 40-2.12086108E-03-1.07945118E-02-1.21572816E-03 9.78183536E-05-3.24217273E-05
64 41-1.99775638E-03 1.02619053E-02 3.60057259E-03 4.33617736E-03-2.88605108E-02
64 42 1.00730874E-04-1.53175057E+00-1.99242517E-01-4.83665476E-03 1.84205829E-02
64 43-1.83496949E-02-7.08880631E-05 8.30323455E-03 5.38575673E-05 8.61606684E-05
64 44 1.35246668E-06-1.16652564E-04-3.01538153E-03-1.77519710E-03-6.23466094E-06
64 45 1.31768230E-02 6.06902812E-01-1.04785543E-02 4.28331668E-03-4.97294489E-05
64 46-3.61319480E-02-4.11628458E-01 4.81078587E-03 7.06249411E-03-2.13556570E-06
64 47 3.61382304E-02 4.11835391E-01-8.50369506E-03-7.64336948E-04-2.87493151E-05
64 48-1.31746543E-02-6.06911319E-01 1.35424351E-03 1.12399243E-02-2.54883523E-05
64 49 4.68672178E-06-1.45699736E-04 3.01510226E-03 1.77557553E-03 6.22000259E-06
64 50-1.31748231E-02-6.06894752E-01-1.35430304E-03-1.12399135E-02 2.57840503E-05
64 51 1.31754470E-02 6.06894588E-01 1.04783915E-02-4.28352971E-03 4.74021075E-05
64 52-3.61323945E-02-4.11614427E-01-4.81043795E-03-7.06247207E-03 2.18812530E-06
65  1 3.55139028E-06 9.16629816E-07-1.44416169E-04-2.85702793E-04 2.11329095E-04
65  2 8.22528832E-02-1.28847974E-03 9.26406644E-04 3.85120731E-01-8.34924352E-06
65  3-1.60359402E-06 9.95283754E-06 9.23141333E-07 1.04306041E-03-1.97016813E-04
65  4-5.01276123E-07-8.37943619E-06-1.28453347E-04 2.19119811E-04-1.72192674E-04
65  5-6.08170788E-02 1.97931242E-03-1.51297064E-03-5.56036935E-01 6.66922131E-06
65  6 1.05225484E-04-1.11894706E-04-7.90840181E-05-5.91763569E-04 2.32249960E-02
65  7 1.47514670E-06 1.04063408E-05-6.06507318E-05-9.43438397E-04 7.14342543E-04
65  8 2.67302595E-01-3.21900292E-03 2.30005842E-03 8.83069580E-01-3.38470929E-05
65  9-3.74776633E-05 7.13247561E-05 4.16130423E-05 4.47626426E-03-8.71328957E-03
65 10-4.97422074E-07-1.07762355E-05 6.53518591E-05 9.69340428E-04-7.36112284E-04
65 11-2.67313957E-01 3.26805747E-03-2.37058611E-03-8.83047611E-01-2.77002937E-05
65 12-4.14744163E-05 6.91747101E-05 4.79712732E-05 5.43216156E-03-8.15022156E-03
65 13 1.99277387E-06 1.42813879E-05 1.10546363E-04-1.97974443E-04 1.59731770E-04
65 14 6.08249027E-02-1.99318825E-03 1.46670006E-03 5.56050805E-01 1.20534896E-04
65 15 5.87084106E-05-1.79243307E-04-1.01108813E-04-2.00035875E-02 1.18079382E-02
65 16-2.47342872E-06 1.42146406E-06 1.20088431E-04 3.02572384E-04-2.39007526E-04
65 17-8.22707463E-02 1.42215193E-03-1.20334878E-03-3.85136140E-01 5.35919084E-06
65 18-6.69503619E-06 1.33584535E-06 4.28045225E-06-3.31691641E-04-1.00390940E-03
65 19-3.84951833E-06-1.40426048E-05 1.04789319E-04 3.55365415E-04-2.58244505E-04
65 20-9.60052916E-02 2.81056006E-03-2.12186836E-03-8.10951932E-01 1.08209465E-04
65 21 1.32669726E-04-2.40879191E-04-1.43031887E-04-1.67842505E-02 2.85585529E-02
65 22 5.01471486E-06 2.32374854E-05-6.03937528E-05-3.29222364E-04 2.52673696E-04
65 23 9.60055085E-02-2.90262941E-03 2.29655952E-03 8.10949811E-01 9.77302306E-05
65 24 1.37765568E-04-2.35495799E-04-1.52907281E-04-1.67841658E-02 2.85585926E-02
65 25-2.14145018E-07-8.26031608E-06 2.82926468E-05 9.59883344E-04-7.35071763E-04
65 26-2.67301867E-01 3.10424222E-03-2.57775543E-03-8.83066494E-01-2.03379866E-05
65 27-4.40170114E-05 6.43549980E-05 4.51155287E-05 4.47629438E-03-8.71325716E-03
65 28 4.66217437E-06 8.22113720E-06-1.68795345E-04-9.33957168E-04 7.12844205E-04
65 29 2.67313753E-01-2.98348178E-03 2.35183363E-03 8.83047262E-01-3.73340862E-05
65 30-3.48338667E-05 7.21679530E-05 4.23664371E-05 5.43213539E-03-8.15020601E-03
65 31-8.69336673E-07-3.94634932E-06-3.90481676E-05 2.26389760E-04-1.64482195E-04
65 32-6.08242325E-02 1.96911486E-03-1.49422015E-03-5.56049402E-01 1.24860554E-04
65 33 5.51925794E-05-1.80053133E-04-9.42240992E-05-2.00035943E-02 1.18079932E-02
65 34 2.31222057E-07-3.14689255E-05 4.19137598E-05-3.18601812E-05-1.17837362E-02
65 35 1.62011189E-06-3.45607702E-06-9.54949206E-05-2.82966902E-04 2.08781090E-04
65 36 8.22703904E-02-1.32575618E-03 9.80072524E-04 3.85135652E-01 1.60323686E-06
65 37-4.03251962E-06 2.42928275E-06 1.90911641E-06-3.31765935E-04-1.00395606E-03
65 38-1.64656102E-06-3.89145601E-06 4.88906084E-05 3.00547887E-04-2.26540617E-04
65 39-8.22524891E-02 1.45002011E-03-1.08274555E-03-3.85117836E-01-5.45356077E-06
65 40-2.32755991E-07 5.68631676E-06 8.02989353E-06 1.04308683E-03-1.96992336E-04
65 41-2.43921830E-06 6.19891271E-06 2.21177600E-04-2.11359499E-04 1.55515815E-04
65 42 6.08167939E-02-1.97929595E-03 1.44476919E-03 5.56034970E-01 8.69555070E-07
65 43 1.13120056E-04-1.13989611E-04-8.91397444E-05-5.91715776E-04 2.32249121E-02
65 44-6.03260857E-06 5.51287212E-05 6.61148271E-05-4.99601781E-05-1.85267856E-02
65 45-8.91309833E-06-2.21885594E-05-2.13858739E-05 1.81720855E-05 6.41001587E-03
65 46-2.01627590E-05 3.49234443E-05 3.99322067E-05-3.01727199E-05-1.17863206E-02
65 47 1.62700028E-05 3.39966754E-05-4.16956719E-05 3.39646291E-05 1.17837618E-02
65 48 9.23845330E-06-1.64336720E-07 2.12746186E-05-1.80133506E-05-6.41074220E-03
65 49 1.60412769E-05-7.10458254E-05-6.68005097E-05 5.10669835E-05 1.85267617E-02
65 50-1.02752805E-06-8.49170489E-06-2.28065319E-05 1.72588028E-05 6.41070842E-03
65 51 1.08004909E-05-1.86458505E-05 2.52366348E-05-1.65036718E-05-6.40992714E-03
65 52 2.11434455E-05-2.18578876E-05-4.34233898E-05 3.43248805E-05 1.17862298E-02
66  1 2.61125360E-02-3.55203205E-02-1.46511228E+00 4.67159335E-02-1.27006083E-01
66  2 5.04280200E-04 5.69059977E-01-1.00158087E+00 4.73261654E-03-9.46492034E-03
66  3-1.29950797E-03 1.07644283E-02-1.93687865E-02-3.13113253E-05-3.20895865E-05
66  4 1.57898106E-02-1.53645045E-02-1.42916169E+00 1.88633991E-03-8.70652824E-02
66  5 2.53469367E-04-6.04961759E-01-6.43539991E-01-3.58796922E-04 3.19766996E-04
66  6-8.21412583E-03 7.89435884E-03 3.28855140E-02-1.21438970E-04 1.66311599E-04
66  7 3.61171463E-03 8.27511430E-02-2.24937548E-01 4.65084022E-04-8.63393236E-02
66  8 2.08181868E-04-8.89419206E-01-1.71410596E+00 1.38406986E-03-2.13591233E-02
66  9 6.97076913E-03 1.43883542E-02-3.33845322E-03-1.37991505E-04 1.30852498E-05
66 10-5.19692997E-03-8.33915510E-02 3.20221167E-01 7.34140653E-02-3.98355503E-02
66 11 4.01527792E-04 1.90636860E+00-2.04150104E-02 6.98556042E-03 3.14975459E-03
66 12 1.19992402E-02-1.51489948E-02 1.63038408E-02 3.12043206E-05-2.51652472E-05
66 13-1.50408867E-02 1.66586940E-02 1.39976724E+00 7.56067742E-02-4.36961026E-02
66 14 3.85072031E-04 8.19050759E-01 1.92610023E-01 2.37101843E-03-1.83484569E-02
66 15 2.55602087E-02-7.21175179E-03-2.17272405E-02 1.45360283E-05-1.81581134E-04
66 16-2.61822971E-02 3.51053869E-02 1.44228417E+00 8.72732700E-02-1.05209151E-01
66 17 6.10320024E-04 5.99934203E-01-9.94480022E-01 4.91448182E-03 1.68043368E-02
66 18-6.15674367E-03-1.06475931E-02 1.42195318E-02 7.57383126E-05 3.76613276E-05
66 19-2.60217199E-02-1.07182036E-01 1.03483713E+00 2.47961230E-02-4.23711207E-02
66 20 2.07746091E-04-5.88327059E-01 1.06629728E+00-4.89474117E-03 1.52877569E-02
66 21 2.40405852E-03-1.76918154E-02 1.35448249E-02 1.00823583E-04-1.78959959E-05
66 22 2.60219370E-02 1.07175885E-01-1.03486667E+00 2.47947033E-02-4.23677205E-02
66 23 1.99520064E-04-5.88290657E-01 1.06629467E+00-5.06615746E-03-1.52863734E-02
66 24-2.40502774E-03 1.76914012E-02-1.35425673E-02-9.67336556E-05 1.10843540E-05
66 25-3.61224208E-03-8.27466990E-02 2.24975067E-01 4.62599627E-04-8.63361366E-02
66 26 2.56118574E-04-8.89387783E-01-1.71408217E+00 1.55690351E-03 2.13569314E-02
66 27-6.96929500E-03-1.43876364E-02 3.33646503E-03 1.36931168E-04-1.09201519E-05
66 28 5.19600773E-03 8.33973938E-02-3.20150376E-01 7.34143860E-02-3.98384585E-02
66 29 3.44291319E-04 1.90639895E+00-2.04423195E-02 6.68920895E-03-3.15046033E-03
66 30-1.19993019E-02 1.51497623E-02-1.63057451E-02-3.05262517E-05 2.86336880E-05
66 31 1.50426544E-02-1.66616492E-02-1.39985730E+00 7.56099921E-02-4.37016317E-02
66 32 3.82004230E-04 8.19079110E-01 1.92565692E-01 2.40631165E-03 1.83484984E-02
66 33-2.55611524E-02 7.21265404E-03 2.17281273E-02-1.17555084E-05 1.76751829E-04
66 34-9.38517394E-02-1.55789907E-01 7.20717890E-04 1.86143254E-02-4.69014097E-05
66 35 2.61817954E-02-3.51024983E-02-1.44223563E+00 8.72689179E-02-1.05209795E-01
66 36 5.85276637E-04 5.99901318E-01-9.94512677E-01 4.75454959E-03-1.68057486E-02
66 37 6.15781301E-03 1.06479356E-02-1.42207234E-02-7.26278963E-05-3.52629440E-05
66 38-2.61132411E-02 3.55235500E-02 1.46516937E+00 4.67130343E-02-1.27009728E-01
66 39 5.13187089E-04 5.68997741E-01-1.00158785E+00 4.73378398E-03 9.46456641E-03
66 40 1.29931806E-03-1.07638845E-02 1.93669296E-02 2.99448505E-05 3.00117977E-05
66 41-1.57879574E-02 1.53614240E-02 1.42905465E+00 1.88183781E-03-8.70601381E-02
66 42 2.34647028E-04-6.05006638E-01-6.43497673E-01-4.58848416E-04-3.19725215E-04
66 43 8.21301430E-03-7.89328908E-03-3.28840446E-02 1.19305219E-04-1.66798943E-04
66 44 1.13946218E-02 7.71500049E-01 2.50298961E-03-4.13346853E-03 2.20197344E-05
66 45-5.41877538E-02-3.01018322E-01 1.44039535E-02 1.06138793E-03 4.81900502E-05
66 46-9.42651005E-02-1.45616561E-01-1.70922139E-02 8.58496097E-03-8.34375847E-05
66 47 9.38485845E-02 1.55758704E-01 7.20831735E-04 1.86139122E-02-4.90543481E-05
66 48 5.21003195E-02 3.01144128E-01-7.57514152E-03-1.18452001E-02 5.82126104E-06
66 49-1.13977356E-02-7.71470721E-01 2.50365962E-03-4.13377628E-03 1.80062458E-05
66 50-5.21036297E-02-3.01115793E-01-7.57578839E-03-1.18461835E-02 5.10489480E-06
66 51 5.41831020E-02 3.01047741E-01 1.44028899E-02 1.06108582E-03 4.79774389E-05
66 52 9.42596112E-02 1.45588443E-01-1.70916924E-02 8.58434567E-03-8.41453848E-05
67  1-2.48683508E-03-1.39917975E-02-8.14687580E-01-9.78297038E-02 1.52605478E-02
67  2-3.94781359E-04-3.08493670E-01 2.37576352E-01-1.75200498E-03 9.88309624E-03
67  3-1.43640653E-02 4.48096907E-03-2.15228105E-02 7.99029978E-05-1.92376638E-05
67  4 2.56397165E-02 4.73002564E-02-9.86880801E-01 1.53977509E-02 1.24826497E-02
67  5 1.66033540E-05-1.37186921E+00-7.26820815E-01-2.95273825E-03-1.69519084E-02
67  6-6.91286341E-03 2.38647718E-02-3.82222334E-03-1.58714359E-04 8.32481377E-05
67  7-5.62041989E-02-2.35290321E-02 3.38830145E+00 5.07183872E-02-9.78929169E-02
67  8 4.46481826E-04 7.50944344E-01-1.33034108E+00 6.27659487E-03 1.91713045E-02
67  9 7.82336516E-03-2.69946697E-02 3.28230458E-02 1.00278980E-04 9.79140366E-06
67 10-5.60840697E-02-2.11880491E-02 3.38086591E+00-6.29342645E-02 9.30490746E-02
67 11-4.72870603E-04-8.50512381E-01 1.30399828E+00-6.58358429E-03 3.45934253E-02
67 12-8.01525341E-03-2.65781719E-02 2.24243181E-02 1.93498862E-04 2.10487271E-05
67 13 2.60599877E-02 4.68460091E-02-1.02585369E+00 1.62795869E-02 8.60935406E-03
67 14 3.61688994E-05-1.32568502E+00-8.51261096E-01-2.48513686E-03-1.15875068E-02
67 15-1.24782859E-02 2.40657927E-02-6.33691327E-03-1.30196249E-04 9.14021690E-05
67 16-1.74339730E-03-1.49904793E-02-8.56063771E-01-3.67155721E-02-8.99552613E-02
67 17 1.10597012E-04 4.04719895E-02-3.57417249E-01 1.11523255E-03-2.49554246E-02
67 18 2.01745158E-02 4.78090879E-03 1.55509456E-04-1.24477537E-04-4.75366351E-05
67 19 3.58779456E-04 1.49627640E-03-1.45132411E-02-2.75336301E-03-8.29198373E-04
67 20-4.83772943E-06 2.06433905E+00 1.19385993E+00 4.05676009E-03-4.65549219E-03
67 21 4.41167226E-03 2.43819930E-04 2.66841504E-03-2.81501862E-05-4.69869713E-06
67 22-3.58904901E-04-1.50041003E-03 1.45075801E-02-2.75437866E-03-8.27499462E-04
67 23-1.25789693E-05 2.06435154E+00 1.19385024E+00 4.11330079E-03 4.65653381E-03
67 24-4.41159074E-03-2.44943067E-04-2.66691847E-03 2.69791404E-05 2.93808262E-06
67 25 5.62038541E-02 2.35322578E-02-3.38826817E+00 5.07170309E-02-9.78891686E-02
67 26 4.47590979E-04 7.50962190E-01-1.33031239E+00 6.27097346E-03-1.91729204E-02
67 27-7.82199601E-03 2.69949165E-02-3.28240773E-02-1.00048738E-04-6.70267480E-06
67 28 5.60834725E-02 2.11925296E-02-3.38081497E+00-6.29344955E-02 9.30466078E-02
67 29-4.77738450E-04-8.50487311E-01 1.30399853E+00-6.55250454E-03-3.45935568E-02
67 30 8.01501711E-03 2.65785397E-02-2.24254139E-02-1.87536393E-04-2.05246969E-05
67 31-2.60583976E-02-4.68480192E-02 1.02577417E+00 1.62805507E-02 8.60566693E-03
67 32 3.09545598E-05-1.32566378E+00-8.51294761E-01-2.34972204E-03 1.15873453E-02
67 33 1.24775708E-02-2.40649161E-02 6.33712536E-03 1.27447743E-04-9.18538001E-05
67 34 1.63536264E-02-3.78142683E-01-2.98255156E-03-1.80046766E-02 3.84047414E-05
67 35 1.74243665E-03 1.49926603E-02 8.56128040E-01-3.67193317E-02-8.99533005E-02
67 36 1.12228776E-04 4.04392720E-02-3.57430238E-01 1.10771376E-03 2.49551987E-02
67 37-2.01739856E-02-4.78121317E-03-1.56218505E-04 1.21178479E-04 4.77007938E-05
67 38 2.48654774E-03 1.39932301E-02 8.14714186E-01-9.78322563E-02 1.52581141E-02
67 39-3.83044192E-04-3.08551757E-01 2.37588619E-01-1.71593015E-03-9.88336524E-03
67 40 1.43641825E-02-4.48081723E-03 2.15216051E-02-8.11926019E-05 1.60513709E-05
67 41-2.56380832E-02-4.73025669E-02 9.86784884E-01 1.53939851E-02 1.24859797E-02
67 42 2.41764823E-05-1.37189997E+00-7.26787207E-01-2.88565827E-03 1.69517476E-02
67 43 6.91213074E-03-2.38638784E-02 3.82308045E-03 1.55873464E-04-8.19723679E-05
67 44-1.61285529E-04-1.09003657E-02 4.15183383E-03 2.51877224E-03 8.19977449E-06
67 45-7.50214476E-02 6.34610239E-03 1.27476958E-02 7.66442832E-03 2.54795687E-05
67 46-1.37517761E-02 3.82455063E-01-1.67181592E-02 5.91468758E-03-7.55332236E-05
67 47-1.63550110E-02 3.78131125E-01-2.98256604E-03-1.80050516E-02 3.82406915E-05
67 48-7.65113659E-02-2.12601147E-03 1.31158671E-02 7.75048317E-03 2.62786077E-05
67 49 1.62958494E-04 1.09037773E-02 4.15185696E-03 2.51891521E-03 8.04257237E-06
67 50 7.65111374E-02 2.14211376E-03 1.31158394E-02 7.74979158E-03 2.51306950E-05
67 51 7.50193809E-02-6.32899980E-03 1.27467457E-02 7.66448438E-03 2.39596231E-05
67 52 1.37471650E-02-3.82469883E-01-1.67174398E-02 5.91438479E-03-7.52694545E-05
68  1 9.74852082E-03-5.20278286E-02-1.04096725E+00-5.36700250E-02-6.90809107E-02
68  2-5.59257543E-06-9.57207153E-01-1.32551260E-01-3.07976613E-03 6.20093386E-03
68  3-6.74071425E-03 5.39780390E-04 2.15901653E-02-3.52773962E-05 1.00859690E-04
68  4-3.13211733E-02 5.10346358E-02 1.70273000E+00-6.02278268E-02 8.31150840E-02
68  5-4.47297825E-04-7.06393128E-01 6.81306679E-01-4.40725165E-03-9.28096716E-04
68  6 1.44283226E-02-1.35002259E-02-1.54429138E-02 9.39468387E-05-1.43446564E-04
68  7 9.42332469E-03-8.66566627E-02-7.76611413E-01-4.26615578E-02 3.14344229E-02
68  8-2.39578011E-04 2.47395507E-01 4.35986231E-01-2.95419400E-04 3.20963980E-02
68  9-1.93431076E-02-1.27532905E-02 2.72498913E-02 1.10580965E-04 1.18818882E-04
68 10 9.42949174E-03-8.66637282E-02-7.76868256E-01 6.71727621E-03-5.25798813E-02
68 11 1.72147710E-04 5.01410181E-01 4.60470586E-03 1.81601399E-03 1.28896238E-02
68 12-1.33816284E-04-1.27558075E-02 3.96057191E-02-1.36280360E-06 1.01263557E-04
68 13-3.13173715E-02 5.10439444E-02 1.70278531E+00 4.33790606E-02-9.30395454E-02
68 14 4.08656057E-04 2.51996146E-01-9.48565261E-01 3.46226965E-03-5.67223690E-04
68 15 1.40680914E-02-1.35008677E-02-1.56825099E-02 9.68198547E-05-1.43328065E-04
68 16 9.74223326E-03-5.20371418E-02-1.04080200E+00-8.64766309E-02-1.32826495E-02
68 17-2.78187197E-04-5.81454189E-01-7.71767837E-01-4.89736532E-06 1.22310071E-02
68 18-1.27637329E-02 5.32725799E-04 1.77298409E-02 9.02801982E-07 1.05524560E-04
68 19 2.89245470E-04 1.04504817E-01 3.48966476E-01-3.42165305E-02 5.82401015E-02
68 20-2.76116978E-04 1.50042249E-01-2.55491896E-01 1.22784004E-03-2.40385520E-02
68 21 1.37487966E-02 1.02897554E-02-3.92000688E-02-3.46054866E-05-1.49556710E-04
68 22 2.90841156E-04 1.04511551E-01 3.48905694E-01 3.42191361E-02-5.82427394E-02
68 23 2.78237269E-04-1.49976773E-01 2.55612103E-01-1.26415203E-03-2.40396256E-02
68 24 1.37487721E-02 1.02908536E-02-3.92009981E-02-3.37507865E-05-1.51832792E-04
68 25 9.42575519E-03-8.66603821E-02-7.76753909E-01 4.26653271E-02-3.14440694E-02
68 26 2.46048519E-04-2.47409050E-01-4.36150090E-01 3.47482243E-04 3.20969879E-02
68 27-1.93439954E-02-1.27529925E-02 2.72487599E-02 1.08968686E-04 1.16516674E-04
68 28 9.43233621E-03-8.66576204E-02-7.77038599E-01-6.71461770E-03 5.25814085E-02
68 29-1.79957915E-04-5.01325712E-01-4.54437047E-03-1.77938147E-03 1.28878172E-02
68 30-1.34029410E-04-1.27537878E-02 3.96037107E-02-3.03841560E-06 1.01299510E-04
68 31-3.13173270E-02 5.10406904E-02 1.70273443E+00-4.33732500E-02 9.30376990E-02
68 32-3.94918704E-04-2.52000261E-01 9.48534764E-01-3.42802885E-03-5.65505067E-04
68 33 1.40669351E-02-1.35014300E-02-1.56808427E-02 9.54248516E-05-1.40875352E-04
68 34 5.41444030E-02 4.77743556E-01 2.18796143E-03-7.32924504E-03 2.80119711E-05
68 35 9.74364988E-03-5.20387595E-02-1.04084223E+00 8.64801571E-02 1.32720889E-02
68 36 2.61221720E-04 5.81487725E-01 7.71691448E-01-6.59798267E-05 1.22310841E-02
68 37-1.27640403E-02 5.32956177E-04 1.77289616E-02-1.21591470E-06 1.03235459E-04
68 38 9.74702607E-03-5.20252708E-02-1.04084565E+00 5.36693930E-02 6.90740545E-02
68 39 5.38098045E-06 9.57225792E-01 1.32503624E-01 3.02848683E-03 6.20105858E-03
68 40-6.74025384E-03 5.39195267E-04 2.15922377E-02-3.54087012E-05 9.83009376E-05
68 41-3.13232507E-02 5.10334028E-02 1.70285692E+00 6.02282122E-02-8.31199378E-02
68 42 4.28355127E-04 7.06293313E-01-6.81378441E-01 4.26903227E-03-9.27591397E-04
68 43 1.44293285E-02-1.35017371E-02-1.54447749E-02 9.23202225E-05-1.42253133E-04
68 44 5.71839922E-02-3.92748645E-01 4.44259664E-03-7.55160979E-03 3.65710861E-05
68 45 2.04200818E-02-4.10450454E-01-1.58302264E-02 3.10381995E-03-6.53783466E-05
68 46 5.41322687E-02 4.77658045E-01 5.33608322E-03-5.47625277E-03 3.40671230E-05
68 47 5.41494943E-02 4.77770298E-01-2.18810530E-03 7.32963884E-03-2.78786683E-05
68 48 2.04537200E-02-4.10697059E-01-4.99695156E-03-1.53418288E-02 2.35329170E-05
68 49 5.71838605E-02-3.92792024E-01-4.44228989E-03 7.55151209E-03-3.69511390E-05
68 50 2.04542849E-02-4.10716394E-01 4.99710164E-03 1.53414601E-02-2.48132147E-05
68 51 2.04247346E-02-4.10428686E-01 1.58315260E-02-3.10354596E-03 6.41965948E-05
68 52 5.41386516E-02 4.77648584E-01-5.33784134E-03 5.47708779E-03-3.42432450E-05
69  1 2.82697921E-02-1.47805089E-02-1.49939670E+00 9.30341248E-03-6.92156182E-02
69  2 2.22177495E-04-1.27931238E+00-1.09264342E-01-4.29972184E-03 1.58834914E-03
69  3-2.18450685E-02 2.02567194E-02 1.78326374E-03-8.22089435E-05 1.38230246E-04
69  4-4.76653621E-02 2.03855389E-02 2.36540205E+00-1.34972960E-01 3.00937010E-02
69  5-5.69998659E-04-8.78778360E-01 9.43029749E-01-5.74116999E-03 2.50438843E-02
69  6-2.93306671E-03-2.21108176E-02 1.65785113E-02 1.50949127E-04-5.49808745E-07
69  7 2.34718123E-02 1.24148996E-02-1.10748716E+00 4.88554541E-02 5.03977092E-02
69  8 4.10424293E-05 4.83962509E-01 6.33955246E-01 2.26378902E-05-8.78341664E-04
69  9-1.56135641E-02 1.64919058E-02-1.08621330E-02-4.23118085E-05 6.19944776E-05
69 10 2.34916219E-02 1.23607963E-02-1.10898117E+00 6.78091792E-02 1.83326752E-02
69 11 1.90246254E-04 7.89619992E-01 1.15252303E-01 2.52037743E-03-2.01579293E-02
69 12 3.66190755E-03 1.64960218E-02 1.47387054E-03-1.56082544E-04 4.52343401E-05
69 13-4.76553153E-02 2.03505344E-02 2.36467820E+00-3.93217392E-02-1.32581943E-01
69 14 2.17056244E-04 3.97717118E-01-1.22558501E+00 4.75864920E-03 1.58829910E-02
69 15 6.22957912E-03-2.21125701E-02 2.24878629E-02 9.66786603E-05-6.88603191E-06
69 16 2.82364700E-02-1.47278205E-02-1.49732163E+00-5.58589687E-02 4.18556632E-02
69 17-3.19314913E-04-7.16596345E-01-1.06431964E+00 2.92290343E-04-1.49776306E-02
69 18-5.26353153E-03 2.02411621E-02 1.24454619E-02-1.81074238E-04 1.24782204E-04
69 19 4.03797396E-06 1.68542776E-05 2.00319070E-04-9.91524524E-03-5.79170684E-03
69 20-2.16799887E-05-2.90110717E-01-1.70513529E-01-5.75304814E-04 1.07293180E-02
69 21-1.07290578E-02-2.60235638E-07-6.92703803E-03 6.26922449E-05 1.03611715E-05
69 22-4.14817551E-06-1.75658568E-05-1.94398087E-04-9.91481322E-03-5.79189956E-03
69 23-1.87826237E-05-2.90128649E-01-1.70510084E-01-5.74400419E-04-1.07289168E-02
69 24 1.07290375E-02-1.20718736E-07 6.92616942E-03-6.25816213E-05-8.53891798E-06
69 25-2.34718293E-02-1.24142736E-02 1.10749629E+00 4.88538977E-02 5.03935895E-02
69 26 3.35258824E-05 4.83955769E-01 6.33931187E-01-1.07794299E-05 8.78801452E-04
69 27 1.56132817E-02-1.64920831E-02 1.08629500E-02 4.12635576E-05-6.16168223E-05
69 28-2.34910904E-02-1.23625867E-02 1.10893550E+00 6.78111573E-02 1.83317700E-02
69 29 1.91614604E-04 7.89616843E-01 1.15254212E-01 2.48251540E-03 2.01582153E-02
69 30-3.66198329E-03-1.64962320E-02-1.47464563E-03 1.52552799E-04-4.58426025E-05
69 31 4.76552418E-02-2.03514221E-02-2.36469697E+00-3.93237253E-02-1.32584244E-01
69 32 2.18527290E-04 3.97684865E-01-1.22560068E+00 4.70467735E-03-1.58829054E-02
69 33-6.22963824E-03 2.21125436E-02-2.24874601E-02-9.36557593E-05 8.99741951E-06
69 34 1.18171794E-03-6.00185824E-01 3.71843409E-03 2.60700134E-03 6.11691959E-06
69 35-2.82361451E-02 1.47276101E-02 1.49731098E+00-5.58584773E-02 4.18528056E-02
69 36-3.11099024E-04-7.16584103E-01-1.06437365E+00 3.69540416E-04 1.49780005E-02
69 37 5.26307377E-03-2.02410743E-02-1.24455072E-02 1.77065347E-04-1.23348217E-04
69 38-2.82706072E-02 1.47809483E-02 1.49945287E+00 9.30393313E-03-6.92183331E-02
69 39 2.18603871E-04-1.27929674E+00-1.09291086E-01-4.20123674E-03-1.58849230E-03
69 40 2.18463951E-02-2.02579028E-02-1.78217513E-03 8.00261825E-05-1.36752878E-04
69 41 4.76655524E-02-2.03847978E-02-2.36538621E+00-1.34973984E-01 3.00917339E-02
69 42-5.49524640E-04-8.78791177E-01 9.43028473E-01-5.60439142E-03-2.50441255E-02
69 43 2.93354368E-03 2.21105819E-02-1.65796191E-02-1.46861186E-04 9.46399094E-07
69 44 1.04263820E-04 1.32102336E-04 1.06712386E-02 6.25944565E-03 2.04066763E-05
69 45-5.38429241E-02-3.36997394E-01-1.43697581E-02 1.83710598E-02-1.01695543E-04
69 46-1.17312072E-03 5.99991538E-01 4.07247530E-03 1.97113109E-03 8.88446736E-06
69 47-1.18410195E-03 6.00187131E-01 3.71844598E-03 2.60675389E-03 6.60126114E-06
69 48-5.38147271E-02-3.36647886E-01 9.05649190E-03-2.14995862E-02 9.07748845E-05
69 49-1.02790655E-04-1.47523564E-04 1.06706442E-02 6.25983021E-03 2.10785154E-05
69 50 5.38151263E-02 3.36645963E-01 9.05661427E-03-2.14998653E-02 8.98833624E-05
69 51 5.38498329E-02 3.36994165E-01-1.43691287E-02 1.83719139E-02-1.00059097E-04
69 52 1.17749498E-03-5.99991442E-01 4.07200748E-03 1.97156223E-03 9.29448399E-06
70  1-1.23920241E-02 4.77059672E-02 7.32687251E-01 9.19469982E-02 2.22863360E-02
70  2 2.66957414E-04 6.39040911E-01 3.53188008E-01 1.31432078E-03 3.77254069E-03
70  3-6.54604923E-03 2.77350853E-03-1.73449563E-02 5.12245674E-05-3.33110906E-05
70  4-1.36100465E-03-5.53898601E-02-6.24626038E-01 4.75139475E-03-3.88071226E-02
70  5 1.22498705E-04 4.69533031E-01 3.59749402E-01 7.57979488E-04 2.81668112E-02
70  6-2.74789068E-02-6.87904408E-04 2.15739673E-02 6.06678388E-05 1.59644736E-04
70  7 1.93038027E-02-2.66186309E-02-1.34985695E+00 1.60969068E-01-1.27456565E-01
70  8 8.99561961E-04 1.07362889E+00-7.24961156E-01 5.74002099E-03-1.84390730E-02
70  9 9.11954493E-03 9.31952809E-03-4.63929178E-02 1.19949186E-05-1.64119923E-04
70 10-1.92644090E-02 2.66425107E-02 1.34822026E+00 3.31321929E-02-2.02682827E-01
70 11 6.84980019E-04 1.11766969E-01-1.29100061E+00 3.95754823E-03 3.15199838E-02
70 12-2.22118218E-02-9.30816201E-03 3.79703593E-02 6.59639934E-05 1.78009253E-04
70 13 1.31632967E-03 5.54175806E-02 6.26918134E-01 3.15684334E-02-2.31754351E-02
70 14 1.74942716E-04-5.42366792E-01-2.36490976E-01-1.35050875E-03-1.53955941E-03
70 15 8.79353600E-04 6.60205813E-04-3.86499787E-02 9.70580964E-05-1.40800420E-04
70 16 1.24247807E-02-4.77071890E-02-7.34283673E-01-6.42402336E-02-6.94479981E-02
70 17-3.93542257E-05-6.20081613E-01-3.87644111E-01-1.16412603E-03 1.68515527E-02
70 18-1.40999416E-02-2.75161112E-03 4.08716427E-03 7.11402680E-05 5.05606040E-05
70 19 2.82275414E-03-5.61528431E-02-1.08840070E+00 3.54663405E-02-6.04163571E-02
70 20 2.91066038E-04-2.04239649E-02 3.36932637E-02-1.07905243E-04 2.74936825E-02
70 21-2.76715864E-02 1.77903926E-04 5.72185400E-02-4.29011150E-05 2.87740857E-04
70 22-2.82254446E-03 5.61531020E-02 1.08839243E+00 3.54661559E-02-6.04163250E-02
70 23 2.88402300E-04-2.04011078E-02 3.36919404E-02-2.14576556E-04-2.74946569E-02
70 24 2.76723580E-02-1.77701085E-04-5.72174005E-02 4.22356666E-05-2.92726212E-04
70 25-1.93039997E-02 2.66185469E-02 1.34985906E+00 1.60972287E-01-1.27450833E-01
70 26 9.29137108E-04 1.07365299E+00-7.24915386E-01 5.80641450E-03 1.84386383E-02
70 27-9.11906549E-03-9.31957278E-03 4.63925651E-02-1.07344400E-05 1.63872925E-04
70 28 1.92640925E-02-2.66408555E-02-1.34818516E+00 3.31278599E-02-2.02683745E-01
70 29 6.55767852E-04 1.11741371E-01-1.29100767E+00 3.83899310E-03-3.15205239E-02
70 30 2.22121068E-02 9.30841710E-03-3.79699165E-02-6.33960692E-05-1.72873386E-04
70 31-1.31663730E-03-5.54171435E-02-6.26884892E-01 3.15691516E-02-2.31742266E-02
70 32 1.72321283E-04-5.42357784E-01-2.36483099E-01-1.24008534E-03 1.53908577E-03
70 33-8.78885864E-04-6.60199911E-04 3.86495438E-02-9.41693139E-05 1.35423305E-04
70 34-7.47169032E-02 1.68884330E-01-1.47324533E-02 2.92589396E-03-5.91667660E-05
70 35-1.24253878E-02 4.77088320E-02 7.34322495E-01-6.42429962E-02-6.94433238E-02
70 36-4.04765736E-05-6.20104603E-01-3.87584868E-01-1.14204223E-03-1.68519286E-02
70 37 1.41002880E-02 2.75164067E-03-4.08694818E-03-6.78682528E-05-4.93546049E-05
70 38 1.23930484E-02-4.77068575E-02-7.32746600E-01 9.19455921E-02 2.22906746E-02
70 39 2.63808998E-04 6.39007893E-01 3.53229366E-01 1.30918537E-03-3.77267016E-03
70 40 6.54558902E-03-2.77291886E-03 1.73439137E-02-5.10613841E-05 3.16003974E-05
70 41 1.36184406E-03 5.53896770E-02 6.24572437E-01 4.75173749E-03-3.88048736E-02
70 42 1.22702809E-04 4.69550010E-01 3.59767265E-01 6.41404083E-04-2.81668672E-02
70 43 2.74785767E-02 6.88290510E-04-2.15724304E-02-5.98934789E-05-1.60589800E-04
70 44-1.93363328E-01 1.53113144E-02-1.23466277E-02 2.10123455E-02-9.99023970E-05
70 45-4.43168777E-02 4.04732216E-01 4.21764961E-03 9.81064066E-03-1.19067786E-05
70 46-7.47047417E-02 1.69377981E-01 4.61728716E-03 1.42971488E-02-2.14316528E-05
70 47 7.47199559E-02-1.68882587E-01-1.47324555E-02 2.92627651E-03-6.19001558E-05
70 48 4.42470671E-02-4.04976126E-01-1.06107281E-02 1.06468359E-03-4.09719161E-05
70 49 1.93362614E-01-1.52979109E-02-1.23464025E-02 2.10120953E-02-1.01597481E-04
70 50-4.42474438E-02 4.04988440E-01-1.06108682E-02 1.06493145E-03-4.01808891E-05
70 51 4.43129906E-02-4.04740622E-01 4.21701125E-03 9.81035337E-03-1.14568441E-05
70 52 7.47001298E-02-1.69382077E-01 4.61795188E-03 1.42967127E-02-2.27976298E-05
71  1 1.98351463E-02-2.72971537E-02-1.23405273E+00 7.43456942E-02-1.20015163E-01
71  2 5.90624670E-04 1.22618040E+00-1.27761125E+00 7.88250772E-03-5.02252724E-03
71  3-5.26446329E-03 1.02869905E-02-1.54745948E-02-2.09804942E-05-6.60739599E-06
71  4 1.19333592E-02-1.37540490E-02-1.20013093E+00 3.23835230E-02-3.41448054E-02
71  5 2.15116843E-04 1.70444840E-01 2.17469760E-03 6.24626262E-04 6.89356547E-03
71  6-1.66854870E-02 9.79192153E-03 3.77596556E-02-1.15620258E-04 2.19131949E-04
71  7 4.49830795E-03-4.76435380E-02-7.69082412E-01-4.82266764E-02-1.43276605E-01
71  8 2.10764429E-04-4.55373422E-01-7.46748519E-01 3.85521781E-04-1.79905691E-02
71  9 2.17177150E-02-3.72714593E-03-1.59158740E-02-1.61582976E-05-1.36626185E-04
71 10-4.48629826E-03 4.75289171E-02 7.67214895E-01 1.48713275E-01-2.75712172E-02
71 11 6.18758500E-04 8.74759914E-01 3.39741259E-02 3.06440619E-03-5.52959337E-04
71 12-3.15412836E-03 3.70708769E-03 2.78759597E-02-9.31496662E-05 1.22065739E-04
71 13-1.19269651E-02 1.37696374E-02 1.19990371E+00 1.43384963E-02-4.48086796E-02
71 14 1.69412185E-04-8.32533712E-02-1.46716266E-01 7.73651205E-05-1.67101649E-02
71 15 2.64973947E-02-9.78722986E-03-3.15058653E-02 5.64828531E-05-2.27029998E-04
71 16-1.98627995E-02 2.72749114E-02 1.23589374E+00 6.87453573E-02-1.23343944E-01
71 17 5.86969825E-04 5.19919176E-01-1.69175846E+00 6.49018117E-03 1.66809761E-02
71 18-6.35253999E-03-1.03284361E-02 8.03827322E-03 9.05061608E-05 1.65625901E-05
71 19-2.05882522E-05-3.40323354E-05 7.94242726E-04 1.62699374E-02 9.54549038E-03
71 20 3.40330095E-05-5.02335443E-01-2.95584693E-01-9.62492987E-04-2.00246428E-02
71 21 2.00398916E-02-1.52488089E-05 1.28383025E-02-1.15123297E-04-1.79609602E-05
71 22-2.00583876E-05-3.62031266E-05 7.40915836E-04-1.62702891E-02-9.54446030E-03
71 23-2.93832881E-05 5.02295191E-01 2.95571261E-01 9.68595292E-04-2.00237867E-02
71 24 2.00394450E-02-1.56583131E-05 1.28400862E-02-1.17783025E-04-1.80159055E-05
71 25 4.49774491E-03-4.76444176E-02-7.69049258E-01 4.82202922E-02 1.43283461E-01
71 26-2.16258589E-04 4.55330152E-01 7.46799102E-01-4.00673294E-04-1.79908118E-02
71 27 2.17186070E-02-3.72779520E-03-1.59165550E-02-1.49538450E-05-1.34914396E-04
71 28-4.48816834E-03 4.75286770E-02 7.67324419E-01-1.48712575E-01 2.75778166E-02
71 29-5.96952426E-04-8.74725834E-01-3.39391945E-02-2.99082962E-03-5.50808631E-04
71 30-3.15522754E-03 3.70603617E-03 2.78776282E-02-9.21644804E-05 1.19249584E-04
71 31-1.19254420E-02 1.37722722E-02 1.19985814E+00-1.43410469E-02 4.48065510E-02
71 32-1.70476934E-04 8.33032961E-02 1.46705671E-01-1.07157915E-04-1.67109989E-02
71 33 2.64975406E-02-9.78654167E-03-3.15082936E-02 5.65799609E-05-2.22926410E-04
71 34 1.45702459E-01 8.39787938E-03 6.65326064E-03-2.10922427E-02 8.01903469E-05
71 35-1.98630583E-02 2.72736164E-02 1.23590034E+00-6.87449823E-02 1.23349582E-01
71 36-5.75060298E-04-5.19918873E-01 1.69176147E+00-6.38466745E-03 1.66823731E-02
71 37-6.35293053E-03-1.03294426E-02 8.03823100E-03 8.78917120E-05 1.52384505E-05
71 38 1.98343520E-02-2.72955583E-02-1.23401093E+00-7.43479361E-02 1.20012570E-01
71 39-5.88129774E-04-1.22623370E+00 1.27760401E+00-7.75394137E-03-5.02228172E-03
71 40-5.26392262E-03 1.02862043E-02-1.54750661E-02-2.16040484E-05-5.84620627E-06
71 41 1.19348864E-02-1.37553793E-02-1.20021992E+00-3.23867714E-02 3.41464839E-02
71 42-1.98325505E-04-1.70464681E-01-2.15916302E-03-5.78819791E-04 6.89394731E-03
71 43-1.66865985E-02 9.79265121E-03 3.77598038E-02-1.12297138E-04 2.13901743E-04
71 44 5.33420619E-05-5.06703837E-04-1.11364623E-02-6.56992202E-03-2.09240127E-05
71 45-5.95353184E-02-2.24559737E-01 1.11403626E-02 4.55664768E-03 2.73542679E-05
71 46-1.45637470E-01-8.39405387E-03-1.51828815E-02 1.60635744E-02-9.80350288E-05
71 47 1.45698448E-01 8.41680530E-03-6.65261185E-03 2.10921165E-02-8.14520755E-05
71 48 5.97970276E-02 2.24336921E-01-9.44525122E-03-7.50583216E-03-1.32374406E-05
71 49 4.95675552E-05-5.14981616E-04 1.11367239E-02 6.56972732E-03 2.17000014E-05
71 50 5.98015343E-02 2.24329595E-01 9.44606371E-03 7.50520765E-03 1.30076162E-05
71 51-5.95337261E-02-2.24544567E-01-1.11409217E-02-4.55630816E-03-2.72949037E-05
71 52-1.45639506E-01-8.39396586E-03 1.51831579E-02-1.60639909E-02 9.64067100E-05
72  1-2.14779239E-02-8.86251206E-03 1.53634580E+00 4.11732895E-02 1.41834438E-02
72  2 1.07934072E-04 8.55639066E-01-2.98464360E-01 3.88716014E-03-9.01943223E-03
72  3 3.92460576E-02-3.02266254E-02 4.81943096E-02-4.29756627E-05-4.38519743E-05
72  4 3.77711866E-03 1.34458557E-03-2.62578927E-01 1.19576048E-01 1.06842718E-01
72  5 1.37825283E-04 1.46574579E+00 7.30712916E-01 3.28529967E-03-4.94007901E-03
72  6 9.96862994E-03-5.02855093E-03-3.11530441E-02 8.51880546E-05-1.59853545E-04
72  7 1.95301952E-02-4.98341167E-02-1.46762612E+00 1.43989392E-02 6.79325832E-02
72  8-1.37540735E-04-8.13490585E-02 8.57785963E-01-2.62686248E-03-3.93928584E-03
72  9 1.51411929E-02-1.12019070E-02 2.27034314E-02-3.04062033E-05-8.14517207E-07
72 10 1.95504705E-02-4.99143774E-02-1.46955229E+00 6.61411093E-02-2.04265682E-02
72 11 2.98662570E-04 7.08827884E-01-4.87412846E-01 3.88555761E-03 2.73458859E-02
72 12-1.61476208E-02-1.11982651E-02 2.55090753E-03 1.52366428E-04 2.49435475E-05
72 13 3.77973280E-03 1.31529072E-03-2.64078877E-01 1.51491827E-01 5.26291505E-02
72 14 4.04021235E-04 1.35167522E+00 9.25528434E-01 2.35160686E-03-1.64659095E-02
72 15 2.14704963E-02-5.00458683E-03-2.36887307E-02 1.75008915E-05-1.68445365E-04
72 16-2.14624114E-02-8.89530560E-03 1.53484625E+00 3.23378602E-02 2.91852988E-02
72 17 3.77155636E-05 1.54768061E-01 8.95130034E-01-1.85571550E-03 6.32675696E-02
72 18-3.30639474E-02-3.02036222E-02 1.70022427E-03 3.85612296E-04 1.54566080E-05
72 19-2.40207202E-02-3.31331942E-02 1.01679210E+00-3.10963061E-03 5.25927919E-03
72 20-2.56098882E-05 2.29516948E-01-3.89894978E-01 1.86893904E-03-3.13888694E-03
72 21 2.43727807E-02-2.12338938E-02-2.85823095E-02 1.51529126E-04-2.43533043E-04
72 22-2.40205120E-02-3.31316836E-02 1.01679601E+00 3.11148092E-03-5.25971880E-03
72 23 2.69384482E-05-2.29501346E-01 3.89915206E-01-1.87639486E-03-3.13953966E-03
72 24 2.43732615E-02-2.12337219E-02-2.85830021E-02 1.51801663E-04-2.44947655E-04
72 25 1.95304598E-02-4.98342397E-02-1.46763298E+00-1.43968007E-02-6.79357950E-02
72 26 1.28409589E-04 8.13559658E-02-8.57819090E-01 2.59781983E-03-3.93877477E-03
72 27 1.51407150E-02-1.12019402E-02 2.27038727E-02-3.33519254E-05-2.34393044E-06
72 28 1.95513648E-02-4.99138588E-02-1.46960177E+00-6.61411112E-02 2.04243473E-02
72 29-2.87845322E-04-7.08820469E-01 4.87401792E-01-3.81215252E-03 2.73450170E-02
72 30-1.61473236E-02-1.11976933E-02 2.55039617E-03 1.50651330E-04 2.44250664E-05
72 31 3.77879834E-03 1.31463649E-03-2.64052414E-01-1.51489489E-01-5.26272423E-02
72 32-3.87328473E-04-1.35167928E+00-9.25504870E-01-2.24394124E-03-1.64654538E-02
72 33 2.14702530E-02-5.00479915E-03-2.36877927E-02 1.71854260E-05-1.65163339E-04
72 34 6.51881644E-02 3.35230267E-02 3.16594858E-03-1.26070770E-02 4.49905471E-05
72 35-2.14619379E-02-8.89548646E-03 1.53481697E+00-3.23369373E-02-2.91864549E-02
72 36-3.70148257E-05-1.54756686E-01-8.95116484E-01 1.87478271E-03 6.32668237E-02
72 37-3.30637602E-02-3.02030635E-02 1.70056339E-03 3.74702999E-04 1.52480172E-05
72 38-2.14776064E-02-8.86356004E-03 1.53632339E+00-4.11723193E-02-1.41827357E-02
72 39-1.04035051E-04-8.55610963E-01 2.98465468E-01-3.79928634E-03-9.01941974E-03
72 40 3.92460407E-02-3.02266209E-02 4.81944803E-02-4.39892464E-05-4.74929839E-05
72 41 3.77650134E-03 1.34607136E-03-2.62528530E-01-1.19574037E-01-1.06843758E-01
72 42-1.33788047E-04-1.46573459E+00-7.30722855E-01-3.19505877E-03-4.94023515E-03
72 43 9.96905395E-03-5.02881880E-03-3.11532071E-02 8.46269491E-05-1.55284405E-04
72 44 4.89730153E-02-8.16925456E-01 1.29492539E-02-2.19966238E-02 1.05025127E-04
72 45 1.87156100E-01-9.53533788E-02-1.31681900E-02-3.16231785E-02 3.83417314E-05
72 46 6.54587947E-02 3.34408575E-02 9.50102926E-03-8.92581734E-03 5.88469938E-05
72 47 6.51903217E-02 3.35106894E-02-3.16613707E-03 1.26073242E-02-4.57729837E-05
72 48 1.87037676E-01-9.55260681E-02-3.40137837E-02 3.88048309E-03-1.33355042E-04
72 49 4.89752016E-02-8.16930753E-01-1.29490847E-02 2.19969978E-02-1.06356122E-04
72 50 1.87035061E-01-9.55295153E-02 3.40133606E-02-3.88020718E-03 1.29665042E-04
72 51 1.87156726E-01-9.53636285E-02 1.31687329E-02 3.16229880E-02-3.89699001E-05
72 52 6.54594710E-02 3.34499630E-02-9.50108140E-03 8.92600917E-03-5.70763845E-05
73  1 9.69823019E-04 3.35019257E-02 5.44153274E-01 4.73790384E-02 2.57053648E-02
73  2 1.01734047E-04 3.26259920E-01-2.39584555E-01 1.81687483E-03-9.01044093E-03
73  3 7.64902179E-03 1.36141914E-03 8.12816462E-03-6.69872707E-05 8.45322327E-06
73  4 3.63864235E-03 6.51517306E-02 2.47442499E-01 1.23609441E-01 1.13567223E-01
73  5 1.28024671E-04 4.88202859E-01 9.91751834E-01-9.17272881E-04 1.43398321E-02
73  6-3.47653801E-02 2.04255480E-02 8.81543736E-03-4.83779883E-05 2.03291079E-04
73  7-1.07328017E-03 1.10738854E-02 2.04653121E-01 1.60932142E-01 9.27783082E-02
73  8 3.14502692E-04 1.13782003E+00 4.51242499E-01 2.78391014E-03-4.76761078E-02
73  9 4.25591998E-02 5.11690801E-03 2.80588381E-02-2.93690657E-04-1.64394262E-05
73 10-1.08145371E-03 1.11341471E-02 2.05119768E-01 1.59416805E-01 9.53973739E-02
73 11 3.18090145E-04 9.48091940E-01 7.74259348E-01 1.34850802E-03 4.18497785E-02
73 12-4.69860222E-02 5.13624369E-03-2.94838974E-02 2.33600587E-04 5.89178593E-05
73 13 3.62837761E-03 6.51278719E-02 2.47835330E-01 1.59283072E-01 5.27559490E-02
73 14 4.36939371E-04 1.10398213E+00-5.54587433E-02 4.10926616E-03-1.66675417E-02
73 15-3.75547388E-03 2.04230156E-02 2.87274167E-02-2.32279977E-04 1.78821209E-04
73 16 9.51492571E-04 3.35212156E-02 5.45324157E-01 4.55484821E-02 2.88260805E-02
73 17 8.66072352E-05-5.00853906E-02 4.00721195E-01-1.25817463E-03 9.68241506E-03
73 18-1.10382761E-02 1.35586106E-03-3.89091962E-03 4.55515388E-05 2.51272875E-05
73 19 6.04767199E-06 1.31588140E-05-1.99858311E-04 2.09038355E-01 1.22922038E-01
73 20 3.95634127E-04 1.22865170E+00 7.22381296E-01 2.42176679E-03 2.91520096E-02
73 21-2.91504915E-02-1.51807988E-06-1.87340034E-02 1.70604108E-04 2.38403979E-05
73 22-4.26396026E-06-1.53810813E-05 1.14083545E-04 2.09038512E-01 1.22923319E-01
73 23 4.19004783E-04 1.22862071E+00 7.22419872E-01 2.36604003E-03-2.91521434E-02
73 24 2.91517035E-02 4.39892942E-07 1.87329676E-02-1.68722120E-04-2.73286767E-05
73 25 1.07313006E-03-1.10723223E-02-2.04619012E-01 1.60929582E-01 9.27797179E-02
73 26 3.27332803E-04 1.13777115E+00 4.51240637E-01 2.87243789E-03 4.76755351E-02
73 27-4.25582454E-02-5.11728975E-03-2.80583114E-02 2.90728990E-04 1.74042725E-05
73 28 1.08122057E-03-1.11321161E-02-2.05084562E-01 1.59415985E-01 9.53939590E-02
73 29 2.93400437E-04 9.48056434E-01 7.74237427E-01 1.18902564E-03-4.18488999E-02
73 30 4.69853676E-02-5.13646768E-03 2.94833411E-02-2.29471361E-04-5.82080205E-05
73 31-3.62844153E-03-6.51275623E-02-2.47817847E-01 1.59281407E-01 5.27560935E-02
73 32 4.08132999E-04 1.10397130E+00-5.54417733E-02 4.05095923E-03 1.66678210E-02
73 33 3.75496911E-03-2.04227902E-02-2.87258822E-02 2.28915181E-04-1.76678093E-04
73 34 5.70376963E-02-5.40227907E-01 1.74427654E-02-1.41284640E-02 9.95771696E-05
73 35-9.51303324E-04-3.35199172E-02-5.45333060E-01 4.55478757E-02 2.88253239E-02
73 36 8.16080197E-05-5.00851069E-02 4.00725078E-01-1.26541245E-03-9.68368911E-03
73 37 1.10388133E-02-1.35512421E-03 3.89057304E-03-4.27240195E-05-2.43715297E-05
73 38-9.69501263E-04-3.35010968E-02-5.44178780E-01 4.73791334E-02 2.57053648E-02
73 39 9.62733801E-05 3.26273323E-01-2.39580549E-01 1.79735136E-03 9.01031553E-03
73 40-7.64979177E-03-1.36052376E-03-8.12903216E-03 6.19992767E-05-9.17084274E-06
73 41-3.63880947E-03-6.51511816E-02-2.47419961E-01 1.23608846E-01 1.13565344E-01
73 42 1.41510467E-04 4.88231227E-01 9.91734110E-01-9.77756240E-04-1.43392489E-02
73 43 3.47644803E-02-2.04252314E-02-8.81417264E-03 4.92584606E-05-2.03395176E-04
73 44-1.39708417E-06 2.36151320E-05 1.09408270E-02 6.43113893E-03 2.16282075E-05
73 45 6.03499123E-02-3.57574328E-02-1.62105096E-03-8.39810135E-03 1.74796347E-05
73 46-5.70860812E-02 5.40390289E-01-3.87220492E-03 2.21196578E-02-7.33827886E-05
73 47-5.70404706E-02 5.40247924E-01 1.74431753E-02-1.41290400E-02 1.01481814E-04
73 48 6.03531687E-02-3.54748032E-02-8.12401829E-03 2.66267889E-03-3.68948142E-05
73 49 9.17119529E-06-5.52846948E-05 1.09403789E-02 6.43214023E-03 2.02715046E-05
73 50-6.03563234E-02 3.54780482E-02-8.12475522E-03 2.66266928E-03-3.54211304E-05
73 51-6.03537396E-02 3.57566982E-02-1.62163466E-03-8.39863472E-03 1.65627668E-05
73 52 5.70828150E-02-5.40368425E-01-3.87172945E-03 2.21190196E-02-7.33599537E-05
74  1-1.32958608E-02-4.39309204E-02 6.00203198E-01-7.10724411E-02 2.34857807E-02
74  2-3.20550592E-04 4.44977661E-01 1.08757680E-01 1.31775573E-03 6.05181394E-03
74  3 2.46952923E-02-3.07471062E-02 2.67702859E-02 8.18660402E-05-7.62880189E-05
74  4 2.24000375E-02-5.65523550E-03-1.34561608E+00 1.14968113E-02-5.68103834E-02
74  5 2.02283161E-04 4.01800715E-01-1.15928585E+00 4.57046084E-03-3.84950099E-02
74  6 4.14567271E-02-2.96171721E-03-3.89664791E-02-4.17482463E-05-2.77229779E-04
74  7 3.62231475E-03-3.21574660E-02-6.83169810E-01-9.01986916E-02-5.87756559E-02
74  8-1.56310235E-04-1.76308471E+00-8.48671573E-01-3.95381557E-03 2.45382638E-02
74  9-2.41552620E-02-3.83001800E-04 5.91150123E-03 8.63871720E-05 9.53271893E-05
74 10 3.62706051E-03-3.21957100E-02-6.82397510E-01-9.52817934E-02-5.01326964E-02
74 11-2.10799798E-04-1.59977563E+00-1.12506921E+00-2.68753467E-03-8.26608637E-03
74 12 8.67449211E-03-4.08405740E-04 2.70277909E-02-1.05192669E-04 6.71503054E-05
74 13 2.24080066E-02-5.62009296E-03-1.34559604E+00-4.39821135E-02 3.76950333E-02
74 14-2.57995408E-04-8.18545578E-01 9.13643925E-01-5.42822480E-03-6.14539797E-03
74 15 9.10182554E-03-2.95642757E-03-5.97763091E-02 1.48595391E-04-2.54061729E-04
74 16-1.32886446E-02-4.39321175E-02 5.99197212E-01-1.40619295E-02-7.35740759E-02
74 17 1.45536938E-04 3.11078106E-01 3.35169175E-01 2.13740252E-04 3.99947661E-02
74 18-9.26030043E-03-3.07344656E-02 4.95944128E-03 2.82377772E-04-4.93088634E-05
74 19-4.78063179E-02 7.91087095E-02 2.95492637E+00-6.94201272E-02 1.18198661E-01
74 20-5.67308461E-04-1.13088282E+00 1.92123000E+00-9.22693518E-03 8.34149680E-03
74 21-1.93723769E-02 1.10308801E-02 2.87140724E-02-8.89261095E-05 1.95789886E-04
74 22-4.78063890E-02 7.91090254E-02 2.95492716E+00 6.94253094E-02-1.18195820E-01
74 23 5.66007125E-04 1.13088449E+00-1.92123119E+00 9.21681846E-03 8.34088525E-03
74 24-1.93718537E-02 1.10309684E-02 2.87145408E-02-8.75096473E-05 1.97889968E-04
74 25 3.62180597E-03-3.21586860E-02-6.83141068E-01 9.02019684E-02 5.87791978E-02
74 26 1.69382584E-04 1.76310254E+00 8.48694890E-01 3.98715195E-03 2.45397252E-02
74 27-2.41562581E-02-3.83467099E-04 5.91080931E-03 8.54222484E-05 9.58134882E-05
74 28 3.62651332E-03-3.21959334E-02-6.82368262E-01 9.52857181E-02 5.01341161E-02
74 29 1.93514678E-04 1.59979901E+00 1.12507148E+00 2.56008623E-03-8.26713068E-03
74 30 8.67571648E-03-4.08585802E-04 2.70287320E-02-1.05999411E-04 6.74193783E-05
74 31 2.24077727E-02-5.62207777E-03-1.34559983E+00 4.39865489E-02-3.76940883E-02
74 32 2.53319299E-04 8.18579575E-01-9.13638450E-01 5.36283891E-03-6.14499647E-03
74 33 9.10216044E-03-2.95716397E-03-5.97772871E-02 1.49039242E-04-2.47357790E-04
74 34 1.20959042E-01-9.13591204E-01 2.35194475E-02-1.30122186E-02 1.18373745E-04
74 35-1.32884751E-02-4.39327307E-02 5.99172218E-01 1.40631701E-02 7.35746481E-02
74 36-1.54733466E-04-3.11077441E-01-3.35157154E-01-1.94677573E-04 3.99945944E-02
74 37-9.26010728E-03-3.07344871E-02 4.95953977E-03 2.74137152E-04-4.90614191E-05
74 38-1.32959242E-02-4.39314458E-02 6.00189795E-01 7.10732670E-02-2.34853132E-02
74 39 3.17657010E-04-4.44969744E-01-1.08767511E-01-1.25458628E-03 6.05181796E-03
74 40 2.46956026E-02-3.07474206E-02 2.67702685E-02 7.63253023E-05-7.88653657E-05
74 41 2.24003577E-02-5.65640530E-03-1.34563167E+00-1.14942313E-02 5.68127917E-02
74 42-1.90985538E-04-4.01778325E-01 1.15931740E+00-4.55082785E-03-3.84954136E-02
74 43 4.14577502E-02-2.96233658E-03-3.89668163E-02-3.92690009E-05-2.75782782E-04
74 44-7.41052970E-02 1.42442411E+00-1.21626124E-02 2.06966229E-02-9.91028939E-05
74 45 9.80925996E-02 3.44980576E-02-7.44652089E-03-2.25721472E-02 3.38663801E-05
74 46 1.20944847E-01-9.13871548E-01-6.97039829E-05-2.68777743E-02 7.19432658E-05
74 47 1.20956548E-01-9.13574336E-01-2.35189259E-02 1.30116489E-02-1.19941147E-04
74 48 9.80715956E-02 3.43736288E-02-2.33415032E-02 4.47863667E-03-9.70954629E-05
74 49-7.41059905E-02 1.42442379E+00 1.21624604E-02-2.06968045E-02 9.94902522E-05
74 50 9.80704555E-02 3.43757545E-02 2.33412509E-02-4.47867541E-03 9.40480163E-05
74 51 9.80926837E-02 3.44980920E-02 7.44656838E-03 2.25721765E-02-3.38458615E-05
74 52 1.20947382E-01-9.13886816E-01 6.94262086E-05 2.68783949E-02-7.27129194E-05
75  1-2.16401175E-02-4.73863031E-02-5.09563539E-02-1.87822039E-01 6.47169494E-02
75  2-8.56380487E-04 2.70671541E-01-4.37843229E-02 1.09457126E-03 7.51147815E-03
75  3-1.69301127E-02 9.41863459E-03-3.31781315E-02 8.25655661E-05-3.72214374E-05
75  4 1.81962939E-02 7.69125081E-02-4.47213890E-01 1.74500787E-01 1.15850994E-01
75  5 3.15444938E-04-4.84739864E-01-3.97201539E-01-6.61391144E-04-3.75433445E-02
75  6-1.52442202E-02 5.27875647E-02 9.38226590E-03-4.00155044E-04 2.48777932E-04
75  7-2.08767625E-02-5.98352620E-02 6.65793617E-01-3.76913432E-02-8.10754608E-02
75  8 8.71342036E-05 1.09052774E-01-1.60603543E-01 8.19955921E-04-5.65535985E-03
75  9 4.49161277E-02-3.92607679E-02 7.37154429E-02-6.38834023E-05 4.28756138E-08
75 10-2.08909207E-02-5.98218438E-02 6.65584106E-01-8.91793576E-02 6.38491834E-03
75 11-3.32513425E-04-8.51476984E-02 1.69574833E-01-7.60395262E-04 8.72083060E-02
75 12-4.79554635E-02-3.92528424E-02 1.39947133E-02 4.84821791E-04 7.64335308E-05
75 13 1.81701751E-02 7.68742641E-02-4.45990680E-01 1.86044709E-01 9.60839019E-02
75 14 4.09284635E-04-5.81295077E-01-2.29535766E-01-1.47657844E-03-1.35863225E-02
75 15-3.91723006E-02 5.27586231E-02-5.98107144E-03-2.58253452E-04 2.65147636E-04
75 16-2.16049312E-02-4.74090674E-02-5.21095561E-02-3.48195390E-02-1.95466133E-01
75 17 4.04704127E-04 9.23937558E-02 2.59404121E-01-3.68116193E-04-3.55906725E-02
75 18 2.61726398E-02 9.41803269E-03-5.48979504E-03-1.72768700E-04-7.24838104E-05
75 19 9.15776271E-03 5.07594716E-03-4.32659618E-01-5.55269942E-03 9.39293069E-03
75 20-4.31557028E-05-1.82945157E-02 3.43565375E-02-1.65106900E-04-2.64970539E-02
75 21 5.37469017E-02-2.72498478E-02-8.32401884E-02 2.29658376E-04-5.47210423E-04
75 22 9.15751111E-03 5.07481300E-03-4.32631123E-01 5.54454068E-03-9.39578620E-03
75 23 4.47922934E-05 1.82820597E-02-3.43844058E-02 1.48995629E-04-2.64974517E-02
75 24 5.37475457E-02-2.72500939E-02-8.32391421E-02 2.26622833E-04-5.49864362E-04
75 25-2.08773001E-02-5.98334839E-02 6.65837586E-01 3.76935703E-02 8.10756328E-02
75 26-8.53091334E-05-1.09045867E-01 1.60632737E-01-8.21560600E-04-5.65739507E-03
75 27 4.49175224E-02-3.92601274E-02 7.37153394E-02-5.95444327E-05-1.84066891E-06
75 28-2.08909823E-02-5.98222403E-02 6.65592600E-01 8.91784370E-02-6.38141960E-03
75 29 3.32741003E-04 8.51078250E-02-1.69612858E-01 7.70217549E-04 8.72090405E-02
75 30-4.79566651E-02-3.92523754E-02 1.39933689E-02 4.76804333E-04 7.64224776E-05
75 31 1.81695851E-02 7.68752482E-02-4.45959325E-01-1.86046770E-01-9.60853833E-02
75 32-3.97406888E-04 5.81269676E-01 2.29550487E-01 1.41674792E-03-1.35862664E-02
75 33-3.91738978E-02 5.27601643E-02-5.97898192E-03-2.52857100E-04 2.65607220E-04
75 34-1.21555247E-01 6.15720825E-02-9.83859905E-04 3.38429262E-02-9.51953509E-05
75 35-2.16046379E-02-4.74079641E-02-5.21383000E-02 3.48187404E-02 1.95466972E-01
75 36-4.04515457E-04-9.23749231E-02-2.59418207E-01 3.80276209E-04-3.55944263E-02
75 37 2.61741403E-02 9.42028598E-03-5.48967616E-03-1.67673097E-04-7.14003402E-05
75 38-2.16403980E-02-4.73849016E-02-5.09294471E-02 1.87822202E-01-6.47164056E-02
75 39 8.29295260E-04-2.70674959E-01 4.37602927E-02-1.07137884E-03 7.51209255E-03
75 40-1.69317885E-02 9.41969594E-03-3.31810542E-02 8.15148125E-05-3.42941278E-05
75 41 1.81973496E-02 7.69141949E-02-4.47255685E-01-1.74500884E-01-1.15850107E-01
75 42-2.98902148E-04 4.84745620E-01 3.97225415E-01 6.40765301E-04-3.75430623E-02
75 43-1.52461775E-02 5.27892398E-02 9.38513347E-03-3.91879399E-04 2.42942561E-04
75 44 2.90809180E-01-7.56657411E-02 2.50864869E-02-4.26946547E-02 2.05116726E-04
75 45-8.20104165E-02 8.91621923E-02 2.58229381E-02 5.15501613E-03 7.87974307E-05
75 46-1.21544028E-01 6.18252996E-02-2.90854174E-02 1.73319525E-02-1.51767828E-04
75 47-1.21546278E-01 6.15552819E-02 9.82977704E-04-3.38415049E-02 9.45553357E-05
75 48-8.20173536E-02 8.88919561E-02 1.70631663E-02 2.00578079E-02 7.25766424E-06
75 49 2.90808600E-01-7.56562985E-02-2.50867246E-02 4.26943365E-02-2.04078781E-04
75 50-8.20271328E-02 8.88976192E-02-1.70650720E-02-2.00579458E-02-5.49691077E-06
75 51-8.20175771E-02 8.91744587E-02-2.58239667E-02-5.15627530E-03-7.71329679E-05
75 52-1.21551777E-01 6.18278488E-02 2.90861841E-02-1.73335222E-02 1.48877555E-04
76  1 7.90438642E-03-1.69830586E-02-3.37785695E-02-2.18293563E-02 1.94704877E-02
76  2-1.32011865E-04-4.61333014E-02-1.94045883E-02-1.05421366E-04-1.03294761E-02
76  3 7.03605686E-02-6.00310925E-02 8.45296182E-02-2.32932074E-05-1.04251256E-04
76  4 1.45378491E-02 3.53881735E-02-4.44920610E-02 2.08087312E-02 5.61913545E-02
76  5-7.91211748E-05-1.36103064E-01-2.72127117E-02-4.32284190E-04-9.89304941E-03
76  6 4.74004855E-02-3.75074361E-02-8.07835781E-02 3.35388131E-04-5.56574616E-04
76  7 8.15321307E-03-2.61426221E-03 2.59321369E-01 1.22599117E-01-3.63143419E-03
76  8 4.56223502E-04-1.00707376E-01-7.26852811E-02-1.48408724E-04 5.55541622E-02
76  9-1.58311386E-02-3.97230236E-02 2.69462678E-02 3.20411971E-04 2.33645386E-05
76 10 8.16112576E-03-2.63145489E-03 2.58628549E-01 5.64388224E-02 1.08880310E-01
76 11-9.22962525E-05-1.12042625E-01-5.08440844E-02-2.74039237E-04 2.09062411E-02
76 12 1.88068900E-02-3.97131311E-02 4.92249222E-02 1.19283881E-04-8.00789305E-06
76 13 1.45021940E-02 3.53617131E-02-4.30979274E-02 5.92556431E-02-9.06803197E-03
76 14 2.35265269E-04-9.01533595E-02-1.06975972E-01-3.48309255E-05-2.56052748E-02
76 15 6.31002712E-02-3.74949964E-02-7.06850545E-02 2.40710823E-04-5.68540265E-04
76 16 7.90821290E-03-1.69989225E-02-3.51610658E-02 6.37141380E-03-2.86280044E-02
76 17 9.75307681E-05-4.00776270E-02-3.13313056E-02-5.65109922E-05 1.13489715E-01
76 18-5.34837412E-02-6.00059737E-02 4.93986460E-03 7.08952318E-04-3.32250068E-06
76 19-1.14013401E-05-1.52227848E-05 1.13417088E-03-1.86512083E-01-1.09637045E-01
76 20-3.60377439E-04 3.86912284E-01 2.27583991E-01 7.33044602E-04 8.33395946E-03
76 21-8.32075500E-03-1.32044636E-05-5.34841732E-03 4.68404069E-05 9.18247159E-06
76 22 1.17902616E-05 1.67644699E-05-1.11161118E-03-1.86511304E-01-1.09637273E-01
76 23-3.69632510E-04 3.86923318E-01 2.27583430E-01 7.73877059E-04-8.33290978E-03
76 24 8.31975180E-03 1.31579767E-05 5.35084485E-03-5.08551528E-05-6.74697504E-06
76 25-8.15182338E-03 2.61739854E-03-2.59352901E-01 1.22597822E-01-3.63271191E-03
76 26 4.33689160E-04-1.00692191E-01-7.26718668E-02-1.75992700E-04-5.55539616E-02
76 27 1.58300566E-02 3.97239051E-02-2.69486752E-02-3.14999427E-04-2.03482432E-05
76 28-8.16005412E-03 2.63549694E-03-2.58633994E-01 5.64348985E-02 1.08880246E-01
76 29-8.90292416E-05-1.12050025E-01-5.08333902E-02-2.40812098E-04-2.09088041E-02
76 30-1.88051744E-02 3.97139785E-02-4.92251528E-02-1.13499443E-04 8.80018073E-06
76 31-1.45021674E-02-3.53639000E-02 4.30943767E-02 5.92606381E-02-9.06518791E-03
76 32 2.28735700E-04-9.01720625E-02-1.06998344E-01-4.26448292E-05 2.56054681E-02
76 33-6.30986580E-02 3.74931899E-02 7.06847808E-02-2.38757938E-04 5.61178071E-04
76 34-2.56319349E-01 1.20194174E-01-2.82943392E-02 3.73863690E-02-2.00547421E-04
76 35-7.90792941E-03 1.70010814E-02 3.51921199E-02 6.36981091E-03-2.86338112E-02
76 36 1.05116907E-04-4.00931315E-02-3.13233661E-02-4.40896823E-05-1.13488260E-01
76 37 5.34828401E-02 6.00054198E-02-4.93990120E-03-6.90553812E-04 2.92035567E-06
76 38-7.90316548E-03 1.69842607E-02 3.37546761E-02-2.18350672E-02 1.94729163E-02
76 39-1.31682257E-04-4.61195377E-02-1.93924160E-02-1.26735770E-04 1.03295584E-02
76 40-7.03604016E-02 6.00308433E-02-8.45284716E-02 2.60449067E-05 1.09307055E-04
76 41-1.45384727E-02-3.53906540E-02 4.45029400E-02 2.08153545E-02 5.61953715E-02
76 42-7.31372775E-05-1.36105589E-01-2.72176934E-02-3.84844523E-04 9.89446915E-03
76 43-4.74002208E-02 3.75057517E-02 8.07831865E-02-3.28354005E-04 5.47928383E-04
76 44-3.05585357E-06-1.01168746E-04 1.42574441E-02 8.37448887E-03 2.65574917E-05
76 45 2.94756110E-01-2.98051185E-01-3.11744383E-02-5.09148472E-02 2.61844075E-05
76 46 2.56383838E-01-1.20499544E-01 1.89058275E-02-4.29218449E-02 1.84995098E-04
76 47 2.56324747E-01-1.20198814E-01-2.82946906E-02 3.73877506E-02-2.02759490E-04
76 48 2.94722688E-01-2.98262548E-01-5.96420813E-02-2.47220213E-03-2.08684022E-04
76 49-2.73175847E-06 1.02037864E-04 1.42578414E-02 8.37386536E-03 2.86627059E-05
76 50-2.94720171E-01 2.98266916E-01-5.96414059E-02-2.47147475E-03-2.02189161E-04
76 51-2.94753410E-01 2.98042485E-01-3.11738335E-02-5.09145643E-02 2.73870157E-05
76 52-2.56380758E-01 1.20496900E-01 1.89051770E-02-4.29211915E-02 1.81917773E-04
77  1 2.11673319E-02-5.47303249E-02-2.27500881E+00-6.98096020E-02 6.80107422E-03
77  2-2.67009258E-04-1.52596402E+00-7.68935682E-01-3.40323503E-03-1.26485310E-02
77  3-4.21709968E-03 1.68656306E-02 4.03684692E-03-1.31210464E-04 8.11382948E-05
77  4-5.19387740E-02 9.83730179E-03 1.15200101E+00 3.76804445E-02-1.78940074E-02
77  5 2.02488590E-04-1.99147475E+00 4.33193136E-01-8.36999399E-03-1.26471536E-02
77  6-2.16481525E-02 3.42953061E-02-3.05735849E-03-1.87332214E-04 1.67185616E-04
77  7 2.59634297E-02-1.36867860E-01-4.35117635E+00-6.40828008E-02 2.90201683E-02
77  8-2.96165999E-04 3.47711384E-01-3.18062508E+00 9.93005891E-03-1.52465000E-02
77  9-2.85823892E-02 4.38288892E-02 1.78651900E-02-2.89810868E-04 2.92205533E-04
77 10-2.59905143E-02 1.36802868E-01 4.35088054E+00 5.80070535E-03 7.01405438E-02
77 11-1.58109169E-04 2.60879897E+00-1.85169386E+00 1.43188715E-02 1.22673419E-02
77 12 3.15534861E-02-4.38208280E-02-1.59430467E-02 2.74726140E-04-2.92040361E-04
77 13 5.19417932E-02-9.85439899E-03-1.15288875E+00-2.72184346E-03-4.16502257E-02
77 14 1.03981697E-04 5.89342443E-01 1.95102331E+00-3.13376482E-03 2.17529981E-02
77 15 1.25381850E-02-3.42911831E-02-2.83535759E-03 2.42081947E-04-1.55582775E-04
77 16-2.11630818E-02 5.47048466E-02 2.27519694E+00 2.80281270E-02 6.42452926E-02
77 17-7.15315797E-05 1.41402949E+00 9.59300845E-01 2.49582351E-03 3.28668085E-03
77 18 1.36095392E-02-1.68962200E-02 2.01500701E-03 7.78551851E-05-8.81008808E-05
77 19-9.16416991E-02-1.75968152E-02 1.86725579E+00 4.28386789E-02-7.28871066E-02
77 20 3.84788041E-04-1.29176705E+00 2.19582565E+00-1.05966903E-02-2.96859062E-02
77 21-3.01103155E-02 5.97962218E-02 4.23098564E-04-3.67098652E-04 2.87987074E-04
77 22 9.16416843E-02 1.75966068E-02-1.86725313E+00 4.28359401E-02-7.28880031E-02
77 23 3.61408796E-04-1.29141708E+00 2.19602775E+00-1.05221865E-02 2.96876932E-02
77 24 3.01085633E-02-5.97962565E-02-4.23653904E-04 3.71118961E-04-2.82093786E-04
77 25-2.59648414E-02 1.36874097E-01 4.35125333E+00-6.40703353E-02 2.90131466E-02
77 26-2.92405910E-04 3.48114404E-01-3.18088506E+00 9.76930569E-03 1.52452105E-02
77 27 2.85822820E-02-4.38274925E-02-1.78662276E-02 2.87821534E-04-2.88700371E-04
77 28 2.59917008E-02-1.36808897E-01-4.35095409E+00 5.79939284E-03 7.01249505E-02
77 29-1.49528831E-04 2.60883696E+00-1.85217695E+00 1.42136231E-02-1.22670687E-02
77 30-3.15528564E-02 4.38199251E-02 1.59438621E-02-2.71510752E-04 2.89639024E-04
77 31-5.19446605E-02 9.85299324E-03 1.15296351E+00-2.72541636E-03-4.16625767E-02
77 32 1.48981722E-04 5.89365917E-01 1.95118767E+00-3.25089921E-03-2.17555156E-02
77 33-1.25380805E-02 3.42935960E-02 2.83813886E-03-2.33897321E-04 1.59913935E-04
77 34-1.04914864E-01 4.98215429E-01-2.38886193E-02 2.11452106E-02-1.40159760E-04
77 35 2.11625171E-02-5.47020721E-02-2.27527542E+00 2.80270015E-02 6.42512978E-02
77 36-4.44075234E-05 1.41405022E+00 9.59387088E-01 2.34752885E-03-3.28820477E-03
77 37-1.36113551E-02 1.68995599E-02-2.01543211E-03-8.17087590E-05 8.47508139E-05
77 38-2.11659157E-02 5.47282440E-02 2.27506611E+00-6.98158361E-02 6.80394390E-03
77 39-2.39528962E-04-1.52603398E+00-7.68908031E-01-3.29682540E-03 1.26505775E-02
77 40 4.21907296E-03-1.68696504E-02-4.03592667E-03 1.29524774E-04-8.20135089E-05
77 41 5.19414947E-02-9.83594404E-03-1.15205982E+00 3.76953304E-02-1.78950068E-02
77 42 1.98040487E-04-1.99161623E+00 4.33259401E-01-8.16496237E-03 1.26460558E-02
77 43 2.16522407E-02-3.42982965E-02 3.05676261E-03 1.84958812E-04-1.61035538E-04
77 44-1.82518485E-01 1.10831223E+00-2.63234552E-02 4.47744830E-02-2.14495307E-04
77 45 5.09782132E-02-5.65556794E-01-2.30615399E-03-8.41037973E-03 1.47861973E-05
77 46-1.04849980E-01 4.97882278E-01-6.86677564E-03 3.11344947E-02-1.08720562E-04
77 47 1.04906268E-01-4.98143438E-01-2.38860802E-02 2.11430298E-02-1.43599868E-04
77 48-5.08547190E-02 5.65347578E-01 8.43791310E-03-2.07764454E-03 3.69448925E-05
77 49 1.82517458E-01-1.10830893E+00-2.63233447E-02 4.47742292E-02-2.15436160E-04
77 50 5.08494491E-02-5.65345496E-01 8.43604118E-03-2.07747410E-03 3.54054405E-05
77 51-5.09694139E-02 5.65549427E-01-2.30478524E-03-8.40822111E-03 1.51936532E-05
77 52 1.04859908E-01-4.97956024E-01-6.86733406E-03 3.11379832E-02-1.06677357E-04
78  1 1.64710539E-02-2.92809104E-02 8.46670359E-01 1.05617760E-01-6.41407427E-02
78  2 5.83979744E-04 1.44530493E+00-6.37681549E-01 6.92135051E-03 2.66795739E-02
78  3 2.32046942E-02-4.98842681E-02 9.62282531E-05 3.26311655E-04-2.26483442E-04
78  4 3.10345007E-02 7.45448805E-03-6.82535283E-01-1.72393079E-01 1.47148849E-02
78  5-5.98792063E-04 2.42117269E+00-3.92425510E-01 9.71485545E-03-1.22003844E-02
78  6 4.92910103E-02-3.70906260E-02 4.83570874E-03 8.49143443E-05-2.53299116E-04
78  7-1.92732744E-02 8.68779197E-02 1.05036301E+00-1.55343424E-01 1.03416878E-01
78  8-8.15858191E-04-4.96239588E+00 4.14306815E+00-2.89556673E-02-2.25425813E-02
78  9-8.32770519E-05 2.26258583E-02-1.66312059E-02-1.35072038E-04 8.19865194E-06
78 10 1.92789611E-02-8.68313332E-02-1.04941152E+00-1.48426207E-02 1.86088463E-01
78 11-5.28103415E-04-1.20467856E+00 6.35227290E+00-2.15744138E-02 1.76937306E-02
78 12 4.95938910E-03-2.26531197E-02 1.97963738E-02 1.16212374E-04-1.28706662E-05
78 13-3.10433768E-02-7.44130492E-03 6.84367086E-01 7.10604066E-02 1.57860909E-01
78 14-1.62714477E-04-8.34732608E-01-2.30758117E+00 3.22555075E-03-3.83066839E-02
78 15 1.19194514E-03 3.71147387E-02 2.76657089E-02-3.87402509E-04 2.11916917E-04
78 16-1.64766150E-02 2.92579574E-02-8.47892266E-01 4.63957673E-03-1.23545783E-01
78 17 3.70669555E-04-1.46267892E-01-1.57352978E+00 3.74346642E-03-2.41550038E-02
78 18-2.57754260E-02 4.99304298E-02-1.78225311E-03-3.03967641E-04 2.29773048E-04
78 19 5.15670313E-05 3.79578956E-05-1.55424247E-03 7.28650873E-02 4.28688396E-02
78 20 1.97473487E-04-4.38085556E+00-2.57643799E+00-8.49254753E-03 3.03382526E-02
78 21-3.03242437E-02-1.40088804E-05-1.95425454E-02 1.76488646E-04 3.19769055E-05
78 22 4.34228846E-05 3.39146421E-05-1.38289795E-03-7.28694961E-02-4.28608175E-02
78 23-1.13998383E-04 4.38096697E+00 2.57624336E+00 8.62446021E-03 3.03365570E-02
78 24-3.03267017E-02-9.85529094E-06-1.95417059E-02 1.77623602E-04 1.94979310E-05
78 25-1.92710315E-02 8.68687139E-02 1.05001991E+00 1.55348076E-01-1.03418558E-01
78 26 8.62810828E-04 4.96238549E+00-4.14276775E+00 2.87297385E-02-2.25442620E-02
78 27-8.54264488E-05 2.26296885E-02-1.66300291E-02-1.39526416E-04 1.49576100E-05
78 28 1.92769201E-02-8.68220226E-02-1.04905440E+00 1.48409201E-02-1.86092139E-01
78 29 5.88184911E-04 1.20441878E+00-6.35212269E+00 2.14304492E-02 1.76951787E-02
78 30 4.96216614E-03-2.26573449E-02 1.97953426E-02 1.10219255E-04-1.99563802E-05
78 31-3.10397266E-02-7.44063944E-03 6.84312286E-01-7.10621158E-02-1.57857849E-01
78 32 2.38424590E-04 8.34659677E-01 2.30743007E+00-3.35376963E-03-3.83049926E-02
78 33 1.19271724E-03 3.71122754E-02 2.76656225E-02-3.80605202E-04 2.14963213E-04
78 34-1.05318276E-01 9.19074911E-01-2.91242303E-02 2.73814418E-02-1.75203038E-04
78 35-1.64776860E-02 2.92615402E-02-8.47749010E-01-4.64141515E-03 1.23541647E-01
78 36-3.11324381E-04 1.46180322E-01 1.57342636E+00-3.76685081E-03-2.41548274E-02
78 37-2.57743325E-02 4.99291599E-02-1.78198389E-03-3.03549942E-04 2.25899737E-04
78 38 1.64724299E-02-2.92847802E-02 8.46514688E-01-1.05611912E-01 6.41383498E-02
78 39-5.03785697E-04-1.44516600E+00 6.37712279E-01-6.80111742E-03 2.66790896E-02
78 40 2.32044526E-02-4.98835422E-02 9.59416931E-05 3.01346558E-04-2.33001010E-04
78 41 3.10308243E-02 7.45520700E-03-6.82473673E-01 1.72391875E-01-1.47120661E-02
78 42 7.12738026E-04-2.42099540E+00 3.92424179E-01-9.63760738E-03-1.22015809E-02
78 43 4.92893771E-02-3.70877962E-02 4.83543357E-03 9.34206780E-05-2.55148328E-04
78 44 1.42244282E-04-3.60867654E-04 2.03323870E-02 1.19177081E-02 4.12793388E-05
78 45 9.35098155E-02-5.54035270E-02-1.32395067E-02-2.58470370E-02 2.28576689E-05
78 46 1.05200084E-01-9.18731608E-01 9.76081425E-03-3.87385665E-02 1.41116230E-04
78 47-1.05323812E-01 9.19109025E-01 2.91258163E-02-2.73826999E-02 1.80230123E-04
78 48-9.36620407E-02 5.53201509E-02 2.90591873E-02-9.92280044E-04 1.09314174E-04
78 49 1.28013222E-04-2.68744493E-04-2.03302418E-02-1.19212493E-02-3.90251903E-05
78 50-9.36658363E-02 5.53558132E-02-2.90598717E-02 9.92436173E-04-1.04142350E-04
78 51 9.35142501E-02-5.54406265E-02 1.32396152E-02 2.58475916E-02-2.32332432E-05
78 52 1.05192062E-01-9.18695428E-01-9.75993001E-03 3.87363062E-02-1.38033186E-04
79  1-1.23777626E-05-3.29700689E-06 1.81745157E-04-7.43896081E-04 5.51600486E-04
79  2 2.01105891E-01 3.40886508E-04-7.78794296E-05-1.31014744E-01-1.77469514E-04
79  3 8.37855975E-05 9.36839168E-05 5.55762308E-06 2.77513207E-02 1.92841793E-02
79  4-4.93963588E-06-1.75131657E-05-1.36849418E-04-9.69572433E-04 7.54868278E-04
79  5 2.76701746E-01 5.52854363E-04-7.34978560E-04-2.23063458E-01 1.05748726E-04
79  6 9.59551450E-05-2.01703871E-04-1.27018666E-04-1.66309409E-02 2.25809506E-02
79  7-1.00595111E-05-3.03455002E-05 2.58394112E-04-8.58627425E-04 6.47559371E-04
79  8 2.46977022E-01 8.63744047E-04-7.57862669E-04-9.76316172E-02-1.07071181E-04
79  9-4.43926104E-05 1.51463791E-04 8.36804669E-05 1.80192923E-02-9.40252272E-03
79 10-1.29523104E-05-2.84694659E-05-2.83047912E-04-8.74480095E-04 6.31799382E-04
79 11 2.46994188E-01 5.24809083E-04-9.66936951E-04-9.76111936E-02-1.08237567E-05
79 12 8.72454002E-05-7.64216435E-05-7.31250834E-05 5.41178757E-04 2.03112312E-02
79 13-1.25683207E-05-1.98308765E-05 1.60767973E-04-1.01611109E-03 7.36700614E-04
79 14 2.76708240E-01 1.06864298E-03-4.37513639E-04-2.23102347E-01-6.96478429E-05
79 15-1.27398938E-04 1.97046781E-04 1.22460434E-04 1.16468046E-02-2.55143611E-02
79 16-2.32827343E-06-2.89030325E-05-1.34389525E-04-7.39024752E-04 5.64507077E-04
79 17 2.01113088E-01 3.06135452E-04-9.28383491E-05-1.31001562E-01-1.91174101E-04
79 18 7.28648757E-05 1.18309226E-04 2.92838695E-05 3.03445160E-02 1.48702414E-02
79 19-4.02122293E-06-1.97365581E-05-1.40584211E-04-1.26508210E-03 9.47131893E-04
79 20 3.53032885E-01 1.75146900E-03-6.79997354E-04-3.10388049E-01 9.45538509E-05
79 21 1.33943874E-04-2.28497725E-04-1.36277152E-04-1.62659928E-02 2.76699963E-02
79 22-2.02883757E-05-2.76117888E-05 2.53271049E-04-1.24735365E-03 9.79527917E-04
79 23 3.53031502E-01 6.69934728E-04-1.36614514E-03-3.10388730E-01-1.10911419E-04
79 24-1.32790094E-04 2.43701513E-04 1.48496347E-04 1.62657021E-02-2.76699159E-02
79 25-1.00616687E-05-5.52188568E-05-2.83363028E-04-8.81172649E-04 6.87944100E-04
79 26 2.46976530E-01-9.76292977E-05 7.43273583E-04-9.76385938E-02 1.12909995E-04
79 27 3.94912897E-05-1.52401285E-04-7.91168471E-05-1.80191929E-02 9.40250778E-03
79 28-1.35306633E-05-4.54942031E-06 2.42226546E-04-8.81560382E-04 6.95369310E-04
79 29 2.46993511E-01-3.24301296E-04 6.22014511E-04-9.76181181E-02-5.92294533E-06
79 30-9.90730195E-05 1.04995965E-04 6.39178684E-05-5.41443177E-04-2.03113083E-02
79 31-5.57626891E-06-1.71857839E-05 1.65242011E-04-9.46600239E-04 7.62918577E-04
79 32 2.76708811E-01 3.44079286E-04-9.72562820E-04-2.23103804E-01 8.02169416E-05
79 33 1.15583947E-04-1.95800888E-04-1.22685554E-04-1.16466964E-02 2.55144583E-02
79 34 5.15973637E-06-8.60418428E-05-2.53353657E-05 1.98630497E-05 8.24559902E-03
79 35 8.98158977E-08-1.50602658E-05 4.85440775E-05-7.02158664E-04 5.10429560E-04
79 36 2.01112976E-01 5.25458792E-04-7.67227048E-04-1.30999228E-01 1.82679950E-04
79 37-6.36561535E-05-1.19023797E-04-3.09770560E-05-3.03445594E-02-1.48704230E-02
79 38-1.12911341E-05-9.34446169E-06-1.21392309E-05-6.71883937E-04 5.33396178E-04
79 39 2.01105302E-01 7.72639884E-04-6.06682645E-04-1.31010412E-01 1.62022854E-04
79 40-9.66543426E-05-6.53685112E-05-6.04837056E-06-2.77512443E-02-1.92838749E-02
79 41-9.27091279E-06-1.47117111E-05-1.27266389E-04-1.00448830E-03 7.44056127E-04
79 42 2.76700028E-01 1.29810783E-03-4.34235767E-04-2.23060726E-01-1.01748406E-04
79 43-1.18024661E-04 2.19773067E-04 1.23040099E-04 1.66307252E-02-2.25808441E-02
79 44 2.69007058E-08-9.16319800E-05-4.01935868E-05 2.62900126E-05 1.05462924E-02
79 45-2.94937579E-05 8.25489259E-05-1.54437763E-05 2.15521170E-05 5.45396123E-03
79 46-1.03945350E-05 6.10674706E-05-3.04151975E-05 2.71174895E-05 8.24473825E-03
79 47-1.15674414E-05-4.50574853E-05-2.90389104E-05 2.01284695E-05 8.24560454E-03
79 48 1.45736547E-05-7.78639437E-05-2.32104382E-05 1.47086655E-05 5.45418378E-03
79 49-3.27039125E-05 1.00582101E-04-2.97704982E-05 2.22443923E-05 1.05463538E-02
79 50 1.25746298E-05-2.38516108E-05-1.64374402E-05 1.48363632E-05 5.45410665E-03
79 51-2.49446495E-05 3.02836976E-05-2.30425007E-05 9.08760489E-06 5.45399633E-03
79 52-2.25059594E-05 9.60506699E-05-2.72735821E-05 1.33224426E-05 8.24482221E-03
80  1-7.69127313E-02-1.69019026E-01 3.36857533E-01-5.66386421E-02-6.69016271E-02
80  2-3.76086597E-05 1.67323755E-01-4.01964323E-02 7.22554848E-04-8.65790097E-03
80  3-4.37089857E-02 5.23668867E-02-2.55023649E-02-1.86412049E-04 2.09264955E-04
80  4-9.61450671E-02-2.03461793E-01 1.06174000E-01 3.96639664E-02-9.42480900E-02
80  5 3.79005966E-04 1.95362842E-01 2.25205349E-01 1.02823064E-04-3.55783915E-02
80  6-3.28606203E-02 6.84390118E-02 1.88950928E-02-4.82630490E-04 3.84696936E-04
80  7-1.58359667E-01-4.04924404E-01-1.82174713E-01-6.32165688E-02 2.02376171E-02
80  8-3.08086936E-04-5.45136526E-02-2.33805683E-02-1.07160735E-04-4.79059844E-02
80  9-4.62343231E-02 9.41403075E-02-1.98936747E-02-5.31619785E-04 3.69341938E-04
80 10-1.58360958E-01-4.04941323E-01-1.82052978E-01-1.30078933E-02-6.50233807E-02
80 11 1.00961022E-04-4.75881565E-02-3.71097249E-02-4.73627865E-05-6.12655881E-02
80 12-3.28653568E-02 9.41309449E-02-1.13102460E-02-6.13794973E-04 3.56885634E-04
80 13-9.61367221E-02-2.03441259E-01 1.05582418E-01-6.30135588E-02 8.05166011E-02
80 14-4.52966281E-04 2.91634122E-01 6.13665732E-02 8.86589868E-04-1.96195921E-02
80 15-4.88326136E-02 6.84522057E-02 8.64830578E-03-3.91873155E-04 3.98039821E-04
80 16-7.69107668E-02-1.69020587E-01 3.36753071E-01-8.59883151E-02-1.69404331E-02
80 17-2.75190827E-04 4.61329670E-02 1.66050673E-01-2.76929955E-04-5.41878590E-02
80 18 1.80797642E-03 5.23798825E-02 3.76757879E-03-4.54874695E-04 1.72991989E-04
80 19-1.47618682E-01-2.83685654E-01 6.98248585E-01 7.22183255E-02-1.22853761E-01
80 20 5.63112942E-04-1.90554350E-01 3.24726856E-01-1.54209643E-03-4.26942780E-02
80 21-5.48468075E-02 9.75410854E-02 1.26328008E-02-6.04856146E-04 5.23027569E-04
80 22-1.47618700E-01-2.83685989E-01 6.98257580E-01-7.22188849E-02 1.22854463E-01
80 23-6.12239216E-04 1.90572042E-01-3.24728224E-01 1.57665014E-03-4.26936559E-02
80 24-5.48470833E-02 9.75407392E-02 1.26330158E-02-6.11924706E-04 5.23383883E-04
80 25-1.58359451E-01-4.04923071E-01-1.82183467E-01 6.32178476E-02-2.02356707E-02
80 26 2.45281628E-04 5.45297118E-02 2.33955149E-02 1.46048454E-04-4.79062444E-02
80 27-4.62348166E-02 9.41410610E-02-1.98946340E-02-5.27078136E-04 3.64083778E-04
80 28-1.58361177E-01-4.04942401E-01-1.82064463E-01 1.30091732E-02 6.50246911E-02
80 29-1.43066360E-04 4.75707882E-02 3.71164904E-02 7.44015639E-05-6.12664327E-02
80 30-3.28649617E-02 9.41313944E-02-1.13101394E-02-6.01046581E-04 3.57609048E-04
80 31-9.61373109E-02-2.03443262E-01 1.05586176E-01 6.30140754E-02-8.05175565E-02
80 32 4.21876842E-04-2.91648621E-01-6.13743926E-02-8.51010050E-04-1.96194904E-02
80 33-4.88326874E-02 6.84521779E-02 8.64874870E-03-3.80160282E-04 3.95059934E-04
80 34-1.19960666E-01 5.44938134E-02-1.99883336E-02 2.38828296E-02-1.35636531E-04
80 35-7.69111246E-02-1.69020746E-01 3.36755799E-01 8.59889065E-02 1.69388067E-02
80 36 2.44187836E-04-4.61350588E-02-1.66063250E-01 2.99093594E-04-5.41884858E-02
80 37 1.80780897E-03 5.23806768E-02 3.76738549E-03-4.40532920E-04 1.71823009E-04
80 38-7.69126783E-02-1.69018766E-01 3.36855233E-01 5.66374415E-02 6.69022090E-02
80 39 2.62237174E-06-1.67310101E-01 4.01896573E-02-6.90114761E-04-8.65820407E-03
80 40-4.37092498E-02 5.23674539E-02-2.55028939E-02-1.74820092E-04 2.10730330E-04
80 41-9.61451912E-02-2.03463327E-01 1.06171031E-01-3.96619727E-02 9.42505234E-02
80 42-4.21819050E-04-1.95353360E-01-2.25192379E-01-5.21686896E-05-3.55778427E-02
80 43-3.28605573E-02 6.84384000E-02 1.88956646E-02-4.73607372E-04 3.83678739E-04
80 44-1.83932793E-01 8.08825932E-02-2.34410770E-02 3.98570665E-02-1.92897587E-04
80 45-8.79198946E-02 5.37146822E-02 1.34356918E-02 2.29182203E-02-1.44966068E-05
80 46-1.19939581E-01 5.45583035E-02-1.11507503E-02 2.90669459E-02-1.19810028E-04
80 47-1.19959722E-01 5.44936134E-02 1.99880867E-02-2.38829535E-02 1.36581007E-04
80 48-8.79258907E-02 5.36238535E-02 2.65580822E-02 5.97220957E-04 9.36348466E-05
80 49-1.83932711E-01 8.08893838E-02 2.34407814E-02-3.98574372E-02 1.90839007E-04
80 50-8.79282027E-02 5.36265598E-02-2.65585536E-02-5.97313558E-04-9.19727031E-05
80 51-8.79214338E-02 5.37157516E-02-1.34357636E-02-2.29185788E-02 1.43686809E-05
80 52-1.19939158E-01 5.45539343E-02 1.11505717E-02-2.90669427E-02 1.16441022E-04
81  1-1.64618855E-02 3.47176108E-02 1.48580457E+00-6.21923116E-02 5.48232678E-02
81  2-1.31062556E-04-1.94169871E+00 2.42415658E+00-1.37788334E-02 1.82060770E-03
81  3 7.24116402E-03-9.06177172E-03-2.65416463E-02 1.35376241E-04-1.20021809E-04
81  4 2.58783116E-02-2.08899367E-02-1.87932286E+00-1.09840292E-01-1.13007533E-01
81  5 1.27833618E-04-1.86826848E+00-2.47992542E+00-1.33000496E-04-1.06144907E-02
81  6 2.48935735E-02-1.42790828E-02-1.31427792E-02 2.77597042E-05-1.59333532E-04
81  7 2.05016548E-03 8.39546104E-02-6.16507155E-01-7.27067856E-02-7.18468753E-02
81  8 6.28794885E-05-2.29942582E+00-4.04212260E+00 2.69598003E-03-3.24594867E-02
81  9-2.19621592E-02 5.44216459E-02-1.06344741E-02-3.39957290E-04 1.98262770E-04
81 10-2.10738812E-03-8.41184347E-02 6.15721868E-01 9.82855786E-02 2.86399118E-02
81 11 4.01511105E-04 4.65033328E+00 4.29346197E-02 1.64953658E-02 3.22585104E-02
81 12 2.21193431E-02-5.43778535E-02 1.07470366E-02 3.22869001E-04-2.03441857E-04
81 13-2.59432253E-02 2.07806784E-02 1.87898053E+00 1.52171934E-01 4.11244637E-02
81 14 6.66838884E-04 3.07634256E+00 4.27005241E-01 9.77378294E-03-6.86442670E-03
81 15-7.49065650E-03 1.43550832E-02 2.43582479E-02-1.55031473E-04 1.28720350E-04
81 16 1.63907726E-02-3.48749209E-02-1.48461390E+00-1.77214449E-02 8.09435165E-02
81 17-4.42130779E-05-1.17335855E+00 2.87642780E+00-1.22382451E-02 1.35655521E-02
81 18-2.26555782E-02 9.09002608E-03 1.66480773E-02 7.62047522E-06 1.63978021E-04
81 19-9.12389715E-02-1.55263757E-01 3.26121752E+00 1.27819780E-01-2.17413226E-01
81 20 1.01391860E-03-1.56512113E+00 2.66207129E+00-1.27369904E-02 1.62214692E-02
81 21-3.44888305E-02 1.82673612E-02 5.25622989E-02-1.65190904E-04 3.40474398E-04
81 22 9.12381291E-02 1.55261624E-01-3.26121724E+00 1.27829263E-01-2.17405023E-01
81 23 1.09632958E-03-1.56502915E+00 2.66211714E+00-1.28396003E-02-1.62226364E-02
81 24 3.44896264E-02-1.82669900E-02-5.25620346E-02 1.36657458E-04-3.64511240E-04
81 25-2.04923275E-03-8.39587411E-02 6.16386992E-01-7.27045308E-02-7.18493115E-02
81 26-1.89381859E-04-2.29942740E+00-4.04217418E+00 2.83528012E-03 3.24603835E-02
81 27 2.19612755E-02-5.44216591E-02 1.06345985E-02 3.14113911E-04-2.03862954E-04
81 28 2.10363742E-03 8.41166690E-02-6.15577332E-01 9.82895409E-02 2.86371768E-02
81 29 1.47845680E-04 4.65039357E+00 4.28970997E-02 1.63200283E-02-3.22576914E-02
81 30-2.21209609E-02 5.43786523E-02-1.07483101E-02-3.32248546E-04 1.96530028E-04
81 31 2.59445862E-02-2.07872543E-02-1.87919142E+00 1.52170964E-01 4.11133428E-02
81 32 1.75324980E-04 3.07638799E+00 4.26905748E-01 9.84914135E-03 6.86356407E-03
81 33 7.48927338E-03-1.43528374E-02-2.43572627E-02 1.50583822E-04-1.83489054E-04
81 34 1.31138246E-01-6.15515196E-01 1.22225738E-02-1.71720654E-02 8.19525914E-05
81 35-1.63945760E-02 3.48801543E-02 1.48480173E+00-1.77195963E-02 8.09462244E-02
81 36-5.36004660E-04-1.17351344E+00 2.87638476E+00-1.16895805E-02-1.35695060E-02
81 37 2.26565812E-02-9.08707520E-03-1.66483128E-02 6.39266950E-05-1.52436737E-04
81 38 1.64656478E-02-3.47236429E-02-1.48600148E+00-6.21902006E-02 5.48206554E-02
81 39-6.11426134E-04-1.94158819E+00 2.42427392E+00-1.31528863E-02-1.82012904E-03
81 40-7.23888418E-03 9.05901322E-03 2.65429204E-02-1.01818418E-04 1.72424433E-04
81 41-2.58800956E-02 2.08964191E-02 1.87951999E+00-1.09830931E-01-1.13010199E-01
81 42-2.70824657E-04-1.86819242E+00-2.47999506E+00 2.32064006E-04 1.06142864E-02
81 43-2.48927862E-02 1.42784997E-02 1.31425119E-02-7.06595138E-05 1.78759156E-04
81 44-1.20673236E-01 1.65426335E+00-2.78689784E-02 4.74012248E-02-2.27854776E-04
81 45-2.41503513E-02 4.74373388E-01 6.12125322E-03 7.99826427E-03 6.58224558E-06
81 46 1.31029305E-01-6.15416530E-01 9.03783880E-03-1.90051612E-02 9.10621481E-05
81 47-1.31138336E-01 6.15478866E-01 1.22233439E-02-1.71720855E-02 9.78989444E-05
81 48 2.41663896E-02-4.74347539E-01-9.96495740E-03-1.46318970E-03-2.62484704E-05
81 49 1.20674321E-01-1.65425994E+00-2.78676161E-02 4.74019102E-02-2.26924763E-04
81 50-2.41807663E-02 4.74417777E-01-9.96896275E-03-1.46340452E-03-3.58002371E-05
81 51 2.41653925E-02-4.74445310E-01 6.12294425E-03 8.00176061E-03-7.30237215E-06
81 52-1.31033423E-01 6.15455815E-01 9.03916564E-03-1.90051754E-02 7.66406236E-05
82  1 2.78729423E-05-3.85446173E-05-1.81684158E-03-1.18394660E-03 8.90794598E-04
82  2 3.44119520E-01 2.05014062E-03-2.94546083E-03-2.62636149E-01-1.53583936E-04
82  3 1.88629321E-04-3.50453850E-05-5.06239017E-05 2.48920254E-02 3.96425639E-02
82  4-2.50819883E-05 3.96824387E-05 2.09345903E-03-1.02539015E-03 9.06023501E-04
82  5 2.99671175E-01 2.00608355E-03 1.54471900E-03-2.35953416E-01 2.17763667E-04
82  6 6.03780850E-05-2.78141752E-04-1.37672246E-04-3.36561996E-02 1.61423032E-02
82  7 8.00560518E-06-6.76784225E-05-2.19352618E-04-5.59126462E-04 5.26890442E-04
82  8 1.69271708E-01 2.17868555E-03 2.81028545E-03-9.52270772E-02 1.07435435E-04
82  9-2.70858230E-05-8.03496117E-05 6.74004452E-07-1.28612640E-02-7.87027736E-03
82 10-4.12400586E-07 8.82885359E-05 2.35657013E-04-6.97379405E-04 4.49183073E-04
82 11 1.69253346E-01-3.21305069E-03-3.56140754E-04-9.52512742E-02 6.40601178E-05
82 12-5.02251846E-05-1.38349332E-05-1.96948624E-05-1.31353933E-02-7.42250091E-03
82 13 3.32311781E-05-2.41221791E-05-2.10238218E-03-1.17702823E-03 7.95542581E-04
82 14 2.99638437E-01-1.63452583E-03-5.78998301E-04-2.35933419E-01 1.94971867E-05
82 15-1.65750001E-04 1.46252814E-04 1.12377226E-04-2.26695440E-03-3.72549821E-02
82 16-2.03840429E-05 5.71375273E-05 1.79330833E-03-1.22527518E-03 8.71479586E-04
82 17 3.44110610E-01 2.36519220E-03-2.78271727E-03-2.62624724E-01-3.09039204E-04
82 18 2.78967303E-05 2.81142474E-04 1.05934120E-04 4.67361947E-02 2.46292184E-03
82 19 5.84226468E-05 1.08431624E-04-2.05978055E-03-1.11405498E-04 1.42750421E-04
82 20 3.70529872E-05 9.53246511E-04-1.83198538E-03-4.14572648E-05 1.29646150E-04
82 21-4.08941554E-05-8.87519944E-05-5.32217617E-05-2.38021473E-02-1.39850424E-02
82 22-5.87855848E-05-1.09418392E-04 2.05262946E-03-6.81276611E-05 1.69900597E-04
82 23-3.92965487E-05 1.15268861E-03-1.70474917E-03 5.93972754E-05 1.61852726E-04
82 24-9.03612180E-05-7.14915078E-05 2.44810325E-05-2.38022496E-02-1.39844755E-02
82 25 9.59502373E-06 6.52554992E-05-8.74217426E-04 6.39982641E-04-4.18620772E-04
82 26-1.69271826E-01 8.51969444E-04 2.72517577E-03 9.52225952E-02 5.52839406E-05
82 27-5.64914447E-05 1.20750415E-06-1.85544018E-05-1.28615961E-02-7.86992957E-03
82 28-1.44066066E-05-7.82304855E-05 8.77802449E-04 5.36286580E-04-4.77652426E-04
82 29-1.69254392E-01-3.05231191E-03 4.32834592E-04 9.52287272E-02 1.10660301E-04
82 30-2.33891517E-05-8.72711488E-05-2.37764290E-06-1.31350030E-02-7.42266348E-03
82 31-1.06401459E-05-7.76013769E-06 2.49412459E-04 9.13834606E-04-8.67610833E-04
82 32-2.99640791E-01-2.68622471E-03-1.50450636E-04 2.35921688E-01-1.52078049E-06
82 33-1.81251725E-04 1.82772505E-04 1.41181853E-04-2.26727058E-03-3.72549318E-02
82 34-8.78694924E-05 2.43958587E-04 2.19929540E-05-1.51993557E-05-9.49086173E-03
82 35-8.67756862E-06-1.37727817E-05-1.76754472E-04 1.22865940E-03-9.64018230E-04
82 36-3.44111307E-01-7.64673670E-04-1.48777674E-03 2.62643141E-01-2.82303724E-04
82 37-6.70486726E-06 2.89008592E-04 1.32668040E-04 4.67363323E-02 2.46338105E-03
82 38 4.55009351E-06 3.68552467E-06 1.89982355E-04 1.23404236E-03-9.60116023E-04
82 39-3.44118935E-01 9.12621529E-04-4.97933656E-04 2.62655084E-01-1.48424272E-04
82 40 1.97508826E-04-4.90845545E-05-9.05592028E-05 2.48921518E-02 3.96422828E-02
82 41 4.98630829E-06-3.91493979E-06-2.55313411E-04 1.16783452E-03-7.09458560E-04
82 42-2.99671255E-01 7.63907100E-04 1.88183971E-03 2.35954098E-01 1.97560185E-04
82 43 9.83671721E-05-2.95927357E-04-1.54042675E-04-3.36560875E-02 1.61420781E-02
82 44 7.40762423E-05-1.14511085E-03 1.76525800E-05-3.23548128E-05 1.33954581E-06
82 45 6.74733628E-05-5.92717492E-04-4.23489577E-05 6.20507238E-06 8.70475692E-03
82 46-1.10163668E-04 6.08037467E-04-4.37658480E-05 4.18951337E-05 9.49202908E-03
82 47 1.18786985E-04-5.97473688E-04-4.38814260E-05 4.35037648E-05 9.49077401E-03
82 48-6.52703238E-05 5.93706911E-04-1.17162389E-05 2.47846021E-05 8.70470556E-03
82 49-7.53523452E-05 1.13864509E-03 2.03990487E-05-3.15988866E-05-7.31108213E-07
82 50-3.77003255E-05-6.82279386E-05 2.41313653E-05-2.24038025E-05-8.70457912E-03
82 51 3.70147446E-05 6.70934433E-05 3.26661260E-05-1.78481018E-05-8.70481531E-03
82 52 8.19435548E-05-2.49326668E-04 3.03933200E-05-1.16625560E-05-9.49223805E-03
83  1-5.78941541E-02 8.02830046E-02 3.35395923E+00-3.17750603E-02 1.47283043E-02
83  2-4.69634069E-05 1.74652957E+00 1.92867028E+00 9.48165991E-04-2.24196081E-03
83  3-2.80508131E-02 3.02927739E-02-1.60520897E-02-8.62730879E-05 1.38130746E-04
83  4 4.50168328E-02-7.15707767E-02-3.75057042E+00 1.00736546E-01 1.27890438E-02
83  5 3.95176530E-04 1.28902602E+00-1.83785166E+00 9.60157087E-03-2.94039735E-03
83  6-6.21809708E-03 9.15849443E-03-1.18231445E-02-2.92466702E-05 8.47069488E-06
83  7-3.43699987E-02 2.89251806E-02 2.28365493E+00-3.08751534E-02-3.81814919E-02
83  8 1.50696036E-05-1.76310489E+00-6.06218916E-01-4.69358820E-03-1.32248121E-02
83  9 1.92796891E-02-6.05487695E-03 8.97860893E-03-5.84199548E-05-4.96132222E-05
83 10 3.44099622E-02-2.88613563E-02-2.28377727E+00 4.83932289E-02 8.34435476E-03
83 11 1.77815378E-04 1.38780500E+00 1.24597405E+00 1.60825436E-03-1.82058116E-02
83 12 1.21733202E-02 6.03249141E-03 1.12371308E-02-1.35321331E-04 1.79827636E-05
83 13-4.50086209E-02 7.15616736E-02 3.75075653E+00-6.01283568E-02-8.18219192E-02
83 14 6.19979478E-05 9.79541710E-01-2.01967645E+00 8.95154461E-03 1.41504838E-02
83 15-4.97570317E-03-9.17478060E-03 4.63542442E-03 8.22556474E-05-6.04365140E-06
83 16 5.78677804E-02-8.02890852E-02-3.35365349E+00 2.52754265E-03 3.50687637E-02
83 17 8.97692710E-06-2.53432347E+00-5.87760783E-01-7.62804619E-03 3.37161141E-02
83 18-3.46240953E-03-3.02537046E-02-4.19327857E-03 2.91531637E-04-1.02643144E-04
83 19 1.90213537E-05 4.11948665E-05-2.90636748E-04 1.12406142E-01 6.61368759E-02
83 20 1.78953170E-04-5.39199791E-02-3.19873276E-02-4.24354186E-05 8.34179858E-03
83 21-8.35407037E-03 1.22717900E-05-5.36755835E-03 4.37719870E-05 1.70130899E-06
83 22 2.50863550E-05 5.07526721E-05-5.39973903E-04-1.12398572E-01-6.61521299E-02
83 23-2.58744408E-04 5.38142096E-02 3.21892735E-02 1.25839568E-04 8.34042544E-03
83 24-8.35179566E-03 1.13702178E-05-5.37126016E-03 4.21500475E-05 4.39364002E-06
83 25-3.43710447E-02 2.89184088E-02 2.28370418E+00 3.08716346E-02 3.81758172E-02
83 26-5.39014097E-05 1.76293477E+00 6.05933350E-01 4.63437466E-03-1.32230424E-02
83 27 1.92808174E-02-6.05777494E-03 8.97911861E-03-5.55288829E-05-4.84434961E-05
83 28 3.44099932E-02-2.88569339E-02-2.28383792E+00-4.83862386E-02-8.34263049E-03
83 29-2.09038015E-04-1.38747324E+00-1.24595663E+00-1.49222060E-03-1.82082149E-02
83 30 1.21717369E-02 6.03647795E-03 1.12359620E-02-1.29535211E-04 1.96051832E-05
83 31-4.50070148E-02 7.15602640E-02 3.75062106E+00 6.01392273E-02 8.18244128E-02
83 32-8.80108438E-05-9.79330220E-01 2.01970275E+00-8.83324419E-03 1.41508181E-02
83 33-4.97564513E-03-9.17517298E-03 4.63423447E-03 8.37096119E-05-3.68984326E-06
83 34-7.56132797E-02 8.30256411E-01-1.66858534E-03 2.02680169E-02-6.40357307E-05
83 35 5.78665844E-02-8.02871467E-02-3.35355005E+00-2.52939181E-03-3.50626519E-02
83 36 2.20408880E-05 2.53424396E+00 5.87952451E-01 7.33869365E-03 3.37151315E-02
83 37-3.46068481E-03-3.02544467E-02-4.19422509E-03 2.80252303E-04-9.61198347E-05
83 38-5.78927945E-02 8.02804438E-02 3.35383952E+00 3.17715197E-02-1.47254492E-02
83 39 7.30513965E-05-1.74664762E+00-1.92850028E+00-8.67966525E-04-2.24179570E-03
83 40-2.80517490E-02 3.02935447E-02-1.60504724E-02-8.00771617E-05 1.32581764E-04
83 41 4.50141620E-02-7.15709958E-02-3.75041177E+00-1.00742837E-01-1.27941890E-02
83 42-4.03445065E-04-1.28913921E+00 1.83768410E+00-9.38768388E-03-2.93998787E-03
83 43-6.21995042E-03 9.15993829E-03-1.18215014E-02-2.51393776E-05 1.24749842E-05
83 44-4.35100172E-05-8.26839066E-05 6.15151098E-03 3.61885248E-03 1.07866873E-05
83 45-1.99343664E-01 1.07399797E+00 2.56904047E-02 4.51906627E-02-2.83276239E-05
83 46 7.56599252E-02-8.30391782E-01 1.69258807E-02-1.13139359E-02 9.39853484E-05
83 47-7.56199462E-02 8.30299852E-01 1.66912171E-03-2.02686645E-02 6.26833632E-05
83 48 1.99198500E-01-1.07366988E+00-5.19407702E-02-4.65786869E-04-1.84470548E-04
83 49-3.65593537E-05-2.01302344E-04-6.15342119E-03-3.61540948E-03-1.39157687E-05
83 50 1.99196778E-01-1.07363743E+00 5.19402687E-02 4.65860974E-04 1.78383026E-04
83 51-1.99342425E-01 1.07396328E+00-2.56897385E-02-4.51902410E-02 2.91959292E-05
83 52 7.56482963E-02-8.30350556E-01-1.69248746E-02 1.13123037E-02-9.22861343E-05
84  1-1.40169587E-01-3.34558740E-01 2.35375760E-01-1.51515637E-01-8.73796416E-02
84  2-2.92447980E-04 1.16117910E-01-2.58004471E-02 4.63680127E-04-2.42019741E-02
84  3-3.77480131E-02 6.19499872E-02 2.67815122E-03-3.53403156E-04 3.26706824E-04
84  4-1.34975419E-01-2.59410699E-01 3.47865938E-01 1.20523745E-01-6.42263855E-02
84  5 6.87649093E-04-1.26015436E-01 1.59902598E-01-9.66580306E-04-5.62696315E-02
84  6-4.33290883E-02 9.95987198E-02-1.41386527E-02-6.16597369E-04 4.02032629E-04
84  7-1.07297264E-01-2.84370986E-01-8.67763422E-02 1.32560071E-01 8.24707456E-02
84  8 2.48253564E-04-1.20863004E-01 4.30520507E-02-5.14325205E-04-2.59001710E-02
84  9-1.85380058E-02 4.44381768E-02 1.90091039E-02-3.32960707E-04 2.63013731E-04
84 10-1.07280680E-01-2.84340448E-01-8.75740100E-02 1.36461954E-01 7.58045357E-02
84 11 2.81440719E-04-2.72879315E-02-1.27854977E-01 2.32396341E-04-6.25822859E-03
84 12-3.81621471E-02 4.44203757E-02 6.36647944E-03-2.29388711E-04 2.73607942E-04
84 13-1.34947490E-01-2.59408356E-01 3.44624014E-01 2.55192891E-03 1.36619500E-01
84 14-4.28399651E-04 7.48608094E-02-1.87898915E-01 8.41049787E-04-5.68457170E-02
84 15-4.27819404E-02 9.96276574E-02-1.37966165E-02-6.13015054E-04 3.99858531E-04
84 16-1.40213585E-01-3.34546717E-01 2.36826100E-01-1.50009857E-01-9.00931735E-02
84 17-3.01366653E-04 3.51068480E-02 1.11976787E-01-1.61290944E-04-3.25919028E-02
84 18-2.94110219E-02 6.20029247E-02 8.07488209E-03-4.22219603E-04 3.06854123E-04
84 19 2.75278216E-05 1.08276871E-05-2.78778321E-03-2.95265553E-02-1.72785964E-02
84 20 6.30707343E-05-1.44466915E-01-8.72536230E-02-4.05908899E-04 1.95694837E-02
84 21-1.95888540E-02 1.93702355E-05-1.26062961E-02 1.09935535E-04 2.23630363E-05
84 22-2.79012877E-05-1.20909415E-05 2.79214612E-03-2.95441365E-02-1.72883166E-02
84 23-1.64267638E-04-1.44513321E-01-8.72831744E-02-1.67886957E-04-1.95650869E-02
84 24 1.95848221E-02-1.97352083E-05 1.26038130E-02-1.18558440E-04-1.03381223E-05
84 25 1.07295386E-01 2.84371715E-01 8.67154492E-02 1.32554904E-01 8.24531278E-02
84 26 2.38420456E-04-1.20987406E-01 4.29242779E-02-5.65719520E-04 2.58957243E-02
84 27 1.85355141E-02-4.44312384E-02-1.90081209E-02 3.44912283E-04-2.65104796E-04
84 28 1.07282004E-01 2.84338937E-01 8.76309201E-02 1.36479539E-01 7.57989638E-02
84 29 2.72368952E-04-2.71141875E-02-1.27804461E-01 2.79702678E-04 6.26038909E-03
84 30 3.81660554E-02-4.44264445E-02-6.36671234E-03 2.21693753E-04-2.89934427E-04
84 31 1.34954362E-01 2.59419192E-01-3.44715088E-01 2.54500668E-03 1.36629703E-01
84 32-2.89274263E-04 7.50233670E-02-1.87891872E-01 7.03825785E-04 5.68455537E-02
84 33 4.27862793E-02-9.96318330E-02 1.37944632E-02 5.97869226E-04-3.90327861E-04
84 34 1.00190602E-01-2.98729031E-02 1.61289170E-02-2.78542642E-02 1.34302002E-04
84 35 1.40215411E-01 3.34550712E-01-2.36803063E-01-1.50013419E-01-9.00924627E-02
84 36-2.86043511E-04 3.50871984E-02 1.12083526E-01-1.91118917E-04 3.25954040E-02
84 37 2.94093510E-02-6.20047550E-02-8.07421062E-03 3.99303693E-04-3.24676907E-04
84 38 1.40168487E-01 3.34556027E-01-2.35397186E-01-1.51515179E-01-8.73772449E-02
84 39-3.27820786E-04 1.16034585E-01-2.57303280E-02 5.15589437E-04 2.42020998E-02
84 40 3.77468067E-02-6.19489065E-02-2.68039658E-03 3.68225307E-04-3.14829731E-04
84 41 1.34968722E-01 2.59400086E-01-3.47775920E-01 1.20520776E-01-6.42167198E-02
84 42 5.11444440E-04-1.26106193E-01 1.59764845E-01-7.91416879E-04 5.62680825E-02
84 43 4.33270391E-02-9.95951215E-02 1.41416514E-02 5.85274262E-04-3.88436082E-04
84 44 6.60761081E-06-9.75392507E-04-1.20996925E-04-8.56801618E-05 4.24309949E-06
84 45-1.78181608E-02-7.42569712E-02 9.51002557E-03 1.04651497E-02 2.90762026E-06
84 46-1.00233429E-01 3.06512399E-02-1.64939197E-02 2.76343426E-02-1.32514163E-04
84 47-1.00178111E-01 2.98346174E-02 1.61265770E-02-2.78511033E-02 1.30846097E-04
84 48-1.79631753E-02-7.38466845E-02 1.37962143E-02 3.22116061E-03 4.37813214E-05
84 49-5.97386443E-06 9.75217433E-04-1.21415830E-04-8.59177314E-05-3.81390588E-06
84 50 1.79674305E-02 7.38429533E-02 1.37979756E-02 3.22049600E-03 3.65932440E-05
84 51 1.78160003E-02 7.42590523E-02 9.51002319E-03 1.04637427E-02 7.29080899E-06
84 52 1.00222243E-01-3.06141368E-02-1.64921216E-02 2.76312479E-02-1.33968545E-04
85  1-1.61414662E-02-4.68938173E-02-4.59539268E-01-3.09240096E-03-4.83353074E-02
85  2 1.50927014E-04 1.14840345E+00-1.07557028E+00 7.04698965E-03 6.64386972E-04
85  3-1.75799752E-02 1.69155882E-02-3.65025445E-02 2.26967176E-05-1.82943309E-05
85  4-9.41419479E-02-1.44425841E-01 1.37318425E+00 5.85163113E-02-1.51866970E-01
85  5 5.84367385E-04 1.19907159E+00 2.03160170E+00-1.17146057E-03-2.33933827E-02
85  6-3.04079523E-02 5.38013350E-02 4.96547428E-02-4.56175172E-04 4.38306568E-04
85  7-2.12503096E-02 1.80913674E-02-8.83807095E-01 6.28487270E-02 2.43939911E-01
85  8-4.55526677E-04 1.93635877E+00 1.78915672E+00 2.05192659E-03-5.42523144E-02
85  9-3.76543193E-02 9.19066337E-02 1.33288824E-02-6.41515920E-04 4.56069570E-04
85 10 2.13019621E-02-1.80066043E-02 8.83547341E-01-2.43588596E-01 6.36496988E-02
85 11-1.03822698E-03-2.50453993E+00-8.21429186E-01-6.75111527E-03 3.17863689E-02
85 12 6.01792416E-02-9.19656105E-02 1.13388655E-03 5.06431225E-04-4.69241920E-04
85 13 9.41057588E-02 1.44385865E-01-1.37264227E+00 1.04340061E-01-1.24875835E-01
85 14 7.93846619E-04-2.35783623E+00-6.00759822E-02-8.42383959E-03-7.81064434E-03
85 15 6.15757457E-02-5.37651014E-02-2.95666908E-02 2.70323915E-04-4.77971023E-04
85 16 1.60793299E-02 4.67947349E-02 4.59480314E-01 4.36685349E-02-2.07539527E-02
85 17 2.81465789E-04 3.81136782E-01-1.52661368E+00 5.45976249E-03 4.00557804E-02
85 18-2.32184173E-02-1.68373631E-02 1.02751261E-02 2.21367473E-04 6.25391313E-05
85 19 2.74727748E-05 6.72680943E-05-4.03643270E-04 2.52120777E-01 1.48311927E-01
85 20 4.11288237E-04 7.53976034E-01 4.42899653E-01 1.52904011E-03 5.63774109E-02
85 21-5.63678166E-02-9.59424761E-06-3.62641022E-02 3.32340283E-04 4.76852793E-05
85 22 2.80324049E-05 6.97943164E-05-3.20854166E-04-2.52118199E-01-1.48314892E-01
85 23-4.76848302E-04-7.53969888E-01-4.42880329E-01-1.50311773E-03 5.63789391E-02
85 24-5.63680951E-02-1.08439508E-05-3.62660319E-02 3.30957880E-04 4.27325972E-05
85 25-2.12585887E-02 1.80705258E-02-8.83754692E-01-6.28572641E-02-2.43946402E-01
85 26 4.29426140E-04-1.93627377E+00-1.78921903E+00-2.01844229E-03-5.42539258E-02
85 27-3.76549016E-02 9.19088274E-02 1.33306285E-02-6.36089159E-04 4.54125561E-04
85 28 2.12940505E-02-1.80270681E-02 8.83487457E-01 2.43581576E-01-6.36576961E-02
85 29 1.03091420E-03 2.50456367E+00 8.21343117E-01 6.58908868E-03 3.17840346E-02
85 30 6.01761234E-02-9.19601580E-02 1.13408367E-03 5.02030900E-04-4.70034907E-04
85 31 9.40945094E-02 1.44365298E-01-1.37252912E+00-1.04333170E-01 1.24867356E-01
85 32-7.13583218E-04 2.35786543E+00 6.01699208E-02 8.13164613E-03-7.81354518E-03
85 33 6.15725176E-02-5.37589724E-02-2.95668741E-02 2.67094011E-04-4.62059583E-04
85 34 1.68544924E-01-5.76848764E-01 3.06706716E-02-4.56923227E-02 2.31359113E-04
85 35 1.60704325E-02 4.67707191E-02 4.59430119E-01-4.36590963E-02 2.07598252E-02
85 36-1.65991303E-04-3.81096913E-01 1.52669468E+00-5.49127897E-03 4.00533671E-02
85 37-2.32201304E-02-1.68332367E-02 1.02743176E-02 1.99079399E-04 6.44630022E-05
85 38-1.61530418E-02-4.69180435E-02-4.59454274E-01 3.10206641E-03 4.83424666E-02
85 39-4.32127386E-05-1.14850852E+00 1.07557767E+00-6.99465406E-03 6.62800901E-04
85 40-1.75834983E-02 1.69206974E-02-3.65015223E-02 2.53742064E-05-2.88683303E-05
85 41-9.41504687E-02-1.44445182E-01 1.37311356E+00-5.85278368E-02 1.51867792E-01
85 42-5.53641558E-04-1.19915523E+00-2.03159138E+00 1.18542958E-03-2.33975772E-02
85 43-3.04113947E-02 5.38089719E-02 4.96532393E-02-4.37532817E-04 4.33762978E-04
85 44 5.39877469E-06-2.42674312E-04 5.39208434E-03 3.15160836E-03 7.49553872E-06
85 45-3.01534714E-02-1.05154795E-02-2.04552640E-03 2.18254092E-02-6.44377247E-05
85 46-1.68672099E-01 5.77270747E-01-2.50111534E-02 4.90629964E-02-2.23733273E-04
85 47 1.68551427E-01-5.76868705E-01-3.06719027E-02 4.56946497E-02-2.33056369E-04
85 48 3.00050969E-02 1.06452064E-02-1.80300194E-02 1.24106034E-02-9.87165741E-05
85 49 6.96167283E-06-2.60924048E-04-5.39312883E-03-3.15020175E-03-9.82877783E-06
85 50 3.00058979E-02 1.06270689E-02 1.80294458E-02-1.24108249E-02 9.88882019E-05
85 51-3.01586981E-02-1.05063181E-02 2.04470350E-03-2.18267631E-02 6.72990766E-05
85 52-1.68678530E-01 5.77250591E-01 2.50118991E-02-4.90645532E-02 2.21434178E-04
86  1-2.19467547E-05-7.96856211E-05-2.81043149E-04 3.24371315E-04-2.75830183E-04
86  2-8.83316497E-02-7.39610045E-04 2.15148216E-04 1.34723021E-01 3.68987265E-04
86  3-3.66523454E-05-3.32334920E-04-1.32317375E-04-5.96100026E-02-7.90765327E-03
86  4-2.03098174E-05-3.56487405E-05 4.92515292E-04 1.30914776E-03-1.01464976E-03
86  5-3.67250515E-01-1.48010309E-03 1.13811368E-03 3.58279751E-01-2.28938227E-04
86  6-5.82810449E-05 2.87219272E-04 1.37286410E-04 3.53975772E-02-1.34674375E-02
86  7-2.37199606E-05-6.68216308E-05 1.22651318E-04 1.13090573E-05-9.00074098E-06
86  8 3.56993828E-04 7.40262059E-04-1.33273107E-04-1.14462266E-01 1.89048483E-04
86  9 4.88958041E-05-2.37944287E-04-1.27582522E-04-2.91179094E-02 1.32155490E-02
86 10-2.71832466E-05-6.25398665E-05-1.04965326E-04 4.58523036E-05 1.84768757E-05
86 11-3.31350187E-04-6.65335812E-04 8.44344370E-05 1.14448175E-01-2.17980276E-05
86 12 1.38856527E-04-1.17058500E-04-1.06237813E-04 2.60930892E-03 3.18553450E-02
86 13-4.61952707E-05-1.03304209E-04-3.14630070E-04-1.32292664E-03 1.06067781E-03
86 14 3.67270743E-01 1.33029290E-03-7.64212795E-04-3.58302212E-01 1.94748108E-05
86 15-1.95417113E-04 1.75942302E-04 1.22691673E-04-5.44497532E-03-3.74868240E-02
86 16-4.99356924E-05-8.50649403E-05 4.41964873E-04-3.69334705E-04 1.95274414E-04
86 17 8.83844478E-02 7.94619757E-04-1.62916852E-04-1.34766446E-01-2.43975239E-04
86 18 2.15536682E-04 2.84385566E-05-7.19648582E-05 3.59076588E-02 4.82401107E-02
86 19 1.51839840E-05 1.95844454E-05-8.80520817E-04 1.64460529E-03-1.30865929E-03
86 20-4.77224140E-01-1.71535733E-03 9.13919360E-04 5.14305532E-01-9.86236151E-05
86 21-1.10179530E-04 2.08803145E-04 1.23975834E-04 1.44371338E-02-2.45714084E-02
86 22-1.16199060E-05-1.46108496E-05 8.32169778E-04-1.69011627E-03 1.29887332E-03
86 23 4.77226260E-01 2.18782016E-03-1.66113699E-03-5.14303535E-01-9.01678131E-05
86 24-1.08851746E-04 1.99019559E-04 1.36543216E-04 1.44372804E-02-2.45714637E-02
86 25 2.91915151E-05 7.36274831E-05 1.39494643E-04 4.13665818E-05 4.44750140E-05
86 26-3.55238478E-04 5.03486010E-04 9.09658290E-04 1.14463701E-01 1.81836902E-04
86 27 7.88007951E-05-2.60637698E-04-1.24688492E-04-2.91178704E-02 1.32153583E-02
86 28 2.30819395E-05 5.93429667E-05-1.18070269E-04-2.32855482E-05 1.57744985E-05
86 29 3.32754742E-04-5.54386020E-04-8.39676480E-04-1.14451659E-01-1.36822205E-05
86 30 1.51383337E-04-1.37701116E-04-1.03797172E-04 2.60948139E-03 3.18552729E-02
86 31 1.53215034E-05 5.85718809E-05 7.66383729E-04 1.29742240E-03-9.62457325E-04
86 32-3.67270573E-01-1.82065324E-03 1.22526029E-03 3.58299039E-01 4.54301000E-05
86 33-1.74183842E-04 1.28753742E-04 1.27214316E-04-5.44488437E-03-3.74870136E-02
86 34-1.96267052E-05 2.55710054E-04 3.30118100E-05-2.44661838E-05-1.02870380E-02
86 35 4.01231980E-05 6.14547755E-05-6.31636444E-04 2.80760007E-04-2.77044386E-04
86 36-8.83851166E-02-3.64824909E-05 1.94714540E-04 1.34769467E-01-2.09881728E-04
86 37 2.37225223E-04-2.73434951E-05-7.59975448E-05 3.59082242E-02 4.82397370E-02
86 38 2.33695230E-05 8.64079945E-05 4.88044324E-04-3.14577616E-04 2.02843370E-04
86 39 8.83311460E-02 4.71994462E-04-8.40007456E-04-1.34721049E-01 3.67976919E-04
86 40-3.37029927E-05-3.34273926E-04-1.28989502E-04-5.96099670E-02-7.90739927E-03
86 41 4.41491702E-05 6.34555327E-05-9.15891794E-04-1.27125196E-03 9.40361191E-04
86 42 3.67251243E-01 1.29636291E-03-2.37770753E-04-3.58283322E-01-2.03527602E-04
86 43-5.41705270E-05 2.57698129E-04 1.36948937E-04 3.53975793E-02-1.34677386E-02
86 44 4.65014040E-06-1.97538832E-04 5.76639148E-05-4.63991741E-05-1.63463378E-02
86 45 3.23714629E-05-1.34405389E-04-3.99147084E-05 2.26530273E-05 1.10319605E-02
86 46 1.24372328E-05 4.65109437E-05 3.90522312E-05-3.15100126E-05-1.02835794E-02
86 47-3.95898364E-05-5.89399504E-05-3.00019677E-05 1.46947378E-05 1.02871331E-02
86 48-5.27570851E-05 1.29813374E-04 5.65402494E-05-3.24292749E-05-1.10283490E-02
86 49-4.79973058E-06 1.74753768E-04-5.66954603E-05 4.32062493E-05 1.63465337E-02
86 50 3.68392497E-05-1.49142682E-04-2.89298022E-05 3.05649389E-05 1.10284101E-02
86 51-2.39877643E-05 1.66959712E-04 3.69081628E-05-3.21833278E-05-1.10320569E-02
86 52 4.29373773E-05-2.41733712E-04-4.28389326E-05 3.99775329E-05 1.02837091E-02
87  1-7.58450186E-02-7.04929417E-03 2.05712967E+00-2.15933227E-01 6.80104597E-02
87  2-9.80516019E-04 1.37407999E+00 1.15878900E+00 1.82320044E-03-1.57557331E-02
87  3-6.17197716E-02 7.74755047E-02 1.72168451E-02-4.35357615E-04 4.96098650E-04
87  4-1.50820779E-02-8.20295033E-02-3.19112656E+00 2.15732456E-01 6.13225041E-02
87  5 5.94129863E-04 5.16444538E-01-1.57275383E+00 6.13391590E-03-2.57263537E-02
87  6-4.98098050E-02 7.55361587E-02-1.61098400E-02-3.74241229E-04 3.41050749E-04
87  7-8.33419699E-03-5.82010393E-02-3.45657757E-01 3.62204021E-03 4.13511484E-02
87  8-8.96890201E-05-2.66682902E+00-1.84381535E+00-4.51081132E-03-1.56244565E-02
87  9 3.07902136E-02-1.51657571E-02 3.01181627E-02-8.92423328E-05-3.87104373E-05
87 10 8.29203680E-03 5.80453002E-02 3.44826046E-01-3.77658548E-02 1.69793845E-02
87 11-1.98112441E-04 2.90804324E+00 1.43289235E+00 6.55416231E-03-4.19660181E-02
87 12 2.67927795E-02 1.51732387E-02 6.90729874E-03-2.48780257E-04-3.89237903E-06
87 13 1.50156504E-02 8.19070178E-02 3.19128433E+00-1.58427612E-01-1.58651163E-01
87 14-1.49540851E-04 1.12330593E+00-1.21570450E+00 7.36569547E-03 5.59203456E-02
87 15 1.95482358E-02-7.54685814E-02-3.35969063E-03 5.52797007E-04-3.06209416E-04
87 16 7.57572000E-02 6.83390025E-03-2.05665108E+00 4.55116633E-02 2.21675663E-01
87 17-4.73141330E-04-1.68071848E+00-6.36671094E-01-4.32068087E-03 3.81704325E-02
87 18 3.92838805E-02-7.74543130E-02-3.15922266E-02 5.65992876E-04-4.77764783E-04
87 19-3.50243377E-02-4.85522215E-03 3.83240428E+00-2.32385797E-02 3.94712355E-02
87 20-2.31581605E-04-1.01021865E+00 1.71779802E+00-8.20046611E-03-2.16354999E-03
87 21 3.07656102E-02-2.86020602E-02-3.41768027E-02 2.05048847E-04-3.06943342E-04
87 22 3.50259036E-02 4.85920327E-03-3.83239792E+00-2.32415475E-02 3.94666998E-02
87 23-9.64219977E-05-1.01021317E+00 1.71780456E+00-8.35232449E-03 2.16493724E-03
87 24-3.07665164E-02 2.86015791E-02 3.41757521E-02-1.95835925E-04 3.02854173E-04
87 25 8.33556149E-03 5.82040464E-02 3.45624250E-01 3.61982149E-03 4.13468500E-02
87 26-7.20898685E-05-2.66684397E+00-1.84386599E+00-4.46258300E-03 1.56243924E-02
87 27-3.07902642E-02 1.51658718E-02-3.01185579E-02 8.00411373E-05 3.98090900E-05
87 28-8.29046571E-03-5.80426064E-02-3.44808543E-01-3.77634566E-02 1.69803797E-02
87 29-1.65975286E-04 2.90809712E+00 1.43288232E+00 6.33305092E-03 4.19670436E-02
87 30-2.67915506E-02-1.51754929E-02-6.90642046E-03 2.42975304E-04 1.32505908E-05
87 31-1.50147856E-02-8.19064750E-02-3.19130781E+00-1.58429752E-01-1.58650195E-01
87 32-2.12463552E-04 1.12335691E+00-1.21570045E+00 7.32291356E-03-5.59207775E-02
87 33-1.95472592E-02 7.54680368E-02 3.35907617E-03-5.40628292E-04 2.95381441E-04
87 34-7.23749758E-02-5.74632972E-01-1.46950968E-02 1.84463440E-02-1.01754527E-04
87 35-7.57584251E-02-6.83581715E-03 2.05665801E+00 4.55138002E-02 2.21675401E-01
87 36-4.75310212E-04-1.68073047E+00-6.36636522E-01-4.12575826E-03-3.81711753E-02
87 37-3.92844285E-02 7.74556038E-02 3.15923093E-02-5.43095221E-04 4.85243189E-04
87 38 7.58436292E-02 7.04667371E-03-2.05712151E+00-2.15935819E-01 6.80141860E-02
87 39-9.15572956E-04 1.37404908E+00 1.15880469E+00 1.66205866E-03 1.57553687E-02
87 40 6.17191919E-02-7.74745606E-02-1.72177633E-02 4.07445081E-04-4.93063445E-04
87 41 1.50806847E-02 8.20270237E-02 3.19114202E+00 2.15730484E-01 6.13231750E-02
87 42 6.96196491E-04 5.16400277E-01-1.57279713E+00 5.93108374E-03 2.57265947E-02
87 43 4.98092976E-02-7.55358924E-02 1.61103975E-02 3.74392613E-04-3.37265918E-04
87 44 7.74556941E-02 6.45182254E-01 1.37207154E-02-2.33469322E-02 1.10292448E-04
87 45-2.36435098E-01 7.01099619E-01 1.77134536E-02 5.65872775E-02-9.01511210E-05
87 46-7.24191531E-02-5.74816141E-01-8.97952661E-03 2.18175211E-02-9.43661322E-05
87 47 7.23775537E-02 5.74619405E-01-1.46955211E-02 1.84474698E-02-1.01679082E-04
87 48 2.36440873E-01-7.01117004E-01-5.80605615E-02 1.20495248E-02-2.44316411E-04
87 49-7.74556643E-02-6.45184856E-01 1.37204581E-02-2.33466925E-02 1.14119728E-04
87 50-2.36444126E-01 7.01121849E-01-5.80615359E-02 1.20491736E-02-2.32600278E-04
87 51 2.36433525E-01-7.01096583E-01 1.77129132E-02 5.65864750E-02-9.24605189E-05
87 52 7.24177559E-02 5.74827322E-01-8.97957665E-03 2.18169352E-02-8.77530256E-05
88  1 1.16499951E-05 2.14750738E-05-9.00461427E-05-1.36129497E-03 1.03792920E-03
88  2 3.72644947E-01 9.89617230E-04-8.39921801E-04-3.54076517E-01-8.20617135E-06
88  3 2.87980661E-04-2.79774490E-04-2.05912834E-04 1.93934688E-03 5.99937247E-02
88  4 1.32135793E-05 3.35870452E-05-2.30575066E-05-3.05956743E-04 2.39807216E-04
88  5 8.18810900E-02-1.34131982E-04-3.53465160E-04-5.42561189E-02 3.20073267E-04
88  6-4.13887189E-05-2.78684548E-04-1.08312379E-04-5.13784907E-02-9.85292431E-03
88  7-4.93675647E-06-2.52576695E-05 2.05665231E-05 5.92226045E-04-5.01650890E-04
88  8-1.68059011E-01-5.01790993E-04-1.11819342E-05 1.27873421E-01 1.37169698E-04
88  9-2.62233598E-05-1.10946338E-04-3.80150554E-05-2.16562323E-02-6.18718227E-03
88 10-9.33138577E-06-5.18114218E-06 1.49500291E-05 6.12223899E-04-4.74048509E-04
88 11-1.68095510E-01-9.83023154E-05 2.27409338E-04 1.27890165E-01 9.15052094E-05
88 12-8.45007386E-05-7.00447081E-06 1.36353308E-05-1.59331797E-02-1.59179109E-02
88 13-1.28213159E-07-1.14891749E-06 3.36178781E-05-3.08711972E-04 2.17138919E-04
88 14 8.19022636E-02 5.17761289E-04 3.69353751E-06-5.42677966E-02 2.17089731E-04
88 15-1.92856686E-04-2.42330451E-05 5.18885350E-05-3.36056974E-02-4.01009637E-02
88 16 1.09836637E-05 2.21798473E-05 1.14942273E-05-1.33671203E-03 1.01669081E-03
88 17 3.72615255E-01 1.27271169E-03-6.54582313E-04-3.54054476E-01-3.32179172E-04
88 18-1.22083465E-04 4.54262637E-04 2.43842166E-04 5.33618806E-02-2.74905799E-02
88 19-8.96857240E-06-2.29947544E-05 5.97733615E-05 1.23709419E-03-1.01188432E-03
88 20-3.58214163E-01-1.11838379E-03 9.48494469E-04 3.13970761E-01-2.63931706E-05
88 21-9.54412840E-06 3.59372990E-05 2.49083143E-05 2.29621628E-03-3.91413384E-03
88 22-1.03173568E-05-2.15646699E-05-6.20152346E-05 1.30500328E-03-9.33100480E-04
88 23-3.58211881E-01-1.18909743E-03 8.74115634E-04 3.13968317E-01 3.98642256E-07
88 24 2.34797506E-05-2.38783929E-05-1.11639028E-05-2.29629367E-03 3.91415327E-03
88 25-1.74296336E-06-1.98451990E-05 1.39686802E-05 6.15664030E-04-4.07798134E-04
88 26-1.68058985E-01-5.33086408E-04 4.62077569E-04 1.27871781E-01-1.26361057E-04
88 27 3.04643023E-05 9.58967543E-05 3.33598568E-05 2.16561821E-02 6.18708492E-03
88 28-5.52935987E-06 7.69406070E-06 3.13023252E-05 5.76562539E-04-4.42525358E-04
88 29-1.68095257E-01-5.27069138E-04 4.39740033E-04 1.27887489E-01-1.01777646E-04
88 30 6.44732928E-05 3.73043533E-05-1.56789310E-05 1.59331113E-02 1.59182858E-02
88 31-3.90320054E-06-1.20520015E-05-1.12624420E-04-2.75303418E-04 2.05150762E-04
88 32 8.19015449E-02 7.43268182E-05-2.51886214E-04-5.42680673E-02-2.02631534E-04
88 33 1.82738543E-04 1.98929912E-05-4.68466569E-05 3.36056939E-02 4.01008899E-02
88 34-1.08985311E-05-1.67869528E-06-9.23501906E-06 1.06832529E-05 2.34254143E-03
88 35 7.24965843E-06 3.15042823E-05 1.38757746E-04-1.32061406E-03 1.03068370E-03
88 36 3.72615021E-01 1.12481316E-03-1.10253879E-03-3.54053400E-01 3.19290607E-04
88 37 1.32319047E-04-4.51609654E-04-2.41204974E-04-5.33616828E-02 2.74905830E-02
88 38 2.30167978E-05 2.98847821E-05-2.39445981E-04-1.32341966E-03 9.89370911E-04
88 39 3.72644444E-01 1.46323407E-03-8.79600019E-04-3.54073704E-01 1.78861676E-05
88 40-2.65383100E-04 2.47496933E-04 2.11247027E-04-1.93948615E-03-5.99937965E-02
88 41 2.17149733E-05 5.33638659E-05 1.12592491E-04-2.55055880E-04 1.98606105E-04
88 42 8.18830897E-02 3.88685659E-04-1.04566457E-04-5.42564609E-02-3.08786766E-04
88 43 5.69616897E-05 2.51825076E-04 9.96000368E-05 5.13785796E-02 9.85268746E-03
88 44 8.48516375E-06 3.78658340E-05 5.61021228E-05-4.48526339E-05-1.63507171E-02
88 45 1.45487204E-05-3.03619226E-05-1.76681595E-05 6.65162686E-06 4.17649384E-03
88 46 1.10141755E-05-4.72470877E-06-9.38095353E-06 2.39457081E-06 2.34514426E-03
88 47-2.00414217E-07 1.98452128E-05-8.83437611E-06 5.87070201E-06 2.34272022E-03
88 48 9.37338421E-06 8.79394102E-06-1.69564946E-05 1.03377180E-05 4.17204639E-03
88 49-1.23268479E-05-2.96127827E-05 6.19130313E-05-4.65280068E-05-1.63506620E-02
88 50-1.90944421E-05 8.28472578E-05-2.02961353E-05 1.36990660E-05 4.17196507E-03
88 51 4.48942564E-05-1.05895906E-04-9.44790814E-06 2.43402005E-05 4.17651956E-03
88 52 2.15429179E-05 2.29095998E-05-9.91184507E-06 1.34433245E-05 2.34511841E-03
89  1 8.67780121E-02 1.61650912E-01-3.20679605E-01-2.36534682E-02 1.29578956E-01
89  2-1.84584629E-01-1.33033102E-01-1.62355610E-01 2.17489985E-01 2.74764210E-02
89  3 3.96312174E-02-6.71076383E-02 9.35945249E-03-5.62262278E-02-3.74405099E-03
89  4 3.56158109E-02 9.40335718E-02 3.87169035E-02-8.46329119E-02-1.50402278E-02
89  5-3.25934179E-01-1.77538359E-01 2.51552480E-02 3.61005384E-01-2.79090314E-03
89  6 1.72579840E-02-1.44670808E-02 2.37831187E-03 3.42354312E-02-3.90366849E-02
89  7-4.69002147E-02-9.02781827E-02 1.08149821E-01-3.23114849E-02-6.99862162E-02
89  8-8.17548987E-02 1.75081256E-03-5.07400491E-02 2.58673704E-02-3.08866022E-02
89  9-7.36840467E-03 3.82550069E-02-3.04712201E-03 2.82600758E-02 3.08306713E-02
89 10-4.68745709E-02-9.03302278E-02 1.07347299E-01-7.72328680E-02 5.65053805E-03
89 11 8.15661771E-02-4.50690610E-02 2.56001705E-02-2.59798648E-02-1.49495252E-02
89 12-2.30277450E-02 3.79772702E-02-1.30362118E-02-4.08831274E-02-9.86244824E-03
89 13 3.56857527E-02 9.41716008E-02 3.74885761E-02-5.51714838E-02-6.73268144E-02
89 14 3.25630584E-01-6.38142240E-02-1.66268324E-01-3.61470733E-01 1.41743065E-02
89 15 3.81195571E-04-1.45555021E-02-8.49806588E-03 1.75466440E-02-4.88870276E-02
89 16 8.67970020E-02 1.61645751E-01-3.20694784E-01 1.01180782E-01-8.39427708E-02
89 17 1.84704889E-01-2.05991074E-01-3.65720063E-02-2.18141465E-01 4.35259510E-02
89 18 2.33169349E-02-6.68428859E-02-1.21389801E-03 3.09908234E-02 4.74919553E-02
89 19-6.99261431E-02-1.65102634E-01 1.36156273E-01 5.95292558E-02-1.01119119E-01
89 20 4.80101346E-04-1.08462307E-01 1.84300871E-01-8.73765138E-04-8.80335094E-03
89 21-2.28473915E-02 3.16507424E-02 1.44947051E-02-3.81180440E-03-1.90163136E-03
89 22-6.99755938E-02-1.65126765E-01 1.38474120E-01-5.95329094E-02 1.01114152E-01
89 23-4.81830731E-04 1.08840458E-01-1.85044662E-01 8.87345504E-04-8.84628825E-03
89 24-2.28548306E-02 3.17011188E-02 1.45309231E-02 3.40164611E-03 2.34628612E-03
89 25-4.68995491E-02-9.03040928E-02 1.07812267E-01 3.29769927E-02 6.95858707E-02
89 26-8.19006706E-02-5.54863314E-04 5.07857490E-02 2.55868287E-02-3.05290174E-02
89 27-7.65946640E-03 3.81884838E-02-2.98735730E-03-2.88088461E-02-3.05665221E-02
89 28-4.68844885E-02-9.03174827E-02 1.07723665E-01 7.65910528E-02-5.26920897E-03
89 29 8.21481903E-02 4.45941595E-02-2.70509369E-02-2.55275898E-02-1.54627367E-02
89 30-2.29349946E-02 3.83977313E-02-1.28897079E-02 4.05164839E-02 1.01549619E-02
89 31 3.56301646E-02 9.40847451E-02 3.89012181E-02 5.29107857E-02 6.89921212E-02
[truncated: 662,995 more chars]
