# Supplementary material for: Active Learning Configuration Interaction for Excited-State Calculations of Polycyclic Aromatic Hydrocarbons
Source: J Chem Theory Comput. 2021 Nov 17;17(12):7518–30. doi: 10.1021/acs.jctc.1c00769 (PMC8675132; doi:10.1021/acs.jctc.1c00769)
Supplement: Supplementary file 2 — ct1c00769_si_002.zip [file ct1c00769_si_002.zip › Anthracene/Hartree_Fock/HF_gamess.inp]

 $SYSTEM MWORDS=600 TIMLIM=1440  $END

 $CONTRL ISPHER=1 SCFTYP=RHF RUNTYP=ENERGY CITYP=NONE  $END

 $BASIS GBASIS=CCD  $END

 $DATA 
 anthracene RHF
 C1
 C  6  -11.089332     0.908499    -0.014377
 C  6   -9.726938     0.909422    -0.009475
 C  6   -8.996001     2.125844    -0.010162
 C  6   -9.724614     3.365511    -0.016133
 C  6  -11.142944     3.318371    -0.021114
 C  6  -11.806348     2.128431    -0.020283
 C  6   -7.604230     2.159918    -0.005319
 C  6   -9.017896     4.565071    -0.016863
 C  6   -7.626124     4.599145    -0.012008
 C  6   -6.897511     3.359477    -0.006088
 C  6   -5.479180     3.406615    -0.001227
 H  1   -4.932631     2.470890     0.003200
 C  6   -4.815775     4.596554    -0.002117
 C  6   -5.532791     5.816487    -0.007921
 C  6   -6.895186     5.815567    -0.012699
 H  1   -7.054377     1.224701    -0.000832
 H  1  -11.631981    -0.028058    -0.013791
 H  1   -9.175010    -0.023154    -0.004936
 H  1  -11.689491     4.254096    -0.025604
 H  1  -12.888582     2.109763    -0.024140
 H  1   -9.567738     5.500294    -0.021335
 H  1   -3.733540     4.615225     0.001642
 H  1   -4.990147     6.753047    -0.008550
 H  1   -7.447110     6.748145    -0.017127
 $END
