# Supplementary material for: Active Learning Configuration Interaction for Excited-State Calculations of Polycyclic Aromatic Hydrocarbons
Source: J Chem Theory Comput. 2021 Nov 17;17(12):7518–30. doi: 10.1021/acs.jctc.1c00769 (PMC8675132; doi:10.1021/acs.jctc.1c00769)
Supplement: Supplementary file 2 — ct1c00769_si_002.zip [file ct1c00769_si_002.zip › Anthracene/CASCI/anthr.inp]

 $contrl  ISPHER=1  scftyp=none   cityp=aldet $end
 $SYSTEM mwords=300 $END
 $cidet pures=.T. NFLGDM(1)=1,1 ncore=40 nact=14 
 nels=14  nstate=5  prttol=0.001  $end 
 $GUESS guess=moread  norb=246 NORDER=1  IORDER(40)=42
 IORDER(42)=40  IORDER(37)=41  IORDER(41)=37
 IORDER(51)=57  IORDER(57)=51  IORDER(52)=63
 IORDER(63)=52  IORDER(53)=65  IORDER(65)=53
 $END
 $BASIS  GBASIS=CCD $END
 $DATA
 anthracene RHF
 C1
 C  6  -11.089332     0.908499    -0.014377
 C  6   -9.726938     0.909422    -0.009475
 C  6   -8.996001     2.125844    -0.010162
 C  6   -9.724614     3.365511    -0.016133
 C  6  -11.142944     3.318371    -0.021114
 C  6  -11.806348     2.128431    -0.020283
 C  6   -7.604230     2.159918    -0.005319
 C  6   -9.017896     4.565071    -0.016863
 C  6   -7.626124     4.599145    -0.012008
 C  6   -6.897511     3.359477    -0.006088
 C  6   -5.479180     3.406615    -0.001227
 H  1   -4.932631     2.470890     0.003200
 C  6   -4.815775     4.596554    -0.002117
 C  6   -5.532791     5.816487    -0.007921
 C  6   -6.895186     5.815567    -0.012699
 H  1   -7.054377     1.224701    -0.000832
 H  1  -11.631981    -0.028058    -0.013791
 H  1   -9.175010    -0.023154    -0.004936
 H  1  -11.689491     4.254096    -0.025604
 H  1  -12.888582     2.109763    -0.024140
 H  1   -9.567738     5.500294    -0.021335
 H  1   -3.733540     4.615225     0.001642
 H  1   -4.990147     6.753047    -0.008550
 H  1   -7.447110     6.748145    -0.017127
 $end


--- CLOSED SHELL ORBITALS --- GENERATED AT Fri Jun 12 21:44:02 2020
 anthracene RHF                                                                 
E(RHF)=     -536.0377553687, E(NUC)=  769.9167843798,   11 ITERS
 $VEC   
 1  1 3.06672848E-03-1.25269735E-04 8.41740582E-04-2.72610565E-05-1.35362940E-05
 1  2-6.27894464E-08 3.77259861E-04-1.90023817E-04 1.87545380E-06 2.82174250E-05
 1  3 2.38832370E-05-5.21006620E-05 1.82777300E-05 2.84030124E-07-1.72383392E-07
 1  4 3.74256723E-02-6.97511194E-05 8.83285842E-04-2.24815691E-05-4.58889343E-05
 1  5 4.20465901E-08 1.06476028E-03 8.39668749E-04 1.53434769E-06 3.33097806E-05
 1  6-1.16929601E-04 8.36198200E-05-2.74306887E-05-1.33937815E-07 5.25597438E-07
 1  7 4.93564151E-01 2.13410740E-03-4.94815259E-03-3.86405504E-05-3.30817860E-05
 1  8-5.38027367E-08-4.65784712E-04 8.38974645E-04-3.92587991E-06 9.01324766E-05
 1  9-3.07656795E-05-5.93667972E-05 1.30116716E-04 2.55607508E-07 3.70010728E-07
 1 10 4.95639617E-01 2.14439885E-03-4.97874462E-03-4.77122018E-05-1.79636141E-05
 1 11-1.31140483E-07 4.98415284E-04-8.01779472E-04 4.01018900E-06 9.41952005E-05
 1 12-3.35523216E-05-6.06428788E-05 1.28125743E-04 2.94532781E-07 3.80960987E-07
 1 13 3.75415408E-02-6.94887815E-05 8.82781246E-04-5.12087983E-05 2.66403266E-06
 1 14-1.90244791E-07 1.25142286E-03 5.18668896E-04 3.08079484E-06-1.02326582E-04
 1 15 1.78547029E-05 8.44718788E-05 5.93589929E-05-9.38092512E-07 4.26853151E-07
 1 16 3.07537321E-03-1.25209174E-04 8.40112128E-04-2.50699745E-05-1.72278055E-05
 1 17-4.41323426E-08 1.72023253E-05 4.21819453E-04-1.07113417E-06 3.85074628E-05
 1 18 1.37650337E-05-5.22724965E-05 1.18460737E-05 3.45629542E-07-1.59474658E-07
 1 19 9.94427381E-02-2.72035441E-05 2.54876161E-03 2.98932990E-05-5.12642568E-05
 1 20 2.44124469E-07-4.03879097E-04 6.83287519E-04-3.28740213E-06-4.75238867E-05
 1 21-1.05435906E-04 1.52959793E-04 5.95311636E-05-9.80167601E-07 1.01894972E-06
 1 22 9.94495530E-02-2.71843963E-05 2.54867746E-03-2.98768705E-05 5.12778968E-05
 1 23-2.44682056E-07 4.03254225E-04-6.83755961E-04 3.25523960E-06-4.75159798E-05
 1 24-1.05466391E-04 1.52982370E-04 5.95139586E-05-9.85870259E-07 1.02523960E-06
 1 25 4.93440534E-01 2.13354397E-03-4.94697920E-03 3.86502805E-05 3.30725720E-05
 1 26 4.44848149E-08 4.65314818E-04-8.38472748E-04 3.93625437E-06 9.01311618E-05
 1 27-3.07468105E-05-5.93843513E-05 1.30092520E-04 2.66383611E-07 3.70067671E-07
 1 28 4.95454421E-01 2.14351680E-03-4.97639487E-03 4.77103074E-05 1.79684192E-05
 1 29 1.28604665E-07-4.98395516E-04 8.01659577E-04-3.95834105E-06 9.41698488E-05
 1 30-3.35482958E-05-6.06215529E-05 1.28089852E-04 2.81812266E-07 3.59743674E-07
 1 31 3.75288909E-02-6.94842651E-05 8.82340886E-04 5.12021123E-05-2.65586177E-06
 1 32 1.87184447E-07-1.25116989E-03-5.18751930E-04-2.97412830E-06-1.02280826E-04
 1 33 1.78504301E-05 8.44303955E-05 5.93425187E-05-9.17746085E-07 4.19157802E-07
 1 34-1.63522354E-05 1.32855191E-04 1.58575636E-05 6.64059400E-05-1.24958253E-07
 1 35 3.07440377E-03-1.25196434E-04 8.40173987E-04 2.50626820E-05 1.72179963E-05
 1 36 4.49348428E-08-1.72768859E-05-4.21794166E-04 1.06739845E-06 3.84976125E-05
 1 37 1.37649180E-05-5.22625305E-05 1.18434306E-05 3.38364305E-07-1.60635466E-07
 1 38 3.06596987E-03-1.25249032E-04 8.41594594E-04 2.72499674E-05 1.35341989E-05
 1 39 6.37588541E-08-3.77210553E-04 1.90013076E-04-1.83998049E-06 2.82146487E-05
 1 40 2.38773189E-05-5.20919676E-05 1.82751070E-05 2.76735979E-07-1.70760110E-07
 1 41 3.74158601E-02-6.97522652E-05 8.83023356E-04 2.24870532E-05 4.58825490E-05
 1 42-4.73369597E-08-1.06455994E-03-8.39532344E-04-1.49190240E-06 3.33019374E-05
 1 43-1.16900848E-04 8.35989110E-05-2.74230091E-05-1.30095325E-07 5.28222560E-07
 1 44 2.80526584E-05 2.77775899E-04-3.92084997E-05 6.66978256E-05-3.23047437E-07
 1 45-6.64651614E-05 4.65351523E-05-6.89540418E-06 2.10990342E-06-3.05928663E-08
 1 46-1.68350227E-05 1.31756659E-04-6.56125207E-05 1.82960250E-05-2.88526487E-07
 1 47-1.63388286E-05 1.32910092E-04-1.58573050E-05-6.64209922E-05 1.24341042E-07
 1 48-6.64942421E-05 4.65199697E-05-1.56561336E-06-7.04692401E-06 1.28203156E-08
 1 49 2.80657819E-05 2.77814715E-04 3.92294359E-05-6.66895283E-05 3.21525196E-07
 1 50-6.64829904E-05 4.65269722E-05 1.56591733E-06 7.04966367E-06-1.23073343E-08
 1 51-6.64554406E-05 4.65250485E-05 6.89558789E-06-2.11108052E-06 2.99205220E-08
 1 52-1.68325368E-05 1.31753241E-04 6.56025315E-05-1.82904475E-05 2.78487280E-07
 2  1-3.23837185E-03 5.49416075E-05-1.28505352E-04 3.87680120E-05 6.50411993E-06
 2  2 1.19472810E-07-5.49659854E-05 1.38798404E-04-5.66731082E-07-1.05546760E-05
 2  3-1.92669882E-05 2.98216641E-05-1.29151036E-05-1.30092495E-07 1.07350928E-07
 2  4-3.83805426E-02-3.57567176E-06-1.11522947E-03-1.60658610E-05 2.84759697E-05
 2  5-1.32187020E-07-3.92587855E-04-6.36491592E-04 3.29675993E-07-2.36388836E-05
 2  6 1.23258588E-04-9.96197047E-05 4.23817830E-05 2.00696551E-07-5.40619064E-07
 2  7-4.98165615E-01-2.32172207E-03 5.64024561E-03-1.24406508E-05 2.60283877E-05
 2  8-1.07918519E-07 9.11681457E-04-9.35199166E-04 5.73288275E-06-4.78868822E-05
 2  9 4.39093416E-05 3.97754054E-06-9.35303500E-05 4.19960989E-08-4.55094309E-07
 2 10-5.00816402E-01-2.33539946E-03 5.68990126E-03 1.66934362E-05-2.31902486E-05
 2 11 1.31228635E-07-3.64829898E-04 1.23108751E-03-4.65438915E-06-4.74182645E-05
 2 12 4.17417789E-05 5.67648551E-06-9.49950116E-05 3.32562746E-08-4.57401453E-07
 2 13-3.85415334E-02-3.61980763E-06-1.12065713E-03 1.72241525E-05-2.78714946E-05
 2 14 1.34542883E-07-7.48959822E-04-2.67111962E-05-2.61684395E-06 1.20524737E-04
 2 15-1.99945228E-05-1.00530214E-04-5.00129653E-05 1.05589427E-06-4.33336810E-07
 2 16-3.25133191E-03 5.46692973E-05-1.21373008E-04 2.45579322E-05 3.07630836E-05
 2 17 1.80453314E-09 9.76224865E-05-1.15384875E-04 6.67761641E-07-2.69174118E-05
 2 18-2.98483202E-06 2.99022438E-05-2.65739194E-06-2.28588091E-07 9.19278093E-08
 2 19 2.72328967E-04 5.47538673E-07-1.24312038E-06-5.83840421E-05-3.45176316E-05
 2 20-1.18719148E-07 2.15145030E-03 1.26945048E-03 4.19966518E-06 6.27998529E-05
 2 21-6.37811691E-05 9.81316143E-07-4.09317566E-05 3.61395932E-07 6.03637838E-08
 2 22-2.41209518E-04-5.53075837E-07 1.99366985E-06-5.83969211E-05-3.45072888E-05
 2 23-1.06961791E-07 2.15150096E-03 1.26923169E-03 4.19996705E-06-6.28198826E-05
 2 24 6.37543311E-05-9.34448498E-07 4.09548891E-05-3.63512872E-07-6.07053181E-08
 2 25 4.98347589E-01 2.32252458E-03-5.64219505E-03-1.24229333E-05 2.60373772E-05
 2 26-1.27011945E-07 9.11668107E-04-9.35279429E-04 5.80605270E-06 4.79262073E-05
 2 27-4.39123582E-05-4.01384910E-06 9.35721815E-05-3.51220206E-08 4.56096678E-07
 2 28 5.00940121E-01 2.33591317E-03-5.69098994E-03 1.67114156E-05-2.31873019E-05
 2 29 1.24007880E-07-3.65098992E-04 1.23153877E-03-4.66073653E-06 4.74383567E-05
 2 30-4.17620672E-05-5.67628953E-06 9.50332813E-05-4.69042911E-08 4.44809597E-07
 2 31 3.85524881E-02 3.59944473E-06 1.12092062E-03 1.72380287E-05-2.78731497E-05
 2 32 1.41931503E-07-7.49347829E-04-2.69178716E-05-2.56948577E-06-1.20547087E-04
 2 33 2.00029019E-05 1.00544186E-04 5.00318268E-05-1.03761402E-06 4.26222648E-07
 2 34 1.79822243E-05 9.68837603E-05 2.77196027E-06 4.21768567E-05-1.02302088E-07
 2 35 3.25232843E-03-5.47100957E-05 1.21664769E-04 2.45665200E-05 3.07691601E-05
 2 36 2.52604014E-09 9.76090667E-05-1.15519879E-04 6.67635093E-07 2.69279679E-05
 2 37 2.98834475E-06-2.99163126E-05 2.65927877E-06 2.23554094E-07-9.37148031E-08
 2 38 3.23956376E-03-5.49792017E-05 1.28724579E-04 3.87767869E-05 6.50814090E-06
 2 39 1.21817237E-07-5.50719102E-05 1.38863079E-04-5.72839484E-07 1.05650052E-05
 2 40 1.92748606E-05-2.98398658E-05 1.29214143E-05 1.26772548E-07-1.03991078E-07
 2 41 3.83941111E-02 3.55708626E-06 1.11552591E-03-1.60583553E-05 2.84928331E-05
 2 42-1.36563689E-07-3.92865912E-04-6.36790893E-04 3.17916756E-07 2.36467984E-05
 2 43-1.23303336E-04 9.96565375E-05-4.23955664E-05-1.99462807E-07 5.45928076E-07
 2 44 4.89835142E-07 1.59634942E-06-5.95105230E-05-3.48083403E-05-1.19389885E-07
 2 45 3.28687683E-05-6.82932220E-06-4.87710180E-06 3.45609444E-06-2.86071567E-08
 2 46-1.72845212E-05-9.48613535E-05 3.80086402E-05-1.79757521E-05 1.86848599E-07
 2 47-1.79932176E-05-9.68559793E-05 2.76518539E-06 4.21587751E-05-1.05377083E-07
 2 48 3.29838636E-05-6.21796955E-06 6.53199758E-07-5.95373081E-06 1.72013660E-08
 2 49-4.85554250E-07-1.52197326E-06-5.94975732E-05-3.48299231E-05-1.14353225E-07
 2 50-3.30043220E-05 6.23329638E-06 6.53329952E-07-5.95113964E-06 1.62596667E-08
 2 51-3.28890342E-05 6.84294157E-06-4.87543763E-06 3.45588298E-06-2.68609598E-08
 2 52 1.72856457E-05 9.49268876E-05 3.80304861E-05-1.79827253E-05 1.81586704E-07
 3  1 5.02874732E-03 6.93951557E-05-1.56853350E-03-1.30655841E-05 2.41768147E-06
 3  2-4.91625562E-08-4.08459760E-04-5.19277875E-04-5.77506776E-08 1.00700422E-05
 3  3-3.99811961E-06-6.07192255E-06 2.77917514E-05-5.58489791E-09 9.29939358E-08
 3  4 4.44868174E-02 5.49852932E-05 1.17683972E-03-1.10731051E-05-2.92952730E-05
 3  5 4.15770484E-08-1.12330282E-03 9.89158993E-04-6.74211442E-06-1.56126628E-05
 3  6-1.42050341E-04 1.57663004E-04-6.59632693E-05-5.32903040E-07 7.00728651E-07
 3  7 4.93434375E-01 2.56728742E-03-9.37898768E-03-4.40995910E-05 2.74390587E-05
 3  8-2.32782607E-07 2.91019696E-03-3.36456553E-03 1.95754101E-05 2.27126251E-04
 3  9 7.23091620E-05-2.99435413E-04 8.61975738E-05 1.92819283E-06-8.53461848E-07
 3 10-4.90771177E-01-2.55486159E-03 9.34890302E-03-2.54815597E-06 5.21185359E-05
 3 11-1.40167666E-07 1.52495376E-03-4.18668558E-03 1.67491856E-05-1.72116217E-04
 3 12-1.27268008E-04 2.99384225E-04-1.20930229E-04-1.62489701E-06 9.08362764E-07
 3 13-4.41880851E-02-5.45359389E-05-1.17270316E-03 3.08956714E-05-4.41214092E-06
 3 14 1.22920602E-07-3.14688389E-04 1.46287782E-03-5.06616693E-06 1.60047515E-04
 3 15-2.87681223E-06-1.57170702E-04-2.70824052E-05 1.39775981E-06-5.81140398E-07
 3 16-4.99002981E-03-6.96496001E-05 1.56930198E-03 4.09609560E-06 1.24488835E-05
 3 17-1.79203657E-08 6.52129938E-04 1.04908111E-04 2.06100793E-06-1.96330611E-05
 3 18 1.37217932E-05 5.91126790E-06-2.15333980E-05-4.93504362E-08-1.03949216E-07
 3 19 1.19510050E-01 3.35820142E-04-1.26899574E-03 2.81837130E-05-4.75554760E-05
 3 20 2.30794599E-07-7.11844691E-04 1.19702138E-03-5.79174611E-06-1.94611451E-04
 3 21-1.55447253E-04 3.50058704E-04-4.02975495E-05-2.10342550E-06 1.44729136E-06
 3 22-1.19503616E-01-3.35821668E-04 1.26915309E-03 2.81665425E-05-4.75614303E-05
 3 23 2.26503405E-07-7.11917097E-04 1.19692208E-03-5.72276702E-06 1.94593971E-04
 3 24 1.55455710E-04-3.50049681E-04 4.03116110E-05 2.13497567E-06-1.43848765E-06
 3 25-4.93320347E-01-2.56673280E-03 9.37742424E-03-4.40921343E-05 2.74346084E-05
 3 26-2.22739766E-07 2.90990555E-03-3.36408325E-03 1.93325937E-05-2.27088186E-04
 3 27-7.22916058E-05 2.99379792E-04-8.61879378E-05-1.92035013E-06 8.54011518E-07
 3 28 4.90717846E-01 2.55457113E-03-9.34793672E-03-2.54208150E-06 5.21104588E-05
 3 29-1.48490703E-07 1.52461479E-03-4.18609531E-03 1.67119837E-05 1.72098060E-04
 3 30 1.27237879E-04-2.99335939E-04 1.20931738E-04 1.59044418E-06-9.07324281E-07
 3 31 4.41851933E-02 5.45210053E-05 1.17273805E-03 3.08927063E-05-4.41206598E-06
 3 32 1.17076102E-07-3.14758017E-04 1.46269526E-03-5.05639738E-06-1.60025515E-04
 3 33 2.88243100E-06 1.57143084E-04 2.70859893E-05-1.35945566E-06 5.78246003E-07
 3 34 1.14585663E-04 4.13793072E-04 7.05799549E-06 1.94475864E-05-2.22044211E-08
 3 35 4.98983501E-03 6.96361701E-05-1.56914932E-03 4.09898944E-06 1.24504764E-05
 3 36-2.18250064E-08 6.52100174E-04 1.04870751E-04 1.99953271E-06 1.96328776E-05
 3 37-1.37236551E-05-5.90922253E-06 2.15298966E-05 4.75758459E-08 9.81084991E-08
 3 38-5.02752122E-03-6.93963324E-05 1.56848625E-03-1.30648510E-05 2.41819732E-06
 3 39-5.32819396E-08-4.08462018E-04-5.19248634E-04-2.43130918E-08-1.00631826E-05
 3 40 3.99939976E-06 6.06378280E-06-2.77883650E-05 9.35538438E-09-9.46954936E-08
 3 41-4.44759331E-02-5.49645327E-05-1.17679572E-03-1.10688355E-05-2.92866179E-05
 3 42 3.74657397E-08-1.12323932E-03 9.89039318E-04-6.60447935E-06 1.56061170E-05
 3 43 1.42020481E-04-1.57626598E-04 6.59493627E-05 5.31300591E-07-7.00172921E-07
 3 44 2.14038768E-04 6.19561489E-04-2.81323363E-05 4.81785238E-05-2.27566893E-07
 3 45-8.83011314E-06-1.21141853E-04 8.04023116E-06 4.07932349E-06 1.79181801E-08
 3 46 1.14630937E-04 4.14371136E-04-2.05864907E-05 3.33961512E-06-8.70406716E-08
 3 47-1.14603356E-04-4.13838326E-04 7.05433657E-06 1.94493950E-05-2.51298510E-08
 3 48 8.66914585E-06 1.21290796E-04-7.48500369E-06-5.01227996E-06-1.35656456E-08
 3 49-2.14037327E-04-6.19544621E-04-2.81276830E-05 4.81755426E-05-2.26826841E-07
 3 50-8.67343634E-06-1.21282453E-04-7.48558245E-06-5.01099020E-06-1.24961102E-08
 3 51 8.82599367E-06 1.21141889E-04 8.04058826E-06 4.08017539E-06 1.73730049E-08
 3 52-1.14617364E-04-4.14309154E-04-2.05795117E-05 3.33488952E-06-7.71332222E-08
 4  1 5.44757142E-03 3.86091221E-05-5.81120798E-04 4.29971872E-06 4.42025281E-06
 4  2 7.45752402E-09-1.24075297E-04-9.83978133E-05-1.69963348E-07 3.25402254E-05
 4  3-2.82903001E-06-2.97111954E-05 9.67196095E-06 2.35704336E-07-5.03780597E-08
 4  4 4.65416888E-02 1.29931690E-04 9.01996567E-06-1.55129833E-05-3.44456186E-05
 4  5 4.12534071E-08-7.58457394E-04 4.43666847E-04-3.96532385E-06-5.31028001E-05
 4  6-1.36509759E-04 1.89612559E-04-8.03251386E-05-7.83023625E-07 7.29140959E-07
 4  7 5.00046330E-01 2.50104294E-03-7.40722762E-03-4.82540003E-05 3.18479235E-05
 4  8-2.72838636E-07 2.00197760E-03-3.13453542E-03 1.57386140E-05 1.84382509E-04
 4  9 1.21799601E-04-3.06182110E-04 8.88301212E-06 1.99037298E-06-1.30278524E-06
 4 10-4.98018332E-01-2.49222932E-03 7.38731150E-03-4.45745565E-06 5.76716890E-05
 4 11-1.67012923E-07 1.76633987E-03-3.27753798E-03 1.51647268E-05-1.42778483E-04
 4 12-1.63208208E-04 3.05986691E-04-3.49022315E-05-1.76682379E-06 1.35232396E-06
 4 13-4.62893670E-02-1.29800878E-04-6.77329614E-06 3.74393717E-05-3.17444290E-06
 4 14 1.43559341E-07-1.39871584E-05 8.80770815E-04-2.40751171E-06 1.75497859E-04
 4 15 1.38415579E-05-1.89339417E-04 1.59686361E-06 1.51947698E-06-6.27375547E-07
 4 16-5.41169518E-03-3.90946276E-05 5.84728989E-04-6.06848182E-06-1.67370726E-06
 4 17-1.45590265E-08 1.46610139E-04 6.23368238E-05 3.46134870E-07-1.24841764E-05
 4 18-1.70144118E-05 2.94985881E-05-2.24114374E-05-1.15480577E-07 6.54250021E-08
 4 19 2.54640813E-04 1.52113881E-07 5.19331586E-06 8.62859500E-05 5.05844941E-05
 4 20 1.65211711E-07 6.78265561E-04 4.00487545E-04 1.26312196E-06-8.22714932E-05
 4 21 8.20330870E-05 2.38406146E-07 5.30178649E-05-4.87543334E-07-6.77305790E-08
 4 22 2.75153439E-04 2.11173325E-07 4.97426794E-06-8.62861178E-05-5.05757432E-05
 4 23-1.73018126E-07-6.78279867E-04-4.00761917E-04-1.32785889E-06-8.23006835E-05
 4 24 8.20054065E-05 2.95277090E-07 5.30096410E-05-4.80338550E-07-7.69565943E-08
 4 25 5.00099765E-01 2.50133272E-03-7.40846000E-03 4.82647818E-05-3.18531940E-05
 4 26 2.49777985E-07-2.00252764E-03 3.13513934E-03-1.55290243E-05 1.84416435E-04
 4 27 1.21814233E-04-3.06230667E-04 8.89234825E-06 1.98405315E-06-1.30398309E-06
 4 28-4.98129721E-01-2.49279121E-03 7.38919744E-03 4.45411684E-06-5.76793724E-05
 4 29 1.63646363E-07-1.76656515E-03 3.27816020E-03-1.50748772E-05-1.42809252E-04
 4 30-1.63226208E-04 3.06035460E-04-3.49269738E-05-1.72802983E-06 1.34070085E-06
 4 31-4.63017806E-02-1.29822632E-04-7.01446854E-06-3.74454490E-05 3.17718892E-06
 4 32-1.38180841E-07 1.40831945E-05-8.81007670E-04 2.41990022E-06 1.75532643E-04
 4 33 1.38378374E-05-1.89370480E-04 1.58957078E-06 1.48050932E-06-6.29699430E-07
 4 34-8.97331644E-05-3.15332563E-04 1.05524782E-05-2.57672567E-05 1.02657519E-07
 4 35-5.41329701E-03-3.91043337E-05 5.84981926E-04 6.06611350E-06 1.66947499E-06
 4 36 1.83597586E-08-1.46722146E-04-6.23425945E-05-3.40540051E-07-1.24886188E-05
 4 37-1.70123048E-05 2.95009235E-05-2.24147567E-05-1.10836770E-07 6.92688612E-08
 4 38 5.44808014E-03 3.86235821E-05-5.81390649E-04-4.29954511E-06-4.42137125E-06
 4 39-2.07814085E-09 1.24144587E-04 9.84797346E-05 1.62970565E-07 3.25414346E-05
 4 40-2.83086403E-06-2.97105706E-05 9.67517915E-06 2.24064457E-07-4.63440392E-08
 4 41 4.65460225E-02 1.29936841E-04 9.16779386E-06 1.55155956E-05 3.44487074E-05
 4 42-3.39502832E-08 7.58662626E-04-4.43805156E-04 3.85761563E-06-5.31066770E-05
 4 43-1.36526727E-04 1.89633404E-04-8.03342098E-05-7.76491433E-07 7.30357640E-07
 4 44 2.39287760E-08 5.74180280E-07-2.68345550E-06-1.42030762E-06-3.21813305E-10
 4 45 2.99313556E-06-1.78129823E-05 1.87316234E-06-5.16499554E-06 2.02700774E-08
 4 46 8.95703242E-05 3.15874172E-04-1.76146931E-05 2.17656307E-05-1.23706733E-07
 4 47-8.97147862E-05-3.15256640E-04-1.05548338E-05 2.57629829E-05-1.06686385E-07
 4 48-3.26425752E-06 1.81174799E-05 3.58980443E-06-4.18379227E-06 2.50056577E-08
 4 49 5.81939613E-08 6.77867403E-07 2.69142262E-06 1.41439073E-06 6.97258064E-09
 4 50-3.26110004E-06 1.81356573E-05-3.58852709E-06 4.18481510E-06-2.39743242E-08
 4 51 2.99384010E-06-1.78347623E-05-1.87420550E-06 5.16381554E-06-2.03251927E-08
 4 52 8.95888958E-05 3.15938623E-04 1.76162413E-05-2.17653257E-05 1.16528621E-07
 5  1 3.59843593E-01 1.39400166E-03-1.89820395E-03-4.36979799E-05-2.38813917E-05
 5  2-9.53893458E-08-5.39035940E-05 1.66531041E-04-6.35604643E-07 1.52284198E-06
 5  3 1.04748618E-05-1.19977038E-05 7.36611008E-05-1.43750915E-07 1.96678003E-07
 5  4 3.12028846E-01 1.25630715E-03-2.43718983E-03 4.79221163E-05-1.61923181E-05
 5  5 2.18941783E-07-3.27159873E-04-6.40575129E-04 5.55700394E-07 8.17529061E-05
 5  6 1.67155244E-06-8.34244585E-05-3.05752671E-05 7.73369130E-07-3.81847697E-07
 5  7-2.88663987E-03-7.35530834E-05-2.32427738E-04 4.97287543E-05 3.59222193E-05
 5  8 8.28832904E-08-1.35623548E-03-6.67763951E-04-3.01517871E-06 3.49119905E-05
 5  9-3.07827087E-05-4.12928174E-06-7.14081898E-06 1.84194728E-07 5.94499187E-08
 5 10-2.10903161E-03-6.99602872E-05-2.48063202E-04 5.49176101E-05 2.55489854E-05
 5 11 1.27772577E-07-1.20717324E-03-8.60751298E-04-1.98890830E-06-1.81888382E-05
 5 12 2.60976510E-05-7.90881285E-06 2.69947843E-05-1.19779789E-07-5.53092604E-09
 5 13 3.04772001E-01 1.22359243E-03-2.35749939E-03 8.01325840E-06 4.85879271E-05
 5 14-1.04357408E-07-7.00808313E-04 2.24321257E-05-2.58170976E-06-2.48477941E-06
 5 15 8.39907740E-05-8.15059946E-05 2.33040295E-05 2.58012562E-07-4.31142154E-07
 5 16 3.54795735E-01 1.37290357E-03-1.86430546E-03-4.17246718E-05-2.54249180E-05
 5 17-8.05149718E-08 1.18541814E-04-1.38687090E-04 7.90219544E-07 6.19778701E-05
 5 18-5.19108486E-05-1.00670215E-05 3.43078854E-05 2.07679751E-07 2.54794834E-07
 5 19-2.31076121E-01-1.24696532E-03 4.28876421E-03-1.46852188E-05 2.44054307E-05
 5 20-1.19021529E-07-5.41965225E-04 9.26541497E-04-4.44024944E-06 7.85541597E-06
 5 21-2.69597082E-05 1.91042922E-05 3.60976502E-05-1.41433832E-07 2.72311087E-07
 5 22-2.31055403E-01-1.24679969E-03 4.28690549E-03 1.46471418E-05-2.44182603E-05
 5 23 1.17960792E-07 5.47989361E-04-9.22074198E-04 4.44315851E-06 7.95257340E-06
 5 24-2.70985833E-05 1.91460099E-05 3.60140586E-05-1.32357882E-07 2.69231282E-07
 5 25-3.03652236E-03-7.46690793E-05-2.29891887E-04-4.99975414E-05-3.60938395E-05
 5 26-7.85300973E-08 1.36173644E-03 6.69729036E-04 3.02208615E-06 3.47949641E-05
 5 27-3.09601441E-05-3.83481999E-06-7.19030063E-06 1.83312842E-07 5.59628985E-08
 5 28-2.27500370E-03-7.11144825E-05-2.46342556E-04-5.52152071E-05-2.57026003E-05
 5 29-1.26980918E-07 1.21395224E-03 8.65503641E-04 1.91793730E-06-1.84449255E-05
 5 30 2.59470090E-05-7.50208348E-06 2.70193303E-05-1.18394715E-07-1.19799184E-08
 5 31 3.06715430E-01 1.23150015E-03-2.37135937E-03-8.19833123E-06-4.89809447E-05
 5 32 9.78605410E-08 7.06924802E-04-2.06845784E-05 2.55717872E-06-2.47690894E-06
 5 33 8.45969904E-05-8.21200815E-05 2.34963170E-05 2.55030534E-07-4.31277906E-07
 5 34-1.01637721E-04 3.60048188E-04 5.25195420E-05-9.01286451E-05 4.24536172E-07
 5 35 3.57053218E-01 1.38182876E-03-1.87874967E-03 4.20082098E-05 2.57126700E-05
 5 36 8.26347209E-08-1.19069686E-04 1.40465755E-04-8.11856484E-07 6.23679061E-05
 5 37-5.22748782E-05-1.00930279E-05 3.44969892E-05 2.05631480E-07 2.52505406E-07
 5 38 3.61992106E-01 1.40251170E-03-1.91272758E-03 4.40650417E-05 2.39965140E-05
 5 39 8.72140307E-08 5.58224625E-05-1.67727806E-04 6.58494988E-07 1.43459662E-06
 5 40 1.05506817E-05-1.19852783E-05 7.41433372E-05-1.48114987E-07 1.83323376E-07
 5 41 3.13772871E-01 1.26327938E-03-2.44768854E-03-4.83253637E-05 1.62285468E-05
 5 42-2.12145626E-07 3.31937404E-04 6.44202941E-04-5.71070947E-07 8.23326221E-05
 5 43 1.65133057E-06-8.39839527E-05-3.07608512E-05 7.53067048E-07-3.67089426E-07
 5 44 3.86181302E-05-9.74897055E-05-4.91287638E-05 8.39033912E-05-4.03667750E-07
 5 45-1.00473282E-04 5.33542022E-04-5.22434392E-05-1.06121279E-04 9.83805878E-08
 5 46-1.02919413E-04 3.64312208E-04 5.43076565E-05-9.18168931E-05 4.46991083E-07
 5 47-1.01091403E-04 3.58076993E-04-5.21701360E-05 8.94723415E-05-4.29999694E-07
 5 48-9.92979749E-05 5.27552262E-04-1.15800274E-04 5.68784495E-06-4.30499459E-07
 5 49 3.86146042E-05-9.76311661E-05 4.88233033E-05-8.40977719E-05 4.02464084E-07
 5 50-9.98155945E-05 5.30834857E-04 1.16558900E-04-5.78129051E-06 4.25610286E-07
 5 51-1.00980168E-04 5.36608837E-04 5.25089392E-05 1.06784252E-04-1.03375295E-07
 5 52-1.03396654E-04 3.66240150E-04-5.46779903E-05 9.23711409E-05-4.40082995E-07
 6  1 3.87423818E-01 1.53264165E-03-2.51358856E-03-6.64105858E-05-1.92245206E-05
 6  2-1.90558481E-07-2.59484538E-04 2.27578921E-04-1.53894836E-06-1.04339485E-05
 6  3 1.34894648E-05-3.05551628E-06 8.24011117E-05-2.52765323E-07 2.47572566E-07
 6  4 3.26635385E-01 1.32214252E-03-2.23072986E-03 7.36366307E-05-5.81378745E-06
 6  5 2.84186666E-07-7.95236298E-04-7.39282235E-04-8.60257844E-07 1.03762868E-04
 6  6-1.23314070E-06-1.02529728E-04-3.33640658E-05 9.52908610E-07-4.43062182E-07
 6  7-2.73208701E-02-1.94749755E-04 3.32327997E-04 4.86297213E-05 3.17943856E-05
 6  8 9.20503870E-08-1.21236678E-03-5.36427933E-04-2.85998738E-06-2.35138287E-05
 6  9-3.78852583E-05 6.13990870E-05-7.54317817E-06-3.25025125E-07 2.85102872E-07
 6 10-2.75338889E-02-1.99382077E-04 4.05148509E-04 4.99106182E-05 2.63873144E-05
 6 11 1.12705724E-07-8.94251580E-04-7.06234492E-04-1.31587022E-06-3.90596937E-05
 6 12-2.14993819E-05 6.05590756E-05 2.75823740E-06-4.22718088E-07 2.65406430E-07
 6 13 3.17290658E-01 1.27689082E-03-2.02799422E-03 3.03789739E-05 6.60358065E-05
 6 14-6.77664775E-08-9.93586630E-04-3.87081834E-04-2.52620638E-06-5.73259473E-07
 6 15 1.02813764E-04-1.02240504E-04 3.45054478E-05 3.27392145E-07-5.14919311E-07
 6 16 3.81255333E-01 1.50900539E-03-2.53689572E-03-4.91251034E-05-4.78240087E-05
 6 17-4.76647750E-08 4.04586228E-05-3.65587122E-04 1.12739200E-06 6.79635187E-05
 6 18-6.86533626E-05 6.89843924E-07 3.15720911E-05 1.96317136E-07 3.32713724E-07
 6 19-5.65685023E-03-3.19359680E-05 1.85666172E-04 5.52389778E-06 4.02829058E-06
 6 20 6.34674681E-09-1.15246116E-03-6.03632396E-04-2.43018790E-06 2.03549195E-05
 6 21-2.05613232E-05 2.06403653E-07-1.24654608E-05 1.21686379E-07 2.54098810E-08
 6 22 4.17938948E-03 2.40779033E-05-1.59268678E-04 5.62050216E-06 3.88571378E-06
 6 23 9.86679590E-09-1.14905313E-03-6.09279171E-04-2.43276039E-06-2.03502318E-05
 6 24 2.03534875E-05-3.25565791E-09 1.26749353E-05-1.17028274E-07-2.34956205E-08
 6 25 2.73070779E-02 1.94391542E-04-3.33873031E-04 4.83148793E-05 3.15817684E-05
 6 26 8.37875216E-08-1.20389349E-03-5.31907765E-04-2.83743518E-06 2.37372679E-05
 6 27 3.76619096E-05-6.13991775E-05 7.51243144E-06 3.31381475E-07-2.77889180E-07
 6 28 2.75530148E-02 1.99188059E-04-4.07512698E-04 4.96004770E-05 2.62338968E-05
 6 29 1.05876778E-07-8.87650502E-04-7.01104067E-04-1.21296081E-06 3.90166333E-05
 6 30 2.16964867E-05-6.07131200E-05-2.61345745E-06 4.13651337E-07-2.64642815E-07
 6 31-3.15683012E-01-1.27047943E-03 2.01579633E-03 3.03591017E-05 6.57797796E-05
 6 32-6.37540298E-08-9.89839146E-04-3.87188580E-04-2.45180743E-06 5.29191064E-07
 6 33-1.02366474E-04 1.01837283E-04-3.43705506E-05-3.15600007E-07 5.08885877E-07
 6 34 8.71729002E-05-3.39750983E-04-5.60233545E-05 1.07459842E-04-4.82186879E-07
 6 35-3.79320240E-01-1.50152495E-03 2.52677840E-03-4.88963790E-05-4.77049811E-05
 6 36-4.77337370E-08 3.98418996E-05-3.64633367E-04 1.14245865E-06-6.76176558E-05
 6 37 6.83412091E-05-7.23553223E-07-3.13874243E-05-1.92217336E-07-3.27432730E-07
 6 38-3.85310528E-01-1.52443718E-03 2.50249761E-03-6.61510774E-05-1.90914229E-05
 6 39-1.78131405E-07-2.59389082E-04 2.26646847E-04-1.52509151E-06 1.04632139E-05
 6 40-1.34329865E-05 2.96977258E-06-8.19905140E-05 2.51510581E-07-2.30628265E-07
 6 41-3.24729498E-01-1.31437526E-03 2.21509759E-03 7.33425435E-05-5.72501201E-06
 6 42 2.73452519E-07-7.93337969E-04-7.35168668E-04-8.16976832E-07-1.03282164E-04
 6 43 1.24525357E-06 1.02036911E-04 3.31792652E-05-9.18376401E-07 4.25524815E-07
 6 44 1.89729722E-06 6.31850293E-06 5.39983334E-05 3.35825486E-05 1.00108452E-07
 6 45-8.98981553E-05 5.61035098E-04-4.91580346E-05-1.21036874E-04 1.50074659E-07
 6 46-9.09678427E-05 3.38953463E-04 6.80690097E-05-1.04171289E-04 5.30637798E-07
 6 47-8.77059659E-05 3.41676198E-04-5.62840442E-05 1.07919460E-04-4.93221885E-07
 6 48-8.88806594E-05 5.47347296E-04-1.26168800E-04 1.60969147E-05-4.96649917E-07
 6 49-1.59548097E-06-6.96231767E-06 5.43096066E-05 3.30260107E-05 1.05760147E-07
 6 50 8.83309844E-05-5.44463986E-04-1.25545226E-04 1.60727632E-05-4.85203740E-07
 6 51 8.93200912E-05-5.57909396E-04-4.88518016E-05-1.20406791E-04 1.52689250E-07
 6 52 9.03539704E-05-3.36799664E-04 6.77308562E-05-1.03607333E-04 5.14559449E-07
 7  1 5.58317786E-02 1.22963289E-04 2.99068428E-03 2.68155165E-05 1.27355468E-05
 7  2 6.10821539E-08 1.37047420E-03 1.14765491E-03 1.81653209E-06 7.64583827E-05
 7  3 1.61101342E-05-9.25685169E-05-5.96731309E-05 8.63676041E-07-5.58373074E-07
 7  4 1.22809137E-01 7.25024227E-04-6.28542077E-03-1.52706823E-05-4.20039913E-05
 7  5 5.50738404E-08 1.42489739E-03-2.30697850E-03 1.13853309E-05-6.39675207E-05
 7  6-5.01900163E-05 1.14157537E-04-4.09375162E-05-6.29490619E-07 3.59758272E-07
 7  7 7.04258783E-02 4.95883201E-04-3.18437270E-03 7.93481542E-05 4.58149436E-05
 7  8 1.55698934E-07-7.12382913E-03-2.86582342E-03-1.75791546E-05 1.30487254E-04
 7  9 1.60176302E-04-2.90663556E-04-7.51709432E-05 1.94040959E-06-1.68451198E-06
 7 10-6.99806274E-02-4.92703377E-04 3.18009242E-03-7.96184668E-05-4.76519039E-05
 7 11-1.53700035E-07 5.98989639E-03 4.84612669E-03 8.29787593E-06-9.72688498E-05
 7 12-1.92694319E-04 2.89963169E-04 5.39436376E-05-1.74603911E-06 1.70354328E-06
 7 13-1.28607943E-01-7.48397876E-04 6.32489756E-03 4.35871785E-05-8.30900884E-06
 7 14 1.85671841E-07 1.34304546E-03-2.35949781E-03 1.12390564E-05 8.37527956E-05
 7 15 2.88484756E-05-1.12601271E-04 2.76688684E-05 7.48116404E-07-3.42766255E-07
 7 16-6.32919911E-02-1.52711262E-04-2.94085728E-03-2.32220425E-05-1.63838087E-05
 7 17-4.08641923E-08-1.67017461E-03-6.32027831E-04-4.31237555E-06 1.21457694E-05
 7 18-1.04882041E-04 9.27362718E-05 1.11474880E-06-3.37715074E-07 6.25833308E-07
 7 19-6.73258283E-01-3.53855007E-03 1.66346040E-02-2.24929109E-05 3.80473183E-05
 7 20-1.78717520E-07-2.46612490E-03 4.21896726E-03-2.02277936E-05-1.29594866E-04
 7 21-1.51765766E-04 2.81360633E-04 2.38088711E-05-1.74541843E-06 1.44344426E-06
 7 22 6.74406020E-01 3.54388723E-03-1.66481857E-02-2.25331486E-05 3.81099477E-05
 7 23-1.74677592E-07-2.46771890E-03 4.22180492E-03-2.02271354E-05 1.29906096E-04
 7 24 1.52148211E-04-2.82054307E-04-2.38450641E-05 1.75518529E-06-1.42983339E-06
 7 25-7.05475570E-02-4.96862133E-04 3.18855779E-03 7.94720501E-05 4.58123033E-05
 7 26 1.63981664E-07-7.12638793E-03-2.86717780E-03-1.75137192E-05-1.30736175E-04
 7 27-1.60233453E-04 2.90969627E-04 7.51325889E-05-1.92445512E-06 1.67412896E-06
 7 28 6.98510788E-02 4.91678418E-04-3.17568805E-03-7.95648024E-05-4.75383019E-05
 7 29-1.46217567E-07 5.98791071E-03 4.84438781E-03 7.97022519E-06 9.71037077E-05
 7 30 1.92510593E-04-2.89614300E-04-5.40527513E-05 1.72821992E-06-1.69791459E-06
 7 31 1.28758365E-01 7.48860478E-04-6.32444828E-03 4.35239512E-05-8.34709631E-06
 7 32 1.70596606E-07 1.34277873E-03-2.35893787E-03 1.11082971E-05-8.36308610E-05
 7 33-2.87605430E-05 1.12391404E-04-2.76674170E-05-7.15655261E-07 3.45376164E-07
 7 34-6.54480726E-05-4.27653521E-04-1.22489003E-05 9.98493538E-06-7.55289445E-08
 7 35 6.34892422E-02 1.53435964E-04 2.93948699E-03-2.31853824E-05-1.63108683E-05
 7 36-3.48009709E-08-1.67016993E-03-6.31955033E-04-4.15573663E-06-1.20914821E-05
 7 37 1.04853058E-04-9.27615764E-05-1.09232445E-06 3.27101938E-07-6.18979328E-07
 7 38-5.56813480E-02-1.22427409E-04-2.99181668E-03 2.68870713E-05 1.27345766E-05
 7 39 5.91672734E-08 1.37065968E-03 1.14762167E-03 1.70883028E-06-7.64644399E-05
 7 40-1.60921749E-05 9.25566149E-05 5.97316485E-05-8.39628623E-07 5.49600867E-07
 7 41-1.22740644E-01-7.24938085E-04 6.28683912E-03-1.53178023E-05-4.20343157E-05
 7 42 5.57880731E-08 1.42518612E-03-2.30770438E-03 1.12216883E-05 6.40564816E-05
 7 43 5.02852923E-05-1.14341774E-04 4.09624988E-05 6.17857673E-07-3.69740734E-07
 7 44 2.58686168E-04 2.09184149E-04-1.45866366E-04 2.47016594E-04-1.18390745E-06
 7 45 1.83062945E-05 4.05316257E-04-3.89179975E-05-4.36693548E-05-2.14774866E-08
 7 46-6.39406841E-05-4.34157231E-04-3.99135040E-06 1.73705467E-05-5.85797720E-08
 7 47 6.53419508E-05 4.27918979E-04-1.23357710E-05 1.00564729E-05-7.33488554E-08
 7 48-1.65231473E-05-4.15898425E-04 5.96491112E-05 1.24404930E-05 1.82063051E-07
 7 49-2.59266733E-04-2.08531049E-04-1.46175667E-04 2.47537003E-04-1.18114182E-06
 7 50 1.64626764E-05 4.16217471E-04 5.97188717E-05 1.24245628E-05 1.76529849E-07
 7 51-1.83622393E-05-4.05064525E-04-3.89042414E-05-4.36188214E-05-2.02017956E-08
 7 52 6.38592162E-05 4.34354463E-04-3.99255720E-06 1.74489675E-05-5.96794424E-08
 8  1 1.39078869E-01 5.16979226E-04-9.65556621E-04-4.94806425E-05-1.20484776E-06
 8  2-1.76834860E-07-9.33447176E-05 2.63960298E-05-4.01111662E-07 1.95252979E-06
 8  3 1.26990776E-05-1.46516074E-05 4.02009333E-05-3.76110865E-08 6.24785068E-08
 8  4 8.81560038E-02 2.52062993E-04 4.04095299E-04 3.72637933E-05 1.85947134E-05
 8  5 8.60434111E-08-2.41269451E-04 3.20656195E-04-1.74142181E-06 6.06946841E-05
 8  6 6.02389683E-05-1.20933652E-04 1.05418142E-05 7.23426423E-07-5.32630635E-07
 8  7-7.48154019E-02-6.01721657E-04 2.53813103E-03-7.01913043E-05 6.08275566E-06
 8  8-2.64964919E-07 1.39823435E-03 6.15296619E-04 3.29211989E-06-1.46959328E-04
 8  9-4.62296833E-05 1.93189012E-04-2.47753236E-05-1.32462796E-06 6.60166079E-07
 8 10-7.42231288E-02-5.98398213E-04 2.52166390E-03-2.89590388E-05-6.43938386E-05
 8 11 7.36266399E-08 1.22510545E-03 9.15738427E-04 1.90225104E-06-8.67897225E-05
 8 12-1.04045596E-04 1.90835318E-04-6.34444367E-05-9.75768778E-07 6.92043881E-07
 8 13 8.47664748E-02 2.37005917E-04 4.33886059E-04 3.36836840E-05 2.29630946E-05
 8 14 6.25040599E-08 1.69754219E-04-3.65058385E-04 1.59897475E-06 6.75857098E-05
 8 15 5.22108150E-05-1.19796525E-04 5.67264481E-06 7.69549967E-07-5.21730943E-07
 8 16 1.36633414E-01 5.06565074E-04-9.43956485E-04-2.48856953E-05-4.20518472E-05
 8 17 2.26303580E-08-2.01063974E-05-9.87772038E-05 1.97560758E-07 3.93613985E-05
 8 18-2.55464491E-05-1.38149494E-05 1.58196441E-05 1.79711619E-07 9.59513667E-08
 8 19 6.62552340E-01 3.06936372E-03-7.74871419E-03 2.09050471E-05-3.56790897E-05
 8 20 1.67290803E-07 9.39849964E-04-1.60097319E-03 7.70446674E-06 1.94090679E-04
 8 21 2.15405452E-04-4.09496131E-04-2.25085243E-05 2.53296634E-06-2.03691712E-06
 8 22 6.61406342E-01 3.06335802E-03-7.72085391E-03-2.08665548E-05 3.56182680E-05
 8 23-1.63471554E-07-9.36004826E-04 1.59383579E-03-7.65351949E-06 1.93841505E-04
 8 24 2.15157370E-04-4.08998875E-04-2.24615739E-05 2.53043402E-06-2.02250597E-06
 8 25-7.46857640E-02-6.00812585E-04 2.53271549E-03 7.00641066E-05-6.15319878E-06
 8 26 2.64138634E-07-1.38661822E-03-6.10778787E-04-3.25627460E-06-1.46721757E-04
 8 27-4.59345945E-05 1.92656351E-04-2.49014316E-05-1.33520050E-06 6.52250836E-07
 8 28-7.43398584E-02-5.99199719E-04 2.52686674E-03 2.91018298E-05 6.44789920E-05
 8 29-7.14812096E-08-1.23518619E-03-9.24043083E-04-1.86491829E-06-8.69535392E-05
 8 30-1.04382260E-04 1.91335799E-04-6.33428222E-05-9.55033716E-07 7.13919232E-07
 8 31 8.45056237E-02 2.35579197E-04 4.44668031E-04-3.37543807E-05-2.29380129E-05
 8 32-5.90075918E-08-1.72179923E-04 3.68918572E-04-1.59428626E-06 6.77317012E-05
 8 33 5.22407733E-05-1.19972474E-04 5.71436649E-06 7.48015294E-07-5.16820174E-07
 8 34-6.07036109E-05 1.65676776E-04 4.84678405E-05-3.73124474E-05 2.67598341E-07
 8 35 1.36461173E-01 5.06051817E-04-9.48474771E-04 2.49155730E-05 4.20738927E-05
 8 36-2.55867197E-08 2.29290850E-05 9.96970605E-05-1.94668574E-07 3.93692257E-05
 8 37-2.57035902E-05-1.36656354E-05 1.58171922E-05 1.74199701E-07 9.36026360E-08
 8 38 1.39067357E-01 5.16766799E-04-9.59851383E-04 4.94159339E-05 1.18016824E-06
 8 39 1.66720273E-07 9.10450769E-05-2.83066441E-05 4.03920641E-07 2.07837384E-06
 8 40 1.27231091E-05-1.48014829E-05 4.00823379E-05-3.72756441E-08 5.48849579E-08
 8 41 8.82572340E-02 2.52841909E-04 3.94398582E-04-3.72155462E-05-1.85222623E-05
 8 42-7.79097626E-08 2.38696864E-04-3.17008067E-04 1.68186284E-06 6.05573573E-05
 8 43 6.01472101E-05-1.20704567E-04 1.04801297E-05 7.11224292E-07-5.28296718E-07
 8 44-3.40546337E-04 3.78447388E-04 1.77965995E-04-3.02453020E-04 1.44835711E-06
 8 45-4.57314893E-05 2.17988541E-04-1.58527741E-05-4.68068076E-05 7.02354871E-08
 8 46-6.15854002E-05 1.68636345E-04 9.76410307E-06-6.18017495E-05 2.02565238E-07
 8 47-6.08272313E-05 1.65014328E-04-4.84524185E-05 3.73112970E-05-2.72558496E-07
 8 48-4.50755162E-05 2.15615326E-04-4.75025124E-05 8.74793790E-06-1.95116850E-07
 8 49-3.40105324E-04 3.78759669E-04-1.77703980E-04 3.02032065E-04-1.44190770E-06
 8 50-4.50886252E-05 2.14813701E-04 4.73830934E-05-8.76613558E-06 1.90488883E-07
 8 51-4.56763764E-05 2.18522345E-04 1.59039106E-05 4.68462290E-05-7.22804922E-08
 8 52-6.16618399E-05 1.67803029E-04-9.73558837E-06 6.17360310E-05-1.92491994E-07
 9  1-2.48432478E-01-1.00999010E-03 1.31424063E-03 6.15380234E-05-1.25407753E-05
 9  2 2.57473093E-07-6.39482898E-04 8.13349959E-05-2.53256164E-06-6.31416571E-05
 9  3-8.17218227E-06 7.13138394E-05 2.18225014E-05-6.20669454E-07 3.26194725E-07
 9  4-4.26601379E-01-1.94682549E-03 4.92901354E-03-8.68232808E-05-2.45729108E-05
 9  5-2.50116562E-07 2.27366355E-04 1.11370828E-03-2.20195203E-06-6.94860591E-05
 9  6-5.93653420E-05 1.28851401E-04 2.81130395E-05-9.02254867E-07 6.99700294E-07
 9  7 4.25019136E-02 2.10239146E-04-1.12147412E-03-4.20036380E-05-2.27877710E-05
 9  8-8.56375441E-08 1.07189515E-03 1.79623569E-03-1.07084477E-06 3.46264338E-05
 9  9 1.82787915E-04-2.17414349E-04-1.30598199E-05 1.07875170E-06-1.30102308E-06
 9 10-4.30551070E-02-2.16067243E-04 1.13720701E-03 4.09738778E-05 2.55778282E-05
 9 11 8.03269547E-08-2.10004371E-03-6.90415075E-05-7.34627083E-06-1.38801429E-04
 9 12-7.97399459E-05 2.18541375E-04 7.96705229E-05-1.69969163E-06 1.21716409E-06
 9 13 4.31831190E-01 1.96608174E-03-4.95527274E-03 6.40511456E-05 6.48836510E-05
 9 14 6.01599763E-08-1.09431050E-03 3.36634386E-04-4.86976076E-06 4.13523731E-05
 9 15 8.91864926E-05-1.30538866E-04-9.28482482E-06 7.35192098E-07-7.15587673E-07
 9 16 2.56835068E-01 1.04310667E-03-1.36545842E-03-2.00160925E-05-6.07311977E-05
 9 17 9.39691695E-08 2.40106250E-04 5.93254630E-04-7.37782714E-07 6.97372917E-06
 9 18 6.51567733E-05-7.21305025E-05 1.65699990E-05 2.88552952E-07-3.71953870E-07
 9 19 1.31115976E-03 4.26849992E-06 5.18569100E-06 2.70633759E-05 1.60116289E-05
 9 20 4.61038596E-08 1.59070971E-04 9.85749327E-05 3.24930179E-07-1.18885567E-05
 9 21 1.40520441E-05-2.16348736E-06 8.71233526E-06-5.93531524E-08-2.12088302E-08
 9 22 3.95231871E-04 6.32336793E-07-2.11870352E-07-2.71071090E-05-1.59298229E-05
 9 23-5.30220578E-08-1.62903088E-04-9.27021482E-05-3.31045541E-07-1.26606822E-05
 9 24 1.33805304E-05-7.19848269E-07 8.61859979E-06-7.03101152E-08-1.77158724E-08
 9 25 4.28004678E-02 2.11558293E-04-1.11862756E-03 4.19529473E-05 2.28376540E-05
 9 26 8.31322047E-08-1.07790859E-03-1.80806250E-03 1.09439377E-06 3.53202659E-05
 9 27 1.83874511E-04-2.19194777E-04-1.33429178E-05 1.07849605E-06-1.30140590E-06
 9 28-4.33458532E-02-2.17322557E-04 1.13434667E-03-4.09734467E-05-2.54955665E-05
 9 29-6.84269899E-08 2.11289213E-03 6.82002012E-05 7.20472719E-06-1.39587454E-04
 9 30-8.07238567E-05 2.20311311E-04 8.00069453E-05-1.68191192E-06 1.22094397E-06
 9 31 4.33662114E-01 1.97441021E-03-4.97757266E-03-6.43519544E-05-6.51165553E-05
 9 32-5.96349550E-08 1.09781492E-03-3.38716639E-04 4.81170897E-06 4.17391002E-05
 9 33 8.95798620E-05-1.31318962E-04-9.31638254E-06 7.23138962E-07-7.13663248E-07
 9 34-1.21946280E-04 3.37188214E-04 1.00389120E-04-1.60835830E-04 7.79669586E-07
 9 35 2.57844262E-01 1.04720744E-03-1.37106097E-03 2.01022535E-05 6.10096034E-05
 9 36-8.86030798E-08-2.40789409E-04-5.97313231E-04 7.38255892E-07 6.99812211E-06
 9 37 6.54201042E-05-7.24182263E-05 1.66343790E-05 2.80383454E-07-3.66942234E-07
 9 38-2.49690806E-01-1.01511353E-03 1.32168407E-03-6.18557973E-05 1.25854665E-05
 9 39-2.51083915E-07 6.43072949E-04-8.26516807E-05 2.50335259E-06-6.34076987E-05
 9 40-8.22205575E-06 7.16297544E-05 2.18512804E-05-6.06950400E-07 3.27806526E-07
 9 41-4.28540508E-01-1.95554081E-03 4.95167408E-03 8.72086869E-05 2.47180855E-05
 9 42 2.38914908E-07-2.27807710E-04-1.11800823E-03 2.17014495E-06-6.98832130E-05
 9 43-5.97538190E-05 1.29637032E-04 2.81460221E-05-8.83519302E-07 6.82121754E-07
 9 44-1.25217544E-06 2.11316067E-06-3.26483098E-05-2.03766735E-05-6.62496156E-08
 9 45 3.51074077E-05-3.44079693E-04 3.47573903E-05 1.00423821E-04-1.47934021E-07
 9 46 1.19693047E-04-3.28302836E-04-9.06553652E-05 1.63625297E-04-7.75989900E-07
 9 47-1.21348009E-04 3.35801534E-04-9.98719302E-05 1.60151113E-04-7.90119205E-07
 9 48-3.77481221E-05 3.55920716E-04-1.07685103E-04 1.87356701E-05-4.40303314E-07
 9 49-8.23637263E-07-4.45716065E-07 3.30883443E-05 1.96574491E-05 6.86159423E-08
 9 50-3.79150884E-05 3.57231028E-04 1.08111327E-04-1.87691895E-05 4.33872746E-07
 9 51 3.53485098E-05-3.45705494E-04-3.49746774E-05-1.00898629E-04 1.47089801E-07
 9 52 1.20304121E-04-3.29849278E-04 9.10175101E-05-1.64430914E-04 7.62028485E-07
10  1-2.43472920E-01-9.88055635E-04 1.32207844E-03 6.44229533E-05-1.17335389E-05
10  2 2.65425072E-07-8.43998913E-04 2.67147826E-04-3.76620449E-06-5.79438802E-05
10  3-9.01777783E-06 6.69616580E-05 1.41767975E-05-5.58506619E-07 2.87730719E-07
10  4-4.10057423E-01-1.85946246E-03 5.01290559E-03-7.91090857E-05-3.13263270E-05
10  5-2.01613369E-07-2.20366886E-06 9.56892412E-04-2.61802383E-06-8.16272875E-05
10  6-8.55882588E-05 1.67215546E-04 6.38905060E-06-1.05066892E-06 8.20757555E-07
10  7 6.21392177E-02 2.66683332E-04 6.93707797E-04 1.19454231E-05-1.04481492E-05
10  8 6.71072333E-08 1.39897177E-03 2.61199810E-03-2.09726602E-06 1.46938196E-04
10  9 2.31988039E-04-3.78926235E-04-5.90345320E-05 2.32582626E-06-2.12859903E-06
10 10-6.24606197E-02-2.69324361E-04-6.89895946E-04 4.15068903E-06-1.50045343E-05
10 11 6.12172140E-08-2.97829223E-03 3.57083658E-05-1.07720986E-05-1.68689267E-04
10 12-2.10934558E-04 3.79623825E-04 7.29675716E-05-2.46648637E-06 2.11435891E-06
10 13 4.14781987E-01 1.87771416E-03-5.03879179E-03 6.62681955E-05 5.49426485E-05
10 14 9.43113872E-08-8.51921243E-04 4.57985299E-04-4.32281621E-06 7.96774229E-05
10 15 8.85484439E-05-1.68225867E-04-4.63729689E-06 1.03889620E-06-8.15256233E-07
10 16 2.51071901E-01 1.01876193E-03-1.37496731E-03-2.20107138E-05-6.28600970E-05
10 17 9.32111524E-08 1.76416292E-04 8.59761146E-04-1.69751396E-06 1.17488948E-05
10 18 5.57211180E-05-6.74700128E-05 1.74325666E-05 2.85816752E-07-3.24058432E-07
10 19-1.84320022E-01-7.12928145E-04-1.53325936E-03 1.07144954E-05-1.78976195E-05
10 20 8.52669855E-08 8.16402817E-04-1.40967265E-03 6.71911385E-06-1.63705027E-04
10 21-1.43324291E-04 3.07029318E-04-2.13662501E-05-1.86146212E-06 1.33679677E-06
10 22 1.84310208E-01 7.12833997E-04 1.53373246E-03 1.05915456E-05-1.79732557E-05
10 23 9.33766836E-08 8.15709134E-04-1.41021200E-03 6.71317090E-06 1.63654222E-04
10 24 1.43394967E-04-3.07049189E-04 2.14166895E-05 1.87894316E-06-1.32967266E-06
10 25-6.19460414E-02-2.65756315E-04-6.98781173E-04 1.21295956E-05-1.03493300E-05
10 26 7.21468443E-08 1.39419474E-03 2.60377852E-03-2.07654552E-06-1.46771870E-04
10 27-2.31146860E-04 3.77918730E-04 5.89785348E-05-2.30128722E-06 2.10502345E-06
10 28 6.22600117E-02 2.68287018E-04 6.95176526E-04 3.95355554E-06-1.51250278E-05
10 29 5.52769662E-08-2.96839412E-03 3.61412540E-05-1.05484421E-05 1.68046894E-04
10 30 2.10566071E-04-3.78612965E-04-7.25934764E-05 2.41883209E-06-2.09959155E-06
10 31-4.12729869E-01-1.86843315E-03 5.01566826E-03 6.59678464E-05 5.46286043E-05
10 32 9.10711240E-08-8.46713675E-04 4.56558517E-04-4.21948700E-06-7.94926592E-05
10 33-8.81234593E-05 1.67616118E-04 4.60263218E-06-1.01338961E-06 8.07534366E-07
10 34 1.32572480E-04-3.10361524E-04-1.13180318E-04 1.51008073E-04-8.00894176E-07
10 35-2.49758262E-01-1.01343258E-03 1.36783416E-03-2.19024619E-05-6.25712594E-05
10 36 8.79332821E-08 1.75329697E-04 8.57115487E-04-1.69026997E-06-1.16876075E-05
10 37-5.54328168E-05 6.71204244E-05-1.73396268E-05-2.74828388E-07 3.17199812E-07
10 38 2.42456141E-01 9.83918157E-04-1.31688606E-03 6.41531349E-05-1.16669113E-05
10 39 2.54168891E-07-8.40934355E-04 2.66754300E-04-3.66747666E-06 5.76623673E-05
10 40 8.98988666E-06-6.66522540E-05-1.40482287E-05 5.41196969E-07-2.88329695E-07
10 41 4.08142812E-01 1.85065798E-03-4.99031934E-03-7.87215272E-05-3.12074291E-05
10 42-1.87451924E-07-3.05249533E-06 9.51817898E-04-2.57265889E-06 8.13172163E-05
10 43 8.53073737E-05-1.66624590E-04-6.26562253E-06 1.02376612E-06-7.94717868E-07
10 44 8.69405168E-05-5.60874679E-04-8.92514823E-05 1.52702938E-04-7.30413374E-07
10 45 4.27929127E-05-3.22865762E-04 4.30903953E-05 9.33861235E-05-9.94555241E-08
10 46 1.32193316E-04-3.06297500E-04-7.64724500E-05 1.71875351E-04-7.45088554E-07
10 47-1.33145629E-04 3.12013529E-04-1.13649616E-04 1.51757862E-04-8.17837189E-07
10 48-4.48581407E-05 3.33136687E-04-1.05326624E-04 8.11229729E-06-4.02379597E-07
10 49-8.69540956E-05 5.60880230E-04-8.90982176E-05 1.52790736E-04-7.26153617E-07
10 50 4.46415358E-05-3.31323041E-04-1.04781548E-04 8.02333834E-06-3.91359536E-07
10 51-4.26742587E-05 3.21445496E-04 4.29520822E-05 9.29665954E-05-1.00273388E-07
10 52-1.31652356E-04 3.04877313E-04-7.60591283E-05 1.71130528E-04-7.22926359E-07
11  1 3.19303334E-01 1.50921772E-03-3.36697129E-03-3.20853721E-06-2.43993163E-05
11  2 5.06168616E-08-8.76379370E-04-3.17013818E-04-2.28931409E-06 1.34503448E-04
11  3 4.77790428E-05-1.82282491E-04 9.96691308E-05 1.04232132E-06-3.62631549E-07
11  4-3.76324189E-01-1.84122954E-03 4.59328466E-03-3.21554709E-05 2.57591282E-07
11  5-1.20601726E-07-8.50135526E-04 8.11728937E-04-5.26501029E-06-1.53467208E-04
11  6-1.55682758E-04 3.09149966E-04 5.16800033E-05-2.06690774E-06 1.65238972E-06
11  7 2.70404983E-02 1.74278919E-04-8.84690625E-04-2.15411209E-05-3.11787609E-05
11  8 9.36928533E-09 5.66715249E-04 3.02459858E-04 1.19278492E-06 5.43087818E-05
11  9 8.34204814E-05-1.37729263E-04 8.72470464E-05 5.56643695E-07-3.83056489E-07
11 10 2.68212341E-02 1.72798364E-04-8.77853947E-04-3.72981659E-05-3.57164877E-06
11 11-1.21607654E-07 5.16129875E-04 3.34370267E-04 9.39132850E-07 1.39363296E-04
11 12-3.48450780E-06-1.35878788E-04 3.11085185E-05 1.06529301E-06-3.01864320E-07
11 13-3.74116497E-01-1.82818032E-03 4.53160729E-03-1.53995866E-05-2.82324736E-05
11 14 1.60619618E-08 2.86768612E-04-1.11594009E-03 4.07213222E-06-1.15802131E-04
11 15-1.89454867E-04 3.05256997E-04 2.78954937E-05-1.82283312E-06 1.64183178E-06
11 16 3.12980070E-01 1.47764098E-03-3.26990370E-03-2.27142389E-05 1.00271157E-05
11 17-1.09667249E-07-6.73500665E-04-6.14038466E-04-7.76213144E-07 1.37524317E-04
11 18 3.80112165E-05-1.75535534E-04 9.56916189E-05 1.04368849E-06-3.21292288E-07
11 19 4.24548677E-04 9.22589390E-07 5.58230103E-06 2.06368339E-05 1.23533051E-05
11 20 3.50627934E-08 2.01680554E-04 1.19376093E-04 4.08207593E-07-2.17824478E-05
11 21 2.38426697E-05-2.06022194E-06 1.46586866E-05-1.21151402E-07-3.15966248E-08
11 22 6.38449066E-04 1.19997621E-06 3.61194494E-05 2.09563367E-05 1.18186856E-05
11 23 4.22865094E-08 2.09543954E-04 1.05924349E-04 4.60406924E-07 2.42837326E-05
11 24-2.09888628E-05-3.29486987E-06-1.50335119E-05 1.54244338E-07 4.05576283E-09
11 25-2.82086590E-02-1.81422348E-04 9.05938626E-04-2.17682058E-05-3.26957938E-05
11 26 1.27851227E-08 5.96659060E-04 3.12943785E-04 1.26723284E-06-5.76947013E-05
11 27-8.65668269E-05 1.44261528E-04-9.10259623E-05-5.76468897E-07 3.89585065E-07
11 28-2.79831838E-02-1.79901193E-04 8.98759750E-04-3.87245401E-05-3.02970582E-06
11 29-1.24450705E-07 5.39416325E-04 3.55459753E-04 9.12229171E-07-1.45318603E-04
11 30 2.94815030E-06 1.42370453E-04-3.32207177E-05-1.07760286E-06 3.18515039E-07
11 31 3.88984586E-01 1.90101991E-03-4.71582623E-03-1.60122385E-05-2.89963653E-05
11 32 9.25738974E-09 2.91883874E-04-1.16898272E-03 4.20716730E-06 1.20842825E-04
11 33 1.96751482E-04-3.17594307E-04-2.89861879E-05 1.85190400E-06-1.69856047E-06
11 34-2.37989116E-04 1.45666074E-04 1.34718689E-04-2.22515290E-04 1.06513698E-06
11 35-3.25474077E-01-1.53695460E-03 3.41042942E-03-2.38376769E-05 1.01900927E-05
11 36-1.18925618E-07-7.00787638E-04-6.42393637E-04-7.21853917E-07-1.43092732E-04
11 37-3.94579504E-05 1.82550683E-04-9.94223823E-05-1.05313612E-06 3.47681335E-07
11 38-3.31855164E-01-1.56884371E-03 3.50860856E-03-3.61917449E-06-2.54593495E-05
11 39 5.89133924E-08-9.14590718E-04-3.27432573E-04-2.33399264E-06-1.39687582E-04
11 40-4.96897139E-05 1.89377295E-04-1.03665672E-04-1.05235104E-06 3.79872770E-07
11 41 3.91264119E-01 1.91442896E-03-4.77873196E-03-3.31381005E-05 9.15226570E-08
11 42-1.15772802E-07-8.94082122E-04 8.42342132E-04-5.38871364E-06 1.59457087E-04
11 43 1.62092532E-04-3.21549619E-04-5.33806633E-05 2.09109276E-06-1.68391656E-06
11 44-1.40483399E-06-1.47669319E-06-2.00856800E-05-1.27853040E-05-4.05107570E-08
11 45-1.84250676E-04 1.87008545E-04-8.65117907E-05-1.73914528E-04 1.59063418E-07
11 46 2.30833385E-04-1.37083493E-04-1.25374837E-04 2.19153385E-04-1.05371232E-06
11 47 2.28165301E-04-1.40078891E-04 1.29484076E-04-2.14301397E-04 1.04106062E-06
11 48-1.79641993E-04 1.86872255E-04-1.89534431E-04 9.11905515E-06-7.09021264E-07
11 49-1.85101781E-06 1.70355462E-06-2.13276267E-05-1.06741552E-05-5.03657112E-08
11 50 1.86316076E-04-1.94440905E-04-1.97150538E-04 9.64315402E-06-7.21846285E-07
11 51 1.90983399E-04-1.94547616E-04-8.97891134E-05-1.80864222E-04 1.76036591E-07
11 52-2.40705130E-04 1.42681540E-04-1.30031308E-04 2.27762171E-04-1.06509430E-06
12  1-3.31176461E-01-1.57343749E-03 3.73912647E-03 1.09827149E-05 2.75376609E-05
12  2-3.04200685E-08 1.00183613E-03 2.83638814E-04 2.82724748E-06-1.36872974E-04
12  3-5.13417875E-05 1.88214762E-04-1.04747402E-04-1.06464931E-06 3.74433480E-07
12  4 3.91294464E-01 1.91818603E-03-4.86687851E-03 2.56453577E-05 4.25441852E-06
12  5 8.27330134E-08 1.15028207E-03-8.06675766E-04 6.34497103E-06 1.57471502E-04
12  6 1.68199003E-04-3.25670506E-04-4.49847427E-05 2.13415184E-06-1.71721258E-06
12  7-3.05378797E-02-1.87203725E-04 5.68279529E-04 6.29389258E-06 3.96811936E-05
12  8-8.20218035E-08-7.82510862E-04-2.76446047E-04-2.04732314E-06-8.82456249E-05
12  9-8.24107214E-05 1.70656346E-04-9.89933486E-05-7.97466782E-07 4.46262818E-07
12 10-3.03288942E-02-1.85247718E-04 5.47689054E-04 3.72507395E-05-1.38573880E-05
12 11 1.72088257E-07-6.06505557E-04-5.47434686E-04-6.93046023E-07-1.55459210E-04
12 12-1.37309593E-05 1.69190169E-04-5.45913253E-05-1.20324942E-06 3.76876757E-07
12 13 3.88993786E-01 1.90466953E-03-4.80698646E-03 1.61786765E-05 2.03229870E-05
12 14 4.29496927E-09-1.35332508E-04 1.37823294E-03-4.21671490E-06 1.31309353E-04
12 15 1.90400002E-04-3.21709355E-04-2.83650879E-05 1.95842000E-06-1.69927150E-06
12 16-3.24569698E-01-1.54038804E-03 3.63891489E-03 2.92439407E-05-4.79665454E-06
12 17 1.20155086E-07 7.03964016E-04 7.42429276E-04 5.28618805E-07-1.44380168E-04
12 18-3.68505650E-05 1.81230733E-04-9.78117384E-05-1.09141698E-06 3.25490357E-07
12 19 2.72329144E-02 5.41913104E-05 1.07248185E-03-8.70693960E-06 1.34166414E-05
12 20-6.55557045E-08-2.04679120E-04 3.44520903E-04-1.67547190E-06 6.47544384E-05
12 21 7.27330671E-05-1.37487506E-04-9.96529191E-06 8.50363456E-07-6.99585106E-07
12 22 2.72267976E-02 5.41751029E-05 1.07173352E-03 7.89615483E-06-1.38856997E-05
12 23 7.07307721E-08 1.96642803E-04-3.48859414E-04 1.63783671E-06 6.38568569E-05
12 24 7.36014512E-05-1.37458308E-04-9.38124275E-06 8.55451446E-07-6.99963696E-07
12 25-2.94615315E-02-1.80264748E-04 5.33244997E-04-5.44777621E-06-3.84343309E-05
12 26 8.26114253E-08 7.59678837E-04 2.64437627E-04 1.97989997E-06-8.60559347E-05
12 27-7.91003820E-05 1.65156317E-04-9.55113579E-05-7.66035344E-07 4.22061976E-07
12 28-2.92634386E-02-1.78398917E-04 5.13290427E-04-3.57758206E-05 1.39838984E-05
12 29-1.69489543E-07 5.86073561E-04 5.34143415E-04 6.43711162E-07-1.49927594E-04
12 30-1.38548086E-05 1.63782402E-04-5.33495236E-05-1.12704809E-06 3.65065112E-07
12 31 3.74144763E-01 1.83214137E-03-4.62747445E-03-1.55619853E-05-1.92029706E-05
12 32-1.06270985E-08 1.24142421E-04-1.33399338E-03 4.02813331E-06 1.26718557E-04
12 33 1.82908076E-04-3.09626633E-04-2.72626790E-05 1.84313914E-06-1.62726700E-06
12 34-2.47031944E-04 1.41813302E-04 1.31636264E-04-2.06221537E-04 1.01418309E-06
12 35-3.12233437E-01-1.48215280E-03 3.51017102E-03-2.83397605E-05 4.38698792E-06
12 36-1.19539868E-07-6.77589665E-04-7.17884310E-04-4.22353524E-07-1.38967739E-04
12 37-3.53834380E-05 1.74351177E-04-9.40088028E-05-1.01900430E-06 3.25141040E-07
12 38-3.18401846E-01-1.51303523E-03 3.60391755E-03-1.08359524E-05-2.65733497E-05
12 39 3.62625280E-08-9.66848488E-04-2.70717600E-04-2.66637610E-06-1.31492080E-04
12 40-4.93932741E-05 1.80885354E-04-1.00783393E-04-9.94705993E-07 3.63111857E-07
12 41 3.76341804E-01 1.84498522E-03-4.68387826E-03-2.43818446E-05-4.26086821E-06
12 42-7.04083458E-08-1.11613287E-03 7.74291972E-04-6.00426690E-06 1.51353473E-04
12 43 1.61992771E-04-3.13346244E-04-4.29297313E-05 1.99761364E-06-1.61815588E-06
12 44-8.35502309E-05 5.90967625E-06 3.22018845E-05-5.40161562E-05 2.60417315E-07
12 45 1.78192912E-04-1.97734845E-04 8.66884001E-05 1.83367309E-04-1.83683362E-07
12 46-2.58794618E-04 1.45153500E-04 1.22327742E-04-2.25810127E-04 1.05910124E-06
12 47-2.56080708E-04 1.47430400E-04-1.36772662E-04 2.14709086E-04-1.07065795E-06
12 48 1.73325422E-04-1.97714547E-04 1.97687224E-04-1.36560008E-05 7.51663424E-07
12 49-8.35369527E-05 5.83361295E-06-3.13924270E-05 5.44692200E-05-2.52383728E-07
12 50 1.66261693E-04-1.90304861E-04-1.90221483E-04 1.32900982E-05-7.08329880E-07
12 51 1.70824062E-04-1.90288604E-04-8.32244554E-05-1.76403977E-04 1.86609094E-07
12 52-2.49586331E-04 1.39760972E-04-1.17344411E-04 2.17093696E-04-9.90110195E-07
13  1-4.03451654E-01-2.06271762E-03 6.52208094E-03 5.41981854E-05-2.30269904E-05
13  2 2.62834894E-07 8.80335281E-04 1.95989820E-03-2.16295457E-06-1.73504320E-04
13  3-2.93636957E-04 4.67141277E-04-2.05908615E-05-2.61284822E-06 2.31497548E-06
13  4 2.35011250E-01 1.28316219E-03-4.89727126E-03 8.34576282E-06 4.83852261E-07
13  5 3.38906175E-08 7.79093207E-04-1.37358978E-03 6.53868898E-06 1.41235734E-04
13  6 1.52270733E-04-2.93506466E-04-6.78884879E-05 1.99172104E-06-1.65146616E-06
13  7-1.75193885E-02-1.56992186E-04 1.66816131E-03 3.01214244E-05 3.35370548E-05
13  8 1.61268517E-08-6.80233069E-04-1.08273128E-03 5.07341400E-07-5.87371937E-05
13  9-7.35869075E-05 1.32324101E-04-4.57805477E-05-6.70434884E-07 4.80946692E-07
13 10 1.78186044E-02 1.58698757E-04-1.67278049E-03-4.43678501E-05-9.84512901E-06
13 11-1.36142891E-07 1.28404441E-03 7.46632147E-05 4.41925135E-06 1.05618571E-04
13 12 2.87194405E-05-1.34338012E-04 1.75514381E-05 9.49474077E-07-4.44712028E-07
13 13-2.39393706E-01-1.30522616E-03 4.95476026E-03-4.58697574E-06-7.17673108E-06
13 14 1.12654294E-09 8.22290909E-04-1.36662823E-03 6.66738583E-06-1.01368691E-04
13 15-1.95957235E-04 2.97325926E-04 4.15773016E-05-1.77237978E-06 1.69003605E-06
13 16 4.08050839E-01 2.08414566E-03-6.57121256E-03-6.67996903E-06-5.85854022E-05
13 17 1.35449067E-07-2.14935825E-03 1.74685796E-04-8.24194781E-06 2.82217326E-04
13 18 1.87230856E-04-4.69448182E-04-4.68084108E-05 3.25918012E-06-2.22834277E-06
13 19-9.16481939E-04 2.56516534E-06-2.18120699E-04-3.35991025E-05-2.15373408E-05
13 20-5.53763537E-08 3.50111205E-04 8.70239008E-05 9.94757942E-07 2.32385061E-05
13 21-3.18590102E-05 8.62050411E-06-1.58580332E-05 9.63944532E-08 7.32092023E-08
13 22 7.18624570E-04-2.69153036E-06 2.03117581E-04 3.50416190E-05 1.90519637E-05
13 23 7.29829116E-08-2.49184501E-04-2.58744400E-04-1.98138221E-07 2.97665939E-05
13 24-2.27229137E-05-7.04368019E-06-1.85283302E-05 1.99401999E-07-1.34261757E-08
13 25-1.99345204E-02-1.71347441E-04 1.69213521E-03-3.33473016E-05-3.74115718E-05
13 26-1.67570130E-08 9.73363011E-04 1.29517923E-03-5.34236692E-08-7.09703055E-05
13 27-8.42109235E-05 1.55181229E-04-5.17373598E-05-7.83778878E-07 5.56454072E-07
13 28 2.02606470E-02 1.73231830E-04-1.69783293E-03 4.93626479E-05 1.07804525E-05
13 29 1.45225113E-07-1.61274708E-03-2.27742950E-04-5.05702402E-06 1.21176961E-04
13 30 3.61815059E-05-1.57358467E-04 2.15241318E-05 1.07822673E-06-5.30329758E-07
13 31-2.70058325E-01-1.47468773E-03 5.68332113E-03 4.93976463E-06 7.61927706E-06
13 32 4.18921222E-09-9.37230501E-04 1.59160026E-03-7.60470439E-06-1.15726216E-04
13 33-2.20337271E-04 3.36063487E-04 4.53542051E-05-1.94778447E-06 1.89158468E-06
13 34 2.33040935E-04 1.04332579E-04-1.01581065E-04 1.87560138E-04-8.53719402E-07
13 35 4.60266683E-01 2.35181084E-03-7.45597709E-03 7.75176947E-06 6.63133859E-05
13 36-1.43034768E-07 2.44119059E-03-1.75730512E-04 9.03649344E-06 3.18290343E-04
13 37 2.11038663E-04-5.29329006E-04-5.26141717E-05 3.58026502E-06-2.49155110E-06
13 38-4.55196312E-01-2.32819640E-03 7.40215667E-03-6.14550405E-05 2.58787792E-05
13 39-2.80302696E-07-1.02023009E-03-2.21505082E-03 2.38257357E-06-1.95758697E-04
13 40-3.31035994E-04 5.26794691E-04-2.34090295E-05-2.86155061E-06 2.58986466E-06
13 41 2.65257505E-01 1.45051509E-03-5.62038838E-03-8.88799589E-06-5.80922121E-07
13 42-2.75919804E-08-9.18573359E-04 1.58254311E-03-7.46314095E-06 1.60294129E-04
13 43 1.71575911E-04-3.31870040E-04-7.47408473E-05 2.19391364E-06-1.82463346E-06
13 44 2.41600386E-06-2.19174946E-05-5.93790636E-06 2.00707856E-06-2.27756807E-08
13 45 3.20457387E-04 5.87582811E-05 1.58515017E-04 2.52232780E-04-1.11079541E-07
13 46-2.02368436E-04-8.18106996E-05 1.00995841E-04-1.57444032E-04 7.96390141E-07
13 47 2.05430429E-04 8.06927101E-05 9.00449182E-05-1.67340786E-04 7.71735065E-07
13 48-3.22738899E-04-5.54858343E-05-3.00130516E-04-1.56327194E-05-1.04036186E-06
13 49-1.52295341E-06 2.18678071E-05 1.50193044E-06 5.55605594E-06-1.14065857E-08
13 50-3.63704172E-04-6.54162838E-05 3.38200592E-04 1.69017601E-05 1.14802608E-06
13 51 3.61180287E-04 6.90315217E-05-1.78024987E-04-2.84638887E-04 1.48104627E-07
13 52-2.29704776E-04-1.05573196E-04-1.12904870E-04 1.77097982E-04-8.66037035E-07
14  1-4.54825763E-01-2.33330156E-03 7.71840100E-03 6.37076339E-05-2.51955945E-05
14  2 3.03805740E-07 1.21698689E-03 2.24286161E-03-1.72476298E-06-1.95647258E-04
14  3-3.29092937E-04 5.24740195E-04-2.46139043E-05-2.93525340E-06 2.59235144E-06
14  4 2.65494296E-01 1.46836585E-03-6.31112524E-03 4.94499003E-06 8.49016177E-07
14  5 1.82929400E-08 1.20749392E-03-1.82191347E-03 9.30594589E-06 1.67034704E-04
14  6 1.69707067E-04-3.36741771E-04-6.11180807E-05 2.25914912E-06-1.81791017E-06
14  7-2.11296475E-02-1.28748405E-04 2.98784646E-04 2.86486446E-05 3.42350782E-05
14  8 1.20303448E-08-2.48176706E-03-1.83434551E-03-3.87340895E-06-1.05342898E-04
14  9-9.27866911E-05 1.98129590E-04-5.22292987E-05-1.11313308E-06 7.26645721E-07
14 10 2.14471460E-02 1.30834702E-04-3.10540944E-04-4.43333381E-05-8.38879380E-06
14 11-1.38307516E-07 2.81608125E-03 1.28022646E-03 6.61470657E-06 1.36165298E-04
14 12 6.38809474E-05-2.00046245E-04 3.41928465E-05 1.30005583E-06-7.03359560E-07
14 13-2.70414823E-01-1.49295676E-03 6.37392550E-03-3.24148398E-06-4.16937679E-06
14 14-1.40556032E-09 1.00731886E-03-1.95796422E-03 8.94356028E-06-1.25871934E-04
14 15-2.15170250E-04 3.41042184E-04 3.39902144E-05-2.03391362E-06 1.85867359E-06
14 16 4.59996005E-01 2.35734797E-03-7.77053370E-03-9.38084240E-06-6.78590765E-05
14 17 1.50282150E-07-2.56131418E-03 1.82490094E-05-9.30373990E-06 3.17680141E-04
14 18 2.09646167E-04-5.27326308E-04-5.10416253E-05 3.66033175E-06-2.49603551E-06
14 19 1.35541477E-02-4.36757143E-05 3.49565536E-03-1.40104015E-05 1.94155143E-05
14 20-9.97182762E-08-8.19252399E-04 1.43579071E-03-6.80787043E-06 5.57370775E-05
14 21 7.41987094E-05-1.29935787E-04-2.31724943E-05 8.14296121E-07-7.23610212E-07
14 22-1.35685900E-02 4.36697381E-05-3.49676352E-03-9.87669930E-06 2.18629938E-05
14 23-9.88195306E-08-8.55371988E-04 1.41503436E-03-6.86687959E-06-5.25531127E-05
14 24-7.74999871E-05 1.30053100E-04 2.11018286E-05-8.05625808E-07 7.26699875E-07
14 25 1.88781014E-02 1.08997791E-04-9.64425801E-05 2.48271010E-05 2.99686472E-05
14 26 8.56884568E-09-2.38226349E-03-1.69115845E-03-3.88961254E-06 9.75427199E-05
14 27 8.32948869E-05-1.80837607E-04 4.63711018E-05 1.01191806E-06-6.54608911E-07
14 28-1.91489740E-02-1.10810893E-04 1.07403405E-04-3.86803497E-05-7.14837705E-06
14 29-1.18774521E-07 2.64147353E-03 1.26188347E-03 5.89754633E-06-1.22475682E-04
14 30-5.99692279E-05 1.82444910E-04-3.18296050E-05-1.15490641E-06 6.47507632E-07
14 31 2.39656830E-01 1.32515728E-03-5.73222533E-03-2.66439071E-06-3.27366137E-06
14 32-6.23175161E-09 9.01303355E-04-1.77950704E-03 7.97458313E-06 1.12770833E-04
14 33 1.90057843E-04-3.02828676E-04-2.87500789E-05 1.75843196E-06-1.63551578E-06
14 34-2.16248446E-04-1.90432498E-04 9.01446483E-05-1.57402835E-04 7.33812748E-07
14 35-4.07628043E-01-2.08983685E-03 6.92483656E-03-8.50471062E-06-6.03379521E-05
14 36 1.24602255E-07-2.28463672E-03-2.72960799E-06-7.99586501E-06-2.81477577E-04
14 37-1.85645325E-04 4.67122901E-04 4.50671260E-05-3.15907672E-06 2.19221430E-06
14 38 4.03150475E-01 2.06902351E-03-6.88013602E-03 5.67417075E-05-2.22427343E-05
14 39 2.55408521E-07 1.10264479E-03 1.99139033E-03-1.50488537E-06 1.73419472E-04
14 40 2.91471388E-04-4.64890860E-04 2.19748129E-05 2.52576331E-06-2.27815364E-06
14 41-2.35422993E-01-1.30400211E-03 5.67830941E-03 3.91363516E-06 7.83907664E-07
14 42 7.73322521E-09 1.10539171E-03-1.64396880E-03 8.30730077E-06-1.48893086E-04
14 43-1.50227613E-04 2.99120699E-04 5.25298065E-05-1.95641449E-06 1.57595946E-06
14 44-3.26523943E-05 3.63389228E-04 3.65573399E-05-6.28875496E-05 3.01265809E-07
14 45 3.58232416E-04 8.93909288E-05 1.71916434E-04 2.84867041E-04-1.50687815E-07
14 46-2.39523772E-04-2.03087422E-04 1.05079242E-04-1.72853726E-04 8.52694119E-07
14 47 2.42707901E-04 2.01552835E-04 1.01712216E-04-1.78819669E-04 8.43717208E-07
14 48-3.60948007E-04-8.57638202E-05-3.35476635E-04-1.14973289E-05-1.17924549E-06
14 49 3.27199289E-05-3.63391419E-04 3.70101287E-05-6.26822438E-05 2.98289328E-07
14 50 3.19562027E-04 7.85148790E-05-2.96985965E-04-9.53973087E-06-1.02334678E-06
14 51-3.17195249E-04-8.16605149E-05 1.51656639E-04 2.52551699E-04-1.52457940E-07
14 52 2.13537091E-04 1.91772958E-04 9.22141454E-05-1.52736843E-04 7.26322934E-07
15  1-4.67935060E-03 7.35459703E-02 3.07174813E-02 1.89218439E-02 2.32518208E-02
15  2 4.76870200E-06 1.86333442E-04 6.16840733E-03-1.61078016E-05 3.46726378E-03
15  3 3.69049873E-04-3.83631365E-03-1.03879705E-03 3.31903395E-05-1.69795743E-05
15  4-6.21181083E-03 9.49588712E-02 4.21961806E-02-3.74300152E-03 3.55344642E-02
15  5-1.10487332E-04-1.26204663E-02 2.40422964E-03-5.19956967E-05 2.76627169E-03
15  6 1.85815271E-03-4.62442440E-03 4.60676501E-03 1.81313046E-05-3.87194831E-06
15  7-1.07200352E-02 1.63654109E-01 1.11188753E-01 8.00869817E-04 2.22855227E-02
15  8-5.91746668E-05 6.57876840E-03-7.82272346E-03 4.44255817E-05 6.63681612E-03
15  9 4.74226006E-03-1.13790762E-02 4.40770904E-04 7.28190917E-05-4.90526924E-05
15 10-1.07197513E-02 1.63646377E-01 1.11197325E-01 1.98541812E-02-1.01507386E-02
15 11 9.74370439E-05-3.62475618E-03 9.53930753E-03-3.90637966E-05 5.51343958E-03
15 12 5.86610100E-03-1.13795406E-02 1.16325556E-03 6.68161924E-05-4.98590520E-05
15 13-6.21265681E-03 9.49626030E-02 4.22041303E-02 2.92271218E-02-2.05548245E-02
15 14 1.60838540E-04-4.03429927E-03-1.21950494E-02 1.83732779E-05 5.46318167E-03
15 15-8.38849975E-04-4.62433169E-03 2.87444657E-03 3.41381984E-05-1.48348653E-06
15 16-4.67989977E-03 7.35506422E-02 3.07166282E-02 2.95187471E-02 5.22551268E-03
15 17 9.24574154E-05 5.47806481E-03-2.83560370E-03 2.75449311E-05 3.36667708E-04
15 18 3.49965456E-03-3.83632227E-03 9.73823432E-04 1.47876002E-05-1.94909036E-05
15 19-8.74024923E-03 1.35084773E-01 4.79922455E-02-2.28146293E-02 3.87934666E-02
15 20-1.86947331E-04-5.60838106E-03 9.54362859E-03-4.58983242E-05 5.45552934E-03
15 21 6.02179278E-04-6.05770862E-03 5.03262175E-03 3.34832677E-05-3.19165468E-06
15 22-8.74021156E-03 1.35084326E-01 4.79921207E-02 2.28143315E-02-3.87935268E-02
15 23 1.85825862E-04 5.60815305E-03-9.54374252E-03 4.56256133E-05 5.45546730E-03
15 24 6.02228094E-04-6.05769540E-03 5.03261363E-03 3.36715127E-05-2.87540172E-06
15 25-1.07199463E-02 1.63652948E-01 1.11188225E-01-8.01007908E-04-2.22855578E-02
15 26 5.65940756E-05-6.57877878E-03 7.82264102E-03-4.44771491E-05 6.63677922E-03
15 27 4.74223426E-03-1.13790135E-02 4.40750306E-04 7.26072225E-05-4.85671113E-05
15 28-1.07197130E-02 1.63645717E-01 1.11197030E-01-1.98542976E-02 1.01502530E-02
15 29-9.74996540E-05 3.62472662E-03-9.53946205E-03 3.87321824E-05 5.51343110E-03
15 30 5.86607215E-03-1.13795033E-02 1.16330391E-03 6.54619435E-05-4.98575409E-05
15 31-6.21261230E-03 9.49620051E-02 4.22038595E-02-2.92269447E-02 2.05546845E-02
15 32-1.58512124E-04 4.03427591E-03 1.21949412E-02-1.88176029E-05 5.46316657E-03
15 33-8.38854841E-04-4.62431173E-03 2.87444079E-03 3.32223739E-05-1.77641035E-06
15 34 2.62597010E-02 1.35551094E-03-2.98111304E-03 3.64453910E-03-2.02343299E-05
15 35-4.67985536E-03 7.35500310E-02 3.07163261E-02-2.95185302E-02-5.22553836E-03
15 36-8.93629101E-05-5.47799232E-03 2.83555517E-03-2.69137391E-05 3.36676287E-04
15 37 3.49961320E-03-3.83628948E-03 9.73828232E-04 1.42394241E-05-1.94465333E-05
15 38-4.67929881E-03 7.35452506E-02 3.07172527E-02-1.89216803E-02-2.32515408E-02
15 39-3.80179352E-06-1.86335444E-04-6.16840559E-03 1.59941222E-05 3.46723786E-03
15 40 3.69046900E-04-3.83628476E-03-1.03880791E-03 3.24105640E-05-1.67341920E-05
15 41-6.21175287E-03 9.49579340E-02 4.21957376E-02 3.74290747E-03-3.55341334E-02
15 42 1.08320049E-04 1.26203217E-02-2.40420227E-03 5.07473049E-05 2.76625249E-03
15 43 1.85812888E-03-4.62438137E-03 4.60671627E-03 1.76169134E-05-3.86722521E-06
15 44 3.79128324E-02 3.57172081E-03-3.41433330E-03 5.80664815E-03-2.78899460E-05
15 45 1.75722783E-02 7.56426573E-05 1.77903427E-03 2.53139397E-03-4.65557151E-07
15 46 2.62595325E-02 1.35615153E-03-1.73507281E-03 4.37676795E-03-1.82411332E-05
15 47 2.62598900E-02 1.35552454E-03 2.98111725E-03-3.64456900E-03 2.05530511E-05
15 48 1.75740504E-02 7.48868992E-05 3.07741654E-03 3.23599444E-04 1.02385505E-05
15 49 3.79127143E-02 3.57171573E-03 3.41422537E-03-5.80668113E-03 2.77593084E-05
15 50 1.75738654E-02 7.48760205E-05-3.07738586E-03-3.23611788E-04-9.94953796E-06
15 51 1.75721296E-02 7.56585023E-05-1.77899989E-03-2.53138326E-03 5.99383132E-07
15 52 2.62593000E-02 1.35613770E-03 1.73503202E-03-4.37674127E-03 1.77699409E-05
16  1 9.18702875E-03-1.31519840E-01-6.95979068E-02-2.54663815E-02-3.94315030E-02
16  2 1.57547534E-05-4.08314978E-03-9.91007852E-03 1.22710471E-05-5.38653302E-03
16  3-1.42989797E-03 6.81643099E-03 3.60294255E-03-6.05447652E-05 3.89375217E-05
16  4 8.84701293E-03-1.29893231E-01-6.99362811E-02 2.62888275E-02-3.72099682E-02
16  5 1.96060609E-04 1.09185749E-02-8.46172412E-03 6.23987906E-05-5.25129239E-03
16  6-1.22168681E-03 6.47297921E-03-3.01097215E-03-4.04963367E-05 1.33580442E-05
16  7 7.97638240E-03-1.18794095E-01-8.89844401E-02 4.16858014E-02 6.39137293E-03
16  8 1.32197490E-04-5.92239656E-03 6.93928032E-03-3.99030538E-05-2.29919375E-03
16  9-5.73926636E-03 8.03846011E-03 1.76967765E-04-4.30884843E-05 4.38051667E-05
16 10 7.97456737E-03-1.18778486E-01-8.89608920E-02 2.58668415E-02 3.33295474E-02
16 11 3.10158584E-06 3.19487255E-03-8.54113851E-03 3.48464835E-05-4.79377413E-03
16 12-3.24332817E-03 8.03710229E-03 1.78144713E-03-5.81085241E-05 4.16269109E-05
16 13 8.84774583E-03-1.29895648E-01-6.99309928E-02-1.97226870E-02 4.10705154E-02
16 14-1.82278422E-04-2.08406909E-03 1.36546598E-02-4.44312336E-05-4.39013112E-03
16 15-2.08276547E-03 6.47289658E-03-3.56431713E-03-3.55461909E-05 1.39254136E-05
16 16 9.18787840E-03-1.31526099E-01-6.95984062E-02-4.68369466E-02-3.07424987E-03
16 17-1.60930477E-04-1.06438642E-02 1.24837508E-03-4.19143739E-05 2.87866918E-04
16 18-7.10447505E-03 6.81660813E-03-4.42618129E-05-2.71437737E-05 4.34810087E-05
16 19 9.10618941E-07-1.70838097E-05 3.84966120E-06 4.04943498E-02 2.37991871E-02
16 20 7.88449706E-05-9.01555559E-03-5.29425950E-03-1.73157157E-05-4.80495208E-03
16 21 4.80456555E-03 3.86529339E-07 3.08725091E-03-2.81560649E-05-4.18259073E-06
16 22-9.84970397E-07 1.81247920E-05-3.25038009E-06 4.04943373E-02 2.37989172E-02
16 23 7.97021627E-05-9.01523543E-03-5.29451887E-03-1.78407940E-05 4.80498713E-03
16 24-4.80456036E-03-4.26766667E-07-3.08722280E-03 2.80330025E-05 3.95609380E-06
16 25-7.97642675E-03 1.18794964E-01 8.89849540E-02 4.16856575E-02 6.39111527E-03
16 26 1.29957074E-04-5.92223847E-03 6.93941834E-03-3.95632529E-05 2.29923148E-03
16 27 5.73929953E-03-8.03853101E-03-1.76979219E-04 4.27835140E-05-4.35099053E-05
16 28-7.97463921E-03 1.18779560E-01 8.89616558E-02 2.58666820E-02 3.33293831E-02
16 29 9.22035068E-07 3.19499406E-03-8.54126748E-03 3.42663115E-05 4.79381774E-03
16 30 3.24337223E-03-8.03718997E-03-1.78143590E-03 5.69377165E-05-4.16063222E-05
16 31-8.84777081E-03 1.29896302E-01 6.99311127E-02-1.97227936E-02 4.10706927E-02
16 32-1.80626860E-04-2.08409317E-03 1.36545704E-02-4.40604562E-05 4.39017743E-03
16 33 2.08275257E-03-6.47292999E-03 3.56433960E-03 3.44829314E-05-1.42591167E-05
16 34 3.53103924E-02 2.87103674E-03-3.13217661E-03 5.20884367E-03-2.49964689E-05
16 35-9.18789112E-03 1.31526463E-01 6.95986240E-02-4.68371323E-02-3.07439171E-03
16 36-1.55778145E-04-1.06438917E-02 1.24821359E-03-4.08727077E-05-2.87859136E-04
16 37 7.10448738E-03-6.81662824E-03 4.42857375E-05 2.62729355E-05-4.32401624E-05
16 38-9.18703078E-03 1.31520042E-01 6.95981187E-02-2.54664801E-02-3.94314672E-02
16 39 1.68388663E-05-4.08307319E-03-9.91018297E-03 1.25993316E-05 5.38655444E-03
16 40 1.42990511E-03-6.81645955E-03-3.60297537E-03 5.91614391E-05-3.83033901E-05
16 41-8.84703066E-03 1.29893521E-01 6.99363377E-02 2.62887463E-02-3.72101060E-02
16 42 1.92094216E-04 1.09186233E-02-8.46165157E-03 6.07985422E-05 5.25130091E-03
16 43 1.22169340E-03-6.47299431E-03 3.01097359E-03 3.94657251E-05-1.32537500E-05
16 44-3.55135951E-06 1.57600081E-06 1.51912979E-03 8.92177443E-04 2.94661725E-06
16 45-3.54367503E-02-1.55925511E-03-3.12903073E-03-5.39174322E-03 3.36810763E-06
16 46-3.53088803E-02-2.87130907E-03 3.02843233E-03-5.26958902E-03 2.53239113E-05
16 47-3.53102427E-02-2.87107158E-03-3.13214799E-03 5.20882390E-03-2.53302897E-05
16 48-3.54404494E-02-1.55896315E-03-6.23360486E-03-1.12055763E-04-2.22086304E-05
16 49 4.17602446E-06-1.39938978E-06 1.51917628E-03 8.92088956E-04 3.01161682E-06
16 50 3.54404820E-02 1.55895800E-03-6.23361707E-03-1.12078693E-04-2.16140549E-05
16 51 3.54368140E-02 1.55927030E-03-3.12900326E-03-5.39176813E-03 3.58207905E-06
16 52 3.53090424E-02 2.87128772E-03 3.02841695E-03-5.26962604E-03 2.47223326E-05
17  1-1.17567819E-02 1.61339047E-01 8.97730851E-02 9.78576636E-03 4.33686905E-02
17  2-8.29770287E-05 6.92556807E-04 1.57365459E-02-4.02981031E-05 4.22732859E-03
17  3 3.55356299E-03-7.78089157E-03-7.01665728E-03 6.90459649E-05-6.09431274E-05
17  4-5.84292721E-03 8.39055323E-02 5.86212100E-02-6.24301790E-02-1.38576527E-03
17  5-2.20717463E-04-1.92994085E-02 8.17029423E-04-7.16558628E-05 8.40004202E-03
17  6-4.80001449E-03-3.60002752E-03-3.84195054E-03 6.03540278E-05-9.96532015E-06
17  7 4.42958811E-03-7.14880399E-02-2.97155087E-02-5.84477930E-02-4.61471225E-02
17  8-8.25478293E-05 4.54367792E-03-5.06626922E-03 3.02863624E-05-3.38746971E-03
17  9-1.92784459E-04 3.58025417E-03 4.12124016E-03-3.96455309E-05 2.66495354E-05
17 10 4.42953812E-03-7.14813631E-02-2.97307212E-02-6.87454380E-02-2.86134170E-02
17 11-1.68423174E-04-2.24049677E-03 6.44027528E-03-2.56543332E-05 2.08550086E-03
17 12-5.66662933E-03 3.58112847E-03 6.05221307E-04-7.65667406E-06 3.11923040E-05
17 13-5.84409691E-03 8.39151384E-02 5.86134437E-02-3.15769087E-02-5.38763684E-02
17 14 3.23734153E-05-8.67537429E-03-1.72649463E-02 1.55823931E-05-4.50564782E-03
17 15 8.10621198E-03-3.60056416E-03 4.45316713E-03-1.57485792E-05-2.05674823E-05
17 16-1.17579294E-02 1.61346554E-01 8.97710160E-02 4.26478595E-02-1.25407863E-02
17 17 1.88311792E-04 1.40860144E-02-7.04523772E-03 7.00235404E-05-1.45403429E-03
17 18 9.23514835E-03-7.78111406E-03-3.36487112E-03 3.55495740E-05-6.54721208E-05
17 19 8.78318145E-03-1.22817652E-01-1.05688503E-01 2.05933053E-02-3.50180956E-02
17 20 1.68496164E-04 1.30142299E-02-2.21356287E-02 1.06291733E-04-4.15551340E-03
17 21-2.52148750E-03 6.67700090E-03-1.69348708E-03-3.96358179E-05 2.29852634E-05
17 22 8.78310830E-03-1.22816747E-01-1.05687896E-01-2.05931013E-02 3.50180054E-02
17 23-1.68063271E-04-1.30138397E-02 2.21356374E-02-1.06335061E-04-4.15543031E-03
17 24-2.52153243E-03 6.67696274E-03-1.69346992E-03-3.99380347E-05 2.27499907E-05
17 25 4.42952420E-03-7.14870761E-02-2.97154195E-02 5.84475377E-02 4.61471589E-02
17 26 8.26560628E-05-4.54362078E-03 5.06653233E-03-2.93226515E-05-3.38741794E-03
17 27-1.92792067E-04 3.58021000E-03 4.12126527E-03-3.97369891E-05 2.63034619E-05
17 28 4.42954752E-03-7.14814571E-02-2.97308779E-02 6.87454435E-02 2.86138803E-02
17 29 1.64581392E-04 2.24024526E-03-6.43989551E-03 2.50505524E-05 2.08549765E-03
17 30-5.66662287E-03 3.58112522E-03 6.05117575E-04-7.69721611E-06 3.11011140E-05
17 31-5.84407857E-03 8.39151257E-02 5.86134102E-02 3.15769956E-02 5.38764260E-02
17 32-3.48048469E-05 8.67520362E-03 1.72648221E-02-1.60550575E-05-4.50564905E-03
17 33 8.10619925E-03-3.60055020E-03 4.45315586E-03-1.57240208E-05-2.09581377E-05
17 34 2.27135597E-02 1.86471653E-03-6.75179921E-04 3.87789124E-03-1.28132120E-05
17 35-1.17578948E-02 1.61346421E-01 8.97708372E-02-4.26479029E-02 1.25406956E-02
17 36-1.83049593E-04-1.40859016E-02 7.04495529E-03-6.86053362E-05-1.45404437E-03
17 37 9.23515442E-03-7.78111004E-03-3.36486101E-03 3.46474579E-05-6.48471625E-05
17 38-1.17567648E-02 1.61338959E-01 8.97732174E-02-9.78595368E-03-4.33685096E-02
17 39 8.25501793E-05-6.92389858E-04-1.57366824E-02 4.01270091E-05 4.22734697E-03
17 40 3.55356667E-03-7.78091364E-03-7.01665210E-03 6.75698141E-05-5.98768476E-05
17 41-5.84295545E-03 8.39059582E-02 5.86214717E-02 6.24299271E-02 1.38552164E-03
17 42 2.15621655E-04 1.92995280E-02-8.17066322E-04 6.98194574E-05 8.40002961E-03
17 43-4.79998156E-03-3.60004806E-03-3.84192515E-03 5.89576784E-05-9.81068848E-06
17 44-3.60254629E-02-4.67345937E-03 2.70765952E-03-4.60520346E-03 2.21096054E-05
17 45 5.37961569E-02 4.62636808E-03 3.94206268E-03 7.88246135E-03-7.19664599E-06
17 46 2.27042832E-02 1.86283728E-03-3.05950822E-03 2.47451862E-03-1.77650193E-05
17 47 2.27135850E-02 1.86472569E-03 6.75175852E-04-3.87789126E-03 1.29107569E-05
17 48 5.38023166E-02 4.62658503E-03 8.80564157E-03-3.88836927E-04 3.28525684E-05
17 49-3.60251528E-02-4.67340036E-03-2.70757108E-03 4.60519582E-03-2.20332501E-05
17 50 5.38021941E-02 4.62653428E-03-8.80563986E-03 3.88808990E-04-3.20186980E-05
17 51 5.37960792E-02 4.62637834E-03-3.94201086E-03-7.88246032E-03 7.47384150E-06
17 52 2.27046027E-02 1.86288593E-03 3.05952230E-03-2.47457815E-03 1.73708166E-05
18  1 4.11860020E-03-4.78138483E-02-1.99746166E-02-3.94121175E-02 1.16182206E-02
18  2-1.73377187E-04-7.45348840E-03 1.06355655E-03-2.98373399E-05-6.34486392E-03
18  3 4.78117486E-03 1.56368906E-03-3.60643862E-03-2.30323067E-05-2.31244696E-05
18  4 8.90089305E-03-1.19756382E-01-6.67923112E-02-1.04177828E-02-2.38732728E-02
18  5 2.79789708E-05 1.57814968E-02-9.89119234E-03 8.38469599E-05-5.92137456E-03
18  6 5.38687983E-04 5.38268658E-03-7.62900166E-03-2.61137587E-05-1.21156370E-05
18  7 8.15104125E-03-1.23774613E-01-5.12578626E-02-5.05702663E-02 5.83322848E-02
18  8-3.37359250E-04-2.41498219E-02 4.70741988E-02-2.13782991E-04-1.06518632E-02
18  9 4.06337447E-03 6.58848870E-03-1.24349702E-02-3.69045488E-05-3.65766191E-05
18 10-8.14925208E-03 1.23751400E-01 5.12587812E-02-2.63849913E-02 7.25455599E-02
18 11-2.92231535E-04-2.93785713E-02 4.40082622E-02-2.24723449E-04 8.57217971E-03
18 12-1.98438507E-03-6.58779464E-03 1.37742501E-02 2.55262737E-05 3.47549861E-05
18 13-8.90273000E-03 1.19771966E-01 6.68042036E-02 2.59116907E-02-2.52134011E-03
18 14 1.00146298E-04 9.66626355E-04-1.86056833E-02 5.37166030E-05 6.60210817E-03
18 15-1.21925164E-03-5.38285653E-03 7.19164575E-03 3.03533889E-05 1.28972751E-05
18 16-4.12173532E-03 4.78506818E-02 1.99965291E-02 9.02579822E-03 4.00887052E-02
18 17-7.61182607E-05 2.70008897E-03 7.02927219E-03-9.25443440E-06 5.05374179E-04
18 18 1.06011818E-03-1.56549236E-03 7.35901177E-03-1.13353684E-05 1.83298516E-05
18 19 1.30760429E-02-1.78322843E-01-1.01640609E-01 1.12192389E-02-1.90538983E-02
18 20 9.24362754E-05 1.53275020E-02-2.60517753E-02 1.25122964E-04-8.91492139E-03
18 21 1.34898575E-03 7.56593564E-03-1.06428454E-02-3.84598256E-05-1.80590549E-05
18 22-1.30760689E-02 1.78323414E-01 1.01640875E-01 1.12194546E-02-1.90540312E-02
18 23 9.12104395E-05 1.53266024E-02-2.60524262E-02 1.24699478E-04 8.91491341E-03
18 24-1.34895033E-03-7.56596308E-03 1.06428383E-02 3.89393099E-05 1.84998799E-05
18 25-8.15106603E-03 1.23775155E-01 5.12587563E-02-5.05703276E-02 5.83319652E-02
18 26-3.37205658E-04-2.41506283E-02 4.70743206E-02-2.12218713E-04 1.06518778E-02
18 27-4.06335126E-03-6.58852656E-03 1.24349351E-02 3.71447917E-05 3.61344589E-05
18 28 8.14921973E-03-1.23750759E-01-5.12587049E-02-2.63851202E-02 7.25456318E-02
18 29-2.89484207E-04-2.93782812E-02 4.40089348E-02-2.22560928E-04-8.57220004E-03
18 30 1.98443507E-03 6.58776497E-03-1.37742248E-02-2.42719397E-05-3.41358631E-05
18 31 8.90272875E-03-1.19772047E-01-6.68043230E-02 2.59114333E-02-2.52163621E-03
18 32 9.82313621E-05 9.66788449E-04-1.86055447E-02 5.34834761E-05-6.60209408E-03
18 33 1.21922137E-03 5.38287271E-03-7.19164592E-03-2.92105857E-05-1.22303082E-05
18 34-5.09683089E-02-6.99712221E-03 4.31179304E-03-6.63508833E-03 3.28969046E-05
18 35 4.12177721E-03-4.78512471E-02-1.99971273E-02 9.02599714E-03 4.00886185E-02
18 36-7.66452927E-05 2.70017837E-03 7.02939791E-03-9.37549938E-06-5.05378398E-04
18 37-1.06014002E-03 1.56551842E-03-7.35899838E-03 1.14918870E-05-1.76488239E-05
18 38-4.11856394E-03 4.78133654E-02 1.99743462E-02-3.94121561E-02 1.16184889E-02
18 39-1.69784971E-04-7.45355999E-03 1.06356957E-03-2.89846546E-05 6.34486870E-03
18 40-4.78120414E-03-1.56366456E-03 3.60643349E-03 2.23720333E-05 2.26565852E-05
18 41-8.90089272E-03 1.19756216E-01 6.67922780E-02-1.04179650E-02-2.38732941E-02
18 42 2.69515863E-05 1.57814059E-02-9.89133066E-03 8.17857118E-05 5.92135312E-03
18 43-5.38664636E-04-5.38268849E-03 7.62899334E-03 2.54504925E-05 1.18924056E-05
18 44-7.63166376E-02-1.30811875E-02 5.92845159E-03-1.00822605E-02 4.83949120E-05
18 45-1.75244615E-02-1.83405993E-03-2.38104682E-03-1.48437412E-03-4.54760391E-06
18 46-5.09642011E-02-6.99565963E-03 3.70090098E-03-6.99335058E-03 3.25028010E-05
18 47 5.09684022E-02 6.99713892E-03 4.31178747E-03-6.63509995E-03 3.33813584E-05
18 48 1.75375098E-02 1.83585949E-03 2.45697288E-03 1.35848297E-03 5.17935543E-06
18 49 7.63168461E-02 1.30812336E-02 5.92832874E-03-1.00823592E-02 4.81682537E-05
18 50-1.75376068E-02-1.83587478E-03 2.45698579E-03 1.35848108E-03 4.96564769E-06
18 51 1.75244396E-02 1.83408389E-03-2.38104544E-03-1.48438398E-03-4.34849572E-06
18 52 5.09641995E-02 6.99569544E-03 3.70085528E-03-6.99336933E-03 3.16300169E-05
19  1 6.85010941E-03-8.91245589E-02-4.73686683E-02-6.88820677E-02 2.47826809E-02
19  2-3.15292980E-04-1.77342456E-02 2.00118543E-03-6.94911286E-05-1.14887124E-02
19  3 8.61768462E-03 2.87102780E-03-3.56843934E-03-4.99862680E-05-3.09171793E-05
19  4 1.23360428E-02-1.73120737E-01-9.94139707E-02 1.28276113E-02-1.87098774E-02
19  5 9.72622538E-05 2.40925859E-02-1.14404734E-02 1.17991822E-04-6.84379541E-03
19  6-2.11036193E-04 7.05483160E-03-6.16677671E-03-4.09438824E-05 6.51209899E-07
19  7 4.95765023E-03-9.25620175E-02-4.67289489E-02 5.50581852E-03 6.92458542E-02
19  8-1.68043153E-04-2.12198876E-02 5.77823904E-02-2.32614416E-04-1.83951761E-03
19  9-2.97988472E-03 4.81940233E-03-1.04831122E-02 1.04743274E-06-1.31619270E-05
19 10-4.95784393E-03 9.25726807E-02 4.67301620E-02-6.31782682E-02 2.88482760E-02
19 11-3.05713310E-04-4.01590254E-02 4.66440871E-02-2.70637848E-04 1.04271524E-02
19 12-5.60715902E-03-4.81999341E-03 4.96316290E-03 4.99452986E-05 2.02280480E-05
19 13-1.23367846E-02 1.73121257E-01 9.94131283E-02 1.01093040E-02-2.03056609E-02
19 14 9.14916896E-05-1.71499020E-03-2.66136920E-02 6.56611811E-05 6.31940496E-03
19 15 7.35010090E-04-7.05441505E-03 6.50411233E-03 3.80468790E-05-9.32803824E-07
19 16-6.84934742E-03 8.91070580E-02 4.73616339E-02 1.18456042E-02 7.22537880E-02
19 17-1.53138597E-04 6.87600592E-03 1.64736625E-02-1.97401506E-05-1.23384002E-03
19 18 4.10417303E-03-2.87033301E-03 1.17478843E-02-2.50496973E-05 2.05696911E-05
19 19 5.20987445E-07-7.54109103E-06-4.65966823E-06 5.45534880E-02 3.20704304E-02
19 20 1.05779389E-04-1.12563533E-02-6.61538303E-03-2.17032545E-05-2.66407568E-03
19 21 2.66408663E-03-1.09498609E-08 1.71158884E-03-1.56699799E-05-2.39270895E-06
19 22 5.30588107E-07-7.49888351E-06-5.03031205E-06-5.45533660E-02-3.20705932E-02
19 23-1.07713010E-04 1.12561427E-02 6.61569084E-03 2.22374493E-05-2.66408348E-03
19 24 2.66408687E-03-3.38859739E-09 1.71163475E-03-1.55213658E-05-2.12056482E-06
19 25 4.95763345E-03-9.25621490E-02-4.67285603E-02-5.50600173E-03-6.92456869E-02
19 26 1.67236617E-04 2.12197882E-02-5.77826936E-02 2.30805437E-04-1.83951568E-03
19 27-2.97989184E-03 4.81940752E-03-1.04830960E-02 1.00651465E-06-1.27422408E-05
19 28-4.95780684E-03 9.25723380E-02 4.67294372E-02 6.31781429E-02-2.88484263E-02
19 29 3.00370858E-04 4.01593375E-02-4.66441165E-02 2.67703501E-04 1.04271532E-02
19 30-5.60717208E-03-4.81998113E-03 4.96314698E-03 4.84927679E-05 1.98585354E-05
19 31-1.23367500E-02 1.73121141E-01 9.94126757E-02-1.01090725E-02 2.03058581E-02
19 32-9.10550849E-05 1.71494404E-03 2.66134009E-02-6.57311354E-05 6.31939787E-03
19 33 7.35016633E-04-7.05441450E-03 6.50410375E-03 3.67157454E-05-1.52149861E-06
19 34 7.37854411E-02 1.13190100E-02-5.68701577E-03 9.09800814E-03-4.43352578E-05
19 35-6.84935499E-03 8.91072326E-02 4.73621780E-02-1.18457679E-02-7.22537494E-02
19 36 1.53678566E-04-6.87612693E-03-1.64738355E-02 2.01833613E-05-1.23382579E-03
19 37 4.10416545E-03-2.87033967E-03 1.17478887E-02-2.51034462E-05 1.94628502E-05
19 38 6.85011197E-03-8.91246000E-02-4.73687671E-02 6.88821660E-02-2.47829664E-02
19 39 3.08686828E-04 1.77343116E-02-2.00111524E-03 6.75936365E-05-1.14887362E-02
19 40 8.61770354E-03 2.87103268E-03-3.56839184E-03-4.85862741E-05-3.04046109E-05
19 41 1.23360537E-02-1.73120856E-01-9.94139319E-02-1.28276749E-02 1.87098382E-02
19 42-9.49207525E-05-2.40925564E-02 1.14404918E-02-1.15317975E-04-6.84379662E-03
19 43-2.11047930E-04 7.05484455E-03-6.16675331E-03-3.98072056E-05 8.61919990E-07
19 44-1.73386472E-06 4.01229548E-07 8.30585968E-04 4.87797869E-04 1.61024242E-06
19 45-3.70706645E-02-4.46351872E-03-4.52625021E-03-3.71526793E-03-6.22102286E-06
19 46-7.37835219E-02-1.13189470E-02 5.18505248E-03-9.39274306E-03 4.43849879E-05
19 47 7.37856164E-02 1.13190871E-02 5.68701308E-03-9.09802789E-03 4.49940628E-05
19 48 3.70627485E-02 4.46291312E-03 5.44622089E-03 2.14834258E-03 1.38276461E-05
19 49-2.17672402E-06 2.38803171E-07-8.30602171E-04-4.87771200E-04-1.67055260E-06
19 50 3.70626168E-02 4.46291723E-03-5.44619681E-03-2.14835102E-03-1.33633076E-05
19 51-3.70709535E-02-4.46357752E-03 4.52625662E-03 3.71533367E-03 5.83205318E-06
19 52-7.37836853E-02-1.13189644E-02-5.18501564E-03 9.39278283E-03-4.32568133E-05
20  1-1.06978403E-02 1.47113874E-01 9.54444794E-02-2.52817603E-02 3.36196697E-02
20  2-1.82796399E-04-4.71480041E-03 1.72984476E-02-6.40521359E-05 9.95631312E-04
20  3 5.24995961E-03-6.24559092E-03-8.77249054E-03 5.40201866E-05-6.77612492E-05
20  4 5.65667055E-05-6.35792210E-03-3.65090504E-03-7.76796978E-02-4.33605234E-02
20  5-1.61392920E-04-1.72852627E-02-1.62805756E-02-1.79343442E-05 9.50880840E-03
20  6-1.06335414E-02 1.12473304E-03-7.45545061E-03 5.51431044E-05 1.01426444E-05
20  7 1.04727577E-02-1.58794073E-01-1.11763372E-01 1.71779092E-02-2.77578414E-02
20  8 1.37199477E-04 2.80424016E-03-8.04817857E-03 3.22904752E-05-5.96393908E-04
20  9-7.65568114E-03 8.25207505E-03 7.82272231E-03-5.76349629E-05 7.78384868E-05
20 10 1.04729908E-02-1.58803333E-01-1.11775427E-01-1.58506752E-02 2.85331453E-02
20 11-1.33744265E-04-5.68999438E-03 6.33716688E-03-3.74974706E-05-2.33025227E-04
20 12-8.01975599E-03 8.25278122E-03 7.58594502E-03-5.57672022E-05 7.80967123E-05
20 13 6.26890955E-05-6.43819487E-03-3.73545724E-03-7.56665510E-02-4.67684406E-02
20 14-1.45803713E-04-2.26378844E-02-7.16423270E-03-6.22808987E-05-1.13586054E-02
20 15 1.02306809E-02 1.12792445E-03 5.95272221E-03-6.80887783E-05-7.01317610E-06
20 16-1.06950871E-02 1.47065351E-01 9.54236007E-02 1.70652341E-02-3.84825410E-02
20 17 1.66416285E-04 1.28233364E-02-1.25343414E-02 8.03745091E-05-2.21466382E-03
20 18 8.45881400E-03-6.24415017E-03-6.71463880E-03 3.50602725E-05-7.03202135E-05
20 19 2.10605696E-06-2.26371374E-05-4.62456116E-05 8.27399118E-02 4.86273668E-02
20 20 1.60876123E-04 1.19815735E-02 7.02916691E-03 2.31119115E-05-1.06922435E-02
20 21 1.06913445E-02 8.99041701E-07 6.87374972E-03-6.24607893E-05-9.28526631E-06
20 22-2.16368926E-06 2.33817199E-05 4.66053561E-05 8.27395663E-02 4.86272700E-02
20 23 1.62650257E-04 1.19816373E-02 7.02901490E-03 2.37622501E-05 1.06922361E-02
20 24-1.06913360E-02-9.00108333E-07-6.87371223E-03 6.25219544E-05 8.92627007E-06
20 25-1.04727405E-02 1.58793921E-01 1.11763434E-01 1.71775777E-02-2.77580147E-02
20 26 1.35496857E-04 2.80411003E-03-8.04846172E-03 3.13534187E-05 5.96422481E-04
20 27 7.65566841E-03-8.25209089E-03-7.82272478E-03 5.73435982E-05-7.71879741E-05
20 28-1.04730083E-02 1.58803596E-01 1.11775671E-01-1.58509078E-02 2.85326458E-02
20 29-1.32737829E-04-5.68966890E-03 6.33692218E-03-3.70514181E-05 2.33008184E-04
20 30 8.01979609E-03-8.25280427E-03-7.58589786E-03 5.49749812E-05-7.76723812E-05
20 31-6.26780414E-05 6.43800309E-03 3.73531548E-03-7.56666296E-02-4.67684720E-02
20 32-1.39588096E-04-2.26376598E-02-7.16416852E-03-6.01444299E-05 1.13586134E-02
20 33-1.02306754E-02-1.12793798E-03-5.95273880E-03 6.67839138E-05 7.51705954E-06
20 34 4.69598196E-03 1.70735522E-03-2.31782829E-03-9.93374666E-04-5.44650876E-06
20 35 1.06950652E-02-1.47065345E-01-9.54234147E-02 1.70653029E-02-3.84823886E-02
20 36 1.63223689E-04 1.28232593E-02-1.25339562E-02 7.88504242E-05 2.21467581E-03
20 37-8.45883102E-03 6.24415521E-03 6.71462126E-03-3.44038168E-05 6.93804429E-05
20 38 1.06978237E-02-1.47113833E-01-9.54446038E-02-2.52815354E-02 3.36195864E-02
20 39-1.79334959E-04-4.71510199E-03 1.72986222E-02-6.32362441E-05-9.95636692E-04
20 40-5.24997773E-03 6.24561442E-03 8.77248225E-03-5.29765248E-05 6.65497983E-05
20 41-5.65414531E-05 6.35755307E-03 3.65056790E-03-7.76796177E-02-4.33602997E-02
20 42-1.56464771E-04-1.72855215E-02-1.62806131E-02-1.69795180E-05-9.50878355E-03
20 43 1.06335023E-02-1.12471872E-03 7.45546174E-03-5.40088795E-05-1.02508430E-05
20 44-2.06357624E-06-2.13783588E-06 2.48806328E-03 1.46282514E-03 4.84769225E-06
20 45 6.44248574E-02 7.68610040E-03 3.68485294E-03 8.77095732E-03-1.05241520E-05
20 46-4.67053387E-03-1.70082790E-03-1.99635426E-03-1.53937742E-03-2.98075118E-06
20 47-4.69611707E-03-1.70737536E-03-2.31783682E-03-9.93349911E-04-5.63979448E-06
20 48 6.44090308E-02 7.68539598E-03 9.45336630E-03-1.04713795E-03 3.69816086E-05
20 49 3.00563664E-06 2.26055834E-06 2.48815263E-03 1.46266868E-03 4.87838916E-06
20 50-6.44089766E-02-7.68536521E-03 9.45337732E-03-1.04710828E-03 3.60949841E-05
20 51-6.44246845E-02-7.68607986E-03 3.68479344E-03 8.77094228E-03-1.07956891E-05
20 52 4.67024505E-03 1.70079569E-03-1.99638804E-03-1.53932743E-03-2.88754244E-06
21  1-7.06309901E-03 1.06657133E-01 6.62353524E-02 7.22622286E-02-3.63382107E-02
21  2 3.59027997E-04 2.48109813E-02-7.59011005E-03 1.10169739E-04 1.17297525E-02
21  3-8.84258833E-03-2.88716421E-03 9.89902529E-04 5.81283553E-05 2.22593279E-05
21  4-9.52477873E-03 1.27386893E-01 9.50342825E-02-6.17134691E-02-1.63438518E-02
21  5-1.77040983E-04-1.76561736E-02 6.64351395E-03-8.15836368E-05 5.74067438E-03
21  6-1.63915542E-03-4.10151896E-03-2.11279618E-03 4.67530337E-05-1.51970272E-05
21  7 2.00466021E-03-4.42589637E-02-1.56623446E-02-8.92801556E-02-2.01276694E-02
21  8-2.62441110E-04-1.31350982E-02 6.95309611E-03-6.54012940E-05-1.27712421E-02
21  9 1.14160780E-02 1.35516412E-03 5.59334289E-03-7.30531913E-05-1.14938864E-05
21 10-2.00943954E-03 4.43350409E-02 1.57332313E-02 6.09989958E-02 6.82078000E-02
21 11 3.41720882E-05 3.16448075E-04 1.48626601E-02-3.90772489E-05-9.80945096E-03
21 12 1.11691064E-02-1.35965545E-03 8.91916313E-03-5.93292850E-05-7.49726811E-06
21 13 9.52421582E-03-1.27368454E-01-9.50094213E-02 4.43390612E-02 4.59945117E-02
21 14 3.50593411E-05 2.78939782E-03 1.86521164E-02-4.04265937E-05 1.45349009E-03
21 15-5.55381544E-03 4.10032535E-03-2.51013110E-03-4.24392256E-06 2.11407279E-05
21 16 7.06752657E-03-1.06709412E-01-6.62831708E-02-3.39619284E-03-8.08033149E-02
21 17 2.06782390E-04-5.44161087E-03-2.53709332E-02 4.90963748E-05 3.24770057E-03
21 18-6.13713199E-03 2.88943142E-03-1.06143767E-02 3.02861549E-05-1.00800514E-05
21 19 1.20298154E-02-1.67202486E-01-1.38539178E-01 9.96039741E-03-1.69867599E-02
21 20 8.18458420E-05 1.49942616E-02-2.55065669E-02 1.22411398E-04-3.38400726E-03
21 21-2.88879802E-03 6.27280529E-03-5.18686104E-04-3.81004852E-05 2.69395984E-05
21 22-1.20298307E-02 1.67202714E-01 1.38539728E-01 9.96083179E-03-1.69865089E-02
21 23 8.16732711E-05 1.49932810E-02-2.55074209E-02 1.22387569E-04 3.38399413E-03
21 24 2.88883118E-03-6.27282531E-03 5.18695948E-04 3.81845015E-05-2.68725721E-05
21 25-2.00468181E-03 4.42594084E-02 1.56630204E-02-8.92802653E-02-2.01275781E-02
21 26-2.62922595E-04-1.31359438E-02 6.95361447E-03-6.54782319E-05 1.27712500E-02
21 27-1.14160614E-02-1.35518862E-03-5.59334122E-03 7.29631544E-05 1.16199729E-05
21 28 2.00945780E-03-4.43351565E-02-1.57339656E-02 6.09988909E-02 6.82079283E-02
21 29 2.91631230E-05 3.16609443E-04 1.48639398E-02-3.92786040E-05 9.80943630E-03
21 30-1.11690905E-02 1.35965421E-03-8.91920015E-03 5.85200296E-05 7.74879901E-06
21 31-9.52418651E-03 1.27368375E-01 9.50091315E-02 4.43392570E-02 4.59946194E-02
21 32 3.08183312E-05 2.78932091E-03 1.86518296E-02-4.05957640E-05-1.45350608E-03
21 33 5.55381863E-03-4.10031254E-03 2.51014578E-03 3.95729641E-06-2.13719193E-05
21 34 5.50829495E-02 8.67451297E-03-3.03820232E-03 6.77948849E-03-2.88632794E-05
21 35-7.06750744E-03 1.06709454E-01 6.62834290E-02-3.39638843E-03-8.08033307E-02
21 36 2.06485280E-04-5.44157824E-03-2.53711176E-02 4.93240364E-05-3.24769273E-03
21 37 6.13711395E-03-2.88942122E-03 1.06143918E-02-3.01112002E-05 9.03851044E-06
21 38 7.06311187E-03-1.06657404E-01-6.62353603E-02 7.22622770E-02-3.63385541E-02
21 39 3.51542494E-04 2.48109076E-02-7.59016647E-03 1.07456112E-04-1.17297627E-02
21 40 8.84258388E-03 2.88717885E-03-9.89848503E-04-5.64963733E-05-2.20294655E-05
21 41 9.52479024E-03-1.27386948E-01-9.50345589E-02-6.17136972E-02-1.63440017E-02
21 42-1.73148505E-04-1.76562310E-02 6.64351481E-03-7.98997147E-05-5.74069210E-03
21 43 1.63916193E-03 4.10153016E-03 2.11282710E-03-4.54495257E-05 1.51760858E-05
21 44-7.43920343E-02-1.37665851E-02 4.77951151E-03-8.13040827E-03 3.90031128E-05
21 45 5.29712149E-02 6.71885053E-03 5.47980937E-03 5.84049197E-03 3.89682609E-06
21 46 5.50846789E-02 8.67678092E-03-4.44572375E-03 5.95203989E-03-3.22635564E-05
21 47-5.50830393E-02-8.67460159E-03-3.03820428E-03 6.77948832E-03-2.92328084E-05
21 48-5.29973224E-02-6.72291331E-03-7.77168564E-03-1.94735454E-03-2.27786098E-05
21 49 7.43922153E-02 1.37666745E-02 4.77944567E-03-8.13046113E-03 3.88879818E-05
21 50 5.29970609E-02 6.72285721E-03-7.77165317E-03-1.94737237E-03-2.21108239E-05
21 51-5.29716701E-02-6.71888346E-03 5.47980892E-03 5.84058136E-03 3.41470148E-06
21 52-5.50849273E-02-8.67681280E-03-4.44572253E-03 5.95207999E-03-3.15051352E-05
22  1-7.06076052E-03 1.10180240E-01 8.00675135E-02-9.82680638E-02 2.38033707E-02
22  2-4.19323679E-04-2.52188341E-02 1.90970529E-02-1.43025620E-04-3.42762058E-03
22  3 7.03415001E-03-3.60652943E-03-8.79208220E-03 2.46944236E-05-6.51594117E-05
22  4 5.47727276E-03-1.09855969E-01-8.40289284E-02-4.70367646E-02-3.94231838E-02
22  5-6.26328902E-05-1.56335909E-02-2.49603716E-02 1.18379447E-05 5.26095054E-03
22  6-9.17517046E-03 3.91421993E-03-4.76618301E-03 1.85496722E-05 2.39231184E-05
22  7 1.90939114E-03-4.28274098E-02-2.24264573E-02 1.25211666E-01 5.41039096E-02
22  8 2.98980319E-04 3.22927184E-02 7.43912681E-03 9.45615044E-05 5.50658530E-03
22  9-7.49953592E-03 1.99295062E-03-7.06738393E-05 1.43203761E-05 2.95476439E-05
22 10 1.90829255E-03-4.28157241E-02-2.23964354E-02 1.08171883E-01 8.30922553E-02
22 11 1.62473244E-04 2.22103173E-02 2.45812357E-02 1.32695507E-05-4.47372016E-03
22 12 2.48276952E-03 1.99095064E-03 6.34178155E-03-4.42950995E-05 2.11919407E-05
22 13 5.47684722E-03-1.09842537E-01-8.40187588E-02-5.73231202E-02-2.19211309E-02
22 14-1.47531863E-04-2.94150672E-02-1.52040452E-03-1.02112620E-04-9.26837116E-03
22 15 5.35432911E-03 3.91404205E-03 4.57204127E-03-6.73975710E-05 1.19219727E-05
22 16-7.06125275E-03 1.10182774E-01 8.00606877E-02-2.70091098E-02-9.74378713E-02
22 17 1.67182373E-04 4.41842064E-03-3.13166842E-02 1.00994352E-04-1.91406148E-03
22 18 5.52041819E-03-3.60635671E-03-9.76396611E-03 3.35632987E-05-6.39468244E-05
22 19-6.67387588E-03 1.33203478E-01 9.27923878E-02-1.15027904E-02 1.95810895E-02
22 20-9.39003578E-05-5.62408295E-03 9.57988532E-03-4.60430729E-05 1.58303466E-03
22 21 2.75281274E-03-4.33584740E-03-1.21273558E-03 2.73499294E-05-2.66402430E-05
22 22-6.67387364E-03 1.33203529E-01 9.27923337E-02 1.15024918E-02-1.95810946E-02
22 23 9.45631620E-05 5.62352308E-03-9.58023684E-03 4.58692076E-05 1.58295745E-03
22 24 2.75289062E-03-4.33584807E-03-1.21269473E-03 2.76656725E-05-2.64875316E-05
22 25 1.90940493E-03-4.28281069E-02-2.24264330E-02-1.25211626E-01-5.41034061E-02
22 26-2.97853291E-04-3.22930635E-02-7.43867558E-03-9.45158254E-05 5.50659031E-03
22 27-7.49956759E-03 1.99297728E-03-7.06342170E-05 1.47310722E-05 2.91816419E-05
22 28 1.90831373E-03-4.28164099E-02-2.23964615E-02-1.08171684E-01-8.30924049E-02
22 29-1.55788568E-04-2.22103630E-02-2.45814195E-02-1.12587875E-05-4.47371876E-03
22 30 2.48272712E-03 1.99099164E-03 6.34184453E-03-4.34031093E-05 2.05769651E-05
22 31 5.47682394E-03-1.09842474E-01-8.40190174E-02 5.73233591E-02 2.19210762E-02
22 32 1.42794023E-04 2.94149846E-02 1.52035225E-03 9.91061222E-05-9.26841355E-03
22 33 5.35436104E-03 3.91405250E-03 4.57207908E-03-6.58191081E-05 1.16129562E-05
22 34-5.34691657E-02-1.06383077E-02 4.92391306E-03-5.02391930E-03 3.07547037E-05
22 35-7.06125510E-03 1.10182984E-01 8.00606287E-02 2.70091465E-02 9.74378718E-02
22 36-1.67660266E-04-4.41840953E-03 3.13162064E-02-9.99424308E-05-1.91407082E-03
22 37 5.52044732E-03-3.60637650E-03-9.76397354E-03 3.32261868E-05-6.26565218E-05
22 38-7.06076769E-03 1.10180470E-01 8.00678106E-02 9.82677586E-02-2.38035104E-02
22 39 4.08741014E-04 2.52192633E-02-1.90973965E-02 1.39897266E-04-3.42762015E-03
22 40 7.03417630E-03-3.60655615E-03-8.79208289E-03 2.44230227E-05-6.39815926E-05
22 41 5.47724298E-03-1.09855711E-01-8.40284812E-02 4.70369783E-02 3.94232152E-02
22 42 5.89376904E-05 1.56340277E-02 2.49605127E-02-1.20535200E-05 5.26096982E-03
22 43-9.17518348E-03 3.91421366E-03-4.76621327E-03 1.82509182E-05 2.38688157E-05
22 44 5.72304589E-02 1.11478010E-02-3.93966262E-03 6.70102367E-03-3.21383099E-05
22 45 7.92613506E-02 1.42520409E-02 2.99984014E-03 9.28721872E-03-1.43826650E-05
22 46-5.34835214E-02-1.06401353E-02 1.99691997E-03-6.74725458E-03 2.56030433E-05
22 47-5.34693850E-02-1.06383646E-02-4.92391261E-03 5.02395056E-03-3.12615626E-05
22 48 7.92714619E-02 1.42534058E-02 9.57499777E-03-1.89558208E-03 3.97235762E-05
22 49 5.72306270E-02 1.11478617E-02 3.93959386E-03-6.70107772E-03 3.20890348E-05
22 50 7.92716711E-02 1.42534287E-02-9.57503887E-03 1.89555916E-03-3.88365315E-05
22 51 7.92610447E-02 1.42520267E-02-2.99977507E-03-9.28719188E-03 1.46131327E-05
22 52-5.34833529E-02-1.06400946E-02-1.99687118E-03 6.74723716E-03-2.50588276E-05
23  1-6.83837163E-03 1.18630479E-01 1.04610651E-01 4.99217993E-02-6.04073599E-02
23  2 3.44134148E-04 2.97697260E-02-9.33306098E-03 1.32845732E-04 6.67281123E-03
23  3-4.72341767E-03-1.94939356E-03 9.30278457E-04 3.33757496E-05 1.20840034E-05
23  4-1.63004990E-03 9.89962510E-03 5.90313692E-03-1.25741689E-01-6.74642292E-02
23  5-2.68221374E-04-1.41717501E-02-1.91819183E-02 1.16527698E-06 7.55801909E-03
23  6-8.32020727E-03 7.62188180E-04-6.15853505E-03 4.50688752E-05 6.45925755E-06
23  7 4.69250893E-03-1.31909664E-01-9.44207775E-02-4.98736585E-02 7.01869622E-02
23  8-3.67907744E-04-4.41268558E-02 5.51912802E-02-3.06930060E-04-4.30149545E-03
23  9 4.51874498E-04 3.84962095E-03-1.91146946E-03-2.82216255E-05 3.70475813E-06
23 10-4.69270047E-03 1.31955209E-01 9.44467814E-02-3.70495640E-02 7.76401416E-02
23 11-3.43819830E-04-2.67448934E-02 6.53791131E-02-2.73612967E-04 2.08052202E-03
23 12 1.77046960E-03-3.85099162E-03 3.33519000E-03 1.56375212E-05-5.80120929E-06
23 13 1.63190458E-03-9.92564735E-03-5.90389592E-03 1.20127702E-01 7.70404883E-02
23 14 2.24324891E-04 2.36579116E-02 3.04415563E-03 7.70594730E-05 9.09818811E-03
23 15-8.33660166E-03-7.61586451E-04-4.54808130E-03 5.33877296E-05 7.26721025E-06
23 16 6.83951323E-03-1.18619320E-01-1.04615145E-01 2.85035205E-02-7.30263917E-02
23 17 3.00847960E-04-6.32724922E-03-3.05631640E-02 5.99565405E-05 1.34272155E-03
23 18-3.29217772E-03 1.94945617E-03-6.08403243E-03 1.39776503E-05-5.60257504E-06
23 19 1.67004701E-06-3.17178760E-05-1.92308988E-05 1.31740450E-01 7.74615833E-02
23 20 2.55341787E-04 2.18847893E-03 1.29012889E-03 4.36572356E-06-8.77378627E-03
23 21 8.77379398E-03-7.70625995E-09 5.63737563E-03-5.12743280E-05-7.73378932E-06
23 22 1.66573178E-06-3.15795553E-05-1.83804658E-05-1.31739815E-01-7.74621317E-02
23 23-2.59622135E-04-2.18823905E-03-1.29030464E-03-4.10122477E-06-8.77375451E-03
23 24 8.77378938E-03-3.48655695E-08 5.63743690E-03-5.13302557E-05-7.30871300E-06
23 25 4.69249154E-03-1.31909499E-01-9.44207389E-02 4.98730935E-02-7.01866222E-02
23 26 3.66080101E-04 4.41272118E-02-5.51910871E-02 3.05055389E-04-4.30148720E-03
23 27 4.51847004E-04 3.84964020E-03-1.91143553E-03-2.82813547E-05 3.79893372E-06
23 28-4.69267752E-03 1.31954617E-01 9.44463097E-02 3.70494896E-02-7.76402846E-02
23 29 3.41271288E-04 2.67445357E-02-6.53795224E-02 2.71457356E-04 2.08050701E-03
23 30 1.77047412E-03-3.85098113E-03 3.33516850E-03 1.50526624E-05-5.96986276E-06
23 31 1.63188227E-03-9.92543138E-03-5.90331892E-03-1.20127245E-01-7.70401013E-02
23 32-2.13634896E-04-2.36578601E-02-3.04398071E-03-7.48895653E-05 9.09817693E-03
23 33-8.33656662E-03-7.61610305E-04-4.54807670E-03 5.23595171E-05 7.72647839E-06
23 34-1.49729918E-03 2.70267804E-03-2.10772948E-03-2.10875164E-03-1.69532241E-06
23 35 6.83946288E-03-1.18618756E-01-1.04614949E-01-2.85030655E-02 7.30258173E-02
23 36-2.97683207E-04 6.32729070E-03 3.05630381E-02-6.04044598E-05 1.34271520E-03
23 37-3.29216273E-03 1.94944754E-03-6.08400540E-03 1.39517952E-05-4.90471454E-06
23 38-6.83833960E-03 1.18629966E-01 1.04610031E-01-4.99215882E-02 6.04075837E-02
23 39-3.38005221E-04-2.97693240E-02 9.33304737E-03-1.29479993E-04 6.67275805E-03
23 40-4.72336526E-03-1.94939279E-03 9.30243870E-04 3.23073549E-05 1.19127781E-05
23 41-1.63005281E-03 9.89953382E-03 5.90324228E-03 1.25741225E-01 6.74641012E-02
23 42 2.60910314E-04 1.41719030E-02 1.91821291E-02-1.83454093E-06 7.55800887E-03
23 43-8.32018968E-03 7.62180812E-04-6.15853668E-03 4.39514916E-05 6.41862154E-06
23 44-2.19184916E-05-4.39231996E-06 2.99139846E-03 1.75557741E-03 5.79797569E-06
23 45 8.57440346E-02 1.72451829E-02 6.16655671E-03 8.38120256E-03-5.07841736E-07
23 46 1.45171750E-03-2.70943385E-03-2.86412778E-03-8.20539244E-04-8.05863464E-06
23 47-1.49731765E-03 2.70262149E-03 2.10773977E-03 2.10875173E-03 1.88454079E-06
23 48-8.57390136E-02-1.72454567E-02-1.03214038E-02-1.31249476E-03-3.37113700E-05
23 49-2.32659603E-05-4.52870130E-06-2.99149095E-03-1.75542531E-03-5.91577565E-06
23 50-8.57382118E-02-1.72453081E-02 1.03213164E-02 1.31250931E-03 3.28129575E-05
23 51 8.57440800E-02 1.72451442E-02-6.16650870E-03-8.38123708E-03 1.05969191E-06
23 52 1.45210253E-03-2.70944156E-03 2.86415464E-03 8.20485202E-04 7.87098870E-06
24  1-4.85170754E-04-2.04798707E-02-1.50650816E-02 4.20750693E-02-4.32860521E-02
24  2 2.69365832E-04 1.21038049E-02-1.27359375E-02 7.82748059E-05 3.04671052E-03
24  3-3.66389440E-03 6.17183880E-04 6.33498780E-04 8.30340761E-06 1.58015588E-05
24  4-4.39001955E-03 7.71080560E-02 5.42010924E-02 2.98150910E-02-6.50697463E-02
24  5 2.84129467E-04-4.14637472E-03-1.25963128E-02 1.92932495E-05 5.27760425E-03
24  6-4.49657473E-03-7.81029521E-04 8.29517824E-04 2.28007511E-05 1.45643804E-05
24  7 7.00871547E-04-8.30906844E-02-3.03711031E-02 9.47241990E-02-1.29506811E-01
24  8 6.89285150E-04 4.75779452E-02-5.31125061E-02 3.13704168E-04 4.50006469E-03
24  9-6.68472932E-03 2.18466463E-03 7.27601638E-03-1.06019740E-05 5.39784513E-05
24 10 6.98468181E-04-8.30264404E-02-3.03160501E-02-6.70899031E-02 1.45797769E-01
24 11-6.35633896E-04-2.33034137E-02 6.74485946E-02-2.66056466E-04 1.31927511E-03
24 12-3.50214532E-03 2.18287021E-03 9.32392759E-03-2.87018191E-05 5.11781825E-05
24 13-4.38931086E-03 7.71100550E-02 5.41747023E-02-4.23183789E-02 5.77285230E-02
24 14-3.08335482E-04-1.30203295E-02 2.50524259E-03-5.38186903E-05-1.57071191E-03
24 15 2.35153852E-03-7.80826616E-04 5.23170474E-03-1.74260643E-05 9.07828898E-06
24 16-4.82948822E-04-2.05230860E-02-1.50940572E-02-1.73410525E-02 5.77939300E-02
24 17-2.19320743E-04-5.23540602E-03 1.67608316E-02-6.42675605E-05-1.60980281E-03
24 18 9.92294851E-04 6.17507956E-04 3.62387993E-03-1.91187430E-05 1.20101335E-05
24 19-6.03754280E-03 1.30671451E-01 5.84462141E-02 5.36125921E-02-9.11120380E-02
24 20 4.37047578E-04 1.41731253E-02-2.41265200E-02 1.15792836E-04 2.62569993E-03
24 21-1.53067705E-03-1.09502288E-03 4.31827921E-03 3.25879122E-06 1.66662558E-05
24 22-6.03756146E-03 1.30671779E-01 5.84466183E-02-5.36109607E-02 9.11130022E-02
24 23-4.36505553E-04-1.41736556E-02 2.41258968E-02-1.15950593E-04 2.62582729E-03
24 24-1.53080303E-03-1.09502426E-03 4.31815078E-03 3.75745560E-06 1.68470648E-05
24 25 7.00788252E-04-8.30894650E-02-3.03696035E-02-9.47249590E-02 1.29504446E-01
24 26-6.84742568E-04-4.75785897E-02 5.31122791E-02-3.11550022E-04 4.50011592E-03
24 27-6.68475590E-03 2.18463998E-03 7.27578325E-03-9.90399017E-06 5.32856679E-05
24 28 6.98361930E-04-8.30250481E-02-3.03136321E-02 6.70877817E-02-1.45797258E-01
24 29 6.31170604E-04 2.33023455E-02-6.74486222E-02 2.64704633E-04 1.31916269E-03
24 30-3.50199347E-03 2.18283079E-03 9.32378189E-03-2.88565946E-05 5.04475024E-05
24 31-4.38918377E-03 7.71073220E-02 5.41726189E-02 4.23176934E-02-5.77279152E-02
24 32 3.04061831E-04 1.30201219E-02-2.50556198E-03 5.25517124E-05-1.57070493E-03
24 33 2.35150090E-03-7.80795968E-04 5.23165969E-03-1.74505563E-05 8.67506648E-06
24 34 9.50803323E-02 2.15937769E-02-4.94794575E-03 8.75103297E-03-4.07424078E-05
24 35-4.83031524E-04-2.05218423E-02-1.50926638E-02 1.73414254E-02-5.77912705E-02
24 36 2.16858166E-04 5.23521121E-03-1.67600772E-02 6.35197761E-05-1.60979898E-03
24 37 9.92334477E-04 6.17464502E-04 3.62370645E-03-1.87852487E-05 1.15115719E-05
24 38-4.85263450E-04-2.04783467E-02-1.50638182E-02-4.20723267E-02 4.32854865E-02
24 39-2.64251469E-04-1.21031593E-02 1.27356394E-02-7.67974624E-05 3.04659500E-03
24 40-3.66373066E-03 6.17135652E-04 6.33372209E-04 8.18308582E-06 1.55127967E-05
24 41-4.38989276E-03 7.71050484E-02 5.41985464E-02-2.98145393E-02 6.50692961E-02
24 42-2.79752613E-04 4.14642694E-03 1.25963006E-02-1.93026383E-05 5.27755321E-03
24 43-4.49656311E-03-7.80990104E-04 8.29464617E-04 2.24392565E-05 1.45448120E-05
24 44 1.49049267E-01 3.08084094E-02-8.23853559E-03 1.40145771E-02-6.72340144E-05
24 45-4.99060424E-04 1.77057353E-04 6.54902439E-04-7.28062572E-04 4.33277984E-06
24 46 9.50759346E-02 2.15923878E-02-5.24169048E-03 8.57776489E-03-4.24324303E-05
24 47 9.50825780E-02 2.15942692E-02 4.94804534E-03-8.75126696E-03 4.13813476E-05
24 48-5.34421936E-04 1.71509361E-04-3.21810084E-04 9.25920256E-04-3.67800832E-06
24 49 1.49049526E-01 3.08085354E-02 8.23846201E-03-1.40146410E-02 6.69710338E-05
24 50-5.33489713E-04 1.71789317E-04 3.21710393E-04-9.25870286E-04 3.63583730E-06
24 51-4.97397882E-04 1.77388331E-04-6.54955410E-04 7.27872755E-04-4.25938165E-06
24 52 9.50738347E-02 2.15919973E-02 5.24152514E-03-8.57757111E-03 4.12071232E-05
25  1-2.73231700E-03 6.66784790E-02 4.91499727E-02-1.26577663E-01 5.15571929E-02
25  2-5.96874522E-04-3.59271758E-02 2.44442210E-02-1.96045148E-04-5.50674881E-03
25  3 7.63741804E-03-2.13066924E-03-4.98650606E-03-3.96432309E-07-4.87446423E-05
25  4 7.46076551E-03-1.39381737E-01-1.12162592E-01-1.50044672E-02 5.54230980E-02
25  5-2.05508896E-04-3.23224579E-03 2.77139679E-04-1.23659724E-05-3.60794139E-03
25  6 1.14334874E-03 2.46459265E-03-7.88837047E-04-2.30169166E-05 1.37204299E-06
25  7-3.75075456E-03 8.32743830E-02 7.20868005E-02 4.32705952E-03 1.13789661E-01
25  8-2.93986651E-04-4.08798063E-03 3.75971669E-02-1.17113994E-04 9.83355284E-04
25  9 1.46933777E-03-2.45269306E-03-1.09384459E-02 4.37769450E-05-5.12904581E-05
25 10-3.75078920E-03 8.32903752E-02 7.21094849E-02 1.01485494E-01-5.15761425E-02
25 11 5.04336429E-04 3.08939918E-02-2.18183909E-02 1.69974669E-04-6.69518003E-03
25 12 9.14858709E-03-2.45340707E-03-6.00568851E-03-1.44881821E-06-5.77078687E-05
25 13 7.45967193E-03-1.39363793E-01-1.12096391E-01 4.11731116E-02-4.00399402E-02
25 14 2.56261352E-04-1.31565310E-03-2.97975228E-03 3.49503442E-06-5.58443881E-04
25 15-1.90495073E-03 2.46339461E-03-2.75006542E-03-5.16964129E-06 3.66654321E-06
25 16-2.73041648E-03 6.66477782E-02 4.90898666E-02-1.65161906E-02-1.35692167E-01
25 17 3.08602977E-04 3.86902415E-03-4.32931695E-02 1.31239512E-04 8.56529893E-04
25 18 1.27343201E-03-2.12996190E-03-9.07600647E-03 3.70672305E-05-4.35936175E-05
25 19-1.37738450E-06 1.05728977E-05 5.08276904E-05-5.06911029E-02-2.97826864E-02
25 20-9.89696708E-05-1.52398097E-02-8.93695718E-03-2.94223183E-05 9.87687980E-03
25 21-9.87657222E-03-3.07578225E-07-6.35019173E-03 5.75790875E-05 8.46852267E-06
25 22 1.29022109E-06-8.34175751E-06-4.98313531E-05-5.06917426E-02-2.97808725E-02
25 23-9.87675874E-05-1.52402511E-02-8.93649368E-03-2.99168097E-05-9.87680651E-03
25 24 9.87653168E-03 2.74832526E-07 6.35022424E-03-5.77941517E-05-8.39890404E-06
25 25 3.75076185E-03-8.32756980E-02-7.20875754E-02 4.32525145E-03 1.13792024E-01
25 26-2.90830957E-04-4.08908350E-03 3.75983053E-02-1.15344253E-04-9.83285791E-04
25 27-1.46945398E-03 2.45273978E-03 1.09385795E-02-4.36066389E-05 5.10359365E-05
25 28 3.75080951E-03-8.32920660E-02-7.21102481E-02 1.01486748E-01-5.15786272E-02
25 29 4.96409438E-04 3.08942031E-02-2.18192618E-02 1.67333059E-04 6.69523781E-03
25 30-9.14868667E-03 2.45344886E-03 6.00580967E-03 8.89238684E-07 5.75602939E-05
25 31-7.45976728E-03 1.39365695E-01 1.12098100E-01 4.11741917E-02-4.00409595E-02
25 32 2.51654989E-04-1.31545131E-03-2.97997921E-03 3.47346531E-06 5.58445198E-04
25 33 1.90497445E-03-2.46341964E-03 2.75016539E-03 4.73143035E-06-3.94414663E-06
25 34 1.19632613E-01 2.62902712E-02-6.46684294E-03 1.18550316E-02-5.44345956E-05
25 35 2.73039613E-03-6.66483661E-02-4.90898414E-02-1.65159625E-02-1.35693938E-01
25 36 3.08012208E-04 3.86904954E-03-4.32933878E-02 1.30255716E-04-8.56572205E-04
25 37-1.27342079E-03 2.12999299E-03 9.07613909E-03-3.66139635E-05 4.23811647E-05
25 38 2.73231865E-03-6.66793852E-02-4.91507591E-02-1.26578316E-01 5.15585677E-02
25 39-5.82683461E-04-3.59277802E-02 2.44449660E-02-1.91720152E-04 5.50680256E-03
25 40-7.63750240E-03 2.13069983E-03 4.98651852E-03 2.24275358E-07 4.78694341E-05
25 41-7.46085793E-03 1.39383323E-01 1.12163461E-01-1.50053478E-02 5.54246227E-02
25 42-2.01065077E-04-3.23246460E-03 2.77166905E-04-1.21721897E-05 3.60799741E-03
25 43-1.14338238E-03-2.46461503E-03 7.88845576E-04 2.25474125E-05-1.27067620E-06
25 44-4.72309993E-06 3.46564230E-06-1.86012774E-03-1.09444916E-03-3.64949954E-06
25 45 5.21648391E-02 1.19420979E-02 7.71154517E-04 6.13299608E-03-1.38692708E-05
25 46-1.19639964E-01-2.62995993E-02 7.21384169E-03-1.14160974E-02 5.72591978E-05
25 47-1.19630593E-01-2.62898458E-02-6.46671280E-03 1.18548445E-02-5.52149072E-05
25 48 5.21474861E-02 1.19346078E-02 5.73198314E-03-2.30906246E-03 2.69717405E-05
25 49 7.14194521E-06-2.94153947E-06-1.86002396E-03-1.09461890E-03-3.59044942E-06
25 50-5.21478542E-02-1.19346316E-02 5.73203848E-03-2.30907843E-03 2.64306362E-05
25 51-5.21644078E-02-1.19420910E-02 7.71086166E-04 6.13296972E-03-1.38878890E-05
25 52 1.19642291E-01 2.63001828E-02 7.21391075E-03-1.14163276E-02 5.57681531E-05
26  1-6.67421290E-03 1.16700661E-01 1.29839299E-01 4.22798910E-03-8.61334908E-02
26  2 2.49203262E-04 1.41188368E-02-2.37037669E-03 5.73582597E-05-8.26768460E-04
26  3 1.53968477E-03-7.12916313E-04 6.09860580E-03-1.71263263E-05 1.49796379E-05
26  4 4.04450937E-03-7.17777047E-02-9.80202554E-02-1.25430492E-01-6.12415055E-02
26  5-2.85466958E-04-2.98240767E-02-4.15216871E-02 5.29413819E-06 9.57128393E-03
26  6-1.12025716E-02 1.63128767E-03 1.30093887E-03 2.93435327E-05 4.49304912E-05
26  7 1.50676781E-03-5.16990028E-02-4.67236017E-02 8.43171026E-02 8.94931545E-02
26  8 5.58395676E-05 3.47570226E-03 9.22040737E-03-1.30985833E-05 1.54699472E-02
26  9-1.68014512E-02 1.33150406E-03-1.11458657E-02 8.84941272E-05 1.70105414E-05
26 10-1.50427708E-03 5.16720753E-02 4.66640090E-02-1.19219609E-01-3.01680398E-02
26 11-3.47226651E-04-9.74256469E-03 1.43755680E-03-3.94960575E-05 1.73717315E-02
26 12-1.60422987E-02-1.32943272E-03-9.96406658E-03 1.04527457E-04 1.04521564E-05
26 13-4.04666655E-03 7.18127333E-02 9.80681015E-02 1.14485008E-01 7.98166699E-02
26 14 1.96872932E-04 5.07913101E-02 5.86654246E-03 1.67382391E-04 5.33195284E-03
26 15-3.70033604E-03-1.63161680E-03-1.08782368E-02 5.84333730E-05-3.27367121E-05
26 16 6.67518403E-03-1.16707459E-01-1.29842310E-01 7.31898816E-02-4.55308667E-02
26 17 3.87803656E-04-4.80557642E-03-1.34706724E-02 1.91434739E-05-5.46979709E-03
26 18 4.75623337E-03 7.13563719E-04-2.04841758E-03-2.02114466E-05-2.00875285E-05
26 19-7.20324031E-03 1.07189212E-01 1.32005128E-01 2.38582767E-03-4.00195644E-03
26 20 1.98411212E-05-1.14658696E-02 1.95067920E-02-9.34688978E-05-3.91159014E-03
26 21 5.15734019E-03-1.24575004E-03-9.40384142E-03 1.48282946E-05-5.32865807E-05
26 22 7.20322686E-03-1.07189069E-01-1.32004887E-01 2.38590653E-03-4.00169482E-03
26 23 1.84236492E-05-1.14643532E-02 1.95076487E-02-9.37545266E-05 3.91165749E-03
26 24-5.15741465E-03 1.24575716E-03 9.40381853E-03-1.42397301E-05 5.35784701E-05
26 25-1.50676406E-03 5.16994273E-02 4.67233765E-02 8.43168739E-02 8.94939314E-02
26 26 5.93389019E-05 3.47692474E-03 9.21979405E-03-1.19276241E-05-1.54699390E-02
26 27 1.68014472E-02-1.33150820E-03 1.11459196E-02-8.77330388E-05-1.69758586E-05
26 28 1.50429146E-03-5.16727167E-02-4.66641617E-02-1.19219575E-01-3.01681030E-02
26 29-3.36212168E-04-9.74227073E-03 1.43603200E-03-3.74907371E-05-1.73717299E-02
26 30 1.60422719E-02 1.32945802E-03 9.96410737E-03-1.03100522E-04-1.08513120E-05
26 31 4.04665553E-03-7.18127190E-02-9.80686110E-02 1.14485465E-01 7.98162381E-02
26 32 1.87449832E-04 5.07916584E-02 5.86654559E-03 1.62776890E-04-5.33200209E-03
26 33 3.70035724E-03 1.63164486E-03 1.08782367E-02-5.77834950E-05 3.16927720E-05
26 34-5.24360078E-02-2.05723435E-02 4.84277718E-03-2.44733451E-03 2.35451312E-05
26 35-6.67519703E-03 1.16707669E-01 1.29843019E-01 7.31898632E-02-4.55305668E-02
26 36 3.80820838E-04-4.80567633E-03-1.34705174E-02 1.97663262E-05 5.46977568E-03
26 37-4.75619023E-03-7.13585451E-04 2.04842909E-03 1.95292125E-05 1.97013962E-05
26 38 6.67421873E-03-1.16700951E-01-1.29839158E-01 4.22828873E-03-8.61341140E-02
26 39 2.47735995E-04 1.41183397E-02-2.37017499E-03 5.61695545E-05 8.26803024E-04
26 40-1.53972598E-03 7.12922954E-04-6.09860819E-03 1.69095001E-05-1.43835682E-05
26 41-4.04451062E-03 7.17781348E-02 9.80201794E-02-1.25431262E-01-6.12415521E-02
26 42-2.75086683E-04-2.98250303E-02-4.15219798E-02 7.06323004E-06-9.57131038E-03
26 43 1.12026016E-02-1.63129124E-03-1.30087143E-03-2.86900871E-05-4.43749304E-05
26 44 6.95654627E-02 2.72972842E-02-3.41046483E-03 5.80214876E-03-2.78217638E-05
26 45 1.26123215E-01 3.69705482E-02 6.52991421E-03 9.99008387E-03-3.55989696E-06
26 46-5.24132214E-02-2.05642080E-02-2.17394427E-04-5.41993878E-03 1.40144313E-05
26 47 5.24365519E-02 2.05724732E-02 4.84280240E-03-2.44737798E-03 2.40185396E-05
26 48-1.26118679E-01-3.69711940E-02-1.19041949E-02-8.46047401E-04-4.06877205E-05
26 49-6.95652558E-02-2.72972308E-02-3.41042866E-03 5.80214437E-03-2.77561386E-05
26 50 1.26118627E-01 3.69712134E-02-1.19041990E-02-8.46074171E-04-3.96367711E-05
26 51-1.26123797E-01-3.69706926E-02 6.52990185E-03 9.99015452E-03-4.13351404E-06
26 52 5.24134009E-02 2.05642637E-02-2.17410365E-04-5.41995386E-03 1.37430577E-05
27  1-2.49947208E-03 1.46391532E-02 1.29400789E-02-1.03686767E-01-9.87818975E-02
27  2-1.05474350E-04-3.83300459E-02-2.82906401E-02-6.13740863E-05-9.73006877E-06
27  3-6.68423119E-04 6.78153188E-04-3.53885509E-03 6.77374959E-06-8.49167954E-06
27  4-1.14815458E-03-6.63737036E-03-4.24031665E-04 9.00354601E-02-9.05342910E-02
27  5 5.70101290E-04 1.15111394E-02-3.76616055E-02 1.43946493E-04 1.69855718E-04
27  6-1.28167255E-03 1.11181683E-03 3.68260057E-03-1.39112172E-05 2.06961506E-05
27  7-2.12654368E-03 2.21840397E-02 4.90085997E-02 1.42303987E-01-3.23223112E-02
27  8 5.95948652E-04 5.32574122E-02-2.54905987E-02 2.59527698E-04-1.48805148E-03
27  9 1.08435750E-03 4.03693978E-04-2.11795253E-03-2.33063183E-06-9.62609039E-06
27 10-2.12655557E-03 2.21900509E-02 4.90054415E-02 4.09644985E-02 1.40051710E-01
27 11-2.32712774E-04 3.57155469E-03 5.88834914E-02-1.46781498E-04-1.08118654E-03
27 12 6.78313558E-04 4.02872983E-04-2.38130792E-03 2.52461013E-07-9.57877451E-06
27 13-1.14739905E-03-6.62829784E-03-4.72231653E-04-3.53229130E-02 1.22711143E-01
27 14-4.59256903E-04-2.73168776E-02 2.84008463E-02-1.75298799E-04 1.77299000E-03
27 15-2.88558447E-03 1.11259448E-03 2.65088191E-03-4.50112717E-06 2.20974074E-05
27 16-2.49890963E-03 1.46257009E-02 1.29478706E-02-1.36740599E-01-4.25477395E-02
27 17-3.78005338E-04-4.33504868E-02-1.97115284E-02-1.02967461E-04-3.11837211E-03
27 18 2.44046777E-03 6.77904341E-04-1.54070844E-03-1.16640214E-05-1.10894177E-05
27 19 9.38466795E-07 3.26581765E-06-5.44579404E-05-1.42020252E-01-8.34722460E-02
27 20-2.74463841E-04-3.57079112E-02-2.10146834E-02-6.88800539E-05 8.15326025E-03
27 21-8.15386543E-03 6.05174600E-07-5.23997136E-03 4.75456032E-05 7.20341785E-06
27 22-8.47031460E-07-3.37793030E-06 5.28963347E-05-1.42018554E-01-8.34741790E-02
27 23-2.80025030E-04-3.57079113E-02-2.10144438E-02-7.04700555E-05-8.15320785E-03
27 24 8.15382009E-03-6.12244110E-07 5.24004202E-03-4.78108721E-05-6.91982776E-06
27 25 2.12651734E-03-2.21840968E-02-4.90078617E-02 1.42302319E-01-3.23228455E-02
27 26 5.90534330E-04 5.32564027E-02-2.54912484E-02 2.57039221E-04 1.48806374E-03
27 27-1.08437223E-03-4.03691511E-04 2.11800260E-03 1.76477263E-06 9.67367841E-06
27 28 2.12654328E-03-2.21902353E-02-4.90049594E-02 4.09639240E-02 1.40050880E-01
27 29-2.35104717E-04 3.57108967E-03 5.88825955E-02-1.46898006E-04 1.08134103E-03
27 30-6.78455914E-04-4.02885112E-04 2.38126947E-03-3.24886108E-07 9.40745377E-06
27 31 1.14729663E-03 6.62933359E-03 4.74231240E-04-3.53214736E-02 1.22709293E-01
27 32-4.55082731E-04-2.73160699E-02 2.84012177E-02-1.72577778E-04-1.77303093E-03
27 33 2.88561017E-03-1.11257925E-03-2.65087999E-03 4.54695793E-06-2.19966776E-05
27 34-8.89805399E-02-2.18447938E-02 4.72190303E-03-5.64114719E-03 3.15861883E-05
27 35 2.49892713E-03-1.46264944E-02-1.29492370E-02-1.36739352E-01-4.25486928E-02
27 36-3.65338156E-04-4.33497626E-02-1.97110238E-02-9.88865250E-05 3.11826060E-03
27 37-2.44038943E-03-6.77871169E-04 1.54073434E-03 1.10677467E-05 1.08304115E-05
27 38 2.49941599E-03-1.46387444E-02-1.29398972E-02-1.03686646E-01-9.87792505E-02
27 39-9.71101665E-05-3.83304069E-02-2.82897117E-02-5.81053596E-05 9.80525543E-06
27 40 6.68324257E-04-6.78129513E-04 3.53892702E-03-6.76329465E-06 8.29420070E-06
27 41 1.14810857E-03 6.63792171E-03 4.24861232E-04 9.00350271E-02-9.05324428E-02
27 42 5.59602768E-04 1.15111545E-02-3.76611472E-02 1.41605797E-04-1.69768295E-04
27 43 1.28157281E-03-1.11180451E-03-3.68254924E-03 1.37483441E-05-2.04513958E-05
27 44-1.63420073E-05-1.06204085E-05-3.59768130E-03-2.11637706E-03-6.91977535E-06
27 45 1.12978663E-01 2.79322937E-02 4.32159992E-03 8.79753782E-03-8.28793348E-06
27 46 8.89719644E-02 2.18486342E-02-2.63312398E-03 6.86803105E-03-2.83476589E-05
27 47 8.89830368E-02 2.18455759E-02 4.72201186E-03-5.64134086E-03 3.21543445E-05
27 48 1.12971876E-01 2.79321677E-02 9.78784912E-03-5.02819785E-04 3.67130025E-05
27 49 1.31830370E-05 9.60124526E-06-3.59783083E-03-2.11609093E-03-7.09656563E-06
27 50-1.12971445E-01-2.79321792E-02 9.78781818E-03-5.02823895E-04 3.58553056E-05
27 51-1.12976514E-01-2.79317339E-02 4.32144625E-03 8.79741485E-03-8.66897358E-06
27 52-8.89701945E-02-2.18481730E-02-2.63299691E-03 6.86790382E-03-2.74956925E-05
28  1 1.01212728E-03 1.00347039E-02 2.04309523E-02-5.44393115E-02 1.37851024E-01
28  2-5.71617752E-04-7.75198801E-03 4.71767415E-02-1.56450320E-04-4.16739151E-03
28  3 5.71756920E-03-1.55017769E-03-5.45491588E-04-9.41432195E-06-2.49208898E-05
28  4 4.36010542E-03-3.51192222E-02-6.90947074E-02 2.69965018E-02 1.40061025E-01
28  5-2.85412308E-04 2.40726252E-02 3.54383111E-02-1.05221868E-05-2.00989946E-03
28  6 2.80294433E-03-7.93044871E-04 1.36572601E-03-8.84078847E-06-6.37143684E-06
28  7 3.08490946E-04 2.75134729E-03-1.39337452E-02-5.59966110E-02-1.04922083E-01
28  8 8.44955966E-05-4.25130444E-02-4.61420577E-02-2.65848370E-05 3.35690130E-03
28  9-3.79607029E-03 4.39168992E-04-2.02505150E-03 1.76758171E-05 6.38479693E-06
28 10 3.09557686E-04 2.77066545E-03-1.39243250E-02-1.18894594E-01 2.13302166E-03
28 11-4.31329957E-04-6.10393933E-02-1.46176924E-02-1.78737128E-04-3.59715783E-03
28 12 3.15615419E-03 4.41003640E-04 2.44785493E-03-2.30337866E-05 4.89702194E-07
28 13 4.36213377E-03-3.51347030E-02-6.91358875E-02 1.35519233E-01-4.45386219E-02
28 14 6.09020815E-04 4.26364772E-02 3.77559234E-03 1.43408318E-04 2.67033904E-03
28 15-1.87761319E-03-7.92725856E-04-1.63698548E-03 1.90244721E-05-2.59280724E-06
28 16 1.00937971E-03 1.00661367E-02 2.04729612E-02 9.39260004E-02-1.14618826E-01
28 17 6.49985553E-04 3.74547324E-02-2.97461906E-02 2.15869758E-04 2.98131659E-03
28 18-1.43070953E-03-1.55060705E-03-5.13650944E-03 3.28494050E-05-1.89915518E-05
28 19-5.32062721E-03 3.45551878E-02 9.73949013E-02 7.80349507E-02-1.32691332E-01
28 20 6.36628992E-04 9.55563919E-03-1.62974689E-02 7.82221469E-05 3.73594234E-04
28 21-5.21790372E-04 1.48196138E-04 9.31131281E-04-1.50695811E-06 5.52412643E-06
28 22-5.32064744E-03 3.45553162E-02 9.73951376E-02-7.80362390E-02 1.32690762E-01
28 23-6.36200259E-04-9.55708641E-03 1.62965614E-02-7.78887170E-05 3.73306791E-04
28 24-5.21506452E-04 1.48199661E-04 9.31279431E-04-1.71896045E-06 5.52550996E-06
28 25 3.08518963E-04 2.75030925E-03-1.39338430E-02 5.59978825E-02 1.04922533E-01
28 26-8.54711848E-05 4.25132509E-02 4.61423620E-02 2.57812830E-05 3.35700306E-03
28 27-3.79616750E-03 4.39164440E-04-2.02494878E-03 1.73795204E-05 5.81073037E-06
28 28 3.09574818E-04 2.76989058E-03-1.39241463E-02 1.18895838E-01-2.13241565E-03
28 29 4.25407297E-04 6.10398480E-02 1.46172899E-02 1.75667046E-04-3.59709003E-03
28 30 3.15609917E-03 4.40990862E-04 2.44795155E-03-2.29283233E-05 4.79112234E-08
28 31 4.36213434E-03-3.51345323E-02-6.91359965E-02-1.35520154E-01 4.45402779E-02
28 32-5.94872131E-04-4.26368060E-02-3.77503080E-03-1.39106602E-04 2.67027113E-03
28 33-1.87751188E-03-7.92759248E-04-1.63700485E-03 1.85418167E-05-2.44066183E-06
28 34-1.05610995E-01-3.18263130E-02 3.42793759E-03-8.78614133E-03 3.55401903E-05
28 35 1.00941822E-03 1.00656951E-02 2.04724804E-02-9.39286001E-02 1.14618665E-01
28 36-6.39200713E-04-3.74557132E-02 2.97461973E-02-2.11659202E-04 2.98138405E-03
28 37-1.43074836E-03-1.55063568E-03-5.13657711E-03 3.21341865E-05-1.83885803E-05
28 38 1.01214136E-03 1.00350133E-02 2.04313410E-02 5.44368907E-02-1.37853424E-01
28 39 5.62014684E-04 7.75088774E-03-4.71775176E-02 1.54139907E-04-4.16731535E-03
28 40 5.71751072E-03-1.55019537E-03-5.45430874E-04-9.04066928E-06-2.44518280E-05
28 41 4.36011701E-03-3.51187402E-02-6.90947520E-02-2.69946437E-02-1.40062555E-01
28 42 2.80074653E-04-2.40723759E-02-3.54387918E-02 1.00926973E-05-2.00976779E-03
28 43 2.80283240E-03-7.93064618E-04 1.36565885E-03-8.43049560E-06-6.30256131E-06
28 44 1.42680076E-01 4.38622300E-02-6.00021453E-03 1.02070056E-02-4.89597291E-05
28 45-6.41637645E-02-1.52116630E-02-4.77433985E-03-3.49562029E-03-7.76552131E-06
28 46-1.05578232E-01-3.18173035E-02 6.00916668E-03-7.26536804E-03 4.15654070E-05
28 47-1.05609706E-01-3.18259842E-02-3.42785415E-03 8.78605466E-03-3.59496861E-05
28 48-6.41080934E-02-1.51907592E-02-5.37210439E-03-2.47128761E-03-1.27031491E-05
28 49 1.42680353E-01 4.38623419E-02 6.00003021E-03-1.02071388E-02 4.87054983E-05
28 50-6.41101284E-02-1.51912774E-02 5.37227596E-03 2.47131302E-03 1.22690617E-05
28 51-6.41664372E-02-1.52122857E-02 4.77441600E-03 3.49584160E-03 7.24024913E-06
28 52-1.05579996E-01-3.18178360E-02-6.00916510E-03 7.26553181E-03-4.04439826E-05
29  1 4.94830997E-03-8.41883301E-02-1.07993789E-01 4.87401929E-02 8.32325724E-02
29  2-4.97471996E-05 1.71893718E-02 2.29746212E-03 5.62515635E-05 7.73636670E-03
29  3-6.94525248E-03-7.91114218E-04-1.51866117E-02 7.70195168E-05-3.54964440E-05
29  4-5.12264920E-03 8.45993525E-02 1.08932469E-01 5.33923980E-02-6.50512777E-02
29  5 3.72278374E-04 2.30346922E-02 2.78634335E-03 7.62175004E-05-7.43859559E-03
29  6 6.86946273E-03 5.69132864E-04-1.45752163E-02 6.58029776E-06-7.21000028E-05
29  7 2.66826666E-03-7.86412049E-02-1.02760723E-01-1.00867608E-01-4.61426643E-03
29  8-3.43486806E-04-2.04557627E-02 8.17760048E-03-9.32722592E-05-1.55873593E-02
29  9 1.57961281E-02-2.08768753E-04 5.05566485E-03-7.70385908E-05-3.22992382E-05
29 10-2.66911378E-03 7.86375755E-02 1.02777557E-01 5.31471439E-02 8.58830281E-02
29 11-3.99440673E-05 2.82606889E-03 2.18540182E-02-4.84549336E-05-1.20897300E-02
29 12 1.18821865E-02 2.07543526E-04 1.27354927E-02-8.52738766E-05 9.02244088E-06
29 13 5.12139271E-03-8.45845911E-02-1.08906647E-01 3.08202989E-02-7.82701689E-02
29 14 3.22282989E-04-1.36659520E-02-1.87749163E-02 1.53499962E-06 7.23758134E-03
29 15-6.66893573E-03-5.68645603E-04 1.47013454E-02-7.12287448E-06 7.20075061E-05
29 16-4.94841378E-03 8.41840517E-02 1.07975161E-01-9.64256027E-02-2.08511202E-03
29 17-3.42855223E-04-1.03674966E-02-1.38996746E-02 4.32520849E-08 1.46483271E-02
29 18-1.54402917E-02 7.91964619E-04 7.95872436E-04 5.56012982E-05 5.36754586E-05
29 19 5.75861716E-07-1.22204264E-05-1.55916818E-05 1.55270959E-01 9.13080418E-02
29 20 3.03045824E-04 4.92626762E-02 2.89700933E-02 9.61057577E-05-9.83904495E-03
29 21 9.84007352E-03-1.02857684E-06 6.32294781E-03-5.74494960E-05-8.42304538E-06
29 22 5.87131407E-07-1.23086594E-05-1.41192279E-05-1.55268545E-01-9.13127579E-02
29 23-3.03164663E-04-4.92623592E-02-2.89716186E-02-9.57353953E-05-9.83895908E-03
29 24 9.84002265E-03-1.06357248E-06 6.32336839E-03-5.74485889E-05-8.39043428E-06
29 25 2.66819972E-03-7.86399759E-02-1.02758312E-01 1.00866456E-01 4.61592690E-03
29 26 3.49549221E-04 2.04567410E-02-8.17860686E-03 9.62441726E-05-1.55871710E-02
29 27 1.57959214E-02-2.08750363E-04 5.05607131E-03-7.64651037E-05-3.18280496E-05
29 28-2.66901842E-03 7.86353919E-02 1.02774477E-01-5.31450152E-02-8.58825100E-02
29 29 4.98525298E-05-2.82436296E-03-2.18559819E-02 5.14167976E-05-1.20897669E-02
29 30 1.18822247E-02 2.07542223E-04 1.27352848E-02-8.45912104E-05 8.34920720E-06
29 31 5.12138270E-03-8.45839723E-02-1.08906753E-01-3.08207234E-02 7.82690341E-02
29 32-3.16534930E-04 1.36661248E-02 1.87751249E-02-1.71348082E-06 7.23747539E-03
29 33-6.66883817E-03-5.68637223E-04 1.47011029E-02-8.18255297E-06 7.06338510E-05
29 34-1.28006840E-01-4.96489693E-02 4.95276649E-03-8.22520625E-03 3.94728369E-05
29 35-4.94837564E-03 8.41835915E-02 1.07974944E-01 9.64236948E-02 2.08678077E-03
29 36 3.35061288E-04 1.03669305E-02 1.39004296E-02-2.67895775E-07 1.46482096E-02
29 37-1.54401151E-02 7.91905504E-04 7.95785410E-04 5.39217317E-05 5.33651001E-05
29 38 4.94828243E-03-8.41880511E-02-1.07992568E-01-4.87393330E-02-8.32345580E-02
29 39 5.61016026E-05-1.71901151E-02-2.29775778E-03-5.29061696E-05 7.73632451E-03
29 40-6.94518269E-03-7.91141817E-04-1.51865283E-02 7.52418664E-05-3.41757890E-05
29 41-5.12263019E-03 8.45993016E-02 1.08931627E-01-5.33928364E-02 6.50493517E-02
29 42-3.58056363E-04-2.30361259E-02-2.78724945E-03-7.18051418E-05-7.43858124E-03
29 43 6.86946689E-03 5.69114350E-04-1.45750617E-02 6.60864848E-06-7.09433099E-05
29 44-2.13209624E-05-6.46570486E-06 3.54624728E-03 2.08248560E-03 6.98102542E-06
29 45-1.38599188E-01-5.29460793E-02-5.22373707E-03-8.67816889E-03 4.72497945E-06
29 46 1.28054310E-01 4.96651295E-02-4.78180423E-03 8.33022297E-03-3.99828954E-05
29 47-1.28008076E-01-4.96495967E-02-4.95281374E-03 8.22524862E-03-3.99800488E-05
29 48 1.38591656E-01 5.29432780E-02 1.01228209E-02 3.43890641E-04 3.56204233E-05
29 49-2.68240180E-05-8.25577959E-06-3.54649496E-03-2.08210768E-03-6.89019553E-06
29 50 1.38589722E-01 5.29426239E-02-1.01226874E-02-3.43879899E-04-3.46720835E-05
29 51-1.38600023E-01-5.29462805E-02 5.22377039E-03 8.67823526E-03-5.09888703E-06
29 52 1.28052998E-01 4.96645668E-02 4.78175042E-03-8.33017573E-03 3.90902766E-05
30  1 7.98461485E-04 1.00483684E-02 1.66566565E-02 1.91218649E-01 8.17485314E-02
30  2 4.66944882E-04 7.54251694E-02 2.67465279E-02 1.99013632E-04 1.55517270E-03
30  3-1.08853770E-03-4.66635004E-04 2.34105855E-04 7.61576603E-06 2.79429503E-06
30  4 2.87091148E-04 1.39554136E-02 4.18619773E-05-1.74164259E-01-1.96765239E-02
30  5-5.74045882E-04-3.70803253E-02 4.24939186E-04-1.34963078E-04 1.06512650E-02
30  6-1.11032767E-02 4.52011696E-04-7.12755579E-03 6.16072011E-05 1.05301968E-05
30  7 3.07285659E-03-4.55985623E-02-8.86069306E-02 6.91491802E-02 5.95189973E-02
30  8 8.27636131E-05 7.47968785E-03 2.90790528E-02-5.31765820E-05 5.60399577E-03
30  9-6.53334307E-03 9.29347294E-04 4.63524403E-03 6.75564035E-06 4.00262891E-05
30 10 3.07364594E-03-4.56031556E-02-8.86105787E-02 8.56609109E-02 3.14814900E-02
30 11 2.20318891E-04 2.90481169E-02-7.59399460E-03 1.24234854E-04-2.52827453E-04
30 12-6.76241153E-04 9.29068607E-04 8.39405311E-03-2.78145806E-05 3.53171953E-05
30 13 2.87212817E-04 1.39576088E-02 3.76673587E-05-1.01920043E-01-1.42581420E-01
30 14 1.76844586E-05-1.76746938E-02-3.25979809E-02 2.41029018E-05-1.12070292E-02
30 15 1.07543875E-02 4.52641670E-04 6.91670835E-03-6.73927180E-05-7.31326776E-06
30 16 7.98707196E-04 1.00426359E-02 1.66534430E-02 1.64440683E-01 1.27305966E-01
30 17 2.47860385E-04 6.00567252E-02 5.28819457E-02 7.31817888E-05-2.93747307E-04
30 18 7.60362799E-04-4.66615491E-04 1.41695834E-03-3.12752587E-06 1.33280933E-06
30 19-3.34877607E-03 5.44686679E-02 1.00635421E-01-1.55878042E-02 2.65370800E-02
30 20-1.27669790E-04-1.30735779E-02 2.22445455E-02-1.07076515E-04-3.07192307E-05
30 21 1.45640049E-03-1.42568126E-03-1.54057384E-03 9.96089365E-06-1.46244651E-05
30 22-3.34874174E-03 5.44682948E-02 1.00634313E-01 1.55862273E-02-2.65372690E-02
30 23 1.26943413E-04 1.30726652E-02-2.22445254E-02 1.06527013E-04-3.08359664E-05
30 24 1.45651328E-03-1.42567731E-03-1.54049458E-03 9.83016488E-06-1.44189866E-05
30 25 3.07286358E-03-4.55988285E-02-8.86068040E-02-6.91473830E-02-5.95176706E-02
30 26-8.58288620E-05-7.47959714E-03-2.90786078E-02 5.12816530E-05 5.60391226E-03
30 27-6.53325647E-03 9.29344213E-04 4.63528508E-03 6.54034535E-06 3.94429520E-05
30 28 3.07365011E-03-4.56035148E-02-8.86105551E-02-8.56601607E-02-3.14809082E-02
30 29-2.16834574E-04-2.90473238E-02 7.59434680E-03-1.22925222E-04-2.52813762E-04
30 30-6.76261995E-04 9.29075756E-04 8.39418275E-03-2.74315630E-05 3.44158017E-05
30 31 2.87213980E-04 1.39576405E-02 3.75453210E-05 1.01919592E-01 1.42582091E-01
30 32-2.70671677E-05 1.76750104E-02 3.25984099E-02-2.61221594E-05-1.12070455E-02
30 33 1.07543919E-02 4.52653625E-04 6.91675087E-03-6.59972691E-05-8.01433444E-06
30 34-4.85380441E-02-1.72681628E-02 5.84955149E-03-1.89063558E-04 2.09543571E-05
30 35 7.98718998E-04 1.00425176E-02 1.66533340E-02-1.64441920E-01-1.27305748E-01
30 36-2.33618373E-04-6.00572027E-02-5.28811141E-02-6.78522922E-05-2.93799607E-04
30 37 7.60412768E-04-4.66613161E-04 1.41697699E-03-3.33298280E-06 9.98938850E-07
30 38 7.98471373E-04 1.00481496E-02 1.66561698E-02-1.91217289E-01-8.17486375E-02
30 39-4.49866888E-04-7.54253548E-02-2.67462130E-02-1.92386373E-04 1.55513241E-03
30 40-1.08848038E-03-4.66652028E-04 2.34170751E-04 7.55993780E-06 2.77067999E-06
30 41 2.87109669E-04 1.39556248E-02 4.17467767E-05 1.74162686E-01 1.96751461E-02
30 42 5.58432725E-04 3.70797811E-02-4.25558236E-04 1.31151119E-04 1.06511499E-02
30 43-1.11031476E-02 4.51997723E-04-7.12759300E-03 6.06157219E-05 1.08472616E-05
30 44 1.22337090E-02 5.79905524E-03-1.19430792E-03 2.03225604E-03-9.77529278E-06
30 45-1.29598077E-01-3.92245712E-02-3.21537214E-03-9.26859718E-03 1.35391132E-05
30 46-4.85830837E-02-1.72818585E-02-2.67688285E-03-5.20651957E-03 4.57530427E-06
30 47-4.85374525E-02-1.72678948E-02-5.84953847E-03 1.89042049E-04-2.15619144E-05
30 48-1.29612279E-01-3.92287445E-02-9.66302375E-03 1.69785550E-03-3.95134832E-05
30 49 1.22340152E-02 5.79906729E-03 1.19424865E-03-2.03230581E-03 9.69266025E-06
30 50-1.29613509E-01-3.92291139E-02 9.66312499E-03-1.69783659E-03 3.86563417E-05
30 51-1.29597347E-01-3.92244096E-02 3.21533548E-03 9.26855921E-03-1.38000464E-05
30 52-4.85827841E-02-1.72817285E-02 2.67687919E-03 5.20646598E-03-4.51049293E-06
31  1 1.76330162E-03-3.57342525E-02-5.58672892E-02-1.64236408E-02 2.87670700E-03
31  2-6.67597060E-05-5.16703475E-03-8.27253939E-03 4.05644738E-06-6.84995626E-05
31  3 9.48110960E-04-8.79611397E-04-1.05127547E-02 3.20959021E-05-4.36520652E-05
31  4-1.14564603E-03 1.65593401E-02 1.63121753E-02 5.35867338E-02-1.34831027E-01
31  5 5.61205054E-04-2.38466481E-03-3.61485074E-02 9.03021670E-05-5.56210744E-03
31  6 4.75771852E-03 8.04388916E-04-1.23821799E-02 7.37766370E-06-5.69037457E-05
31  7 4.42936931E-03-9.31142755E-02-1.58733425E-01-2.18222739E-02 2.44809918E-02
31  8-1.43582890E-04 5.96887719E-02-5.35701932E-02 3.58432885E-04-5.87363372E-03
31  9 5.99408151E-03-1.20447786E-04-1.79277956E-02 2.49436971E-05-8.31716820E-05
31 10-4.42828059E-03 9.31044812E-02 1.58727220E-01-1.09084152E-02 3.10238855E-02
31 11-1.26474787E-04 1.77011109E-02-7.82001599E-02 2.74240514E-04 1.00133146E-02
31 12-1.01338807E-02 1.20566092E-04 1.52724826E-02-4.89527131E-07 8.66335688E-05
31 13 1.14625950E-03-1.65575090E-02-1.63269131E-02 9.18805894E-02-1.12316105E-01
31 14 6.32978057E-04 3.27698464E-02-1.54738356E-02 1.59289288E-04 6.79800179E-03
31 15-5.99289155E-03-8.05110237E-04 1.15866206E-02 1.94651510E-07 5.79552432E-05
31 16-1.76302284E-03 3.57400774E-02 5.58656394E-02 5.49062822E-03 1.55877056E-02
31 17-2.34431022E-05 9.75061572E-03 4.30207958E-04 3.34693385E-05 7.03060649E-03
31 18-7.90985482E-03 8.79248338E-04 6.03122681E-03 9.21255158E-06 4.91431132E-05
31 19-3.51281149E-04 2.85660023E-02-4.63239727E-02 1.08036224E-01-1.83752977E-01
31 20 8.82340388E-04 3.51950453E-02-5.98920607E-02 2.87591699E-04-9.28517153E-03
31 21 7.76891220E-03 1.51625933E-03-1.76831347E-02 3.93833202E-06-8.20507538E-05
31 22 3.51271854E-04-2.85658609E-02 4.63241915E-02 1.08037327E-01-1.83752454E-01
31 23 8.77825484E-04 3.51983827E-02-5.98900810E-02 2.86317623E-04 9.28541946E-03
31 24-7.76915237E-03-1.51626709E-03 1.76829779E-02-3.33288390E-06 8.25463319E-05
31 25-4.42942419E-03 9.31162950E-02 1.58735756E-01-2.18226903E-02 2.44820626E-02
31 26-1.45875317E-04 5.96915660E-02-5.35709890E-02 3.54280714E-04 5.87385290E-03
31 27-5.99429019E-03 1.20437285E-04 1.79279321E-02-2.48166821E-05 8.24557801E-05
31 28 4.42834633E-03-9.31066938E-02-1.58729684E-01-1.09093074E-02 3.10243065E-02
31 29-1.23202882E-04 1.77002290E-02-7.82031612E-02 2.73681160E-04-1.00133680E-02
31 30 1.01339150E-02-1.20546963E-04-1.52726775E-02 1.08612791E-06-8.60947882E-05
31 31-1.14635501E-03 1.65583883E-02 1.63279797E-02 9.18834423E-02-1.12319024E-01
31 32 6.24391420E-04 3.27700290E-02-1.54750361E-02 1.56442659E-04-6.79823899E-03
31 33 5.99312211E-03 8.05116872E-04-1.15869135E-02 3.95423465E-07-5.67641303E-05
31 34 1.38453139E-01 5.67671784E-02-4.55817121E-03 7.03261528E-03-3.47734834E-05
31 35 1.76307031E-03-3.57415256E-02-5.58671213E-02 5.48994676E-03 1.55875644E-02
31 36-2.38598793E-05 9.75036668E-03 4.29285931E-04 3.24958976E-05-7.03088539E-03
31 37 7.91016201E-03-8.79276621E-04-6.03136654E-03-8.55097314E-06-4.85729625E-05
31 38-1.76334994E-03 3.57358711E-02 5.58687132E-02-1.64241705E-02 2.87749397E-03
31 39-6.69620153E-05-5.16639781E-03-8.27288660E-03 3.50901623E-06 6.84597343E-05
31 40-9.48127687E-04 8.79667953E-04 1.05131225E-02-3.14212923E-05 4.25940325E-05
31 41 1.14574111E-03-1.65602859E-02-1.63129603E-02 5.35885426E-02-1.34835205E-01
31 42 5.47478897E-04-2.38355401E-03-3.61491447E-02 8.75348023E-05 5.56235246E-03
31 43-4.75794360E-03-8.04408860E-04 1.23825552E-02-7.36440415E-06 5.59144111E-05
31 44 2.07428505E-01 8.06429367E-02-6.61146915E-03 1.12465406E-02-5.39585758E-05
31 45-2.10742533E-02-1.10958520E-02-1.68186143E-03-4.66939282E-04-4.78966235E-06
31 46 1.38452474E-01 5.67667321E-02-3.92606164E-03 7.40395614E-03-3.44833618E-05
31 47-1.38449123E-01-5.67656240E-02-4.55803904E-03 7.03238232E-03-3.53863108E-05
31 48 2.10677773E-02 1.10950466E-02 1.22549361E-03 1.23888525E-03 1.04477283E-06
31 49-2.07428467E-01-8.06428939E-02-6.61136821E-03 1.12465908E-02-5.38145375E-05
31 50-2.10693707E-02-1.10956314E-02 1.22560048E-03 1.23891961E-03 9.37316975E-07
31 51 2.10757535E-02 1.10964840E-02-1.68197135E-03-4.67017068E-04-4.68020334E-06
31 52-1.38457077E-01-5.67685425E-02-3.92619091E-03 7.40423078E-03-3.35258768E-05
32  1-6.13972627E-04-1.11900003E-02-1.47892470E-02 9.50143736E-02-1.73981999E-01
32  2 8.16773488E-04 2.64988138E-02-6.36180210E-02 2.69192979E-04 5.20796241E-03
32  3-6.64429119E-03 1.43632877E-03 5.72880903E-03 1.81964161E-07 4.62025435E-05
32  4-1.06183283E-03-3.65147137E-03 1.31522321E-02-1.01439084E-01-9.14648868E-02
32  5-1.13916243E-04-3.55442395E-02-3.25563476E-02-3.84599250E-05-1.27441451E-03
32  6 4.44813620E-04 8.29600894E-04 5.24867352E-04-1.00744632E-05 3.30383023E-06
32  7-1.13002052E-03 2.56239853E-02 1.20357284E-02-6.62920470E-02 1.98226784E-01
32  8-7.72815887E-04-2.97226954E-02 8.45014719E-02-3.34692999E-04-4.23861550E-03
32  9 4.68693264E-03-4.48317136E-04-1.03537295E-02 1.24452528E-05-5.31466829E-05
32 10-1.13266058E-03 2.56671699E-02 1.21227772E-02 1.40943961E-01-1.54330656E-01
32 11 9.26480673E-04 5.93692469E-02-6.71571633E-02 3.95903381E-04-5.04890778E-03
32 12 5.49750973E-03-4.48601953E-04-9.82254614E-03 7.50636573E-06-5.36731265E-05
32 13-1.05903357E-03-3.68288350E-03 1.30897715E-02-1.29187154E-01-4.43141049E-02
32 14-3.45270735E-04-4.57081537E-02-1.52450463E-02-1.23096030E-04 4.30206369E-04
32 15-1.25827854E-03 8.28072174E-04-5.56828167E-04-1.16140700E-07 4.59502397E-06
32 16-6.15429775E-04-1.11439345E-02-1.47164756E-02-1.05761926E-01 1.67681590E-01
32 17-8.36516174E-04-4.26718888E-02 5.41105297E-02-3.00713731E-04 3.83365876E-04
32 18-1.82045743E-03 1.43709155E-03 8.84100770E-03-2.83838601E-05 4.22158183E-05
32 19 1.99992358E-06-7.69113687E-06-6.13093107E-05 6.31765015E-02 3.71086710E-02
32 20 1.22369546E-04 5.76460003E-03 3.36881728E-03 1.14207835E-05 5.67587161E-03
32 21-5.67576513E-03-1.06473179E-07-3.65347995E-03 3.29411967E-05 4.67881423E-06
32 22-1.97575000E-06 6.98963763E-06 6.01616604E-05 6.31776164E-02 3.71097818E-02
32 23 1.27295832E-04 5.76484983E-03 3.36958958E-03 1.24683906E-05-5.67584597E-03
32 24 5.67576050E-03 8.54642672E-08 3.65328754E-03-3.31695484E-05-5.04664472E-06
32 25 1.12995924E-03-2.56229560E-02-1.20338579E-02-6.62919365E-02 1.98225870E-01
32 26-7.68239534E-04-2.97227098E-02 8.45006023E-02-3.32653771E-04 4.23872625E-03
32 27-4.68703029E-03 4.48304037E-04 1.03536583E-02-1.24576138E-05 5.25511455E-05
32 28 1.13268553E-03-2.56678038E-02-1.21237126E-02 1.40943629E-01-1.54329005E-01
32 29 9.14890781E-04 5.93692396E-02-6.71572545E-02 3.91352017E-04 5.04898671E-03
32 30-5.49759003E-03 4.48603324E-04 9.82222730E-03-7.86981044E-06 5.31338446E-05
32 31 1.05897724E-03 3.68361737E-03-1.30885825E-02-1.29186185E-01-4.43162837E-02
32 32-3.33120077E-04-4.57077716E-02-1.52454390E-02-1.19037164E-04-4.30211057E-04
32 33 1.25827262E-03-8.28061567E-04 5.56580499E-04 1.52274536E-07-4.46870391E-06
32 34-2.02577540E-02-6.16403661E-03-5.73671492E-04-2.28204485E-03 4.13744204E-06
32 35 6.15472968E-04 1.11425929E-02 1.47148002E-02-1.05760515E-01 1.67681255E-01
32 36-8.24094705E-04-4.26711757E-02 5.41105862E-02-2.95807836E-04-3.83481154E-04
32 37 1.82058287E-03-1.43710172E-03-8.84106454E-03 2.80466943E-05-4.10989389E-05
32 38 6.13911834E-04 1.11910760E-02 1.47906800E-02 9.50139549E-02-1.73979874E-01
32 39 8.01877352E-04 2.64985337E-02-6.36173549E-02 2.64138933E-04-5.20786712E-03
32 40 6.64416989E-03-1.43630277E-03-5.72857120E-03 2.21697514E-07-4.51449374E-05
32 41 1.06186363E-03 3.65108842E-03-1.31526510E-02-1.01437821E-01-9.14653977E-02
32 42-1.11437161E-04-3.55440070E-02-3.25565731E-02-3.75897637E-05 1.27446697E-03
32 43-4.44873832E-04-8.29593142E-04-5.24644508E-04 1.01147807E-05-2.91821251E-06
32 44 2.53709743E-05 1.00612737E-05 2.68817210E-04 1.58680311E-04 4.93425699E-07
32 45 7.89088397E-02 2.50159862E-02 6.17729798E-03 3.20365258E-03 1.36298112E-05
32 46 2.04192011E-02 6.23172082E-03-2.27722147E-03 6.18342518E-04-9.85470516E-06
32 47 2.02602631E-02 6.16509884E-03-5.73561859E-04-2.28218005E-03 4.07725550E-06
32 48 7.89061336E-02 2.50211474E-02 5.80308918E-03 3.84137026E-03 1.05518407E-05
32 49-2.48551124E-05-1.01094289E-05 2.68836263E-04 1.58705556E-04 6.30087938E-07
32 50-7.89055754E-02-2.50211204E-02 5.80304193E-03 3.84138677E-03 1.00854291E-05
32 51-7.89071743E-02-2.50152560E-02 6.17717494E-03 3.20360643E-03 1.29451753E-05
32 52-2.04208545E-02-6.23228303E-03-2.27726196E-03 6.18447898E-04-9.64000692E-06
33  1 4.88238791E-04 1.58346970E-02 1.56934402E-02 1.07076374E-01 7.04016676E-02
33  2 1.93755854E-04 3.00095888E-02 2.55713442E-02 3.82533173E-05 1.09607029E-02
33  3-1.13528021E-02 3.92099163E-04 3.91661583E-03 3.32210941E-05 5.09078946E-05
33  4-3.52103692E-04 2.95767988E-02 5.79486762E-02-1.11637572E-01 1.75178122E-01
33  5-8.80098733E-04-2.29067565E-02 7.63887453E-02-2.90955919E-04 3.87136671E-03
33  6-2.87659552E-03-9.94771184E-04 5.66796681E-03 4.73203249E-06 2.63672613E-05
33  7-1.89665168E-03 1.62560208E-02 5.61475311E-02-9.20622784E-02-4.59181445E-02
33  8-2.04300041E-04-6.52056919E-02 5.57021159E-02-3.84250843E-04 1.30909939E-04
33  9 1.31519803E-03-1.44610797E-03 1.24812290E-02-2.73401813E-05 3.61532028E-05
33 10 1.89718216E-03-1.62371157E-02-5.61324543E-02 8.48781246E-02 5.81366466E-02
33 11 1.48239295E-04-1.69419334E-02 8.40866837E-02-2.88427260E-04-1.02166470E-02
33 12 8.77016917E-03 1.44647787E-03-5.99582811E-03-3.21729124E-05-4.46798315E-05
33 13 3.51443924E-04-2.95711805E-02-5.79253681E-02-9.87524085E-02 1.82796449E-01
33 14-8.49330803E-04-5.55853700E-02 5.71813185E-02-3.54689930E-04-2.88811354E-03
33 15 1.89335165E-03 9.94761897E-04-6.30297222E-03 8.64091195E-07-2.54610781E-05
33 16-4.87760311E-04-1.58480421E-02-1.57026902E-02-1.13590236E-01-5.93770881E-02
33 17-2.48771590E-04-3.69414534E-02-1.37985618E-02-9.57356334E-05 3.18893307E-03
33 18-2.79644901E-03-3.92484060E-04-1.30171004E-02 5.02650465E-05-3.92671256E-05
33 19 1.40817294E-06-1.13392130E-05-2.45114610E-05 7.38092311E-02 4.34238398E-02
33 20 1.41946919E-04 3.04565666E-03 1.80408295E-03 5.59573444E-06-6.93001419E-03
33 21 6.93008740E-03-7.32062676E-08 4.45749321E-03-4.03143319E-05-6.00824389E-06
33 22 1.44781106E-06-1.07977984E-05-2.58228571E-05-7.38112163E-02-4.34253932E-02
33 23-1.45341942E-04-3.04651481E-03-1.80409718E-03-5.81168231E-06-6.93018318E-03
33 24 6.93028525E-03-1.02073034E-07 4.45738637E-03-4.06988755E-05-6.01645755E-06
33 25-1.89661061E-03 1.62548162E-02 5.61456455E-02 9.20632054E-02 4.59166007E-02
33 26 2.01331269E-04 6.52048537E-02-5.57019089E-02 3.80398993E-04 1.30814847E-04
33 27 1.31529806E-03-1.44611290E-03 1.24809361E-02-2.73182883E-05 3.53243719E-05
33 28 1.89713751E-03-1.62360687E-02-5.61309258E-02-8.48758037E-02-5.81338770E-02
33 29-1.41645600E-04 1.69427668E-02-8.40839468E-02 2.87032667E-04-1.02164734E-02
33 30 8.76999079E-03 1.44648263E-03-5.99569985E-03-3.13466351E-05-4.38863451E-05
33 31 3.51466023E-04-2.95707402E-02-5.79253712E-02 9.87494696E-02-1.82792905E-01
33 32 8.38834801E-04 5.55840862E-02-5.71809661E-02 3.49114603E-04-2.88785564E-03
33 33 1.89311941E-03 9.94736225E-04-6.30284499E-03 1.15628515E-06-2.47160765E-05
33 34 1.61119493E-01 5.97979492E-02-5.89446590E-03 8.42876950E-03-4.31863942E-05
33 35-4.87791261E-04-1.58477877E-02-1.57013222E-02 1.13590342E-01 5.93755297E-02
33 36 2.37764636E-04 3.69411706E-02 1.37979557E-02 9.19633250E-05 3.18897431E-03
33 37-2.79649374E-03-3.92480578E-04-1.30167253E-02 4.98213469E-05-3.81239057E-05
33 38 4.88271258E-04 1.58337025E-02 1.56916201E-02-1.07074390E-01-7.03990390E-02
33 39-1.86850111E-04-3.00088330E-02-2.55701233E-02-3.68094569E-05 1.09606437E-02
33 40-1.13527650E-02 3.92121287E-04 3.91649568E-03 3.24482337E-05 5.03829870E-05
33 41-3.52146166E-04 2.95770110E-02 5.79494824E-02 1.11634470E-01-1.75174316E-01
33 42 8.60295417E-04 2.29062973E-02-7.63873246E-02 2.84587877E-04 3.87121831E-03
33 43-2.87645722E-03-9.94761089E-04 5.66775698E-03 4.55565903E-06 2.57562082E-05
33 44-3.12012952E-05-1.18197724E-05 3.36170838E-03 1.97395934E-03 6.43675339E-06
33 45-8.93199703E-02-3.38807846E-02-1.76720063E-04-6.42919280E-03 1.67763226E-05
33 46-1.61087228E-01-5.97842180E-02 4.49920464E-03-9.24668624E-03 4.15698884E-05
33 47 1.61123280E-01 5.97995128E-02 5.89453687E-03-8.42898597E-03 4.39176710E-05
33 48 8.93075915E-02 3.38738942E-02 5.70261967E-03-2.97336807E-03 2.86671658E-05
33 49-3.17894380E-05-1.19825840E-05-3.36183497E-03-1.97384879E-03-6.66340313E-06
33 50 8.93078605E-02 3.38740944E-02-5.70265325E-03 2.97326766E-03-2.81610784E-05
33 51-8.93177960E-02-3.38800948E-02 1.76627613E-04 6.42903932E-03-1.68250990E-05
33 52-1.61082764E-01-5.97824607E-02-4.49904134E-03 9.24643474E-03-4.04424329E-05
34  1 8.30891696E-04-2.45297206E-02-4.33908119E-02-6.47211676E-02-3.57407687E-02
34  2-1.35085702E-04-1.88883546E-02-2.77160029E-02 7.84903170E-06-7.02393613E-03
34  3 6.78908291E-03 2.34853223E-04-5.38944872E-03-1.54027866E-05-3.99279073E-05
34  4-1.81109216E-03-7.70718493E-03 1.65195053E-02 8.45535639E-02-1.48391951E-01
34  5 7.10138882E-04 2.87047995E-02-5.08922990E-02 2.42654314E-04-1.74213448E-03
34  6 7.94102589E-04 9.48031889E-04-5.35909311E-03 3.46043976E-06-1.89584749E-05
34  7-6.54857175E-04 1.19901423E-02 2.44299760E-02 1.01528686E-01 5.62294771E-02
34  8 2.09532884E-04 5.47582740E-02 3.66463895E-02 9.61704924E-05 2.99967844E-03
34  9-3.06866088E-03 6.89824423E-05 1.39485187E-03 8.01041630E-06 1.43119851E-05
34 10 6.54861319E-04-1.20237793E-02-2.44667896E-02-9.84371407E-02-6.11649911E-02
34 11-1.86623144E-04-5.86239895E-02-2.99381720E-02-1.28673652E-04 6.04884873E-04
34 12-5.35714871E-04-6.91700017E-05-3.70293033E-03 1.30964123E-05-1.13815667E-05
34 13 1.81175294E-03 7.70717859E-03-1.65267703E-02 8.84737742E-02-1.46110168E-01
34 14 7.13821971E-04 3.04825066E-02-4.98555520E-02 2.44599885E-04 3.73576304E-03
34 15-2.78833398E-03-9.47429059E-04 4.07950053E-03 8.59728819E-06 2.03650320E-05
34 16-8.30907347E-04 2.45687968E-02 4.34243107E-02 6.28817193E-02 3.91726677E-02
34 17 1.20816037E-04 3.34757287E-02 3.02481652E-03 1.12676117E-04 4.42802118E-04
34 18-2.07519144E-04-2.35282973E-04 9.61226017E-03-2.32415921E-05 3.44746427E-05
34 19 3.11443130E-03 4.11438918E-03-4.14270973E-02-1.12539496E-01 1.91226880E-01
34 20-9.18882808E-04-3.64101523E-02 6.18729905E-02-2.97456531E-04 4.10562105E-03
34 21-2.78727294E-03-1.31834811E-03 7.14424773E-03 2.59666277E-06 2.96973437E-05
34 22-3.11445306E-03-4.11438775E-03 4.14270320E-02-1.12541878E-01 1.91226347E-01
34 23-9.16832580E-04-3.64124595E-02 6.18719395E-02-2.96549166E-04-4.10602395E-03
34 24 2.78766510E-03 1.31835886E-03-7.14408520E-03-3.19663389E-06-2.98453789E-05
34 25 6.54840674E-04-1.19912020E-02-2.44300835E-02 1.01531195E-01 5.62291698E-02
34 26 2.06662307E-04 5.47582664E-02 3.66460836E-02 9.42133186E-05-2.99972529E-03
34 27 3.06874804E-03-6.90227547E-05-1.39473678E-03-8.38965874E-06-1.51605802E-05
34 28-6.54854663E-04 1.20248102E-02 2.44669464E-02-9.84385612E-02-6.11658461E-02
34 29-1.82397966E-04-5.86238458E-02-2.99376731E-02-1.26291697E-04-6.05119255E-04
34 30 5.35910099E-04 6.92091567E-05 3.70291430E-03-1.29888501E-05 1.17799543E-05
34 31-1.81169476E-03-7.70805099E-03 1.65254444E-02 8.84745116E-02-1.46112495E-01
34 32 7.02751030E-04 3.04831329E-02-4.98564745E-02 2.40658901E-04-3.73560110E-03
34 33 2.78815594E-03 9.47445164E-04-4.07947099E-03-8.05139822E-06-1.99081075E-05
34 34 1.43194516E-01 5.22892333E-02-4.63943105E-03 8.89886492E-03-4.01252546E-05
34 35 8.30880077E-04-2.45687939E-02-4.34242501E-02 6.28854676E-02 3.91728065E-02
34 36 1.13361047E-04 3.34770557E-02 3.02473419E-03 1.08365779E-04-4.42568244E-04
34 37 2.07269322E-04 2.35298922E-04-9.61239408E-03 2.34076794E-05-3.35704063E-05
34 38-8.30866611E-04 2.45295326E-02 4.33904214E-02-6.47247076E-02-3.57413987E-02
34 39-1.32715322E-04-1.88895047E-02-2.77163801E-02 7.53955217E-06 7.02431154E-03
34 40-6.78947067E-03-2.34840875E-04 5.38939588E-03 1.50807786E-05 3.94243701E-05
34 41 1.81105160E-03 7.70827261E-03-1.65178074E-02 8.45563504E-02-1.48393849E-01
34 42 6.92409105E-04 2.87057330E-02-5.08931191E-02 2.36051818E-04 1.74225102E-03
34 43-7.94199278E-04-9.48051745E-04 5.35900373E-03-3.51120286E-06 1.83033301E-05
34 44-1.91255294E-01-7.10706688E-02 6.78416027E-03-1.15426775E-02 5.53553750E-05
34 45 3.67061686E-02 1.08150660E-02-7.10891814E-04 3.06979385E-03-1.08544808E-05
34 46 1.43173505E-01 5.22796599E-02-5.52340431E-03 8.37743059E-03-4.28381259E-05
34 47-1.43193165E-01-5.22887957E-02-4.63933234E-03 8.89880184E-03-4.06339037E-05
34 48-3.68321390E-02-1.08597262E-02-2.34457990E-03 2.11311627E-03-1.42041965E-05
34 49 1.91256028E-01 7.10709731E-02 6.78394609E-03-1.15428608E-02 5.50979387E-05
34 50 3.68354991E-02 1.08610775E-02-2.34480195E-03 2.11313056E-03-1.40299171E-05
34 51-3.67083563E-02-1.08159388E-02-7.10927857E-04 3.06994047E-03-1.08738823E-05
34 52-1.43175437E-01-5.22803732E-02-5.52339360E-03 8.37758877E-03-4.17769391E-05
35  1-3.66722745E-04 2.78210702E-02 2.65691389E-02 1.35937226E-01 6.65701518E-02
35  2 3.08081710E-04 5.64933115E-02 2.78209947E-02 1.27403788E-04 2.45700827E-05
35  3 1.89215521E-04-2.13785604E-04-3.51060849E-03 1.03292539E-05-1.39480197E-05
35  4 5.61995326E-04-1.29814754E-02-1.39872263E-02-1.40952801E-01-5.97457822E-02
35  5-3.46766374E-04-4.73789653E-02-1.52464596E-02-1.29837629E-04 1.24170100E-02
35  6-1.31602693E-02 7.43259243E-04-5.33875883E-03 6.28872877E-05 2.43022395E-05
35  7-1.71317169E-04 4.35514518E-03-6.75913455E-03 1.97952011E-01 5.39870041E-02
35  8 5.57589794E-04 8.28892335E-02 2.97801205E-02 2.13917014E-04 5.86023672E-03
35  9-6.28698130E-03 4.26744578E-04-1.62345618E-03 2.66797568E-05 1.56254827E-05
35 10-1.73272672E-04 4.41588697E-03-6.64168006E-03 1.43539582E-01 1.46767260E-01
35 11 1.17129987E-04 6.64022973E-02 5.79351703E-02 8.13244847E-05-4.60392295E-03
35 12 4.17769496E-03 4.26227990E-04 5.11067802E-03-3.47986621E-05 6.85768619E-06
35 13 5.61277022E-04-1.29856738E-02-1.39700638E-02-1.20797913E-01-9.40196347E-02
35 14-1.81674179E-04-3.63759540E-02-3.39460983E-02-3.95446936E-05-1.10420893E-02
35 15 1.02974901E-02 7.44599156E-04 9.73685020E-03-7.55154315E-05 5.17731610E-06
35 16-3.66421315E-04 2.78101816E-02 2.65516152E-02 1.24247001E-01 8.63662924E-02
35 17 2.13715934E-04 5.17658218E-02 3.58208835E-02 8.93788948E-05-2.43443798E-03
35 18 2.64755489E-03-2.13116915E-04-1.93737496E-03-4.03549787E-06-1.58798755E-05
35 19-1.95713298E-06 7.02833369E-06 1.04895878E-05-1.87481139E-01-1.10381400E-01
35 20-3.62736795E-04-7.03609358E-02-4.14212660E-02-1.36046166E-04 1.20758260E-02
35 21-1.20773564E-02 1.53041899E-06-7.77181228E-03 7.05249996E-05 1.05368868E-05
35 22 2.01236962E-06-6.73477337E-06-1.04825826E-05-1.87478152E-01-1.10382484E-01
35 23-3.66650557E-04-7.03600537E-02-4.14215552E-02-1.37712606E-04-1.20755176E-02
35 24 1.20770567E-02-1.53915232E-06 7.77205223E-03-7.06797976E-05-1.02126651E-05
35 25 1.71341328E-04-4.35525857E-03 6.75845867E-03 1.97948415E-01 5.39887190E-02
35 26 5.58597071E-04 8.28878765E-02 2.97816839E-02 2.14897791E-04-5.86015607E-03
35 27 6.28686392E-03-4.26707857E-04 1.62351478E-03-2.67997867E-05-1.47308667E-05
35 28 1.73267639E-04-4.41583312E-03 6.64204623E-03 1.43542880E-01 1.46765401E-01
35 29 1.08239464E-04 6.64025250E-02 5.79348927E-02 7.71347783E-05 4.60431968E-03
35 30-4.17806994E-03-4.26249738E-04-5.11059700E-03 3.42107566E-05-5.76519062E-06
35 31-5.61299283E-04 1.29864593E-02 1.39715487E-02-1.20801347E-01-9.40204983E-02
35 32-1.70349323E-04-3.63778809E-02-3.39465971E-02-3.59746887E-05 1.10421090E-02
35 33-1.02974846E-02-7.44624316E-04-9.73691401E-03 7.41740731E-05-4.29976790E-06
35 34 2.69581694E-02 1.07555625E-02-5.12268232E-03-5.44194258E-04-1.64821286E-05
35 35 3.66440832E-04-2.78099578E-02-2.65513572E-02 1.24245058E-01 8.63697434E-02
35 36 2.03194217E-04 5.17651654E-02 3.58216457E-02 8.49979141E-05 2.43440096E-03
35 37-2.64749986E-03 2.13098902E-04 1.93727911E-03 3.89329648E-06 1.58403020E-05
35 38 3.66727180E-04-2.78208991E-02-2.65688637E-02 1.35940058E-01 6.65675616E-02
35 39 2.97826623E-04 5.64947125E-02 2.78197846E-02 1.23707946E-04-2.47715245E-05
35 40-1.89011298E-04 2.13782822E-04 3.51033567E-03-1.05585969E-05 1.35497587E-05
35 41-5.62006075E-04 1.29811737E-02 1.39868719E-02-1.40955783E-01-5.97438006E-02
35 42-3.32369120E-04-4.73797400E-02-1.52454317E-02-1.24635291E-04-1.24169576E-02
35 43 1.31602071E-02-7.43249507E-04 5.33869312E-03-6.18087070E-05-2.45601117E-05
35 44 1.27407985E-04 5.12676223E-05-4.55777051E-03-2.66982685E-03-8.86919011E-06
35 45-9.16583858E-02-3.30527560E-02-1.79973407E-03-5.56172538E-03 8.55575336E-06
35 46-2.70462174E-02-1.07829591E-02-2.96197535E-03-4.21802335E-03 7.89837284E-07
35 47-2.69585364E-02-1.07556300E-02-5.12265983E-03-5.44152617E-04-1.69763598E-05
35 48-9.16380146E-02-3.30458749E-02-5.73342293E-03 1.13106376E-03-2.38015143E-05
35 49-1.30760038E-04-5.24830675E-05-4.55786732E-03-2.66953282E-03-8.91265017E-06
35 50 9.16366005E-02 3.30453003E-02-5.73333408E-03 1.13112139E-03-2.32781042E-05
35 51 9.16574485E-02 3.30524482E-02-1.79959535E-03-5.56173431E-03 8.74676929E-06
35 52 2.70483961E-02 1.07837656E-02-2.96193173E-03-4.21813564E-03 9.76727405E-07
36  1-7.71659351E-04-1.36705867E-02-1.60652027E-02 9.11890400E-02-1.92776116E-01
36  2 9.37899541E-04 3.01160296E-02-7.38315222E-02 3.55443876E-04 5.53278942E-03
36  3-6.37278172E-03 8.39992301E-04 1.38745065E-02-1.29367070E-05 7.75728748E-05
36  4 1.82711028E-03-1.50734475E-02-3.21798527E-02-1.03439433E-01 3.73497323E-02
36  5-3.66576865E-04-4.14278657E-02 5.92052234E-03-1.06745040E-04-9.16421855E-04
36  6 1.23589662E-03-3.19474765E-04 1.06298743E-02-3.26485857E-05 4.27697371E-05
36  7-8.25759878E-04 1.28064523E-02 2.17326360E-02-1.01295099E-01 6.32590676E-02
36  8-3.55951631E-04-5.11591421E-02 1.94088740E-02-1.40165715E-04 2.43403833E-03
36  9-2.25047958E-03-1.83558749E-04-1.22574151E-02 4.55349294E-05-3.28209794E-05
36 10-8.24859687E-04 1.27981095E-02 2.17120451E-02 6.07482342E-03-1.19226388E-01
36 11 5.24080244E-04-7.93867078E-03-5.40931650E-02 2.14334196E-04-1.01770153E-02
36 12 1.03597646E-02-1.82749295E-04-4.15694409E-03-2.57163408E-05-4.84110535E-05
36 13 1.82827195E-03-1.51015505E-02-3.22333807E-02-1.77329128E-02-1.08518382E-01
36 14 3.36854954E-04-1.50262870E-02-3.90738181E-02 1.10004967E-04 8.54771648E-03
36 15-8.22783042E-03-3.19886061E-04 4.54636741E-03 3.22059666E-05 3.56441548E-05
36 16-7.71950494E-04-1.36589780E-02-1.60588759E-02-1.24102862E-01 1.73440965E-01
36 17-8.34517852E-04-4.98660739E-02 6.22130134E-02-3.03065136E-04 6.65998542E-03
36 18-7.50038578E-03 8.40400359E-04 1.31483166E-02-4.72010124E-06 7.59341929E-05
36 19-3.59205786E-03 5.68946448E-03 4.03014949E-02 8.28754923E-02-1.40889233E-01
36 20 8.31977660E-04 3.01002002E-02-5.11878211E-02 3.32369835E-04-6.68197443E-03
36 21 5.59277342E-03 1.08920101E-03-1.27270978E-02-3.00490098E-06-4.87006680E-05
36 22-3.59197258E-03 5.68835075E-03 4.02982930E-02-8.28804587E-02 1.40888186E-01
36 23-5.20055682E-04-3.01034111E-02 5.11872683E-02-1.58965531E-04-6.68238311E-03
36 24 5.59301737E-03 1.08936574E-03-1.27266407E-02 8.20728894E-06-6.95886155E-05
36 25-8.25777176E-04 1.28069532E-02 2.17342051E-02 1.01299132E-01-6.32564528E-02
36 26 7.05169137E-04 5.11592999E-02-1.94066669E-02 3.28106154E-04 2.43378151E-03
36 27-2.25023231E-03-1.83549206E-04-1.22573524E-02 4.23892041E-05-4.13835622E-05
36 28-8.24871171E-04 1.27970391E-02 2.17123025E-02-6.07527113E-03 1.19230782E-01
36 29-1.65553421E-04 7.93869883E-03 5.40960388E-02-2.26548156E-05-1.01770643E-02
36 30 1.03599168E-02-1.82852531E-04-4.15682657E-03-3.34689056E-05-4.69589875E-05
36 31 1.82823323E-03-1.51008722E-02-3.22334412E-02 1.77326999E-02 1.08521535E-01
36 32-1.21194523E-04 1.50259996E-02 3.90745539E-02 6.96856411E-06 8.54775960E-03
36 33-8.22772638E-03-3.20033218E-04 4.54626763E-03 1.62092929E-05 4.60168572E-05
36 34-8.94599662E-02-3.88768380E-02 2.89588739E-03-5.15741658E-03 2.77951168E-05
36 35-7.71935690E-04-1.36591735E-02-1.60589782E-02 1.24101406E-01-1.73442842E-01
36 36 9.90143145E-04 4.98654540E-02-6.22140666E-02 3.89642037E-04 6.65981305E-03
36 37-7.50016274E-03 8.40349690E-04 1.31486998E-02-1.86656462E-05 6.95837879E-05
36 38-7.71691379E-04-1.36715895E-02-1.60665769E-02-9.11848168E-02 1.92780960E-01
36 39-7.54851736E-04-3.01138421E-02 7.38331827E-02-2.58527471E-04 5.53248107E-03
36 40-6.37247333E-03 8.39992260E-04 1.38749042E-02-2.35691982E-05 6.61490610E-05
36 41 1.82711161E-03-1.50739845E-02-3.21798602E-02 1.03433652E-01-3.73513569E-02
36 42 5.69946612E-04 4.14264817E-02-5.92060994E-03 2.19311865E-04-9.16735819E-04
36 43 1.23617667E-03-3.19440852E-04 1.06302531E-02-2.98092572E-05 2.31791374E-05
36 44 1.57140824E-01 6.91244363E-02-5.14458930E-03 8.75300979E-03-3.64880639E-05
36 45 1.03989592E-01 4.39941169E-02 7.24600150E-03 3.15562607E-03 2.04035141E-05
36 46-8.94946780E-02-3.88866794E-02 3.10045740E-03-5.03886058E-03 2.87708282E-05
36 47-8.94588099E-02-3.88761970E-02-2.89583225E-03 5.15740778E-03-2.05076203E-05
36 48 1.04014474E-01 4.40080766E-02 6.28256100E-03 4.79667592E-03 1.24758424E-05
36 49 1.57140293E-01 6.91241486E-02 5.14429726E-03-8.75305918E-03 4.72831841E-05
36 50 1.04013101E-01 4.40074880E-02-6.28249867E-03-4.79676926E-03-6.33440173E-06
36 51 1.03995200E-01 4.39964289E-02-7.24610997E-03-3.15596846E-03-1.40193739E-05
36 52-8.94942731E-02-3.88865605E-02-3.10061660E-03 5.03878983E-03-2.05357639E-05
37  1 8.05714771E-07 1.50495088E-05 1.27682640E-05-4.20947244E-04 4.31392031E-04
37  2 9.02004811E-02-2.09113900E-04 2.01557588E-04 4.89285966E-02-4.12725867E-05
37  3 3.09835043E-05 1.02890823E-05-1.60959863E-05 5.62400042E-03 5.09971432E-03
37  4-1.91373374E-06 1.16986757E-05 3.46568967E-05-3.03877025E-04 2.74126012E-04
37  5 1.13862294E-01-1.82736605E-04 1.67609041E-04 6.21059218E-02 9.23140057E-06
37  6 4.46186534E-05-5.38500540E-05-4.84829421E-05-1.35597502E-03 9.64473825E-03
37  7 7.73665072E-07-1.04786783E-05-1.95722801E-05-5.72831221E-04 4.46791351E-04
37  8 1.85929694E-01-3.02714537E-04 2.56134672E-04 9.99770116E-02-1.03251448E-05
37  9 2.26479949E-05-1.23228502E-05-2.56991126E-07 1.31456386E-03 4.26524980E-03
37 10 6.61501075E-07-1.28950673E-05-1.80547322E-05-6.64536350E-04 6.14783113E-04
37 11 1.85924522E-01-3.53657176E-04 3.17206900E-04 9.99758603E-02-1.71559686E-05
37 12-1.38894859E-05 3.10454545E-05 1.89714069E-05 4.36441128E-03-9.28185181E-04
37 13-1.75540584E-06 1.54402549E-05 2.62676880E-05-4.02833571E-04 4.11829157E-04
37 14 1.13866366E-01-2.16084739E-04 2.07243532E-04 6.21070058E-02-5.78288910E-05
37 15-1.87262289E-05 7.65551199E-05 3.73481462E-05 7.76714512E-03-5.87603888E-03
37 16 7.77825419E-07 1.25222086E-05 1.83053025E-05-1.95923230E-04 7.84615968E-05
37 17 9.02063400E-02-1.22455614E-04 7.18797712E-05 4.89310478E-02-5.24387842E-05
37 18 1.97915563E-05 3.26472279E-05-2.05603604E-06 7.19067408E-03 2.43395672E-03
37 19 3.46423879E-06-5.64916576E-06-4.47276546E-05-6.45809431E-04 5.72702605E-04
37 20 1.62173527E-01-3.43728501E-04 2.92082135E-04 9.03860469E-02 4.50569030E-05
37 21 4.59569560E-05-9.10138590E-05-4.35066718E-05-6.34449216E-03 1.07912367E-02
37 22 3.20211553E-06-5.66493339E-06-3.32483026E-05-5.00260534E-04 3.05252226E-04
37 23 1.62174345E-01-2.94310911E-04 1.93082556E-04 9.03862901E-02-3.29389190E-05
37 24-5.57216253E-05 8.86605443E-05 6.73137745E-05 6.34442382E-03-1.07911460E-02
37 25 5.77231694E-07-9.81738675E-06-1.40904405E-05-7.51865071E-04 5.58917374E-04
37 26 1.85927731E-01-3.99326499E-04 2.88095512E-04 9.99760691E-02 6.54002304E-06
37 27-1.81315092E-05 1.15914862E-05 2.31447542E-05-1.31464308E-03-4.26519240E-03
37 28 8.72658495E-07-1.40957522E-05-2.44478408E-05-6.54751454E-04 3.92228171E-04
37 29 1.85924659E-01-3.64318576E-04 2.17885046E-04 9.99758462E-02 3.60911080E-05
37 30-5.45317492E-06-3.06379331E-05-1.18348379E-05-4.36435491E-03 9.28182169E-04
37 31-1.90861955E-06 1.58105905E-05 3.62888006E-05-4.08935761E-04 2.02438274E-04
37 32 1.13866505E-01-2.30786726E-04 1.31118016E-04 6.21069615E-02 3.87134768E-05
37 33 3.59344364E-05-7.46479131E-05-4.65094025E-05-7.76717303E-03 5.87594356E-03
37 34 9.00977173E-05 3.99065066E-05-1.68064913E-05 1.58908969E-05 4.01477776E-03
37 35 9.48283537E-07 1.11637123E-05 8.92860619E-06-4.37744214E-04 4.06164525E-04
37 36 9.02041698E-02-2.18388122E-04 1.89778471E-04 4.89301369E-02 3.65817565E-05
37 37-3.63276526E-06-3.29489912E-05-2.34500768E-05-7.19063585E-03-2.43410152E-03
37 38 4.34351934E-07 1.49621210E-05 2.29994825E-05-2.29396216E-04 6.18637806E-05
37 39 9.02015209E-02-1.44390773E-04 5.99128599E-05 4.89288716E-02 2.87756945E-05
37 40-1.74854879E-05-1.12902066E-05-9.69941968E-06-5.62393524E-03-5.09980183E-03
37 41-1.51408832E-06 1.26367378E-05 2.34105956E-05-4.96108318E-04 3.37366856E-04
37 42 1.13860629E-01-2.58285635E-04 1.72983805E-04 6.21052431E-02-7.08750868E-06
37 43-4.62810580E-05 5.33685667E-05 2.81278064E-05 1.35601783E-03-9.64474742E-03
37 44-1.44536259E-04-6.41074813E-05-1.55073943E-05 7.63112948E-06 5.74958813E-03
37 45-9.57821565E-05-4.12648097E-05-1.78818799E-05 5.45804588E-06 3.00105503E-03
37 46 8.87981644E-05 4.01558542E-05-1.73693929E-05 1.60272999E-05 4.01452331E-03
37 47 9.17612271E-05 3.89499510E-05-1.16236817E-05 5.42249649E-06 4.01484041E-03
37 48-1.10339988E-04-4.65961793E-05-1.75493363E-05 3.55391534E-06 3.00106467E-03
37 49-1.46280619E-04-6.37054207E-05-2.52189196E-05 2.35740121E-05 5.74950217E-03
37 50-1.02818422E-04-4.40909425E-05-4.49418087E-06 1.26448072E-05 3.00106981E-03
37 51-9.57886641E-05-3.94178747E-05-3.69388811E-06 1.10344703E-05 3.00106759E-03
37 52 8.07598106E-05 3.42544442E-05-1.12214127E-05 6.08485916E-06 4.01455218E-03
38  1-2.42116445E-03 1.01758429E-02 2.45704320E-02-1.69362465E-01-1.01279304E-01
38  2-3.34435194E-04-6.41604443E-02-3.38975533E-02-1.38733163E-04-1.73963653E-02
38  3 1.72112462E-02 1.85119079E-04 1.63784548E-02-1.17772391E-04 5.73190842E-06
38  4 1.89822178E-03-3.22678234E-02-4.17608458E-02 1.53887271E-01 7.01030713E-02
38  5 3.62747103E-04 4.80281464E-02 2.31898254E-02 1.09744688E-04-7.44181190E-03
38  6 8.83723656E-03-1.39542466E-03 1.23889387E-02-5.87703636E-05 1.25138212E-05
38  7-1.82386521E-04 3.67578520E-02 3.26959754E-02-7.17419126E-02-8.19362192E-02
38  8-3.27641528E-05-3.36539637E-03-5.60655242E-02 1.40213959E-04-1.12586931E-02
38  9 1.04100538E-02 8.48639307E-04 1.55619717E-03-5.43002625E-05-2.43637071E-05
38 10 1.82046720E-04-3.67526172E-02-3.26809017E-02 1.06407068E-01 2.28926311E-02
38 11 3.18681250E-04 5.05816923E-02-2.43092846E-02 2.46899689E-04-6.42875586E-03
38 12 7.27817023E-03-8.49414364E-04 9.82273624E-03-4.98965483E-05 9.56090226E-06
38 13-1.89801042E-03 3.22565553E-02 4.17396353E-02-1.36017673E-01-1.00436210E-01
38 14-2.18255823E-04-4.35936851E-02-3.07229933E-02-7.39797131E-05-1.40984698E-02
38 15 1.27041563E-02 1.39431353E-03 1.46725965E-03-6.86976295E-05-3.01683443E-05
38 16 2.41977885E-03-1.01756971E-02-2.45747525E-02 1.70808547E-01 9.87722507E-02
38 17 3.50015403E-04 6.08008725E-02 3.95834861E-02 1.12775380E-04-2.10718265E-02
38 18 2.12575925E-02-1.85766015E-04 8.36117447E-03-1.09705388E-04-3.70740840E-05
38 19 2.56233853E-03-5.34299229E-02-9.80505572E-02 3.76484471E-02-6.40838247E-02
38 20 3.04711500E-04 1.79335358E-02-3.05281082E-02 1.45018415E-04 1.70285260E-03
38 21-1.50192113E-03-2.00931474E-04 3.32831433E-03-1.42543179E-06 1.56398428E-05
38 22-2.56241948E-03 5.34301987E-02 9.80518858E-02 3.76460108E-02-6.40818467E-02
38 23 3.04881834E-04 1.79325112E-02-3.05276017E-02 1.45071139E-04-1.70302523E-03
38 24 1.50209262E-03 2.00932603E-04-3.32858416E-03 8.10799350E-07-1.59075103E-05
38 25 1.82369045E-04-3.67577871E-02-3.26959267E-02-7.17392735E-02-8.19376038E-02
38 26-3.88475550E-05-3.36429617E-03-5.60663541E-02 1.36297523E-04 1.12586868E-02
38 27-1.04100367E-02-8.48650105E-04-1.55634013E-03 5.35550546E-05 2.44930184E-05
38 28-1.82043321E-04 3.67523988E-02 3.26804395E-02 1.06405196E-01 2.28943422E-02
38 29 3.07648246E-04 5.05815344E-02-2.43082206E-02 2.41213801E-04 6.42843519E-03
38 30-7.27784200E-03 8.49406818E-04-9.82279213E-03 4.95074352E-05-9.35692607E-06
38 31 1.89803106E-03-3.22565873E-02-4.17402870E-02-1.36015258E-01-1.00433523E-01
38 32-2.08260963E-04-4.35925650E-02-3.07222280E-02-7.10546510E-05 1.40984697E-02
38 33-1.27041556E-02-1.39431412E-03-1.46720591E-03 6.71129841E-05 3.01422455E-05
38 34-9.26759845E-03-3.86761835E-03-4.25514261E-03-3.63510878E-03-5.19348780E-06
38 35-2.41979059E-03 1.01752270E-02 2.45748142E-02 1.70809771E-01 9.87676151E-02
38 36 3.32249965E-04 6.08013962E-02 3.95816968E-02 1.05892593E-04 2.10718275E-02
38 37-2.12575763E-02 1.85748808E-04-8.36087145E-03 1.07472938E-04 3.76895619E-05
38 38 2.42113606E-03-1.01761842E-02-2.45704587E-02-1.69364916E-01-1.01275608E-01
38 39-3.21074089E-04-6.41620221E-02-3.38958926E-02-1.33671240E-04 1.73965346E-02
38 40-1.72114010E-02-1.85133589E-04-1.63780917E-02 1.15459310E-04-4.35313487E-06
38 41-1.89818968E-03 3.22678600E-02 4.17602264E-02 1.53889943E-01 7.01015694E-02
38 42 3.50773281E-04 4.80288565E-02 2.31890737E-02 1.05377282E-04 7.44174445E-03
38 43-8.83716059E-03 1.39541614E-03-1.23887805E-02 5.80087696E-05-1.14496286E-05
38 44 2.72232325E-02 8.37274069E-03-3.54741016E-04 6.03735583E-04-2.96691333E-06
38 45 1.75771186E-01 8.27757113E-02 1.87612219E-03 9.84241430E-03-1.99248489E-05
38 46-9.35258694E-03-3.90709780E-03 5.24836164E-03 1.94733783E-03 1.35822900E-05
38 47 9.26653392E-03 3.86716578E-03-4.25523706E-03-3.63506639E-03-5.50583229E-06
38 48-1.75714968E-01-8.27492184E-02-9.50950937E-03 3.14943247E-03-4.28476814E-05
38 49-2.72201791E-02-8.37133436E-03-3.54631087E-04 6.03579184E-04-2.95601832E-06
38 50 1.75715753E-01 8.27495049E-02-9.50958116E-03 3.14927420E-03-4.20354281E-05
38 51-1.75769254E-01-8.27748760E-02 1.87592114E-03 9.84237674E-03-2.00750814E-05
38 52 9.35072324E-03 3.90628568E-03 5.24832817E-03 1.94740920E-03 1.31461706E-05
39  1 9.98647401E-04 1.07025724E-02 2.11764099E-02-8.52038950E-02 1.65327057E-01
39  2 4.63601218E-03-2.83815931E-02 6.69481558E-02 2.95530867E-03-4.64478304E-03
39  3 5.27424304E-03-6.29460001E-04-1.88431795E-02 2.69249873E-04 2.29235069E-04
39  4-1.94283766E-03-1.11617134E-02 3.38902411E-03 6.77754725E-02-1.42323578E-01
39  5 5.71191626E-03 4.11985355E-02-5.45564200E-02 3.39303486E-03-7.22414103E-03
39  6 6.81117252E-03 4.12968508E-04-2.18378946E-02-2.40197193E-04 1.62296989E-04
39  7 1.73592903E-04 2.85701109E-03-1.82087940E-02-3.72139582E-02 1.57279014E-01
39  8 3.73652087E-03-1.66021467E-02 8.01885196E-02 2.27700305E-03-1.03829533E-02
39  9 1.03611515E-02 2.18018719E-05-1.02711569E-02-3.02617290E-04-9.74683759E-05
39 10 1.73822535E-04 2.83942849E-03-1.82326446E-02 1.19367566E-01-1.08962537E-01
39 11 5.01729978E-03 6.20241734E-02-5.35036616E-02 2.91999854E-03-2.11154278E-03
39 12 2.08816363E-03 2.33791500E-05-1.55851078E-02-1.31057923E-04-3.00326304E-04
39 13-1.94382970E-03-1.11476207E-02 3.40961576E-03-9.15109750E-02 1.28431540E-01
39 14 4.40114690E-03-2.76636180E-02 6.25477976E-02 2.82619117E-03-1.25882330E-02
39 15 1.21693771E-02 4.18855924E-04-1.83944983E-02 9.30490655E-05-4.64164043E-04
39 16 1.00073206E-03 1.06865505E-02 2.11512008E-02 1.03073338E-01-1.54771971E-01
39 17 6.18517186E-03 4.47076821E-02-5.73019573E-02 3.55682797E-03-1.09609603E-02
39 18 1.15887229E-02-6.27762623E-04-1.47898427E-02 3.87089144E-04-4.03139409E-05
39 19 5.75464607E-07-2.00139792E-05-2.96102159E-05 5.75819225E-02 3.38258027E-02
39 20 1.10364571E-04 1.15503240E-02 6.77789479E-03 2.17200968E-05 5.34414796E-03
39 21-5.34198897E-03-2.15899180E-06-3.43426243E-03-3.67050189E-04-2.29716500E-04
39 22-5.63008206E-07 1.96233763E-05 2.88655822E-05 5.75795404E-02 3.38240220E-02
39 23 1.09347122E-04 1.15490186E-02 6.77730481E-03 1.99326895E-05-5.33942513E-03
39 24 5.34001934E-03-5.94212423E-07 3.43378704E-03-4.29688231E-04-2.38538450E-04
39 25-1.73590145E-04-2.85719943E-03 1.82089207E-02-3.71811036E-02 1.57256424E-01
39 26-4.85908274E-03-1.65834070E-02 8.01754468E-02-2.83323252E-03 1.03861464E-02
39 27-1.03610561E-02-2.50903217E-05 1.02699671E-02-2.72696489E-04 4.01297095E-05
39 28-1.73826850E-04-2.83934795E-03 1.82328099E-02 1.19395216E-01-1.08987161E-01
39 29-3.58230147E-03 6.20406339E-02-5.35179398E-02-2.19137097E-03 2.11335399E-03
39 30-2.09018083E-03-2.31731595E-05 1.55859910E-02-1.97357246E-04-1.76812668E-04
39 31 1.94381435E-03 1.11473789E-02-3.40976173E-03-9.14721706E-02 1.28404887E-01
39 32-5.74522200E-03-2.76408268E-02 6.25315282E-02-3.36106279E-03 1.25868029E-02
39 33-1.21725569E-02-4.14246075E-04 1.83976347E-02 1.00888876E-04-2.60221630E-04
39 34-1.55246704E-01-8.00699795E-02 3.33367482E-03-6.87839808E-03-1.43637595E-04
39 35-1.00070978E-03-1.06858515E-02-2.11510713E-02 1.03109553E-01-1.54801612E-01
39 36-4.61346106E-03 4.47302100E-02-5.73201807E-02-2.92828453E-03 1.09559170E-02
39 37-1.15880266E-02 6.32109580E-04 1.47916317E-02 3.92094953E-04 1.40997731E-04
39 38-9.98656009E-04-1.07030173E-02-2.11766676E-02-8.51633163E-02 1.65297648E-01
39 39-6.14175358E-03-2.83572631E-02 6.69299025E-02-3.52251117E-03 4.64168198E-03
39 40-5.27107170E-03 6.29389724E-04 1.88421911E-02 2.00675499E-04 4.00223682E-04
39 41 1.94283049E-03 1.11619153E-02-3.38848128E-03 6.78086145E-02-1.42351800E-01
39 42-4.46682910E-03 4.12197481E-02-5.45731125E-02-2.80870530E-03 7.22734092E-03
39 43-6.80862499E-03-4.18715934E-04 2.18345075E-02-2.95734185E-04 3.57906985E-04
39 44 9.48825595E-06 3.39952455E-06-3.37815122E-04-1.99173568E-04-6.71124729E-07
39 45-9.57548946E-02-4.86566226E-02-6.84341719E-03-1.59710297E-03 1.66050315E-04
39 46 1.55223747E-01 8.00584897E-02-4.38663043E-03 6.25762943E-03 1.40811370E-04
39 47 1.55247342E-01 8.00703338E-02 3.33235230E-03-6.87754539E-03 2.04222598E-04
39 48-9.58570197E-02-4.87135366E-02-4.72927162E-03-5.20057652E-03 1.83440834E-04
39 49-9.69757858E-06-3.74391148E-06-3.37919855E-04-1.99151696E-04-8.36087116E-07
39 50 9.58549501E-02 4.87124603E-02-4.72783211E-03-5.20160699E-03-1.89051453E-04
39 51 9.57559965E-02 4.86571951E-02-6.84204804E-03-1.59824990E-03-2.06200792E-04
39 52-1.55222707E-01-8.00579549E-02-4.38540634E-03 6.25661750E-03-2.06060589E-04
40  1 3.25187138E-05 3.45297693E-04 6.77734871E-04-2.15265745E-03 4.88863449E-03
40  2-1.66829190E-01-5.56861165E-04 1.88766638E-03-1.00229171E-01-1.04989572E-04
40  3 1.24264655E-04-1.92750832E-05-5.93601100E-04-7.25362836E-03-9.77145088E-03
40  4-6.29703238E-05-3.60126107E-04 1.15057835E-04 2.75742082E-03-5.02911975E-03
40  5-1.57059490E-01 1.67647797E-03-2.02309171E-03-9.57414524E-02-2.85269561E-04
40  6 1.82138456E-04 1.03131105E-04-6.54227512E-04 8.29325226E-03-8.07740688E-03
40  7 5.68961909E-06 9.27790278E-05-5.92676164E-04-7.24936378E-04 4.72074462E-03
40  8-1.32896388E-01-2.53473988E-04 2.37819569E-03-7.90116736E-02-3.91122087E-04
40  9 3.39092644E-04 5.20294423E-05-3.10700061E-04 8.89243463E-03 8.60472504E-04
40 10 5.51286337E-06 9.03863824E-05-5.86129353E-04 4.33163810E-03-3.88308231E-03
40 11-1.32844174E-01 2.28465518E-03-1.94330746E-03-7.89840021E-02-9.95694816E-05
40 12 1.01568725E-04-1.99924389E-06-5.16181654E-04 5.08192241E-03 7.35193581E-03
40 13-6.27145506E-05-3.58485378E-04 1.09120711E-04-2.38698166E-03 3.72678061E-03
40 14-1.57104507E-01-5.50847123E-04 1.76315073E-03-9.57594543E-02-3.87971540E-04
40 15 4.45665936E-04-5.76943952E-05-6.43128192E-04-3.02066149E-03 1.11698416E-02
40 16 3.22390387E-05 3.44991327E-04 6.86398295E-04 3.93254834E-03-5.45717516E-03
40 17-1.66783923E-01 1.80915085E-03-2.12754424E-03-1.00211932E-01-2.78641891E-04
40 18 3.67175361E-04-8.85334699E-05-5.05090751E-04-1.20627132E-02-1.59068591E-03
40 19 4.48729922E-08-2.03701346E-06 9.88961504E-07 1.85722030E-03 1.09743011E-03
40 20-1.19196184E-05 3.69728027E-04 2.22758953E-04-7.61592899E-06 9.81436918E-05
40 21-1.39366726E-04 4.12230339E-05-1.02277732E-04 1.23142036E-02 7.23748211E-03
40 22 8.83235795E-09 3.20357102E-06-1.09319436E-06 1.86954324E-03 1.09322252E-03
40 23 1.97089210E-05 3.75770675E-04 2.21127561E-04 9.42940117E-06-2.48385087E-04
40 24 2.06320455E-04 4.20646321E-05 1.18842971E-04 1.23121626E-02 7.23715527E-03
40 25-5.58647007E-06-9.16146425E-05 5.87973431E-04-1.68169539E-03 5.44854233E-03
40 26 1.32860653E-01-8.26638758E-04 2.80251866E-03 7.89939988E-02 2.82854533E-04
40 27-3.32549505E-04 4.96949719E-05 3.53526835E-04 8.89339479E-03 8.64890695E-04
40 28-5.73320406E-06-9.30929016E-05 5.90829489E-04 3.40020240E-03-3.16957164E-03
40 29 1.32891386E-01 1.73871956E-03-1.51726327E-03 7.90080645E-02 3.85121657E-05
40 30-3.42584649E-05-4.25370081E-06 4.91852132E-04 5.07978765E-03 7.35590666E-03
40 31 6.29380735E-05 3.63256467E-04-1.12529179E-04-3.51615285E-03 4.57446740E-03
40 32 1.57061809E-01-1.22844535E-03 2.27921659E-03 9.57426346E-02 4.25926180E-04
40 33-3.41652730E-04-8.42734498E-05 5.47732129E-04-3.02041903E-03 1.11764892E-02
40 34-5.02223037E-03-2.59136200E-03 8.87769030E-05-2.08137309E-04 5.37529476E-03
40 35-3.24684627E-05-3.48035396E-04-6.83257667E-04 2.75293141E-03-4.55462849E-03
40 36 1.66835331E-01 1.09341163E-03-1.58051615E-03 1.00232585E-01 4.28163528E-04
40 37-3.82765669E-04-4.53978591E-05 4.51191538E-04-1.20626061E-02-1.58484298E-03
40 38-3.21194457E-05-3.43924711E-04-6.90176576E-04-3.34572750E-03 5.79608218E-03
40 39 1.66780724E-01-1.26975527E-03 2.43913079E-03 1.00210994E-01 1.94541760E-04
40 40-2.16581955E-04 2.20401949E-05 6.24604161E-04-7.25586210E-03-9.76590943E-03
40 41 6.26152521E-05 3.60335760E-04-1.00508236E-04 1.64754897E-03-4.18580677E-03
40 42 1.57100044E-01 1.00131649E-03-1.51514760E-03 9.57606031E-02 1.84411473E-04
40 43-2.58661300E-04 7.42498273E-05 7.57742023E-04 8.29146093E-03-8.07111822E-03
40 44-6.51138011E-06-2.24330629E-06-1.07903821E-05-6.80494501E-06-6.29736266E-07
40 45-3.09437825E-03-1.57371018E-03-2.00330065E-04-6.71902356E-05-5.76659084E-03
40 46 5.01748670E-03 2.58849725E-03-1.22368459E-04 1.87477939E-04-5.37530648E-03
40 47 5.01692028E-03 2.58733677E-03 1.27197998E-04-2.36684840E-04-5.37331410E-03
40 48-3.09675826E-03-1.57338874E-03-1.31998188E-04-1.83715189E-04-5.76600183E-03
40 49-3.47173023E-06-2.81367439E-06-1.08804102E-05-6.33587831E-06 5.94704986E-07
40 50 3.10447280E-03 1.57838283E-03-1.73388662E-04-1.52694401E-04 5.76583231E-03
40 51 3.09475928E-03 1.57168376E-03-2.41618505E-04-3.58922147E-05 5.76530039E-03
40 52-5.02621739E-03-2.59115107E-03-1.60671538E-04 2.17046277E-04 5.37321576E-03
41  1 1.52475007E-03 8.70794564E-03-7.34778654E-03 1.39253294E-01 6.50743637E-02
41  2 3.32850136E-04 4.97613914E-02 2.87490417E-02 1.06033263E-04 1.27532294E-02
41  3-1.32332137E-02 4.79984303E-04-1.47165935E-02 9.14747625E-05-9.58340619E-06
41  4-1.78767785E-04-7.91648667E-03-1.12181742E-02-1.52584159E-01-1.08865957E-01
41  5-2.45330935E-04-6.87753600E-02-5.30138469E-02-9.85380198E-05 1.06645827E-02
41  6-1.14907351E-02 8.26152366E-04-9.24665733E-03 6.54845121E-05 5.71489753E-06
41  7-1.80400435E-04-2.07208615E-04-4.92825448E-03 1.64754943E-01 9.32469567E-02
41  8 3.40417914E-04 4.63493060E-02 4.35956288E-02 5.09561386E-05 1.71722259E-02
41  9-1.74478986E-02 2.75672712E-04-1.33923419E-02 1.05919534E-04 7.78771941E-06
41 10 1.81048904E-04 2.01733255E-04 4.92234656E-03-1.61550833E-01-9.86948493E-02
41 11-3.05871467E-04-6.06026108E-02-1.93261416E-02-1.61225993E-04 1.91065168E-02
41 12-1.88313435E-02-2.75173304E-04-9.94134581E-03 1.07031794E-04 2.23254837E-05
41 13 1.80188581E-04 7.91590994E-03 1.12124903E-02 1.69266402E-01 8.03827705E-02
41 14 4.00437082E-04 7.97382671E-02 3.43175291E-02 1.99600309E-04 1.30536976E-02
41 15-1.22282136E-02-8.25483965E-04-6.00246378E-03 7.43269890E-05 1.35310347E-05
41 16-1.52356318E-03-8.70713760E-03 7.34791056E-03-1.24576949E-01-9.00015805E-02
41 17-1.98150866E-04-4.93167483E-02-2.94823501E-02-9.35537324E-05 1.79138130E-02
41 18-1.74347336E-02-4.79079322E-04-5.00015133E-03 9.08092507E-05 3.52114975E-05
41 19 3.45875111E-07 6.03316312E-06-9.95751608E-06-1.73616675E-01-1.02118361E-01
41 20-3.31500372E-04-9.65325374E-02-5.67875356E-02-1.83612988E-04 1.27893036E-02
41 21-1.27905211E-02 1.21749627E-06-8.22927471E-03 7.40827238E-05 1.11436377E-05
41 22 3.69095071E-07 5.95940336E-06-1.06458211E-05 1.73619280E-01 1.02117287E-01
41 23 3.43849808E-04 9.65334635E-02 5.67869805E-02 1.91683634E-04 1.27893402E-02
41 24-1.27905712E-02 1.23101767E-06-8.22914343E-03 7.47749146E-05 1.04457866E-05
41 25-1.80432490E-04-2.07016745E-04-4.92718797E-03-1.64757041E-01-9.32461069E-02
41 26-3.33302266E-04-4.63504390E-02-4.35957818E-02-4.68873608E-05 1.71724621E-02
41 27-1.74481130E-02 2.75650963E-04-1.33921168E-02 1.05026268E-04 7.78954890E-06
41 28 1.81068255E-04 2.01415770E-04 4.92188207E-03 1.61552310E-01 9.86932721E-02
41 29 3.01963389E-04 6.06039106E-02 1.93251301E-02 1.61582574E-04 1.91064684E-02
41 30-1.88312890E-02-2.75179374E-04-9.94129947E-03 1.05906555E-04 2.27214511E-05
41 31 1.80228693E-04 7.91606572E-03 1.12121916E-02-1.69267390E-01-8.03808354E-02
41 32-3.74828801E-04-7.97384387E-02-3.43165023E-02-1.85690927E-04 1.30538390E-02
41 33-1.22283310E-02-8.25508025E-04-6.00226626E-03 7.26441201E-05 1.47406883E-05
41 34-1.14055494E-02-3.39155015E-03-4.74102155E-03-3.17201863E-03-8.00764847E-06
41 35-1.52359231E-03-8.70731482E-03 7.34798504E-03 1.24578381E-01 8.99991719E-02
41 36 1.97425010E-04 4.93173365E-02 2.94814920E-02 9.53421640E-05 1.79140260E-02
41 37-1.74349229E-02-4.79103088E-04-4.99995872E-03 8.79711183E-05 3.53878325E-05
41 38 1.52474040E-03 8.70772227E-03-7.34805598E-03-1.39256115E-01-6.50726886E-02
41 39-3.09710696E-04-4.97630289E-02-2.87482099E-02-9.53053957E-05 1.27534345E-02
41 40-1.32334000E-02 4.79965519E-04-1.47164072E-02 8.93629043E-05-9.06296936E-06
41 41-1.78765858E-04-7.91614782E-03-1.12180128E-02 1.52586787E-01 1.08864740E-01
41 42 2.45013019E-04 6.87763757E-02 5.30131401E-02 1.00140698E-04 1.06647202E-02
41 43-1.14908921E-02 8.26171886E-04-9.24651351E-03 6.51336177E-05 5.81646854E-06
41 44 4.76355278E-05 2.41743929E-05-5.13362317E-03-3.01542519E-03-9.78988713E-06
41 45-1.26441727E-01-6.83300138E-02-2.17180599E-04-6.39434645E-03 1.68450516E-05
41 46 1.14256279E-02 3.40548991E-03-5.07737140E-03-2.60093300E-03-1.09352147E-05
41 47-1.14034553E-02-3.39057007E-03 4.74108454E-03 3.17190471E-03 8.77480448E-06
41 48 1.26429692E-01 6.83222881E-02 5.69253937E-03-2.91983341E-03 2.87469672E-05
41 49 4.66136130E-05 2.33756007E-05 5.13368582E-03 3.01535742E-03 1.01977262E-05
41 50 1.26431197E-01 6.83230570E-02-5.69262654E-03 2.91973290E-03-2.78413827E-05
41 51-1.26441559E-01-6.83299654E-02 2.17051229E-04 6.39439615E-03-1.64266028E-05
41 52 1.14239594E-02 3.40453508E-03 5.07739851E-03 2.60098400E-03 1.08914529E-05
42  1-7.02434777E-04-5.70055755E-03-1.30120210E-02 5.19495589E-02-9.72138523E-02
42  2 4.60978605E-04 1.70231027E-02-4.17313824E-02 1.80866737E-04 2.48608799E-03
42  3-3.10052698E-03 6.14438984E-04 1.40261769E-02-3.00389993E-05 6.27908647E-05
42  4 8.84695296E-04 2.48020436E-02 2.63888880E-02-2.29883746E-02 1.28156012E-01
42  5-4.24252148E-04-1.75422090E-02 5.19769560E-02-1.99497586E-04 9.56555571E-03
42  6-9.98598561E-03 4.20429898E-04 1.96101673E-02-1.59970666E-05 1.03680140E-04
42  7-3.22622324E-04-3.06807346E-04-3.01497319E-03 1.08394599E-01-1.93632748E-01
42  8 9.20829266E-04 4.10374299E-02-9.06862324E-02 3.98445628E-04 8.45239721E-03
42  9-9.10843316E-03 6.56035949E-04 2.32322185E-02-3.10764200E-05 1.13554413E-04
42 10-3.23243648E-04-2.93997096E-04-2.97697927E-03-1.16523956E-01 1.88859015E-01
42 11-9.24260432E-04-5.93055865E-02 7.99203810E-02-4.25469145E-04 1.21559428E-02
42 12-1.28117244E-02 6.55781512E-04 2.08544796E-02-9.08460819E-06 1.16260666E-04
42 13 8.84719113E-04 2.48040432E-02 2.63938219E-02 1.00877511E-01-8.23924146E-02
42 14 5.93673708E-04 3.69072366E-02-4.05954230E-02 2.47680438E-04 9.07497423E-03
42 15-9.49557730E-03 4.20603071E-04 1.99305811E-02-1.77306902E-05 1.02140299E-04
42 16-7.03771904E-04-5.69157363E-03-1.29932187E-02-5.97193933E-02 9.26438885E-02
42 17-4.58437554E-04-2.82019691E-02 3.51494262E-02-1.91763232E-04 8.55531664E-03
42 18-9.17047816E-03 6.15161524E-04 1.01310811E-02 6.22278775E-06 6.71753653E-05
42 19 4.41254898E-04 3.21754032E-02 4.76962008E-02-7.93903215E-02 1.34977134E-01
42 20-6.42495993E-04-4.12347353E-02 7.01467170E-02-3.32848428E-04 1.23926983E-02
42 21-1.28282367E-02 4.35538450E-04 2.61580874E-02-2.28492830E-05 1.34292834E-04
42 22 4.41261335E-04 3.21754280E-02 4.76959300E-02 7.93913150E-02-1.34976473E-01
42 23 6.47827974E-04 4.12359376E-02-7.01457523E-02 3.37104208E-04 1.23928925E-02
42 24-1.28284404E-02 4.35547889E-04 2.61579063E-02-2.15884045E-05 1.34111799E-04
42 25-3.22604683E-04-3.06696127E-04-3.01522476E-03-1.08396211E-01 1.93633209E-01
42 26-9.07433421E-04-4.10382311E-02 9.06863988E-02-3.90542791E-04 8.45237566E-03
42 27-9.10843753E-03 6.56061878E-04 2.32322505E-02-3.09641969E-05 1.12014956E-04
42 28-3.23233270E-04-2.93679886E-04-2.97738295E-03 1.16523512E-01-1.88860722E-01
42 29 9.25194736E-04 5.93055701E-02-7.99208067E-02 4.27416827E-04 1.21560397E-02
42 30-1.28118513E-02 6.55811538E-04 2.08544670E-02-9.60494567E-06 1.15298821E-04
42 31 8.84746667E-04 2.48041507E-02 2.63938170E-02-1.00877594E-01 8.23925836E-02
42 32-5.73685384E-04-3.69072449E-02 4.05957783E-02-2.37711006E-04 9.07499207E-03
42 33-9.49562047E-03 4.20628405E-04 1.99306616E-02-1.89087734E-05 1.00768390E-04
42 34-1.19115666E-01-7.19561494E-02 1.99278868E-03-3.63965010E-03 1.67958701E-05
42 35-7.03760760E-04-5.69119537E-03-1.29932066E-02 5.97193212E-02-9.26439063E-02
42 36 4.59496610E-04 2.82021874E-02-3.51496189E-02 1.93797828E-04 8.55536910E-03
42 37-9.17054310E-03 6.15173996E-04 1.01310824E-02 4.93237159E-06 6.56798483E-05
42 38-7.02406652E-04-5.70053549E-03-1.30124476E-02-5.19502346E-02 9.72135233E-02
42 39-4.48913855E-04-1.70229847E-02 4.17309574E-02-1.75148338E-04 2.48609696E-03
42 40-3.10056948E-03 6.14472513E-04 1.40260886E-02-2.96764253E-05 6.07274103E-05
42 41 8.84709305E-04 2.48021564E-02 2.63895148E-02 2.29885227E-02-1.28155941E-01
42 42 4.17661135E-04 1.75427507E-02-5.19767777E-02 1.97280952E-04 9.56569737E-03
42 43-9.98615421E-03 4.20456848E-04 1.96101282E-02-1.57052462E-05 1.01382900E-04
42 44-1.54407044E-01-9.15667085E-02 2.72833012E-03-4.64294168E-03 2.25091338E-05
42 45 5.88564319E-02 3.24220978E-02 4.31484737E-03 4.46594334E-04 1.46804221E-05
42 46-1.19091230E-01-7.19410147E-02 2.20891663E-03-3.51176917E-03 1.79178925E-05
42 47-1.19115455E-01-7.19560707E-02-1.99276495E-03 3.63966777E-03-1.66999996E-05
42 48 5.89159947E-02 3.24570666E-02 2.49131667E-03 3.55258066E-03-3.47623831E-07
42 49-1.54406854E-01-9.15665436E-02-2.72826163E-03 4.64297805E-03-2.21192381E-05
42 50 5.89160837E-02 3.24570772E-02-2.49130805E-03-3.55258737E-03 8.05461381E-07
42 51 5.88560424E-02 3.24218291E-02-4.31485201E-03-4.46617448E-04-1.40603721E-05
42 52-1.19091300E-01-7.19410051E-02-2.20888381E-03 3.51178534E-03-1.72892949E-05
43  1 1.62996748E-07 2.93388191E-07-3.66191254E-06-7.44745018E-04 5.60193868E-04
43  2 2.06338692E-01-5.20069311E-04 3.89464998E-04 1.43864981E-01-1.76107644E-05
43  3 5.71336675E-05-3.95229030E-05-3.59441205E-05 2.83236032E-03 1.21256701E-02
43  4-9.56921839E-08-2.95224962E-07 2.29065024E-06-3.65979485E-04 2.78588349E-04
43  5 1.01940542E-01-2.67532256E-04 2.02813324E-04 7.39030628E-02 1.13519354E-04
43  6-1.60422993E-05-9.74770551E-05-3.72760688E-05-1.82590389E-02-3.47472676E-03
43  7 2.92485378E-07 5.72555126E-07-4.78092901E-06 3.61539981E-04-2.76725686E-04
43  8-1.02180482E-01 2.52276889E-04-1.93790761E-04-7.10925677E-02 6.52122922E-05
43  9-5.11198909E-05-1.40924013E-05 1.01045618E-05-1.06404349E-02-1.08936576E-02
43 10-1.79145952E-07-7.25886487E-07 2.74032939E-06 3.68962490E-04-2.77404835E-04
43 11-1.02173971E-01 2.56034608E-04-1.94616947E-04-7.10926614E-02 9.05349920E-05
43 12-1.80619005E-05-7.24730916E-05-2.56620240E-05-1.46929374E-02-3.99723492E-03
43 13 4.62851891E-08-1.80438050E-06-2.77007592E-06-3.69982636E-04 2.74294914E-04
43 14 1.01947636E-01-2.69784634E-04 1.98812622E-04 7.39071604E-02 7.44266370E-05
43 15-6.69045749E-05-7.52206205E-06 1.93254606E-05-1.19171576E-02-1.42650959E-02
43 16 8.62200372E-08 2.77299860E-08-9.30126133E-07-7.45339259E-04 5.61869459E-04
43 17 2.06345237E-01-5.19015876E-04 3.89462214E-04 1.43868753E-01-7.48275973E-05
43 18-1.63347575E-05 9.11623547E-05 4.48586208E-05 1.19707526E-02-3.42283592E-03
43 19-5.58198091E-08 2.03779545E-07 8.82760470E-08 5.09201905E-04-3.90486117E-04
43 20-1.43566346E-01 3.63971214E-04-2.81120994E-04-1.02864363E-01-2.63452653E-05
43 21-3.39443676E-05 6.02896329E-05 3.69211134E-05 4.25465023E-03-7.23639205E-03
43 22-3.79543784E-08 7.25071243E-07 2.09940055E-06 5.06470313E-04-3.87779336E-04
43 23-1.43565890E-01 3.62967588E-04-2.78096997E-04-1.02864056E-01 2.56727351E-05
43 24 3.44147142E-05-6.00874493E-05-3.73129268E-05-4.25462871E-03 7.23638144E-03
43 25 1.09716745E-07 3.80628011E-07-2.37746868E-07 3.67251170E-04-2.73958405E-04
43 26-1.02179905E-01 2.55625939E-04-1.87768571E-04-7.10922675E-02-6.57123041E-05
43 27 5.11255478E-05 1.45867564E-05-9.51461122E-06 1.06403894E-02 1.08936388E-02
43 28 4.21782053E-08-5.74269851E-07-1.80795802E-06 3.56751561E-04-2.76884141E-04
43 29-1.02173956E-01 2.43640945E-04-1.92226368E-04-7.10926680E-02-9.03711949E-05
43 30 1.96355619E-05 7.07356330E-05 2.57679484E-05 1.46929428E-02 3.99727595E-03
43 31-9.07673088E-08 2.32759471E-08 2.39102725E-06-3.53963210E-04 2.76026469E-04
43 32 1.01947868E-01-2.62135836E-04 1.98749883E-04 7.39072739E-02-7.25846649E-05
43 33 6.69892363E-05 5.59542867E-06-1.78800471E-05 1.19171813E-02 1.42650917E-02
43 34 4.14268659E-07 1.55263247E-06-1.15511042E-05 9.11950085E-06 3.35711941E-03
43 35-3.12583432E-08-1.53928911E-06-2.04786875E-06-7.26198693E-04 5.55891965E-04
43 36 2.06345222E-01-5.04938642E-04 3.84939804E-04 1.43868739E-01 7.22116025E-05
43 37 1.63270641E-05-8.85386666E-05-4.41846752E-05-1.19707698E-02 3.42282325E-03
43 38-1.36559458E-07-9.54333652E-08 3.35963023E-06-7.19807437E-04 5.57846560E-04
43 39 2.06338374E-01-5.02241595E-04 3.86978690E-04 1.43864795E-01 1.70569619E-05
43 40-5.63079458E-05 3.92509839E-05 3.54314256E-05-2.83237469E-03-1.21256277E-02
43 41 6.33166150E-08 7.27474004E-08-2.32388248E-06-3.61327813E-04 2.70479849E-04
43 42 1.01940485E-01-2.60793399E-04 1.98500459E-04 7.39030909E-02-1.11552971E-04
43 43 1.66287937E-05 9.49241770E-05 3.70719057E-05 1.82589959E-02 3.47467226E-03
43 44 1.42252871E-06 2.27069227E-07 1.67312521E-05-1.26740822E-05-4.70538069E-03
43 45 8.14267204E-07 1.29123428E-07-2.69872532E-05 2.03648027E-05 7.48452327E-03
43 46 5.66911200E-07 6.98162787E-07-1.20095191E-05 9.21360914E-06 3.35699743E-03
43 47-6.03517910E-07-5.98126139E-07-1.20695843E-05 9.13235112E-06 3.35711625E-03
43 48 4.02323697E-07 4.21566193E-07-2.70040237E-05 2.04227502E-05 7.48460482E-03
43 49 1.95478219E-06 1.28765582E-06 1.66463242E-05-1.28164030E-05-4.70537019E-03
43 50-1.90649206E-06-1.77215233E-06-2.63461592E-05 2.02302962E-05 7.48459282E-03
43 51 2.82381198E-06 2.45564863E-06-2.61753079E-05 2.01524529E-05 7.48451664E-03
43 52-1.60266453E-07-8.49657523E-07-1.19258844E-05 8.88345157E-06 3.35700001E-03
44  1 9.97284608E-08-1.21769305E-06-2.79969330E-06 2.65493044E-04-2.01349222E-04
44  2-7.39422617E-02 1.91970112E-04-1.45044348E-04-5.28413294E-02 7.68073079E-05
44  3 1.58478791E-05-9.26551870E-05-4.60172240E-05-1.23020490E-02 3.38616525E-03
44  4-4.66826083E-08 7.16973806E-07 2.64790873E-06 5.45396920E-04-4.13562061E-04
44  5-1.51139650E-01 3.96727764E-04-2.97949916E-04-1.09432316E-01-5.74416839E-06
44  6-3.98282049E-05 4.55723733E-05 3.27040748E-05 8.52646541E-04-8.53226657E-03
44  7 1.96313193E-07-2.41118309E-06-6.69761662E-06 5.52890326E-04-4.22190761E-04
44  8-1.55000149E-01 3.53756023E-04-2.67102650E-04-9.94006677E-02 8.38622559E-05
44  9 6.96148213E-05-1.53477077E-04-9.04963699E-05-1.37047380E-02 1.47633079E-02
44 10-8.61615864E-08 1.68687845E-06 2.39907664E-06-5.58296243E-04 4.20676145E-04
44 11 1.54986801E-01-3.60860462E-04 2.70490394E-04 9.93944286E-02 3.96975657E-05
44 12 8.93991897E-05-1.29096755E-04-8.47294528E-05-6.23530582E-03 1.91538445E-02
44 13-6.12613106E-08 2.53418884E-07 4.12749013E-07-5.42540316E-04 4.08500988E-04
44 14 1.51152894E-01-3.95623179E-04 2.94446446E-04 1.09439873E-01-4.37579035E-05
44 15-2.31696533E-05 6.69275568E-05 3.70744179E-05 7.03858787E-03-4.89648427E-03
44 16-2.20260845E-08-1.01342175E-08-1.58102432E-07-2.67659599E-04 2.00219715E-04
44 17 7.39685144E-02-1.91349529E-04 1.40586482E-04 5.28586381E-02-1.86717466E-05
44 18 5.79517815E-05-3.92800349E-05-3.64174207E-05 3.02626195E-03 1.23962348E-02
44 19 1.18391127E-08-2.52843183E-07 9.16583291E-07 7.74945823E-04-5.95175324E-04
44 20-2.19075005E-01 5.76455753E-04-4.44013673E-04-1.63137439E-01-3.44836539E-05
44 21-4.47786388E-05 7.92622927E-05 4.87902147E-05 5.58842951E-03-9.50424794E-03
44 22-3.03312871E-08-1.63836293E-07-1.70604812E-06-7.75567709E-04 5.90942519E-04
44 23 2.19075290E-01-5.79807535E-04 4.39426298E-04 1.63137675E-01-3.38098740E-05
44 24-4.51804659E-05 7.89903398E-05 4.94993247E-05 5.58845721E-03-9.50426587E-03
44 25-7.58165836E-09 1.89644382E-06 2.33237903E-06-5.53063472E-04 4.20836548E-04
44 26 1.55000332E-01-3.57332350E-04 2.67877574E-04 9.94008859E-02 8.49654334E-05
44 27 6.83423382E-05-1.53307772E-04-8.85442937E-05-1.37047053E-02 1.47632785E-02
44 28 4.86140635E-08 2.79040473E-07 4.45915147E-07 5.48027941E-04-4.23642290E-04
44 29-1.54986318E-01 3.52071983E-04-2.70872933E-04-9.93941279E-02 3.80021731E-05
44 30 9.00148829E-05-1.28017056E-04-8.41181458E-05-6.23530961E-03 1.91538462E-02
44 31-1.37841384E-09-1.13578924E-06-1.17712898E-06 5.28262367E-04-4.04466033E-04
44 32-1.51152701E-01 3.83640631E-04-2.92035448E-04-1.09439768E-01-4.26486676E-05
44 33-2.32075738E-05 6.58562414E-05 3.67992572E-05 7.03855019E-03-4.89649948E-03
44 34-3.51838731E-06-1.80667183E-06 2.03085733E-05-1.56898941E-05-5.80543587E-03
44 35-2.07588013E-08 3.16004171E-07 6.23706744E-07 2.61403043E-04-2.03820179E-04
44 36-7.39685456E-02 1.86790491E-04-1.42432282E-04-5.28586349E-02-1.80509623E-05
44 37 5.77296605E-05-3.96786982E-05-3.50923072E-05 3.02627385E-03 1.23962171E-02
44 38 6.44341711E-09 8.52034716E-07 1.81077824E-08-2.62963603E-04 2.02529794E-04
44 39 7.39421781E-02-1.88359367E-04 1.45670670E-04 5.28412994E-02 7.48793425E-05
44 40 1.56722381E-05-9.05515806E-05-4.42942145E-05-1.23020571E-02 3.38620840E-03
44 41 3.75464614E-08-5.54292813E-08 6.27279336E-07-5.27411083E-04 4.01215638E-04
44 42 1.51139674E-01-3.83285813E-04 2.88518155E-04 1.09432386E-01-4.45883568E-06
44 43-4.02194368E-05 4.46782725E-05 3.32315303E-05 8.52641714E-04-8.53226791E-03
44 44-7.10980999E-07-8.50598737E-07 2.95156143E-05-2.28424611E-05-8.36285557E-03
44 45 1.34822565E-08 1.39138932E-07 9.55369019E-06-7.09907662E-06-2.65430461E-03
44 46 1.47927133E-06 8.73260101E-07 2.08732560E-05-1.59425918E-05-5.80494725E-03
44 47-1.69098478E-07-7.01205551E-07-2.07723596E-05 1.55317995E-05 5.80545059E-03
44 48 7.27201241E-07 3.58041328E-07-9.58852684E-06 7.28398473E-06 2.65525881E-03
44 49-1.67708159E-06-1.85965998E-06-2.95983819E-05 2.24287877E-05 8.36287238E-03
44 50 1.73197581E-06 1.03997793E-06 9.29358856E-06-7.37130728E-06-2.65526097E-03
44 51 1.59581134E-06 9.39948511E-07-9.44168749E-06 7.18385622E-06 2.65429518E-03
44 52-4.78887745E-06-2.34021233E-06-2.03373148E-05 1.56384066E-05 5.80495503E-03
45  1 1.01955344E-07 1.74408196E-06-1.09120796E-06-4.74441488E-04 3.58986566E-04
45  2 1.31819789E-01-3.91785766E-04 2.92884314E-04 1.08993137E-01-1.24188019E-04
45  3-2.74265597E-05 1.51614579E-04 7.54219265E-05 1.99046470E-02-5.81178672E-03
45  4-1.25995678E-07-1.12839361E-06 4.62029806E-06-8.10081121E-04 6.14348893E-04
45  5 2.24786513E-01-6.40287445E-04 4.92340740E-04 1.77872938E-01 4.47396370E-05
45  6 3.05196728E-05-7.52593098E-05-4.23612514E-05-7.11438374E-03 6.51166337E-03
45  7 1.55798016E-07 1.15908967E-06-4.58508483E-06-3.63355894E-04 2.76216131E-04
45  8 1.02030133E-01-2.58195311E-04 2.05704688E-04 7.45807747E-02 2.24337793E-05
45  9-7.66715031E-05 5.42377238E-05 4.85324141E-05-3.52985073E-03-1.61687879E-02
45 10-4.19908992E-08-2.39332112E-06-3.32401622E-06 3.65139394E-04-2.76328148E-04
45 11-1.02035664E-01 2.64263757E-04-2.07590875E-04-7.45859851E-02-9.86449279E-05
45 12-2.25825736E-05 1.21227501E-04 5.97435714E-05 1.58441147E-02-4.77723309E-03
45 13-3.12055166E-08 1.06179642E-06 8.23194418E-07 8.10898645E-04-6.06286213E-04
45 14-2.24783985E-01 6.39007736E-04-4.78855737E-04-1.77866971E-01 1.37381531E-05
45 15 4.41613475E-05-5.78995005E-05-3.99789946E-05-2.22913781E-03 9.38318133E-03
45 16-2.99910809E-08-5.74976125E-07 2.55529452E-06 4.75586905E-04-3.58637126E-04
45 17-1.31811843E-01 3.94905806E-04-2.98753330E-04-1.08985521E-01 2.86703098E-05
45 18-9.48713539E-05 6.62010441E-05 6.02427227E-05-4.60271293E-03-2.02198556E-02
45 19-6.16766161E-08 1.27318549E-06-1.01671016E-06 8.11712500E-08-6.06408216E-07
45 20 6.50270322E-06 2.00544463E-06-2.36562194E-06 4.45359169E-06 6.47034073E-05
45 21-2.93801895E-05-3.53232179E-05-6.58260765E-06-1.05484122E-02-6.20102967E-03
45 22-1.23306616E-07 7.64444089E-07 4.45973065E-06 1.37865880E-06 1.29865622E-06
45 23 6.44486028E-06-2.53485644E-06-1.74552106E-06 4.48064064E-06-6.51799984E-05
45 24 2.91441400E-05 3.60358584E-05 6.45826203E-06 1.05484561E-02 6.20107419E-03
45 25-1.78134966E-07-7.22837630E-08 4.06481703E-06-3.62848528E-04 2.78393062E-04
45 26 1.02030772E-01-2.66671596E-04 2.07810857E-04 7.45811818E-02-2.08626519E-05
45 27 7.47775493E-05-5.39148974E-05-4.71214084E-05 3.52989965E-03 1.61687664E-02
45 28-3.76516836E-08-7.35303573E-07 9.23888310E-07 3.62241880E-04-2.78969211E-04
45 29-1.02034975E-01 2.61445854E-04-2.02506172E-04-7.45854291E-02 9.66876660E-05
45 30 2.22807641E-05-1.18968430E-04-5.93937791E-05-1.58441451E-02 4.77729093E-03
45 31 5.83193222E-08-1.26418071E-06-3.02172738E-06 7.86810165E-04-6.04631921E-04
45 32-2.24784164E-01 6.20282164E-04-4.78650319E-04-1.77867122E-01-1.35101620E-05
45 33-4.42100049E-05 5.77201668E-05 3.93181450E-05 2.22906564E-03-9.38322742E-03
45 34-1.44941051E-06-7.06575781E-07 2.95605090E-05-2.26150497E-05-8.44556764E-03
45 35 1.79867519E-08 4.31212852E-07-5.34797186E-07 4.64160259E-04-3.58877846E-04
45 36-1.31812364E-01 3.84429212E-04-2.98598252E-04-1.08985908E-01-2.77138807E-05
45 37 9.44429506E-05-6.67290699E-05-5.82100792E-05 4.60274956E-03 2.02198599E-02
45 38-1.05727047E-07 4.61742415E-07 2.02141027E-06-4.64264420E-04 3.58040511E-04
45 39 1.31819738E-01-3.80815356E-04 2.93470240E-04 1.08993168E-01 1.21004816E-04
45 40 2.71476614E-05-1.48152477E-04-7.33211576E-05-1.99047025E-02 5.81187711E-03
45 41 1.00246485E-07-4.65204320E-09-2.36422230E-06-7.87323647E-04 5.99229345E-04
45 42 2.24786934E-01-6.20322726E-04 4.76535762E-04 1.77873392E-01-4.27458812E-05
45 43-3.07361136E-05 7.34819948E-05 4.27210460E-05 7.11437311E-03-6.51170401E-03
45 44 1.03033946E-06-2.17985859E-06-7.21283057E-08 1.30655270E-07 1.71618829E-07
45 45-7.31667771E-08-8.95293532E-07-1.74822282E-05 1.31761554E-05 4.83874536E-03
45 46-1.07995175E-06 1.24833749E-06-3.05167315E-05 2.30539433E-05 8.44555118E-03
45 47 1.05071378E-07-3.68687297E-07 3.04637227E-05-2.26894161E-05-8.44556612E-03
45 48-7.36452734E-08 5.01229446E-07 1.74642208E-05-1.30958793E-05-4.83840919E-03
45 49 7.19183392E-07-2.25866073E-07 6.26664829E-08-2.06512116E-08 1.88246466E-07
45 50 1.05001907E-06 5.83986665E-07 1.70208274E-05-1.30911614E-05-4.83842513E-03
45 51 1.67108972E-06 1.36433572E-06-1.70951460E-05 1.31779208E-05 4.83873732E-03
45 52-3.29448086E-06-2.45321183E-06-2.96804592E-05 2.25186702E-05 8.44557973E-03
46  1-5.63555830E-08 3.39172258E-07 1.10779189E-06 6.28546289E-04-4.72818562E-04
46  2-1.73842661E-01 5.20350549E-04-3.90254902E-04-1.43703065E-01-2.43618645E-05
46  3-4.51402491E-05 6.95021136E-05 4.51946277E-05 3.87458922E-03-9.59608387E-03
46  4 1.11917948E-07-3.54165120E-07-2.31425527E-06 8.23748258E-06-7.84756590E-06
46  5-2.77272306E-03 1.38800140E-05-1.06978034E-05-3.98884318E-03-1.21026903E-04
46  6 5.30495468E-05 6.79773563E-05 1.25314873E-05 1.95089127E-02 1.13705420E-02
46  7-2.56623693E-07-4.75878236E-07 4.47760330E-06-7.98279192E-04 6.08418609E-04
46  8 2.24452499E-01-6.51707191E-04 4.98067984E-04 1.83010954E-01 3.69425968E-05
46  9 5.12035604E-05-8.81461572E-05-5.52329091E-05-5.85254352E-03 1.09966644E-02
46 10-2.68797687E-07 2.66501190E-07 4.68346304E-06-8.07064773E-04 6.11014763E-04
46 11 2.24449363E-01-6.59280952E-04 5.02217114E-04 1.83007543E-01-4.12410273E-05
46 12-4.97867781E-05 9.10278054E-05 5.57903497E-05 6.75233199E-03-1.04686893E-02
46 13-6.55578432E-08 5.87287561E-07 3.25556436E-06 1.00145503E-05-8.01421895E-06
46 14-2.69726097E-03 1.20294762E-05-1.42882229E-05-3.92527108E-03-1.21462818E-04
46 15 5.42281666E-05 6.72346515E-05 1.12139319E-05 1.94223997E-02 1.15126154E-02
46 16 1.70652073E-07 1.10882567E-06-3.10068106E-06 6.28540046E-04-4.71124283E-04
46 17-1.73793503E-01 5.18419850E-04-3.91905114E-04-1.43658194E-01 4.04668118E-05
46 18 3.80813211E-05-7.85481329E-05-4.67783129E-05-6.49675375E-03 8.06068090E-03
46 19 6.09885110E-08 1.69321190E-06-1.21221293E-06 3.98787597E-07 1.62686586E-06
46 20 3.86859801E-05-1.58977863E-06-1.10006272E-06 2.89188453E-05 1.38855061E-04
46 21-6.26472013E-05-7.62078593E-05-1.47787604E-05-2.27306875E-02-1.33606194E-02
46 22-8.06420655E-09-1.74012336E-06-3.89137142E-06 2.59173773E-07-2.47417593E-08
46 23-3.91563571E-05 2.55567692E-06 1.12630805E-06-2.94454181E-05 1.40607584E-04
46 24-6.31738059E-05-7.74337783E-05-1.32430718E-05-2.27306078E-02-1.33605838E-02
46 25-5.73950572E-08 6.24601872E-07 3.50008784E-06 7.96043972E-04-6.03464541E-04
46 26-2.24452320E-01 6.52000985E-04-4.93812761E-04-1.83010843E-01 3.50435172E-05
46 27 5.21179464E-05-8.71614636E-05-5.44404774E-05-5.85250583E-03 1.09967193E-02
46 28 2.36679266E-08 1.16015694E-06 3.32241354E-06 7.87449101E-04-6.09483838E-04
46 29-2.24449966E-01 6.43067957E-04-5.02283338E-04-1.83008061E-01-4.18221451E-05
46 30-4.83148809E-05 9.01370260E-05 5.56471775E-05 6.75231250E-03-1.04686417E-02
46 31-1.49086973E-08-6.98619246E-07-3.00688742E-07-7.15459862E-06 8.18702917E-06
46 32 2.69691206E-03-1.03765100E-05 1.33851304E-05 3.92492480E-03-1.18289280E-04
46 33 5.40518690E-05 6.42374106E-05 1.23051705E-05 1.94224590E-02 1.15125951E-02
46 34-1.49756727E-07 2.97987050E-07-4.76158487E-07 3.56157669E-07 1.41212526E-04
46 35 6.55024887E-08-6.21586428E-07-3.74930806E-06-6.11215608E-04 4.68631140E-04
46 36 1.73793422E-01-5.06252970E-04 3.89621226E-04 1.43658107E-01 3.92191028E-05
46 37 3.77543971E-05-7.69734999E-05-4.58146695E-05-6.49676397E-03 8.06073737E-03
46 38 1.32907687E-07-7.57743880E-08-3.31628799E-06-6.06991677E-04 4.69081599E-04
46 39 1.73843119E-01-5.01730933E-04 3.88402830E-04 1.43703470E-01-2.36890899E-05
46 40-4.46813299E-05 6.83704198E-05 4.42600089E-05 3.87452392E-03-9.59606187E-03
46 41-4.04750014E-08 4.06153982E-07 1.71880139E-06-1.23797770E-05 6.30734001E-06
46 42 2.77338790E-03-1.42804013E-05 1.09143118E-05 3.98944108E-03-1.19095231E-04
46 43 5.32386724E-05 6.58565585E-05 1.23246941E-05 1.95089413E-02 1.13704932E-02
46 44 2.22263654E-08-3.92060922E-07 7.21156558E-08 6.68161082E-08 1.29294127E-06
46 45 8.58582567E-08 1.16597254E-07 2.41707782E-05-1.81716836E-05-6.68405669E-03
46 46-1.60762580E-06-8.47458034E-07 4.53173184E-07-4.10612386E-07-1.44074044E-04
46 47-6.33854740E-07-3.38080682E-07 5.39824577E-07-2.92539940E-07-1.41229054E-04
46 48-4.13649393E-07-4.24884588E-07 2.42026349E-05-1.80551801E-05-6.68218056E-03
46 49-2.24117317E-06-9.85658494E-07-1.54716072E-08-2.83581942E-08-1.30624621E-06
46 50-4.87389404E-07 7.19220748E-09-2.35753536E-05 1.79422856E-05 6.68216905E-03
46 51 1.12225048E-06 7.98114223E-07-2.33651086E-05 1.80001593E-05 6.68407919E-03
46 52 8.19444361E-07 3.09220525E-08-6.33653023E-07 3.10680463E-07 1.44096619E-04
47  1 1.89114866E-07 1.21436308E-06-3.62370292E-06-4.92381610E-04 3.71612521E-04
47  2 1.36495558E-01-4.94394467E-04 3.69042635E-04 1.36180684E-01-1.09956740E-04
47  3-2.84493700E-05 1.38406110E-04 6.97616627E-05 1.76041264E-02-6.04001499E-03
47  4-2.59501735E-07-1.28155713E-06 7.52553911E-06-6.30006937E-04 4.77541007E-04
47  5 1.75031382E-01-5.70539710E-04 4.32345023E-04 1.57848553E-01 8.60750389E-05
47  6-9.81469810E-06-7.62603408E-05-3.01222968E-05-1.37806341E-02-2.05788253E-03
47  7-2.35738218E-07-1.53827210E-06 1.93856248E-06 2.33624373E-04-1.78935650E-04
47  8-6.50655259E-02 2.33340466E-04-1.69109229E-04-6.39351229E-02 1.49006717E-04
47  9-2.84668811E-05-1.20539836E-04-4.41078859E-05-2.41233571E-02-5.97147202E-03
47 10-9.47057526E-08-6.09736234E-07-1.87742335E-06-2.34817686E-04 1.79256435E-04
47 11 6.51547011E-02-2.39900646E-04 1.74270235E-04 6.40177894E-02-1.04849672E-04
47 12 8.48290569E-05 2.00206152E-05-1.88096172E-05 1.69513265E-02 1.81702835E-02
47 13 1.76107135E-07 1.70173949E-06-5.54136901E-06 6.31792354E-04-4.71587362E-04
47 14-1.75016544E-01 5.65585136E-04-4.23380542E-04-1.57831346E-01-5.33701299E-05
47 15 5.18558121E-05 1.51431779E-06-1.67776832E-05 8.50881326E-03 1.10446912E-02
47 16-1.09132767E-07-5.80759152E-07 2.72102675E-06 4.92885503E-04-3.71650339E-04
47 17-1.36552252E-01 4.94939741E-04-3.69511195E-04-1.36230434E-01 2.05252234E-05
47 18-8.59888894E-05 6.54636659E-05 5.71508777E-05-3.28623655E-03-1.83167137E-02
47 19 1.21261864E-07 4.67083261E-08-7.81641320E-06 8.55295964E-04-6.61846035E-04
47 20-2.42512211E-01 7.79621200E-04-6.04475843E-04-2.20429666E-01-2.09427827E-05
47 21-2.66678797E-05 4.76106624E-05 2.91048426E-05 3.34331324E-03-5.69860753E-03
47 22-1.64671170E-07-2.59283779E-06 4.06298959E-06-8.62846362E-04 6.54320451E-04
47 23 2.42512522E-01-7.79810597E-04 5.89989847E-04 2.20430077E-01-2.01817351E-05
47 24-2.69707322E-05 4.71524673E-05 2.91892143E-05 3.34337311E-03-5.69859294E-03
47 25 1.24098566E-07 1.64028400E-06-8.87515676E-07-2.30416888E-04 1.72077524E-04
47 26 6.50657869E-02-2.21418880E-04 1.73934070E-04 6.39355012E-02 1.47731145E-04
47 27-2.72476772E-05-1.20483468E-04-4.42558672E-05-2.41233600E-02-5.97145363E-03
47 28 4.56797102E-08 7.46288201E-07 4.70357504E-06 2.27494508E-04-1.73518091E-04
47 29-6.51548168E-02 2.21164776E-04-1.73306121E-04-6.40179648E-02-1.03349121E-04
47 30 8.55728263E-05 1.77762950E-05-1.84946863E-05 1.69512966E-02 1.81702422E-02
47 31 1.68364968E-07 1.14111636E-06-4.79423340E-08-6.13403630E-04 4.72194243E-04
47 32 1.75016328E-01-5.54248726E-04 4.24443630E-04 1.57831077E-01-5.17510895E-05
47 33 5.17875198E-05-3.64303160E-08-1.60188153E-05 8.50883377E-03 1.10446735E-02
47 34-5.73824838E-07 1.00916418E-06-2.27283953E-05 1.73299541E-05 6.49269368E-03
47 35-9.99673126E-08-5.46993126E-07 1.11793794E-06-4.79984527E-04 3.69813882E-04
47 36 1.36552055E-01-4.79857855E-04 3.67215089E-04 1.36230253E-01 1.99210446E-05
47 37-8.56351176E-05 6.57140730E-05 5.53078611E-05-3.28624455E-03-1.83167038E-02
47 38 2.79099976E-08 1.06699444E-07-1.00241735E-07 4.78196598E-04-3.69242522E-04
47 39-1.36495722E-01 4.77509966E-04-3.68659457E-04-1.36180910E-01-1.06967779E-04
47 40-2.82433556E-05 1.35211134E-04 6.82096744E-05 1.76041334E-02-6.04006083E-03
47 41 8.81541537E-08 7.58669311E-08-3.36047961E-06 6.14740095E-04-4.67717038E-04
47 42-1.75031329E-01 5.54348835E-04-4.19530458E-04-1.57848614E-01 8.38571764E-05
47 43-9.55021608E-06-7.43069603E-05-3.01507557E-05-1.37806655E-02-2.05787259E-03
47 44 1.38608748E-06-2.86368504E-07 3.17671915E-05-2.43560788E-05-9.00272772E-03
47 45 1.37451997E-07-7.06596176E-07-1.85647873E-05 1.40681095E-05 5.16236899E-03
47 46-1.07744835E-07-2.68202655E-07-2.33479580E-05 1.76766930E-05 6.49290206E-03
47 47 5.66609494E-07-1.61419250E-06 2.34169566E-05-1.75483955E-05-6.49269739E-03
47 48-1.24551510E-07 9.23241114E-07 1.85959250E-05-1.40734007E-05-5.16451419E-03
47 49-1.80902968E-07 3.01889344E-06-3.19932767E-05 2.42978762E-05 9.00274687E-03
47 50 1.37853496E-07 1.15033490E-07-1.81969183E-05 1.40136776E-05 5.16449718E-03
47 51-1.08549704E-06-1.08700980E-06 1.80538184E-05-1.39627479E-05-5.16237718E-03
47 52 4.51834064E-07 1.76773752E-07 2.26456643E-05-1.73269411E-05-6.49291725E-03
48  1 4.47940976E-08 4.48477434E-07 1.71392534E-06-4.99175239E-04 3.76613722E-04
48  2 1.38156859E-01-6.91136805E-04 5.20774322E-04 1.92009078E-01 1.25235278E-04
48  3 2.97814173E-05-1.55016696E-04-7.74165411E-05-2.00253276E-02 6.36465020E-03
48  4 3.09047075E-07 2.45839077E-06-6.09333257E-08 6.11633844E-04-4.60118077E-04
48  5-1.69498718E-01 8.91909307E-04-6.70294073E-04-2.46043301E-01 5.76931619E-05
48  6-3.31953078E-05-2.44978541E-05 8.57527679E-08-9.25680225E-03-7.07689390E-03
48  7-1.97332456E-08-1.81087852E-06-6.91598118E-06 2.30548286E-04-1.78924034E-04
48  8-6.54006516E-02 2.52270456E-04-2.00906552E-04-7.65567858E-02-1.77466216E-04
48  9 4.15899083E-05 1.35876308E-04 4.67888248E-05 2.86454205E-02 8.61607940E-03
48 10 2.39484280E-07 2.02183357E-06 1.00086174E-05 2.36073317E-04-1.78104752E-04
48 11-6.54094048E-02 2.76250736E-04-1.84498522E-04-7.65498981E-02-1.32994054E-04
48 12 9.75548286E-05 3.54392256E-05-1.58444401E-05 2.14610587E-02 2.08383798E-02
48 13-9.58200838E-08 1.52640762E-06 8.21804418E-06 6.12212018E-04-4.56544259E-04
48 14-1.69485732E-01 8.80301327E-04-6.73093778E-04-2.46030558E-01 6.68157689E-05
48 15-2.18045159E-05-4.50112530E-05-1.25929342E-05-1.06874223E-02-4.64663284E-03
48 16 3.55820084E-08-1.48566033E-06-1.08374225E-05-5.00000878E-04 3.73874931E-04
48 17 1.38160624E-01-6.91994433E-04 5.14120933E-04 1.92014904E-01 2.61956833E-05
48 18-9.69489360E-05 7.07532527E-05 6.28816861E-05-4.18063717E-03-2.05923172E-02
48 19-6.23424868E-07-1.76674103E-06 1.96954808E-05-8.18676779E-04 6.33060777E-04
48 20 2.32204100E-01-1.13845262E-03 8.69103702E-04 3.17404528E-01 2.87649713E-06
48 21 4.56408884E-06-7.44058597E-06-4.39490245E-06-5.19268262E-04 8.82986748E-04
48 22 3.74750452E-07-2.20681543E-06-2.84961741E-05-8.26846661E-04 6.26504742E-04
48 23 2.32204115E-01-1.12213782E-03 8.72056265E-04 3.17404658E-01-3.66347957E-06
48 24-3.93736810E-06 7.60084767E-06 4.89220831E-06 5.19276979E-04-8.82960273E-04
48 25-2.02209722E-07-1.25424932E-06 4.81883600E-07 2.32577221E-04-1.73878048E-04
48 26-6.54009494E-02 2.65790561E-04-2.34387684E-04-7.65569295E-02 1.75251317E-04
48 27-3.92811373E-05-1.35970180E-04-4.74937358E-05-2.86453941E-02-8.61607557E-03
48 28 5.19688953E-07 2.71377745E-06-3.34563642E-06 2.29637606E-04-1.76180927E-04
48 29-6.54094230E-02 2.97280038E-04-2.14093692E-04-7.65497769E-02 1.30925835E-04
48 30-9.81992012E-05-3.27266337E-05 1.60265387E-05-2.14610776E-02-2.08383483E-02
48 31 6.12827158E-07 4.67148269E-07-2.55264037E-05 5.94623821E-04-4.57218402E-04
48 32-1.69485937E-01 8.75861193E-04-6.70054122E-04-2.46030801E-01-6.51056381E-05
48 33 2.15042507E-05 4.36013874E-05 1.22072025E-05 1.06874249E-02 4.64661801E-03
48 34 1.84879269E-06-6.46661840E-06 2.53335107E-05-1.93107408E-05-7.21297867E-03
48 35-5.13521299E-07-1.35455692E-06 1.34974450E-05-4.85459831E-04 3.73145892E-04
48 36 1.38160627E-01-6.86756033E-04 5.21362045E-04 1.92014871E-01-2.52039632E-05
48 37 9.65124207E-05-7.13084576E-05-6.08451537E-05 4.18063469E-03 2.05923560E-02
48 38 2.38119928E-07 8.57447596E-07-8.25388531E-06-4.83921637E-04 3.72359155E-04
48 39 1.38157226E-01-6.72413009E-04 5.29839807E-04 1.92009448E-01-1.21749375E-04
48 40-2.98889830E-05 1.51638358E-04 7.62801996E-05 2.00253336E-02-6.36466427E-03
48 41-1.78741150E-07 1.71900746E-07 2.03882367E-05 5.93924430E-04-4.55317463E-04
48 42-1.69498763E-01 8.57209695E-04-6.73620601E-04-2.46043365E-01-5.60389725E-05
48 43 3.30498184E-05 2.29891541E-05 2.30443791E-07 9.25684732E-03 7.07687799E-03
48 44-4.54036113E-07 6.77171275E-06-3.59934758E-05 2.77060536E-05 1.02048181E-02
48 45-1.02272461E-06-1.89049975E-06-2.58591861E-05 1.94257335E-05 7.14106707E-03
48 46-2.56016826E-07 3.13663479E-07 2.61027919E-05-1.96264316E-05-7.21358987E-03
48 47 4.61231828E-07-4.20163175E-07 2.60294659E-05-1.92790878E-05-7.21296482E-03
48 48 5.81434943E-07 3.88663669E-06-2.57288261E-05 1.94972205E-05 7.14154696E-03
48 49 2.18759265E-07 7.52987764E-08-3.62291854E-05 2.73717749E-05 1.02048324E-02
48 50 8.56931872E-07 5.02001799E-06-2.49541490E-05 1.93304610E-05 7.14156007E-03
48 51-1.33385107E-06-5.62160794E-06-2.49890105E-05 1.92011158E-05 7.14105878E-03
48 52-6.71508927E-07 4.41207164E-06 2.52553192E-05-1.92678163E-05-7.21361430E-03
49  1-4.35114502E-07-1.59052449E-06 8.68750952E-06-6.46117359E-04 4.86089627E-04
49  2 1.78635192E-01-1.16497568E-03 8.86844611E-04 3.23272804E-01-5.05357873E-05
49  3-5.12607475E-05 1.01796535E-04 6.16229999E-05 8.06704243E-03-1.09512472E-02
49  4 3.49651549E-08-3.93565130E-07-8.77186564E-06-1.42258599E-06 2.09548986E-06
49  5 8.97568901E-04 4.30628236E-05-3.88645081E-05-1.08178010E-02 1.57558454E-04
49  6-7.02892717E-05-8.72691821E-05-1.55289083E-05-2.53708261E-02-1.49656929E-02
49  7-3.20775108E-07-1.08251240E-06 1.89286557E-05 8.03332443E-04-6.11913368E-04
49  8-2.25048550E-01 1.26550840E-03-9.69674359E-04-3.59516007E-01 6.27001862E-05
49  9 7.70742377E-05-1.39774424E-04-8.63560914E-05-1.00549250E-02 1.64002423E-02
49 10-3.43969767E-08 2.12622831E-06 5.57851790E-07-8.06778645E-04 6.10728151E-04
49 11 2.25072762E-01-1.28145023E-03 1.00255428E-03 3.59563589E-01 5.81385524E-05
49 12 7.89813211E-05-1.37119873E-04-8.48876339E-05-9.43587651E-03 1.67582203E-02
49 13-5.21633402E-07-3.01444299E-06 1.21709175E-05 2.40038365E-07-1.81122675E-06
49 14-9.14715738E-04-3.83317991E-05 1.37191976E-05 1.07821575E-02-1.58701235E-04
49 15 7.01165265E-05 8.85847088E-05 1.46894926E-05 2.54155730E-02 1.48905368E-02
49 16 2.86973834E-07 5.82150588E-07-1.77796236E-05 6.45218231E-04-4.84820610E-04
49 17-1.78622343E-01 1.15990850E-03-8.78783765E-04-3.23246547E-01-3.55614479E-05
49 18-5.82345324E-05 9.37959802E-05 5.98615334E-05 5.64312891E-03-1.23772531E-02
49 19 2.49967462E-07 3.70373732E-06 1.01905338E-05-2.23802193E-06 1.21083986E-06
49 20-2.15883085E-05-1.27745734E-07-6.35595509E-06-2.76646942E-05-1.80464606E-04
49 21 8.13495615E-05 9.91150441E-05 1.94610927E-05 2.94957640E-02 1.73416626E-02
49 22 7.95170375E-07 2.76697026E-06-2.56439158E-05 2.55862649E-06 3.18352080E-07
49 23-2.13957185E-05 1.48509091E-08 1.19635466E-05-2.77670187E-05 1.81949571E-04
49 24-8.18192237E-05-1.00130347E-04-1.73765959E-05-2.94957282E-02-1.73416589E-02
49 25-1.35733271E-07 9.95430086E-07 1.29907075E-05 7.96719135E-04-6.05651166E-04
49 26-2.25048594E-01 1.26472663E-03-9.67380856E-04-3.59515950E-01-6.08897460E-05
49 27-7.71061069E-05 1.37995853E-04 8.47247663E-05 1.00549131E-02-1.64002743E-02
49 28-2.10382067E-08-3.49785606E-07 2.27003834E-06-7.92180373E-04 6.10881604E-04
49 29 2.25072851E-01-1.26834032E-03 9.74810306E-04 3.59563654E-01-5.80171257E-05
49 30-7.81771626E-05 1.36194288E-04 8.50434754E-05 9.43587968E-03-1.67582191E-02
49 31-2.55678396E-07-1.25823683E-06 1.40080672E-06 4.08859586E-06-3.53291454E-06
49 32-9.14806882E-04-3.83412275E-05 3.05252642E-05 1.07821407E-02 1.54701336E-04
49 33-6.97095038E-05-8.49918327E-05-1.68580335E-05-2.54156159E-02-1.48905027E-02
49 34 1.91050676E-06 3.67520869E-06 1.08824456E-06-4.94145804E-07-2.32155848E-04
49 35-8.82462122E-08 1.84268801E-07-3.36322217E-06 6.27785039E-04-4.81521252E-04
49 36-1.78622280E-01 1.13521686E-03-8.74260353E-04-3.23246409E-01 3.41986584E-05
49 37 5.79546118E-05-9.21532702E-05-5.86742381E-05-5.64313501E-03 1.23772751E-02
49 38 2.45053408E-07-1.05004399E-06-1.66228960E-05-6.24320627E-04 4.82123254E-04
49 39 1.78635340E-01-1.12285917E-03 8.67005278E-04 3.23273132E-01 4.87092968E-05
49 40 5.11656912E-05-9.98749880E-05-6.02588556E-05-8.06704221E-03 1.09512723E-02
49 41-4.87621364E-07-1.55792451E-06 1.16983485E-05-3.36079858E-06 4.12170951E-06
49 42 8.97302204E-04 5.24415004E-05-2.40004821E-05-1.08181848E-02-1.54729283E-04
49 43 7.00870962E-05 8.46421869E-05 1.52620113E-05 2.53708533E-02 1.49656432E-02
49 44-3.49538364E-06-1.26755755E-05-4.84878458E-08 3.43967288E-08-6.69008852E-07
49 45 2.02036167E-07 5.48121139E-06-3.29126297E-05 2.45574865E-05 9.08895642E-03
49 46 2.25575987E-06-1.27677913E-06-1.06643525E-06 5.82272797E-07 2.30251624E-04
49 47 2.12205107E-06 9.31897032E-06 7.56448487E-07-4.24965203E-07-2.32126704E-04
49 48-6.04182472E-07-2.57150735E-06 3.30013163E-05-2.45912753E-05-9.08750891E-03
49 49-3.89839856E-06-1.13634365E-05 1.37279083E-08-2.43018071E-07-7.74786701E-07
49 50-1.55934518E-06-2.62365758E-07 3.19793752E-05-2.44382592E-05-9.08748654E-03
49 51-1.50722590E-07 4.42199003E-06-3.20109349E-05 2.44594740E-05 9.08898645E-03
49 52 1.92966789E-06 1.23470829E-06-8.18236110E-07 8.65935165E-07 2.30264022E-04
50  1-3.28324525E-07 2.71916524E-06 1.93527609E-05-4.25134037E-04 3.19432930E-04
50  2 1.17660818E-01-8.34422560E-04 6.15084324E-04 2.29464160E-01 1.51926681E-04
50  3 4.25198465E-05-1.94446528E-04-9.95147975E-05-2.43134872E-02 9.09853170E-03
50  4-5.62005435E-07 3.27392063E-07 1.13295474E-05 8.01264247E-04-6.09727042E-04
50  5-2.22532847E-01 1.49797364E-03-1.13840729E-03-4.14387468E-01 2.68647583E-05
50  6 4.16745092E-05-6.85392675E-05-4.30587135E-05-4.21239915E-03 8.92205641E-03
50  7 6.88165578E-07 2.20473744E-06-3.41782425E-05-4.47291947E-04 3.41288003E-04
50  8 1.25737525E-01-7.13797886E-04 5.20605533E-04 1.98020652E-01-1.31164008E-05
50  9 1.06356837E-04-9.32404360E-05-7.57706435E-05 1.89598803E-03 2.25223226E-02
50 10-5.26983556E-07-4.54915785E-07 3.13480631E-06-4.52947562E-04 3.39007619E-04
50 11 1.25754819E-01-7.01857359E-04 5.02604056E-04 1.98028012E-01-1.27635292E-04
50 12-4.45715464E-05 1.72206838E-04 8.80543902E-05 2.05955333E-02-9.29780226E-03
50 13 2.59135701E-07 2.74777952E-06 4.24176263E-06 8.01308957E-04-5.99200146E-04
50 14-2.22513477E-01 1.49438150E-03-1.09439624E-03-4.14338888E-01-3.58764218E-05
50 15-3.80801691E-05 7.39565909E-05 4.48695827E-05 5.75183951E-03-8.01640784E-03
50 16-7.68346633E-07-4.27576491E-07 2.86255893E-05-4.26550657E-04 3.18646210E-04
50 17 1.17613486E-01-8.26432828E-04 6.32092420E-04 2.29372207E-01 2.40200426E-05
50 18-1.20240711E-04 9.62206680E-05 8.20730011E-05-3.87512044E-03-2.56722339E-02
50 19-9.97585681E-07-3.71694436E-06 4.83102071E-05 2.36328155E-06 2.84089001E-06
50 20 1.34969735E-05-2.22677270E-06 3.45338686E-05 2.82136003E-06 6.65936905E-05
50 21-2.95607936E-05-3.70328969E-05-5.98092776E-06-1.07294882E-02-6.30596390E-03
50 22-5.50870611E-07-9.46568100E-07-1.09199723E-05 1.86081656E-06 5.32395262E-06
50 23-1.30446961E-05-3.63441645E-05-1.96571720E-06-2.19433077E-06 6.60179434E-05
50 24-2.98577287E-05-3.61602147E-05-6.39274661E-06-1.07294977E-02-6.30597522E-03
50 25 1.84885035E-07 6.78173474E-07-2.68803683E-06 4.45951841E-04-3.40184533E-04
50 26-1.25737920E-01 6.44625419E-04-5.32548493E-04-1.98021638E-01-1.13091338E-05
50 27 1.04268029E-04-9.29588948E-05-7.39536475E-05 1.89595352E-03 2.25223327E-02
50 28-3.38404249E-07-3.74967496E-07 1.21060971E-05 4.39995411E-04-3.44418196E-04
50 29-1.25754966E-01 7.32823130E-04-4.88259778E-04-1.98028307E-01-1.26074397E-04
50 30-4.28727571E-05 1.68947154E-04 8.74984896E-05 2.05955420E-02-9.29790030E-03
50 31 4.87218543E-07 1.15828541E-06-3.77916927E-05-7.78224542E-04 5.98857792E-04
50 32 2.22513759E-01-1.43686145E-03 1.08540062E-03 4.14339623E-01-3.53182562E-05
50 33-3.77871199E-05 7.31053761E-05 4.43138385E-05 5.75185626E-03-8.01644492E-03
50 34-3.92436371E-06-2.08526937E-05-4.46045248E-05 3.44458546E-05 1.27279726E-02
50 35-9.67387402E-07-1.85111251E-06 3.21877131E-05 4.13873554E-04-3.18427979E-04
50 36-1.17613676E-01 7.89460890E-04-6.26405857E-04-2.29372836E-01 2.35588573E-05
50 37-1.19804804E-04 9.62459463E-05 7.96653451E-05-3.87511057E-03-2.56722614E-02
50 38 2.98059202E-07-8.48815628E-07-2.45893597E-05 4.12490281E-04-3.17964625E-04
50 39-1.17660883E-01 8.09804633E-04-6.12120985E-04-2.29464223E-01 1.47747756E-04
50 40 4.21617734E-05-1.89909530E-04-9.70561417E-05-2.43135098E-02 9.09859777E-03
50 41-2.33127067E-07-7.24644642E-07 2.05844574E-05-7.80268602E-04 5.94518625E-04
50 42 2.22533138E-01-1.44298356E-03 1.08824395E-03 4.14388192E-01 2.49736826E-05
50 43 4.23679565E-05-6.73416391E-05-4.30334580E-05-4.21239059E-03 8.92212452E-03
50 44-1.84166770E-06 2.11778871E-05-7.58405275E-08 4.71635384E-08 7.63653525E-07
50 45-3.37816823E-06-2.42646782E-05-2.35261805E-05 1.76436207E-05 6.52445702E-03
50 46-3.16055267E-06-1.86962355E-05 4.58542624E-05-3.50704807E-05-1.27290258E-02
50 47-2.71408340E-06-2.32863746E-05 4.56989910E-05-3.45069399E-05-1.27279519E-02
50 48-1.24665273E-06-1.18379822E-05-2.37960788E-05 1.75850351E-05 6.52254653E-03
50 49 4.45120692E-07-1.88122143E-05 4.30382937E-07 3.67622695E-07-6.59048071E-07
50 50-1.02902305E-06 4.72025805E-06 2.31427807E-05-1.76425955E-05-6.52258320E-03
50 51 1.81012535E-06 6.41471427E-06 2.28662675E-05-1.79448259E-05-6.52439753E-03
50 52 2.72299515E-06 1.84345000E-05-4.46168149E-05 3.41874594E-05 1.27290618E-02
51  1 2.00638163E-02-1.82485952E-02-6.58484981E-01 4.95935782E-02 7.03530615E-02
51  2-2.13333524E-05 8.04836703E-02 2.59088762E-01-4.43746570E-04-5.63485384E-03
51  3-2.50637171E-04 5.88549101E-03 3.70978843E-03-5.57292568E-05 3.05683513E-05
51  4 1.36522550E-02-1.41885577E-02-3.73208094E-01-2.28428689E-02 7.66259107E-02
51  5-2.62366448E-04-2.94043002E-01 2.12315319E-01-1.56025554E-03-1.37386890E-03
51  6-3.33985989E-03 4.71372879E-03-4.87921575E-03-1.12567804E-05 4.78980283E-06
51  7-1.32719314E-03-2.57672782E-02 7.41216052E-02 1.71222562E-02-9.89569349E-03
51  8 5.07471674E-05 1.45530829E-01-1.44070757E-01 8.26432037E-04 8.09083697E-03
51  9-5.44599561E-03-2.64484136E-03 7.64457964E-03 2.77958051E-05 3.04205705E-05
51 10-1.33125810E-03-2.57810482E-02 7.41748627E-02-3.18412352E-04 1.97815741E-02
51 11-9.16293117E-05-5.50985566E-02 1.96639161E-01-8.11041513E-04 3.38279293E-03
51 12-7.34618007E-04-2.64817492E-03 1.06603584E-02-6.80358563E-06 3.88575727E-05
51 13 1.36494975E-02-1.41859998E-02-3.73123857E-01 5.58492792E-02-5.72116897E-02
51 14 3.86524718E-04 4.25555082E-02-3.60039887E-01 1.20508277E-03-6.46968786E-03
51 15 1.75687812E-03 4.71280974E-03-1.59864574E-03-4.44480572E-05 5.91761457E-06
51 16 2.00650704E-02-1.82343905E-02-6.58420903E-01 8.55921613E-02 9.10266552E-03
51 17 2.71472942E-04 2.65438118E-01-5.56713145E-02 1.07257542E-03 1.20663403E-03
51 18-7.09569091E-03 5.88905688E-03-6.90329169E-04-1.79655234E-05 4.11256572E-05
51 19 1.63496356E-02 7.68875739E-03-5.67307027E-01-4.20129433E-02 7.14642367E-02
51 20-2.92348910E-04-1.59570155E-01 2.71868253E-01-1.17634130E-03-6.42939672E-03
51 21-3.48493442E-03 9.91433114E-03-3.04887437E-03-5.60345936E-05 2.66522247E-05
51 22 1.63496356E-02 7.68974899E-03-5.67306414E-01 4.20122591E-02-7.14615098E-02
51 23 3.90978488E-04 1.59548280E-01-2.71853488E-01 1.42045151E-03-6.42950170E-03
51 24-3.48486801E-03 9.91436971E-03-3.04869396E-03-6.15837439E-05 3.52659592E-05
51 25-1.32778515E-03-2.57691160E-02 7.41462126E-02-1.71222055E-02 9.89643814E-03
51 26-1.27664411E-04-1.45539985E-01 1.44053699E-01-9.89556939E-04 8.09137109E-03
51 27-5.44610812E-03-2.64526298E-03 7.64399114E-03 1.90981114E-05 4.21709943E-05
51 28-1.33092251E-03-2.57805667E-02 7.41612445E-02 3.18180979E-04-1.97811259E-02
51 29 1.42644516E-05 5.51118103E-02-1.96655002E-01 6.34809904E-04 3.38245876E-03
51 30-7.34615708E-04-2.64784305E-03 1.06609604E-02-1.30139488E-06 2.45244981E-05
51 31 1.36499966E-02-1.41876315E-02-3.73145902E-01-5.58513981E-02 5.72152572E-02
51 32-3.16033320E-04-4.25601649E-02 3.60062364E-01-1.02809038E-03-6.46984428E-03
51 33 1.75696877E-03 4.71287551E-03-1.59873638E-03-3.81673185E-05 7.85571495E-07
51 34 1.47659642E-02 5.88246875E-01-6.60992559E-03 2.62433906E-03-2.78257325E-05
51 35 2.00658143E-02-1.82346305E-02-6.58447446E-01-8.55955606E-02-9.10274748E-03
51 36-2.88187047E-04-2.65444703E-01 5.56726143E-02-1.12423352E-03 1.20663759E-03
51 37-7.09598156E-03 5.88934396E-03-6.90440855E-04-1.69078489E-05 3.44513763E-05
51 38 2.00641506E-02-1.82495867E-02-6.58494371E-01-4.95951207E-02-7.03549459E-02
51 39 5.27436749E-07-8.04888826E-02-2.59097918E-01 3.77009487E-04-5.63489519E-03
51 40-2.50619775E-04 5.88551497E-03 3.70981722E-03-5.95252777E-05 3.41710768E-05
51 41 1.36523183E-02-1.41896523E-02-3.73209178E-01 2.28427817E-02-7.66263004E-02
51 42 3.21635654E-04 2.94038337E-01-2.12321037E-01 1.69103662E-03-1.37391253E-03
51 43-3.33974986E-03 4.71366239E-03-4.87921691E-03-1.27310877E-05 1.10174061E-05
51 44-3.07529977E-03 5.39816644E-01-3.29634675E-03 5.59973542E-03-2.34287831E-05
51 45 2.74861961E-02 6.90605907E-01 5.57116600E-03 6.99617120E-03 7.89174358E-07
51 46 1.47715092E-02 5.88325238E-01 9.19298031E-04 7.04998372E-03-1.40423482E-05
51 47 1.47650137E-02 5.88212874E-01 6.60965684E-03-2.62417662E-03 3.30704295E-05
51 48 2.74855522E-02 6.90505832E-01 8.82196662E-03 1.46511323E-03 2.73560358E-05
51 49-3.07591730E-03 5.39794162E-01 3.29641632E-03-5.59962845E-03 3.04513068E-05
51 50 2.74864089E-02 6.90529173E-01-8.82233264E-03-1.46520719E-03-2.75522195E-05
51 51 2.74867487E-02 6.90626033E-01-5.57125899E-03-6.99636626E-03-1.33963867E-06
51 52 1.47715208E-02 5.88333672E-01-9.19230901E-04-7.05002291E-03 1.80379656E-05
52  1-1.24051952E-02-1.88483444E-02 4.99814688E-01-9.61000159E-03-2.93026935E-02
52  2 2.00812074E-05 2.30846883E-01 2.87941948E-03 7.43010941E-04 3.81587404E-03
52  3 2.96871315E-03-6.78458719E-03 1.12146252E-03 4.63520938E-05-3.06970662E-05
52  4-8.35477929E-03 2.68347734E-02 4.66083951E-01 4.40360833E-02-7.52914507E-02
52  5 4.30372070E-04 6.31298340E-01-3.23612466E-01 3.33908857E-03-8.84254475E-04
52  6 2.03571339E-04 6.80683135E-04-1.15751100E-03-1.36132273E-06-1.01579379E-05
52  7-2.80203647E-02-6.91139317E-02 1.15187496E+00 1.64191447E-02-3.94055879E-02
52  8 8.53056769E-05 1.90110691E-02 9.56099716E-01-2.72644388E-03 4.66520385E-03
52  9 1.32053554E-02-1.78705593E-02-1.39160168E-02 1.39790855E-04-1.60065543E-04
52 10 2.80190276E-02 6.91074444E-02-1.15176276E+00 2.64494889E-02-3.35166081E-02
52 11 1.02681629E-04-8.44336138E-01 4.48636591E-01-4.41824948E-03-9.42491227E-04
52 12-1.69274045E-02 1.78698957E-02 1.15240632E-02-1.15345636E-04 1.64521948E-04
52 13 8.35059747E-03-2.68468641E-02-4.65909995E-01 4.43763933E-02-7.51004500E-02
52 14 4.30219317E-04-2.40925142E-02-7.09080979E-01 2.00309242E-03 9.06225030E-04
52 15-2.23489914E-04-6.82735116E-04 1.14159206E-03-2.26532648E-06 7.82966854E-06
52 16 1.24058814E-02 1.88402648E-02-4.99946997E-01 3.02966348E-02-5.85856230E-03
52 17 9.94601821E-05-1.14729226E-01-2.00307416E-01 5.43404610E-05-3.99448426E-03
52 18-2.79029397E-03 6.78477823E-03-1.00797004E-03-4.30886653E-05 3.31383147E-05
52 19 3.83858448E-04 5.84111851E-02 6.33063857E-02 5.97699830E-02-1.01673922E-01
52 20 5.92231167E-04 6.29716012E-01-1.07085623E+00 5.41026891E-03-1.55660776E-03
52 21-5.43870185E-03 6.99530960E-03 4.03291673E-03-4.10511901E-05 4.36601658E-05
52 22-3.83552971E-04-5.84110083E-02-6.33181252E-02 5.97704582E-02-1.01674953E-01
52 23 5.91330200E-04 6.29692654E-01-1.07087474E+00 5.39497314E-03 1.55633731E-03
52 24 5.43878497E-03-6.99512228E-03-4.03284596E-03 3.97470995E-05-4.38255078E-05
52 25 2.80203578E-02 6.91135213E-02-1.15186960E+00 1.64192000E-02-3.94056113E-02
52 26 8.16790870E-05 1.89831382E-02 9.56106966E-01-2.68962028E-03-4.66485563E-03
52 27-1.32056831E-02 1.78705388E-02 1.39161235E-02-1.39606937E-04 1.58759232E-04
52 28-2.80190261E-02-6.91077973E-02 1.15175993E+00 2.64493393E-02-3.35172612E-02
52 29 1.02275422E-04-8.44329228E-01 4.48658607E-01-4.37668047E-03 9.42598391E-04
52 30 1.69273277E-02-1.78699261E-02-1.15241063E-02 1.13961491E-04-1.64153392E-04
52 31-8.35029463E-03 2.68472774E-02 4.65899310E-01 4.43760112E-02-7.51005787E-02
52 32 4.26349817E-04-2.40908656E-02-7.09085596E-01 2.00635987E-03-9.06268200E-04
52 33 2.23362533E-04 6.82905667E-04-1.14155314E-03 1.44444855E-06-7.31177875E-06
52 34-1.63605106E-02-7.83845881E-01 7.70352286E-03-2.12470183E-03 3.73045183E-05
52 35-1.24056533E-02-1.88408557E-02 4.99942102E-01 3.02954557E-02-5.85863413E-03
52 36 9.69161743E-05-1.14736494E-01-2.00309231E-01 6.32907088E-05 3.99453117E-03
52 37 2.79022614E-03-6.78475732E-03 1.00799143E-03 4.18750921E-05-3.33545806E-05
52 38 1.24056987E-02 1.88483281E-02-4.99833431E-01-9.61109227E-03-2.93044308E-02
52 39 1.91236526E-05 2.30848776E-01 2.87345090E-03 7.22601335E-04-3.81601366E-03
52 40-2.96876949E-03 6.78478315E-03-1.12139978E-03-4.56931698E-05 3.06476296E-05
52 41 8.35493557E-03-2.68357674E-02-4.66086324E-01 4.40368739E-02-7.52935144E-02
52 42 4.26115514E-04 6.31310242E-01-3.23625652E-01 3.26558825E-03 8.84259170E-04
52 43-2.03580910E-04-6.80678260E-04 1.15736243E-03 9.56012485E-07 9.48837693E-06
52 44-2.89469753E-02-1.25150255E+00 1.28811132E-03-2.19164764E-03 1.78410360E-05
52 45-2.66717684E-03-9.47291090E-02-4.99736940E-03-3.52865202E-03-9.44230616E-06
52 46-1.63631586E-02-7.83730922E-01-1.88765208E-03-7.76392086E-03 1.91834422E-05
52 47 1.63606864E-02 7.83847898E-01 7.70356102E-03-2.12485737E-03 3.84041497E-05
52 48 2.66877419E-03 9.48779131E-02 5.51632977E-03 2.65029002E-03 1.15192890E-05
52 49 2.89468591E-02 1.25151159E+00 1.28800428E-03-2.19185514E-03 1.79488172E-05
52 50-2.66834257E-03-9.48658320E-02 5.51624699E-03 2.65032965E-03 1.11171584E-05
52 51 2.66760046E-03 9.47435581E-02-4.99753453E-03-3.52880773E-03-9.07554200E-06
52 52 1.63634018E-02 7.83750330E-01-1.88782517E-03-7.76406434E-03 1.88913750E-05
53  1 1.77709933E-02-2.53463826E-02-5.96032765E-01 5.50412878E-02 8.33488123E-02
53  2-5.68253559E-05 1.66864269E-01 2.86513559E-01-2.69831355E-04-3.56820432E-03
53  3-9.31052080E-04 4.49925640E-03 1.48563544E-03-3.06387867E-05 1.66114960E-05
53  4 1.14613353E-02-3.35188047E-02-4.20985203E-01-3.55609558E-02 5.68610571E-02
53  5-1.97408649E-04-1.75612752E-01 2.42653950E-01-1.06212954E-03-4.44545421E-03
53  6 2.58181346E-03 1.86364075E-03-3.07117656E-03-1.57503928E-05-2.29205179E-05
53  7-2.36779024E-03-2.02518916E-02 1.05194175E-01-9.99414687E-04 3.84237356E-04
53  8-1.14915318E-04 1.85431667E-01-4.27928167E-02 5.25397556E-04 1.25159241E-02
53  9-1.09850114E-02-1.53091275E-03-3.73933351E-03 8.07570968E-05-5.88496620E-08
53 10-2.36720889E-03-2.02609685E-02 1.05079971E-01-1.54132217E-04-1.04709307E-03
53 11-1.02114472E-04 5.27084312E-02 1.82595539E-01-5.47259083E-04-8.17909109E-03
53 12 9.71075608E-03-1.53166499E-03 9.55467641E-03-6.22237709E-05 1.81057304E-05
53 13 1.14587214E-02-3.35145120E-02-4.20981993E-01 3.23907248E-02-5.87085508E-02
53 14 3.64494907E-04 1.26703962E-01-2.71291766E-01 1.42621145E-03-1.34248346E-03
53 15-5.19682586E-04 1.86216605E-03-5.06540298E-03-6.25607216E-06-3.67764023E-06
53 16 1.77701615E-02-2.53359669E-02-5.95933982E-01 9.95948774E-02 7.54032621E-03
53 17 3.02799389E-04 3.31441699E-01 6.54633334E-03 1.07064185E-03-4.60763987E-04
53 18-4.03956043E-03 4.50032442E-03-5.13399325E-04-2.03875829E-05 3.35947481E-05
53 19 4.72719618E-06 4.37758282E-06-2.68307792E-04-2.86700985E-02-1.68433926E-02
53 20 8.81099552E-05 1.40604914E-01 8.26362072E-02 6.38865316E-04-7.81486954E-03
53 21 7.81153542E-03 3.33411516E-06 5.02020554E-03-3.81924350E-05-2.04521075E-05
53 22-4.33282859E-06-3.93364800E-06 2.52080202E-04-2.86690634E-02-1.68450194E-02
53 23 8.02036501E-05 1.40606736E-01 8.26303585E-02 6.30030489E-04 7.81463567E-03
53 24-7.81166581E-03-2.96985581E-06-5.02027302E-03 3.79469368E-05 1.92397478E-05
53 25 2.36762583E-03 2.02508284E-02-1.05187274E-01-9.99864762E-04 3.84249570E-04
53 26-1.11874657E-04 1.85427326E-01-4.27884169E-02 5.22293095E-04-1.25155831E-02
53 27 1.09848263E-02 1.53075687E-03 3.73959226E-03-8.03298462E-05 1.37925446E-06
53 28 2.36715645E-03 2.02601061E-02-1.05078131E-01-1.54061664E-04-1.04739805E-03
53 29-1.14173991E-04 5.27089341E-02 1.82589213E-01-5.72102303E-04 8.17913780E-03
53 30-9.71074226E-03 1.53160445E-03-9.55437864E-03 6.14955621E-05-1.78282074E-05
53 31-1.14583893E-02 3.35139391E-02 4.20974168E-01 3.23890952E-02-5.87069276E-02
53 32 3.65945519E-04 1.26703793E-01-2.71278716E-01 1.42250997E-03 1.34237754E-03
53 33 5.19664593E-04-1.86204213E-03 5.06534571E-03 6.89730693E-06 3.54926688E-06
53 34-1.79261083E-02-6.34890808E-01 3.19360938E-03-5.49279041E-03 3.25975052E-05
53 35-1.77694840E-02 2.53352428E-02 5.95910280E-01 9.95920931E-02 7.53996269E-03
53 36 2.96092499E-04 3.31432682E-01 6.55177743E-03 1.04788711E-03 4.60691487E-04
53 37 4.03940720E-03-4.50009869E-03 5.13448086E-04 2.01692422E-05-3.45612570E-05
53 38-1.77703777E-02 2.53457653E-02 5.96011490E-01 5.50398774E-02 8.33464992E-02
53 39-7.03816482E-05 1.66857688E-01 2.86505813E-01-3.07637712E-04 3.56801263E-03
53 40 9.31107714E-04-4.49912034E-03-1.48550760E-03 2.87123197E-05-1.67900777E-05
53 41-1.14608409E-02 3.35186423E-02 4.20970950E-01-3.55600606E-02 5.68590551E-02
53 42-1.81599802E-04-1.75604592E-01 2.42651059E-01-1.01059534E-03 4.44536860E-03
53 43-2.58190559E-03-1.86346301E-03 3.07084951E-03 1.40926029E-05 2.28762445E-05
53 44 1.49478865E-06 4.81860232E-05-7.93434941E-03-4.66279959E-03-4.94827638E-06
53 45 1.98795741E-02 7.89374826E-01 5.76231692E-03 8.78293978E-03-4.17983523E-06
53 46 1.79291400E-02 6.35030494E-01-3.24571751E-03 5.46380085E-03-2.05581444E-05
53 47 1.79265241E-02 6.34909298E-01 3.19382880E-03-5.49287935E-03 3.25524486E-05
53 48 1.98787238E-02 7.89283637E-01 1.04757750E-02 7.61167673E-04 3.42223333E-05
53 49-2.37906605E-06-3.58615407E-05-7.93420618E-03-4.66299364E-03-6.01346230E-06
53 50-1.98780141E-02-7.89259455E-01 1.04754203E-02 7.61096683E-04 3.33548880E-05
53 51-1.98786963E-02-7.89351271E-01 5.76218727E-03 8.78270084E-03-5.18064354E-06
53 52-1.79284440E-02-6.35014981E-01-3.24575199E-03 5.46361764E-03-1.93620498E-05
54  1-1.05171233E-05 3.01376105E-05 2.78378008E-04 1.32025632E-04-1.93346824E-04
54  2-4.92042233E-02 3.01430646E-04-6.91448522E-04-1.53193933E-01-6.49201925E-05
54  3-3.83936609E-05 1.03313853E-04 5.62011193E-05 1.07781792E-02-7.92131997E-03
54  4-5.76898071E-06 1.45967856E-05 1.41150889E-04-4.67343970E-04 3.46573429E-04
54  5 1.31708775E-01-1.42764451E-03 9.55317932E-04 3.53796993E-01-2.19232097E-05
54  6-6.60672186E-05 8.79904284E-05 6.44372208E-05 3.94633626E-03-1.41039336E-02
54  7 1.53225968E-05 5.26032943E-05-6.49957658E-04 5.49385018E-04-4.07944636E-04
54  8-1.58377634E-01 1.23256265E-03-1.42895576E-03-3.65408725E-01-1.24686266E-04
54  9-1.13746066E-04 2.38432332E-04 1.46883015E-04 1.84586375E-02-2.44399223E-02
54 10-1.38064574E-05-1.89315097E-05 5.34605028E-04 5.55341941E-04-4.16327787E-04
54 11-1.58333141E-01 1.67374771E-03-1.46179436E-03-3.65308653E-01 8.34115214E-05
54 12 1.34056153E-04-2.17467675E-04-1.48479772E-04-1.23777241E-02 2.80195967E-02
54 13-1.47488587E-05 4.49204334E-05 6.00086039E-04-5.34084867E-04 4.53660019E-04
54 14 1.31709589E-01-1.40495534E-03 1.63176069E-03 3.53794650E-01 6.61440485E-05
54 15 4.88706015E-05-1.15014650E-04-6.29444094E-05-1.04022833E-02 1.03086575E-02
54 16-2.46947443E-05 9.56553443E-06 8.61489369E-04 6.87421542E-05-1.38682724E-04
54 17-4.92170697E-02 3.28420601E-04-3.16696994E-04-1.53234795E-01 1.33923276E-05
54 18 6.82097769E-05-8.16021046E-05-5.10985239E-05-1.67854651E-03 1.32698167E-02
54 19-2.13648212E-06-2.60786198E-05 4.02270059E-05-7.18392833E-04 5.98111057E-04
54 20 2.02686087E-01-2.14883756E-03 1.85184990E-03 5.22652741E-01-6.23111164E-05
54 21-9.08151720E-05 1.53126288E-04 9.17264317E-05 1.11629801E-02-1.89831685E-02
54 22-3.41651435E-06 3.09704016E-05 1.88300810E-04-7.42794040E-04 6.27944303E-04
54 23 2.02686321E-01-2.36191537E-03 1.93509838E-03 5.22652063E-01 6.27740119E-05
54 24 9.38744072E-05-1.56648419E-04-9.27498156E-05-1.11629049E-02 1.89831928E-02
54 25-1.52204627E-05-4.43598879E-05 6.15179363E-04 5.59789030E-04-4.08509110E-04
54 26-1.58377741E-01 1.13949522E-03-1.43462726E-03-3.65408887E-01 1.23672600E-04
54 27 1.13547983E-04-2.37220583E-04-1.46146706E-04-1.84586477E-02 2.44398365E-02
54 28 1.08070569E-05 2.20523182E-05-4.82290173E-04 5.43815266E-04-4.05996501E-04
54 29-1.58332611E-01 1.64643544E-03-1.23665178E-03-3.65308688E-01-8.16790760E-05
54 30-1.32669419E-04 2.14348495E-04 1.42356549E-04 1.23777353E-02-2.80196113E-02
54 31 7.97673998E-06-3.15368085E-05-4.06352515E-04-4.91683633E-04 4.15602293E-04
54 32 1.31709537E-01-1.28205174E-03 1.38757533E-03 3.53795220E-01-6.28621710E-05
54 33-4.88981512E-05 1.11760322E-04 6.18213035E-05 1.04022443E-02-1.03086955E-02
54 34 1.49608973E-05 6.47010451E-04-3.67055812E-05 2.86192169E-05 9.21404645E-03
54 35 1.33993235E-05-6.21816624E-06-5.04189080E-04 1.11896071E-04-1.32506605E-04
54 36-4.92171303E-02 4.22679199E-04-3.20618444E-04-1.53234989E-01-1.26000128E-05
54 37-6.48231979E-05 7.74232107E-05 5.03750247E-05 1.67856208E-03-1.32697723E-02
54 38 8.92139124E-07-2.40638626E-05-1.12089037E-05 1.51672128E-04-1.59288291E-04
54 39-4.92035861E-02 3.20073196E-04-5.47593901E-04-1.53192757E-01 6.69840515E-05
54 40 3.75961016E-05-1.04580153E-04-5.53716799E-05-1.07780959E-02 7.92135204E-03
54 41 1.44058655E-06-3.73428321E-06 1.95348232E-05-4.65348860E-04 3.65808982E-04
54 42 1.31708176E-01-1.50241707E-03 9.76463531E-04 3.53795437E-01 1.97684195E-05
54 43 6.93881179E-05-8.91565374E-05-6.24057823E-05-3.94625817E-03 1.41039727E-02
54 44 1.62868093E-05 4.95213764E-04-4.62924461E-05 4.19608554E-05 1.44223004E-02
54 45-1.68854266E-05-6.57972246E-04 4.38596597E-06-1.12355196E-05-2.03311906E-03
54 46-3.31611224E-06-1.27791941E-04-3.01637514E-05 2.38468117E-05 9.21517322E-03
54 47-2.09391783E-05-1.03958499E-03-4.09349043E-05 3.09708608E-05 9.21405263E-03
54 48-1.99925849E-05-7.71647643E-04-5.47470892E-06-7.78909715E-06-2.03417708E-03
54 49-9.14423720E-06-7.80187491E-04-4.69631958E-05 4.53904139E-05 1.44223068E-02
54 50 8.63174359E-06 4.33837113E-04-6.54590174E-07-7.21700251E-06-2.03419373E-03
54 51 7.26370055E-06 3.37292990E-04 7.42024541E-06-8.15778309E-06-2.03302877E-03
54 52 3.77019759E-06-7.57414271E-05-2.89679219E-05 2.63874867E-05 9.21512431E-03
55  1-1.00614071E-02 2.99832537E-02 5.07900068E-01-1.52869147E-02-7.38386797E-02
55  2 1.45007294E-04-1.42869623E-01-3.99679068E-01 5.69056434E-04-3.11850706E-03
55  3 5.13562774E-03-2.01712068E-03 5.08313363E-03-1.80772467E-05-4.04408668E-06
55  4 6.71015701E-03-2.78169852E-03-2.72697688E-01-9.17300445E-03 4.65144534E-02
55  5-1.57923546E-04-9.82238716E-02 2.80782282E-01-1.11835766E-03 6.86243945E-03
55  6-1.07570359E-02 3.89459648E-03 7.64056398E-03-8.56604935E-06 7.37573462E-05
55  7 7.26029177E-03 1.39568840E-02-2.71461622E-01 2.16844719E-02-1.60495637E-02
55  8 1.22245262E-04-1.04883928E-01-2.11149637E-01 2.03716975E-04-1.69647181E-02
55  9 1.05060103E-02 6.45870779E-03 3.93612094E-03-1.06934984E-04 7.79638546E-07
55 10 7.09145313E-03 1.35194538E-02-2.65791910E-01-3.41685440E-03 2.71761247E-02
55 11-9.08313458E-05-2.36454400E-01-4.81164548E-03-8.34927143E-04 6.92399658E-03
55 12-1.32511470E-02 6.32715045E-03-1.16355746E-02 3.42817792E-05 2.02268888E-05
55 13 6.57172482E-03-2.30470792E-03-2.67161105E-01 3.55093678E-02-2.92905516E-02
55 14 2.08815142E-04 1.92915892E-01-2.11355631E-01 1.26827708E-03-1.05153802E-03
55 15-2.83434203E-03 3.88588006E-03 1.27412206E-02-5.53575513E-05 6.70264036E-05
55 16-1.02715560E-02 3.00228640E-02 5.18479202E-01-7.27965252E-02 2.25647517E-02
55 17-3.24894459E-04-4.20438651E-01 6.81373492E-02-1.70311402E-03 7.01837554E-03
55 18-4.92447255E-03-2.09390299E-03-1.39619353E-03 4.18943151E-05 4.13268220E-06
55 19 7.22670148E-03-7.30200421E-02-3.89296300E-01-5.44373607E-02 9.25597093E-02
55 20-4.46106023E-04-4.31917171E-01 7.45831538E-01-3.55619339E-03 7.24439756E-03
55 21-3.49516534E-03-3.74923222E-03 1.12160370E-02 1.46467690E-05 3.84650253E-05
55 22 7.22655409E-03-7.30205022E-02-3.89288145E-01 5.44371742E-02-9.25600639E-02
55 23 4.46403463E-04 4.31908855E-01-7.45844791E-01 3.55410243E-03 7.24456209E-03
55 24-3.49524451E-03-3.74931759E-03 1.12160384E-02 1.47897306E-05 3.92265319E-05
55 25 7.26014819E-03 1.39565660E-02-2.71455472E-01-2.16844834E-02 1.60493091E-02
55 26-1.22576274E-04 1.04886650E-01 2.11154935E-01-1.99448774E-04-1.69647184E-02
55 27 1.05060368E-02 6.45868160E-03 3.93599665E-03-1.06690480E-04 1.08576959E-06
55 28 7.09118802E-03 1.35190349E-02-2.65780211E-01 3.41695225E-03-2.71757915E-02
55 29 8.60791087E-05 2.36446186E-01 4.80271082E-03 8.16641178E-04 6.92387812E-03
55 30-1.32509444E-02 6.32706632E-03-1.16355924E-02 3.45045749E-05 1.98297354E-05
55 31 6.57148324E-03-2.30528245E-03-2.67152012E-01-3.55095411E-02 2.92907301E-02
55 32-1.98541314E-04-1.92917233E-01 2.11362473E-01-1.23251828E-03-1.05152233E-03
55 33-2.83424640E-03 3.88576874E-03 1.27412768E-02-5.48619711E-05 6.46662232E-05
55 34-2.39259478E-02 3.44529120E-01-6.03061790E-03 3.01250089E-03-2.88582074E-05
55 35-1.02716781E-02 3.00231689E-02 5.18480239E-01 7.27974355E-02-2.25649907E-02
55 36 3.08697478E-04 4.20443931E-01-6.81324160E-02 1.64315341E-03 7.01838570E-03
55 37-4.92450414E-03-2.09388156E-03-1.39618067E-03 4.05642500E-05 4.15352182E-06
55 38-1.00615567E-02 2.99834217E-02 5.07904814E-01 1.52868820E-02 7.38394393E-02
55 39-1.38071059E-04 1.42865023E-01 3.99682181E-01-5.61329432E-04-3.11857955E-03
55 40 5.13578635E-03-2.01720680E-03 5.08311463E-03-1.84856157E-05-4.13262179E-06
55 41 6.71025308E-03-2.78167417E-03-2.72707367E-01 9.17314491E-03-4.65144041E-02
55 42 1.54022368E-04 9.82226036E-02-2.80781302E-01 1.09030414E-03 6.86257190E-03
55 43-1.07572210E-02 3.89464910E-03 7.64039905E-03-7.54227490E-06 7.24190107E-05
55 44 7.10506439E-03 1.22229392E+00-5.85929760E-03 9.76920608E-03-4.73698253E-05
55 45 4.47965352E-03-7.48077183E-01-4.64917250E-03-1.03187370E-02 1.12224991E-05
55 46-2.37558950E-02 3.60200231E-01 2.03899493E-04 6.84184188E-03-1.80362859E-05
55 47-2.39257753E-02 3.44527851E-01 6.03057660E-03-3.01263466E-03 3.01705319E-05
55 48 4.50256537E-03-7.55065878E-01-1.14312907E-02 9.63173311E-04-4.39701598E-05
55 49 7.10505103E-03 1.22229972E+00 5.85923604E-03-9.76925684E-03 4.73279705E-05
55 50 4.50251581E-03-7.55073049E-01 1.14313423E-02-9.63248363E-04 4.22999917E-05
55 51 4.47991097E-03-7.48081927E-01 4.64925404E-03 1.03188237E-02-1.10426466E-05
55 52-2.37561188E-02 3.60199979E-01-2.04001553E-04-6.84187113E-03 1.73250495E-05
56  1-1.51920635E-02 5.48464518E-03 7.68938894E-01-3.12535451E-02-5.63810041E-02
56  2 4.25945419E-05-1.61623991E-01-9.45730902E-02-3.28391826E-04-1.09716276E-03
56  3 6.30416211E-03-5.20699935E-03 3.66205087E-03 7.49585527E-06-2.32370440E-05
56  4-1.11401269E-02 3.36127965E-02 4.46221025E-01 6.34346726E-02-9.13489733E-02
56  5 4.79215413E-04 5.47328084E-01-6.72864701E-01 3.81417093E-03 7.98241789E-03
56  6-6.63601813E-03-1.34639976E-03-3.68129375E-03 4.87110409E-05 2.36983186E-06
56  7-1.20016776E-02-3.20257239E-02 3.87736306E-01 2.95403709E-02-1.24284488E-02
56  8 1.35498747E-04-1.04727573E+00 5.33712380E-01-5.20272653E-03-6.13671177E-03
56  9 1.57221815E-02-9.58546976E-03-1.25617667E-02 5.00322084E-05-1.25128444E-04
56 10 1.21046927E-02 3.22144565E-02-3.91387251E-01-3.55371860E-03-3.14946887E-02
56 11 6.76614315E-05 4.01483289E-02 1.17487037E+00-3.05258031E-03-1.21272193E-03
56 12-8.45904146E-03 9.67176339E-03 1.71922199E-02-9.23451738E-05 1.19056595E-04
56 13 1.12350027E-02-3.36372747E-02-4.49714693E-01 4.94624463E-02-1.00263310E-01
56 14 4.53331025E-04 3.24546095E-01-8.08408328E-01 3.36550638E-03 5.87100797E-03
56 15-7.27240896E-03 1.40140099E-03-5.06289694E-03 3.23590109E-05 9.03735788E-06
56 16 1.50591482E-02-5.08034258E-03-7.62045115E-01 6.35039012E-02 1.85821050E-04
56 17 2.24683201E-04 1.55625636E-01 9.61777723E-02 2.93340500E-04-7.15701468E-03
56 18 1.97577346E-03 5.18124122E-03 1.68251202E-03-5.60894673E-05 1.63411860E-05
56 19 5.78458628E-05-4.72564491E-04-2.79658141E-03 1.74176834E-03 1.86109488E-03
56 20 1.06661573E-05-7.35854222E-01-4.25978086E-01-1.41216055E-03 4.01890734E-03
56 21-3.99847304E-03-2.04342987E-05-2.47865109E-03 2.34734701E-05 3.59592448E-06
56 22 5.77996192E-05-4.73244163E-04-2.80237967E-03-1.74114810E-03-1.86200391E-03
56 23 5.45825926E-06 7.35856443E-01 4.25969379E-01 1.48773184E-03 4.01899483E-03
56 24-3.99854088E-03-2.04539412E-05-2.47848059E-03 2.31648708E-05 4.05776133E-06
56 25-1.20015958E-02-3.20255401E-02 3.87729921E-01-2.95403817E-02 1.24281026E-02
56 26-1.42373541E-04 1.04727268E+00-5.33703134E-01 5.13179018E-03-6.13678148E-03
56 27 1.57221949E-02-9.58541338E-03-1.25615826E-02 4.68715318E-05-1.21920389E-04
56 28 1.21044384E-02 3.22139614E-02-3.91373301E-01 3.55394512E-03 3.14943771E-02
56 29-7.98131133E-05-4.01540597E-02-1.17486462E+00 3.01998299E-03-1.21273825E-03
56 30-8.45885594E-03 9.67159419E-03 1.71922501E-02-9.04591256E-05 1.15849688E-04
56 31 1.12350752E-02-3.36368549E-02-4.49718195E-01-4.94620921E-02 1.00263115E-01
56 32-4.39033493E-04-3.24546201E-01 8.08398045E-01-3.29915962E-03 5.87094488E-03
56 33-7.27240801E-03 1.40146313E-03-5.06303433E-03 3.28167613E-05 8.33563067E-06
56 34 1.15546625E-02 1.15743471E+00-3.86286109E-03 1.03132315E-02-4.09367933E-05
56 35 1.50589301E-02-5.08120996E-03-7.62036386E-01-6.35041458E-02-1.86074001E-04
56 36-2.22707415E-04-1.55633660E-01-9.61822764E-02-2.95218401E-04-7.15702074E-03
56 37 1.97595863E-03 5.18106212E-03 1.68252537E-03-5.47485134E-05 1.52445496E-05
56 38-1.51919314E-02 5.48510379E-03 7.68931807E-01 3.12535514E-02 5.63809831E-02
56 39-4.64427234E-05 1.61627403E-01 9.45779605E-02 2.98627648E-04-1.09725898E-03
56 40 6.30414283E-03-5.20688385E-03 3.66212826E-03 6.24673184E-06-2.31630883E-05
56 41-1.11401223E-02 3.36124764E-02 4.46219210E-01-6.34341948E-02 9.13484521E-02
56 42-4.61248496E-04-5.47318712E-01 6.72862958E-01-3.70773166E-03 7.98247124E-03
56 43-6.63602584E-03-1.34644540E-03-3.68145639E-03 4.75923446E-05 4.40267279E-06
56 44 5.16219264E-05 8.19970449E-03 1.27579264E-02 7.59082264E-03 2.45502572E-05
56 45 1.41710909E-03-5.47761873E-01-5.36934890E-03-1.02210661E-02 8.68109139E-06
56 46-1.18677505E-02-1.15264485E+00 7.13818603E-03-8.29955753E-03 4.85158088E-05
56 47 1.15546665E-02 1.15744256E+00 3.86292070E-03-1.03132266E-02 4.21337445E-05
56 48-1.35626080E-03 5.37697543E-01 1.13903948E-02-2.67325704E-04 4.16207157E-05
56 49 5.07931090E-05 8.21114263E-03-1.27578034E-02-7.59103920E-03-2.47268642E-05
56 50-1.35620632E-03 5.37703284E-01-1.13903826E-02 2.67351690E-04-4.06890020E-05
56 51 1.41711477E-03-5.47764900E-01 5.36931697E-03 1.02210324E-02-9.09507886E-06
56 52-1.18675189E-02-1.15263782E+00-7.13819934E-03 8.29952981E-03-4.67330414E-05
57  1 1.63190982E-06-5.86807708E-07-6.03950388E-05 7.87386479E-04-5.82480703E-04
57  2-2.17438956E-01 1.83742408E-03-1.33685708E-03-5.08192560E-01 1.68337167E-06
57  3 6.87296283E-05-7.04129999E-05-5.43188749E-05-1.25299814E-04 1.48221391E-02
57  4-8.46149657E-07 4.02183827E-06 4.16748910E-05-4.27742296E-04 3.18946759E-04
57  5 1.19174192E-01-8.77734353E-04 6.16795012E-04 2.47252264E-01-1.42850355E-04
57  6 5.40712108E-05 8.87791443E-05 1.98623540E-05 2.29320976E-02 1.15489372E-02
57  7-1.12110699E-06-1.25324741E-06 4.93059302E-05-3.61364665E-04 2.83142459E-04
57  8 1.03460411E-01-6.35926764E-04 4.85794686E-04 1.82839733E-01 8.01235268E-05
57  9-7.74235021E-05-2.70002467E-06 2.47571692E-05-1.30108495E-02-1.64488220E-02
57 10-1.48208154E-06-2.97235007E-06 6.68850092E-05 3.74136294E-04-2.76583653E-04
57 11-1.03430564E-01 6.37531322E-04-4.91413436E-04-1.82773063E-01-1.26453296E-04
57 12 1.43667276E-05 1.12086568E-04 4.44528380E-05 2.07025342E-02 3.36595112E-03
57 13 6.45995768E-07 9.20425739E-06 6.24430773E-06 4.30192754E-04-3.19271967E-04
57 14-1.19219109E-01 8.35633838E-04-6.31408799E-04-2.47357425E-01 1.31684050E-04
57 15-6.74005446E-05-6.42835053E-05-6.23537012E-06-2.12404176E-02-1.44248986E-02
57 16 2.49665359E-06-4.70275895E-06-9.33241198E-05-7.73039746E-04 5.87956290E-04
57 17 2.17455301E-01-1.75136864E-03 1.36888929E-03 5.08237390E-01 7.93313101E-05
57 18 3.53395743E-05-1.14670884E-04-6.07151262E-05-1.28867061E-02 7.31299671E-03
57 19 6.54059708E-07 1.77105402E-06-1.85721129E-05 5.98690648E-04-4.59558646E-04
57 20-1.68756162E-01 1.03546610E-03-7.71885985E-04-2.84084919E-01 1.18833333E-05
57 21 1.39245571E-05-2.58078904E-05-1.64021717E-05-1.80853543E-03 3.07152421E-03
57 22-4.66570958E-07-4.01343056E-07 1.83247420E-05-5.99759287E-04 4.57455682E-04
57 23 1.68755616E-01-9.87176119E-04 7.92028657E-04 2.84083556E-01 1.03479325E-05
57 24 1.51546703E-05-2.55026028E-05-1.56394756E-05-1.80848553E-03 3.07152104E-03
57 25 1.02535038E-06 2.67300000E-06-2.74894070E-05 3.73726685E-04-2.76776520E-04
57 26-1.03459947E-01 6.70773003E-04-5.01947735E-04-1.82838368E-01 8.04800695E-05
57 27-7.68787383E-05-3.60133120E-06 2.16585446E-05-1.30107618E-02-1.64488626E-02
57 28 1.61907970E-06 3.01278979E-06-6.09827123E-05-3.61738845E-04 2.84792488E-04
57 29 1.03430826E-01-6.76984303E-04 4.87250939E-04 1.82773574E-01-1.28206236E-04
57 30 1.76875193E-05 1.10518717E-04 4.41053134E-05 2.07025287E-02 3.36600794E-03
57 31-2.48343929E-07-6.96301284E-06-2.65406626E-06-4.19613558E-04 3.25529348E-04
57 32 1.19219006E-01-9.25773582E-04 7.16736243E-04 2.47356625E-01 1.30323408E-04
57 33-6.79600497E-05-6.23633587E-05-6.33592827E-06-2.12404748E-02-1.44248400E-02
57 34-5.63149766E-07 9.02695065E-05-2.28482487E-05 1.82450648E-05 6.50188636E-03
57 35-1.09007119E-06 3.74696311E-06 3.64743563E-05 7.70763158E-04-5.87487816E-04
57 36-2.17455362E-01 1.84831127E-03-1.38765079E-03-5.08236847E-01 7.86231405E-05
57 37 3.35059114E-05-1.12129052E-04-6.07334315E-05-1.28867445E-02 7.31302365E-03
57 38-1.86534451E-06-1.24891376E-06 5.86663732E-05-7.59866768E-04 5.92691125E-04
57 39 2.17439072E-01-1.77526351E-03 1.39244389E-03 5.08192735E-01 4.09829102E-07
57 40 7.01893313E-05-7.05991604E-05-5.24695453E-05-1.25316450E-04 1.48221253E-02
57 41 1.15421665E-06-3.04522248E-06-4.20899758E-05 4.20554903E-04-3.22112239E-04
57 42-1.19174495E-01 8.77161754E-04-6.95906737E-04-2.47252799E-01-1.39792934E-04
57 43 5.42234593E-05 8.55694743E-05 2.21067621E-05 2.29321312E-02 1.15488358E-02
57 44 1.15458114E-06-1.40844555E-05 3.52074227E-05-2.61348630E-05-9.73934463E-03
57 45-3.35754329E-07 7.43147473E-05 5.15021168E-05-3.73939434E-05-1.41850201E-02
57 46-4.80061480E-07-8.70684339E-05-2.27508466E-05 1.69537419E-05 6.49969650E-03
57 47-1.23246303E-06-7.40960714E-05 2.31116896E-05-1.71564792E-05-6.50192016E-03
57 48 4.32871581E-07 1.39415592E-04-4.93679652E-05 3.82211506E-05 1.41843178E-02
57 49 4.95881710E-07-1.91326378E-05-3.41937554E-05 2.68829139E-05 9.73932435E-03
57 50-3.45850571E-06-8.56281716E-05 5.06679210E-05-3.82839829E-05-1.41843036E-02
57 51-1.73109158E-06-5.01229845E-05-4.94958562E-05 3.92891339E-05 1.41850435E-02
57 52 1.32622578E-07 6.36666154E-05 2.35399468E-05-1.80356458E-05-6.49971680E-03
58  1 1.32456738E-02-2.20857901E-02-5.49616196E-01 2.17616559E-02 6.82096963E-02
58  2-8.63976495E-05 1.28677814E-01 5.27983153E-01-9.23479290E-04 6.34869499E-03
58  3-1.02234208E-02 3.87472576E-03-4.97312272E-03 2.38933131E-05 2.49365323E-05
58  4-6.49739979E-03 6.15145642E-02 3.92695563E-01 3.78265883E-02-6.12207364E-02
58  5 2.92830213E-04 1.88844108E-01-7.34257080E-01 2.66061769E-03-1.91107939E-03
58  6-6.56395730E-04 2.56747512E-03-1.23254125E-02 1.29746294E-05-3.54125251E-05
58  7-5.08186273E-03-5.67010324E-03 3.82355294E-01 4.18632786E-02 2.93563900E-02
58  8 6.22741271E-05-1.14418829E-01-1.16926182E-01-1.07151711E-04-6.66693738E-03
58  9 1.04615100E-02-3.79457262E-03 1.24458648E-02-4.41303743E-05 1.57881210E-06
58 10-4.97814725E-03-5.48369391E-03 3.78091629E-01 4.60926054E-02 2.23802607E-02
58 11 1.11478268E-04-1.57711399E-01-4.15185101E-02-4.45935344E-04 1.55155338E-02
58 12-1.17928044E-02-3.72272944E-03-1.86993823E-03 8.30505008E-05 1.80286957E-05
58 13-6.62615660E-03 6.12830263E-02 3.97496290E-01-3.51604082E-02 6.30583340E-02
58 14-2.83857799E-04-5.48605543E-01 5.20500086E-01-3.35396081E-03-1.00084583E-02
58 15 7.52335217E-03 2.48510617E-03-7.08955034E-03-3.11448350E-05-3.96912042E-05
58 16 1.32243450E-02-2.16073911E-02-5.48573256E-01 6.96771646E-02-1.42212406E-02
58 17 2.69856646E-04 5.17355656E-01-1.45585808E-01 2.21054613E-03-9.91834252E-03
58 18 6.00409976E-03 3.91424276E-03 5.51987069E-03-7.11122365E-05 1.26952519E-05
58 19-6.86946231E-06 1.19903879E-04 1.09870263E-03 1.20746980E-02 6.90193744E-03
58 20 4.04337430E-05 1.01961784E-01 5.83806790E-02 2.27277564E-04 8.56274926E-03
58 21-8.57838530E-03 1.56360467E-05-5.54954032E-03 4.99581782E-05 7.43652323E-06
58 22 6.83617133E-06-1.20240764E-04-1.09431343E-03 1.20751737E-02 6.90192351E-03
58 23 9.32611112E-06 1.01964018E-01 5.83816973E-02 1.87232029E-04-8.56266088E-03
58 24 8.57852483E-03-1.58639490E-05 5.54939657E-03-5.03288511E-05-7.17350852E-06
58 25 5.08156195E-03 5.66950835E-03-3.82341383E-01 4.18625700E-02 2.93560444E-02
58 26 7.34969649E-05-1.14400974E-01-1.16921393E-01-8.00642782E-05 6.66691835E-03
58 27-1.04612028E-02 3.79428445E-03-1.24456575E-02 4.67642742E-05 2.22601134E-06
58 28 4.97856030E-03 5.48444524E-03-3.78110152E-01 4.60927069E-02 2.23803579E-02
58 29 9.48956247E-05-1.57724767E-01-4.15259421E-02-4.57451952E-04-1.55155838E-02
58 30 1.17926407E-02 3.72294308E-03 1.86988034E-03-8.49831324E-05-1.91904712E-05
58 31 6.62553872E-03-6.12839810E-02-3.97470512E-01-3.51605393E-02 6.30581319E-02
58 32-3.03924512E-04-5.48617057E-01 5.20507468E-01-3.35025532E-03 1.00086654E-02
58 33-7.52320157E-03-2.48546382E-03 7.08959436E-03 3.37375853E-05 4.14724137E-05
58 34 2.85550292E-03 1.06484795E+00-3.83347468E-03 1.13898359E-02-4.46835828E-05
58 35-1.32242193E-02 2.16086085E-02 5.48566124E-01 6.96776660E-02-1.42207863E-02
58 36 3.04489890E-04 5.17374606E-01-1.45582221E-01 2.26102458E-03 9.91818494E-03
58 37-6.00424394E-03-3.91394099E-03-5.51966151E-03 7.24181942E-05-1.37120513E-05
58 38-1.32459276E-02 2.20839404E-02 5.49626956E-01 2.17610108E-02 6.82085642E-02
58 39-1.29077509E-04 1.28659050E-01 5.27961539E-01-1.02564357E-03-6.34844230E-03
58 40 1.02235222E-02-3.87507994E-03 4.97286397E-03-2.36745863E-05-2.80270657E-05
58 41 6.49784214E-03-6.15123687E-02-3.92715118E-01 3.78258343E-02-6.12193855E-02
58 42 3.09111645E-04 1.88827137E-01-7.34234104E-01 2.65974380E-03 1.91089093E-03
58 43 6.56185582E-04-2.56707652E-03 1.23252104E-02-1.66754134E-05 3.23775871E-05
58 44 2.47880840E-05-2.05574335E-03 7.13837550E-03 4.16840135E-03 1.45087716E-05
58 45-4.27095289E-03 8.21494113E-01 3.38529782E-03 1.15620476E-02-1.78659977E-05
58 46-2.90800526E-03-1.06444472E+00 8.02863531E-03-8.85289574E-03 5.25702011E-05
58 47-2.85543112E-03-1.06484532E+00-3.83357962E-03 1.13899822E-02-4.37499185E-05
58 48-4.33354396E-03 8.13370505E-01 1.16787391E-02-2.66799839E-03 4.80296029E-05
58 49-2.32745513E-05 2.05471465E-03 7.13827395E-03 4.16852817E-03 1.36362638E-05
58 50 4.33280947E-03-8.13386911E-01 1.16787020E-02-2.66791737E-03 4.96680658E-05
58 51 4.27146234E-03-8.21467907E-01 3.38525797E-03 1.15619670E-02-2.07593019E-05
58 52 2.90750731E-03 1.06442068E+00 8.02863325E-03-8.85287448E-03 5.25096128E-05
59  1 4.63411578E-03-7.49993814E-02-2.16331424E-01 4.87181916E-02 6.59848938E-02
59  2-7.03407294E-06 6.99462943E-01 8.11348013E-01 3.09452414E-04 7.19055684E-03
59  3-1.51335126E-03-5.67720558E-03-1.00228268E-02 8.01566078E-05-4.90202467E-05
59  4 2.08720041E-02 3.57364015E-02-7.73092426E-01-2.91065838E-02 2.77035682E-02
59  5-1.80233737E-04 1.16070709E-01-2.80175992E-01 1.17970851E-03-1.12594209E-02
59  6-1.72690960E-03 1.29863305E-02 2.58345197E-03-1.07337712E-04 5.61104150E-05
59  7-1.75552263E-02-2.95674764E-02 7.34307707E-01-1.91439996E-02-5.26078555E-03
59  8-5.13140271E-05-2.21313301E-01 1.36227133E-01-1.16115967E-03 7.09689081E-03
59  9 4.66900391E-03-1.17658947E-02 4.46950881E-03 6.48757830E-05-3.55360928E-05
59 10 1.75825077E-02 2.96011867E-02-7.36576638E-01 1.36230952E-02 1.40296006E-02
59 11 1.14143610E-05-1.03227409E-02 2.59946871E-01-7.32166104E-04-8.62688655E-03
59 12-3.16270571E-03 1.17895923E-02-3.54034848E-03-7.46717339E-05 3.39810557E-05
59 13-2.08371364E-02-3.61237019E-02 7.70818466E-01-9.84172745E-03 3.85327333E-02
59 14-1.45577494E-04 1.91745621E-01-2.40899094E-01 1.33038388E-03 2.14466992E-03
59 15 1.08589125E-02-1.30035824E-02 3.36063538E-03 5.32929676E-05-6.29089388E-05
59 16-4.71666980E-03 7.51347157E-02 2.19634629E-01-8.17827912E-02-1.03934209E-02
59 17-2.61090307E-04-1.05233009E+00-2.15659316E-01-3.19993868E-03 6.89808348E-03
59 18-1.25498159E-02 5.65173240E-03 9.72464424E-04 2.08221779E-06 6.02600667E-05
59 19-2.18557453E-03 3.98569553E-02 3.41999462E-01 2.95362836E-02-5.03104878E-02
59 20 2.38193523E-04 2.40408200E-01-4.09550991E-01 1.96044073E-03-7.60156966E-03
59 21 2.06990286E-03 5.53166680E-03-9.96166233E-03-2.70362977E-05-2.41399126E-05
59 22 2.18549689E-03-3.98576531E-02-3.41997369E-01 2.95362705E-02-5.03109167E-02
59 23 2.41794812E-04 2.40402506E-01-4.09561959E-01 1.95775841E-03 7.60158966E-03
59 24-2.06979801E-03-5.53179165E-03 9.96166907E-03 2.69373633E-05 2.44188287E-05
59 25 1.75553718E-02 2.95671431E-02-7.34316897E-01-1.91439040E-02-5.26112146E-03
59 26-5.54435154E-05-2.21323390E-01 1.36223728E-01-1.14998295E-03-7.09711735E-03
59 27-4.66882291E-03 1.17659403E-02-4.46959973E-03-6.55032680E-05 3.52791694E-05
59 28-1.75825757E-02-2.96011986E-02 7.36579210E-01 1.36223984E-02 1.40292929E-02
59 29 1.11974705E-05-1.03103247E-02 2.59960047E-01-7.39270149E-04 8.62730399E-03
59 30 3.16234893E-03-1.17896529E-02 3.54033443E-03 7.36446593E-05-3.43645274E-05
59 31 2.08373812E-02 3.61254636E-02-7.70827793E-01-9.84094343E-03 3.85318146E-02
59 32-1.35264595E-04 1.91755909E-01-2.40916727E-01 1.33634203E-03-2.14490028E-03
59 33-1.08589466E-02 1.30038469E-02-3.36078664E-03-5.28521535E-05 6.22545449E-05
59 34-7.34530632E-03 7.60127842E-02-3.50238706E-04 1.13090480E-02-3.16557740E-05
59 35 4.71642747E-03-7.51363199E-02-2.19624380E-01-8.17833539E-02-1.03939078E-02
59 36-2.64692794E-04-1.05234581E+00-2.15661381E-01-3.12753997E-03-6.89817039E-03
59 37 1.25501609E-02-5.65199054E-03-9.72379608E-04-3.20971916E-06-6.02547841E-05
59 38-4.63407395E-03 7.50001243E-02 2.16329973E-01 4.87180819E-02 6.59849241E-02
59 39-4.68985861E-06 6.99461556E-01 8.11357699E-01 2.71803238E-04-7.19053692E-03
59 40 1.51318960E-03 5.67734733E-03 1.00229878E-02-7.95430349E-05 4.82853736E-05
59 41-2.08721503E-02-3.57366659E-02 7.73096531E-01-2.91063165E-02 2.77029792E-02
59 42-1.76893659E-04 1.16068483E-01-2.80186199E-01 1.15878508E-03 1.12594974E-02
59 43 1.72692256E-03-1.29864200E-02-2.58365554E-03 1.05513952E-04-5.41365428E-05
59 44 5.84664320E-03-7.09942777E-01 4.06410060E-03-6.96228968E-03 3.32156843E-05
59 45 1.02866604E-02 1.31613019E+00 5.81985587E-03 9.93770503E-03-6.25561136E-06
59 46-7.34130025E-03 8.25414639E-02-9.75988797E-03 5.86047433E-03-5.10170255E-05
59 47 7.34517999E-03-7.60323503E-02-3.50324713E-04 1.13090644E-02-3.21813050E-05
59 48-1.02546245E-02-1.32115083E+00-1.15867142E-02-2.34227220E-04-4.08538304E-05
59 49-5.84618090E-03 7.09951244E-01 4.06428337E-03-6.96221849E-03 3.33715299E-05
59 50 1.02546939E-02 1.32116437E+00-1.15867604E-02-2.34224235E-04-4.04604788E-05
59 51-1.02870510E-02-1.31613663E+00 5.81990837E-03 9.93766788E-03-6.30203074E-06
59 52 7.34111126E-03-8.25353926E-02-9.75999315E-03 5.86050408E-03-5.01309064E-05
60  1 1.00378273E-02 1.04117846E-01-3.48838258E-01-4.36755605E-02-4.17220854E-02
60  2-4.42144886E-05-6.53073472E-01-1.25724596E+00 1.06826527E-03-1.18194080E-02
60  3-5.37959316E-03 1.71990011E-02 1.36227906E-02-1.57449365E-04 1.20203098E-04
60  4-2.45712926E-02-8.29676835E-02 1.05020654E+00-7.53583809E-03 4.71715189E-02
60  5-1.57401412E-04-2.00580787E-01 1.16000782E+00-3.88760198E-03 1.75431349E-02
60  6 2.49068965E-03-2.00338246E-02 6.76284635E-03 1.37559634E-04-4.66498863E-05
60  7 2.17776590E-02 1.94486376E-02-1.10788340E+00-2.44447121E-02-1.32672832E-02
60  8-5.04909668E-05 5.45398929E-01 6.45703790E-01 2.07986468E-04-1.04465885E-02
60  9-2.43689240E-03 1.28834809E-02-1.24546138E-02-6.30386333E-05 3.40139711E-06
60 10-2.17839037E-02-1.94666013E-02 1.10785904E+00 2.34776890E-02 1.49000292E-02
60 11 4.69545492E-05-8.29434200E-01-1.62594991E-01-2.54090749E-03 1.35013860E-02
60 12-6.13350575E-04-1.28880354E-02 1.05017836E-02 8.17017529E-05-1.41687212E-06
60 13 2.45690288E-02 8.29695728E-02-1.05011278E+00-3.75522621E-02 2.95150797E-02
60 14-2.13922707E-04-9.16177982E-01 7.39334638E-01-5.30003263E-03-1.10298682E-02
60 15-9.00261069E-03 2.00324789E-02-1.09545987E-02-9.90592651E-05 5.12505067E-05
60 16-1.00305506E-02-1.04120684E-01 3.48619565E-01 5.77123874E-02 1.78746268E-02
60 17 1.58627369E-04 1.41617825E+00-4.09833531E-02 5.22083813E-03-3.13299784E-03
60 18 2.03280888E-02-1.71950909E-02-4.01269472E-03 7.00631833E-05-1.32061639E-04
60 19-6.73381626E-06 5.45498519E-07 1.77121258E-04 1.47324345E-02 8.64560089E-03
60 20 2.39569004E-05-2.61263151E-01-1.53647540E-01-5.21689854E-04-2.35208890E-03
60 21 2.35410130E-03-2.01239194E-06 1.50913402E-03-1.25381608E-05-1.91426165E-06
60 22-7.07167192E-06 1.65848534E-07 2.05421407E-04-1.47321087E-02-8.64570782E-03
60 23-3.46933363E-05 2.61270355E-01 1.53640474E-01 5.11619111E-04-2.35210741E-03
60 24 2.35437467E-03-2.26726083E-06 1.50910380E-03-1.43321071E-05-2.48889726E-06
60 25 2.17776174E-02 1.94483947E-02-1.10788354E+00 2.44452146E-02 1.32673423E-02
60 26 5.27668274E-05-5.45377394E-01-6.45699577E-01-1.84879528E-04-1.04465835E-02
60 27-2.43685574E-03 1.28834392E-02-1.24546676E-02-6.14118757E-05 3.44006588E-06
60 28-2.17836814E-02-1.94664040E-02 1.10784454E+00-2.34770227E-02-1.48994352E-02
60 29-3.91063221E-05 8.29416142E-01 1.62578411E-01 2.49461695E-03 1.35010839E-02
60 30-6.13179599E-04-1.28879043E-02 1.05017510E-02 7.83201796E-05-8.36866607E-07
60 31 2.45687858E-02 8.29677198E-02-1.05009971E+00 3.75514713E-02-2.95138032E-02
60 32 2.09323425E-04 9.16159898E-01-7.39312370E-01 5.20522677E-03-1.10297342E-02
60 33-9.00246462E-03 2.00321988E-02-1.09544238E-02-9.69757053E-05 5.22867463E-05
60 34-1.50013545E-02-8.81495615E-01 5.10958039E-04 2.21536586E-03-4.45139739E-06
60 35-1.00306863E-02-1.04119222E-01 3.48622158E-01-5.77104609E-02-1.78749358E-02
60 36-1.56136505E-04-1.41614865E+00 4.09841954E-02-5.08237506E-03-3.13282905E-03
60 37 2.03277692E-02-1.71949401E-02-4.01265363E-03 6.73732820E-05-1.30960054E-04
60 38 1.00371551E-02 1.04116219E-01-3.48810817E-01 4.36750901E-02 4.17225541E-02
60 39 3.98910732E-05 6.53052542E-01 1.25723756E+00-1.09645028E-03-1.18190898E-02
60 40-5.37946461E-03 1.71985544E-02 1.36227179E-02-1.54548555E-04 1.18032777E-04
60 41-2.45706290E-02-8.29670641E-02 1.05016743E+00 7.53638810E-03-4.71718584E-02
60 42 1.51046458E-04 2.00565660E-01-1.16000460E+00 3.81056560E-03 1.75427987E-02
60 43 2.49064276E-03-2.00334414E-02 6.76286074E-03 1.34083559E-04-4.58681291E-05
60 44-3.63598003E-06-1.56478094E-04-1.22366942E-03-7.22851124E-04-2.33878791E-06
60 45-2.05393486E-02-1.40422997E+00-6.17472195E-03-2.40247977E-03-1.58323130E-05
60 46 1.50206519E-02 8.81496964E-01 2.18433509E-03-6.32572679E-04 9.23871036E-06
60 47-1.50018644E-02-8.81524823E-01-5.11051880E-04-2.21530585E-03 4.32337002E-06
60 48 2.05334290E-02 1.40437354E+00 5.10716930E-03 4.22657659E-03 6.92284737E-06
60 49-2.57162466E-06-1.55130652E-04 1.22371618E-03 7.23107909E-04 2.09818560E-06
60 50 2.05330263E-02 1.40433937E+00-5.10696525E-03-4.22666177E-03-6.68332076E-06
60 51-2.05394026E-02-1.40422092E+00 6.17475375E-03 2.40265285E-03 1.51138120E-05
60 52 1.50202062E-02 8.81503099E-01-2.18404416E-03 6.32388260E-04-9.64428453E-06
61  1 6.41399570E-03-1.05646069E-02-1.34218320E-01 2.93695096E-02 2.26971142E-02
61  2 5.20668167E-05 9.99199300E-02 2.89271436E-01-4.03178818E-04 7.26322300E-03
61  3-9.62499920E-03 2.36177620E-03-1.40598369E-04 2.12175116E-05 3.68564928E-05
61  4-1.27991352E-02 6.83600333E-02 6.12577780E-01 3.68372234E-02-3.04305039E-02
61  5 2.13108826E-04 4.57941263E-01-4.43343818E-01 2.84058976E-03 3.67853199E-03
61  6-5.28550801E-03 1.60697603E-03-5.97686817E-03 2.42609194E-05 4.44334152E-07
61  7 6.36229342E-03-1.78730244E-02-3.43688188E-01 3.44110073E-02 4.72297381E-02
61  8 4.71130770E-07-2.19827932E-01 2.51410021E-02-8.41702226E-04-2.16271784E-02
61  9 2.01699174E-02 1.45726106E-03 1.45785587E-02-1.34264176E-04-6.50248331E-06
61 10 6.35499054E-03-1.78691464E-02-3.43269913E-01 5.80116925E-02 7.07023555E-03
61 11 1.83347852E-04-8.51389393E-02-2.04110396E-01 2.42553187E-04 2.10158433E-02
61 12-2.24727827E-02 1.45693936E-03-1.28255890E-02 1.15234634E-04 2.89623324E-05
61 13-1.27915247E-02 6.83656973E-02 6.12243596E-01-8.68430043E-03 4.69869722E-02
61 14-1.50255946E-04-1.64917521E-01 6.15748054E-01-2.23756853E-03-7.56552268E-03
61 15 5.95336823E-03 1.61215445E-03 1.24412046E-03-4.16317374E-05-8.26794491E-06
61 16 6.41474800E-03-1.05649216E-02-1.34245373E-01 3.41126909E-02 1.46298425E-02
61 17 7.50191704E-05 3.01491371E-01-5.33411448E-02 1.20653791E-03-5.73029479E-03
61 18 3.37009732E-03 2.36019747E-03 8.21468834E-03-5.51646000E-05 2.63398393E-05
61 19 2.24314733E-03-8.24734002E-02-1.81208309E-01-3.47759328E-02 5.91356216E-02
61 20-2.84698018E-04-3.27706587E-01 5.57073076E-01-2.67595430E-03 3.32549945E-03
61 21 9.24888183E-03-1.25743813E-02-6.14549250E-03 8.12504073E-05-9.07117296E-05
61 22 2.24334628E-03-8.24723651E-02-1.81225767E-01 3.47749385E-02-5.91343007E-02
61 23 2.80838242E-04 3.27689101E-01-5.57060347E-01 2.66313113E-03 3.32529802E-03
61 24 9.24887925E-03-1.25741773E-02-6.14554211E-03 8.27207130E-05-8.99788584E-05
61 25 6.36204347E-03-1.78735979E-02-3.43674134E-01-3.44102595E-02-4.72302666E-02
61 26 1.29534153E-05 2.19810909E-01-2.51490081E-02 8.59484273E-04-2.16270373E-02
61 27 2.01699131E-02 1.45712418E-03 1.45784326E-02-1.33930458E-04-6.91644298E-06
61 28 6.35499128E-03-1.78698454E-02-3.43270857E-01-5.80131194E-02-7.06963728E-03
61 29-1.91566041E-04 8.51546051E-02 2.04118792E-01-2.60785068E-04 2.10158315E-02
61 30-2.24727643E-02 1.45693281E-03-1.28257906E-02 1.14645195E-04 2.98878699E-05
61 31-1.27916224E-02 6.83665685E-02 6.12240241E-01 8.68510767E-03-4.69879984E-02
61 32 1.60556562E-04 1.64927963E-01-6.15764114E-01 2.25148236E-03-7.56580443E-03
61 33 5.95356308E-03 1.61224135E-03 1.24405102E-03-4.07516495E-05-9.53075058E-06
61 34-3.47610498E-02-1.08509488E+00-3.81752793E-04-1.20151865E-02 3.15271820E-05
61 35 6.41449762E-03-1.05650512E-02-1.34232536E-01-3.41128796E-02-1.46301699E-02
61 36-8.97380457E-05-3.01502481E-01 5.33443746E-02-1.22479478E-03-5.73011453E-03
61 37 3.37014623E-03 2.35996829E-03 8.21469357E-03-5.56350109E-05 2.61161556E-05
61 38 6.41453259E-03-1.05645287E-02-1.34243890E-01-2.93703753E-02-2.26976061E-02
61 39-3.20382609E-05-9.99171912E-02-2.89269132E-01 4.54199308E-04 7.26316861E-03
61 40-9.62530035E-03 2.36213173E-03-1.40604299E-04 2.01145686E-05 3.72019073E-05
61 41-1.27994776E-02 6.83594749E-02 6.12594633E-01-3.68367819E-02 3.04304620E-02
61 42-2.15357495E-04-4.57931920E-01 4.43340594E-01-2.81613917E-03 3.67860483E-03
61 43-5.28539492E-03 1.60679009E-03-5.97702181E-03 2.51402532E-05 1.49646378E-07
61 44 6.72499824E-02 1.13401503E+00-2.14811756E-03 3.65772070E-03-1.76093776E-05
61 45 3.41061011E-03 4.59024226E-01-1.74027442E-03 7.52391729E-03-2.63533618E-05
61 46-3.47568907E-02-1.08506212E+00 1.06847002E-02-5.51055936E-03 5.29631596E-05
61 47-3.47604931E-02-1.08507113E+00 3.81677842E-04 1.20148334E-02-3.04498612E-05
61 48 3.41926038E-03 4.59130795E-01 5.72725788E-03-5.18026249E-03 3.40527248E-05
61 49 6.72497423E-02 1.13399544E+00 2.14822767E-03-3.65756254E-03 1.72447409E-05
61 50 3.41999640E-03 4.59136060E-01-5.72715376E-03 5.18031900E-03-3.47294997E-05
61 51 3.41012703E-03 4.59033189E-01 1.74014015E-03-7.52419618E-03 2.71190262E-05
61 52-3.47570590E-02-1.08506179E+00-1.06847876E-02 5.51069839E-03-5.29472743E-05
62  1-2.63400906E-02-7.43559898E-02 1.20419178E+00 2.56434078E-02 1.79137453E-02
62  2 4.49144378E-05 5.63340785E-01 1.10564907E+00-9.74576620E-04 1.60872930E-02
62  3 7.64055846E-03-2.37278515E-02-1.11424861E-02 1.96618748E-04-1.38860610E-04
62  4 1.41139601E-02 8.16127194E-02-1.06162437E+00 2.48439331E-02-6.78146778E-02
62  5 2.79705222E-04 7.30386778E-01-1.26533719E+00 6.07094964E-03-1.22068578E-02
62  6-3.83008955E-03 1.60369474E-02-4.83799549E-03-1.05013417E-04 4.49752853E-05
62  7 6.19861525E-03-1.35639319E-03-3.55909994E-01 3.58768920E-02 4.42366171E-02
62  8 9.76858895E-06-1.61290500E+00-8.98494462E-01-3.30617339E-03-9.15172178E-03
62  9 4.63298735E-03 4.51873443E-03 6.85086139E-03-7.38825558E-05 2.39076109E-05
62 10-6.18834890E-03 1.37787647E-03 3.55628691E-01-5.61163141E-02-9.82325287E-03
62 11-1.77673409E-04 1.56958032E+00 9.72297037E-01 2.97545266E-03-6.41991660E-03
62 12 1.09338321E-02-4.51391546E-03 3.14960741E-03-1.73011459E-05-3.75257645E-05
62 13-1.41064300E-02-8.16056992E-02 1.06154283E+00 4.71933306E-02-5.46860896E-02
62 14 3.19695598E-04 7.50686240E-01-1.25344572E+00 6.11075509E-03 9.37711762E-03
62 15 6.65860532E-03-1.60357229E-02 6.66688228E-03 8.80696323E-05-4.71559957E-05
62 16 2.63371875E-02 7.43598264E-02-1.20394344E+00-2.81250678E-02-1.37083247E-02
62 17-6.72491319E-05-1.24007196E+00 4.57260538E-02-4.60944519E-03-1.43123975E-03
62 18-2.22952583E-02 2.37264981E-02 1.71956992E-03-1.09814850E-04 1.50800396E-04
62 19-2.05887731E-02-8.56782287E-02 1.68171147E+00-6.14762291E-02 1.04574157E-01
62 20-5.04057928E-04-8.93447383E-01 1.51974694E+00-7.29461384E-03 9.84219976E-03
62 21 8.05181093E-03-1.78940107E-02 1.85524197E-03 1.08113969E-04-7.53172765E-05
62 22 2.05887752E-02 8.56789090E-02-1.68170438E+00-6.14768501E-02 1.04574244E-01
62 23-4.99221932E-04-8.93435458E-01 1.51975793E+00-7.29086892E-03-9.84182934E-03
62 24-8.05229437E-03 1.78941237E-02-1.85543349E-03-1.08184300E-04 7.51076592E-05
62 25-6.19827053E-03 1.35875414E-03 3.55899099E-01 3.58774054E-02 4.42367098E-02
62 26 1.07169406E-05-1.61290096E+00-8.98497918E-01-3.27709839E-03 9.15169239E-03
62 27-4.63333981E-03-4.51835258E-03-6.85061838E-03 7.45047729E-05-2.43092075E-05
62 28 6.18802822E-03-1.37991855E-03-3.55619445E-01-5.61159171E-02-9.82338005E-03
62 29-1.72855058E-04 1.56958351E+00 9.72288733E-01 2.89202571E-03 6.41973404E-03
62 30-1.09332836E-02 4.51354955E-03-3.14978897E-03 1.59494712E-05 3.78000910E-05
62 31 1.41067253E-02 8.16060761E-02-1.06155549E+00 4.71933537E-02-5.46855247E-02
62 32 3.10189366E-04 7.50690307E-01-1.25345208E+00 6.02197725E-03-9.37744099E-03
62 33-6.65852968E-03 1.60359707E-02-6.66683584E-03-8.49807114E-05 4.72667608E-05
62 34-3.03359431E-02-1.36286697E+00-1.72790967E-03-3.43524361E-03 3.18946082E-06
62 35-2.63376285E-02-7.43604951E-02 1.20396136E+00-2.81258483E-02-1.37088888E-02
62 36-6.53032914E-05-1.24008913E+00 4.57292287E-02-4.48099941E-03 1.43132547E-03
62 37 2.22955223E-02-2.37268478E-02-1.71951551E-03 1.06724997E-04-1.49007797E-04
62 38 2.63401997E-02 7.43566240E-02-1.20419616E+00 2.56446385E-02 1.79152807E-02
62 39 4.40001202E-05 5.63344615E-01 1.10567240E+00-9.93109557E-04-1.60874324E-02
62 40-7.64060302E-03 2.37280354E-02 1.11427675E-02-1.90654123E-04 1.37641705E-04
62 41-1.41138787E-02-8.16137431E-02 1.06161657E+00 2.48443150E-02-6.78152111E-02
62 42 2.61767375E-04 7.30391332E-01-1.26535587E+00 5.94791769E-03 1.22068003E-02
62 43 3.83031095E-03-1.60371112E-02 4.83821477E-03 1.01145120E-04-4.41076944E-05
62 44 3.83702495E-02 1.66957097E+00-1.15112945E-03 1.95839398E-03-9.47560882E-06
62 45 2.65284145E-02 8.73287285E-01-2.50272633E-03-4.15403555E-03 2.24304052E-06
62 46-3.03373339E-02-1.36275469E+00 3.83799441E-03-1.58878703E-04 1.42878002E-05
62 47 3.03353195E-02 1.36286377E+00-1.72777716E-03-3.43515080E-03 2.84008072E-06
62 48-2.65270227E-02-8.73390534E-01 4.84323983E-03 1.65638522E-04 1.70801137E-05
62 49-3.83707412E-02-1.66957983E+00-1.15145272E-03 1.95821943E-03-8.93599823E-06
62 50 2.65274592E-02 8.73401436E-01 4.84328041E-03 1.65529342E-04 1.65736367E-05
62 51-2.65288584E-02-8.73312316E-01-2.50270506E-03-4.15382644E-03 2.75578135E-06
62 52 3.03384397E-02 1.36278144E+00 3.83828877E-03-1.58950266E-04 1.35463121E-05
63  1 1.03303740E-06-3.16287795E-07-3.61048836E-05 6.21598444E-04-4.71452159E-04
63  2-1.73702032E-01 1.90526649E-03-1.46505860E-03-5.43368517E-01-4.26639089E-05
63  3 4.84835541E-05-5.81964522E-06-1.74982611E-05 6.93717969E-03 1.03736040E-02
63  4-1.73781459E-06 4.34462263E-06 1.01074142E-04-6.19153068E-04 4.68931351E-04
63  5 1.71824490E-01-1.89953932E-03 1.41815692E-03 5.20569710E-01-3.65865739E-05
63  6-5.83232099E-05 9.49097838E-05 5.90076849E-05 5.67283966E-03-1.26868145E-02
63  7 6.31234401E-07-6.31495137E-07 6.53850396E-06 6.94345195E-04-5.21129531E-04
63  8-1.94116603E-01 1.70889180E-03-1.25410735E-03-4.57024507E-01 8.90348263E-05
63  9 1.40105635E-05-1.03045390E-04-4.77790501E-05-1.41411390E-02 3.31477994E-03
63 10 4.93323416E-07-3.00690923E-06-7.07404984E-05-6.98820330E-04 5.27877776E-04
63 11 1.94114499E-01-1.69035144E-03 1.14595818E-03 4.57056021E-01-2.51520978E-05
63 12 6.48258354E-05-3.96737376E-05-4.11572743E-05 3.98651483E-03 1.39682242E-02
63 13-1.53183524E-07 2.38674075E-06-1.34508481E-05 6.15173900E-04-4.65591151E-04
63 14-1.71830061E-01 1.87475457E-03-1.37486544E-03-5.20610515E-01-5.18078145E-05
63 15-5.26994431E-05 1.04507258E-04 6.43506514E-05 8.32458088E-03-1.11267805E-02
63 16 7.62808715E-07-6.11066268E-07-9.84046322E-06-6.28080698E-04 4.74702644E-04
63 17 1.73712172E-01-1.95192824E-03 1.49494288E-03 5.43387240E-01 7.69756529E-05
63 18-3.72876927E-06-7.32468837E-05-2.98414871E-05-1.24357389E-02-1.01816952E-03
63 19 2.32728995E-06 5.64958860E-06-4.46069546E-05-8.77049232E-06 1.06597163E-05
63 20-1.69233524E-05 5.48504233E-05 8.13271851E-05-5.42798265E-06-1.63311984E-04
63 21 7.32847612E-05 9.00272225E-05 1.65597623E-05 2.66521822E-02 1.56700199E-02
63 22-1.01877212E-06-3.02726824E-06 3.68771919E-05 8.27919334E-06-2.14945300E-06
63 23-1.62702961E-05-3.84594604E-05-1.12630010E-04-3.55690856E-06 1.65115596E-04
63 24-7.41878001E-05-9.09277958E-05-1.57182475E-05-2.66521703E-02-1.56699899E-02
63 25 6.27849275E-07 1.09489066E-06-2.16490684E-05 6.83001519E-04-5.26742847E-04
63 26-1.94117268E-01 1.57708515E-03-1.14686074E-03-4.57027028E-01-8.55877651E-05
63 27-1.74470864E-05 1.03034851E-04 5.16446033E-05 1.41411117E-02-3.31480211E-03
63 28 4.60993356E-07-6.34718139E-06-4.67226450E-05-6.83318615E-04 5.27002305E-04
63 29 1.94115302E-01-1.63928033E-03 1.33841362E-03 4.57057457E-01 2.47460162E-05
63 30-6.54783574E-05 4.07323411E-05 3.80797529E-05-3.98647778E-03-1.39682189E-02
63 31-7.91432432E-07 4.39931602E-06 5.76381269E-05 6.03942925E-04-4.63680213E-04
63 32-1.71830251E-01 1.80340236E-03-1.46107544E-03-5.20611691E-01 5.05331964E-05
63 33 5.30504544E-05-1.03583651E-04-6.21751861E-05-8.32465608E-03 1.11268193E-02
63 34 4.78410711E-06-7.15388769E-05 5.32213150E-05-4.18498107E-05-1.51414919E-02
63 35 5.50103637E-07-1.34293665E-06 9.09607315E-06-6.10203744E-04 4.66707145E-04
63 36 1.73712438E-01-1.92287964E-03 1.45743936E-03 5.43388138E-01-7.45916395E-05
63 37 4.69754180E-06 6.98940977E-05 3.08841853E-05 1.24357790E-02 1.01815809E-03
63 38 1.41846726E-07-1.99332753E-06-3.18627391E-05 6.12331352E-04-4.66449944E-04
63 39-1.73702270E-01 1.94542461E-03-1.46461542E-03-5.43368580E-01 4.23436978E-05
63 40-4.83447452E-05 6.00104736E-06 1.89321705E-05-6.93715332E-03-1.03735733E-02
63 41-1.13656968E-06 1.61272816E-06 3.09081795E-05-6.02439535E-04 4.63280430E-04
63 42 1.71824726E-01-1.79011477E-03 1.41737320E-03 5.20570842E-01 3.31953251E-05
63 43 6.01041725E-05-9.32994976E-05-6.17724989E-05-5.67284990E-03 1.26869068E-02
63 44 3.28161738E-06 9.17873400E-05-7.50332480E-07 6.64160588E-07-9.49046436E-07
63 45 3.90183324E-06-4.63169999E-06 5.32217408E-05-4.05480567E-05-1.49415593E-02
63 46 6.01600187E-06-3.70724244E-05-5.35708017E-05 4.03571686E-05 1.51423109E-02
63 47-6.16628448E-06-3.12156539E-05 5.49652781E-05-4.12970235E-05-1.51414561E-02
63 48-1.57457992E-06 9.84903806E-06-5.36497008E-05 4.00953749E-05 1.49403140E-02
63 49-1.48173351E-06 7.82175209E-05 5.16258602E-07-3.40210618E-07-8.95479283E-07
63 50 6.14940901E-06 1.51749706E-05-5.19664222E-05 4.11591487E-05 1.49403368E-02
63 51 4.32617565E-06-1.87594226E-05 5.29760179E-05-4.00353860E-05-1.49415529E-02
63 52 6.39897307E-06-2.97295526E-05-5.37641841E-05 4.13064397E-05 1.51423591E-02
64  1-2.28756981E-02 1.05737917E-02 1.48803148E+00 4.48584689E-02 7.25129720E-02
64  2-3.86067138E-05 7.24900562E-01 6.29145561E-01 8.93028233E-04 1.29155836E-02
64  3-2.12064629E-03-1.07949373E-02-1.21567039E-03 1.02746071E-04-3.13085334E-05
64  4-1.99778209E-03 1.02626027E-02 3.60105216E-03-4.33687558E-03 2.88600469E-02
64  5-8.93470759E-05 1.53176599E+00 1.99242332E-01 4.96964523E-03 1.84206098E-02
64  6-1.83496287E-02-7.09811515E-05 8.30324208E-03 5.31403111E-05 8.69737475E-05
64  7 1.37584651E-02-1.13423074E-01-1.31643713E+00 2.00742639E-02-3.65264918E-02
64  8 1.70908344E-04-1.60329322E+00 1.68111852E+00-1.02720821E-02-1.88200413E-02
64  9 2.58606458E-02-7.04060450E-03-4.32513338E-02 6.91740358E-05-2.58835579E-04
64 10-1.37525890E-02 1.13433407E-01 1.31616985E+00 2.21588002E-02-3.53008120E-02
64 11 1.77455528E-04-6.88436779E-01 2.21873671E+00-8.50249583E-03 1.65544258E-02
64 12-2.35965374E-02 7.04211156E-03 4.47047317E-02-8.15028111E-05 2.55049447E-04
64 13 2.00000940E-03-1.02561324E-02-3.10620376E-03-2.30528695E-02 1.78077201E-02
64 14-1.34730428E-04-9.18659213E-01-1.24179382E+00 4.58853009E-05 3.54521182E-03
64 15-3.61333910E-03 6.81272790E-05-2.24069533E-02 7.56916876E-05-6.95223158E-05
64 16 2.28862515E-02-1.05425055E-02-1.48820764E+00-8.51538175E-02-3.90621584E-03
64 17-2.96260247E-04-9.02389368E-01-3.27342005E-01-2.36379169E-03-5.40547639E-04
64 18-1.02590662E-02 1.07996139E-02-6.74594752E-03-2.91738256E-05 4.17005722E-05
64 19 4.82924843E-06-1.06564400E-05-1.55367636E-04-3.64790897E-02-2.14831000E-02
64 20-7.17153853E-05-2.16535780E+00-1.27318243E+00-4.19864532E-03-1.24938070E-02
64 21 1.24941114E-02-3.04403461E-07 8.02668307E-03-7.11840179E-05-9.97184932E-06
64 22 4.88417049E-06-1.01627157E-05-1.59926633E-04 3.64792527E-02 2.14831795E-02
64 23 7.13244852E-05 2.16534479E+00 1.27319473E+00 4.27903831E-03-1.24937778E-02
64 24 1.24944811E-02-7.03298735E-07 8.02628655E-03-7.43581299E-05-1.05267512E-05
64 25 1.37582732E-02-1.13422576E-01-1.31641891E+00-2.00735154E-02 3.65269225E-02
64 26-1.76078059E-04 1.60328426E+00-1.68111442E+00 1.01925693E-02-1.88199862E-02
64 27 2.58607639E-02-7.04077770E-03-4.32509607E-02 6.91976038E-05-2.54884929E-04
64 28-1.37526643E-02 1.13432616E-01 1.31617154E+00-2.21590802E-02 3.53006562E-02
64 29-1.65651587E-04 6.88441918E-01-2.21873152E+00 8.45591080E-03 1.65542225E-02
64 30-2.35963857E-02 7.04216320E-03 4.47045096E-02-8.19188705E-05 2.52773742E-04
64 31 1.99990341E-03-1.02557715E-02-3.10788349E-03 2.30537857E-02-1.78086776E-02
64 32 1.28081344E-04 9.18665189E-01 1.24177411E+00-1.40403533E-04 3.54517192E-03
64 33-3.61325559E-03 6.80836717E-05-2.24071006E-02 7.38124547E-05-6.62746749E-05
64 34 3.61382850E-02 4.11812344E-01 8.50358474E-03 7.64120656E-04 2.72638529E-05
64 35 2.28857806E-02-1.05431546E-02-1.48818869E+00 8.51528995E-02 3.90621099E-03
64 36 2.91798413E-04 9.02370042E-01 3.27345045E-01 2.28883295E-03-5.40674023E-04
64 37-1.02586752E-02 1.07993492E-02-6.74608003E-03-2.81471895E-05 4.16296543E-05
64 38-2.28754017E-02 1.05740936E-02 1.48800656E+00-4.48576888E-02-7.25125378E-02
64 39 3.40525664E-05-7.24894465E-01-6.29129874E-01-8.56395216E-04 1.29153729E-02
64 40-2.12086108E-03-1.07945118E-02-1.21572816E-03 9.78183535E-05-3.24217273E-05
64 41-1.99775639E-03 1.02619053E-02 3.60057305E-03 4.33617737E-03-2.88605108E-02
64 42 1.00730874E-04-1.53175057E+00-1.99242517E-01-4.83665476E-03 1.84205830E-02
64 43-1.83496949E-02-7.08880748E-05 8.30323455E-03 5.38575674E-05 8.61606684E-05
64 44 1.35246830E-06-1.16652578E-04-3.01538152E-03-1.77519710E-03-6.23466094E-06
64 45 1.31768230E-02 6.06902812E-01-1.04785543E-02 4.28331669E-03-4.97294488E-05
64 46-3.61319481E-02-4.11628458E-01 4.81078588E-03 7.06249412E-03-2.13556569E-06
64 47 3.61382304E-02 4.11835391E-01-8.50369506E-03-7.64336949E-04-2.87493151E-05
64 48-1.31746543E-02-6.06911319E-01 1.35424352E-03 1.12399243E-02-2.54883523E-05
64 49 4.68672245E-06-1.45699873E-04 3.01510226E-03 1.77557553E-03 6.22000258E-06
64 50-1.31748231E-02-6.06894752E-01-1.35430303E-03-1.12399135E-02 2.57840503E-05
64 51 1.31754470E-02 6.06894588E-01 1.04783915E-02-4.28352971E-03 4.74021075E-05
64 52-3.61323945E-02-4.11614427E-01-4.81043795E-03-7.06247207E-03 2.18812528E-06
65  1 3.55139028E-06 9.16629799E-07-1.44416169E-04-2.85702793E-04 2.11329095E-04
65  2 8.22528831E-02-1.28847974E-03 9.26406644E-04 3.85120731E-01-8.34924356E-06
65  3-1.60359400E-06 9.95283755E-06 9.23141338E-07 1.04306042E-03-1.97016810E-04
65  4-5.01276106E-07-8.37943617E-06-1.28453348E-04 2.19119811E-04-1.72192674E-04
65  5-6.08170788E-02 1.97931242E-03-1.51297064E-03-5.56036935E-01 6.66922134E-06
65  6 1.05225484E-04-1.11894706E-04-7.90840182E-05-5.91763574E-04 2.32249960E-02
65  7 1.47514669E-06 1.04063408E-05-6.06507317E-05-9.43438397E-04 7.14342543E-04
65  8 2.67302595E-01-3.21900293E-03 2.30005842E-03 8.83069580E-01-3.38470929E-05
65  9-3.74776633E-05 7.13247562E-05 4.16130423E-05 4.47626427E-03-8.71328958E-03
65 10-4.97422060E-07-1.07762355E-05 6.53518588E-05 9.69340428E-04-7.36112284E-04
65 11-2.67313957E-01 3.26805747E-03-2.37058611E-03-8.83047611E-01-2.77002937E-05
65 12-4.14744163E-05 6.91747100E-05 4.79712731E-05 5.43216156E-03-8.15022156E-03
65 13 1.99277387E-06 1.42813879E-05 1.10546364E-04-1.97974443E-04 1.59731770E-04
65 14 6.08249027E-02-1.99318825E-03 1.46670006E-03 5.56050804E-01 1.20534896E-04
65 15 5.87084106E-05-1.79243307E-04-1.01108813E-04-2.00035875E-02 1.18079382E-02
65 16-2.47342871E-06 1.42146409E-06 1.20088431E-04 3.02572384E-04-2.39007526E-04
65 17-8.22707463E-02 1.42215193E-03-1.20334878E-03-3.85136140E-01 5.35919080E-06
65 18-6.69503618E-06 1.33584537E-06 4.28045226E-06-3.31691636E-04-1.00390940E-03
65 19-3.84951837E-06-1.40426048E-05 1.04789321E-04 3.55365415E-04-2.58244505E-04
65 20-9.60052915E-02 2.81056006E-03-2.12186836E-03-8.10951932E-01 1.08209465E-04
65 21 1.32669726E-04-2.40879191E-04-1.43031887E-04-1.67842505E-02 2.85585529E-02
65 22 5.01471490E-06 2.32374854E-05-6.03937546E-05-3.29222364E-04 2.52673696E-04
65 23 9.60055086E-02-2.90262941E-03 2.29655952E-03 8.10949811E-01 9.77302306E-05
65 24 1.37765568E-04-2.35495799E-04-1.52907281E-04-1.67841658E-02 2.85585926E-02
65 25-2.14145051E-07-8.26031613E-06 2.82926477E-05 9.59883344E-04-7.35071763E-04
65 26-2.67301867E-01 3.10424221E-03-2.57775543E-03-8.83066494E-01-2.03379865E-05
65 27-4.40170114E-05 6.43549979E-05 4.51155287E-05 4.47629437E-03-8.71325716E-03
65 28 4.66217439E-06 8.22113722E-06-1.68795345E-04-9.33957168E-04 7.12844204E-04
65 29 2.67313753E-01-2.98348178E-03 2.35183363E-03 8.83047262E-01-3.73340862E-05
65 30-3.48338668E-05 7.21679530E-05 4.23664371E-05 5.43213539E-03-8.15020602E-03
65 31-8.69336651E-07-3.94634929E-06-3.90481691E-05 2.26389760E-04-1.64482195E-04
65 32-6.08242325E-02 1.96911486E-03-1.49422015E-03-5.56049402E-01 1.24860554E-04
65 33 5.51925795E-05-1.80053133E-04-9.42240992E-05-2.00035943E-02 1.18079932E-02
65 34 2.31222050E-07-3.14689256E-05 4.19137598E-05-3.18601812E-05-1.17837362E-02
65 35 1.62011188E-06-3.45607704E-06-9.54949202E-05-2.82966902E-04 2.08781090E-04
65 36 8.22703904E-02-1.32575618E-03 9.80072524E-04 3.85135652E-01 1.60323690E-06
65 37-4.03251963E-06 2.42928273E-06 1.90911641E-06-3.31765941E-04-1.00395606E-03
65 38-1.64656101E-06-3.89145600E-06 4.88906080E-05 3.00547887E-04-2.26540617E-04
65 39-8.22524891E-02 1.45002011E-03-1.08274555E-03-3.85117836E-01-5.45356073E-06
65 40-2.32756009E-07 5.68631674E-06 8.02989353E-06 1.04308683E-03-1.96992338E-04
65 41-2.43921833E-06 6.19891267E-06 2.21177601E-04-2.11359499E-04 1.55515815E-04
65 42 6.08167939E-02-1.97929596E-03 1.44476919E-03 5.56034970E-01 8.69555034E-07
65 43 1.13120056E-04-1.13989611E-04-8.91397444E-05-5.91715771E-04 2.32249121E-02
65 44-6.03260855E-06 5.51287215E-05 6.61148271E-05-4.99601781E-05-1.85267856E-02
65 45-8.91309833E-06-2.21885594E-05-2.13858739E-05 1.81720854E-05 6.41001586E-03
65 46-2.01627590E-05 3.49234441E-05 3.99322067E-05-3.01727199E-05-1.17863206E-02
65 47 1.62700028E-05 3.39966754E-05-4.16956719E-05 3.39646291E-05 1.17837618E-02
65 48 9.23845330E-06-1.64336671E-07 2.12746186E-05-1.80133506E-05-6.41074221E-03
65 49 1.60412769E-05-7.10458257E-05-6.68005097E-05 5.10669835E-05 1.85267617E-02
65 50-1.02752805E-06-8.49170483E-06-2.28065319E-05 1.72588028E-05 6.41070841E-03
65 51 1.08004909E-05-1.86458506E-05 2.52366349E-05-1.65036718E-05-6.40992715E-03
65 52 2.11434455E-05-2.18578874E-05-4.34233898E-05 3.43248805E-05 1.17862298E-02
66  1 2.61125360E-02-3.55203208E-02-1.46511229E+00 4.67159330E-02-1.27006083E-01
66  2 5.04280199E-04 5.69059972E-01-1.00158087E+00 4.73261652E-03-9.46492028E-03
66  3-1.29950804E-03 1.07644283E-02-1.93687864E-02-3.13113252E-05-3.20895860E-05
66  4 1.57898105E-02-1.53645042E-02-1.42916168E+00 1.88633965E-03-8.70652820E-02
66  5 2.53469365E-04-6.04961766E-01-6.43539990E-01-3.58796951E-04 3.19766949E-04
66  6-8.21412578E-03 7.89435883E-03 3.28855139E-02-1.21438970E-04 1.66311599E-04
66  7 3.61171456E-03 8.27511425E-02-2.24937544E-01 4.65083925E-04-8.63393237E-02
66  8 2.08181867E-04-8.89419203E-01-1.71410596E+00 1.38406988E-03-2.13591231E-02
66  9 6.97076905E-03 1.43883541E-02-3.33845300E-03-1.37991505E-04 1.30852505E-05
66 10-5.19693009E-03-8.33915515E-02 3.20221172E-01 7.34140652E-02-3.98355503E-02
66 11 4.01527792E-04 1.90636860E+00-2.04150077E-02 6.98556042E-03 3.14975473E-03
66 12 1.19992402E-02-1.51489950E-02 1.63038410E-02 3.12043212E-05-2.51652468E-05
66 13-1.50408867E-02 1.66586943E-02 1.39976724E+00 7.56067745E-02-4.36961030E-02
66 14 3.85072033E-04 8.19050757E-01 1.92610016E-01 2.37101844E-03-1.83484569E-02
66 15 2.55602087E-02-7.21175180E-03-2.17272406E-02 1.45360285E-05-1.81581135E-04
66 16-2.61822971E-02 3.51053867E-02 1.44228417E+00 8.72732695E-02-1.05209151E-01
66 17 6.10320023E-04 5.99934200E-01-9.94480026E-01 4.91448182E-03 1.68043368E-02
66 18-6.15674369E-03-1.06475931E-02 1.42195319E-02 7.57383123E-05 3.76613280E-05
66 19-2.60217199E-02-1.07182036E-01 1.03483713E+00 2.47961228E-02-4.23711204E-02
66 20 2.07746090E-04-5.88327053E-01 1.06629728E+00-4.89474116E-03 1.52877568E-02
66 21 2.40405860E-03-1.76918154E-02 1.35448247E-02 1.00823583E-04-1.78959966E-05
66 22 2.60219370E-02 1.07175885E-01-1.03486667E+00 2.47947035E-02-4.23677208E-02
66 23 1.99520066E-04-5.88290654E-01 1.06629468E+00-5.06615746E-03-1.52863736E-02
66 24-2.40502769E-03 1.76914013E-02-1.35425675E-02-9.67336558E-05 1.10843534E-05
66 25-3.61224191E-03-8.27466993E-02 2.24975056E-01 4.62599963E-04-8.63361370E-02
66 26 2.56118576E-04-8.89387783E-01-1.71408218E+00 1.55690352E-03 2.13569316E-02
66 27-6.96929512E-03-1.43876364E-02 3.33646508E-03 1.36931168E-04-1.09201513E-05
66 28 5.19600791E-03 8.33973935E-02-3.20150389E-01 7.34143859E-02-3.98384580E-02
66 29 3.44291317E-04 1.90639895E+00-2.04423163E-02 6.68920893E-03-3.15046036E-03
66 30-1.19993019E-02 1.51497623E-02-1.63057449E-02-3.05262522E-05 2.86336885E-05
66 31 1.50426542E-02-1.66616490E-02-1.39985729E+00 7.56099919E-02-4.37016312E-02
66 32 3.82004228E-04 8.19079106E-01 1.92565694E-01 2.40631163E-03 1.83484984E-02
66 33-2.55611523E-02 7.21265392E-03 2.17281273E-02-1.17555076E-05 1.76751829E-04
66 34-9.38517391E-02-1.55789905E-01 7.20717891E-04 1.86143253E-02-4.69014095E-05
66 35 2.61817954E-02-3.51024985E-02-1.44223564E+00 8.72689183E-02-1.05209795E-01
66 36 5.85276639E-04 5.99901321E-01-9.94512673E-01 4.75454959E-03-1.68057485E-02
66 37 6.15781289E-03 1.06479356E-02-1.42207233E-02-7.26278960E-05-3.52629434E-05
66 38-2.61132410E-02 3.55235498E-02 1.46516936E+00 4.67130343E-02-1.27009728E-01
66 39 5.13187088E-04 5.68997746E-01-1.00158785E+00 4.73378399E-03 9.46456642E-03
66 40 1.29931806E-03-1.07638845E-02 1.93669298E-02 2.99448500E-05 3.00117983E-05
66 41-1.57879576E-02 1.53614242E-02 1.42905466E+00 1.88183817E-03-8.70601384E-02
66 42 2.34647031E-04-6.05006638E-01-6.43497679E-01-4.58848399E-04-3.19725172E-04
66 43 8.21301439E-03-7.89328922E-03-3.28840447E-02 1.19305219E-04-1.66798944E-04
66 44 1.13946220E-02 7.71500048E-01 2.50298963E-03-4.13346856E-03 2.20197346E-05
66 45-5.41877539E-02-3.01018324E-01 1.44039534E-02 1.06138796E-03 4.81900499E-05
66 46-9.42651003E-02-1.45616558E-01-1.70922139E-02 8.58496095E-03-8.34375847E-05
66 47 9.38485847E-02 1.55758707E-01 7.20831715E-04 1.86139122E-02-4.90543482E-05
66 48 5.21003195E-02 3.01144126E-01-7.57514152E-03-1.18452002E-02 5.82126123E-06
66 49-1.13977353E-02-7.71470723E-01 2.50365961E-03-4.13377624E-03 1.80062456E-05
66 50-5.21036294E-02-3.01115795E-01-7.57578833E-03-1.18461834E-02 5.10489472E-06
66 51 5.41831023E-02 3.01047739E-01 1.44028900E-02 1.06108581E-03 4.79774394E-05
66 52 9.42596115E-02 1.45588445E-01-1.70916924E-02 8.58434571E-03-8.41453852E-05
67  1-2.48683515E-03-1.39917974E-02-8.14687576E-01-9.78297039E-02 1.52605481E-02
67  2-3.94781360E-04-3.08493671E-01 2.37576355E-01-1.75200499E-03 9.88309627E-03
67  3-1.43640653E-02 4.48096905E-03-2.15228105E-02 7.99029978E-05-1.92376637E-05
67  4 2.56397165E-02 4.73002565E-02-9.86880798E-01 1.53977509E-02 1.24826499E-02
67  5 1.66033536E-05-1.37186920E+00-7.26820813E-01-2.95273825E-03-1.69519084E-02
67  6-6.91286340E-03 2.38647718E-02-3.82222342E-03-1.58714359E-04 8.32481374E-05
67  7-5.62041990E-02-2.35290323E-02 3.38830145E+00 5.07183873E-02-9.78929167E-02
67  8 4.46481826E-04 7.50944345E-01-1.33034107E+00 6.27659486E-03 1.91713046E-02
67  9 7.82336515E-03-2.69946697E-02 3.28230457E-02 1.00278980E-04 9.79140348E-06
67 10-5.60840697E-02-2.11880489E-02 3.38086592E+00-6.29342647E-02 9.30490747E-02
67 11-4.72870604E-04-8.50512385E-01 1.30399828E+00-6.58358432E-03 3.45934253E-02
67 12-8.01525344E-03-2.65781718E-02 2.24243181E-02 1.93498862E-04 2.10487271E-05
67 13 2.60599878E-02 4.68460090E-02-1.02585369E+00 1.62795866E-02 8.60935423E-03
67 14 3.61688981E-05-1.32568502E+00-8.51261096E-01-2.48513687E-03-1.15875068E-02
67 15-1.24782860E-02 2.40657928E-02-6.33691322E-03-1.30196249E-04 9.14021696E-05
67 16-1.74339724E-03-1.49904793E-02-8.56063774E-01-3.67155723E-02-8.99552610E-02
67 17 1.10597010E-04 4.04719884E-02-3.57417246E-01 1.11523254E-03-2.49554247E-02
67 18 2.01745158E-02 4.78090881E-03 1.55509408E-04-1.24477537E-04-4.75366353E-05
67 19 3.58779510E-04 1.49627659E-03-1.45132434E-02-2.75336308E-03-8.29198315E-04
67 20-4.83772983E-06 2.06433905E+00 1.19385993E+00 4.05676010E-03-4.65549222E-03
67 21 4.41167226E-03 2.43819968E-04 2.66841502E-03-2.81501865E-05-4.69869706E-06
67 22-3.58904910E-04-1.50041026E-03 1.45075804E-02-2.75437870E-03-8.27499306E-04
67 23-1.25789698E-05 2.06435154E+00 1.19385024E+00 4.11330080E-03 4.65653383E-03
67 24-4.41159075E-03-2.44943083E-04-2.66691843E-03 2.69791404E-05 2.93808277E-06
67 25 5.62038541E-02 2.35322579E-02-3.38826817E+00 5.07170309E-02-9.78891684E-02
67 26 4.47590978E-04 7.50962191E-01-1.33031239E+00 6.27097346E-03-1.91729205E-02
67 27-7.82199598E-03 2.69949165E-02-3.28240774E-02-1.00048738E-04-6.70267496E-06
67 28 5.60834725E-02 2.11925294E-02-3.38081496E+00-6.29344956E-02 9.30466079E-02
67 29-4.77738451E-04-8.50487314E-01 1.30399852E+00-6.55250455E-03-3.45935568E-02
67 30 8.01501713E-03 2.65785397E-02-2.24254138E-02-1.87536393E-04-2.05246969E-05
67 31-2.60583976E-02-4.68480191E-02 1.02577417E+00 1.62805505E-02 8.60566701E-03
67 32 3.09545592E-05-1.32566379E+00-8.51294761E-01-2.34972204E-03 1.15873453E-02
67 33 1.24775709E-02-2.40649161E-02 6.33712532E-03 1.27447743E-04-9.18538004E-05
67 34 1.63536266E-02-3.78142682E-01-2.98255157E-03-1.80046766E-02 3.84047415E-05
67 35 1.74243660E-03 1.49926604E-02 8.56128043E-01-3.67193319E-02-8.99533003E-02
67 36 1.12228775E-04 4.04392705E-02-3.57430236E-01 1.10771374E-03 2.49551987E-02
67 37-2.01739856E-02-4.78121318E-03-1.56218484E-04 1.21178479E-04 4.77007938E-05
67 38 2.48654780E-03 1.39932301E-02 8.14714182E-01-9.78322564E-02 1.52581143E-02
67 39-3.83044193E-04-3.08551758E-01 2.37588621E-01-1.71593016E-03-9.88336528E-03
67 40 1.43641825E-02-4.48081719E-03 2.15216051E-02-8.11926020E-05 1.60513709E-05
67 41-2.56380832E-02-4.73025669E-02 9.86784881E-01 1.53939851E-02 1.24859799E-02
67 42 2.41764816E-05-1.37189997E+00-7.26787206E-01-2.88565827E-03 1.69517476E-02
67 43 6.91213071E-03-2.38638783E-02 3.82308054E-03 1.55873464E-04-8.19723674E-05
67 44-1.61285579E-04-1.09003672E-02 4.15183383E-03 2.51877225E-03 8.19977443E-06
67 45-7.50214474E-02 6.34610335E-03 1.27476957E-02 7.66442831E-03 2.54795686E-05
67 46-1.37517759E-02 3.82455063E-01-1.67181591E-02 5.91468756E-03-7.55332235E-05
67 47-1.63550112E-02 3.78131125E-01-2.98256603E-03-1.80050516E-02 3.82406917E-05
67 48-7.65113661E-02-2.12601192E-03 1.31158671E-02 7.75048321E-03 2.62786077E-05
67 49 1.62958497E-04 1.09037791E-02 4.15185695E-03 2.51891521E-03 8.04257237E-06
67 50 7.65111375E-02 2.14211456E-03 1.31158394E-02 7.74979160E-03 2.51306949E-05
67 51 7.50193807E-02-6.32900032E-03 1.27467457E-02 7.66448437E-03 2.39596230E-05
67 52 1.37471648E-02-3.82469883E-01-1.67174398E-02 5.91438477E-03-7.52694543E-05
68  1 9.74852066E-03-5.20278285E-02-1.04096724E+00-5.36700253E-02-6.90809101E-02
68  2-5.59257813E-06-9.57207156E-01-1.32551255E-01-3.07976616E-03 6.20093390E-03
68  3-6.74071424E-03 5.39780338E-04 2.15901654E-02-3.52773961E-05 1.00859690E-04
68  4-3.13211734E-02 5.10346359E-02 1.70273001E+00-6.02278268E-02 8.31150844E-02
68  5-4.47297827E-04-7.06393125E-01 6.81306682E-01-4.40725165E-03-9.28096731E-04
68  6 1.44283227E-02-1.35002259E-02-1.54429140E-02 9.39468392E-05-1.43446565E-04
68  7 9.42332467E-03-8.66566631E-02-7.76611411E-01-4.26615578E-02 3.14344232E-02
68  8-2.39578012E-04 2.47395512E-01 4.35986239E-01-2.95419405E-04 3.20963982E-02
68  9-1.93431076E-02-1.27532906E-02 2.72498913E-02 1.10580966E-04 1.18818882E-04
68 10 9.42949173E-03-8.66637278E-02-7.76868256E-01 6.71727581E-03-5.25798811E-02
68 11 1.72147708E-04 5.01410171E-01 4.60470689E-03 1.81601395E-03 1.28896238E-02
68 12-1.33816349E-04-1.27558074E-02 3.96057190E-02-1.36280373E-06 1.01263558E-04
68 13-3.13173715E-02 5.10439444E-02 1.70278530E+00 4.33790602E-02-9.30395452E-02
68 14 4.08656055E-04 2.51996141E-01-9.48565263E-01 3.46226964E-03-5.67223603E-04
68 15 1.40680912E-02-1.35008676E-02-1.56825098E-02 9.68198546E-05-1.43328064E-04
68 16 9.74223342E-03-5.20371419E-02-1.04080201E+00-8.64766313E-02-1.32826490E-02
68 17-2.78187200E-04-5.81454193E-01-7.71767832E-01-4.89739007E-06 1.22310070E-02
68 18-1.27637329E-02 5.32725858E-04 1.77298408E-02 9.02801468E-07 1.05524560E-04
68 19 2.89245581E-04 1.04504818E-01 3.48966471E-01-3.42165306E-02 5.82401016E-02
68 20-2.76116979E-04 1.50042252E-01-2.55491900E-01 1.22784007E-03-2.40385520E-02
68 21 1.37487966E-02 1.02897554E-02-3.92000689E-02-3.46054870E-05-1.49556710E-04
68 22 2.90841050E-04 1.04511551E-01 3.48905699E-01 3.42191360E-02-5.82427392E-02
68 23 2.78237268E-04-1.49976770E-01 2.55612099E-01-1.26415201E-03-2.40396256E-02
68 24 1.37487721E-02 1.02908535E-02-3.92009980E-02-3.37507861E-05-1.51832792E-04
68 25 9.42575520E-03-8.66603817E-02-7.76753911E-01 4.26653271E-02-3.14440690E-02
68 26 2.46048518E-04-2.47409045E-01-4.36150083E-01 3.47482239E-04 3.20969878E-02
68 27-1.93439954E-02-1.27529924E-02 2.72487599E-02 1.08968686E-04 1.16516674E-04
68 28 9.43233624E-03-8.66576207E-02-7.77038599E-01-6.71461809E-03 5.25814087E-02
68 29-1.79957917E-04-5.01325722E-01-4.54437012E-03-1.77938151E-03 1.28878172E-02
68 30-1.34029347E-04-1.27537878E-02 3.96037107E-02-3.03841555E-06 1.01299509E-04
68 31-3.13173271E-02 5.10406904E-02 1.70273444E+00-4.33732504E-02 9.30376992E-02
68 32-3.94918705E-04-2.52000266E-01 9.48534763E-01-3.42802887E-03-5.65505149E-04
68 33 1.40669352E-02-1.35014301E-02-1.56808428E-02 9.54248517E-05-1.40875352E-04
68 34 5.41444035E-02 4.77743557E-01 2.18796143E-03-7.32924514E-03 2.80119713E-05
68 35 9.74364974E-03-5.20387594E-02-1.04084222E+00 8.64801566E-02 1.32720893E-02
68 36 2.61221717E-04 5.81487722E-01 7.71691453E-01-6.59798493E-05 1.22310842E-02
68 37-1.27640403E-02 5.32956128E-04 1.77289616E-02-1.21591428E-06 1.03235459E-04
68 38 9.74702621E-03-5.20252710E-02-1.04084566E+00 5.36693927E-02 6.90740551E-02
68 39 5.38097778E-06 9.57225789E-01 1.32503629E-01 3.02848680E-03 6.20105853E-03
68 40-6.74025385E-03 5.39195314E-04 2.15922376E-02-3.54087013E-05 9.83009375E-05
68 41-3.13232507E-02 5.10334027E-02 1.70285691E+00 6.02282122E-02-8.31199374E-02
68 42 4.28355126E-04 7.06293316E-01-6.81378438E-01 4.26903227E-03-9.27591382E-04
68 43 1.44293285E-02-1.35017371E-02-1.54447747E-02 9.23202220E-05-1.42253132E-04
68 44 5.71839921E-02-3.92748649E-01 4.44259663E-03-7.55160976E-03 3.65710860E-05
68 45 2.04200821E-02-4.10450453E-01-1.58302265E-02 3.10381994E-03-6.53783468E-05
68 46 5.41322691E-02 4.77658046E-01 5.33608330E-03-5.47625281E-03 3.40671233E-05
68 47 5.41494938E-02 4.77770298E-01-2.18810531E-03 7.32963874E-03-2.78786681E-05
68 48 2.04537197E-02-4.10697060E-01-4.99695150E-03-1.53418287E-02 2.35329171E-05
68 49 5.71838606E-02-3.92792021E-01-4.44228990E-03 7.55151210E-03-3.69511391E-05
68 50 2.04542852E-02-4.10716392E-01 4.99710169E-03 1.53414602E-02-2.48132146E-05
68 51 2.04247343E-02-4.10428687E-01 1.58315259E-02-3.10354597E-03 6.41965946E-05
68 52 5.41386511E-02 4.77648583E-01-5.33784126E-03 5.47708776E-03-3.42432446E-05
69  1 2.82697921E-02-1.47805090E-02-1.49939670E+00 9.30341263E-03-6.92156184E-02
69  2 2.22177496E-04-1.27931238E+00-1.09264344E-01-4.29972183E-03 1.58834913E-03
69  3-2.18450685E-02 2.02567194E-02 1.78326370E-03-8.22089435E-05 1.38230246E-04
69  4-4.76653621E-02 2.03855388E-02 2.36540205E+00-1.34972960E-01 3.00937009E-02
69  5-5.69998659E-04-8.78778359E-01 9.43029749E-01-5.74116999E-03 2.50438843E-02
69  6-2.93306677E-03-2.21108176E-02 1.65785114E-02 1.50949127E-04-5.49808211E-07
69  7 2.34718123E-02 1.24148994E-02-1.10748716E+00 4.88554541E-02 5.03977089E-02
69  8 4.10424302E-05 4.83962508E-01 6.33955244E-01 2.26378928E-05-8.78341702E-04
69  9-1.56135641E-02 1.64919058E-02-1.08621330E-02-4.23118086E-05 6.19944773E-05
69 10 2.34916219E-02 1.23607965E-02-1.10898117E+00 6.78091795E-02 1.83326750E-02
69 11 1.90246255E-04 7.89619993E-01 1.15252303E-01 2.52037744E-03-2.01579293E-02
69 12 3.66190753E-03 1.64960218E-02 1.47387060E-03-1.56082544E-04 4.52343404E-05
69 13-4.76553153E-02 2.03505344E-02 2.36467820E+00-3.93217392E-02-1.32581943E-01
69 14 2.17056244E-04 3.97717118E-01-1.22558501E+00 4.75864920E-03 1.58829910E-02
69 15 6.22957917E-03-2.21125701E-02 2.24878628E-02 9.66786605E-05-6.88603243E-06
69 16 2.82364700E-02-1.47278204E-02-1.49732163E+00-5.58589686E-02 4.18556630E-02
69 17-3.19314912E-04-7.16596345E-01-1.06431965E+00 2.92290353E-04-1.49776305E-02
69 18-5.26353154E-03 2.02411621E-02 1.24454619E-02-1.81074238E-04 1.24782204E-04
69 19 4.03798228E-06 1.68542522E-05 2.00318330E-04-9.91524523E-03-5.79170687E-03
69 20-2.16799885E-05-2.90110718E-01-1.70513530E-01-5.75304815E-04 1.07293180E-02
69 21-1.07290578E-02-2.60233751E-07-6.92703798E-03 6.26922447E-05 1.03611716E-05
69 22-4.14819232E-06-1.75658445E-05-1.94397063E-04-9.91481319E-03-5.79189959E-03
69 23-1.87826235E-05-2.90128648E-01-1.70510083E-01-5.74400416E-04-1.07289168E-02
69 24 1.07290375E-02-1.20727080E-07 6.92616941E-03-6.25816214E-05-8.53891818E-06
69 25-2.34718293E-02-1.24142737E-02 1.10749629E+00 4.88538979E-02 5.03935897E-02
69 26 3.35258825E-05 4.83955771E-01 6.33931188E-01-1.07794254E-05 8.78801426E-04
69 27 1.56132817E-02-1.64920831E-02 1.08629500E-02 4.12635575E-05-6.16168224E-05
69 28-2.34910904E-02-1.23625866E-02 1.10893550E+00 6.78111571E-02 1.83317700E-02
69 29 1.91614603E-04 7.89616842E-01 1.15254211E-01 2.48251539E-03 2.01582152E-02
69 30-3.66198328E-03-1.64962320E-02-1.47464560E-03 1.52552799E-04-4.58426024E-05
69 31 4.76552418E-02-2.03514221E-02-2.36469697E+00-3.93237253E-02-1.32584244E-01
69 32 2.18527290E-04 3.97684865E-01-1.22560068E+00 4.70467735E-03-1.58829054E-02
69 33-6.22963820E-03 2.21125436E-02-2.24874601E-02-9.36557592E-05 8.99741916E-06
69 34 1.18171813E-03-6.00185824E-01 3.71843410E-03 2.60700130E-03 6.11691971E-06
69 35-2.82361452E-02 1.47276102E-02 1.49731099E+00-5.58584774E-02 4.18528057E-02
69 36-3.11099024E-04-7.16584104E-01-1.06437365E+00 3.69540405E-04 1.49780006E-02
69 37 5.26307377E-03-2.02410743E-02-1.24455072E-02 1.77065348E-04-1.23348218E-04
69 38-2.82706072E-02 1.47809482E-02 1.49945287E+00 9.30393303E-03-6.92183329E-02
69 39 2.18603871E-04-1.27929674E+00-1.09291084E-01-4.20123675E-03-1.58849231E-03
69 40 2.18463951E-02-2.02579028E-02-1.78217513E-03 8.00261824E-05-1.36752878E-04
69 41 4.76655524E-02-2.03847978E-02-2.36538622E+00-1.34973984E-01 3.00917339E-02
69 42-5.49524640E-04-8.78791177E-01 9.43028473E-01-5.60439143E-03-2.50441255E-02
69 43 2.93354366E-03 2.21105819E-02-1.65796191E-02-1.46861186E-04 9.46399412E-07
69 44 1.04263740E-04 1.32102362E-04 1.06712386E-02 6.25944565E-03 2.04066762E-05
69 45-5.38429242E-02-3.36997394E-01-1.43697581E-02 1.83710598E-02-1.01695543E-04
69 46-1.17312100E-03 5.99991538E-01 4.07247527E-03 1.97113113E-03 8.88446715E-06
69 47-1.18410167E-03 6.00187131E-01 3.71844596E-03 2.60675393E-03 6.60126096E-06
69 48-5.38147270E-02-3.36647886E-01 9.05649189E-03-2.14995862E-02 9.07748845E-05
69 49-1.02790574E-04-1.47523554E-04 1.06706443E-02 6.25983023E-03 2.10785154E-05
69 50 5.38151263E-02 3.36645964E-01 9.05661428E-03-2.14998653E-02 8.98833624E-05
69 51 5.38498328E-02 3.36994164E-01-1.43691287E-02 1.83719139E-02-1.00059097E-04
69 52 1.17749481E-03-5.99991442E-01 4.07200750E-03 1.97156221E-03 9.29448412E-06
70  1-1.23920241E-02 4.77059672E-02 7.32687253E-01 9.19469982E-02 2.22863360E-02
70  2 2.66957414E-04 6.39040912E-01 3.53188008E-01 1.31432078E-03 3.77254069E-03
70  3-6.54604919E-03 2.77350850E-03-1.73449563E-02 5.12245675E-05-3.33110908E-05
70  4-1.36100462E-03-5.53898601E-02-6.24626040E-01 4.75139484E-03-3.88071225E-02
70  5 1.22498705E-04 4.69533032E-01 3.59749401E-01 7.57979494E-04 2.81668112E-02
70  6-2.74789068E-02-6.87904393E-04 2.15739672E-02 6.06678388E-05 1.59644736E-04
70  7 1.93038027E-02-2.66186310E-02-1.34985695E+00 1.60969068E-01-1.27456565E-01
70  8 8.99561961E-04 1.07362889E+00-7.24961157E-01 5.74002099E-03-1.84390730E-02
70  9 9.11954494E-03 9.31952809E-03-4.63929178E-02 1.19949185E-05-1.64119923E-04
70 10-1.92644090E-02 2.66425107E-02 1.34822026E+00 3.31321929E-02-2.02682827E-01
70 11 6.84980019E-04 1.11766970E-01-1.29100061E+00 3.95754823E-03 3.15199838E-02
70 12-2.22118218E-02-9.30816203E-03 3.79703594E-02 6.59639935E-05 1.78009253E-04
70 13 1.31632967E-03 5.54175805E-02 6.26918134E-01 3.15684335E-02-2.31754350E-02
70 14 1.74942716E-04-5.42366791E-01-2.36490975E-01-1.35050875E-03-1.53955942E-03
70 15 8.79353607E-04 6.60205812E-04-3.86499787E-02 9.70580964E-05-1.40800420E-04
70 16 1.24247807E-02-4.77071890E-02-7.34283672E-01-6.42402335E-02-6.94479981E-02
70 17-3.93542257E-05-6.20081613E-01-3.87644110E-01-1.16412603E-03 1.68515527E-02
70 18-1.40999416E-02-2.75161114E-03 4.08716426E-03 7.11402682E-05 5.05606039E-05
70 19 2.82275409E-03-5.61528431E-02-1.08840070E+00 3.54663405E-02-6.04163571E-02
70 20 2.91066038E-04-2.04239652E-02 3.36932643E-02-1.07905246E-04 2.74936825E-02
70 21-2.76715864E-02 1.77903897E-04 5.72185400E-02-4.29011148E-05 2.87740857E-04
70 22-2.82254441E-03 5.61531020E-02 1.08839243E+00 3.54661559E-02-6.04163250E-02
70 23 2.88402300E-04-2.04011081E-02 3.36919418E-02-2.14576561E-04-2.74946569E-02
70 24 2.76723580E-02-1.77701064E-04-5.72174006E-02 4.22356665E-05-2.92726212E-04
70 25-1.93039997E-02 2.66185468E-02 1.34985906E+00 1.60972286E-01-1.27450833E-01
70 26 9.29137108E-04 1.07365299E+00-7.24915388E-01 5.80641450E-03 1.84386383E-02
70 27-9.11906549E-03-9.31957279E-03 4.63925651E-02-1.07344399E-05 1.63872925E-04
70 28 1.92640926E-02-2.66408555E-02-1.34818516E+00 3.31278598E-02-2.02683745E-01
70 29 6.55767851E-04 1.11741372E-01-1.29100767E+00 3.83899310E-03-3.15205239E-02
70 30 2.22121068E-02 9.30841713E-03-3.79699165E-02-6.33960694E-05-1.72873385E-04
70 31-1.31663732E-03-5.54171435E-02-6.26884891E-01 3.15691516E-02-2.31742266E-02
70 32 1.72321283E-04-5.42357784E-01-2.36483099E-01-1.24008534E-03 1.53908577E-03
70 33-8.78885851E-04-6.60199923E-04 3.86495438E-02-9.41693139E-05 1.35423305E-04
70 34-7.47169032E-02 1.68884330E-01-1.47324533E-02 2.92589395E-03-5.91667660E-05
70 35-1.24253878E-02 4.77088320E-02 7.34322495E-01-6.42429962E-02-6.94433239E-02
70 36-4.04765735E-05-6.20104603E-01-3.87584868E-01-1.14204223E-03-1.68519286E-02
70 37 1.41002879E-02 2.75164066E-03-4.08694818E-03-6.78682527E-05-4.93546049E-05
70 38 1.23930484E-02-4.77068575E-02-7.32746600E-01 9.19455920E-02 2.22906746E-02
70 39 2.63808998E-04 6.39007894E-01 3.53229366E-01 1.30918537E-03-3.77267017E-03
70 40 6.54558904E-03-2.77291887E-03 1.73439137E-02-5.10613842E-05 3.16003974E-05
70 41 1.36184403E-03 5.53896770E-02 6.24572439E-01 4.75173752E-03-3.88048737E-02
70 42 1.22702809E-04 4.69550009E-01 3.59767264E-01 6.41404084E-04-2.81668671E-02
70 43 2.74785767E-02 6.88290494E-04-2.15724304E-02-5.98934787E-05-1.60589800E-04
70 44-1.93363328E-01 1.53113142E-02-1.23466277E-02 2.10123455E-02-9.99023969E-05
70 45-4.43168776E-02 4.04732217E-01 4.21764961E-03 9.81064064E-03-1.19067785E-05
70 46-7.47047417E-02 1.69377980E-01 4.61728716E-03 1.42971488E-02-2.14316527E-05
70 47 7.47199559E-02-1.68882587E-01-1.47324555E-02 2.92627651E-03-6.19001558E-05
70 48 4.42470672E-02-4.04976126E-01-1.06107281E-02 1.06468360E-03-4.09719162E-05
70 49 1.93362614E-01-1.52979117E-02-1.23464026E-02 2.10120953E-02-1.01597481E-04
70 50-4.42474437E-02 4.04988440E-01-1.06108682E-02 1.06493146E-03-4.01808890E-05
70 51 4.43129907E-02-4.04740622E-01 4.21701126E-03 9.81035337E-03-1.14568440E-05
70 52 7.47001298E-02-1.69382077E-01 4.61795187E-03 1.42967127E-02-2.27976299E-05
71  1 1.98351462E-02-2.72971536E-02-1.23405272E+00 7.43456941E-02-1.20015163E-01
71  2 5.90624670E-04 1.22618040E+00-1.27761125E+00 7.88250772E-03-5.02252724E-03
71  3-5.26446326E-03 1.02869905E-02-1.54745948E-02-2.09804940E-05-6.60739621E-06
71  4 1.19333593E-02-1.37540490E-02-1.20013093E+00 3.23835232E-02-3.41448054E-02
71  5 2.15116843E-04 1.70444841E-01 2.17469594E-03 6.24626271E-04 6.89356543E-03
71  6-1.66854870E-02 9.79192158E-03 3.77596556E-02-1.15620258E-04 2.19131949E-04
71  7 4.49830791E-03-4.76435380E-02-7.69082409E-01-4.82266764E-02-1.43276605E-01
71  8 2.10764429E-04-4.55373423E-01-7.46748520E-01 3.85521782E-04-1.79905691E-02
71  9 2.17177150E-02-3.72714596E-03-1.59158740E-02-1.61582976E-05-1.36626186E-04
71 10-4.48629831E-03 4.75289171E-02 7.67214897E-01 1.48713275E-01-2.75712172E-02
71 11 6.18758499E-04 8.74759913E-01 3.39741262E-02 3.06440619E-03-5.52959278E-04
71 12-3.15412838E-03 3.70708766E-03 2.78759597E-02-9.31496658E-05 1.22065739E-04
71 13-1.19269651E-02 1.37696374E-02 1.19990371E+00 1.43384964E-02-4.48086793E-02
71 14 1.69412185E-04-8.32533720E-02-1.46716264E-01 7.73651131E-05-1.67101649E-02
71 15 2.64973947E-02-9.78722981E-03-3.15058653E-02 5.64828529E-05-2.27029998E-04
71 16-1.98627995E-02 2.72749115E-02 1.23589374E+00 6.87453574E-02-1.23343944E-01
71 17 5.86969826E-04 5.19919177E-01-1.69175846E+00 6.49018117E-03 1.66809761E-02
71 18-6.35253998E-03-1.03284362E-02 8.03827321E-03 9.05061611E-05 1.65625899E-05
71 19-2.05882576E-05-3.40323328E-05 7.94243010E-04 1.62699375E-02 9.54549042E-03
71 20 3.40330096E-05-5.02335442E-01-2.95584692E-01-9.62492986E-04-2.00246428E-02
71 21 2.00398916E-02-1.52488091E-05 1.28383025E-02-1.15123297E-04-1.79609602E-05
71 22-2.00583865E-05-3.62031018E-05 7.40915915E-04-1.62702890E-02-9.54446027E-03
71 23-2.93832879E-05 5.02295192E-01 2.95571261E-01 9.68595295E-04-2.00237867E-02
71 24 2.00394450E-02-1.56583103E-05 1.28400862E-02-1.17783025E-04-1.80159055E-05
71 25 4.49774496E-03-4.76444176E-02-7.69049261E-01 4.82202922E-02 1.43283461E-01
71 26-2.16258589E-04 4.55330152E-01 7.46799101E-01-4.00673292E-04-1.79908117E-02
71 27 2.17186069E-02-3.72779517E-03-1.59165550E-02-1.49538450E-05-1.34914396E-04
71 28-4.48816830E-03 4.75286770E-02 7.67324416E-01-1.48712575E-01 2.75778166E-02
71 29-5.96952426E-04-8.74725835E-01-3.39391943E-02-2.99082962E-03-5.50808683E-04
71 30-3.15522752E-03 3.70603620E-03 2.78776282E-02-9.21644807E-05 1.19249584E-04
71 31-1.19254421E-02 1.37722723E-02 1.19985815E+00-1.43410468E-02 4.48065512E-02
71 32-1.70476934E-04 8.33032954E-02 1.46705673E-01-1.07157922E-04-1.67109989E-02
71 33 2.64975406E-02-9.78654171E-03-3.15082935E-02 5.65799611E-05-2.22926410E-04
71 34 1.45702459E-01 8.39788009E-03 6.65326063E-03-2.10922427E-02 8.01903469E-05
71 35-1.98630583E-02 2.72736164E-02 1.23590034E+00-6.87449822E-02 1.23349582E-01
71 36-5.75060298E-04-5.19918872E-01 1.69176147E+00-6.38466745E-03 1.66823731E-02
71 37-6.35293053E-03-1.03294425E-02 8.03823103E-03 8.78917117E-05 1.52384507E-05
71 38 1.98343521E-02-2.72955583E-02-1.23401093E+00-7.43479361E-02 1.20012570E-01
71 39-5.88129774E-04-1.22623370E+00 1.27760401E+00-7.75394136E-03-5.02228172E-03
71 40-5.26392266E-03 1.02862044E-02-1.54750661E-02-2.16040486E-05-5.84620605E-06
71 41 1.19348863E-02-1.37553792E-02-1.20021992E+00-3.23867711E-02 3.41464839E-02
71 42-1.98325504E-04-1.70464680E-01-2.15916446E-03-5.78819782E-04 6.89394735E-03
71 43-1.66865985E-02 9.79265116E-03 3.77598038E-02-1.12297137E-04 2.13901743E-04
71 44 5.33420443E-05-5.06703715E-04-1.11364623E-02-6.56992202E-03-2.09240128E-05
71 45-5.95353183E-02-2.24559737E-01 1.11403626E-02 4.55664765E-03 2.73542681E-05
71 46-1.45637470E-01-8.39405468E-03-1.51828815E-02 1.60635744E-02-9.80350288E-05
71 47 1.45698448E-01 8.41680450E-03-6.65261186E-03 2.10921165E-02-8.14520754E-05
71 48 5.97970277E-02 2.24336921E-01-9.44525124E-03-7.50583213E-03-1.32374408E-05
71 49 4.95675801E-05-5.14981526E-04 1.11367238E-02 6.56972731E-03 2.17000013E-05
71 50 5.98015342E-02 2.24329595E-01 9.44606369E-03 7.50520769E-03 1.30076161E-05
71 51-5.95337262E-02-2.24544568E-01-1.11409217E-02-4.55630818E-03-2.72949035E-05
71 52-1.45639506E-01-8.39396510E-03 1.51831579E-02-1.60639909E-02 9.64067099E-05
72  1-2.14779239E-02-8.86251210E-03 1.53634580E+00 4.11732895E-02 1.41834438E-02
72  2 1.07934072E-04 8.55639066E-01-2.98464360E-01 3.88716014E-03-9.01943222E-03
72  3 3.92460576E-02-3.02266254E-02 4.81943096E-02-4.29756626E-05-4.38519743E-05
72  4 3.77711868E-03 1.34458561E-03-2.62578927E-01 1.19576048E-01 1.06842718E-01
72  5 1.37825283E-04 1.46574579E+00 7.30712915E-01 3.28529967E-03-4.94007902E-03
72  6 9.96862995E-03-5.02855093E-03-3.11530441E-02 8.51880545E-05-1.59853545E-04
72  7 1.95301952E-02-4.98341167E-02-1.46762612E+00 1.43989391E-02 6.79325833E-02
72  8-1.37540736E-04-8.13490597E-02 8.57785963E-01-2.62686248E-03-3.93928583E-03
72  9 1.51411929E-02-1.12019071E-02 2.27034314E-02-3.04062033E-05-8.14517188E-07
72 10 1.95504705E-02-4.99143775E-02-1.46955229E+00 6.61411093E-02-2.04265681E-02
72 11 2.98662569E-04 7.08827884E-01-4.87412845E-01 3.88555761E-03 2.73458859E-02
72 12-1.61476208E-02-1.11982651E-02 2.55090753E-03 1.52366428E-04 2.49435475E-05
72 13 3.77973278E-03 1.31529069E-03-2.64078877E-01 1.51491827E-01 5.26291506E-02
72 14 4.04021235E-04 1.35167522E+00 9.25528434E-01 2.35160686E-03-1.64659095E-02
72 15 2.14704963E-02-5.00458683E-03-2.36887307E-02 1.75008914E-05-1.68445365E-04
72 16-2.14624114E-02-8.89530555E-03 1.53484625E+00 3.23378602E-02 2.91852988E-02
72 17 3.77155637E-05 1.54768061E-01 8.95130033E-01-1.85571550E-03 6.32675696E-02
72 18-3.30639474E-02-3.02036222E-02 1.70022427E-03 3.85612296E-04 1.54566080E-05
72 19-2.40207202E-02-3.31331942E-02 1.01679210E+00-3.10963063E-03 5.25927922E-03
72 20-2.56098884E-05 2.29516947E-01-3.89894978E-01 1.86893904E-03-3.13888695E-03
72 21 2.43727808E-02-2.12338938E-02-2.85823095E-02 1.51529126E-04-2.43533043E-04
72 22-2.40205120E-02-3.31316836E-02 1.01679601E+00 3.11148089E-03-5.25971878E-03
72 23 2.69384481E-05-2.29501345E-01 3.89915207E-01-1.87639486E-03-3.13953966E-03
72 24 2.43732615E-02-2.12337219E-02-2.85830021E-02 1.51801663E-04-2.44947655E-04
72 25 1.95304598E-02-4.98342398E-02-1.46763298E+00-1.43968008E-02-6.79357949E-02
72 26 1.28409589E-04 8.13559653E-02-8.57819091E-01 2.59781983E-03-3.93877478E-03
72 27 1.51407150E-02-1.12019402E-02 2.27038727E-02-3.33519253E-05-2.34393060E-06
72 28 1.95513648E-02-4.99138587E-02-1.46960177E+00-6.61411112E-02 2.04243474E-02
72 29-2.87845322E-04-7.08820469E-01 4.87401793E-01-3.81215252E-03 2.73450170E-02
72 30-1.61473237E-02-1.11976933E-02 2.55039620E-03 1.50651330E-04 2.44250665E-05
72 31 3.77879834E-03 1.31463650E-03-2.64052413E-01-1.51489490E-01-5.26272423E-02
72 32-3.87328473E-04-1.35167928E+00-9.25504870E-01-2.24394124E-03-1.64654538E-02
72 33 2.14702530E-02-5.00479915E-03-2.36877927E-02 1.71854261E-05-1.65163339E-04
72 34 6.51881644E-02 3.35230266E-02 3.16594859E-03-1.26070770E-02 4.49905472E-05
72 35-2.14619379E-02-8.89548649E-03 1.53481697E+00-3.23369373E-02-2.91864549E-02
72 36-3.70148256E-05-1.54756686E-01-8.95116484E-01 1.87478271E-03 6.32668237E-02
72 37-3.30637602E-02-3.02030635E-02 1.70056338E-03 3.74702999E-04 1.52480172E-05
72 38-2.14776064E-02-8.86356001E-03 1.53632339E+00-4.11723194E-02-1.41827357E-02
72 39-1.04035052E-04-8.55610963E-01 2.98465468E-01-3.79928634E-03-9.01941975E-03
72 40 3.92460407E-02-3.02266209E-02 4.81944803E-02-4.39892464E-05-4.74929839E-05
72 41 3.77650133E-03 1.34607134E-03-2.62528530E-01-1.19574037E-01-1.06843758E-01
72 42-1.33788047E-04-1.46573459E+00-7.30722855E-01-3.19505877E-03-4.94023513E-03
72 43 9.96905393E-03-5.02881879E-03-3.11532071E-02 8.46269492E-05-1.55284405E-04
72 44 4.89730154E-02-8.16925456E-01 1.29492539E-02-2.19966239E-02 1.05025127E-04
72 45 1.87156100E-01-9.53533789E-02-1.31681900E-02-3.16231785E-02 3.83417314E-05
72 46 6.54587947E-02 3.34408573E-02 9.50102925E-03-8.92581735E-03 5.88469937E-05
72 47 6.51903217E-02 3.35106897E-02-3.16613706E-03 1.26073242E-02-4.57729837E-05
72 48 1.87037676E-01-9.55260680E-02-3.40137837E-02 3.88048310E-03-1.33355042E-04
72 49 4.89752015E-02-8.16930753E-01-1.29490846E-02 2.19969978E-02-1.06356122E-04
72 50 1.87035061E-01-9.55295155E-02 3.40133606E-02-3.88020718E-03 1.29665042E-04
72 51 1.87156726E-01-9.53636284E-02 1.31687329E-02 3.16229880E-02-3.89699001E-05
72 52 6.54594710E-02 3.34499631E-02-9.50108141E-03 8.92600916E-03-5.70763845E-05
73  1 9.69823017E-04 3.35019258E-02 5.44153274E-01 4.73790384E-02 2.57053648E-02
73  2 1.01734047E-04 3.26259919E-01-2.39584555E-01 1.81687483E-03-9.01044092E-03
73  3 7.64902179E-03 1.36141914E-03 8.12816461E-03-6.69872707E-05 8.45322325E-06
73  4 3.63864234E-03 6.51517306E-02 2.47442499E-01 1.23609441E-01 1.13567223E-01
73  5 1.28024671E-04 4.88202859E-01 9.91751834E-01-9.17272883E-04 1.43398321E-02
73  6-3.47653801E-02 2.04255480E-02 8.81543737E-03-4.83779882E-05 2.03291079E-04
73  7-1.07328019E-03 1.10738854E-02 2.04653122E-01 1.60932142E-01 9.27783082E-02
73  8 3.14502692E-04 1.13782003E+00 4.51242499E-01 2.78391014E-03-4.76761078E-02
73  9 4.25591998E-02 5.11690801E-03 2.80588381E-02-2.93690657E-04-1.64394261E-05
73 10-1.08145370E-03 1.11341472E-02 2.05119768E-01 1.59416805E-01 9.53973739E-02
73 11 3.18090145E-04 9.48091941E-01 7.74259348E-01 1.34850802E-03 4.18497785E-02
73 12-4.69860222E-02 5.13624368E-03-2.94838974E-02 2.33600587E-04 5.89178592E-05
73 13 3.62837759E-03 6.51278719E-02 2.47835331E-01 1.59283072E-01 5.27559490E-02
73 14 4.36939371E-04 1.10398213E+00-5.54587436E-02 4.10926617E-03-1.66675417E-02
73 15-3.75547389E-03 2.04230156E-02 2.87274167E-02-2.32279977E-04 1.78821209E-04
73 16 9.51492584E-04 3.35212156E-02 5.45324156E-01 4.55484821E-02 2.88260805E-02
73 17 8.66072350E-05-5.00853910E-02 4.00721195E-01-1.25817463E-03 9.68241505E-03
73 18-1.10382761E-02 1.35586108E-03-3.89091963E-03 4.55515386E-05 2.51272876E-05
73 19 6.04769547E-06 1.31587875E-05-1.99859538E-04 2.09038355E-01 1.22922038E-01
73 20 3.95634127E-04 1.22865170E+00 7.22381296E-01 2.42176680E-03 2.91520096E-02
73 21-2.91504915E-02-1.51808253E-06-1.87340034E-02 1.70604108E-04 2.38403979E-05
73 22-4.26393459E-06-1.53810978E-05 1.14082170E-04 2.09038512E-01 1.22923319E-01
73 23 4.19004783E-04 1.22862070E+00 7.22419873E-01 2.36604003E-03-2.91521434E-02
73 24 2.91517036E-02 4.39893898E-07 1.87329676E-02-1.68722120E-04-2.73286768E-05
73 25 1.07313004E-03-1.10723223E-02-2.04619011E-01 1.60929582E-01 9.27797179E-02
73 26 3.27332803E-04 1.13777115E+00 4.51240637E-01 2.87243789E-03 4.76755351E-02
73 27-4.25582454E-02-5.11728975E-03-2.80583114E-02 2.90728990E-04 1.74042726E-05
73 28 1.08122059E-03-1.11321160E-02-2.05084563E-01 1.59415985E-01 9.53939590E-02
73 29 2.93400437E-04 9.48056433E-01 7.74237427E-01 1.18902564E-03-4.18488999E-02
73 30 4.69853676E-02-5.13646769E-03 2.94833411E-02-2.29471361E-04-5.82080206E-05
73 31-3.62844154E-03-6.51275623E-02-2.47817847E-01 1.59281407E-01 5.27560935E-02
73 32 4.08132999E-04 1.10397130E+00-5.54417732E-02 4.05095923E-03 1.66678211E-02
73 33 3.75496910E-03-2.04227902E-02-2.87258822E-02 2.28915181E-04-1.76678093E-04
73 34 5.70376963E-02-5.40227907E-01 1.74427654E-02-1.41284640E-02 9.95771695E-05
73 35-9.51303316E-04-3.35199172E-02-5.45333061E-01 4.55478757E-02 2.88253238E-02
73 36 8.16080199E-05-5.00851065E-02 4.00725077E-01-1.26541245E-03-9.68368912E-03
73 37 1.10388133E-02-1.35512420E-03 3.89057305E-03-4.27240197E-05-2.43715296E-05
73 38-9.69501263E-04-3.35010968E-02-5.44178780E-01 4.73791334E-02 2.57053647E-02
73 39 9.62733802E-05 3.26273324E-01-2.39580550E-01 1.79735136E-03 9.01031553E-03
73 40-7.64979178E-03-1.36052376E-03-8.12903218E-03 6.19992767E-05-9.17084275E-06
73 41-3.63880947E-03-6.51511816E-02-2.47419960E-01 1.23608846E-01 1.13565344E-01
73 42 1.41510467E-04 4.88231227E-01 9.91734110E-01-9.77756237E-04-1.43392489E-02
73 43 3.47644803E-02-2.04252314E-02-8.81417263E-03 4.92584606E-05-2.03395176E-04
73 44-1.39705361E-06 2.36145060E-05 1.09408270E-02 6.43113892E-03 2.16282076E-05
73 45 6.03499122E-02-3.57574327E-02-1.62105096E-03-8.39810133E-03 1.74796346E-05
73 46-5.70860812E-02 5.40390289E-01-3.87220491E-03 2.21196578E-02-7.33827886E-05
73 47-5.70404707E-02 5.40247924E-01 1.74431753E-02-1.41290400E-02 1.01481814E-04
73 48 6.03531687E-02-3.54748034E-02-8.12401828E-03 2.66267889E-03-3.68948142E-05
73 49 9.17122798E-06-5.52852631E-05 1.09403788E-02 6.43214023E-03 2.02715045E-05
73 50-6.03563234E-02 3.54780481E-02-8.12475522E-03 2.66266928E-03-3.54211304E-05
73 51-6.03537397E-02 3.57566983E-02-1.62163467E-03-8.39863473E-03 1.65627668E-05
73 52 5.70828150E-02-5.40368425E-01-3.87172945E-03 2.21190196E-02-7.33599537E-05
74  1-1.32958608E-02-4.39309204E-02 6.00203198E-01-7.10724411E-02 2.34857807E-02
74  2-3.20550593E-04 4.44977661E-01 1.08757680E-01 1.31775573E-03 6.05181394E-03
74  3 2.46952923E-02-3.07471062E-02 2.67702860E-02 8.18660401E-05-7.62880188E-05
74  4 2.24000375E-02-5.65523547E-03-1.34561608E+00 1.14968113E-02-5.68103833E-02
74  5 2.02283161E-04 4.01800715E-01-1.15928585E+00 4.57046084E-03-3.84950099E-02
74  6 4.14567271E-02-2.96171721E-03-3.89664791E-02-4.17482462E-05-2.77229779E-04
74  7 3.62231475E-03-3.21574660E-02-6.83169808E-01-9.01986915E-02-5.87756559E-02
74  8-1.56310235E-04-1.76308471E+00-8.48671572E-01-3.95381557E-03 2.45382638E-02
74  9-2.41552620E-02-3.83001818E-04 5.91150125E-03 8.63871720E-05 9.53271892E-05
74 10 3.62706050E-03-3.21957101E-02-6.82397510E-01-9.52817934E-02-5.01326963E-02
74 11-2.10799798E-04-1.59977563E+00-1.12506921E+00-2.68753467E-03-8.26608635E-03
74 12 8.67449208E-03-4.08405730E-04 2.70277909E-02-1.05192669E-04 6.71503055E-05
74 13 2.24080066E-02-5.62009293E-03-1.34559604E+00-4.39821134E-02 3.76950334E-02
74 14-2.57995408E-04-8.18545577E-01 9.13643925E-01-5.42822480E-03-6.14539798E-03
74 15 9.10182553E-03-2.95642755E-03-5.97763091E-02 1.48595391E-04-2.54061729E-04
74 16-1.32886446E-02-4.39321175E-02 5.99197212E-01-1.40619295E-02-7.35740758E-02
74 17 1.45536938E-04 3.11078106E-01 3.35169176E-01 2.13740250E-04 3.99947661E-02
74 18-9.26030043E-03-3.07344657E-02 4.95944127E-03 2.82377772E-04-4.93088634E-05
74 19-4.78063179E-02 7.91087095E-02 2.95492637E+00-6.94201271E-02 1.18198661E-01
74 20-5.67308461E-04-1.13088282E+00 1.92123000E+00-9.22693517E-03 8.34149681E-03
74 21-1.93723769E-02 1.10308801E-02 2.87140724E-02-8.89261095E-05 1.95789886E-04
74 22-4.78063890E-02 7.91090255E-02 2.95492716E+00 6.94253095E-02-1.18195820E-01
74 23 5.66007125E-04 1.13088449E+00-1.92123119E+00 9.21681846E-03 8.34088523E-03
74 24-1.93718536E-02 1.10309684E-02 2.87145408E-02-8.75096474E-05 1.97889968E-04
74 25 3.62180595E-03-3.21586861E-02-6.83141069E-01 9.02019685E-02 5.87791979E-02
74 26 1.69382584E-04 1.76310254E+00 8.48694891E-01 3.98715195E-03 2.45397253E-02
74 27-2.41562582E-02-3.83467097E-04 5.91080932E-03 8.54222485E-05 9.58134883E-05
74 28 3.62651332E-03-3.21959334E-02-6.82368262E-01 9.52857182E-02 5.01341161E-02
74 29 1.93514679E-04 1.59979901E+00 1.12507148E+00 2.56008622E-03-8.26713070E-03
74 30 8.67571652E-03-4.08585821E-04 2.70287320E-02-1.05999411E-04 6.74193781E-05
74 31 2.24077726E-02-5.62207782E-03-1.34559983E+00 4.39865489E-02-3.76940883E-02
74 32 2.53319299E-04 8.18579574E-01-9.13638450E-01 5.36283891E-03-6.14499645E-03
74 33 9.10216045E-03-2.95716400E-03-5.97772871E-02 1.49039242E-04-2.47357790E-04
74 34 1.20959042E-01-9.13591204E-01 2.35194475E-02-1.30122186E-02 1.18373745E-04
74 35-1.32884751E-02-4.39327307E-02 5.99172217E-01 1.40631701E-02 7.35746481E-02
74 36-1.54733465E-04-3.11077440E-01-3.35157154E-01-1.94677572E-04 3.99945944E-02
74 37-9.26010727E-03-3.07344871E-02 4.95953977E-03 2.74137152E-04-4.90614191E-05
74 38-1.32959242E-02-4.39314458E-02 6.00189795E-01 7.10732670E-02-2.34853132E-02
74 39 3.17657010E-04-4.44969744E-01-1.08767511E-01-1.25458627E-03 6.05181797E-03
74 40 2.46956026E-02-3.07474206E-02 2.67702685E-02 7.63253024E-05-7.88653657E-05
74 41 2.24003577E-02-5.65640529E-03-1.34563168E+00-1.14942313E-02 5.68127918E-02
74 42-1.90985538E-04-4.01778325E-01 1.15931740E+00-4.55082786E-03-3.84954136E-02
74 43 4.14577501E-02-2.96233657E-03-3.89668163E-02-3.92690009E-05-2.75782782E-04
74 44-7.41052970E-02 1.42442411E+00-1.21626124E-02 2.06966230E-02-9.91028939E-05
74 45 9.80925997E-02 3.44980577E-02-7.44652090E-03-2.25721472E-02 3.38663801E-05
74 46 1.20944847E-01-9.13871548E-01-6.97039776E-05-2.68777743E-02 7.19432658E-05
74 47 1.20956548E-01-9.13574336E-01-2.35189259E-02 1.30116489E-02-1.19941147E-04
74 48 9.80715957E-02 3.43736287E-02-2.33415032E-02 4.47863668E-03-9.70954630E-05
74 49-7.41059905E-02 1.42442379E+00 1.21624604E-02-2.06968045E-02 9.94902522E-05
74 50 9.80704555E-02 3.43757546E-02 2.33412509E-02-4.47867540E-03 9.40480163E-05
74 51 9.80926837E-02 3.44980919E-02 7.44656838E-03 2.25721765E-02-3.38458615E-05
74 52 1.20947382E-01-9.13886817E-01 6.94262037E-05 2.68783949E-02-7.27129194E-05
75  1-2.16401175E-02-4.73863031E-02-5.09563542E-02-1.87822039E-01 6.47169494E-02
75  2-8.56380487E-04 2.70671540E-01-4.37843226E-02 1.09457126E-03 7.51147814E-03
75  3-1.69301127E-02 9.41863459E-03-3.31781315E-02 8.25655660E-05-3.72214374E-05
75  4 1.81962939E-02 7.69125081E-02-4.47213890E-01 1.74500787E-01 1.15850994E-01
75  5 3.15444938E-04-4.84739865E-01-3.97201539E-01-6.61391147E-04-3.75433445E-02
75  6-1.52442202E-02 5.27875647E-02 9.38226591E-03-4.00155044E-04 2.48777932E-04
75  7-2.08767624E-02-5.98352620E-02 6.65793616E-01-3.76913432E-02-8.10754608E-02
75  8 8.71342037E-05 1.09052775E-01-1.60603544E-01 8.19955926E-04-5.65535985E-03
75  9 4.49161277E-02-3.92607679E-02 7.37154429E-02-6.38834022E-05 4.28755949E-08
75 10-2.08909207E-02-5.98218438E-02 6.65584107E-01-8.91793576E-02 6.38491832E-03
75 11-3.32513425E-04-8.51476978E-02 1.69574832E-01-7.60395257E-04 8.72083060E-02
75 12-4.79554636E-02-3.92528424E-02 1.39947133E-02 4.84821791E-04 7.64335308E-05
75 13 1.81701751E-02 7.68742641E-02-4.45990680E-01 1.86044709E-01 9.60839019E-02
75 14 4.09284635E-04-5.81295077E-01-2.29535765E-01-1.47657844E-03-1.35863225E-02
75 15-3.91723006E-02 5.27586231E-02-5.98107144E-03-2.58253452E-04 2.65147636E-04
75 16-2.16049312E-02-4.74090674E-02-5.21095559E-02-3.48195390E-02-1.95466133E-01
75 17 4.04704127E-04 9.23937559E-02 2.59404122E-01-3.68116195E-04-3.55906725E-02
75 18 2.61726398E-02 9.41803268E-03-5.48979503E-03-1.72768700E-04-7.24838104E-05
75 19 9.15776270E-03 5.07594716E-03-4.32659618E-01-5.55269941E-03 9.39293065E-03
75 20-4.31557027E-05-1.82945157E-02 3.43565380E-02-1.65106901E-04-2.64970539E-02
75 21 5.37469017E-02-2.72498478E-02-8.32401884E-02 2.29658376E-04-5.47210423E-04
75 22 9.15751111E-03 5.07481300E-03-4.32631123E-01 5.54454069E-03-9.39578623E-03
75 23 4.47922936E-05 1.82820593E-02-3.43844056E-02 1.48995627E-04-2.64974517E-02
75 24 5.37475457E-02-2.72500939E-02-8.32391421E-02 2.26622833E-04-5.49864362E-04
75 25-2.08773001E-02-5.98334839E-02 6.65837587E-01 3.76935703E-02 8.10756328E-02
75 26-8.53091334E-05-1.09045867E-01 1.60632737E-01-8.21560599E-04-5.65739507E-03
75 27 4.49175224E-02-3.92601274E-02 7.37153394E-02-5.95444328E-05-1.84066884E-06
75 28-2.08909823E-02-5.98222403E-02 6.65592599E-01 8.91784371E-02-6.38141962E-03
75 29 3.32741003E-04 8.51078255E-02-1.69612858E-01 7.70217552E-04 8.72090405E-02
75 30-4.79566651E-02-3.92523754E-02 1.39933689E-02 4.76804333E-04 7.64224775E-05
75 31 1.81695851E-02 7.68752482E-02-4.45959324E-01-1.86046770E-01-9.60853833E-02
75 32-3.97406888E-04 5.81269677E-01 2.29550487E-01 1.41674792E-03-1.35862664E-02
75 33-3.91738978E-02 5.27601643E-02-5.97898191E-03-2.52857100E-04 2.65607220E-04
75 34-1.21555247E-01 6.15720825E-02-9.83859909E-04 3.38429262E-02-9.51953509E-05
75 35-2.16046379E-02-4.74079641E-02-5.21383000E-02 3.48187404E-02 1.95466972E-01
75 36-4.04515457E-04-9.23749232E-02-2.59418207E-01 3.80276207E-04-3.55944263E-02
75 37 2.61741403E-02 9.42028599E-03-5.48967616E-03-1.67673097E-04-7.14003402E-05
75 38-2.16403980E-02-4.73849015E-02-5.09294471E-02 1.87822202E-01-6.47164056E-02
75 39 8.29295260E-04-2.70674959E-01 4.37602930E-02-1.07137884E-03 7.51209256E-03
75 40-1.69317885E-02 9.41969594E-03-3.31810542E-02 8.15148126E-05-3.42941278E-05
75 41 1.81973496E-02 7.69141949E-02-4.47255685E-01-1.74500884E-01-1.15850107E-01
75 42-2.98902148E-04 4.84745619E-01 3.97225415E-01 6.40765300E-04-3.75430623E-02
75 43-1.52461775E-02 5.27892398E-02 9.38513347E-03-3.91879399E-04 2.42942561E-04
75 44 2.90809180E-01-7.56657408E-02 2.50864869E-02-4.26946547E-02 2.05116726E-04
75 45-8.20104165E-02 8.91621923E-02 2.58229381E-02 5.15501613E-03 7.87974307E-05
75 46-1.21544028E-01 6.18252997E-02-2.90854174E-02 1.73319525E-02-1.51767828E-04
75 47-1.21546278E-01 6.15552818E-02 9.82977699E-04-3.38415049E-02 9.45553357E-05
75 48-8.20173536E-02 8.88919561E-02 1.70631663E-02 2.00578079E-02 7.25766424E-06
75 49 2.90808600E-01-7.56562988E-02-2.50867246E-02 4.26943365E-02-2.04078781E-04
75 50-8.20271329E-02 8.88976193E-02-1.70650720E-02-2.00579458E-02-5.49691078E-06
75 51-8.20175771E-02 8.91744586E-02-2.58239667E-02-5.15627531E-03-7.71329679E-05
75 52-1.21551777E-01 6.18278488E-02 2.90861841E-02-1.73335222E-02 1.48877555E-04
76  1 7.90438642E-03-1.69830586E-02-3.37785692E-02-2.18293563E-02 1.94704877E-02
76  2-1.32011865E-04-4.61333015E-02-1.94045880E-02-1.05421367E-04-1.03294761E-02
76  3 7.03605686E-02-6.00310925E-02 8.45296182E-02-2.32932075E-05-1.04251256E-04
76  4 1.45378491E-02 3.53881735E-02-4.44920614E-02 2.08087312E-02 5.61913545E-02
76  5-7.91211748E-05-1.36103064E-01-2.72127119E-02-4.32284190E-04-9.89304941E-03
76  6 4.74004855E-02-3.75074361E-02-8.07835781E-02 3.35388131E-04-5.56574616E-04
76  7 8.15321306E-03-2.61426226E-03 2.59321369E-01 1.22599117E-01-3.63143424E-03
76  8 4.56223502E-04-1.00707377E-01-7.26852814E-02-1.48408725E-04 5.55541622E-02
76  9-1.58311386E-02-3.97230236E-02 2.69462678E-02 3.20411971E-04 2.33645385E-05
76 10 8.16112577E-03-2.63145485E-03 2.58628549E-01 5.64388225E-02 1.08880310E-01
76 11-9.22962522E-05-1.12042625E-01-5.08440842E-02-2.74039236E-04 2.09062411E-02
76 12 1.88068900E-02-3.97131311E-02 4.92249222E-02 1.19283881E-04-8.00789297E-06
76 13 1.45021940E-02 3.53617131E-02-4.30979269E-02 5.92556430E-02-9.06803198E-03
76 14 2.35265269E-04-9.01533592E-02-1.06975972E-01-3.48309244E-05-2.56052748E-02
76 15 6.31002712E-02-3.74949964E-02-7.06850545E-02 2.40710823E-04-5.68540266E-04
76 16 7.90821290E-03-1.69989225E-02-3.51610661E-02 6.37141382E-03-2.86280044E-02
76 17 9.75307681E-05-4.00776273E-02-3.13313054E-02-5.65109936E-05 1.13489715E-01
76 18-5.34837412E-02-6.00059737E-02 4.93986460E-03 7.08952318E-04-3.32250067E-06
76 19-1.14013453E-05-1.52227897E-05 1.13417115E-03-1.86512083E-01-1.09637046E-01
76 20-3.60377440E-04 3.86912284E-01 2.27583991E-01 7.33044602E-04 8.33395945E-03
76 21-8.32075499E-03-1.32044639E-05-5.34841731E-03 4.68404068E-05 9.18247158E-06
76 22 1.17902681E-05 1.67644788E-05-1.11161146E-03-1.86511304E-01-1.09637273E-01
76 23-3.69632510E-04 3.86923318E-01 2.27583430E-01 7.73877058E-04-8.33290979E-03
76 24 8.31975181E-03 1.31579800E-05 5.35084486E-03-5.08551528E-05-6.74697503E-06
76 25-8.15182339E-03 2.61739849E-03-2.59352901E-01 1.22597822E-01-3.63271185E-03
76 26 4.33689159E-04-1.00692191E-01-7.26718668E-02-1.75992700E-04-5.55539616E-02
76 27 1.58300566E-02 3.97239051E-02-2.69486752E-02-3.14999427E-04-2.03482432E-05
76 28-8.16005411E-03 2.63549699E-03-2.58633994E-01 5.64348984E-02 1.08880246E-01
76 29-8.90292418E-05-1.12050025E-01-5.08333903E-02-2.40812098E-04-2.09088041E-02
76 30-1.88051745E-02 3.97139785E-02-4.92251528E-02-1.13499443E-04 8.80018082E-06
76 31-1.45021674E-02-3.53639000E-02 4.30943769E-02 5.92606382E-02-9.06518790E-03
76 32 2.28735700E-04-9.01720626E-02-1.06998344E-01-4.26448296E-05 2.56054681E-02
76 33-6.30986580E-02 3.74931899E-02 7.06847808E-02-2.38757938E-04 5.61178071E-04
76 34-2.56319349E-01 1.20194174E-01-2.82943391E-02 3.73863690E-02-2.00547421E-04
76 35-7.90792941E-03 1.70010814E-02 3.51921197E-02 6.36981089E-03-2.86338112E-02
76 36 1.05116906E-04-4.00931313E-02-3.13233662E-02-4.40896814E-05-1.13488260E-01
76 37 5.34828401E-02 6.00054198E-02-4.93990119E-03-6.90553812E-04 2.92035567E-06
76 38-7.90316548E-03 1.69842607E-02 3.37546762E-02-2.18350672E-02 1.94729163E-02
76 39-1.31682257E-04-4.61195377E-02-1.93924163E-02-1.26735769E-04 1.03295584E-02
76 40-7.03604016E-02 6.00308433E-02-8.45284716E-02 2.60449066E-05 1.09307055E-04
76 41-1.45384727E-02-3.53906540E-02 4.45029399E-02 2.08153544E-02 5.61953715E-02
76 42-7.31372775E-05-1.36105589E-01-2.72176933E-02-3.84844523E-04 9.89446915E-03
76 43-4.74002209E-02 3.75057517E-02 8.07831866E-02-3.28354005E-04 5.47928383E-04
76 44-3.05586456E-06-1.01168686E-04 1.42574441E-02 8.37448887E-03 2.65574917E-05
76 45 2.94756110E-01-2.98051184E-01-3.11744383E-02-5.09148472E-02 2.61844074E-05
76 46 2.56383838E-01-1.20499544E-01 1.89058275E-02-4.29218449E-02 1.84995098E-04
76 47 2.56324747E-01-1.20198814E-01-2.82946906E-02 3.73877506E-02-2.02759490E-04
76 48 2.94722688E-01-2.98262548E-01-5.96420813E-02-2.47220213E-03-2.08684022E-04
76 49-2.73176312E-06 1.02037812E-04 1.42578414E-02 8.37386536E-03 2.86627059E-05
76 50-2.94720171E-01 2.98266916E-01-5.96414059E-02-2.47147475E-03-2.02189161E-04
76 51-2.94753410E-01 2.98042485E-01-3.11738335E-02-5.09145643E-02 2.73870157E-05
76 52-2.56380758E-01 1.20496900E-01 1.89051770E-02-4.29211915E-02 1.81917773E-04
77  1 2.11673318E-02-5.47303249E-02-2.27500881E+00-6.98096021E-02 6.80107426E-03
77  2-2.67009259E-04-1.52596402E+00-7.68935680E-01-3.40323505E-03-1.26485310E-02
77  3-4.21709968E-03 1.68656307E-02 4.03684693E-03-1.31210464E-04 8.11382949E-05
77  4-5.19387740E-02 9.83730177E-03 1.15200101E+00 3.76804446E-02-1.78940074E-02
77  5 2.02488590E-04-1.99147475E+00 4.33193133E-01-8.36999399E-03-1.26471536E-02
77  6-2.16481525E-02 3.42953061E-02-3.05735855E-03-1.87332214E-04 1.67185616E-04
77  7 2.59634298E-02-1.36867859E-01-4.35117635E+00-6.40828008E-02 2.90201682E-02
77  8-2.96165999E-04 3.47711381E-01-3.18062508E+00 9.93005892E-03-1.52465000E-02
77  9-2.85823892E-02 4.38288892E-02 1.78651900E-02-2.89810869E-04 2.92205533E-04
77 10-2.59905143E-02 1.36802868E-01 4.35088054E+00 5.80070547E-03 7.01405437E-02
77 11-1.58109169E-04 2.60879898E+00-1.85169386E+00 1.43188715E-02 1.22673419E-02
77 12 3.15534861E-02-4.38208281E-02-1.59430467E-02 2.74726141E-04-2.92040362E-04
77 13 5.19417931E-02-9.85439908E-03-1.15288875E+00-2.72184352E-03-4.16502258E-02
77 14 1.03981697E-04 5.89342447E-01 1.95102331E+00-3.13376481E-03 2.17529981E-02
77 15 1.25381850E-02-3.42911831E-02-2.83535760E-03 2.42081947E-04-1.55582775E-04
77 16-2.11630818E-02 5.47048466E-02 2.27519694E+00 2.80281269E-02 6.42452928E-02
77 17-7.15315803E-05 1.41402949E+00 9.59300848E-01 2.49582350E-03 3.28668088E-03
77 18 1.36095392E-02-1.68962200E-02 2.01500701E-03 7.78551853E-05-8.81008808E-05
77 19-9.16416992E-02-1.75968154E-02 1.86725579E+00 4.28386789E-02-7.28871067E-02
77 20 3.84788041E-04-1.29176705E+00 2.19582566E+00-1.05966903E-02-2.96859062E-02
77 21-3.01103155E-02 5.97962217E-02 4.23098602E-04-3.67098652E-04 2.87987073E-04
77 22 9.16416844E-02 1.75966069E-02-1.86725314E+00 4.28359403E-02-7.28880032E-02
77 23 3.61408797E-04-1.29141709E+00 2.19602775E+00-1.05221865E-02 2.96876931E-02
77 24 3.01085633E-02-5.97962564E-02-4.23653903E-04 3.71118961E-04-2.82093786E-04
77 25-2.59648415E-02 1.36874097E-01 4.35125334E+00-6.40703354E-02 2.90131467E-02
77 26-2.92405910E-04 3.48114400E-01-3.18088506E+00 9.76930567E-03 1.52452106E-02
77 27 2.85822820E-02-4.38274926E-02-1.78662276E-02 2.87821534E-04-2.88700371E-04
77 28 2.59917009E-02-1.36808897E-01-4.35095409E+00 5.79939280E-03 7.01249506E-02
77 29-1.49528831E-04 2.60883697E+00-1.85217694E+00 1.42136231E-02-1.22670688E-02
77 30-3.15528564E-02 4.38199252E-02 1.59438621E-02-2.71510753E-04 2.89639024E-04
77 31-5.19446605E-02 9.85299317E-03 1.15296351E+00-2.72541627E-03-4.16625767E-02
77 32 1.48981722E-04 5.89365917E-01 1.95118766E+00-3.25089921E-03-2.17555155E-02
77 33-1.25380805E-02 3.42935960E-02 2.83813881E-03-2.33897321E-04 1.59913935E-04
77 34-1.04914864E-01 4.98215428E-01-2.38886192E-02 2.11452106E-02-1.40159760E-04
77 35 2.11625171E-02-5.47020721E-02-2.27527541E+00 2.80270015E-02 6.42512978E-02
77 36-4.44075234E-05 1.41405022E+00 9.59387088E-01 2.34752885E-03-3.28820476E-03
77 37-1.36113551E-02 1.68995599E-02-2.01543210E-03-8.17087588E-05 8.47508139E-05
77 38-2.11659157E-02 5.47282439E-02 2.27506611E+00-6.98158360E-02 6.80394391E-03
77 39-2.39528962E-04-1.52603398E+00-7.68908031E-01-3.29682540E-03 1.26505774E-02
77 40 4.21907298E-03-1.68696504E-02-4.03592666E-03 1.29524774E-04-8.20135089E-05
77 41 5.19414946E-02-9.83594412E-03-1.15205982E+00 3.76953303E-02-1.78950067E-02
77 42 1.98040486E-04-1.99161623E+00 4.33259400E-01-8.16496236E-03 1.26460558E-02
77 43 2.16522407E-02-3.42982965E-02 3.05676260E-03 1.84958812E-04-1.61035538E-04
77 44-1.82518485E-01 1.10831224E+00-2.63234552E-02 4.47744829E-02-2.14495307E-04
77 45 5.09782131E-02-5.65556793E-01-2.30615398E-03-8.41037972E-03 1.47861973E-05
77 46-1.04849980E-01 4.97882278E-01-6.86677562E-03 3.11344947E-02-1.08720562E-04
77 47 1.04906268E-01-4.98143437E-01-2.38860802E-02 2.11430297E-02-1.43599868E-04
77 48-5.08547189E-02 5.65347578E-01 8.43791308E-03-2.07764455E-03 3.69448924E-05
77 49 1.82517458E-01-1.10830893E+00-2.63233447E-02 4.47742292E-02-2.15436160E-04
77 50 5.08494491E-02-5.65345496E-01 8.43604119E-03-2.07747409E-03 3.54054405E-05
77 51-5.09694139E-02 5.65549427E-01-2.30478525E-03-8.40822111E-03 1.51936532E-05
77 52 1.04859907E-01-4.97956024E-01-6.86733407E-03 3.11379832E-02-1.06677357E-04
78  1 1.64710540E-02-2.92809104E-02 8.46670356E-01 1.05617760E-01-6.41407427E-02
78  2 5.83979745E-04 1.44530492E+00-6.37681551E-01 6.92135052E-03 2.66795739E-02
78  3 2.32046942E-02-4.98842682E-02 9.62282713E-05 3.26311655E-04-2.26483442E-04
78  4 3.10345006E-02 7.45448811E-03-6.82535281E-01-1.72393079E-01 1.47148850E-02
78  5-5.98792063E-04 2.42117269E+00-3.92425508E-01 9.71485544E-03-1.22003844E-02
78  6 4.92910103E-02-3.70906260E-02 4.83570873E-03 8.49143444E-05-2.53299116E-04
78  7-1.92732744E-02 8.68779197E-02 1.05036301E+00-1.55343424E-01 1.03416878E-01
78  8-8.15858191E-04-4.96239587E+00 4.14306815E+00-2.89556673E-02-2.25425813E-02
78  9-8.32770880E-05 2.26258584E-02-1.66312059E-02-1.35072038E-04 8.19865222E-06
78 10 1.92789611E-02-8.68313331E-02-1.04941152E+00-1.48426207E-02 1.86088463E-01
78 11-5.28103415E-04-1.20467856E+00 6.35227290E+00-2.15744138E-02 1.76937306E-02
78 12 4.95938912E-03-2.26531197E-02 1.97963738E-02 1.16212374E-04-1.28706665E-05
78 13-3.10433768E-02-7.44130490E-03 6.84367084E-01 7.10604066E-02 1.57860909E-01
78 14-1.62714477E-04-8.34732609E-01-2.30758117E+00 3.22555074E-03-3.83066839E-02
78 15 1.19194515E-03 3.71147387E-02 2.76657089E-02-3.87402509E-04 2.11916917E-04
78 16-1.64766150E-02 2.92579575E-02-8.47892264E-01 4.63957678E-03-1.23545783E-01
78 17 3.70669556E-04-1.46267890E-01-1.57352978E+00 3.74346643E-03-2.41550038E-02
78 18-2.57754260E-02 4.99304298E-02-1.78225311E-03-3.03967641E-04 2.29773048E-04
78 19 5.15670375E-05 3.79579433E-05-1.55424479E-03 7.28650872E-02 4.28688396E-02
78 20 1.97473487E-04-4.38085556E+00-2.57643799E+00-8.49254752E-03 3.03382525E-02
78 21-3.03242437E-02-1.40088424E-05-1.95425454E-02 1.76488646E-04 3.19769056E-05
78 22 4.34228448E-05 3.39145357E-05-1.38289521E-03-7.28694961E-02-4.28608173E-02
78 23-1.13998384E-04 4.38096697E+00 2.57624336E+00 8.62446021E-03 3.03365571E-02
78 24-3.03267018E-02-9.85532150E-06-1.95417059E-02 1.77623602E-04 1.94979310E-05
78 25-1.92710315E-02 8.68687141E-02 1.05001991E+00 1.55348076E-01-1.03418558E-01
78 26 8.62810828E-04 4.96238549E+00-4.14276775E+00 2.87297385E-02-2.25442620E-02
78 27-8.54264659E-05 2.26296885E-02-1.66300291E-02-1.39526416E-04 1.49576102E-05
78 28 1.92769201E-02-8.68220227E-02-1.04905440E+00 1.48409201E-02-1.86092139E-01
78 29 5.88184911E-04 1.20441877E+00-6.35212269E+00 2.14304492E-02 1.76951787E-02
78 30 4.96216616E-03-2.26573449E-02 1.97953426E-02 1.10219255E-04-1.99563803E-05
78 31-3.10397267E-02-7.44063954E-03 6.84312288E-01-7.10621158E-02-1.57857849E-01
78 32 2.38424590E-04 8.34659674E-01 2.30743007E+00-3.35376964E-03-3.83049926E-02
78 33 1.19271719E-03 3.71122754E-02 2.76656225E-02-3.80605202E-04 2.14963213E-04
78 34-1.05318276E-01 9.19074912E-01-2.91242303E-02 2.73814419E-02-1.75203038E-04
78 35-1.64776860E-02 2.92615401E-02-8.47749012E-01-4.64141510E-03 1.23541647E-01
78 36-3.11324381E-04 1.46180323E-01 1.57342635E+00-3.76685080E-03-2.41548274E-02
78 37-2.57743325E-02 4.99291600E-02-1.78198388E-03-3.03549942E-04 2.25899737E-04
78 38 1.64724299E-02-2.92847802E-02 8.46514690E-01-1.05611912E-01 6.41383498E-02
78 39-5.03785696E-04-1.44516600E+00 6.37712277E-01-6.80111741E-03 2.66790896E-02
78 40 2.32044526E-02-4.98835422E-02 9.59416547E-05 3.01346559E-04-2.33001011E-04
78 41 3.10308243E-02 7.45520693E-03-6.82473676E-01 1.72391875E-01-1.47120661E-02
78 42 7.12738026E-04-2.42099540E+00 3.92424182E-01-9.63760739E-03-1.22015809E-02
78 43 4.92893771E-02-3.70877962E-02 4.83543355E-03 9.34206779E-05-2.55148328E-04
78 44 1.42244244E-04-3.60868315E-04 2.03323870E-02 1.19177081E-02 4.12793388E-05
78 45 9.35098156E-02-5.54035276E-02-1.32395067E-02-2.58470370E-02 2.28576689E-05
78 46 1.05200084E-01-9.18731608E-01 9.76081426E-03-3.87385665E-02 1.41116230E-04
78 47-1.05323812E-01 9.19109024E-01 2.91258162E-02-2.73826999E-02 1.80230123E-04
78 48-9.36620407E-02 5.53201516E-02 2.90591873E-02-9.92280054E-04 1.09314174E-04
78 49 1.28013234E-04-2.68743771E-04-2.03302418E-02-1.19212493E-02-3.90251902E-05
78 50-9.36658364E-02 5.53558127E-02-2.90598717E-02 9.92436177E-04-1.04142350E-04
78 51 9.35142500E-02-5.54406259E-02 1.32396152E-02 2.58475916E-02-2.32332433E-05
78 52 1.05192062E-01-9.18695429E-01-9.75993002E-03 3.87363062E-02-1.38033186E-04
79  1-1.23777626E-05-3.29700696E-06 1.81745156E-04-7.43896082E-04 5.51600486E-04
79  2 2.01105891E-01 3.40886506E-04-7.78794286E-05-1.31014744E-01-1.77469514E-04
79  3 8.37855974E-05 9.36839168E-05 5.55762306E-06 2.77513207E-02 1.92841793E-02
79  4-4.93963593E-06-1.75131658E-05-1.36849418E-04-9.69572432E-04 7.54868278E-04
79  5 2.76701746E-01 5.52854361E-04-7.34978560E-04-2.23063458E-01 1.05748726E-04
79  6 9.59551450E-05-2.01703871E-04-1.27018666E-04-1.66309409E-02 2.25809506E-02
79  7-1.00595111E-05-3.03455003E-05 2.58394110E-04-8.58627425E-04 6.47559371E-04
79  8 2.46977022E-01 8.63744048E-04-7.57862673E-04-9.76316172E-02-1.07071181E-04
79  9-4.43926104E-05 1.51463791E-04 8.36804669E-05 1.80192923E-02-9.40252272E-03
79 10-1.29523104E-05-2.84694658E-05-2.83047910E-04-8.74480095E-04 6.31799382E-04
79 11 2.46994188E-01 5.24809086E-04-9.66936954E-04-9.76111936E-02-1.08237567E-05
79 12 8.72454002E-05-7.64216435E-05-7.31250834E-05 5.41178767E-04 2.03112312E-02
79 13-1.25683207E-05-1.98308765E-05 1.60767973E-04-1.01611109E-03 7.36700614E-04
79 14 2.76708240E-01 1.06864298E-03-4.37513637E-04-2.23102347E-01-6.96478429E-05
79 15-1.27398938E-04 1.97046781E-04 1.22460434E-04 1.16468046E-02-2.55143611E-02
79 16-2.32827343E-06-2.89030325E-05-1.34389525E-04-7.39024752E-04 5.64507077E-04
79 17 2.01113088E-01 3.06135452E-04-9.28383476E-05-1.31001562E-01-1.91174101E-04
79 18 7.28648757E-05 1.18309226E-04 2.92838695E-05 3.03445160E-02 1.48702414E-02
79 19-4.02122301E-06-1.97365582E-05-1.40584208E-04-1.26508210E-03 9.47131892E-04
79 20 3.53032885E-01 1.75146900E-03-6.79997350E-04-3.10388049E-01 9.45538509E-05
79 21 1.33943874E-04-2.28497725E-04-1.36277152E-04-1.62659928E-02 2.76699963E-02
79 22-2.02883756E-05-2.76117888E-05 2.53271046E-04-1.24735365E-03 9.79527918E-04
79 23 3.53031502E-01 6.69934726E-04-1.36614514E-03-3.10388730E-01-1.10911419E-04
79 24-1.32790094E-04 2.43701513E-04 1.48496347E-04 1.62657021E-02-2.76699160E-02
79 25-1.00616687E-05-5.52188568E-05-2.83363027E-04-8.81172649E-04 6.87944100E-04
79 26 2.46976530E-01-9.76293011E-05 7.43273581E-04-9.76385938E-02 1.12909996E-04
79 27 3.94912897E-05-1.52401285E-04-7.91168471E-05-1.80191929E-02 9.40250778E-03
79 28-1.35306633E-05-4.54942034E-06 2.42226545E-04-8.81560382E-04 6.95369310E-04
79 29 2.46993511E-01-3.24301293E-04 6.22014513E-04-9.76181181E-02-5.92294540E-06
79 30-9.90730194E-05 1.04995965E-04 6.39178684E-05-5.41443166E-04-2.03113083E-02
79 31-5.57626889E-06-1.71857838E-05 1.65242010E-04-9.46600238E-04 7.62918577E-04
79 32 2.76708811E-01 3.44079287E-04-9.72562820E-04-2.23103804E-01 8.02169416E-05
79 33 1.15583947E-04-1.95800888E-04-1.22685554E-04-1.16466964E-02 2.55144583E-02
79 34 5.15973641E-06-8.60418433E-05-2.53353657E-05 1.98630497E-05 8.24559902E-03
79 35 8.98159028E-08-1.50602658E-05 4.85440779E-05-7.02158664E-04 5.10429561E-04
79 36 2.01112976E-01 5.25458791E-04-7.67227047E-04-1.30999228E-01 1.82679950E-04
79 37-6.36561535E-05-1.19023797E-04-3.09770560E-05-3.03445594E-02-1.48704230E-02
79 38-1.12911341E-05-9.34446162E-06-1.21392312E-05-6.71883937E-04 5.33396178E-04
79 39 2.01105302E-01 7.72639883E-04-6.06682645E-04-1.31010412E-01 1.62022854E-04
79 40-9.66543426E-05-6.53685113E-05-6.04837057E-06-2.77512443E-02-1.92838749E-02
79 41-9.27091280E-06-1.47117111E-05-1.27266387E-04-1.00448830E-03 7.44056127E-04
79 42 2.76700028E-01 1.29810783E-03-4.34235768E-04-2.23060726E-01-1.01748406E-04
79 43-1.18024661E-04 2.19773067E-04 1.23040099E-04 1.66307252E-02-2.25808441E-02
79 44 2.69005627E-08-9.16319788E-05-4.01935869E-05 2.62900126E-05 1.05462924E-02
79 45-2.94937580E-05 8.25489259E-05-1.54437763E-05 2.15521171E-05 5.45396123E-03
79 46-1.03945351E-05 6.10674709E-05-3.04151975E-05 2.71174895E-05 8.24473825E-03
79 47-1.15674414E-05-4.50574857E-05-2.90389104E-05 2.01284695E-05 8.24560454E-03
79 48 1.45736547E-05-7.78639437E-05-2.32104382E-05 1.47086655E-05 5.45418377E-03
79 49-3.27039123E-05 1.00582100E-04-2.97704982E-05 2.22443923E-05 1.05463538E-02
79 50 1.25746299E-05-2.38516108E-05-1.64374402E-05 1.48363633E-05 5.45410666E-03
79 51-2.49446495E-05 3.02836976E-05-2.30425007E-05 9.08760485E-06 5.45399633E-03
79 52-2.25059594E-05 9.60506705E-05-2.72735821E-05 1.33224426E-05 8.24482221E-03
80  1-7.69127314E-02-1.69019026E-01 3.36857532E-01-5.66386421E-02-6.69016271E-02
80  2-3.76086597E-05 1.67323755E-01-4.01964333E-02 7.22554852E-04-8.65790098E-03
80  3-4.37089857E-02 5.23668867E-02-2.55023649E-02-1.86412049E-04 2.09264956E-04
80  4-9.61450671E-02-2.03461793E-01 1.06174002E-01 3.96639665E-02-9.42480900E-02
80  5 3.79005966E-04 1.95362842E-01 2.25205350E-01 1.02823062E-04-3.55783915E-02
80  6-3.28606203E-02 6.84390118E-02 1.88950928E-02-4.82630490E-04 3.84696936E-04
80  7-1.58359667E-01-4.04924404E-01-1.82174712E-01-6.32165688E-02 2.02376171E-02
80  8-3.08086936E-04-5.45136506E-02-2.33805666E-02-1.07160733E-04-4.79059844E-02
80  9-4.62343231E-02 9.41403075E-02-1.98936747E-02-5.31619785E-04 3.69341938E-04
80 10-1.58360958E-01-4.04941323E-01-1.82052979E-01-1.30078934E-02-6.50233807E-02
80 11 1.00961022E-04-4.75881588E-02-3.71097259E-02-4.73627924E-05-6.12655881E-02
80 12-3.28653569E-02 9.41309449E-02-1.13102460E-02-6.13794973E-04 3.56885634E-04
80 13-9.61367221E-02-2.03441259E-01 1.05582417E-01-6.30135588E-02 8.05166011E-02
80 14-4.52966281E-04 2.91634121E-01 6.13665736E-02 8.86589863E-04-1.96195921E-02
80 15-4.88326135E-02 6.84522057E-02 8.64830577E-03-3.91873155E-04 3.98039821E-04
80 16-7.69107668E-02-1.69020587E-01 3.36753072E-01-8.59883151E-02-1.69404331E-02
80 17-2.75190827E-04 4.61329677E-02 1.66050672E-01-2.76929950E-04-5.41878590E-02
80 18 1.80797644E-03 5.23798825E-02 3.76757879E-03-4.54874695E-04 1.72991989E-04
80 19-1.47618682E-01-2.83685654E-01 6.98248582E-01 7.22183254E-02-1.22853761E-01
80 20 5.63112942E-04-1.90554349E-01 3.24726855E-01-1.54209642E-03-4.26942780E-02
80 21-5.48468075E-02 9.75410854E-02 1.26328008E-02-6.04856146E-04 5.23027569E-04
80 22-1.47618700E-01-2.83685989E-01 6.98257583E-01-7.22188849E-02 1.22854463E-01
80 23-6.12239217E-04 1.90572043E-01-3.24728226E-01 1.57665015E-03-4.26936559E-02
80 24-5.48470833E-02 9.75407392E-02 1.26330158E-02-6.11924706E-04 5.23383883E-04
80 25-1.58359451E-01-4.04923071E-01-1.82183468E-01 6.32178476E-02-2.02356706E-02
80 26 2.45281628E-04 5.45297133E-02 2.33955171E-02 1.46048453E-04-4.79062444E-02
80 27-4.62348166E-02 9.41410610E-02-1.98946340E-02-5.27078136E-04 3.64083778E-04
80 28-1.58361177E-01-4.04942401E-01-1.82064462E-01 1.30091731E-02 6.50246911E-02
80 29-1.43066360E-04 4.75707855E-02 3.71164902E-02 7.44015554E-05-6.12664327E-02
80 30-3.28649617E-02 9.41313944E-02-1.13101394E-02-6.01046581E-04 3.57609048E-04
80 31-9.61373109E-02-2.03443262E-01 1.05586178E-01 6.30140754E-02-8.05175565E-02
80 32 4.21876842E-04-2.91648623E-01-6.13743924E-02-8.51010055E-04-1.96194904E-02
80 33-4.88326875E-02 6.84521779E-02 8.64874870E-03-3.80160282E-04 3.95059934E-04
80 34-1.19960666E-01 5.44938138E-02-1.99883336E-02 2.38828296E-02-1.35636531E-04
80 35-7.69111246E-02-1.69020746E-01 3.36755798E-01 8.59889066E-02 1.69388067E-02
80 36 2.44187836E-04-4.61350580E-02-1.66063251E-01 2.99093600E-04-5.41884858E-02
80 37 1.80780896E-03 5.23806768E-02 3.76738549E-03-4.40532920E-04 1.71823009E-04
80 38-7.69126783E-02-1.69018766E-01 3.36855234E-01 5.66374415E-02 6.69022090E-02
80 39 2.62237175E-06-1.67310101E-01 4.01896561E-02-6.90114756E-04-8.65820407E-03
80 40-4.37092498E-02 5.23674539E-02-2.55028939E-02-1.74820092E-04 2.10730330E-04
80 41-9.61451911E-02-2.03463327E-01 1.06171030E-01-3.96619727E-02 9.42505235E-02
80 42-4.21819050E-04-1.95353360E-01-2.25192378E-01-5.21686912E-05-3.55778427E-02
80 43-3.28605573E-02 6.84384000E-02 1.88956646E-02-4.73607372E-04 3.83678739E-04
80 44-1.83932793E-01 8.08825922E-02-2.34410770E-02 3.98570665E-02-1.92897587E-04
80 45-8.79198946E-02 5.37146820E-02 1.34356918E-02 2.29182202E-02-1.44966068E-05
80 46-1.19939581E-01 5.45583039E-02-1.11507503E-02 2.90669459E-02-1.19810028E-04
80 47-1.19959722E-01 5.44936130E-02 1.99880867E-02-2.38829535E-02 1.36581007E-04
80 48-8.79258907E-02 5.36238538E-02 2.65580822E-02 5.97220961E-04 9.36348466E-05
80 49-1.83932711E-01 8.08893848E-02 2.34407814E-02-3.98574372E-02 1.90839008E-04
80 50-8.79282026E-02 5.36265594E-02-2.65585536E-02-5.97313554E-04-9.19727031E-05
80 51-8.79214338E-02 5.37157520E-02-1.34357636E-02-2.29185788E-02 1.43686809E-05
80 52-1.19939158E-01 5.45539339E-02 1.11505717E-02-2.90669427E-02 1.16441022E-04
81  1-1.64618856E-02 3.47176106E-02 1.48580457E+00-6.21923115E-02 5.48232677E-02
81  2-1.31062556E-04-1.94169871E+00 2.42415658E+00-1.37788334E-02 1.82060770E-03
81  3 7.24116403E-03-9.06177174E-03-2.65416463E-02 1.35376241E-04-1.20021809E-04
81  4 2.58783116E-02-2.08899367E-02-1.87932286E+00-1.09840292E-01-1.13007533E-01
81  5 1.27833617E-04-1.86826848E+00-2.47992542E+00-1.33000491E-04-1.06144907E-02
81  6 2.48935735E-02-1.42790828E-02-1.31427792E-02 2.77597043E-05-1.59333532E-04
81  7 2.05016549E-03 8.39546104E-02-6.16507156E-01-7.27067857E-02-7.18468753E-02
81  8 6.28794877E-05-2.29942582E+00-4.04212260E+00 2.69598001E-03-3.24594867E-02
81  9-2.19621592E-02 5.44216460E-02-1.06344741E-02-3.39957290E-04 1.98262770E-04
81 10-2.10738829E-03-8.41184350E-02 6.15721869E-01 9.82855786E-02 2.86399119E-02
81 11 4.01511104E-04 4.65033328E+00 4.29346239E-02 1.64953658E-02 3.22585103E-02
81 12 2.21193432E-02-5.43778535E-02 1.07470365E-02 3.22869000E-04-2.03441857E-04
81 13-2.59432254E-02 2.07806781E-02 1.87898053E+00 1.52171934E-01 4.11244639E-02
81 14 6.66838883E-04 3.07634256E+00 4.27005239E-01 9.77378295E-03-6.86442673E-03
81 15-7.49065653E-03 1.43550833E-02 2.43582479E-02-1.55031474E-04 1.28720351E-04
81 16 1.63907725E-02-3.48749209E-02-1.48461390E+00-1.77214449E-02 8.09435165E-02
81 17-4.42130786E-05-1.17335855E+00 2.87642780E+00-1.22382451E-02 1.35655520E-02
81 18-2.26555782E-02 9.09002618E-03 1.66480773E-02 7.62047447E-06 1.63978021E-04
81 19-9.12389715E-02-1.55263757E-01 3.26121752E+00 1.27819780E-01-2.17413226E-01
81 20 1.01391860E-03-1.56512113E+00 2.66207129E+00-1.27369904E-02 1.62214693E-02
81 21-3.44888305E-02 1.82673612E-02 5.25622989E-02-1.65190904E-04 3.40474398E-04
81 22 9.12381291E-02 1.55261624E-01-3.26121724E+00 1.27829264E-01-2.17405023E-01
81 23 1.09632958E-03-1.56502915E+00 2.66211715E+00-1.28396003E-02-1.62226365E-02
81 24 3.44896264E-02-1.82669899E-02-5.25620346E-02 1.36657458E-04-3.64511240E-04
81 25-2.04923282E-03-8.39587414E-02 6.16386991E-01-7.27045307E-02-7.18493115E-02
81 26-1.89381859E-04-2.29942741E+00-4.04217418E+00 2.83528011E-03 3.24603835E-02
81 27 2.19612755E-02-5.44216590E-02 1.06345985E-02 3.14113911E-04-2.03862954E-04
81 28 2.10363733E-03 8.41166689E-02-6.15577331E-01 9.82895409E-02 2.86371767E-02
81 29 1.47845680E-04 4.65039357E+00 4.28970999E-02 1.63200283E-02-3.22576914E-02
81 30-2.21209609E-02 5.43786523E-02-1.07483102E-02-3.32248546E-04 1.96530028E-04
81 31 2.59445862E-02-2.07872545E-02-1.87919142E+00 1.52170964E-01 4.11133425E-02
81 32 1.75324981E-04 3.07638799E+00 4.26905745E-01 9.84914136E-03 6.86356403E-03
81 33 7.48927334E-03-1.43528374E-02-2.43572627E-02 1.50583821E-04-1.83489053E-04
81 34 1.31138246E-01-6.15515197E-01 1.22225738E-02-1.71720653E-02 8.19525913E-05
81 35-1.63945762E-02 3.48801542E-02 1.48480173E+00-1.77195963E-02 8.09462244E-02
81 36-5.36004660E-04-1.17351344E+00 2.87638475E+00-1.16895805E-02-1.35695061E-02
81 37 2.26565812E-02-9.08707511E-03-1.66483127E-02 6.39266942E-05-1.52436737E-04
81 38 1.64656479E-02-3.47236431E-02-1.48600149E+00-6.21902007E-02 5.48206555E-02
81 39-6.11426134E-04-1.94158819E+00 2.42427393E+00-1.31528863E-02-1.82012907E-03
81 40-7.23888413E-03 9.05901320E-03 2.65429204E-02-1.01818418E-04 1.72424433E-04
81 41-2.58800957E-02 2.08964190E-02 1.87952000E+00-1.09830931E-01-1.13010199E-01
81 42-2.70824656E-04-1.86819241E+00-2.47999506E+00 2.32064019E-04 1.06142865E-02
81 43-2.48927861E-02 1.42784997E-02 1.31425119E-02-7.06595136E-05 1.78759156E-04
81 44-1.20673236E-01 1.65426335E+00-2.78689784E-02 4.74012247E-02-2.27854776E-04
81 45-2.41503513E-02 4.74373387E-01 6.12125322E-03 7.99826424E-03 6.58224566E-06
81 46 1.31029305E-01-6.15416531E-01 9.03783881E-03-1.90051612E-02 9.10621482E-05
81 47-1.31138336E-01 6.15478867E-01 1.22233439E-02-1.71720855E-02 9.78989447E-05
81 48 2.41663894E-02-4.74347538E-01-9.96495735E-03-1.46318970E-03-2.62484702E-05
81 49 1.20674321E-01-1.65425994E+00-2.78676161E-02 4.74019102E-02-2.26924763E-04
81 50-2.41807666E-02 4.74417779E-01-9.96896283E-03-1.46340451E-03-3.58002374E-05
81 51 2.41653928E-02-4.74445312E-01 6.12294426E-03 8.00176068E-03-7.30237229E-06
81 52-1.31033423E-01 6.15455816E-01 9.03916563E-03-1.90051754E-02 7.66406236E-05
82  1 2.78729423E-05-3.85446173E-05-1.81684158E-03-1.18394660E-03 8.90794598E-04
82  2 3.44119520E-01 2.05014061E-03-2.94546082E-03-2.62636149E-01-1.53583936E-04
82  3 1.88629321E-04-3.50453849E-05-5.06239017E-05 2.48920254E-02 3.96425639E-02
82  4-2.50819883E-05 3.96824387E-05 2.09345903E-03-1.02539015E-03 9.06023501E-04
82  5 2.99671176E-01 2.00608355E-03 1.54471900E-03-2.35953416E-01 2.17763667E-04
82  6 6.03780850E-05-2.78141752E-04-1.37672246E-04-3.36561996E-02 1.61423032E-02
82  7 8.00560520E-06-6.76784224E-05-2.19352620E-04-5.59126462E-04 5.26890442E-04
82  8 1.69271708E-01 2.17868555E-03 2.81028545E-03-9.52270772E-02 1.07435435E-04
82  9-2.70858230E-05-8.03496117E-05 6.74004454E-07-1.28612640E-02-7.87027738E-03
82 10-4.12400500E-07 8.82885361E-05 2.35657015E-04-6.97379405E-04 4.49183073E-04
82 11 1.69253345E-01-3.21305069E-03-3.56140758E-04-9.52512743E-02 6.40601178E-05
82 12-5.02251846E-05-1.38349332E-05-1.96948623E-05-1.31353932E-02-7.42250091E-03
82 13 3.32311782E-05-2.41221789E-05-2.10238218E-03-1.17702823E-03 7.95542581E-04
82 14 2.99638437E-01-1.63452583E-03-5.78998297E-04-2.35933418E-01 1.94971868E-05
82 15-1.65750001E-04 1.46252814E-04 1.12377226E-04-2.26695441E-03-3.72549821E-02
82 16-2.03840429E-05 5.71375273E-05 1.79330833E-03-1.22527518E-03 8.71479586E-04
82 17 3.44110610E-01 2.36519220E-03-2.78271727E-03-2.62624724E-01-3.09039204E-04
82 18 2.78967303E-05 2.81142474E-04 1.05934120E-04 4.67361947E-02 2.46292183E-03
82 19 5.84226468E-05 1.08431624E-04-2.05978055E-03-1.11405498E-04 1.42750421E-04
82 20 3.70529878E-05 9.53246511E-04-1.83198538E-03-4.14572660E-05 1.29646150E-04
82 21-4.08941555E-05-8.87519943E-05-5.32217616E-05-2.38021473E-02-1.39850424E-02
82 22-5.87855847E-05-1.09418392E-04 2.05262946E-03-6.81276610E-05 1.69900596E-04
82 23-3.92965501E-05 1.15268860E-03-1.70474917E-03 5.93972770E-05 1.61852726E-04
82 24-9.03612179E-05-7.14915079E-05 2.44810325E-05-2.38022496E-02-1.39844755E-02
82 25 9.59502384E-06 6.52554994E-05-8.74217426E-04 6.39982640E-04-4.18620772E-04
82 26-1.69271826E-01 8.51969441E-04 2.72517577E-03 9.52225953E-02 5.52839405E-05
82 27-5.64914446E-05 1.20750402E-06-1.85544018E-05-1.28615961E-02-7.86992956E-03
82 28-1.44066065E-05-7.82304852E-05 8.77802449E-04 5.36286580E-04-4.77652426E-04
82 29-1.69254392E-01-3.05231191E-03 4.32834592E-04 9.52287272E-02 1.10660301E-04
82 30-2.33891517E-05-8.72711489E-05-2.37764294E-06-1.31350030E-02-7.42266349E-03
82 31-1.06401458E-05-7.76013756E-06 2.49412457E-04 9.13834607E-04-8.67610833E-04
82 32-2.99640791E-01-2.68622471E-03-1.50450634E-04 2.35921688E-01-1.52078052E-06
82 33-1.81251725E-04 1.82772505E-04 1.41181853E-04-2.26727057E-03-3.72549318E-02
82 34-8.78694922E-05 2.43958586E-04 2.19929541E-05-1.51993558E-05-9.49086173E-03
82 35-8.67756856E-06-1.37727815E-05-1.76754471E-04 1.22865940E-03-9.64018230E-04
82 36-3.44111307E-01-7.64673671E-04-1.48777674E-03 2.62643141E-01-2.82303724E-04
82 37-6.70486716E-06 2.89008591E-04 1.32668040E-04 4.67363323E-02 2.46338106E-03
82 38 4.55009355E-06 3.68552474E-06 1.89982354E-04 1.23404236E-03-9.60116023E-04
82 39-3.44118935E-01 9.12621525E-04-4.97933652E-04 2.62655084E-01-1.48424272E-04
82 40 1.97508826E-04-4.90845545E-05-9.05592028E-05 2.48921518E-02 3.96422828E-02
82 41 4.98630833E-06-3.91493961E-06-2.55313410E-04 1.16783452E-03-7.09458560E-04
82 42-2.99671255E-01 7.63907097E-04 1.88183971E-03 2.35954097E-01 1.97560185E-04
82 43 9.83671720E-05-2.95927357E-04-1.54042675E-04-3.36560875E-02 1.61420781E-02
82 44 7.40762421E-05-1.14511085E-03 1.76525799E-05-3.23548128E-05 1.33954584E-06
82 45 6.74733629E-05-5.92717492E-04-4.23489577E-05 6.20507240E-06 8.70475693E-03
82 46-1.10163668E-04 6.08037467E-04-4.37658480E-05 4.18951337E-05 9.49202908E-03
82 47 1.18786985E-04-5.97473689E-04-4.38814260E-05 4.35037649E-05 9.49077401E-03
82 48-6.52703238E-05 5.93706911E-04-1.17162389E-05 2.47846021E-05 8.70470555E-03
82 49-7.53523449E-05 1.13864509E-03 2.03990487E-05-3.15988865E-05-7.31108277E-07
82 50-3.77003254E-05-6.82279382E-05 2.41313654E-05-2.24038025E-05-8.70457913E-03
82 51 3.70147446E-05 6.70934429E-05 3.26661260E-05-1.78481018E-05-8.70481530E-03
82 52 8.19435546E-05-2.49326667E-04 3.03933200E-05-1.16625561E-05-9.49223805E-03
83  1-5.78941540E-02 8.02830049E-02 3.35395923E+00-3.17750602E-02 1.47283044E-02
83  2-4.69634067E-05 1.74652956E+00 1.92867029E+00 9.48165981E-04-2.24196078E-03
83  3-2.80508130E-02 3.02927738E-02-1.60520897E-02-8.62730873E-05 1.38130745E-04
83  4 4.50168329E-02-7.15707765E-02-3.75057042E+00 1.00736546E-01 1.27890437E-02
83  5 3.95176529E-04 1.28902602E+00-1.83785166E+00 9.60157087E-03-2.94039732E-03
83  6-6.21809700E-03 9.15849432E-03-1.18231445E-02-2.92466697E-05 8.47069434E-06
83  7-3.43699986E-02 2.89251809E-02 2.28365493E+00-3.08751536E-02-3.81814920E-02
83  8 1.50696034E-05-1.76310489E+00-6.06218918E-01-4.69358820E-03-1.32248122E-02
83  9 1.92796891E-02-6.05487693E-03 8.97860889E-03-5.84199548E-05-4.96132223E-05
83 10 3.44099623E-02-2.88613562E-02-2.28377727E+00 4.83932289E-02 8.34435475E-03
83 11 1.77815379E-04 1.38780500E+00 1.24597405E+00 1.60825437E-03-1.82058116E-02
83 12 1.21733202E-02 6.03249136E-03 1.12371308E-02-1.35321331E-04 1.79827633E-05
83 13-4.50086208E-02 7.15616738E-02 3.75075653E+00-6.01283567E-02-8.18219192E-02
83 14 6.19979484E-05 9.79541713E-01-2.01967645E+00 8.95154462E-03 1.41504838E-02
83 15-4.97570315E-03-9.17478067E-03 4.63542448E-03 8.22556477E-05-6.04365146E-06
83 16 5.78677805E-02-8.02890850E-02-3.35365349E+00 2.52754280E-03 3.50687637E-02
83 17 8.97692763E-06-2.53432347E+00-5.87760781E-01-7.62804620E-03 3.37161142E-02
83 18-3.46240954E-03-3.02537046E-02-4.19327857E-03 2.91531637E-04-1.02643144E-04
83 19 1.90212789E-05 4.11947162E-05-2.90634517E-04 1.12406142E-01 6.61368757E-02
83 20 1.78953171E-04-5.39199801E-02-3.19873258E-02-4.24354272E-05 8.34179857E-03
83 21-8.35407035E-03 1.22717852E-05-5.36755828E-03 4.37719868E-05 1.70130916E-06
83 22 2.50864098E-05 5.07527817E-05-5.39975542E-04-1.12398571E-01-6.61521300E-02
83 23-2.58744408E-04 5.38142090E-02 3.21892753E-02 1.25839562E-04 8.34042545E-03
83 24-8.35179564E-03 1.13701961E-05-5.37126019E-03 4.21500476E-05 4.39363974E-06
83 25-3.43710448E-02 2.89184085E-02 2.28370418E+00 3.08716344E-02 3.81758171E-02
83 26-5.39014101E-05 1.76293477E+00 6.05933347E-01 4.63437466E-03-1.32230424E-02
83 27 1.92808174E-02-6.05777499E-03 8.97911864E-03-5.55288827E-05-4.84434963E-05
83 28 3.44099932E-02-2.88569339E-02-2.28383792E+00-4.83862387E-02-8.34263051E-03
83 29-2.09038015E-04-1.38747324E+00-1.24595663E+00-1.49222059E-03-1.82082149E-02
83 30 1.21717369E-02 6.03647805E-03 1.12359620E-02-1.29535212E-04 1.96051837E-05
83 31-4.50070149E-02 7.15602637E-02 3.75062106E+00 6.01392274E-02 8.18244127E-02
83 32-8.80108433E-05-9.79330218E-01 2.01970275E+00-8.83324419E-03 1.41508181E-02
83 33-4.97564516E-03-9.17517293E-03 4.63423444E-03 8.37096116E-05-3.68984313E-06
83 34-7.56132797E-02 8.30256411E-01-1.66858533E-03 2.02680169E-02-6.40357307E-05
83 35 5.78665843E-02-8.02871468E-02-3.35355005E+00-2.52939169E-03-3.50626518E-02
83 36 2.20408880E-05 2.53424396E+00 5.87952453E-01 7.33869364E-03 3.37151314E-02
83 37-3.46068482E-03-3.02544466E-02-4.19422509E-03 2.80252303E-04-9.61198345E-05
83 38-5.78927946E-02 8.02804436E-02 3.35383952E+00 3.17715198E-02-1.47254491E-02
83 39 7.30513960E-05-1.74664762E+00-1.92850028E+00-8.67966534E-04-2.24179571E-03
83 40-2.80517491E-02 3.02935448E-02-1.60504723E-02-8.00771619E-05 1.32581765E-04
83 41 4.50141619E-02-7.15709959E-02-3.75041177E+00-1.00742837E-01-1.27941891E-02
83 42-4.03445066E-04-1.28913921E+00 1.83768410E+00-9.38768388E-03-2.93998791E-03
83 43-6.21995049E-03 9.15993840E-03-1.18215015E-02-2.51393782E-05 1.24749847E-05
83 44-4.35100827E-05-8.26828364E-05 6.15151096E-03 3.61885251E-03 1.07866872E-05
83 45-1.99343664E-01 1.07399797E+00 2.56904047E-02 4.51906626E-02-2.83276239E-05
83 46 7.56599254E-02-8.30391782E-01 1.69258807E-02-1.13139359E-02 9.39853485E-05
83 47-7.56199463E-02 8.30299853E-01 1.66912172E-03-2.02686645E-02 6.26833633E-05
83 48 1.99198500E-01-1.07366988E+00-5.19407702E-02-4.65786876E-04-1.84470548E-04
83 49-3.65592790E-05-2.01303391E-04-6.15342120E-03-3.61540944E-03-1.39157688E-05
83 50 1.99196778E-01-1.07363743E+00 5.19402687E-02 4.65860971E-04 1.78383026E-04
83 51-1.99342425E-01 1.07396328E+00-2.56897385E-02-4.51902410E-02 2.91959292E-05
83 52 7.56482961E-02-8.30350556E-01-1.69248746E-02 1.13123037E-02-9.22861342E-05
84  1-1.40169587E-01-3.34558740E-01 2.35375761E-01-1.51515637E-01-8.73796418E-02
84  2-2.92447980E-04 1.16117915E-01-2.58004491E-02 4.63680151E-04-2.42019741E-02
84  3-3.77480132E-02 6.19499873E-02 2.67815109E-03-3.53403156E-04 3.26706824E-04
84  4-1.34975420E-01-2.59410700E-01 3.47865939E-01 1.20523745E-01-6.42263860E-02
84  5 6.87649095E-04-1.26015431E-01 1.59902603E-01-9.66580300E-04-5.62696316E-02
84  6-4.33290884E-02 9.95987200E-02-1.41386525E-02-6.16597371E-04 4.02032631E-04
84  7-1.07297264E-01-2.84370986E-01-8.67763429E-02 1.32560071E-01 8.24707464E-02
84  8 2.48253562E-04-1.20863001E-01 4.30520570E-02-5.14325209E-04-2.59001712E-02
84  9-1.85380059E-02 4.44381771E-02 1.90091039E-02-3.32960709E-04 2.63013733E-04
84 10-1.07280680E-01-2.84340448E-01-8.75740093E-02 1.36461954E-01 7.58045360E-02
84 11 2.81440715E-04-2.72879386E-02-1.27854977E-01 2.32396315E-04-6.25822848E-03
84 12-3.81621469E-02 4.44203754E-02 6.36647945E-03-2.29388710E-04 2.73607941E-04
84 13-1.34947490E-01-2.59408356E-01 3.44624012E-01 2.55192925E-03 1.36619500E-01
84 14-4.28399648E-04 7.48608026E-02-1.87898917E-01 8.41049767E-04-5.68457170E-02
84 15-4.27819401E-02 9.96276572E-02-1.37966166E-02-6.13015053E-04 3.99858529E-04
84 16-1.40213585E-01-3.34546717E-01 2.36826099E-01-1.50009857E-01-9.00931735E-02
84 17-3.01366652E-04 3.51068473E-02 1.11976782E-01-1.61290932E-04-3.25919026E-02
84 18-2.94110220E-02 6.20029246E-02 8.07488212E-03-4.22219602E-04 3.06854124E-04
84 19 2.75278297E-05 1.08276932E-05-2.78778385E-03-2.95265544E-02-1.72785959E-02
84 20 6.30707355E-05-1.44466914E-01-8.72536227E-02-4.05908895E-04 1.95694839E-02
84 21-1.95888542E-02 1.93702407E-05-1.26062962E-02 1.09935536E-04 2.23630365E-05
84 22-2.79012936E-05-1.20909428E-05 2.79214674E-03-2.95441374E-02-1.72883171E-02
84 23-1.64267640E-04-1.44513322E-01-8.72831752E-02-1.67886957E-04-1.95650867E-02
84 24 1.95848219E-02-1.97352140E-05 1.26038129E-02-1.18558438E-04-1.03381222E-05
84 25 1.07295386E-01 2.84371715E-01 8.67154483E-02 1.32554903E-01 8.24531270E-02
84 26 2.38420458E-04-1.20987408E-01 4.29242719E-02-5.65719513E-04 2.58957241E-02
84 27 1.85355140E-02-4.44312381E-02-1.90081208E-02 3.44912281E-04-2.65104795E-04
84 28 1.07282004E-01 2.84338937E-01 8.76309210E-02 1.36479540E-01 7.57989636E-02
84 29 2.72368955E-04-2.71141810E-02-1.27804461E-01 2.79702703E-04 6.26038919E-03
84 30 3.81660556E-02-4.44264448E-02-6.36671233E-03 2.21693755E-04-2.89934429E-04
84 31 1.34954362E-01 2.59419193E-01-3.44715089E-01 2.54500638E-03 1.36629703E-01
84 32-2.89274265E-04 7.50233736E-02-1.87891870E-01 7.03825802E-04 5.68455537E-02
84 33 4.27862796E-02-9.96318333E-02 1.37944632E-02 5.97869227E-04-3.90327863E-04
84 34 1.00190603E-01-2.98729039E-02 1.61289171E-02-2.78542644E-02 1.34302002E-04
84 35 1.40215411E-01 3.34550712E-01-2.36803065E-01-1.50013419E-01-9.00924627E-02
84 36-2.86043511E-04 3.50871995E-02 1.12083532E-01-1.91118929E-04 3.25954041E-02
84 37 2.94093509E-02-6.20047550E-02-8.07421060E-03 3.99303694E-04-3.24676907E-04
84 38 1.40168487E-01 3.34556027E-01-2.35397185E-01-1.51515179E-01-8.73772448E-02
84 39-3.27820786E-04 1.16034579E-01-2.57303261E-02 5.15589412E-04 2.42020998E-02
84 40 3.77468067E-02-6.19489064E-02-2.68039670E-03 3.68225307E-04-3.14829731E-04
84 41 1.34968721E-01 2.59400085E-01-3.47775919E-01 1.20520776E-01-6.42167193E-02
84 42 5.11444438E-04-1.26106199E-01 1.59764840E-01-7.91416886E-04 5.62680823E-02
84 43 4.33270390E-02-9.95951213E-02 1.41416516E-02 5.85274261E-04-3.88436080E-04
84 44 6.60760794E-06-9.75392584E-04-1.20996906E-04-8.56801474E-05 4.24309950E-06
84 45-1.78181610E-02-7.42569704E-02 9.51002558E-03 1.04651498E-02 2.90762002E-06
84 46-1.00233429E-01 3.06512409E-02-1.64939198E-02 2.76343428E-02-1.32514164E-04
84 47-1.00178110E-01 2.98346165E-02 1.61265769E-02-2.78511032E-02 1.30846097E-04
84 48-1.79631751E-02-7.38466852E-02 1.37962142E-02 3.22116065E-03 4.37813210E-05
84 49-5.97386051E-06 9.75217512E-04-1.21415852E-04-8.59177408E-05-3.81390594E-06
84 50 1.79674308E-02 7.38429524E-02 1.37979757E-02 3.22049596E-03 3.65932445E-05
84 51 1.78160001E-02 7.42590532E-02 9.51002318E-03 1.04637426E-02 7.29080926E-06
84 52 1.00222242E-01-3.06141360E-02-1.64921215E-02 2.76312477E-02-1.33968545E-04
85  1-1.61414658E-02-4.68938162E-02-4.59539268E-01-3.09240050E-03-4.83353071E-02
85  2 1.50927015E-04 1.14840345E+00-1.07557028E+00 7.04698964E-03 6.64387069E-04
85  3-1.75799751E-02 1.69155880E-02-3.65025445E-02 2.26967191E-05-1.82943322E-05
85  4-9.41419475E-02-1.44425841E-01 1.37318425E+00 5.85163108E-02-1.51866969E-01
85  5 5.84367383E-04 1.19907159E+00 2.03160169E+00-1.17146056E-03-2.33933826E-02
85  6-3.04079521E-02 5.38013347E-02 4.96547428E-02-4.56175170E-04 4.38306567E-04
85  7-2.12503094E-02 1.80913683E-02-8.83807094E-01 6.28487265E-02 2.43939911E-01
85  8-4.55526678E-04 1.93635877E+00 1.78915672E+00 2.05192659E-03-5.42523143E-02
85  9-3.76543193E-02 9.19066336E-02 1.33288823E-02-6.41515919E-04 4.56069570E-04
85 10 2.13019625E-02-1.80066034E-02 8.83547342E-01-2.43588597E-01 6.36496987E-02
85 11-1.03822698E-03-2.50453993E+00-8.21429185E-01-6.75111527E-03 3.17863690E-02
85 12 6.01792417E-02-9.19656107E-02 1.13388654E-03 5.06431226E-04-4.69241921E-04
85 13 9.41057592E-02 1.44385866E-01-1.37264227E+00 1.04340061E-01-1.24875835E-01
85 14 7.93846620E-04-2.35783623E+00-6.00759816E-02-8.42383959E-03-7.81064417E-03
85 15 6.15757458E-02-5.37651017E-02-2.95666908E-02 2.70323917E-04-4.77971024E-04
85 16 1.60793304E-02 4.67947360E-02 4.59480313E-01 4.36685354E-02-2.07539525E-02
85 17 2.81465790E-04 3.81136781E-01-1.52661368E+00 5.45976248E-03 4.00557805E-02
85 18-2.32184172E-02-1.68373633E-02 1.02751261E-02 2.21367474E-04 6.25391303E-05
85 19 2.74727375E-05 6.72680501E-05-4.03642919E-04 2.52120777E-01 1.48311927E-01
85 20 4.11288238E-04 7.53976033E-01 4.42899654E-01 1.52904010E-03 5.63774108E-02
85 21-5.63678166E-02-9.59419092E-06-3.62641022E-02 3.32340282E-04 4.76852796E-05
85 22 2.80324615E-05 6.97944011E-05-3.20854924E-04-2.52118199E-01-1.48314892E-01
85 23-4.76848301E-04-7.53969887E-01-4.42880327E-01-1.50311773E-03 5.63789392E-02
85 24-5.63680952E-02-1.08439919E-05-3.62660320E-02 3.30957881E-04 4.27325969E-05
85 25-2.12585890E-02 1.80705249E-02-8.83754691E-01-6.28572645E-02-2.43946402E-01
85 26 4.29426139E-04-1.93627377E+00-1.78921903E+00-2.01844228E-03-5.42539258E-02
85 27-3.76549017E-02 9.19088275E-02 1.33306286E-02-6.36089160E-04 4.54125562E-04
85 28 2.12940502E-02-1.80270690E-02 8.83487456E-01 2.43581575E-01-6.36576963E-02
85 29 1.03091420E-03 2.50456367E+00 8.21343116E-01 6.58908868E-03 3.17840346E-02
85 30 6.01761233E-02-9.19601579E-02 1.13408369E-03 5.02030899E-04-4.70034906E-04
85 31 9.40945090E-02 1.44365297E-01-1.37252911E+00-1.04333170E-01 1.24867355E-01
85 32-7.13583217E-04 2.35786543E+00 6.01699222E-02 8.13164613E-03-7.81354534E-03
85 33 6.15725175E-02-5.37589721E-02-2.95668741E-02 2.67094009E-04-4.62059582E-04
85 34 1.68544923E-01-5.76848764E-01 3.06706715E-02-4.56923226E-02 2.31359112E-04
85 35 1.60704320E-02 4.67707180E-02 4.59430119E-01-4.36590958E-02 2.07598255E-02
85 36-1.65991302E-04-3.81096913E-01 1.52669468E+00-5.49127897E-03 4.00533669E-02
85 37-2.32201305E-02-1.68332365E-02 1.02743177E-02 1.99079398E-04 6.44630033E-05
85 38-1.61530423E-02-4.69180446E-02-4.59454272E-01 3.10206688E-03 4.83424669E-02
85 39-4.32127378E-05-1.14850853E+00 1.07557767E+00-6.99465406E-03 6.62800804E-04
85 40-1.75834985E-02 1.69206976E-02-3.65015223E-02 2.53742050E-05-2.88683291E-05
85 41-9.41504691E-02-1.44445183E-01 1.37311356E+00-5.85278373E-02 1.51867792E-01
85 42-5.53641560E-04-1.19915523E+00-2.03159138E+00 1.18542957E-03-2.33975774E-02
85 43-3.04113948E-02 5.38089722E-02 4.96532393E-02-4.37532819E-04 4.33762979E-04
85 44 5.39863221E-06-2.42673725E-04 5.39208433E-03 3.15160840E-03 7.49553853E-06
85 45-3.01534712E-02-1.05154792E-02-2.04552644E-03 2.18254092E-02-6.44377247E-05
85 46-1.68672098E-01 5.77270746E-01-2.50111534E-02 4.90629963E-02-2.23733273E-04
85 47 1.68551427E-01-5.76868704E-01-3.06719028E-02 4.56946498E-02-2.33056369E-04
85 48 3.00050970E-02 1.06452064E-02-1.80300195E-02 1.24106034E-02-9.87165743E-05
85 49 6.96180482E-06-2.60924648E-04-5.39312884E-03-3.15020170E-03-9.82877800E-06
85 50 3.00058978E-02 1.06270685E-02 1.80294457E-02-1.24108249E-02 9.88882017E-05
85 51-3.01586983E-02-1.05063180E-02 2.04470344E-03-2.18267631E-02 6.72990765E-05
85 52-1.68678530E-01 5.77250590E-01 2.50118992E-02-4.90645533E-02 2.21434178E-04
86  1-2.19467547E-05-7.96856211E-05-2.81043148E-04 3.24371318E-04-2.75830185E-04
86  2-8.83316506E-02-7.39610046E-04 2.15148218E-04 1.34723021E-01 3.68987265E-04
86  3-3.66523460E-05-3.32334920E-04-1.32317374E-04-5.96100026E-02-7.90765339E-03
86  4-2.03098174E-05-3.56487406E-05 4.92515291E-04 1.30914776E-03-1.01464976E-03
86  5-3.67250515E-01-1.48010309E-03 1.13811368E-03 3.58279751E-01-2.28938228E-04
86  6-5.82810449E-05 2.87219273E-04 1.37286411E-04 3.53975773E-02-1.34674375E-02
86  7-2.37199606E-05-6.68216307E-05 1.22651319E-04 1.13090563E-05-9.00074014E-06
86  8 3.56994082E-04 7.40262059E-04-1.33273106E-04-1.14462266E-01 1.89048482E-04
86  9 4.88958041E-05-2.37944286E-04-1.27582522E-04-2.91179094E-02 1.32155490E-02
86 10-2.71832465E-05-6.25398664E-05-1.04965327E-04 4.58523026E-05 1.84768765E-05
86 11-3.31349932E-04-6.65335812E-04 8.44344375E-05 1.14448175E-01-2.17980279E-05
86 12 1.38856527E-04-1.17058500E-04-1.06237813E-04 2.60930897E-03 3.18553450E-02
86 13-4.61952706E-05-1.03304209E-04-3.14630069E-04-1.32292663E-03 1.06067781E-03
86 14 3.67270743E-01 1.33029290E-03-7.64212795E-04-3.58302212E-01 1.94748104E-05
86 15-1.95417113E-04 1.75942302E-04 1.22691673E-04-5.44497525E-03-3.74868239E-02
86 16-4.99356924E-05-8.50649403E-05 4.41964872E-04-3.69334702E-04 1.95274412E-04
86 17 8.83844470E-02 7.94619754E-04-1.62916852E-04-1.34766445E-01-2.43975238E-04
86 18 2.15536682E-04 2.84385557E-05-7.19648587E-05 3.59076587E-02 4.82401107E-02
86 19 1.51839840E-05 1.95844454E-05-8.80520817E-04 1.64460528E-03-1.30865929E-03
86 20-4.77224139E-01-1.71535733E-03 9.13919357E-04 5.14305531E-01-9.86236150E-05
86 21-1.10179530E-04 2.08803145E-04 1.23975834E-04 1.44371338E-02-2.45714084E-02
86 22-1.16199059E-05-1.46108495E-05 8.32169779E-04-1.69011628E-03 1.29887333E-03
86 23 4.77226261E-01 2.18782016E-03-1.66113699E-03-5.14303536E-01-9.01678130E-05
86 24-1.08851746E-04 1.99019559E-04 1.36543216E-04 1.44372804E-02-2.45714637E-02
86 25 2.91915151E-05 7.36274832E-05 1.39494644E-04 4.13665808E-05 4.44750145E-05
86 26-3.55238224E-04 5.03486012E-04 9.09658288E-04 1.14463700E-01 1.81836903E-04
86 27 7.88007950E-05-2.60637698E-04-1.24688493E-04-2.91178704E-02 1.32153583E-02
86 28 2.30819396E-05 5.93429667E-05-1.18070270E-04-2.32855491E-05 1.57744991E-05
86 29 3.32754997E-04-5.54386019E-04-8.39676481E-04-1.14451659E-01-1.36822202E-05
86 30 1.51383336E-04-1.37701116E-04-1.03797172E-04 2.60948135E-03 3.18552729E-02
86 31 1.53215034E-05 5.85718810E-05 7.66383730E-04 1.29742240E-03-9.62457325E-04
86 32-3.67270574E-01-1.82065324E-03 1.22526029E-03 3.58299040E-01 4.54301004E-05
86 33-1.74183842E-04 1.28753742E-04 1.27214316E-04-5.44488443E-03-3.74870136E-02
86 34-1.96267052E-05 2.55710055E-04 3.30118100E-05-2.44661838E-05-1.02870380E-02
86 35 4.01231980E-05 6.14547754E-05-6.31636445E-04 2.80760010E-04-2.77044389E-04
86 36-8.83851174E-02-3.64824923E-05 1.94714543E-04 1.34769468E-01-2.09881728E-04
86 37 2.37225223E-04-2.73434942E-05-7.59975443E-05 3.59082243E-02 4.82397370E-02
86 38 2.33695229E-05 8.64079944E-05 4.88044326E-04-3.14577614E-04 2.02843367E-04
86 39 8.83311452E-02 4.71994458E-04-8.40007455E-04-1.34721048E-01 3.67976919E-04
86 40-3.37029922E-05-3.34273927E-04-1.28989502E-04-5.96099670E-02-7.90739915E-03
86 41 4.41491702E-05 6.34555325E-05-9.15891795E-04-1.27125196E-03 9.40361190E-04
86 42 3.67251243E-01 1.29636291E-03-2.37770752E-04-3.58283322E-01-2.03527602E-04
86 43-5.41705271E-05 2.57698129E-04 1.36948937E-04 3.53975792E-02-1.34677386E-02
86 44 4.65014035E-06-1.97538832E-04 5.76639147E-05-4.63991741E-05-1.63463378E-02
86 45 3.23714628E-05-1.34405388E-04-3.99147083E-05 2.26530273E-05 1.10319605E-02
86 46 1.24372328E-05 4.65109435E-05 3.90522312E-05-3.15100126E-05-1.02835794E-02
86 47-3.95898364E-05-5.89399502E-05-3.00019677E-05 1.46947378E-05 1.02871330E-02
86 48-5.27570851E-05 1.29813374E-04 5.65402495E-05-3.24292750E-05-1.10283490E-02
86 49-4.79973051E-06 1.74753768E-04-5.66954604E-05 4.32062494E-05 1.63465337E-02
86 50 3.68392499E-05-1.49142682E-04-2.89298021E-05 3.05649389E-05 1.10284101E-02
86 51-2.39877645E-05 1.66959712E-04 3.69081629E-05-3.21833279E-05-1.10320569E-02
86 52 4.29373772E-05-2.41733712E-04-4.28389326E-05 3.99775328E-05 1.02837091E-02
87  1-7.58450186E-02-7.04929423E-03 2.05712967E+00-2.15933227E-01 6.80104597E-02
87  2-9.80516020E-04 1.37407999E+00 1.15878900E+00 1.82320044E-03-1.57557331E-02
87  3-6.17197716E-02 7.74755046E-02 1.72168451E-02-4.35357615E-04 4.96098650E-04
87  4-1.50820780E-02-8.20295034E-02-3.19112656E+00 2.15732456E-01 6.13225040E-02
87  5 5.94129863E-04 5.16444538E-01-1.57275382E+00 6.13391590E-03-2.57263537E-02
87  6-4.98098050E-02 7.55361587E-02-1.61098400E-02-3.74241229E-04 3.41050749E-04
87  7-8.33419699E-03-5.82010393E-02-3.45657757E-01 3.62204030E-03 4.13511485E-02
87  8-8.96890198E-05-2.66682902E+00-1.84381535E+00-4.51081132E-03-1.56244566E-02
87  9 3.07902136E-02-1.51657571E-02 3.01181627E-02-8.92423331E-05-3.87104370E-05
87 10 8.29203672E-03 5.80453000E-02 3.44826046E-01-3.77658548E-02 1.69793846E-02
87 11-1.98112442E-04 2.90804324E+00 1.43289235E+00 6.55416231E-03-4.19660182E-02
87 12 2.67927795E-02 1.51732387E-02 6.90729871E-03-2.48780257E-04-3.89237911E-06
87 13 1.50156504E-02 8.19070177E-02 3.19128433E+00-1.58427612E-01-1.58651163E-01
87 14-1.49540851E-04 1.12330593E+00-1.21570450E+00 7.36569547E-03 5.59203456E-02
87 15 1.95482358E-02-7.54685814E-02-3.35969064E-03 5.52797007E-04-3.06209416E-04
87 16 7.57572000E-02 6.83390020E-03-2.05665108E+00 4.55116634E-02 2.21675662E-01
87 17-4.73141330E-04-1.68071848E+00-6.36671095E-01-4.32068087E-03 3.81704325E-02
87 18 3.92838805E-02-7.74543130E-02-3.15922266E-02 5.65992876E-04-4.77764783E-04
87 19-3.50243377E-02-4.85522215E-03 3.83240428E+00-2.32385796E-02 3.94712355E-02
87 20-2.31581604E-04-1.01021865E+00 1.71779802E+00-8.20046611E-03-2.16354996E-03
87 21 3.07656102E-02-2.86020603E-02-3.41768027E-02 2.05048847E-04-3.06943342E-04
87 22 3.50259036E-02 4.85920310E-03-3.83239791E+00-2.32415477E-02 3.94666999E-02
87 23-9.64219983E-05-1.01021317E+00 1.71780455E+00-8.35232449E-03 2.16493726E-03
87 24-3.07665164E-02 2.86015792E-02 3.41757521E-02-1.95835925E-04 3.02854173E-04
87 25 8.33556145E-03 5.82040464E-02 3.45624250E-01 3.61982151E-03 4.13468500E-02
87 26-7.20898683E-05-2.66684397E+00-1.84386599E+00-4.46258300E-03 1.56243924E-02
87 27-3.07902642E-02 1.51658718E-02-3.01185580E-02 8.00411368E-05 3.98090903E-05
87 28-8.29046572E-03-5.80426064E-02-3.44808542E-01-3.77634566E-02 1.69803796E-02
87 29-1.65975285E-04 2.90809712E+00 1.43288232E+00 6.33305092E-03 4.19670436E-02
87 30-2.67915506E-02-1.51754929E-02-6.90642047E-03 2.42975304E-04 1.32505907E-05
87 31-1.50147856E-02-8.19064749E-02-3.19130781E+00-1.58429752E-01-1.58650195E-01
87 32-2.12463552E-04 1.12335691E+00-1.21570045E+00 7.32291356E-03-5.59207775E-02
87 33-1.95472592E-02 7.54680367E-02 3.35907618E-03-5.40628292E-04 2.95381441E-04
87 34-7.23749758E-02-5.74632972E-01-1.46950968E-02 1.84463440E-02-1.01754527E-04
87 35-7.57584250E-02-6.83581716E-03 2.05665801E+00 4.55138001E-02 2.21675401E-01
87 36-4.75310213E-04-1.68073047E+00-6.36636522E-01-4.12575826E-03-3.81711752E-02
87 37-3.92844285E-02 7.74556037E-02 3.15923093E-02-5.43095221E-04 4.85243189E-04
87 38 7.58436292E-02 7.04667370E-03-2.05712151E+00-2.15935819E-01 6.80141859E-02
87 39-9.15572956E-04 1.37404908E+00 1.15880469E+00 1.66205867E-03 1.57553687E-02
87 40 6.17191919E-02-7.74745606E-02-1.72177633E-02 4.07445081E-04-4.93063445E-04
87 41 1.50806847E-02 8.20270236E-02 3.19114203E+00 2.15730485E-01 6.13231751E-02
87 42 6.96196491E-04 5.16400277E-01-1.57279713E+00 5.93108374E-03 2.57265947E-02
87 43 4.98092976E-02-7.55358924E-02 1.61103975E-02 3.74392613E-04-3.37265918E-04
87 44 7.74556943E-02 6.45182253E-01 1.37207154E-02-2.33469322E-02 1.10292449E-04
87 45-2.36435098E-01 7.01099619E-01 1.77134536E-02 5.65872774E-02-9.01511209E-05
87 46-7.24191531E-02-5.74816141E-01-8.97952662E-03 2.18175211E-02-9.43661322E-05
87 47 7.23775537E-02 5.74619405E-01-1.46955211E-02 1.84474698E-02-1.01679082E-04
87 48 2.36440873E-01-7.01117005E-01-5.80605615E-02 1.20495248E-02-2.44316411E-04
87 49-7.74556644E-02-6.45184855E-01 1.37204581E-02-2.33466925E-02 1.14119728E-04
87 50-2.36444125E-01 7.01121849E-01-5.80615358E-02 1.20491736E-02-2.32600278E-04
87 51 2.36433525E-01-7.01096583E-01 1.77129132E-02 5.65864751E-02-9.24605189E-05
87 52 7.24177559E-02 5.74827322E-01-8.97957664E-03 2.18169352E-02-8.77530255E-05
88  1 1.16499950E-05 2.14750738E-05-9.00461417E-05-1.36129496E-03 1.03792920E-03
88  2 3.72644947E-01 9.89617228E-04-8.39921798E-04-3.54076517E-01-8.20617042E-06
88  3 2.87980661E-04-2.79774491E-04-2.05912834E-04 1.93934673E-03 5.99937247E-02
88  4 1.32135792E-05 3.35870451E-05-2.30575079E-05-3.05956739E-04 2.39807213E-04
88  5 8.18810891E-02-1.34131985E-04-3.53465159E-04-5.42561181E-02 3.20073266E-04
88  6-4.13887192E-05-2.78684547E-04-1.08312378E-04-5.13784906E-02-9.85292435E-03
88  7-4.93675646E-06-2.52576695E-05 2.05665233E-05 5.92226044E-04-5.01650890E-04
88  8-1.68059011E-01-5.01790993E-04-1.11819358E-05 1.27873421E-01 1.37169698E-04
88  9-2.62233597E-05-1.10946339E-04-3.80150556E-05-2.16562323E-02-6.18718223E-03
88 10-9.33138576E-06-5.18114216E-06 1.49500289E-05 6.12223899E-04-4.74048509E-04
88 11-1.68095510E-01-9.83023150E-05 2.27409339E-04 1.27890166E-01 9.15052094E-05
88 12-8.45007383E-05-7.00447115E-06 1.36353305E-05-1.59331797E-02-1.59179109E-02
88 13-1.28213142E-07-1.14891745E-06 3.36178793E-05-3.08711975E-04 2.17138922E-04
88 14 8.19022644E-02 5.17761293E-04 3.69353529E-06-5.42677974E-02 2.17089731E-04
88 15-1.92856687E-04-2.42330447E-05 5.18885353E-05-3.36056975E-02-4.01009638E-02
88 16 1.09836637E-05 2.21798473E-05 1.14942266E-05-1.33671203E-03 1.01669081E-03
88 17 3.72615255E-01 1.27271169E-03-6.54582314E-04-3.54054477E-01-3.32179172E-04
88 18-1.22083464E-04 4.54262637E-04 2.43842166E-04 5.33618807E-02-2.74905798E-02
88 19-8.96857236E-06-2.29947543E-05 5.97733615E-05 1.23709420E-03-1.01188432E-03
88 20-3.58214164E-01-1.11838379E-03 9.48494472E-04 3.13970762E-01-2.63931708E-05
88 21-9.54412853E-06 3.59372993E-05 2.49083145E-05 2.29621631E-03-3.91413388E-03
88 22-1.03173568E-05-2.15646700E-05-6.20152346E-05 1.30500327E-03-9.33100477E-04
88 23-3.58211880E-01-1.18909743E-03 8.74115632E-04 3.13968317E-01 3.98642119E-07
88 24 2.34797503E-05-2.38783925E-05-1.11639025E-05-2.29629364E-03 3.91415323E-03
88 25-1.74296337E-06-1.98451990E-05 1.39686807E-05 6.15664030E-04-4.07798134E-04
88 26-1.68058985E-01-5.33086408E-04 4.62077569E-04 1.27871781E-01-1.26361056E-04
88 27 3.04643025E-05 9.58967538E-05 3.33598565E-05 2.16561821E-02 6.18708496E-03
88 28-5.52935988E-06 7.69406067E-06 3.13023250E-05 5.76562539E-04-4.42525358E-04
88 29-1.68095257E-01-5.27069137E-04 4.39740032E-04 1.27887489E-01-1.01777646E-04
88 30 6.44732931E-05 3.73043529E-05-1.56789312E-05 1.59331113E-02 1.59182858E-02
88 31-3.90320059E-06-1.20520016E-05-1.12624421E-04-2.75303415E-04 2.05150760E-04
88 32 8.19015440E-02 7.43268156E-05-2.51886211E-04-5.42680665E-02-2.02631534E-04
88 33 1.82738543E-04 1.98929917E-05-4.68466566E-05 3.36056939E-02 4.01008898E-02
88 34-1.08985312E-05-1.67869505E-06-9.23501902E-06 1.06832529E-05 2.34254141E-03
88 35 7.24965839E-06 3.15042823E-05 1.38757746E-04-1.32061406E-03 1.03068370E-03
88 36 3.72615020E-01 1.12481316E-03-1.10253879E-03-3.54053400E-01 3.19290606E-04
88 37 1.32319047E-04-4.51609654E-04-2.41204974E-04-5.33616827E-02 2.74905832E-02
88 38 2.30167978E-05 2.98847821E-05-2.39445981E-04-1.32341966E-03 9.89370912E-04
88 39 3.72644444E-01 1.46323407E-03-8.79600020E-04-3.54073705E-01 1.78861686E-05
88 40-2.65383100E-04 2.47496932E-04 2.11247026E-04-1.93948630E-03-5.99937965E-02
88 41 2.17149734E-05 5.33638660E-05 1.12592491E-04-2.55055883E-04 1.98606108E-04
88 42 8.18830906E-02 3.88685662E-04-1.04566459E-04-5.42564618E-02-3.08786766E-04
88 43 5.69616896E-05 2.51825077E-04 9.96000372E-05 5.13785797E-02 9.85268742E-03
88 44 8.48516395E-06 3.78658338E-05 5.61021230E-05-4.48526341E-05-1.63507171E-02
88 45 1.45487202E-05-3.03619221E-05-1.76681596E-05 6.65162701E-06 4.17649387E-03
88 46 1.10141755E-05-4.72470899E-06-9.38095346E-06 2.39457077E-06 2.34514424E-03
88 47-2.00414135E-07 1.98452129E-05-8.83437619E-06 5.87070208E-06 2.34272024E-03
88 48 9.37338438E-06 8.79394059E-06-1.69564946E-05 1.03377180E-05 4.17204636E-03
88 49-1.23268481E-05-2.96127826E-05 6.19130312E-05-4.65280068E-05-1.63506619E-02
88 50-1.90944422E-05 8.28472580E-05-2.02961354E-05 1.36990661E-05 4.17196510E-03
88 51 4.48942565E-05-1.05895906E-04-9.44790803E-06 2.43402005E-05 4.17651953E-03
88 52 2.15429180E-05 2.29095996E-05-9.91184516E-06 1.34433246E-05 2.34511843E-03
89  1 8.67780103E-02 1.61650909E-01-3.20679598E-01-2.36534677E-02 1.29578953E-01
89  2-1.84584631E-01-1.33033099E-01-1.62355607E-01 2.17489988E-01 2.74764204E-02
89  3 3.96312166E-02-6.71076370E-02 9.35945228E-03-5.62262284E-02-3.74405099E-03
89  4 3.56158102E-02 9.40335699E-02 3.87169023E-02-8.46329102E-02-1.50402275E-02
89  5-3.25934183E-01-1.77538355E-01 2.51552475E-02 3.61005388E-01-2.79090310E-03
89  6 1.72579836E-02-1.44670805E-02 2.37831183E-03 3.42354316E-02-3.90366854E-02
89  7-4.69002137E-02-9.02781809E-02 1.08149819E-01-3.23114843E-02-6.99862148E-02
89  8-8.17548996E-02 1.75081222E-03-5.07400481E-02 2.58673707E-02-3.08866016E-02
89  9-7.36840453E-03 3.82550061E-02-3.04712194E-03 2.82600761E-02 3.08306716E-02
89 10-4.68745700E-02-9.03302259E-02 1.07347297E-01-7.72328664E-02 5.65053803E-03
89 11 8.15661779E-02-4.50690598E-02 2.56001702E-02-2.59798651E-02-1.49495248E-02
89 12-2.30277445E-02 3.79772694E-02-1.30362116E-02-4.08831278E-02-9.86244834E-03
89 13 3.56857520E-02 9.41715988E-02 3.74885757E-02-5.51714827E-02-6.73268130E-02
89 14 3.25630587E-01-6.38142228E-02-1.66268321E-01-3.61470736E-01 1.41743062E-02
89 15 3.81195554E-04-1.45555018E-02-8.49806568E-03 1.75466441E-02-4.88870282E-02
89 16 8.67970002E-02 1.61645748E-01-3.20694778E-01 1.01180780E-01-8.39427691E-02
89 17 1.84704891E-01-2.05991070E-01-3.65720057E-02-2.18141468E-01 4.35259501E-02
89 18 2.33169344E-02-6.68428845E-02-1.21389798E-03 3.09908238E-02 4.74919558E-02
89 19-6.99261417E-02-1.65102630E-01 1.36156270E-01 5.95292546E-02-1.01119117E-01
89 20 4.80101335E-04-1.08462305E-01 1.84300868E-01-8.73765120E-04-8.80335078E-03
89 21-2.28473910E-02 3.16507418E-02 1.44947048E-02-3.81180444E-03-1.90163139E-03
89 22-6.99755923E-02-1.65126762E-01 1.38474116E-01-5.95329082E-02 1.01114150E-01
89 23-4.81830721E-04 1.08840455E-01-1.85044658E-01 8.87345486E-04-8.84628805E-03
89 24-2.28548301E-02 3.17011181E-02 1.45309228E-02 3.40164615E-03 2.34628614E-03
89 25-4.68995481E-02-9.03040909E-02 1.07812265E-01 3.29769919E-02 6.95858693E-02
89 26-8.19006715E-02-5.54863626E-04 5.07857479E-02 2.55868290E-02-3.05290167E-02
89 27-7.65946623E-03 3.81884830E-02-2.98735724E-03-2.88088464E-02-3.05665224E-02
89 28-4.68844876E-02-9.03174809E-02 1.07723662E-01 7.65910512E-02-5.26920876E-03
89 29 8.21481912E-02 4.45941588E-02-2.70509361E-02-2.55275901E-02-1.54627364E-02
89 30-2.29349942E-02 3.83977306E-02-1.28897076E-02 4.05164844E-02 1.01549620E-02
89 31 3.56301639E-02 9.40847432E-02 3.89012169E-02 5.29107846E-02 6.89921199E-02
89 32 3.25642013E-01 6.66228270E-02 1.65497804E-01-3.61899519E-01 1.43816656E-02
89 33 8.20993018E-04-1.52026586E-02-8.90736443E-03-1.72613235E-02 4.87279347E-02
89 34 5.56868815E-03 6.78109224E-02 1.28162109E-02 6.64132313E-03-9.22408872E-04
89 35 8.67815199E-02 1.61631698E-01-3.21312971E-01-1.02473044E-01 8.50307148E-02
89 36 1.83520008E-01 2.07831521E-01 3.64804321E-02-2.16862550E-01 4.38726270E-02
89 37 2.28531642E-02-6.67257912E-02-1.05022669E-03-3.00754346E-02-4.80616773E-02
89 38 8.67815727E-02 1.61646949E-01-3.20033414E-01 2.48479145E-02-1.30527555E-01
89 39-1.83710009E-01 1.30401786E-01 1.63800246E-01 2.17544425E-01 2.67929622E-02
89 40 3.96811577E-02-6.64741199E-02 9.65095217E-03 5.69448794E-02 3.14595144E-03
89 41 3.56606994E-02 9.40837151E-02 3.73630239E-02 8.69923268E-02 1.32151207E-02
89 42-3.25394311E-01 1.73803046E-01-2.29192804E-02 3.62378245E-01-2.37142611E-03
89 43 1.76589978E-02-1.52875717E-02 1.89755674E-03-3.41457132E-02 3.88498239E-02
89 44-1.69600238E-02 1.06318563E-01-9.65543940E-03 1.64288199E-02-7.97825324E-05
89 45 1.07483254E-01-1.25527041E-01-2.11768563E-02-2.68108475E-02 2.95142893E-03
89 46 5.53327285E-03 6.77416218E-02-1.20393448E-02-7.95959359E-03 9.27641521E-04
89 47 5.63927290E-03 6.73968147E-02-1.28250077E-02-6.62063750E-03-9.77040102E-04
89 48 1.07573929E-01-1.25712120E-01-3.37472109E-02-5.44888738E-03-3.05888996E-03
89 49-1.70988797E-02 1.06641673E-01 9.66955196E-03-1.64559156E-02 7.87182347E-05
89 50 1.07495662E-01-1.25707021E-01 3.37436196E-02 5.44190914E-03-2.84772370E-03
89 51 1.07546209E-01-1.25518041E-01 2.11574235E-02 2.68484779E-02 2.95647308E-03
89 52 5.63372083E-03 6.73290938E-02 1.20150444E-02 7.99410969E-03 9.70164730E-04
90  1-1.20035643E-01-2.23593021E-01 4.42985939E-01 3.40396875E-02-1.80262447E-01
90  2-1.32475335E-01 1.81275291E-01 2.26130699E-01 1.57256320E-01-3.72766920E-02
90  3-5.48633521E-02 9.21400441E-02-1.32615149E-02-4.14162355E-02-2.06673360E-03
90  4-4.92946483E-02-1.30101086E-01-5.22441627E-02 1.19570348E-01 1.88612013E-02
90  5-2.35044372E-01 2.41701484E-01-3.24277005E-02 2.62444988E-01 3.41768001E-03
90  6-2.42813708E-02 2.08636908E-02-2.78119103E-03 2.46496757E-02-2.80212035E-02
90  7 6.48827482E-02 1.24929769E-01-1.49214347E-01 4.53845458E-02 9.63552957E-02
90  8-5.92644639E-02-1.06540010E-03 7.02198328E-02 1.84010695E-02 4.23498649E-02
90  9 1.04987544E-02-5.28486193E-02 4.14685767E-03 2.10071463E-02 2.20070871E-02
90 10 6.48498226E-02 1.24934813E-01-1.48881132E-01 1.06175859E-01-7.40898624E-03
90 11 5.95603919E-02 6.17892808E-02-3.70033689E-02-1.82803204E-02 2.12248190E-02
90 12 3.17561952E-02-5.29810142E-02 1.78815298E-02-2.91651707E-02-7.44088964E-03
90 13-4.93199908E-02-1.30197877E-01-5.32591526E-02 7.39046603E-02 9.49125734E-02
90 14 2.35416900E-01 9.12166441E-02 2.29077158E-01-2.61753569E-01-1.98346970E-02
90 15-9.96152875E-04 2.08308499E-02 1.21938738E-02 1.23759666E-02-3.51785634E-02
90 16-1.20056871E-01-2.23601108E-01 4.44177314E-01-1.41347695E-01 1.17225437E-01
90 17 1.32316641E-01 2.86863883E-01 5.04589530E-02-1.56379915E-01-6.05829992E-02
90 18-3.17738175E-02 9.23568167E-02 1.50508544E-03 2.14317251E-02 3.49302032E-02
90 19 9.67830920E-02 2.28417314E-01-1.90762055E-01-8.23484177E-02 1.39884309E-01
90 20-7.02991567E-04 1.50514662E-01-2.55615850E-01 1.25752745E-03 1.22190933E-02
90 21 3.16159813E-02-4.38350746E-02-2.00880120E-02-2.32689692E-03-1.84535593E-03
90 22 9.67531725E-02 2.28406340E-01-1.89240491E-01 8.23501802E-02-1.39889791E-01
90 23 6.27542579E-04-1.50274303E-01 2.55137904E-01-1.17857461E-03 1.21884892E-02
90 24 3.16140477E-02-4.38025370E-02-2.00635022E-02 2.89421724E-03 1.23007741E-03
90 25 6.48847027E-02 1.24914659E-01-1.49423955E-01-4.49125444E-02-9.66467412E-02
90 26-5.90637370E-02 1.84535284E-03-7.01962127E-02 1.87881609E-02 4.26087487E-02
90 27 1.02906725E-02-5.28994212E-02 4.19014008E-03-2.02480356E-02-2.23724139E-02
90 28 6.48431400E-02 1.24943174E-01-1.48646640E-01-1.06636796E-01 7.69570161E-03
90 29 5.87538876E-02-6.20774766E-02 3.60230108E-02-1.89042886E-02 2.08542459E-02
90 30 3.18227743E-02-5.26770202E-02 1.79886125E-02 2.96722773E-02 7.03615412E-03
90 31-4.93563508E-02-1.30253774E-01-5.23335804E-02-7.55407612E-02-9.37007527E-02
90 32 2.35400538E-01-8.91981424E-02-2.29708996E-01-2.61160372E-01-1.96842773E-02
90 33-6.77377537E-04 2.03616549E-02 1.18941853E-02-1.27707673E-02 3.53986796E-02
90 34-7.79146443E-03-9.33789119E-02-1.77397934E-02-9.16053743E-03-7.24100261E-04
90 35-1.20065694E-01-2.23607730E-01 4.43784127E-01 1.40411097E-01-1.16441278E-01
90 36 1.33954222E-01-2.85560038E-01-5.05877282E-02-1.58147690E-01-6.03299461E-02
90 37-3.21065043E-02 9.24364504E-02 1.62372197E-03-2.26982216E-02-3.41419807E-02
90 38-1.20031643E-01-2.23593457E-01 4.43391905E-01-3.31660119E-02 1.79569241E-01
90 39-1.33686875E-01-1.83113685E-01-2.25081442E-01 1.57181917E-01-3.77705930E-02
90 40-5.48285685E-02 9.25991614E-02-1.30502688E-02 4.04224842E-02 2.89380333E-03
90 41-4.92637986E-02-1.30062798E-01-5.31314845E-02-1.17869032E-01-2.01779906E-02
90 42-2.35793121E-01-2.44325431E-01 3.40211151E-02 2.60547149E-01 3.72113277E-03
90 43-2.39947030E-02 2.02735703E-02-3.12739733E-03-2.47736434E-02 2.82797454E-02
90 44 2.36190808E-02-1.47357640E-01 1.33735071E-02-2.27564468E-02 1.07366702E-04
90 45-1.48725941E-01 1.73648801E-01 2.92735259E-02 3.71214225E-02 2.14023394E-03
90 46-7.71205550E-03-9.33254089E-02 1.66331587E-02 1.10375583E-02 7.16076529E-04
90 47-7.74433972E-03-9.36500120E-02 1.77346972E-02 9.17356265E-03-6.48254010E-04
90 48-1.48743688E-01 1.73882587E-01 4.66833069E-02 7.52666554E-03-1.98462105E-03
90 49 2.35317073E-02-1.47152261E-01-1.33633820E-02 2.27404334E-02-1.11022872E-04
90 50-1.48793178E-01 1.73889981E-01-4.66836389E-02-7.53249709E-03-2.27671643E-03
90 51-1.48682318E-01 1.73646428E-01-2.92867910E-02-3.70952902E-02 2.13359892E-03
90 52-7.65142000E-03-9.35892096E-02-1.66485448E-02-1.10151556E-02 6.56917344E-04
91  1-8.47041297E-03 1.27443702E-02 1.67778715E+00 1.05756906E-01-6.04342722E-02
91  2 4.90225603E-04 2.63071673E+00-2.46351330E-01 1.02308630E-02 3.13883150E-02
91  3 3.15967213E-03-3.45479871E-02 1.03167510E-02 2.28031531E-04-8.07553354E-05
91  4 4.46297770E-02-5.30246476E-03-2.93935379E+00-3.82447315E-02 1.09054043E-01
91  5-5.43147261E-04 2.43830632E+00-6.17131031E-01 1.05498399E-02-3.95112089E-02
91  6 6.83510106E-02-2.88398017E-02-4.64074933E-02 9.27469557E-05-4.85199572E-04
91  7-2.83691003E-02-8.29111890E-02-4.20662234E-01-2.55402882E-01 4.99415123E-02
91  8-1.08764171E-03-2.30743224E+00 1.46875826E-01-8.59422044E-03 1.56640901E-03
91  9-2.99963895E-02 2.84299805E-02 2.42577886E-02-1.69728545E-04 2.79857593E-04
91 10 2.82115993E-02 8.28106924E-02 4.22319303E-01 8.01174474E-02 2.47907871E-01
91 11-3.60905717E-04 9.94655623E-01 2.08823210E+00-2.11962803E-03 4.44558132E-03
91 12 2.37428253E-02-2.81884066E-02-2.82745554E-02 2.00071455E-04-2.65396208E-04
91 13-4.47226723E-02 4.69412633E-03 2.94019946E+00-7.69089349E-02 8.66522451E-02
91 14-4.14554593E-04-6.46559682E-01-2.43074258E+00 4.15091282E-03-8.55508638E-03
91 15-2.00135806E-02 2.85686670E-02 7.75481044E-02-3.59491038E-04 4.13373758E-04
91 16 8.29281726E-03-1.29216182E-02-1.67832790E+00 1.22030925E-03-1.20723133E-01
91 17 3.94190137E-04-1.06392880E+00-2.41991844E+00 2.64467093E-03-1.75111055E-02
91 18-1.73434965E-02 3.48546020E-02-1.94104553E-02-1.54929052E-04 1.08584673E-04
91 19-1.49000878E-01-1.86677380E-01 3.92095027E+00 1.27647618E-02-2.10957928E-02
91 20 7.18220451E-05-7.00073490E-01 1.19249187E+00-5.69440036E-03-3.33475784E-02
91 21-5.57052339E-02 8.90528123E-02 2.31346132E-02-5.62636315E-04 5.34952025E-04
91 22 1.48995899E-01 1.86665858E-01-3.92092271E+00 1.27610219E-02-2.10907206E-02
91 23 1.20862299E-04-7.00035080E-01 1.19249731E+00-5.75822508E-03 3.33471466E-02
91 24 5.57036046E-02-8.90507512E-02-2.31343202E-02 5.67665872E-04-5.36536928E-04
91 25 2.83652865E-02 8.29038989E-02 4.20644991E-01-2.55397369E-01 4.99405424E-02
91 26-1.06060028E-03-2.30739619E+00 1.46885820E-01-8.54077077E-03-1.56828682E-03
91 27 2.99940896E-02-2.84258028E-02-2.42554082E-02 1.63642070E-04-2.79505799E-04
91 28-2.82130859E-02-8.28137624E-02-4.22310112E-01 8.01322425E-02 2.47901502E-01
91 29-3.67884068E-04 9.94633937E-01 2.08821960E+00-2.16030594E-03-4.44662031E-03
91 30-2.37420576E-02 2.81886779E-02 2.82728427E-02-1.94651593E-04 2.67995594E-04
91 31 4.47292550E-02-4.68232107E-03-2.94021655E+00-7.69088105E-02 8.66589936E-02
91 32-3.84263549E-04-6.46571470E-01-2.43075619E+00 4.17605229E-03 8.55832039E-03
91 33 2.00158343E-02-2.85741547E-02-7.75480465E-02 3.56410190E-04-4.03047473E-04
91 34 1.44945032E-01-8.94187562E-01 2.67861285E-02-5.54594999E-02 2.44001407E-04
91 35-8.28574963E-03 1.29365046E-02 1.67832617E+00 1.21305745E-03-1.20729101E-01
91 36 4.23377677E-04-1.06392519E+00-2.41992579E+00 2.69638714E-03 1.75142996E-02
91 37 1.73454491E-02-3.48597487E-02 1.94094644E-02 1.47798344E-04-1.11494409E-04
91 38 8.47381777E-03-1.27370222E-02-1.67779096E+00 1.05765126E-01-6.04412782E-02
91 39 4.81748445E-04 2.63071802E+00-2.46352013E-01 9.95564643E-03-3.13867813E-02
91 40-3.15913360E-03 3.45459149E-02-1.03157225E-02-2.21952750E-04 7.99763099E-05
91 41-4.46301888E-02 5.30282262E-03 2.93934605E+00-3.82400586E-02 1.09054265E-01
91 42-5.21186250E-04 2.43831078E+00-6.17125981E-01 1.03318225E-02 3.95093021E-02
91 43-6.83500526E-02 2.88407505E-02 4.64068251E-02-9.00751910E-05 4.78612447E-04
91 44-2.67185889E-01 4.57029925E-01-2.50753949E-02 4.27915990E-02-2.07031776E-04
91 45 2.31532813E-02 3.14772802E-01 6.46423137E-03-1.14546752E-02 5.55077899E-05
91 46 1.45748322E-01-8.94490702E-01 3.55505326E-02-5.04625144E-02 2.64599648E-04
91 47-1.44936303E-01 8.94185891E-01 2.67844693E-02-5.54579545E-02 2.45770471E-04
91 48-2.35324897E-02-3.14423585E-01 6.98654528E-03-1.12098550E-02 5.41515394E-05
91 49 2.67186227E-01-4.57025271E-01-2.50747383E-02 4.27912166E-02-2.04790529E-04
91 50 2.35390004E-02 3.14421874E-01 6.98862392E-03-1.12105106E-02 5.53633557E-05
91 51-2.31532058E-02-3.14773453E-01 6.46522575E-03-1.14544851E-02 5.43727242E-05
91 52-1.45748051E-01 8.94484620E-01 3.55510738E-02-5.04619661E-02 2.61516403E-04
92  1 1.82954975E-02 4.45175137E-02 5.17479192E-01 6.97282691E-02 3.06180328E-02
92  2 1.20974747E-04 7.83639818E-02 2.67296762E-01-3.74681819E-04 1.18077974E-03
92  3 1.58121874E-02-1.69929672E-02 3.90804068E-02-3.65875477E-05 3.65224964E-05
92  4 1.23928601E-01 2.43530391E-01-2.09404453E+00 4.36788782E-02 1.76514989E-01
92  5-3.58339041E-04-2.62496896E-02-1.44282015E+00 3.84575216E-03 4.78937663E-02
92  6 2.34770816E-04-4.81285372E-02-2.77749718E-02 4.79281256E-04-2.56228919E-04
92  7 7.58518797E-02 5.70253866E-02-8.19423658E-01 1.14709177E-01-2.51362381E-01
92  8 1.08114907E-03-2.83271917E+00-1.60189190E+00-5.72720591E-03 1.69205560E-02
92  9 8.93471718E-02-1.06267728E-01-1.68289980E-02 5.55969276E-04-6.70323466E-04
92 10-7.57921051E-02-5.70513592E-02 8.17720956E-01 1.64065123E-01-2.22760793E-01
92 11 1.18943069E-03 2.77692359E+00 1.69518084E+00 5.35828545E-03-5.97057624E-02
92 12-4.64706532E-02 1.06176416E-01 4.44012111E-02-8.13684300E-04 6.35191728E-04
92 13-1.23909590E-01-2.43267906E-01 2.09420783E+00-1.75394758E-01 4.74783873E-02
92 14-6.90405566E-04 1.27325001E+00-6.78436904E-01 6.36363627E-03 8.86110150E-03
92 15-5.71633282E-02 4.83022267E-02-8.84473406E-03-1.40089306E-04 2.89060491E-04
92 16-1.82155110E-02-4.44934099E-02-5.17406276E-01-6.06243427E-02-4.66688893E-02
92 17-7.27284949E-05-2.72050579E-01 6.21712384E-02-1.18664693E-03-4.10936463E-02
92 18 2.42659574E-02 1.68276888E-02-1.33285671E-02-2.00086668E-04-5.84438347E-05
92 19 8.53316365E-02 3.13344661E-01 3.84419459E+00-3.98528608E-02 6.74974975E-02
92 20-3.41704273E-04-1.10732647E+00 1.88172125E+00-9.03053608E-03 6.32231519E-02
92 21-4.20982871E-04-6.28021691E-02 6.60711395E-02 3.32926419E-04 3.81460878E-05
92 22-8.53321415E-02-3.13346077E-01-3.84418021E+00-3.98524161E-02 6.74992974E-02
92 23-2.99287846E-04-1.10726032E+00 1.88175247E+00-9.07019250E-03-6.32227619E-02
92 24 4.20701820E-04 6.28020601E-02-6.60709387E-02-3.36369011E-04-4.05220084E-05
92 25-7.58531006E-02-5.70286413E-02 8.19398519E-01 1.14709870E-01-2.51366419E-01
92 26 1.05964444E-03-2.83265388E+00-1.60189413E+00-5.69876915E-03-1.69213141E-02
92 27-8.93479524E-02 1.06269266E-01 1.68301045E-02-5.61031535E-04 6.61547786E-04
92 28 7.57920267E-02 5.70520128E-02-8.17703512E-01 1.64069305E-01-2.22765703E-01
92 29 1.18233962E-03 2.77690456E+00 1.69512902E+00 5.19761542E-03 5.97054700E-02
92 30 4.64713015E-02-1.06176771E-01-4.44021557E-02 7.99379249E-04-6.33571112E-04
92 31 1.23911637E-01 2.43270836E-01-2.09421116E+00-1.75394566E-01 4.74788359E-02
92 32-7.02735612E-04 1.27324247E+00-6.78440409E-01 6.26281208E-03-8.85967503E-03
92 33 5.71639588E-02-4.83042838E-02 8.84492415E-03 1.35571849E-04-2.88881509E-04
92 34 1.14989951E-01-5.44930245E-01 1.65835051E-02-1.95599647E-02 1.11500193E-04
92 35 1.82166186E-02 4.44960012E-02 5.17412306E-01-6.06257810E-02-4.66732002E-02
92 36-3.71576173E-05-2.72055471E-01 6.21681982E-02-1.18180488E-03 4.10943714E-02
92 37-2.42653273E-02-1.68290441E-02 1.33276578E-02 1.92967556E-04 6.47432044E-05
92 38-1.82965095E-02-4.45203971E-02-5.17479748E-01 6.97341665E-02 3.06154544E-02
92 39 1.47284341E-04 7.83667672E-02 2.67301864E-01-4.28864946E-04-1.18060101E-03
92 40-1.58127949E-02 1.69933959E-02-3.90793616E-02 4.23275010E-05-3.57185589E-05
92 41-1.23930842E-01-2.43533981E-01 2.09404154E+00 4.36799556E-02 1.76515396E-01
92 42-3.82709003E-04-2.62499273E-02-1.44280933E+00 3.86224303E-03-4.78952417E-02
92 43-2.35451524E-04 4.81306933E-02 2.77744796E-02-4.68715795E-04 2.57531427E-04
92 44-2.54813293E-02 1.16574174E+00-1.35204631E-02 2.29128882E-02-1.11497715E-04
92 45 3.58685117E-02-4.44452216E-02-7.18225999E-04-2.75169070E-02 7.22476689E-05
92 46 1.14492932E-01-5.45044743E-01 8.96104741E-03-2.39587385E-02 9.62569288E-05
92 47-1.14985852E-01 5.44928741E-01 1.65829316E-02-1.95593736E-02 1.13984263E-04
92 48-3.57385000E-02 4.41903382E-02 2.43362834E-02-1.27638018E-02 1.21289230E-04
92 49 2.54820914E-02-1.16573861E+00-1.35201169E-02 2.29129943E-02-1.09884953E-04
92 50 3.57401323E-02-4.41869464E-02 2.43367468E-02-1.27641957E-02 1.20391232E-04
92 51-3.58692061E-02 4.44400818E-02-7.17510810E-04-2.75169858E-02 7.24098587E-05
92 52-1.14495613E-01 5.45040288E-01 8.96151754E-03-2.39590884E-02 9.69126974E-05
93  1-7.10621615E-02-8.88361704E-02 9.63969646E-02 2.39156880E-01-1.99798214E-01
93  2 1.40546438E-03-1.56454667E-01 3.42573680E-01-1.50036965E-03-8.67153452E-02
93  3-9.44740022E-03 9.61627454E-02 7.51835453E-03-7.85460517E-04 3.58775727E-04
93  4-2.86153436E-02-1.78261529E-01-4.68214206E-02 6.09635435E-02-6.26546892E-02
93  5 3.73953858E-04 4.96811054E-02-5.36780227E-02 3.53206474E-04 6.77785780E-02
93  6 2.80789147E-03-7.05864694E-02 1.41086113E-02 5.39095169E-04-1.84665512E-04
93  7-3.51873533E-02-1.80392175E-02 5.15941547E-01 5.25387656E-02-1.53928429E-01
93  8 6.06180165E-04 1.78488355E-01 2.33618471E-02 5.60468772E-04-1.00573667E-02
93  9-4.01571725E-02 5.02145393E-02-2.72981353E-02-1.68198807E-04 1.86424692E-04
93 10-3.54502480E-02-1.84467329E-02 5.16668600E-01-1.08872360E-01 1.19454214E-01
93 11-7.10700916E-04 1.09951878E-01 1.40132195E-01 1.09723263E-05-5.32634243E-02
93 12 2.74092899E-03 5.05224953E-02 5.76938918E-04-4.33162317E-04 1.50306334E-04
93 13-2.87016232E-02-1.78761690E-01-5.29162285E-02-2.51735278E-02 8.34601870E-02
93 14-3.21987018E-04-1.75767473E-02 7.71491736E-02-2.69092383E-04 2.86137216E-02
93 15 4.19877348E-02-7.06014565E-02 3.90082682E-02 3.06011779E-04-2.10929450E-04
93 16-7.11188580E-02-8.88721442E-02 1.01350452E-01-5.83358497E-02 3.06455822E-01
93 17-1.02785367E-03 2.26354134E-01-2.94212878E-01 1.60227989E-03-2.21694563E-02
93 18-7.38881889E-02 9.60576452E-02-3.38988565E-02-4.02231554E-04 4.09646149E-04
93 19 3.54258174E-04 6.64514659E-04-3.08585435E-03 1.07897511E-01 6.35639733E-02
93 20 2.29419635E-04 4.17288849E-01 2.45300953E-01 7.92699143E-04 1.10489080E-02
93 21-1.08311497E-02-2.17758311E-04-6.98759328E-03 6.42224759E-05 1.01172309E-05
93 22-3.56744313E-04-6.72794273E-04 3.09048854E-03 1.07897425E-01 6.35674870E-02
93 23 1.90348357E-04 4.17294132E-01 2.45291275E-01 8.43833770E-04-1.10480299E-02
93 24 1.08306803E-02 2.17349600E-04 6.98845968E-03-6.67830769E-05-6.12771784E-06
93 25 3.51827724E-02 1.80301777E-02-5.15934328E-01 5.25351280E-02-1.53926388E-01
93 26 5.97472150E-04 1.78495007E-01 2.33889776E-02 5.78765339E-04 1.00553995E-02
93 27 4.01550724E-02-5.02104719E-02 2.72985199E-02 1.76706583E-04-1.86401091E-04
93 28 3.54467982E-02 1.84417405E-02-5.16648678E-01-1.08866605E-01 1.19446723E-01
93 29-6.96300031E-04 1.09938764E-01 1.40146328E-01-5.29104151E-06 5.32613743E-02
93 30-2.74178174E-03-5.05195926E-02-5.78281832E-04 4.25336139E-04-1.52707521E-04
93 31 2.87021207E-02 1.78760285E-01 5.29166022E-02-2.51687247E-02 8.34622081E-02
93 32-2.87146706E-04-1.75837275E-02 7.71452625E-02-2.99761082E-04-2.86126697E-02
93 33-4.19863574E-02 7.05990272E-02-3.90082448E-02-2.97968324E-04 2.15840296E-04
93 34-2.29451497E-01 1.19202112E-01-5.97810450E-03 4.24719180E-02-1.35617090E-04
93 35 7.11207905E-02 8.88752784E-02-1.01365394E-01-5.83401905E-02 3.06452663E-01
93 36-1.02513703E-03 2.26365668E-01-2.94221596E-01 1.57926964E-03 2.21713515E-02
93 37 7.38878607E-02-9.60592122E-02 3.38986160E-02 3.85942930E-04-4.14975297E-04
93 38 7.10619164E-02 8.88345399E-02-9.64061581E-02 2.39161594E-01-1.99800001E-01
93 39 1.36042837E-03-1.56433485E-01 3.42562983E-01-1.44825371E-03 8.67150697E-02
93 40 9.44880427E-03-9.61638739E-02-7.51766601E-03 7.63253301E-04-3.55173791E-04
93 41 2.86128520E-02 1.78256637E-01 4.68291019E-02 6.09666435E-02-6.26508223E-02
93 42 3.68673973E-04 4.97092309E-02-5.36691735E-02 3.27322288E-04-6.77797733E-02
93 43-2.80824906E-03 7.05880223E-02-1.41083053E-02-5.24702255E-04 1.76933677E-04
93 44 4.56285298E-04 4.91704090E-04 3.24583878E-02 1.90194398E-02 6.35692170E-05
93 45-1.01940874E-01 1.21084735E-01 2.14743317E-02 2.78777593E-02 1.69866850E-06
93 46 2.29175370E-01-1.17056442E-01 3.40851557E-02-2.57347771E-02 1.94027245E-04
93 47 2.29457784E-01-1.19204592E-01-5.97955430E-03 4.24725009E-02-1.36883715E-04
93 48-1.01844529E-01 1.22110027E-01 3.47964279E-02 5.21965210E-03 1.12509726E-04
93 49-4.48361988E-04-4.90494020E-04 3.24585723E-02 1.90199765E-02 6.38668101E-05
93 50 1.01849366E-01-1.22117643E-01 3.47977789E-02 5.21973754E-03 1.07475168E-04
93 51 1.01944573E-01-1.21091233E-01 2.14752079E-02 2.78785680E-02 3.14812079E-07
93 52-2.29174807E-01 1.17058537E-01 3.40860702E-02-2.57347711E-02 1.88085712E-04
94  1-6.39487176E-02-1.30748052E-01 3.01397943E-01-2.90240267E-01 9.52495278E-02
94  2-1.29716617E-03-4.03624244E-01 5.60619530E-01-2.99161307E-03 4.49759465E-03
94  3-4.73793103E-02 4.28817156E-02 3.70320515E-02-2.57806765E-04 4.22822194E-04
94  4-9.06781466E-02-1.69497914E-01-7.07379011E-01-2.29991055E-02 1.31757225E-02
94  5-1.23612978E-04-7.33435661E-01-1.38010158E+00 1.10181803E-03-7.60167444E-02
94  6-1.90241912E-02 9.50409356E-02-3.93059488E-02-6.11991649E-04 2.12952969E-04
94  7-4.56391855E-02-1.15005309E-01 1.25394508E-01-9.87083869E-02 1.77981317E-01
94  8-9.21566118E-04-2.58438955E+00-1.02150084E+00-6.33603833E-03-3.76669294E-04
94  9-2.70339799E-02 2.74106492E-02 4.73943449E-02-2.36950751E-04 3.39086424E-04
94 10 4.55549418E-02 1.14919369E-01-1.24727645E-01-1.07249621E-01 1.73296417E-01
94 11-9.11641231E-04 2.14953632E+00 1.76125388E+00 3.00647522E-03-1.41737251E-02
94 12 4.14932095E-02-2.73194844E-02-3.81029886E-02 1.58858931E-04-3.40320034E-04
94 13 9.05256079E-02 1.69168604E-01 7.08121634E-01-5.27339267E-04 2.65845648E-02
94 14-4.89901084E-05 1.56244322E+00-3.09145905E-02 5.67787825E-03 6.13638409E-02
94 15 3.36132022E-02-9.49770431E-02 4.86706006E-02 5.12393966E-04-2.32869394E-04
94 16 6.38517953E-02 1.30435901E-01-3.01623982E-01 5.79833250E-02 2.99794287E-01
94 17-5.96662340E-04-2.93942563E-01 6.25102850E-01-2.76677121E-03 7.98223390E-03
94 18 3.49343221E-02-4.29165560E-02-4.49710106E-02 3.42566455E-04-4.03541349E-04
94 19 5.08336445E-05-6.51810437E-06-4.37468583E-04-9.35530303E-02-5.50208668E-02
94 20-1.83470846E-04-1.93671594E+00-1.13895685E+00-3.77187241E-03 8.56042374E-03
94 21-8.46724946E-03-9.31742840E-05-5.45380298E-03 4.92316398E-05 3.77442729E-06
94 22 4.66164481E-05-8.27272862E-06-2.40346406E-04 9.35603032E-02 5.50265231E-02
94 23 2.42706276E-04 1.93676353E+00 1.13883820E+00 3.70311837E-03 8.55985863E-03
94 24-8.46897290E-03-9.08857260E-05-5.45089455E-03 5.38946792E-05 1.46445474E-06
94 25-4.56333948E-02-1.14998606E-01 1.25310351E-01 9.87161798E-02-1.77982213E-01
94 26 7.82645543E-04 2.58449601E+00 1.02160150E+00 6.47931878E-03-3.74044711E-04
94 27-2.70317510E-02 2.74057957E-02 4.73954635E-02-2.48055396E-04 3.35927131E-04
94 28 4.55587328E-02 1.14929899E-01-1.24627763E-01 1.07239075E-01-1.73296142E-01
94 29 7.98129641E-04-2.14966467E+00-1.76130544E+00-2.72647263E-03-1.41711159E-02
94 30 4.14950223E-02-2.73239064E-02-3.81020589E-02 1.66777732E-04-3.46068386E-04
94 31 9.05234439E-02 1.69165782E-01 7.08206051E-01 5.20182583E-04-2.65910628E-02
94 32 1.58593716E-04-1.56246383E+00 3.09470973E-02-5.69455431E-03 6.13627023E-02
94 33 3.36129292E-02-9.49756316E-02 4.86721774E-02 5.02120806E-04-2.20070803E-04
94 34 1.13922958E-01 5.24491903E-01-2.04479593E-03-8.53695637E-03 1.48096893E-05
94 35 6.38465198E-02 1.30427376E-01-3.01627494E-01-5.79755294E-02-2.99796400E-01
94 36 5.94115613E-04 2.93941186E-01-6.25071446E-01 2.72790135E-03 7.97895229E-03
94 37 3.49322626E-02-4.29112148E-02-4.49710773E-02 3.22274546E-04-4.19171004E-04
94 38-6.39525313E-02-1.30753857E-01 3.01450784E-01 2.90232556E-01-9.52402514E-02
94 39 1.18557803E-03 4.03571857E-01-5.60630860E-01 3.04355583E-03 4.49692700E-03
94 40-4.73809872E-02 4.28840602E-02 3.70327829E-02-2.61146442E-04 4.14789208E-04
94 41-9.06735569E-02-1.69491798E-01-7.07513360E-01 2.29931997E-02-1.31884643E-02
94 42 1.41104720E-04 7.33398502E-01 1.38016173E+00-1.19414731E-03-7.60163420E-02
94 43-1.90220961E-02 9.50384381E-02-3.93090886E-02-5.89800675E-04 2.19159315E-04
94 44 2.03534527E-04-1.78402900E-04-2.26804618E-02-1.33863596E-02-4.43024929E-05
94 45-8.48875947E-02 3.80342930E-02-1.14852883E-02 2.26748846E-02-1.04478095E-04
94 46-1.13923652E-01-5.24346097E-01-8.49367939E-03 2.36277675E-03-3.92796419E-05
94 47 1.13925931E-01 5.24471725E-01 2.04335636E-03 8.53734677E-03-1.56251879E-05
94 48 8.52228338E-02-3.87191834E-02-1.43275879E-02 2.10460450E-02-1.11494007E-04
94 49 1.95753673E-04-1.24040747E-04 2.26825844E-02 1.33841164E-02 4.25598354E-05
94 50 8.52130454E-02-3.87101445E-02 1.43245641E-02-2.10459105E-02 1.04586022E-04
94 51-8.48926306E-02 3.80456036E-02 1.14837248E-02-2.26751329E-02 9.85112236E-05
94 52-1.13912845E-01-5.24385027E-01 8.49094554E-03-2.36054382E-03 3.57326599E-05
95  1-5.97932071E-02-1.84029058E-01-4.46830378E-01-3.29170445E-02 3.56077394E-02
95  2-1.58928425E-04-4.31832206E-01-9.10721817E-02-1.38162748E-03-4.33825353E-02
95  3 4.72210926E-02-3.83855730E-03 5.66781861E-02-3.25026937E-04 5.30243712E-05
95  4-9.43675985E-02-2.04483910E-01 5.93179857E-01 1.23817780E-03-1.27392381E-01
95  5 3.10210264E-04-6.62196619E-01 1.21081090E-01-2.64204595E-03-2.57898770E-03
95  6-2.19246884E-02 2.45036761E-02-1.60520319E-02-7.36949953E-05 8.69470620E-05
95  7-6.41701546E-02-7.49491064E-02 4.97107111E-01 3.17066707E-01-5.36933333E-02
95  8 1.28292364E-03-1.96342961E-02-3.42707601E-02-4.43974047E-06-6.56987349E-02
95  9-1.56353483E-03 6.72622697E-02 2.21298306E-03-5.50883300E-04 2.24156873E-04
95 10-6.42347691E-02-7.51464712E-02 4.96991225E-01 1.07498141E-01 3.02906888E-01
95 11-4.45339686E-04-4.30233618E-02-3.79465269E-03-1.48145862E-04-1.50611733E-02
95 12-5.22152454E-02 6.72764186E-02-3.02511812E-02-2.54853205E-04 2.69397048E-04
95 13-9.45068351E-02-2.04712044E-01 5.92628930E-01-1.10633532E-01 6.29107389E-02
95 14-6.25063266E-04-2.18809749E-01-6.37772264E-01 1.02315006E-03-2.92897381E-02
95 15 4.63580027E-03 2.46539378E-02 9.35525582E-04-2.32644042E-04 6.44425772E-05
95 16-5.98762586E-02-1.84279779E-01-4.47708019E-01 1.51012480E-02-4.65854225E-02
95 17 2.27479071E-04-2.90303198E-01-3.33669619E-01-2.05453708E-04 6.75405481E-02
95 18-6.37625790E-02-3.77796903E-03-1.44909695E-02 3.38635263E-04 1.23814831E-04
95 19 4.40009542E-02-3.41790566E-02-5.49867663E-01 2.75553633E-02-4.66423103E-02
95 20 2.08233123E-04 9.45701081E-02-1.56689109E-01 7.98171138E-04 6.93236028E-02
95 21 4.13395404E-02-1.10663143E-01 2.90248424E-02 6.58514415E-04-3.78856329E-04
95 22 4.40018002E-02-3.41770978E-02-5.49880718E-01-2.75229168E-02 4.66626870E-02
95 23-2.25145070E-04-9.46030522E-02 1.56661892E-01-7.50635671E-04 6.93202781E-02
95 24 4.13431635E-02-1.10663442E-01 2.90272279E-02 6.61159860E-04-3.67977643E-04
95 25-6.41481869E-02-7.49104833E-02 4.97103374E-01-3.17059244E-01 5.36685287E-02
95 26-1.21666940E-03 1.96298282E-02 3.43315314E-02-7.86575422E-05-6.56884872E-02
95 27-1.55277341E-03 6.72412606E-02 2.21753169E-03-5.46506384E-04 2.19386864E-04
95 28-6.42137445E-02-7.51087290E-02 4.97017660E-01-1.07516472E-01-3.02884172E-01
95 29 4.62739821E-04 4.30588318E-02 3.79652709E-03 1.12483237E-04-1.50473252E-02
[truncated: 637,877 more chars]
