# Supplementary material for: Active Learning Configuration Interaction for Excited-State Calculations of Polycyclic Aromatic Hydrocarbons
Source: J Chem Theory Comput. 2021 Nov 17;17(12):7518–30. doi: 10.1021/acs.jctc.1c00769 (PMC8675132; doi:10.1021/acs.jctc.1c00769)
Supplement: Supplementary file 2 — ct1c00769_si_002.zip [file ct1c00769_si_002.zip › Hexacene/Hartree_Fock/HF_gamess.inp]

 $SYSTEM MWORDS=800 TIMLIM=1440  $END

 $CONTRL ISPHER=1 SCFTYP=RHF RUNTYP=ENERGY CITYP=NONE  $END

 $BASIS GBASIS=CCD  $END

 $DATA 
 hexacene RHF
 C1
 C 6   -4.846470     0.839917     0.180477
 C 6   -3.465802     0.867952     0.186879
 C 6   -2.742737     2.074476     0.186383
 C 6   -3.478636     3.326499     0.178863
 C 6   -4.884390     3.281338     0.172390
 C 6   -5.580329     2.088521     0.172987
 C 6   -1.352170     2.109332     0.192808
 C 6   -2.772003     4.524769     0.178292
 C 6   -1.374583     4.564504     0.184735
 C 6   -0.637954     3.311259     0.192278
 C 6    0.759572     3.351063     0.198736
 H 1    1.309552     2.416364     0.204340
 C 6    1.466138     4.549250     0.198131
 C 6    0.730210     5.801325     0.190631
 C 6   -0.660253     5.766490     0.184188
 H 1   -0.802781     1.174282     0.198414
 H 1   -2.917067    -0.067648     0.192474
 H 1   -5.435178     4.215722     0.166771
 H 1   -3.322090     5.459406     0.172671
 H 1   -1.209748     6.701477     0.178558
 C 6   -5.584605    -0.378667     0.180920
 C 6   -7.004056     2.036109     0.166454
 C 6   -7.663245     0.848734     0.167192
 H 1   -8.745401     0.827669     0.162186
 C 6   -6.942708    -0.377164     0.174526
 H 1   -7.487403    -1.312504     0.174971
 H 1   -5.033504    -1.311643     0.186507
 H 1   -7.551325     2.971321     0.160866
 C 6    2.871969     4.594524     0.204503
 C 6    1.453416     7.007859     0.190128
 C 6    2.833940     7.035908     0.196479
 C 6    3.567852     5.787205     0.203955
 H 1    3.422801     3.660152     0.210142
 H 1    0.904713     7.943491     0.184535
 C 6    3.572201     8.254454     0.195904
 C 6    4.991605     5.839740     0.210582
 C 6    5.650763     7.027048     0.209792
 H 1    6.732881     7.048093     0.214799
 C 6    4.930232     8.252958     0.202318
 H 1    5.474896     9.188268     0.201688
 H 1    3.021130     9.187612     0.190225
 H 1    5.539039     4.904462     0.216346
 $END
