# Supplementary material for: Active Learning Configuration Interaction for Excited-State Calculations of Polycyclic Aromatic Hydrocarbons
Source: J Chem Theory Comput. 2021 Nov 17;17(12):7518–30. doi: 10.1021/acs.jctc.1c00769 (PMC8675132; doi:10.1021/acs.jctc.1c00769)
Supplement: Supplementary file 2 — ct1c00769_si_002.zip [file ct1c00769_si_002.zip › Naphthalene/RASCI_2/RASCI_2_gamess.inp]

 $SYSTEM MWORDS=400 TIMLIM=1440  $END

 $CONTRL ISPHER=1 SCFTYP=None RUNTYP=Energy CITYP=GENCI  $END

 $BASIS GBASIS=CCD  $END

 $CIGEN PURES=.TRUE. NFLGDM(1)=1,1 GLIST=INPUT NCORE=29 ITERMX=600 
 NACT=10 NELS=10 NSTATE=5 PRTTOL=0.00  $END

 $GUESS GUESS=MOREAD NORB=180 NORDER=1 IORDER(27)=30 IORDER(30)=27 
 IORDER(45)=38 IORDER(38)=45 IORDER(48)=39 IORDER(39)=48  $END

 $DATA 
 naphthalene
 C1
 C 6   -4.111788    -0.444693     0.000332
 C 6   -2.743340    -0.442836     0.000154
 C 6   -2.019606     0.768761     0.000237
 C 6   -2.740444     1.999993     0.000513
 C 6   -4.151192     1.961676     0.000694
 C 6   -4.822466     0.769219     0.000606
 H 1   -0.064505    -0.130110    -0.000158
 H 1   -4.653284    -1.381976     0.000263
 H 1   -2.192289    -1.376101    -0.000055
 C 6   -0.608854     0.807076     0.000058
 C 6   -2.016714     3.211599     0.000600
 H 1   -4.695554     2.898855     0.000908
 H 1   -5.904837     0.755656     0.000746
 C 6   -0.648269     3.213447     0.000425
 C 6    0.062411     1.999537     0.000150
 H 1   -2.567774     4.144855     0.000805
 H 1   -0.106753     4.150721     0.000500
 H 1    1.144782     2.013107     0.000012
 $END

 $GCILST 
 251
 2 2 2 2 2 0 0 0 0 0 
 0 2 2 2 2 0 0 0 0 2 
 0 2 2 2 2 0 0 0 1 1 
 0 2 2 2 2 0 0 0 2 0 
 0 2 2 2 2 0 0 1 0 1 
 0 2 2 2 2 0 0 1 1 0 
 0 2 2 2 2 0 0 2 0 0 
 0 2 2 2 2 0 1 0 0 1 
 0 2 2 2 2 0 1 0 1 0 
 0 2 2 2 2 0 1 1 0 0 
 0 2 2 2 2 0 2 0 0 0 
 0 2 2 2 2 1 0 0 0 1 
 0 2 2 2 2 1 0 0 1 0 
 0 2 2 2 2 1 0 1 0 0 
 0 2 2 2 2 1 1 0 0 0 
 0 2 2 2 2 2 0 0 0 0 
 1 1 2 2 2 0 0 0 0 2 
 1 1 2 2 2 0 0 0 1 1 
 1 1 2 2 2 0 0 0 2 0 
 1 1 2 2 2 0 0 1 0 1 
 1 1 2 2 2 0 0 1 1 0 
 1 1 2 2 2 0 0 2 0 0 
 1 1 2 2 2 0 1 0 0 1 
 1 1 2 2 2 0 1 0 1 0 
 1 1 2 2 2 0 1 1 0 0 
 1 1 2 2 2 0 2 0 0 0 
 1 1 2 2 2 1 0 0 0 1 
 1 1 2 2 2 1 0 0 1 0 
 1 1 2 2 2 1 0 1 0 0 
 1 1 2 2 2 1 1 0 0 0 
 1 1 2 2 2 2 0 0 0 0 
 1 2 1 2 2 0 0 0 0 2 
 1 2 1 2 2 0 0 0 1 1 
 1 2 1 2 2 0 0 0 2 0 
 1 2 1 2 2 0 0 1 0 1 
 1 2 1 2 2 0 0 1 1 0 
 1 2 1 2 2 0 0 2 0 0 
 1 2 1 2 2 0 1 0 0 1 
 1 2 1 2 2 0 1 0 1 0 
 1 2 1 2 2 0 1 1 0 0 
 1 2 1 2 2 0 2 0 0 0 
 1 2 1 2 2 1 0 0 0 1 
 1 2 1 2 2 1 0 0 1 0 
 1 2 1 2 2 1 0 1 0 0 
 1 2 1 2 2 1 1 0 0 0 
 1 2 1 2 2 2 0 0 0 0 
 1 2 2 1 2 0 0 0 0 2 
 1 2 2 1 2 0 0 0 1 1 
 1 2 2 1 2 0 0 0 2 0 
 1 2 2 1 2 0 0 1 0 1 
 1 2 2 1 2 0 0 1 1 0 
 1 2 2 1 2 0 0 2 0 0 
 1 2 2 1 2 0 1 0 0 1 
 1 2 2 1 2 0 1 0 1 0 
 1 2 2 1 2 0 1 1 0 0 
 1 2 2 1 2 0 2 0 0 0 
 1 2 2 1 2 1 0 0 0 1 
 1 2 2 1 2 1 0 0 1 0 
 1 2 2 1 2 1 0 1 0 0 
 1 2 2 1 2 1 1 0 0 0 
 1 2 2 1 2 2 0 0 0 0 
 1 2 2 2 1 0 0 0 0 2 
 1 2 2 2 1 0 0 0 1 1 
 1 2 2 2 1 0 0 0 2 0 
 1 2 2 2 1 0 0 1 0 1 
 1 2 2 2 1 0 0 1 1 0 
 1 2 2 2 1 0 0 2 0 0 
 1 2 2 2 1 0 1 0 0 1 
 1 2 2 2 1 0 1 0 1 0 
 1 2 2 2 1 0 1 1 0 0 
 1 2 2 2 1 0 2 0 0 0 
 1 2 2 2 1 1 0 0 0 1 
 1 2 2 2 1 1 0 0 1 0 
 1 2 2 2 1 1 0 1 0 0 
 1 2 2 2 1 1 1 0 0 0 
 1 2 2 2 1 2 0 0 0 0 
 1 2 2 2 2 0 0 0 0 1 
 1 2 2 2 2 0 0 0 1 0 
 1 2 2 2 2 0 0 1 0 0 
 1 2 2 2 2 0 1 0 0 0 
 1 2 2 2 2 1 0 0 0 0 
 2 0 2 2 2 0 0 0 0 2 
 2 0 2 2 2 0 0 0 1 1 
 2 0 2 2 2 0 0 0 2 0 
 2 0 2 2 2 0 0 1 0 1 
 2 0 2 2 2 0 0 1 1 0 
 2 0 2 2 2 0 0 2 0 0 
 2 0 2 2 2 0 1 0 0 1 
 2 0 2 2 2 0 1 0 1 0 
 2 0 2 2 2 0 1 1 0 0 
 2 0 2 2 2 0 2 0 0 0 
 2 0 2 2 2 1 0 0 0 1 
 2 0 2 2 2 1 0 0 1 0 
 2 0 2 2 2 1 0 1 0 0 
 2 0 2 2 2 1 1 0 0 0 
 2 0 2 2 2 2 0 0 0 0 
 2 1 1 2 2 0 0 0 0 2 
 2 1 1 2 2 0 0 0 1 1 
 2 1 1 2 2 0 0 0 2 0 
 2 1 1 2 2 0 0 1 0 1 
 2 1 1 2 2 0 0 1 1 0 
 2 1 1 2 2 0 0 2 0 0 
 2 1 1 2 2 0 1 0 0 1 
 2 1 1 2 2 0 1 0 1 0 
 2 1 1 2 2 0 1 1 0 0 
 2 1 1 2 2 0 2 0 0 0 
 2 1 1 2 2 1 0 0 0 1 
 2 1 1 2 2 1 0 0 1 0 
 2 1 1 2 2 1 0 1 0 0 
 2 1 1 2 2 1 1 0 0 0 
 2 1 1 2 2 2 0 0 0 0 
 2 1 2 1 2 0 0 0 0 2 
 2 1 2 1 2 0 0 0 1 1 
 2 1 2 1 2 0 0 0 2 0 
 2 1 2 1 2 0 0 1 0 1 
 2 1 2 1 2 0 0 1 1 0 
 2 1 2 1 2 0 0 2 0 0 
 2 1 2 1 2 0 1 0 0 1 
 2 1 2 1 2 0 1 0 1 0 
 2 1 2 1 2 0 1 1 0 0 
 2 1 2 1 2 0 2 0 0 0 
 2 1 2 1 2 1 0 0 0 1 
 2 1 2 1 2 1 0 0 1 0 
 2 1 2 1 2 1 0 1 0 0 
 2 1 2 1 2 1 1 0 0 0 
 2 1 2 1 2 2 0 0 0 0 
 2 1 2 2 1 0 0 0 0 2 
 2 1 2 2 1 0 0 0 1 1 
 2 1 2 2 1 0 0 0 2 0 
 2 1 2 2 1 0 0 1 0 1 
 2 1 2 2 1 0 0 1 1 0 
 2 1 2 2 1 0 0 2 0 0 
 2 1 2 2 1 0 1 0 0 1 
 2 1 2 2 1 0 1 0 1 0 
 2 1 2 2 1 0 1 1 0 0 
 2 1 2 2 1 0 2 0 0 0 
 2 1 2 2 1 1 0 0 0 1 
 2 1 2 2 1 1 0 0 1 0 
 2 1 2 2 1 1 0 1 0 0 
 2 1 2 2 1 1 1 0 0 0 
 2 1 2 2 1 2 0 0 0 0 
 2 1 2 2 2 0 0 0 0 1 
 2 1 2 2 2 0 0 0 1 0 
 2 1 2 2 2 0 0 1 0 0 
 2 1 2 2 2 0 1 0 0 0 
 2 1 2 2 2 1 0 0 0 0 
 2 2 0 2 2 0 0 0 0 2 
 2 2 0 2 2 0 0 0 1 1 
 2 2 0 2 2 0 0 0 2 0 
 2 2 0 2 2 0 0 1 0 1 
 2 2 0 2 2 0 0 1 1 0 
 2 2 0 2 2 0 0 2 0 0 
 2 2 0 2 2 0 1 0 0 1 
 2 2 0 2 2 0 1 0 1 0 
 2 2 0 2 2 0 1 1 0 0 
 2 2 0 2 2 0 2 0 0 0 
 2 2 0 2 2 1 0 0 0 1 
 2 2 0 2 2 1 0 0 1 0 
 2 2 0 2 2 1 0 1 0 0 
 2 2 0 2 2 1 1 0 0 0 
 2 2 0 2 2 2 0 0 0 0 
 2 2 1 1 2 0 0 0 0 2 
 2 2 1 1 2 0 0 0 1 1 
 2 2 1 1 2 0 0 0 2 0 
 2 2 1 1 2 0 0 1 0 1 
 2 2 1 1 2 0 0 1 1 0 
 2 2 1 1 2 0 0 2 0 0 
 2 2 1 1 2 0 1 0 0 1 
 2 2 1 1 2 0 1 0 1 0 
 2 2 1 1 2 0 1 1 0 0 
 2 2 1 1 2 0 2 0 0 0 
 2 2 1 1 2 1 0 0 0 1 
 2 2 1 1 2 1 0 0 1 0 
 2 2 1 1 2 1 0 1 0 0 
 2 2 1 1 2 1 1 0 0 0 
 2 2 1 1 2 2 0 0 0 0 
 2 2 1 2 1 0 0 0 0 2 
 2 2 1 2 1 0 0 0 1 1 
 2 2 1 2 1 0 0 0 2 0 
 2 2 1 2 1 0 0 1 0 1 
 2 2 1 2 1 0 0 1 1 0 
 2 2 1 2 1 0 0 2 0 0 
 2 2 1 2 1 0 1 0 0 1 
 2 2 1 2 1 0 1 0 1 0 
 2 2 1 2 1 0 1 1 0 0 
 2 2 1 2 1 0 2 0 0 0 
 2 2 1 2 1 1 0 0 0 1 
 2 2 1 2 1 1 0 0 1 0 
 2 2 1 2 1 1 0 1 0 0 
 2 2 1 2 1 1 1 0 0 0 
 2 2 1 2 1 2 0 0 0 0 
 2 2 1 2 2 0 0 0 0 1 
 2 2 1 2 2 0 0 0 1 0 
 2 2 1 2 2 0 0 1 0 0 
 2 2 1 2 2 0 1 0 0 0 
 2 2 1 2 2 1 0 0 0 0 
 2 2 2 0 2 0 0 0 0 2 
 2 2 2 0 2 0 0 0 1 1 
 2 2 2 0 2 0 0 0 2 0 
 2 2 2 0 2 0 0 1 0 1 
 2 2 2 0 2 0 0 1 1 0 
 2 2 2 0 2 0 0 2 0 0 
 2 2 2 0 2 0 1 0 0 1 
 2 2 2 0 2 0 1 0 1 0 
 2 2 2 0 2 0 1 1 0 0 
 2 2 2 0 2 0 2 0 0 0 
 2 2 2 0 2 1 0 0 0 1 
 2 2 2 0 2 1 0 0 1 0 
 2 2 2 0 2 1 0 1 0 0 
 2 2 2 0 2 1 1 0 0 0 
 2 2 2 0 2 2 0 0 0 0 
 2 2 2 1 1 0 0 0 0 2 
 2 2 2 1 1 0 0 0 1 1 
 2 2 2 1 1 0 0 0 2 0 
 2 2 2 1 1 0 0 1 0 1 
 2 2 2 1 1 0 0 1 1 0 
 2 2 2 1 1 0 0 2 0 0 
 2 2 2 1 1 0 1 0 0 1 
 2 2 2 1 1 0 1 0 1 0 
 2 2 2 1 1 0 1 1 0 0 
 2 2 2 1 1 0 2 0 0 0 
 2 2 2 1 1 1 0 0 0 1 
 2 2 2 1 1 1 0 0 1 0 
 2 2 2 1 1 1 0 1 0 0 
 2 2 2 1 1 1 1 0 0 0 
 2 2 2 1 1 2 0 0 0 0 
 2 2 2 1 2 0 0 0 0 1 
 2 2 2 1 2 0 0 0 1 0 
 2 2 2 1 2 0 0 1 0 0 
 2 2 2 1 2 0 1 0 0 0 
 2 2 2 1 2 1 0 0 0 0 
 2 2 2 2 0 0 0 0 0 2 
 2 2 2 2 0 0 0 0 1 1 
 2 2 2 2 0 0 0 0 2 0 
 2 2 2 2 0 0 0 1 0 1 
 2 2 2 2 0 0 0 1 1 0 
 2 2 2 2 0 0 0 2 0 0 
 2 2 2 2 0 0 1 0 0 1 
 2 2 2 2 0 0 1 0 1 0 
 2 2 2 2 0 0 1 1 0 0 
 2 2 2 2 0 0 2 0 0 0 
 2 2 2 2 0 1 0 0 0 1 
 2 2 2 2 0 1 0 0 1 0 
 2 2 2 2 0 1 0 1 0 0 
 2 2 2 2 0 1 1 0 0 0 
 2 2 2 2 0 2 0 0 0 0 
 2 2 2 2 1 0 0 0 0 1 
 2 2 2 2 1 0 0 0 1 0 
 2 2 2 2 1 0 0 1 0 0 
 2 2 2 2 1 0 1 0 0 0 
 2 2 2 2 1 1 0 0 0 0 
 $END

--- CLOSED SHELL ORBITALS --- GENERATED AT Sun Dec 13 11:57:21 2020
 naphthalene                                                                    
E(RHF)=     -383.3842115689, E(NUC)=  460.0194657632,   11 ITERS
 $VEC   
 1  1 7.04876339E-03-1.20049943E-04 7.24947215E-04-4.13077626E-05-1.29978137E-05
 1  2 4.18598112E-09 3.40563152E-04-2.23755842E-04-7.48787534E-08 3.01479751E-05
 1  3 2.75793309E-05-5.77273060E-05 2.50982671E-05-5.52126162E-09 1.38115803E-08
 1  4 6.82121443E-02 1.41519597E-06 1.34860453E-03-6.15491623E-06-5.21457868E-05
 1  5-7.28428188E-09 1.05636569E-03 1.09467094E-03 1.84972809E-08 2.26502426E-05
 1  6-1.40779305E-04 1.18129062E-04-4.27022607E-05 1.06355196E-08-3.95076651E-08
 1  7 7.01720878E-01 3.11181178E-03-7.06288308E-03 2.73367506E-05-4.66237777E-05
 1  8-1.06994302E-08-7.37550017E-04 1.25930163E-03 2.89166632E-07 9.20293135E-05
 1  9-3.68365260E-05-5.51927875E-05 1.32845158E-04-3.83718500E-09-1.28286127E-08
 1 10 7.01890456E-01 3.11268679E-03-7.06591420E-03-2.73404476E-05 4.66095974E-05
 1 11 1.24720552E-08 7.36901379E-04-1.25802735E-03-2.96230432E-07 9.20920184E-05
 1 12-3.67982380E-05-5.52937804E-05 1.32859791E-04-3.35506509E-09-1.31070458E-08
 1 13 6.81113703E-02 9.84075525E-07 1.34951549E-03-4.84746057E-05 2.01178253E-05
 1 14 9.24429324E-09 1.47213425E-03 3.85310269E-04-1.32713272E-07-1.33187179E-04
 1 15 1.49463320E-05 1.18240847E-04 5.84289429E-05 4.70748213E-08-2.80478359E-08
 1 16 7.02756833E-03-1.20142893E-04 7.24884038E-04-3.15546635E-05-2.96513402E-05
 1 17-6.10911005E-09-2.86221208E-05 4.06693166E-04 6.39463994E-08 4.68851092E-05
 1 18 1.08889261E-05-5.77740353E-05 1.43757200E-05-1.57156065E-08 8.35271221E-09
 1 19-6.99657602E-06 2.00628297E-04 1.26586149E-05 6.66336596E-05 8.62166138E-09
 1 20-7.03986030E-05 5.42402850E-05-7.68835438E-07-4.14490532E-07 1.26017114E-09
 1 21-7.16423869E-06 2.00692221E-04-6.42314890E-05 2.14805355E-05 1.13067533E-08
 1 22 6.81025289E-02 9.88558347E-07 1.34928470E-03 4.84572107E-05-2.01178043E-05
 1 23-8.98545891E-09-1.47203761E-03-3.85707444E-04 1.31429407E-07-1.33134851E-04
 1 24 1.49566590E-05 1.18178192E-04 5.84303796E-05 4.59588448E-08-2.74827565E-08
 1 25 6.82342717E-02 1.48272634E-06 1.34861556E-03 6.15874630E-06 5.21582385E-05
 1 26 7.20527438E-09-1.05600966E-03-1.09483956E-03-1.98960429E-08 2.26400444E-05
 1 27-1.40825421E-04 1.18185377E-04-4.27347674E-05 1.06738457E-08-4.09725143E-08
 1 28-6.95515492E-06 2.00755737E-04-1.26555659E-05-6.66443803E-05-8.35628922E-09
 1 29-7.04755646E-05 5.41745633E-05-7.79986297E-07-4.76569593E-07-2.26304087E-10
 1 30 7.05178151E-03-1.20026339E-04 7.24570308E-04 4.13087444E-05 1.29963972E-05
 1 31-4.45334217E-09-3.40472623E-04 2.23852815E-04 7.42009436E-08 3.01541463E-05
 1 32 2.75768366E-05-5.77309829E-05 2.51009294E-05-4.99885736E-09 1.37379785E-08
 1 33 7.02670292E-03-1.20162066E-04 7.25229972E-04 3.15565979E-05 2.96524597E-05
 1 34 5.77963906E-09 2.84778655E-05-4.06710164E-04-6.44284255E-08 4.68819110E-05
 1 35 1.08842332E-05-5.77661442E-05 1.43660178E-05-1.55629054E-08 8.44488891E-09
 1 36-7.13764908E-06 2.00812096E-04 6.42346407E-05-2.14808955E-05-1.10449844E-08
 1 37-7.03955267E-05 5.42194814E-05 7.69063570E-07 4.13031678E-07-9.97620815E-10
 1 38-7.04733947E-05 5.42053034E-05 7.81065175E-07 4.78483979E-07 1.78034062E-10
 2  1 1.16399893E-02 8.74690035E-05-1.33767922E-03-1.65860952E-06 4.65242156E-06
 2  2-4.07414688E-09-2.65193837E-04-3.82375026E-04-2.40900572E-08 3.31203617E-05
 2  3-1.19794804E-05-2.11408813E-05 2.38259736E-05-8.71695636E-09-4.77866134E-09
 2  4 8.54104181E-02 2.22417969E-04 2.17599429E-04-2.59296442E-05-5.80706980E-05
 2  5-5.22801374E-09-1.24917519E-03 8.40592087E-04 2.91807351E-07-5.37616019E-05
 2  6-1.82836572E-04 2.36598174E-04-1.00990757E-04 2.62125700E-08-5.70978896E-08
 2  7 6.98450953E-01 3.60036643E-03-1.22868383E-02-2.56437495E-05 4.39534301E-05
 2  8 1.02729296E-08 2.94942149E-03-5.03930214E-03-1.13559539E-06 2.48193367E-04
 2  9 1.58543256E-04-4.06736623E-04 9.22622589E-05-8.50949906E-08 8.32417370E-08
 2 10-6.98282937E-01-3.59961834E-03 1.22851776E-02-2.56367588E-05 4.39681649E-05
 2 11 8.69117168E-09 2.94941510E-03-5.03970257E-03-1.12280780E-06-2.48173858E-04
 2 12-1.58551885E-04 4.06725743E-04-9.22237688E-05 8.59510528E-08-8.49494113E-08
 2 13-8.52049131E-02-2.21543094E-04-2.20223335E-04 6.33198206E-05-5.77280456E-06
 2 14-9.15702422E-09-1.22517338E-04 1.50103795E-03 2.34449498E-07 2.26512791E-04
 2 15 1.01332615E-05-2.36646052E-04-1.10089093E-05-7.33626452E-08 4.35995713E-08
 2 16-1.15827160E-02-8.73445666E-05 1.33778044E-03-3.28030801E-06 3.72355656E-06
 2 17 3.41583945E-10 4.63542508E-04 4.41601021E-05-5.13844037E-08-1.64180278E-05
 2 18-4.73378864E-06 2.11518164E-05-3.46628240E-05 1.21323103E-09-1.95419930E-10
 2 19 1.32380327E-04 5.02247059E-04-6.09108177E-07 2.44867865E-05 4.63436496E-09
 2 20 6.83581422E-07-7.33456114E-05 6.75452713E-06-1.12068825E-06-2.25129829E-09
 2 21 1.32294237E-04 5.02345985E-04-2.10017153E-05 1.24300092E-05 4.75340119E-09
 2 22 8.52376742E-02 2.21624715E-04 2.20251879E-04 6.33293702E-05-5.78073758E-06
 2 23-9.53767879E-09-1.22782878E-04 1.50089061E-03 2.43092985E-07-2.26549524E-04
 2 24-1.01177966E-05 2.36667321E-04 1.10230380E-05 7.16553590E-08-4.33832301E-08
 2 25-8.53990784E-02-2.22453855E-04-2.17066016E-04-2.59261521E-05-5.80560512E-05
 2 26-5.05734762E-09-1.24942054E-03 8.40244080E-04 2.82590544E-07 5.37663700E-05
 2 27 1.82803099E-04-2.36569469E-04 1.00991301E-04-2.46850682E-08 5.91940532E-08
 2 28-1.32392594E-04-5.02198612E-04-6.19714178E-07 2.44770037E-05 4.59166347E-09
 2 29-6.81809945E-07 7.35287120E-05-2.33874254E-06-6.44597017E-06-5.59076107E-10
 2 30-1.16389448E-02-8.74982453E-05 1.33777962E-03-1.64838679E-06 4.65628274E-06
 2 31-4.52234769E-09-2.65252805E-04-3.82274409E-04-2.17420608E-08-3.31152140E-05
 2 32 1.19885809E-05 2.11266331E-05-2.38128652E-05 8.23797763E-09 4.75591773E-09
 2 33 1.15871000E-02 8.73201596E-05-1.33753010E-03-3.27298802E-06 3.73420948E-06
 2 34 4.48201554E-10 4.63489732E-04 4.40637476E-05-5.29740326E-08 1.64225809E-05
 2 35 4.73949763E-06-2.11620785E-05 3.46645349E-05-1.10008926E-09 4.67473077E-10
 2 36-1.32289501E-04-5.02293431E-04-2.09854172E-05 1.24200213E-05 4.21636879E-09
 2 37-7.05545152E-07 7.33458080E-05 6.75422660E-06-1.11996966E-06-2.73774557E-09
 2 38 6.70608931E-07-7.34969451E-05-2.33985061E-06-6.44600925E-06-3.26091310E-10
 3  1-3.90672351E-01-1.57264885E-03 2.62979938E-03 3.61431265E-05 3.54869643E-05
 3  2-2.29973980E-10 3.12355954E-04-2.72838133E-04-7.51301465E-08 1.42412317E-05
 3  3-2.04588014E-05 6.21756971E-06-6.96791108E-05-1.17906411E-08 5.45181084E-09
 3  4-3.17268870E-01-1.34258760E-03 2.70244498E-03-6.12823451E-05 2.28620149E-05
 3  5 8.78886173E-09 9.58349634E-04 1.00900756E-03 2.31738947E-08-5.76900120E-05
 3  6 7.57808467E-06 5.01119273E-05 4.99350281E-05 2.45203442E-08-1.28534517E-08
 3  7 7.82554667E-04 2.78671638E-06 5.21956534E-07-7.97521932E-05-4.66257586E-05
 3  8 6.53186902E-10 1.67828591E-03 1.00408999E-03-7.16031541E-08-2.12200313E-05
 3  9 2.49252530E-05-3.70522169E-06 1.36734194E-05 6.24228494E-09 4.49213177E-09
 3 10-1.23058319E-03-6.44970795E-06 1.01718892E-05-7.96888246E-05-4.67300278E-05
 3 11 6.98595621E-10 1.67816238E-03 1.00431269E-03-7.16147230E-08 2.09297290E-05
 3 12-2.52386444E-05 4.30891536E-06-1.36512905E-05-6.18054551E-09-4.71733182E-09
 3 13-3.10683327E-01-1.31394295E-03 2.65127129E-03-8.91463857E-06-6.37065071E-05
 3 14-8.72478388E-09 1.34175059E-03 3.34910528E-04-1.24151454E-07 3.07278160E-05
 3 15-7.75566647E-05 4.68288487E-05-6.19423751E-06 2.19993252E-09-2.14067706E-08
 3 16-3.85597103E-01-1.55056948E-03 2.57549026E-03 4.79784354E-05 1.29541005E-05
 3 17-2.43969017E-09-9.50848852E-05 4.18983476E-04 6.54148252E-08-6.25010320E-05
 3 18 5.79268318E-05 4.57420018E-06-1.92456079E-05 6.60177149E-09 1.26406617E-08
 3 19-6.92708059E-05 3.23814714E-04 3.31944998E-05-1.09783861E-04-2.19956051E-08
 3 20 8.09222356E-05-5.55425397E-04 5.54961734E-05 1.22217469E-04 1.08930564E-08
 3 21 7.01846452E-05-3.29815313E-04-8.05940130E-05 8.49832582E-05 2.36731975E-08
 3 22 3.12665109E-01 1.32132611E-03-2.66143734E-03-9.01281670E-06-6.40463337E-05
 3 23-9.01489943E-09 1.34392013E-03 3.35863947E-04-1.22074883E-07-3.04293470E-05
 3 24 7.82709720E-05-4.78416250E-05 6.32224128E-06-2.66350685E-09 2.24996501E-08
 3 25 3.19266319E-01 1.35001992E-03-2.71254564E-03-6.16329550E-05 2.29434082E-05
 3 26 8.01850986E-09 9.60345241E-04 1.01038681E-03 2.98248524E-08 5.83862951E-05
 3 27-7.28027864E-06-5.11060165E-05-5.00741599E-05-2.37259715E-08 1.16589063E-08
 3 28 6.83809466E-05-3.21250985E-04 3.26436915E-05-1.09150784E-04-2.17014901E-08
 3 29 7.91502466E-05-5.51714343E-04 1.31397675E-04-1.13157704E-05-1.72047427E-08
 3 30 3.93235862E-01 1.58239712E-03-2.64386765E-03 3.65622495E-05 3.56766205E-05
 3 31 6.67589668E-10 3.12851497E-04-2.73704173E-04-7.75728073E-08-1.42558856E-05
 3 32 2.06601439E-05-6.40425838E-06 7.01777872E-05 1.26550923E-08-4.36033955E-09
 3 33 3.88098670E-01 1.56002363E-03-2.58876602E-03 4.83484804E-05 1.32161330E-05
 3 34-2.61755905E-09-9.58111614E-05 4.19915988E-04 6.84758003E-08 6.30010023E-05
 3 35-5.82910618E-05-4.70994053E-06 1.93896576E-05-6.85165190E-09-1.27034158E-08
 3 36-7.10685496E-05 3.32428036E-04-8.08760064E-05 8.57717211E-05 2.31522155E-08
 3 37-8.17101310E-05 5.59301739E-04 5.58817812E-05 1.22985318E-04 1.17281891E-08
 3 38-7.99074436E-05 5.55574641E-04 1.32220051E-04-1.13517045E-05-1.72173021E-08
 4  1 4.05913227E-01 1.54909620E-03-2.22901754E-03-6.38481956E-05-3.15147114E-05
 4  2 3.06788228E-09-9.01055365E-05 1.51601607E-04 3.59690658E-08-1.43177604E-07
 4  3 3.28666188E-05-3.27234412E-05 8.07855574E-05 5.97382042E-09 1.02075991E-09
 4  4 3.01705910E-01 1.11588319E-03-1.52791388E-03 5.34111100E-05-1.25990061E-05
 4  5-9.90802492E-09-3.28361810E-04-2.28258553E-04 1.38129183E-08 1.02643118E-04
 4  6 4.09819373E-05-1.43625055E-04-1.91063830E-05-4.05701643E-08 3.32522821E-08
 4  7-6.60877348E-02-5.50501969E-04 1.59842158E-03-8.02813713E-06 1.58032499E-05
 4  8 7.32061974E-09-3.78897863E-05-6.88425307E-05-1.28195896E-08-3.77093827E-05
 4  9-4.64173416E-05 8.41267243E-05 6.95308280E-06 1.99184992E-08-2.33040496E-08
 4 10-6.60738268E-02-5.50428436E-04 1.59818970E-03 8.53759313E-06-1.55049784E-05
 4 11-8.00217720E-09 2.72719144E-05 6.24899759E-05 1.39541356E-08-3.78215236E-05
 4 12-4.62640770E-05 8.40856007E-05 7.03366006E-06 1.95479139E-08-2.42263585E-08
 4 13 2.91972411E-01 1.06952074E-03-1.36262585E-03 1.46892800E-05 5.13247644E-05
 4 14 3.70785746E-09-3.19718954E-04-2.05568896E-04 1.31973078E-08 4.19443482E-05
 4 15 1.01295400E-04-1.43239748E-04 2.10919007E-05-2.75638205E-08 3.89408780E-08
 4 16 3.99229883E-01 1.52199775E-03-2.22250571E-03-5.85043207E-05-3.94199157E-05
 4 17 3.69654155E-09 6.76834197E-05-1.69262852E-04-3.95338439E-08 8.36418421E-05
 4 18-5.44473377E-05-2.91945044E-05 2.58406173E-05-1.36842575E-08-8.11869010E-09
 4 19-1.26835674E-04 3.92912642E-04 7.89597155E-05-8.86839510E-05-2.34434035E-08
 4 20-1.26096402E-04 6.12976456E-04-6.20339659E-05-1.23980426E-04-1.12765407E-08
 4 21-1.29957842E-04 3.96453661E-04 4.10765468E-05-1.15426274E-04-2.27451681E-08
 4 22 2.90043124E-01 1.06142771E-03-1.34664053E-03-1.46283581E-05-5.09189493E-05
 4 23-4.16515115E-09 3.11146824E-04 2.03105207E-04-1.10353007E-08 4.21588380E-05
 4 24 1.00842411E-04-1.43001249E-04 2.10487788E-05-2.72983868E-08 3.92302343E-08
 4 25 2.99716952E-01 1.10750540E-03-1.51124502E-03-5.30169930E-05 1.24603952E-05
 4 26 8.77754947E-09 3.22013423E-04 2.21858017E-04-1.02419412E-08 1.02294566E-04
 4 27 4.10400165E-05-1.43334583E-04-1.87998127E-05-3.91912631E-08 3.23743326E-08
 4 28-1.27228267E-04 3.94962507E-04-7.91444611E-05 8.93423347E-05 2.32919768E-08
 4 29-1.24612541E-04 6.01067287E-04-1.34798851E-04 6.34041867E-06 1.88484066E-08
 4 30 4.03337393E-01 1.53870353E-03-2.21158237E-03 6.36164604E-05 3.12737625E-05
 4 31-1.86291399E-09 8.79273777E-05-1.49793042E-04-3.79651383E-08-5.72696172E-08
 4 32 3.27251685E-05-3.26678989E-05 8.03134623E-05 7.11761186E-09 2.36103435E-09
 4 33 3.96653272E-01 1.51157793E-03-2.20487579E-03 5.81868612E-05 3.93373656E-05
 4 34-3.16794554E-09-6.72963794E-05 1.66432684E-04 3.94481546E-08 8.31997296E-05
 4 35-5.40887926E-05-2.91109370E-05 2.56960561E-05-1.35644374E-08-7.92790647E-09
 4 36-1.29535521E-04 3.94364034E-04-4.05738583E-05 1.14907654E-04 2.19436823E-08
 4 37-1.25546377E-04 6.09329954E-04 6.16651370E-05 1.23163463E-04 1.20147527E-08
 4 38-1.24051984E-04 5.97456346E-04 1.33898656E-04-6.26184307E-06-1.83669816E-08
 5  1-2.41800706E-01-9.41080202E-04-4.46069027E-04 3.04231331E-05-1.05145782E-05
 5  2-5.15161757E-09-1.14120905E-03-6.30500566E-04 5.12163373E-08-8.13529841E-05
 5  3-2.73982435E-05 1.08751228E-04 4.00064532E-05 3.39398328E-08-2.92452314E-08
 5  4-4.31953636E-01-2.07986602E-03 7.60062703E-03-5.85691544E-05 1.61915271E-05
 5  5 9.75187258E-09-4.31672097E-04 2.31759690E-03 3.95766524E-07-9.50425741E-06
 5  6-2.79016089E-05 3.74058663E-05 4.45676065E-05 1.09323651E-08-1.77396216E-08
 5  7-8.06148694E-04-6.48656526E-06 1.63051252E-05-6.35153442E-05-3.70711567E-05
 5  8 1.01127077E-09 4.80976609E-03 2.81025078E-03-2.13093707E-07-5.50428203E-05
 5  9 5.35611495E-05 1.48167081E-06 3.59303909E-05 1.30441319E-08 1.48164602E-09
 5 10-3.13849646E-04-4.15786107E-06 1.28297598E-05 6.35059042E-05 3.70728344E-05
 5 11-6.87009384E-10-4.80472644E-03-2.81859396E-03 2.08262156E-07-5.41742211E-05
 5 12 5.48553559E-05-6.81134783E-07 3.54733716E-05 1.32581768E-08 2.78849779E-09
 5 13 4.37362260E-01 2.09806665E-03-7.61746257E-03 1.47610121E-05 6.00746007E-05
 5 14 1.14863064E-08-1.81710905E-03 1.50185309E-03 4.59812172E-07-9.04472585E-06
 5 15 4.83447737E-05-3.93000478E-05-3.16376624E-05-7.70314046E-09 2.04366297E-08
 5 16 2.52361241E-01 9.82473714E-04 3.81831155E-04-7.19072908E-06-3.25174352E-05
 5 17-4.37674058E-09 1.10774004E-03 6.80533395E-04-4.02155195E-08 1.32663556E-05
 5 18 9.69651872E-05-1.10231543E-04 6.79851229E-06-1.78050130E-08 3.46681160E-08
 5 19-1.36690428E-04 4.23503666E-05 6.87221318E-05-1.39585988E-04-3.22605158E-08
 5 20 2.74176847E-05-5.13430511E-04 5.06883902E-05 1.15798927E-04 1.18125712E-08
 5 21 1.34176551E-04-3.14926036E-05-8.72618539E-05 1.25657925E-04 3.09635379E-08
 5 22 4.39202891E-01 2.10622115E-03-7.63315120E-03-1.50503401E-05-6.03112930E-05
 5 23-1.15568576E-08 1.81928778E-03-1.50075068E-03-4.59060943E-07-8.50934793E-06
 5 24 4.88547937E-05-4.03454458E-05-3.16809070E-05-8.93499893E-09 2.13668939E-08
 5 25-4.33726320E-01-2.08769185E-03 7.61544384E-03 5.89103245E-05-1.60516462E-05
 5 26-9.18883275E-09 4.29534134E-04-2.31878735E-03-4.01195962E-07-9.96318938E-06
 5 27-2.84415265E-05 3.84047159E-05 4.45687408E-05 1.03835599E-08-1.58328322E-08
 5 28-1.36084049E-04 4.01661971E-05-6.81371541E-05 1.38778512E-04 3.18503271E-08
 5 29-3.10091527E-05 5.28278447E-04-1.29725425E-04 1.26885363E-05 1.73070306E-08
 5 30-2.42868074E-01-9.45579052E-04-4.35559381E-04-3.07517010E-05 1.05220996E-05
 5 31 4.80903200E-09 1.14319119E-03 6.27613520E-04-4.75793643E-08-8.14581520E-05
 5 32-2.74296048E-05 1.08887757E-04 3.99664794E-05 3.31151893E-08-3.00288946E-08
 5 33 2.53379065E-01 9.86735808E-04 3.71836172E-04 7.34214489E-06 3.28049921E-05
 5 34 4.08435820E-09-1.10631255E-03-6.83763336E-04 3.62598090E-08 1.33236373E-05
 5 35 9.70143953E-05-1.10338033E-04 6.83460415E-06-1.72982887E-08 3.51644901E-08
 5 36 1.34749109E-04-3.36440823E-05 8.76559026E-05-1.26526057E-04-3.01672957E-08
 5 37 2.76602763E-05-5.14363718E-04-5.08452869E-05-1.16176804E-04-1.21732625E-08
 5 38-3.12216401E-05 5.29189504E-04 1.30099122E-04-1.27322424E-05-1.72031206E-08
 6  1-2.59947162E-01-1.10585103E-03 2.63698301E-03 7.77152770E-05-2.23094573E-06
 6  2-1.24201175E-08-4.53825659E-04 7.33513020E-04 1.73597770E-07-2.62079260E-05
 6  3-2.25267098E-05 4.87346358E-05-1.24678019E-05 7.99733192E-09-1.10793223E-08
 6  4-4.17876497E-01-1.84070511E-03 3.46197935E-03-7.93337357E-05-3.21029334E-05
 6  5 9.64442231E-09 5.19493302E-04 2.65119768E-04-3.03054523E-08-1.04137860E-04
 6  6-1.22893855E-04 2.27031715E-04-5.95351664E-06 4.88891938E-08-5.57307048E-08
 6  7 1.11477217E-01 5.25849449E-04-7.03869892E-04 1.45587130E-06-1.45034189E-06
 6  8 1.83758679E-09-1.17050869E-03 1.99436099E-03 4.44143504E-07 1.94752762E-04
 6  9 3.03366962E-04-4.98119724E-04-1.11510933E-04-1.19604328E-07 1.53654117E-07
 6 10-1.11466163E-01-5.25798200E-04 7.03689096E-04 1.72152493E-06-1.28971002E-06
 6 11 1.02585862E-09-1.19025121E-03 1.98279662E-03 4.44378570E-07-1.94961862E-04
 6 12-3.03132080E-04 4.98093941E-04 1.11673215E-04 1.19239731E-07-1.54316206E-07
 6 13 4.21697229E-01 1.85590022E-03-3.48769143E-03 6.69841960E-05 5.44119493E-05
 6 14-1.08016555E-09-5.06330709E-04-3.33728499E-04 2.35978970E-08 1.22027651E-04
 6 15 1.04817835E-04-2.26845487E-04-5.97095877E-06-5.45041726E-08 5.76595500E-08
 6 16 2.67711722E-01 1.13796286E-03-2.69382284E-03-3.69798044E-05-6.90994956E-05
 6 17-4.68332527E-09-4.18729649E-04 7.45484622E-04 1.60003679E-07 3.42168118E-05
 6 18 1.52995751E-05-4.95163870E-05 9.04801818E-06-1.22906233E-08 9.73361185E-09
 6 19 1.28490560E-04-5.17066774E-04-1.30416839E-04 1.79142271E-04 4.35906770E-08
 6 20 6.84640087E-05-2.16851729E-04 4.26151421E-05 9.67845691E-05 8.45746323E-09
 6 21 1.28642081E-04-5.12432445E-04-9.18995258E-05 2.01257127E-04 4.14322588E-08
 6 22-4.19923223E-01-1.84741622E-03 3.45700423E-03 6.69210299E-05 5.41655886E-05
 6 23-4.16806595E-11-4.98851201E-04-3.39613453E-04 1.79332713E-08-1.22074489E-04
 6 24-1.04679536E-04 2.26754025E-04 5.84933646E-06 5.39910075E-08-5.83740549E-08
 6 25 4.16053760E-01 1.83195341E-03-3.43056570E-03-7.90812575E-05-3.21619374E-05
 6 26 7.20290714E-09 5.21147929E-04 2.55589938E-04-2.49341137E-08 1.04108353E-04
 6 27 1.22768825E-04-2.26877178E-04 6.11457520E-06-4.70591000E-08 5.51931021E-08
 6 28-1.29000791E-04 5.17263588E-04-1.30672003E-04 1.79683892E-04 4.30761353E-08
 6 29-7.05000315E-05 2.26923644E-04-1.08233200E-04 1.04654817E-05 1.52198016E-08
 6 30 2.58883523E-01 1.10164603E-03-2.63787270E-03 7.75815687E-05-2.18515513E-06
 6 31-1.16640488E-08-4.49167174E-04 7.35832552E-04 1.70109925E-07 2.58663505E-05
 6 32 2.23529416E-05-4.82192921E-05 1.26234763E-05-6.75801657E-09 1.20657996E-08
 6 33-2.66551132E-01-1.13333253E-03 2.69389028E-03-3.69438231E-05-6.89595544E-05
 6 34-5.02410775E-09-4.22916255E-04 7.42682517E-04 1.63358479E-07-3.40823217E-05
 6 35-1.48771333E-05 4.89594550E-05-9.01907259E-06 1.16332633E-08-9.61215134E-09
 6 36-1.28089627E-04 5.12250349E-04-9.15295901E-05 2.00727945E-04 4.01250444E-08
 6 37-6.82991349E-05 2.14720591E-04 4.23811797E-05 9.62663648E-05 9.22761492E-09
 6 38 7.02893306E-05-2.24702760E-04-1.07614274E-04 1.04117268E-05 1.46916911E-08
 7  1 3.17619376E-01 1.49775395E-03-3.45632273E-03-4.70933546E-06-2.40214198E-05
 7  2-4.78179358E-09-9.16344917E-04-3.24271061E-04 8.38149622E-08 1.31443513E-04
 7  3 5.01475445E-05-1.81591058E-04 8.85638314E-05-3.19778639E-08 2.97918206E-08
 7  4-3.89536001E-01-1.91926088E-03 5.12528466E-03-1.18660108E-05 2.74104421E-05
 7  5 2.77775886E-09-8.99629338E-04 9.75734285E-04 2.53459950E-07-1.44515177E-04
 7  6-1.24393510E-04 2.68908688E-04 4.76900167E-05 7.02553317E-08-7.56168482E-08
 7  7-7.75491711E-06 4.85907035E-07-1.10967341E-05-6.01185685E-05-3.51373555E-05
 7  8 5.71488305E-09 1.17245200E-03 6.87734418E-04-5.27538476E-08-7.93768085E-05
 7  9 7.99088073E-05-5.31998841E-07 5.18918394E-05 1.62226510E-08 3.57154822E-09
 7 10-4.44646250E-04-3.31635197E-06 2.31222656E-05-5.99666608E-05-3.54150860E-05
 7 11 5.76249344E-09 1.17317369E-03 6.87817748E-04-5.54370957E-08 7.80796149E-05
 7 12-8.04796241E-05 2.40000928E-06-5.26530919E-05-1.67983741E-08-4.75888043E-09
 7 13-3.87492179E-01-1.90705428E-03 5.07876780E-03 1.82306910E-05-2.38380759E-05
 7 14-7.43304473E-09 4.03553174E-04-1.24686738E-03-2.27044121E-07-9.24769819E-05
 7 15-1.71945917E-04 2.64422898E-04 1.42937000E-05 5.63526036E-08-7.96305210E-08
 7 16 3.10665331E-01 1.46333006E-03-3.35961893E-03-2.30751005E-05 8.43169857E-06
 7 17 5.57026245E-09-7.03164353E-04-6.47026872E-04-1.72718209E-08 1.30440191E-04
 7 18 4.36440585E-05-1.74084250E-04 8.67889251E-05-3.54378491E-08 2.47168226E-08
 7 19-2.06645457E-04 1.77704532E-04 1.13001184E-04-2.10106042E-04-4.91944462E-08
 7 20-1.77502975E-04 1.87761277E-04-8.41799830E-05-1.70945337E-04-1.47298373E-08
 7 21 2.07715083E-04-1.75019336E-04-1.28428544E-04 2.01808100E-04 4.72912753E-08
 7 22 3.89936367E-01 1.91878562E-03-5.10538731E-03 1.81062809E-05-2.39919732E-05
 7 23-7.28117428E-09 4.04054488E-04-1.25369502E-03-2.32105636E-07 9.35226378E-05
 7 24 1.73288007E-04-2.66810645E-04-1.45166605E-05-5.65542306E-08 8.20736891E-08
 7 25 3.92075541E-01 1.93148592E-03-5.15391041E-03-1.20596915E-05 2.73859032E-05
 7 26 1.42036695E-09-9.05591882E-04 9.80120317E-04 2.57146184E-07 1.45639864E-04
 7 27 1.25693402E-04-2.71333266E-04-4.79723984E-05-6.88931343E-08 7.50752749E-08
 7 28 2.04916334E-04-1.76704879E-04 1.12032474E-04-2.08636593E-04-4.87381009E-08
 7 29-1.72374504E-04 1.86713467E-04-1.85190822E-04 1.04429171E-05 2.80021943E-08
 7 30-3.19621488E-01-1.50729543E-03 3.47805724E-03-4.59148490E-06-2.42555482E-05
 7 31-5.98673911E-09-9.22161173E-04-3.26115944E-04 8.07621575E-08-1.32357317E-04
 7 32-5.04566397E-05 1.82813956E-04-8.91403777E-05 3.09748020E-08-3.11637374E-08
 7 33-3.12654186E-01-1.47275574E-03 3.38031851E-03-2.32234000E-05 8.65144028E-06
 7 34 5.15161662E-09-7.07096590E-04-6.51070901E-04-1.85025642E-08-1.31290195E-04
 7 35-4.39776684E-05 1.75267863E-04-8.73794355E-05 3.48898431E-08-2.57262086E-08
 7 36-2.09493704E-04 1.75987549E-04-1.29259400E-04 2.03408524E-04 4.61835265E-08
 7 37 1.78609125E-04-1.88876413E-04-8.47441192E-05-1.72044502E-04-1.60171713E-08
 7 38 1.73443985E-04-1.87937925E-04-1.86409632E-04 1.04881547E-05 2.77043131E-08
 8  1-3.04625454E-01-1.45928270E-03 3.32140736E-03-1.99977454E-05 3.67709623E-05
 8  2 6.09760085E-09 8.88103749E-04 2.82419432E-04-5.91481964E-08-1.42438799E-04
 8  3-4.89694127E-05 1.91408211E-04-8.55937723E-05 3.59535901E-08-2.93174573E-08
 8  4 4.00952245E-01 1.91798869E-03-4.41275596E-03 3.20172159E-05 3.77472702E-06
 8  5-2.82580218E-09 9.16212351E-04-6.57270879E-04-2.31288769E-07 1.78165979E-04
 8  6 2.05117234E-04-3.83283213E-04-4.10129697E-05-9.20075125E-08 1.03156076E-07
 8  7-7.17348822E-02-4.57266798E-04 1.91897731E-03-2.50418771E-05 4.41846960E-05
 8  8 5.08495970E-09-4.72369603E-05 3.07082841E-05 3.51782728E-08-2.04223489E-04
 8  9-9.02817189E-05 2.94505208E-04-1.18309364E-04 5.69424878E-08-5.19519707E-08
 8 10-7.17378346E-02-4.57270775E-04 1.91884286E-03 2.54521140E-05-4.39453152E-05
 8 11-5.59630982E-09 3.92615617E-05-3.50818093E-05-3.35843427E-08-2.04749725E-04
 8 12-8.97866044E-05 2.94536329E-04-1.17962898E-04 5.65599174E-08-5.26647530E-08
 8 13 3.98674257E-01 1.90395242E-03-4.33459988E-03 1.94200812E-05 2.62676850E-05
 8 14-2.61088899E-09-1.13029080E-04 1.09144413E-03 1.93537211E-07 1.67345845E-04
 8 15 2.11878456E-04-3.79224300E-04-3.45195692E-05-8.88742231E-08 1.06594703E-07
 8 16-2.96697211E-01-1.41946165E-03 3.19543146E-03 2.19967889E-05-3.63494769E-05
 8 17-5.53569748E-09 6.41478521E-04 6.39973021E-04-4.90657815E-09-1.29614372E-04
 8 18-5.37355453E-05 1.83349918E-04-9.12477181E-05 3.36639972E-08-2.73660220E-08
 8 19-2.75046711E-04 1.67577880E-04 1.53946244E-04-2.33747551E-04-5.44985765E-08
 8 20 1.69263941E-04-1.64807105E-04 8.73267718E-05 1.69470881E-04 1.13302990E-08
 8 21-2.79256352E-04 1.64245937E-04 1.30412554E-04-2.51772036E-04-5.17806336E-08
 8 22 3.96086681E-01 1.89127741E-03-4.30117290E-03-1.95324198E-05-2.60978625E-05
 8 23 2.06994229E-09 1.10134311E-04-1.08356385E-03-1.93351511E-07 1.66731278E-04
 8 24 2.10763274E-04-3.77494552E-04-3.44249099E-05-8.73299125E-08 1.07623704E-07
 8 25 3.98427070E-01 1.90557918E-03-4.37967944E-03-3.19293362E-05-3.95628793E-06
 8 26 9.28952986E-10-9.10584708E-04 6.50842169E-04 2.29352559E-07 1.77241641E-04
 8 27 2.04320956E-04-3.81562596E-04-4.07162102E-05-8.94740776E-08 1.02694795E-07
 8 28-2.76384132E-04 1.68827982E-04-1.54682062E-04 2.35127154E-04 5.39766894E-08
 8 29 1.63528676E-04-1.65092834E-04 1.85011464E-04-6.85290776E-06-2.44752700E-08
 8 30-3.02642552E-01-1.44989527E-03 3.29954149E-03 2.00270642E-05-3.66164247E-05
 8 31-7.18529569E-09-8.82339755E-04-2.80215985E-04 5.66938216E-08-1.41600440E-04
 8 32-4.86414386E-05 1.90241879E-04-8.50478153E-05 3.45936861E-08-3.03653466E-08
 8 33-2.94802661E-01-1.41048339E-03 3.17463544E-03-2.18573049E-05 3.62846945E-05
 8 34 5.69572378E-09-6.36973697E-04-6.35844451E-04 8.32273860E-10-1.28797694E-04
 8 35-5.34393726E-05 1.82237067E-04-9.06977861E-05 3.28849960E-08-2.79568721E-08
 8 36-2.77925934E-04 1.63106676E-04-1.29578924E-04 2.50478383E-04 4.97096667E-08
 8 37 1.68136787E-04-1.63690264E-04-8.67929923E-05-1.68392631E-04-1.25494762E-08
 8 38 1.62444595E-04-1.64025970E-04-1.83860019E-04 6.78862353E-06 2.42123676E-08
 9  1-4.31505471E-01-2.23824416E-03 7.89241389E-03 5.18027734E-05-1.19218115E-05
 9  2-9.69585289E-09 1.28205012E-03 2.38849189E-03 1.96460469E-07-1.78094691E-04
 9  3-2.98595999E-04 4.76690690E-04-3.81733423E-05 9.46012441E-08-1.27708452E-07
 9  4 2.44227187E-01 1.37444606E-03-6.64754809E-03-1.78090079E-05-2.61843691E-05
 9  5-5.84849330E-11 1.32358238E-03-2.06246333E-03-4.87476083E-07 1.52469520E-04
 9  6 1.09551712E-04-2.62021232E-04-6.84466659E-05-7.13160248E-08 7.14099470E-08
 9  7 6.46612535E-04 4.26871230E-06-2.23180774E-05 7.32398001E-05 4.23640871E-05
 9  8-7.55888908E-09-3.33577333E-03-1.95084956E-03 1.62420667E-07 3.07030135E-05
 9  9-2.73130533E-05-3.38996020E-06-1.72701937E-05-1.10032442E-08-2.46055653E-09
 9 10 3.11230680E-04 1.78189597E-06-5.07436585E-06-7.31791715E-05-4.24662238E-05
 9 11 7.13882097E-09 3.33325548E-03 1.95516665E-03-1.59294059E-07 2.93815424E-05
 9 12-2.82360140E-05-1.14552840E-06-1.76684425E-05-1.09310708E-08-3.40444548E-09
 9 13-2.49981430E-01-1.40268968E-03 6.71418522E-03 3.13267928E-05 2.43585025E-06
 9 14-6.11250012E-09 1.15237252E-03-2.18134651E-03-4.73160785E-07-7.19161354E-05
 9 15-1.95882363E-04 2.67798499E-04 1.51322538E-05 5.38853885E-08-8.19055212E-08
 9 16 4.37059818E-01 2.26415260E-03-7.94852295E-03-1.54133652E-05-5.05233228E-05
 9 17-5.58044210E-09-2.72061834E-03 4.06272836E-05 3.61247356E-07 3.00139661E-04
 9 18 1.79576077E-04-4.79715738E-04-3.79813332E-05-1.23936875E-07 1.18396250E-07
 9 19 2.13091456E-04 2.70549817E-04-8.40921474E-05 1.50299512E-04 3.56148814E-08
 9 20 3.44738213E-04 1.44896296E-04 1.57007093E-04 2.65717181E-04 1.80393448E-08
 9 21-2.07345885E-04-2.72455236E-04 8.71147899E-05-1.41799921E-04-3.11175797E-08
 9 22-2.51740941E-01-1.41211590E-03 6.74388555E-03-3.12082550E-05-2.42436159E-06
 9 23 6.02650845E-09-1.15671398E-03 2.18851679E-03 4.76633931E-07-7.29156189E-05
 9 24-1.97497773E-04 2.70413392E-04 1.54312104E-05 5.42986749E-08-8.41403519E-08
 9 25 2.45972964E-01 1.38379302E-03-6.67694383E-03 1.77414488E-05 2.60869626E-05
 9 26-5.30584886E-10-1.32755096E-03 2.06974635E-03 4.90977418E-07 1.53704356E-04
 9 27 1.10905800E-04-2.64610156E-04-6.89125730E-05-7.05394141E-08 7.14327342E-08
 9 28 2.11499923E-04 2.70591745E-04 8.33257500E-05-1.48935654E-04-3.49012977E-08
 9 29-3.47587902E-04-1.41080488E-04-3.11795314E-04-6.76363313E-06 4.05265613E-08
 9 30-4.34476130E-01-2.25332364E-03 7.93576461E-03-5.20621635E-05 1.20539400E-05
 9 31 8.29013590E-09-1.28699187E-03-2.40099481E-03-2.05551412E-07-1.79538003E-04
 9 32-3.00805651E-04 4.80343654E-04-3.83372749E-05 9.28887832E-08-1.31827176E-07
 9 33 4.40103312E-01 2.27954598E-03-7.99246781E-03 1.54363776E-05 5.08080677E-05
 9 34 5.82093584E-09 2.73401337E-03-4.23379116E-05-3.57663707E-07 3.02306080E-04
 9 35 1.81082562E-04-4.83388642E-04-3.82741515E-05-1.22987925E-07 1.20915250E-07
 9 36-2.08926522E-04-2.72405828E-04-8.79218718E-05 1.43122465E-04 2.98329272E-08
 9 37 3.47119817E-04 1.44827637E-04-1.58226614E-04-2.67672205E-04-2.06319592E-08
 9 38-3.49999946E-04-1.40938894E-04 3.14129165E-04 6.86952308E-06-4.03910901E-08
10  1-4.25320391E-01-2.16079825E-03 6.21399040E-03 3.57605753E-05-1.79146047E-05
10  2-7.02588878E-09 7.19387238E-04 1.79337051E-03 1.67604433E-07-2.04297056E-04
10  3-3.21374833E-04 5.25671889E-04-2.25187333E-05 1.06486089E-07-1.42458244E-07
10  4 2.59833737E-01 1.38253317E-03-4.31549734E-03 1.20496852E-05 1.47936503E-05
10  5-3.29935580E-09 5.60786048E-04-1.05608275E-03-2.17723196E-07 1.79338768E-04
10  6 1.98397980E-04-3.77736747E-04-6.47613851E-05-9.32684821E-08 1.07369531E-07
10  7-4.99358663E-02-3.67057830E-04 2.49357509E-03-8.98666659E-06 1.50824364E-05
10  8 7.16878614E-09 3.88296842E-04-6.74827227E-04-1.56351085E-07-1.93719245E-04
10  9-1.39723406E-04 3.33442652E-04-5.43967122E-05 7.33455643E-08-7.09568188E-08
10 10 4.99389142E-02 3.67087545E-04-2.49371715E-03-9.51240373E-06 1.47769897E-05
10 11 7.41432516E-09 4.12271794E-04-6.60796470E-04-1.60188235E-07 1.93934719E-04
10 12 1.39525470E-04-3.33460189E-04 5.42716761E-05-7.29681643E-08 7.09149216E-08
10 13-2.64825867E-01-1.40757941E-03 4.38334231E-03-1.84564354E-05-3.46319158E-06
10 14 6.67015273E-10 6.50278754E-04-1.02411619E-03-2.35626965E-07-1.47444812E-04
10 15-2.34007463E-04 3.81452275E-04 4.33698347E-05 8.80733759E-08-1.11619712E-07
10 16 4.30367894E-01 2.18423475E-03-6.26631390E-03-2.28737765E-06-3.98627016E-05
10 17-6.18920094E-09-1.92586997E-03 2.40694456E-04 2.91626681E-07 3.11887210E-04
10 18 2.16311772E-04-5.28198982E-04-4.46837720E-05-1.33841906E-07 1.32871413E-07
10 19-2.30662836E-04 2.11273673E-05 1.12613900E-04-1.99937434E-04-4.61294000E-08
10 20 3.43366863E-04-7.57655170E-06 1.75849992E-04 2.80251796E-04 1.91257480E-08
10 21-2.29341387E-04 1.73284562E-05 1.18204442E-04-1.94378465E-04-4.44848227E-08
10 22 2.63000065E-01 1.39741670E-03-4.33528176E-03-1.86720529E-05-3.46617276E-06
10 23 6.68372233E-11 6.41933679E-04-1.00870635E-03-2.33217392E-07 1.46932022E-04
10 24 2.32638530E-04-3.79570552E-04-4.32539217E-05-8.63285153E-08 1.12524368E-07
10 25-2.58070868E-01-1.37265684E-03 4.26801575E-03 1.21586350E-05 1.49761258E-05
10 26-1.67682650E-09 5.51511224E-04-1.04134340E-03-2.15659015E-07-1.78281998E-04
10 27-1.97622578E-04 3.75904576E-04 6.42925791E-05 9.08521913E-08-1.07448356E-07
10 28 2.32164962E-04-1.92697442E-05 1.13208333E-04-2.01004916E-04-4.55918961E-08
10 29-3.45923037E-04 1.11272158E-05-3.33309971E-04-1.60347318E-05 4.14830047E-08
10 30 4.22330057E-01 2.14526675E-03-6.15879954E-03 3.54030081E-05-1.78404184E-05
10 31-5.54355092E-09 7.10305453E-04 1.77660210E-03 1.72146122E-07 2.03088156E-04
10 32 3.19270697E-04-5.22358853E-04 2.22510343E-05-1.03345457E-07 1.44669573E-07
10 33-4.27373684E-01-2.16865276E-03 6.21091120E-03-2.18336322E-06-3.95135727E-05
10 34-6.03738975E-09-1.90672846E-03 2.40468475E-04 2.84774929E-07-3.09791142E-04
10 35-2.15077393E-04 5.24868535E-04 4.44026126E-05 1.31018057E-07-1.33793522E-07
10 36 2.27882849E-04-1.92337400E-05 1.17582130E-04-1.93373486E-04-4.24657797E-08
10 37-3.40954280E-04 8.63863861E-06 1.74755147E-04 2.78411543E-04 2.13414180E-08
10 38 3.43504679E-04-1.22139090E-05-3.31157543E-04-1.59823364E-05 4.08615467E-08
11  1-7.19522300E-03 1.09326639E-01 5.07975939E-02 2.61774144E-02 3.44927202E-02
11  2 1.71106385E-06 2.08260433E-03 8.97744911E-03 1.08145213E-06 5.04292858E-03
11  3 7.28644956E-04-5.77157353E-03-1.94276816E-03-1.92277522E-06 1.37207956E-06
11  4-8.71030345E-03 1.32708405E-01 5.75178788E-02-9.90903000E-03 4.74465985E-02
11  5 8.26069546E-06-1.50595731E-02 3.55180831E-03 2.47965005E-06 3.97321075E-03
11  6 2.40930433E-03-6.38251508E-03 5.57967628E-03-7.38592089E-07 7.66944503E-07
11  7-1.32300992E-02 2.01295878E-01 1.44119703E-01-1.29956761E-02 2.22084935E-02
11  8 5.03525762E-06 7.87455451E-03-1.34276123E-02-3.02867111E-06 6.93405799E-03
11  9 6.76027011E-03-1.36943281E-02 1.80930936E-04-3.10339558E-06 3.45819316E-06
11 10-1.32300739E-02 2.01295804E-01 1.44119725E-01 1.29946317E-02-2.22091001E-02
11 11-4.81660948E-06-7.87486268E-03 1.34272509E-02 3.07233800E-06 6.93403572E-03
11 12 6.76032277E-03-1.36943585E-02 1.80888065E-04-3.09600743E-06 3.48015645E-06
11 13-8.71164959E-03 1.32722599E-01 5.75105799E-02 3.65306150E-02-3.18627769E-02
11 14-9.53048632E-06-4.27722386E-03-1.48679173E-02-1.63814746E-06 6.90823503E-03
11 15-5.25454176E-04-6.38278086E-03 3.67949681E-03-1.48438110E-06 5.09133048E-07
11 16-7.19640837E-03 1.09335160E-01 5.08056372E-02 4.28908478E-02 5.95283811E-03
11 17-4.78092933E-06 8.85131355E-03-2.57666615E-03-1.56328061E-06 3.24801803E-04
11 18 5.44705815E-03-5.77185995E-03 1.11534125E-03-7.70555077E-07 1.77260298E-06
11 19 3.62929362E-02 2.25070037E-03-3.94385339E-03 5.16343764E-03 1.32391345E-06
11 20 2.68305372E-02 4.85051231E-04 2.58032226E-03 3.95838441E-03 2.51301476E-07
11 21 3.62898475E-02 2.25271878E-03-2.57345347E-03 5.96496981E-03 1.21964631E-06
11 22-8.71159029E-03 1.32721877E-01 5.75107941E-02-3.65303218E-02 3.18628552E-02
11 23 9.57732447E-06 4.27705460E-03 1.48682088E-02 1.68462546E-06 6.90816548E-03
11 24-5.25387044E-04-6.38277844E-03 3.67945334E-03-1.46231245E-06 5.31181396E-07
11 25-8.71027493E-03 1.32707703E-01 5.75177530E-02 9.90969822E-03-4.74462008E-02
11 26-8.32460811E-06 1.50593484E-02-3.55215201E-03-2.41372537E-06 3.97316277E-03
11 27 2.40933014E-03-6.38249291E-03 5.57950643E-03-7.09643626E-07 8.01649490E-07
11 28 3.62930107E-02 2.25054879E-03 3.94397617E-03-5.16339291E-03-1.31198277E-06
11 29 2.68339044E-02 4.85629481E-04 4.71528450E-03 3.13576737E-04-5.77388119E-07
11 30-7.19525401E-03 1.09327237E-01 5.07979475E-02-2.61774680E-02-3.44927393E-02
11 31-1.83345658E-06-2.08280356E-03-8.97720670E-03-1.13325437E-06 5.04295493E-03
11 32 7.28625593E-04-5.77158053E-03-1.94290844E-03-1.90046522E-06 1.37962271E-06
11 33-7.19643190E-03 1.09335451E-01 5.08057295E-02-4.28907791E-02-5.95275273E-03
11 34 4.68109990E-06-8.85119571E-03 2.57684667E-03 1.55710162E-06 3.24749584E-04
11 35 5.44710311E-03-5.77185269E-03 1.11525706E-03-7.51463624E-07 1.80247861E-06
11 36 3.62899206E-02 2.25283866E-03 2.57353674E-03-5.96489984E-03-1.20036730E-06
11 37 2.68305815E-02 4.84987407E-04-2.58041507E-03-3.95836704E-03-2.73952539E-07
11 38 2.68340113E-02 4.85583970E-04-4.71530746E-03-3.13587142E-04 5.67393300E-07
12  1 1.26344269E-02-1.76823478E-01-9.69114627E-02-1.98440541E-02-5.06756517E-02
12  2-4.97459836E-06-2.59074380E-03-1.39719711E-02-1.72886833E-06-5.46673620E-03
12  3-3.15457310E-03 8.62130929E-03 6.67483533E-03 3.11372102E-06-2.89933275E-06
12  4 8.61577109E-03-1.23718962E-01-8.47844100E-02 5.54753229E-02-1.86606502E-02
12  5-9.97314287E-06 1.51431480E-02-8.71280279E-03-3.23775372E-06-8.43915098E-03
12  6 2.33591699E-03 6.10323399E-03 1.11678519E-03 2.35854032E-06-7.75912863E-07
12  7 9.59773599E-08 1.26266022E-06-8.48454982E-06 7.18349688E-02 4.20588159E-02
12  8-3.20064776E-06 2.28769873E-04 1.29745895E-04-3.80236298E-08 3.07748617E-03
12  9-3.07766613E-03 1.79959395E-07-1.99266935E-03-7.48841597E-07-2.57025104E-07
12 10-1.91595396E-08-2.52100865E-06 8.60107041E-06 7.18347975E-02 4.20591961E-02
12 11-3.16922790E-06 2.28579833E-04 1.30146960E-04-3.65848387E-08-3.07755322E-03
12 12 3.07773055E-03-1.77332615E-07 1.99270070E-03 7.81541905E-07 2.78943632E-07
12 13 8.61770536E-03-1.23731473E-01-8.47940020E-02 1.08760699E-02 5.75139400E-02
12 14 7.07259160E-06-1.93514059E-04 1.74740112E-02 2.65981823E-06 5.81181633E-04
12 15-6.68486457E-03 6.10368294E-03-4.72869530E-03 1.35422489E-07-1.56586389E-06
12 16 1.26356996E-02-1.76833843E-01-9.69060423E-02-5.39006967E-02 7.49002937E-03
12 17 8.23136277E-06-1.34475101E-02 4.57221029E-03 2.41976353E-06 1.22788887E-03
12 18-9.84926693E-03 8.62137807E-03 2.33650884E-03 1.47345080E-06-3.48058627E-06
12 19 3.34658564E-02 2.43738081E-03-1.89741976E-03 5.29095564E-03 1.05816578E-06
12 20-5.37842717E-02-3.32535397E-03-4.29301331E-03-8.10810824E-03-6.54365183E-07
12 21-3.34582540E-02-2.43498775E-03 3.68535102E-03-4.24258702E-03-1.10538957E-06
12 22-8.61765640E-03 1.23731212E-01 8.47938966E-02 1.08761619E-02 5.75142990E-02
12 23 7.20698622E-06-1.92974715E-04 1.74742959E-02 2.68250215E-06-5.81342918E-04
12 24 6.68500252E-03-6.10365960E-03 4.72865278E-03-1.04726207E-07 1.60524351E-06
12 25-8.61580421E-03 1.23719194E-01 8.47841203E-02 5.54761372E-02-1.86605666E-02
12 26-9.92187718E-06 1.51434403E-02-8.71280894E-03-3.21819646E-06 8.43921044E-03
12 27-2.33599532E-03-6.10321511E-03-1.11702553E-03-2.32098696E-06 7.97420660E-07
12 28-3.34662408E-02-2.43741291E-03-1.89752703E-03 5.29098487E-03 1.04689662E-06
12 29-5.37900908E-02-3.32431398E-03-9.17294853E-03 2.23605990E-04 1.24235253E-06
12 30-1.26345576E-02 1.76825108E-01 9.69118787E-02-1.98439803E-02-5.06758866E-02
12 31-5.10889066E-06-2.59103067E-03-1.39718076E-02-1.78970225E-06 5.46679236E-03
12 32 3.15457645E-03-8.62136881E-03-6.67505175E-03-3.09268574E-06 2.90613771E-06
12 33-1.26358237E-02 1.76834949E-01 9.69067268E-02-5.39007351E-02 7.49042744E-03
12 34 8.12761831E-06-1.34478503E-02 4.57275214E-03 2.41478983E-06-1.22791825E-03
12 35 9.84934874E-03-8.62143049E-03-2.33665710E-03-1.45991448E-06 3.52512067E-06
12 36 3.34582723E-02 2.43504163E-03 3.68541094E-03-4.24251128E-03-1.08911739E-06
12 37 5.37847847E-02 3.32534684E-03-4.29322429E-03-8.10813869E-03-7.00785533E-07
12 38 5.37906007E-02 3.32445489E-03-9.17302581E-03 2.23574798E-04 1.22543313E-06
13  1 6.14630055E-03-7.36821615E-02-3.38160646E-02-5.99492782E-02 1.90504203E-02
13  2 1.06597417E-05-1.23817477E-02 5.15445093E-04 1.71099015E-06-1.00153191E-02
13  3 7.32835231E-03 2.68696674E-03-4.61522350E-03 1.23949129E-06 1.40634752E-06
13  4 1.26786967E-02-1.74220118E-01-9.68644797E-02-8.53412571E-03-3.07308428E-02
13  5-3.35432664E-06 2.54372972E-02-1.39556954E-02-5.39068848E-06-7.69002123E-03
13  6 2.68345906E-04 7.42167532E-03-9.67931855E-03 8.64507567E-07 5.61131789E-08
13  7 9.40364603E-03-1.52659602E-01-6.74521875E-02-4.78194639E-02 8.16604080E-02
13  8 1.83065794E-05-4.22900216E-02 7.22327855E-02 1.62098655E-05-1.15598855E-02
13  9 3.19953818E-03 8.36034730E-03-1.51848267E-02 7.71616249E-07 1.12283929E-06
13 10-9.40351961E-03 1.52658002E-01 6.74508200E-02-4.78203970E-02 8.16605793E-02
13 11 1.85342946E-05-4.22891642E-02 7.22332953E-02 1.62503035E-05 1.15597842E-02
13 12-3.19950351E-03-8.36028068E-03 1.51849240E-02-7.78498062E-07-1.07426356E-06
13 13-1.26795799E-02 1.74219656E-01 9.68648353E-02 3.09760527E-02-7.59209902E-03
13 14-5.16819884E-06-2.71028052E-04-2.90083143E-02-4.27258506E-06 8.79201207E-03
13 15-1.37078689E-03-7.42122518E-03 8.96609370E-03-1.13440783E-06-1.66467111E-07
13 16-6.14588918E-03 7.36672792E-02 3.38120361E-02 1.27211447E-02 6.16140569E-02
13 17 7.44813653E-06 5.60977829E-03 1.10542806E-02 9.08391137E-07 2.37523069E-04
13 18 2.44864803E-03-2.68617110E-03 1.09522876E-02 1.17502726E-06-5.65513224E-07
13 19-7.44273728E-02-1.15110861E-02 6.13569477E-03-9.50152861E-03-2.27293708E-06
13 20-2.83291941E-02-3.36520849E-03-3.72133896E-03-2.50234668E-03 1.18517692E-07
13 21-7.44273628E-02-1.15117916E-02 5.28510568E-03-9.99932817E-03-2.15272179E-06
13 22 1.26795645E-02-1.74220129E-01-9.68649131E-02 3.09764077E-02-7.59235240E-03
13 23-5.18485215E-06-2.71522994E-04-2.90086549E-02-4.36020335E-06-8.79202177E-03
13 24 1.37075492E-03 7.42126685E-03-8.96599618E-03 1.09756609E-06 1.36091197E-07
13 25-1.26787483E-02 1.74220863E-01 9.68642705E-02-8.53245011E-03-3.07304330E-02
13 26-3.47527873E-06 2.54375280E-02-1.39555190E-02-5.28532797E-06 7.69008503E-03
13 27-2.68385362E-04-7.42169967E-03 9.67912610E-03-8.11773132E-07-1.52979931E-08
13 28 7.44271133E-02 1.15110670E-02 6.13584190E-03-9.50142055E-03-2.24968050E-06
13 29 2.83234458E-02 3.36528060E-03 4.00234128E-03 2.02091361E-03-2.26316453E-07
13 30-6.14642117E-03 7.36841987E-02 3.38171494E-02-5.99500932E-02 1.90504344E-02
13 31 1.05741324E-05-1.23819410E-02 5.15814566E-04 1.63580750E-06 1.00155007E-02
13 32-7.32846696E-03-2.68703373E-03 4.61511071E-03-1.19602263E-06-1.40575291E-06
13 33 6.14583492E-03-7.36669328E-02-3.38108402E-02 1.27207985E-02 6.16149238E-02
13 34 7.60167614E-06 5.60939973E-03 1.10542901E-02 9.64138971E-07-2.37378644E-04
13 35-2.44873665E-03 2.68611530E-03-1.09524314E-02-1.20635113E-06 5.34015333E-07
13 36 7.44280524E-02 1.15118928E-02 5.28530302E-03-9.99928907E-03-2.10554720E-06
13 37 2.83292475E-02 3.36505686E-03-3.72138664E-03-2.50229334E-03 9.69734044E-08
13 38-2.83232343E-02-3.36514047E-03 4.00230561E-03 2.02096158E-03-2.16299695E-07
14  1 1.27567341E-02-1.72725916E-01-1.12748193E-01 2.95833678E-02-4.06587924E-02
14  2-9.95497304E-06 4.54276988E-03-2.12009851E-02-3.77064659E-06-1.10889132E-03
14  3-6.17378140E-03 7.28267271E-03 1.01722214E-02 2.77436630E-06-3.64630455E-06
14  4-2.02484444E-04 6.14496789E-03 8.92246903E-03 8.97478596E-02 4.99762755E-02
14  5-4.38873251E-06 2.09343447E-02 2.03224274E-02 2.69024009E-07-1.11416458E-02
14  6 1.21260707E-02-9.84424890E-04 8.54913886E-03 2.78578801E-06 1.11006635E-06
14  7-1.17426293E-02 1.82874952E-01 1.11087964E-01-1.95662803E-02 3.34619653E-02
14  8 7.51089394E-06-8.12960353E-03 1.38494455E-02 3.08661748E-06 2.78630506E-04
14  9 8.90107179E-03-9.17970230E-03-8.87514921E-03-2.74300849E-06 4.24497358E-06
14 10-1.17426576E-02 1.82875902E-01 1.11088546E-01 1.95650083E-02-3.34620288E-02
14 11-7.43014663E-06 8.12946028E-03-1.38484139E-02-3.05781340E-06 2.78737791E-04
14 12 8.90101554E-03-9.17975333E-03-8.87509693E-03-2.74201812E-06 4.25426390E-06
14 13-2.06836820E-04 6.20036332E-03 8.99317044E-03 8.75067606E-02 5.37990652E-02
14 14-3.57782830E-06 2.79801324E-02 8.29884202E-03-2.50109296E-06 1.28754358E-02
14 15-1.18881544E-02-9.87281372E-04-7.00980636E-03-3.15128095E-06-9.32998566E-07
14 16 1.27553240E-02-1.72693107E-01-1.12734892E-01-2.09671999E-02 4.57245148E-02
14 17 9.58806015E-06-1.62693102E-02 1.43405828E-02 4.30789588E-06 2.55996994E-03
14 18-9.84156874E-03 7.28159879E-03 7.79892274E-03 1.88400900E-06-3.95617137E-06
14 19 4.96115150E-03 1.74362444E-03-2.61023193E-03-1.14114221E-03 1.69146469E-07
14 20-7.50178077E-02-9.30989401E-03-4.26916872E-03-1.02361449E-02-9.71315095E-07
14 21 4.94748695E-03 1.73901794E-03 2.27294974E-03 1.71668586E-03-4.74971434E-08
14 22-2.06750136E-04 6.19936486E-03 8.99215337E-03-8.75052358E-02-5.37988153E-02
14 23 3.33308659E-06-2.79799658E-02-8.29901464E-03 2.43525886E-06 1.28753776E-02
14 24-1.18881244E-02-9.87253230E-04-7.00968704E-03-3.13941656E-06-9.70510713E-07
14 25-2.02575276E-04 6.14634198E-03 8.92332575E-03-8.97465898E-02-4.99752906E-02
14 26 4.09108683E-06-2.09333763E-02-2.03220258E-02-3.83939594E-07-1.11414874E-02
14 27 1.21259937E-02-9.84506255E-04 8.54921821E-03 2.77585531E-06 1.16145249E-06
14 28 4.96074909E-03 1.74366538E-03 2.61021640E-03 1.14127926E-03-1.75105369E-07
14 29-7.50088242E-02-9.31027930E-03-1.10144585E-02 1.28678357E-03 1.63186287E-06
14 30 1.27565845E-02-1.72723599E-01-1.12746635E-01-2.95845265E-02 4.06587250E-02
14 31 9.92854759E-06-4.54224698E-03 2.12004481E-02 3.83453592E-06-1.10880608E-03
14 32-6.17376865E-03 7.28257473E-03 1.01722547E-02 2.77174874E-06-3.65255252E-06
14 33 1.27553138E-02-1.72692141E-01-1.12734773E-01 2.09668142E-02-4.57241840E-02
14 34-9.63252320E-06 1.62694569E-02-1.43408996E-02-4.32113216E-06 2.55993049E-03
14 35-9.84149678E-03 7.28156629E-03 7.79884428E-03 1.88951273E-06-3.98802326E-06
14 36 4.94884313E-03 1.73918597E-03-2.27281105E-03-1.71688734E-03 4.39933935E-08
14 37-7.50171671E-02-9.30982629E-03 4.26933394E-03 1.02360278E-02 1.03097096E-06
14 38-7.50087098E-02-9.31034894E-03 1.10144441E-02-1.28670286E-03-1.61360980E-06
15  1-8.08613987E-03 1.19363529E-01 7.02309903E-02 8.52977353E-02-3.83903811E-02
15  2-1.68228832E-05 2.80962902E-02-8.30186571E-03-4.84728549E-06 1.42656374E-02
15  3-1.06473784E-02-3.61825896E-03 1.83645631E-03-2.40871817E-06-1.44159576E-06
15  4-1.27136469E-02 1.74145628E-01 1.17705590E-01-5.16306719E-02-3.96020351E-03
15  5 6.13066102E-06-1.98450367E-02 9.38948787E-03 3.91891024E-06 6.98191074E-03
15  6-6.26057482E-04-6.35585326E-03 7.38442090E-04-1.88907262E-06 8.71407192E-07
15  7-2.11393515E-06 3.46024335E-05 2.62043783E-05-8.13163676E-02-4.76173465E-02
15  8 3.64401759E-06-2.13659941E-02-1.25115135E-02 1.06454594E-06-1.20095550E-02
15  9 1.20110830E-02-1.52803775E-06 7.78056486E-03 2.95395613E-06 1.02596896E-06
15 10-2.04833952E-06 3.29779168E-05 2.66576928E-05 8.13163974E-02 4.76164822E-02
15 11-3.57499683E-06 2.13665815E-02 1.25107391E-02-1.06715411E-06-1.20096702E-02
15 12 1.20112566E-02-1.58635575E-06 7.78039557E-03 3.00071701E-06 1.05809442E-06
15 13 1.27138883E-02-1.74133824E-01-1.17687879E-01 2.87573889E-02 4.31084733E-02
15 14 2.55001113E-06 1.52835260E-03 2.18986811E-02 3.11844104E-06-1.73760495E-03
15 15-4.61717781E-03 6.35478276E-03-4.13574289E-03 6.31201446E-07-1.33952856E-06
15 16 8.09019547E-03-1.19406707E-01-7.02688921E-02-8.26627346E-03-9.31710852E-02
15 17-1.27004519E-05-6.51661290E-03-2.85660432E-02-3.43810211E-06 3.32335098E-03
15 18-6.94335974E-03 3.62000876E-03-1.32323486E-02-1.92249630E-06-6.35798650E-08
15 19-7.50541956E-02-1.03843715E-02 4.80260543E-03-9.13572830E-03-2.03599683E-06
15 20 5.59652581E-02 6.64417587E-03 6.13867784E-03 6.11860218E-03 1.08768050E-07
15 21 7.50568338E-02 1.03857528E-02-5.61718091E-03 8.65879018E-03 2.00703737E-06
15 22 1.27138063E-02-1.74133267E-01-1.17688277E-01-2.87574285E-02-4.31092343E-02
15 23-2.66451898E-06-1.52889573E-03-2.18990593E-02-3.16201580E-06-1.73737766E-03
15 24-4.61737214E-03 6.35474980E-03-4.13570880E-03 5.91143715E-07-1.37439326E-06
15 25-1.27136178E-02 1.74145017E-01 1.17704839E-01 5.16316533E-02 3.96039802E-03
15 26-6.10486534E-06 1.98449933E-02-9.38934339E-03-3.85217234E-06 6.98197720E-03
15 27-6.26196532E-04-6.35578067E-03 7.38157187E-04-1.85171644E-06 8.95552410E-07
15 28-7.50550144E-02-1.03844747E-02-4.80278156E-03 9.13575325E-03 2.01885809E-06
15 29-5.59851441E-02-6.64783820E-03-8.34256168E-03-2.35914159E-03 7.43085195E-07
15 30-8.08610836E-03 1.19363403E-01 7.02308268E-02-8.52982075E-02 3.83905502E-02
15 31 1.67277905E-05-2.80962997E-02 8.30252292E-03 4.75935825E-06 1.42656491E-02
15 32-1.06474156E-02-3.61823346E-03 1.83630444E-03-2.35685578E-06-1.45698200E-06
15 33 8.09021421E-03-1.19407138E-01-7.02680410E-02 8.26589836E-03 9.31710530E-02
15 34 1.29374830E-05 6.51613853E-03 2.85656416E-02 3.53471267E-06 3.32352353E-03
15 35-6.94351921E-03 3.61999568E-03-1.32322299E-02-1.95311663E-06-1.21231407E-07
15 36 7.50565319E-02 1.03856819E-02 5.61728085E-03-8.65866570E-03-1.97361057E-06
15 37 5.59639965E-02 6.64382136E-03-6.13871565E-03-6.11834136E-03-1.57232806E-07
15 38-5.59852048E-02-6.64769262E-03 8.34256518E-03 2.35919366E-03-7.24789171E-07
16  1-6.90062919E-03 1.13456252E-01 8.34582412E-02-1.32751043E-01 3.08111450E-02
16  2 2.19464707E-05-3.56913274E-02 2.18210331E-02 7.91354634E-06-5.26463250E-03
16  3 8.39672342E-03-3.13209092E-03-9.39153113E-03-1.08851801E-06 3.20981268E-06
16  4 7.27863540E-03-1.42988304E-01-1.09693794E-01-3.59968878E-02-2.44893082E-02
16  5 1.13280204E-06-1.29019645E-02-2.40654364E-02-1.85568676E-06 3.81434315E-03
16  6-8.05028545E-03 4.23594229E-03-3.65351620E-03-4.74058539E-07-1.60224469E-06
16  7 1.25060192E-06-3.32262647E-05-2.79878788E-05 1.36373832E-01 7.98709343E-02
16  8-6.16065579E-06 3.04789553E-02 1.78573955E-02-1.39393316E-06 6.23689414E-03
16  9-6.23833559E-03 1.44145050E-06-4.03987153E-03-1.54957362E-06-5.24765705E-07
16 10-1.19303626E-06 3.03423012E-05 2.89984590E-05 1.36370590E-01 7.98747375E-02
16 11-6.08448997E-06 3.04786020E-02 1.78605013E-02-1.39349736E-06-6.23671198E-03
16 12 6.23817275E-03-1.46077319E-06 4.04008171E-03 1.58436714E-06 5.58223650E-07
16 13 7.27907940E-03-1.42982491E-01-1.09683045E-01-3.89190659E-02-1.93655865E-02
16 14 2.19294826E-06-2.72928527E-02 5.23933811E-04 3.72563152E-06-7.90558293E-03
16 15 3.67002326E-03 4.23555967E-03 3.94033621E-03 2.45859746E-06-6.13713216E-07
16 16-6.89777995E-03 1.13402150E-01 8.33983316E-02-3.80984387E-02-1.30879681E-01
16 17-1.44456224E-05 1.55451429E-03-4.18126068E-02-6.44730427E-06-1.81846463E-03
16 18 4.94934266E-03-3.13087803E-03-1.16259977E-02-1.92513838E-06 2.93160073E-06
16 19 7.79074292E-02 1.66145913E-02-5.97128417E-03 7.76167881E-03 1.97751234E-06
16 20 9.00648548E-02 1.71745093E-02 3.02367062E-03 1.03507789E-02 1.14457560E-06
16 21-7.79161490E-02-1.66178458E-02 3.84704108E-03-9.00659698E-03-1.81903715E-06
16 22-7.27931429E-03 1.42987430E-01 1.09686726E-01-3.89174833E-02-1.93673851E-02
16 23 2.01054809E-06-2.72923755E-02 5.24559162E-04 3.67633392E-06 7.90552288E-03
16 24-3.66988802E-03-4.23563485E-03-3.94007748E-03-2.42713374E-06 6.08350889E-07
16 25-7.27882751E-03 1.42992487E-01 1.09695336E-01-3.59968443E-02-2.44862872E-02
16 26 8.12974236E-07-1.29007436E-02-2.40639032E-02-1.94203155E-06-3.81406189E-03
16 27 8.05001191E-03-4.23595002E-03 3.65351629E-03 4.90581323E-07 1.65240178E-06
16 28-7.79026664E-02-1.66134869E-02-5.97111715E-03 7.76109035E-03 1.96596014E-06
16 29 9.00360628E-02 1.71674493E-02 1.05028930E-02-2.42900952E-03-1.73198632E-06
16 30 6.90064327E-03-1.13457430E-01-8.34588715E-02-1.32755711E-01 3.08132863E-02
16 31 2.15877826E-05-3.56916439E-02 2.18207471E-02 7.85985607E-06 5.26473498E-03
16 32-8.39687528E-03 3.13214029E-03 9.39157853E-03 1.11631305E-06-3.21869882E-06
16 33 6.89784328E-03-1.13403494E-01-8.34008549E-02-3.80983505E-02-1.30884299E-01
16 34-1.48405289E-05 1.55493580E-03-4.18142316E-02-6.56685736E-06 1.81834070E-03
16 35-4.94928578E-03 3.13094508E-03 1.16262476E-02 1.95301311E-06-2.92621764E-06
16 36 7.79209132E-02 1.66186362E-02 3.84745636E-03-9.00704294E-03-1.78915117E-06
16 37-9.00668990E-02-1.71746506E-02 3.02395537E-03 1.03510031E-02 1.20552956E-06
16 38-9.00373006E-02-1.71677078E-02 1.05030580E-02-2.42901288E-03-1.71789134E-06
17  1-8.06293504E-03 1.39968062E-01 1.25375742E-01 5.69744718E-02-7.35086313E-02
17  2-1.83468931E-05 3.44027959E-02-8.82276947E-03-5.82062268E-06 7.64878308E-03
17  3-5.12193134E-03-2.52685174E-03 1.25654009E-03-1.33916324E-06-6.14560470E-07
17  4-1.25011370E-03 6.82764577E-03-3.43534241E-03-1.49025398E-01-8.10624739E-02
17  5 7.54580611E-06-2.29247144E-02-2.45821985E-02-6.15594100E-07 8.97958692E-03
17  6-9.68225491E-03 7.02667991E-04-6.87941814E-03-2.24277994E-06-8.51509422E-07
17  7 5.19188933E-03-1.50130267E-01-9.91685665E-02-4.99634316E-02 8.52477587E-02
17  8 1.91228634E-05-2.68803434E-02 4.58984060E-02 1.02825467E-05-3.50891408E-03
17  9-1.16606567E-03 4.67497975E-03-2.40638015E-03 8.88387414E-07-6.69912791E-07
17 10-5.19190652E-03 1.50130972E-01 9.91690973E-02-4.99655871E-02 8.52457695E-02
17 11 1.92602567E-05-2.68770328E-02 4.59000634E-02 1.03671397E-05 3.50917895E-03
17 12 1.16582664E-03-4.67500559E-03 2.40608797E-03-8.98908727E-07 7.07165987E-07
17 13 1.24727481E-03-6.76879329E-03 3.50083359E-03 1.43649405E-01 9.03043476E-02
17 14-5.60711016E-06 3.26716826E-02 7.95442950E-03-3.14986231E-06 1.03018188E-02
17 15-9.59717940E-03-7.04639353E-04-5.61245647E-03-2.51801257E-06-7.77563869E-07
17 16 8.06623471E-03-1.40004592E-01-1.25413411E-01 3.62364183E-02-8.56172725E-02
17 17-1.74414038E-05-9.14569202E-03-3.43087114E-02-3.87862659E-06 1.13483506E-03
17 18-3.66279841E-03 2.52796334E-03-6.94396189E-03-8.17005847E-07-1.42427133E-07
17 19-3.47669638E-04-2.26941441E-03 2.67291008E-03 2.17473849E-03-2.72895810E-08
17 20 1.03957294E-01 2.19371722E-02 7.32212093E-03 9.93625202E-03 5.26683260E-07
17 21-3.29637623E-04-2.26218094E-03-3.20455817E-03-1.26472831E-03 2.32266106E-07
17 22-1.24734489E-03 6.76936631E-03-3.49794480E-03 1.43646832E-01 9.03050584E-02
17 23-5.22640949E-06 3.26694705E-02 7.95485592E-03-3.06687191E-06-1.03018266E-02
17 24 9.59717562E-03 7.04651000E-04 5.61228218E-03 2.51226779E-06 8.09059451E-07
17 25 1.25021412E-03-6.82898480E-03 3.43319310E-03-1.49024610E-01-8.10609232E-02
17 26 7.03948693E-06-2.29236178E-02-2.45801964E-02-7.48134986E-07-8.97959762E-03
17 27 9.68232112E-03-7.02723503E-04 6.87952086E-03 2.24016094E-06 8.99469956E-07
17 28 3.45647746E-04 2.26955019E-03 2.67280229E-03 2.17499946E-03-3.43760370E-08
17 29-1.03986720E-01-2.19436709E-02-1.22516088E-02-1.52234666E-03 1.37804738E-06
17 30 8.06287122E-03-1.39967059E-01-1.25374589E-01 5.69743752E-02-7.35074454E-02
17 31-1.84628882E-05 3.44039177E-02-8.82394341E-03-5.73133904E-06-7.64885728E-03
17 32 5.12202264E-03 2.52683464E-03-1.25641895E-03 1.30682246E-06 6.13064862E-07
17 33-8.06615909E-03 1.40003352E-01 1.25411005E-01 3.62362719E-02-8.56168231E-02
17 34-1.76126654E-05-9.14504212E-03-3.43095840E-02-4.02137837E-06-1.13492941E-03
17 35 3.66285149E-03-2.52792208E-03 6.94392037E-03 8.41207141E-07 1.76165818E-07
17 36 3.30441493E-04 2.26189938E-03-3.20450969E-03-1.26483413E-03 2.24824438E-07
17 37-1.03954810E-01-2.19365895E-02 7.32218258E-03 9.93589591E-03 6.00765144E-07
17 38 1.03985513E-01 2.19432900E-02-1.22514724E-02-1.52241479E-03 1.35346043E-06
18  1-4.93133706E-04 4.20429391E-02 2.63217104E-02-8.56533536E-02 6.32820083E-02
18  2 2.05738264E-05-2.58016416E-02 2.20936987E-02 6.66381396E-06-5.14315874E-03
18  3 6.34399844E-03-1.20083970E-03-2.18231606E-03 2.73272031E-07 1.58397477E-06
18  4 6.84816035E-03-1.26555530E-01-8.88429932E-02-3.46312805E-02 8.81833927E-02
18  5 1.75364991E-05-1.53606662E-03 1.70923183E-02 2.68958439E-06-6.72485802E-03
18  6 5.24416439E-03 1.48069363E-03-1.32645911E-03 1.05065452E-06 8.08827573E-07
18  7-2.78298969E-03 1.11075615E-01 6.57966502E-02-9.85345739E-02 1.68322125E-01
18  8 3.77580941E-05-3.99251857E-02 6.81295779E-02 1.53714484E-05-3.95390621E-03
18  9 6.94938216E-03-2.99547595E-03-1.12204967E-02-1.49781138E-06 3.16431810E-06
18 10-2.78299843E-03 1.11075977E-01 6.57973480E-02 9.85395230E-02-1.68319142E-01
18 11-3.78249633E-05 3.99265432E-02-6.81280328E-02-1.53534266E-05-3.95403470E-03
18 12 6.94950781E-03-2.99547311E-03-1.12203180E-02-1.48594313E-06 3.13880331E-06
18 13 6.84675225E-03-1.26543295E-01-8.87674528E-02 5.99889934E-02-7.33419773E-02
18 14-1.89365577E-05 1.41709406E-02-9.72849211E-03-3.31348893E-06 1.39890530E-03
18 15-2.87842479E-03 1.47951949E-03-6.59164845E-03-9.49717203E-07 1.15060133E-07
18 16-4.91659675E-04 4.20249934E-02 2.62696269E-02 1.32714380E-02-1.05676556E-01
18 17-1.74781166E-05 6.62199054E-03-3.33259456E-02-5.84647900E-06 1.97917510E-03
18 18-7.78811781E-04-1.20036332E-03-6.79655027E-03-1.50139799E-06 9.74124918E-07
18 19-1.39144477E-01-2.98831346E-02 7.22592865E-03-1.33013702E-02-3.00890075E-06
18 20 1.63808313E-02 3.70063073E-03-4.53679503E-04 2.65490401E-03 4.55444310E-07
18 21-1.39150706E-01-2.98929009E-02 8.06483029E-03-1.28101345E-02-2.92142107E-06
18 22 6.84653912E-03-1.26539220E-01-8.87650351E-02-5.99897618E-02 7.33412756E-02
18 23 1.89801684E-05-1.41725662E-02 9.72736312E-03 3.28329001E-06 1.39921921E-03
18 24-2.87862551E-03 1.47940630E-03-6.59183968E-03-9.53536434E-07 9.61061224E-08
18 25 6.84799196E-03-1.26551388E-01-8.88402719E-02 3.46310534E-02-8.81839270E-02
18 26-1.73930645E-05 1.53548392E-03-1.70926438E-02-2.74624849E-06-6.72494645E-03
18 27 5.24439765E-03 1.48054880E-03-1.32629956E-03 1.01898927E-06 8.30098569E-07
18 28-1.39146884E-01-2.98834879E-02-7.22629442E-03 1.33015172E-02 2.97466036E-06
18 29 1.63679743E-02 3.69297841E-03 2.09209925E-03-1.69482736E-03-5.26551688E-07
18 30-4.93005578E-04 4.20395842E-02 2.63198032E-02 8.56485079E-02-6.32808867E-02
18 31-2.04527103E-05 2.58000029E-02-2.20930438E-02-6.60924008E-06-5.14295290E-03
18 32 6.34375350E-03-1.20080060E-03-2.18187461E-03 2.49164985E-07 1.59570040E-06
18 33-4.91450056E-04 4.20203697E-02 2.62672617E-02-1.32738978E-02 1.05672047E-01
18 34 1.76934966E-05-6.62245770E-03 3.33237956E-02 5.91376752E-06 1.97929306E-03
18 35-7.78985027E-04-1.20030803E-03-6.79617561E-03-1.50991471E-06 9.62199368E-07
18 36-1.39149078E-01-2.98926396E-02-8.06489974E-03 1.28098050E-02 2.84831155E-06
18 37 1.63789918E-02 3.70016269E-03 4.53629641E-04-2.65467940E-03-4.65365793E-07
18 38 1.63640005E-02 3.69219830E-03-2.09167706E-03 1.69474035E-03 5.26040312E-07
19  1-6.79398512E-03 1.19792600E-01 1.40771981E-01-2.31024722E-02-1.03515471E-01
19  2-1.24267948E-05 3.49568087E-03-4.82288503E-03-1.22446487E-06-5.08449129E-03
19  3 5.11287310E-03-2.83818072E-05 1.02270457E-02 2.27391257E-06-4.55243327E-07
19  4 5.93310111E-03-9.92950504E-02-1.33213468E-01-1.12057834E-01-3.77141110E-02
19  5 8.99185477E-06-3.11397724E-02-4.26990126E-02-2.19762032E-06 1.08948550E-02
19  6-1.18484619E-02 9.53606868E-04 7.06216063E-03-4.51237188E-07-3.09171462E-06
19  7 7.51290810E-07-4.53317141E-06-1.62170523E-05 1.32816020E-01 7.77695644E-02
19  8-6.08629437E-06 7.46503966E-03 4.36815558E-03-4.51953262E-07 2.20441429E-02
19  9-2.20447054E-02 5.62503253E-07-1.42852983E-02-5.44989451E-06-1.85699490E-06
19 10 7.27756468E-07-3.22719251E-06-1.58266013E-05-1.32803248E-01-7.77622598E-02
19 11 5.94414533E-06-7.45585291E-03-4.37082132E-03 4.45101818E-07 2.20446872E-02
19 12-2.20453727E-02 6.85527685E-07-1.42850188E-02-5.46634077E-06-1.87660143E-06
19 13-5.93463575E-03 9.93125425E-02 1.33239824E-01 8.76870129E-02 7.92965762E-02
19 14 2.59510276E-07 5.24708772E-02 6.27235256E-03-6.03089800E-06 1.18427679E-03
19 15-2.31053743E-04-9.53223046E-04-1.48862128E-02-2.54235468E-06 2.10483656E-06
19 16 6.79381672E-03-1.19791203E-01-1.40763301E-01 1.01509591E-01-3.04635046E-02
19 17-1.78684166E-05 2.46992585E-03-5.39342548E-03-1.09882310E-06-1.02315265E-02
19 18 1.02024518E-02 2.90747674E-05-2.99227125E-04 1.51214087E-06 1.79770661E-06
19 19 8.27901478E-02 3.34033589E-02-5.58267778E-03 4.81807766E-03 1.47627076E-06
19 20 1.55619926E-01 5.05409842E-02 6.99577289E-03 1.13535315E-02 7.75450570E-07
19 21-8.27646623E-02-3.33955359E-02 1.46995702E-03-7.22407266E-03-1.25747480E-06
19 22-5.93411086E-03 9.93088428E-02 1.33231250E-01-8.77011602E-02-7.92926041E-02
19 23-6.85272666E-07-5.24729735E-02-6.27094533E-03 5.87424001E-06 1.18439240E-03
19 24-2.31059819E-04-9.53332580E-04-1.48870048E-02-2.55029526E-06 2.08945507E-06
19 25 5.93364080E-03-9.92989827E-02-1.33221836E-01 1.12062396E-01 3.76938576E-02
19 26-8.35759568E-06 3.11351245E-02 4.26924455E-02 2.43108744E-06 1.08947458E-02
19 27-1.18483193E-02 9.53573498E-04 7.06247737E-03-4.19119910E-07-3.10137761E-06
19 28 8.27995549E-02 3.34056740E-02 5.58299704E-03-4.81891060E-03-1.47165094E-06
19 29-1.55566220E-01-5.05284252E-02-1.33201216E-02-5.43810132E-04 1.66173250E-06
19 30-6.79390119E-03 1.19795246E-01 1.40777178E-01 2.31040637E-02 1.03498379E-01
19 31 1.29820716E-05-3.49962524E-03 4.81884280E-03 1.29004776E-06-5.08456075E-03
19 32 5.11310077E-03-2.85400229E-05 1.02274778E-02 2.27791755E-06-4.01441258E-07
19 33 6.79405786E-03-1.19792914E-01-1.40763796E-01-1.01523327E-01 3.04752197E-02
19 34 1.77906549E-05-2.47500171E-03 5.39871439E-03 1.14235276E-06-1.02312189E-02
19 35 1.02023860E-02 2.88329418E-05-3.00080233E-04 1.48238420E-06 1.84108743E-06
19 36-8.27833535E-02-3.34009286E-02-1.47081431E-03 7.22538430E-03 1.24193107E-06
19 37 1.55610314E-01 5.05388844E-02-6.99542976E-03-1.13528114E-02-8.54420456E-07
19 38-1.55577356E-01-5.05310189E-02 1.33210986E-02 5.44169759E-04-1.63635159E-06
20  1 1.61729174E-03 4.78977347E-03 1.35393536E-02-9.44512031E-03 1.60099268E-01
20  2 2.49465981E-05 8.41147159E-03 5.40212409E-02 6.89338818E-06-3.70921290E-03
20  3 5.45435086E-03-1.74513796E-03 1.21906904E-03 4.58880584E-07 1.07722670E-06
20  4 4.85812436E-03-3.69158926E-02-7.44164704E-02-1.72603425E-02 1.64364274E-01
20  5 2.63439201E-05 1.24420938E-02 4.52152775E-02 5.01258726E-06-2.45965994E-03
20  6 3.36049641E-03-9.00836469E-04-4.59482811E-04 1.47343693E-07 7.64235041E-07
20  7-1.07100493E-06 5.92741621E-07 1.57765300E-05-1.13688643E-01-6.65678368E-02
20  8 4.88983738E-06-5.17276017E-02-3.02393032E-02 2.25104646E-06 3.86004442E-03
20  9-3.85893893E-03-1.10548889E-06-2.50232925E-03-9.78561230E-07-3.39538488E-07
20 10 1.06087777E-06-4.26446485E-07-1.50954939E-05-1.13704993E-01-6.65736224E-02
20 11 4.83656052E-06-5.17322306E-02-3.02399374E-02 2.18303950E-06-3.85768571E-03
20 12 3.85653694E-03 1.14877416E-06 2.50076910E-03 9.27056121E-07 3.03575208E-07
20 13 4.85830334E-03-3.69041932E-02-7.44191722E-02 1.34916612E-01-9.54748643E-02
20 14-3.22610068E-05 4.54961386E-02-1.12970199E-02-7.75522547E-06 1.62647253E-03
20 15-7.25630743E-04-9.00841786E-04-3.10713420E-03-8.43082669E-07 4.18114444E-07
20 16 1.61615617E-03 4.79143950E-03 1.35467978E-02 1.34987868E-01-8.65968818E-02
20 17-3.07077190E-05 5.12354399E-02-1.91314308E-02-9.62957376E-06 4.16133947E-03
20 18-2.41540739E-03-1.74593208E-03-3.87952185E-03-1.49063265E-06 3.95688372E-07
20 19 1.38618850E-01 3.80226055E-02-5.29542595E-03 1.09875793E-02 2.40659545E-06
20 20-9.84350421E-02-2.29342047E-02-5.85857516E-03-6.37006753E-03-1.91934043E-07
20 21-1.38608220E-01-3.80212409E-02 6.99115851E-03-9.99336024E-03-2.37675577E-06
20 22-4.85891482E-03 3.69144580E-02 7.44315387E-02 1.34904112E-01-9.54862065E-02
20 23-3.22386067E-05 4.54916555E-02-1.12983324E-02-7.75546981E-06-1.62638983E-03
20 24 7.25646788E-04 9.00743041E-04 3.10561672E-03 8.34204284E-07-4.05599207E-07
20 25-4.85763007E-03 3.69050926E-02 7.44039643E-02-1.72529025E-02 1.64368436E-01
20 26 2.64057967E-05 1.24450159E-02 4.52182419E-02 5.09539785E-06 2.46087135E-03
20 27-3.36178962E-03 9.00918269E-04 4.60171330E-04-1.34214591E-07-8.21308862E-07
20 28-1.38610033E-01-3.80192529E-02-5.29492095E-03 1.09870668E-02 2.37258124E-06
20 29-9.84273788E-02-2.29289530E-02-8.42191808E-03-1.99164105E-03 7.98004063E-07
20 30-1.61798821E-03-4.77632007E-03-1.35255468E-02-9.43630244E-03 1.60109434E-01
20 31 2.53351918E-05 8.41318216E-03 5.40227424E-02 7.00769750E-06 3.70865499E-03
20 32-5.45381454E-03 1.74515955E-03-1.21819710E-03-4.43805980E-07-1.07974745E-06
20 33-1.61552508E-03-4.80325826E-03-1.35602431E-02 1.34979703E-01-8.65876867E-02
20 34-3.06281605E-05 5.12351160E-02-1.91276373E-02-9.53556987E-06-4.16249876E-03
20 35 2.41658310E-03 1.74591566E-03 3.87933289E-03 1.48170163E-06-3.83835235E-07
20 36 1.38600922E-01 3.80185508E-02 6.99110256E-03-9.99257323E-03-2.30634307E-06
20 37 9.84528059E-02 2.29397682E-02-5.85939815E-03-6.37133628E-03-2.50041198E-07
20 38 9.84130328E-02 2.29243031E-02-8.42067778E-03-1.99153590E-03 7.77483356E-07
21  1-2.18818021E-03 1.01778066E-02 1.06646208E-02-2.03629270E-01-6.26513402E-02
21  2 1.72495282E-05-7.08861933E-02-1.46101022E-02 7.01691253E-06-2.72490910E-03
21  3 2.53740693E-03 1.87502170E-04-3.06066709E-03-4.74744509E-08 8.00018833E-07
21  4 1.03754889E-03-3.44617607E-02-4.26133777E-02 1.67335705E-01 1.18214707E-03
21  5-2.17482939E-05 3.46155813E-02-1.63643408E-02-6.90926403E-06-7.10807712E-03
21  6 6.54210985E-03 5.65967272E-04 6.90749205E-03 2.15611075E-06 1.07771995E-07
21  7-4.28228376E-03 5.54788999E-02 1.17140573E-01 4.75996871E-02-8.12849180E-02
21  8-1.83213394E-05 3.05789514E-02-5.21914890E-02-1.18311143E-05-3.00899964E-03
21  9 3.54975140E-03-5.40751757E-04-6.74756199E-03-6.36616060E-07 1.56816549E-06
21 10-4.28225336E-03 5.54790244E-02 1.17139948E-01-4.75961548E-02 8.12871864E-02
21 11 1.82124456E-05-3.05785518E-02 5.21909776E-02 1.18029249E-05-3.00900324E-03
21 12 3.54974813E-03-5.40744891E-04-6.74769046E-03-6.50061099E-07 1.60288552E-06
21 13 1.03845062E-03-3.44656095E-02-4.26405356E-02 8.29143095E-02 1.45346006E-01
21 14 1.05616551E-05 2.65603197E-03 3.82005678E-02 5.23114110E-06 8.38082046E-03
21 15-8.94661638E-03 5.65795927E-04-3.12546177E-03-1.66010049E-06-1.18050249E-06
21 16-2.18900918E-03 1.01871354E-02 1.06843260E-02-1.54315059E-01-1.46909309E-01
21 17-1.54115029E-06-4.74283475E-02-5.46577629E-02-1.81471061E-06-9.83266804E-04
21 18 7.96095838E-04 1.87170966E-04-4.18564206E-03-4.38046664E-07 6.78941758E-07
21 19 4.26427621E-02 1.20021122E-02-4.88786423E-03 6.30354755E-05 6.67906407E-07
21 20 1.29581548E-01 3.70059218E-02 3.08428184E-03 1.02759986E-02 1.12504527E-06
21 21 4.26623339E-02 1.20105738E-02 2.33526750E-03 4.29507761E-03 3.20741618E-07
21 22 1.03841168E-03-3.44657559E-02-4.26392467E-02-8.29178108E-02-1.45345808E-01
21 23-1.10197198E-05-2.65783554E-03-3.81993829E-02-5.33283351E-06 8.38091273E-03
21 24-8.94659661E-03 5.65683882E-04-3.12568650E-03-1.64096434E-06-1.21209169E-06
21 25 1.03750702E-03-3.44617237E-02-4.26122412E-02-1.67338395E-01-1.18520327E-03
21 26 2.12495858E-05-3.46172288E-02 1.63613179E-02 6.84266945E-06-7.10833428E-03
21 27 6.54251824E-03 5.65816045E-04 6.90738669E-03 2.17961837E-06 1.44503524E-07
21 28 4.26433144E-02 1.20018954E-02 4.88784399E-03-6.30661947E-05-6.73002695E-07
21 29 1.29610505E-01 3.70168374E-02 1.04728063E-02-2.33885307E-03-1.71857021E-06
21 30-2.18802810E-03 1.01766100E-02 1.06633882E-02 2.03632152E-01 6.26453973E-02
21 31-1.64772407E-05 7.08857373E-02 1.46096087E-02-6.79769240E-06-2.72486064E-03
21 32 2.53745418E-03 1.87406460E-04-3.06043328E-03-3.81202338E-08 8.12633458E-07
21 33-2.18887838E-03 1.01858810E-02 1.06834215E-02 1.54309567E-01 1.46913861E-01
21 34 2.23507701E-06 4.74269630E-02 5.46600920E-02 2.07805336E-06-9.83147253E-04
21 35 7.96048476E-04 1.87098777E-04-4.18562570E-03-4.58419298E-07 6.72224914E-07
21 36 4.26623530E-02 1.20109459E-02-2.33533751E-03-4.29507975E-03-3.18329346E-07
21 37 1.29579495E-01 3.70050778E-02-3.08428350E-03-1.02758445E-02-1.19122476E-06
21 38 1.29606118E-01 3.70154652E-02-1.04724446E-02 2.33887232E-03 1.70745841E-06
22  1-2.88371626E-03 5.89154059E-02 7.82706888E-02 8.11026791E-03-1.97832077E-02
22  2-4.04201156E-06-1.72279994E-03 5.85917828E-03 1.08345680E-06-1.66683957E-03
22  3 3.79644434E-04 1.28719513E-03 1.63344989E-02 2.85620168E-06-2.28955446E-06
22  4 2.23078253E-03-3.51099185E-02-1.86197394E-02-7.04973771E-02 1.90244165E-01
22  5 3.71519834E-05-5.76780662E-03 5.92665974E-02 9.44460853E-06 7.51989362E-03
22  6-6.18999375E-03-1.32989986E-03 1.81557777E-02 1.33457383E-06-3.18991681E-06
22  7-5.77572130E-03 1.19701706E-01 2.09407492E-01 2.47817030E-02-4.22661908E-02
22  8-9.27525004E-06-4.19824631E-02 7.17430739E-02 1.61885936E-05 9.14064860E-03
22  9-8.63496938E-03-5.05679222E-04 1.82854139E-02 1.28354336E-06-3.78687116E-06
22 10 5.77558537E-03-1.19699423E-01-2.09405472E-01 2.47842598E-02-4.22828019E-02
22 11-9.65447376E-06-4.19806598E-02 7.17369893E-02 1.60299632E-05-9.14065807E-03
22 12 8.63499934E-03 5.05658733E-04-1.82865469E-02-1.29713471E-06 3.75302743E-06
22 13-2.23068602E-03 3.51006289E-02 1.86141743E-02-1.31468843E-01 1.54505504E-01
22 14 4.06746933E-05-4.88571738E-02 3.40181849E-02 1.16394444E-05-1.05127284E-02
22 15 9.18298320E-03 1.32974516E-03-1.62152413E-02-6.17674517E-07 3.52624309E-06
22 16 2.88339603E-03-5.89171211E-02-7.82536283E-02 1.33135666E-02-1.66742456E-02
22 17-4.10680560E-06-4.25467291E-03 4.40789071E-03 1.26759799E-06-1.19634342E-02
22 18 1.32513123E-02-1.28787807E-03-7.49905100E-03 5.23792418E-07 3.50476284E-06
22 19-1.99967805E-01-7.88820046E-02 6.41829742E-03-1.10741503E-02-2.56742430E-06
22 20 5.39135420E-02 2.43076903E-02 3.10956715E-03 2.29514966E-03-6.84149913E-08
22 21-1.99992861E-01-7.88900218E-02 6.51765561E-03-1.10184072E-02-2.46032752E-06
22 22 2.23064462E-03-3.50995703E-02-1.86135700E-02-1.31466047E-01 1.54514987E-01
22 23 4.09934661E-05-4.88590130E-02 3.40195605E-02 1.16712847E-05 1.05131415E-02
22 24-9.18333527E-03-1.32980626E-03 1.62147551E-02 6.51055991E-07-3.52614101E-06
22 25-2.23089760E-03 3.51073110E-02 1.86188276E-02-7.04985355E-02 1.90256684E-01
22 26 3.66712758E-05-5.76571805E-03 5.92725506E-02 9.39735669E-06-7.52002616E-03
22 27 6.19000507E-03 1.33002109E-03-1.81557182E-02-1.37722896E-06 3.12048506E-06
22 28 1.99963114E-01 7.88806125E-02 6.41818940E-03-1.10737795E-02-2.54357076E-06
22 29-5.39409515E-02-2.43164903E-02-3.52541262E-03-1.58684990E-03 2.28640919E-07
22 30 2.88358796E-03-5.89149944E-02-7.82708926E-02 8.11310125E-03-1.97653907E-02
22 31-4.37207285E-06-1.71994450E-03 5.86429544E-03 9.13277747E-07 1.66626797E-03
22 32-3.79196192E-04-1.28707178E-03-1.63340725E-02-2.84843496E-06 2.24406385E-06
22 33-2.88336953E-03 5.89148312E-02 7.82524393E-02 1.33148757E-02-1.66860712E-02
22 34-4.14486448E-06-4.25379234E-03 4.40218367E-03 1.28675430E-06 1.19629617E-02
22 35-1.32508692E-02 1.28790742E-03 7.50039499E-03-4.81571592E-07-3.55328158E-06
22 36 2.00000574E-01 7.88923218E-02 6.51804292E-03-1.10188280E-02-2.40320982E-06
22 37-5.38989285E-02-2.43027044E-02 3.10897809E-03 2.29422775E-03-5.33313241E-08
22 38 5.39401929E-02 2.43159593E-02-3.52536817E-03-1.58719205E-03 2.15878596E-07
23  1-8.96113129E-04-1.84611349E-02-1.75728085E-02 6.52336392E-02-2.20584589E-01
23  2-4.14106170E-05 1.57726804E-02-7.92945858E-02-1.39419328E-05 6.05013997E-03
23  3-7.29755970E-03 1.24741973E-03 7.63323382E-03 4.09257014E-07-2.47326914E-06
23  4-7.54044761E-04-7.59214784E-03 1.36573934E-04-7.71744546E-02-8.13814480E-02
23  5-2.04263496E-06-2.91904933E-02-3.49057937E-02-1.34397762E-06-5.01118515E-03
23  6 4.39161326E-03 6.19571886E-04 2.87424320E-03 1.29255277E-06 2.60629473E-07
23  7-2.27422846E-03 3.53361023E-02 5.00416175E-02-1.20785529E-01 2.06285713E-01
23  8 4.60121914E-05-4.53721855E-02 7.75303353E-02 1.72091477E-05-6.21797462E-03
23  9 6.57313124E-03-3.55156620E-04-1.31452621E-02-1.05465070E-06 2.89508841E-06
23 10-2.27456567E-03 3.53426203E-02 5.00540139E-02 1.20781703E-01-2.06285538E-01
23 11-4.65825915E-05 4.53738224E-02-7.75383621E-02-1.74369897E-05-6.21732537E-03
23 12 6.57251145E-03-3.55186086E-04-1.31440320E-02-1.05702037E-06 2.87932059E-06
23 13-7.50772559E-04-7.62587353E-03 6.43468568E-05-1.08707830E-01-2.76032342E-02
23 14 1.02822334E-05-4.47284689E-02-8.40404062E-03 4.59109015E-06 4.26825626E-03
23 15-4.88630614E-03 6.18049877E-04-3.12916922E-03-1.01844825E-06-5.20141578E-07
23 16-8.97171192E-04-1.84227032E-02-1.75181302E-02-1.60411899E-01 1.64876259E-01
23 17 4.55448110E-05-6.14103879E-02 5.25647576E-02 1.59285190E-05 1.54779407E-03
23 18-2.79561571E-03 1.24782163E-03 1.05589328E-02 1.53021848E-06-2.08959165E-06
23 19 2.08151746E-02 6.94695492E-03-4.41383413E-04 1.61656856E-03 2.98762749E-07
23 20 1.21918734E-01 4.06752924E-02 7.73746557E-03 5.57607159E-03-1.74433605E-07
23 21 2.09183035E-02 6.98947760E-03-1.19705806E-03 1.18316566E-03 3.20198991E-07
23 22-7.50943637E-04-7.62407618E-03 6.55104044E-05 1.08718081E-01 2.75923496E-02
23 23-1.03150958E-05 4.47324510E-02 8.40263728E-03-4.62045768E-06 4.26746376E-03
23 24-4.88566372E-03 6.18199961E-04-3.12989695E-03-9.81245968E-07-5.40923451E-07
23 25-7.54070468E-04-7.59259091E-03 1.38063948E-04 7.71831354E-02 8.13734561E-02
23 26 2.19073356E-06 2.91914676E-02 3.49016761E-02 1.40350535E-06-5.01023430E-03
23 27 4.39063403E-03 6.19600274E-04 2.87505314E-03 1.29157413E-06 2.81454091E-07
23 28 2.08020718E-02 6.94114433E-03 4.40968200E-04-1.61583176E-03-3.01907657E-07
23 29 1.21922085E-01 4.06821922E-02 8.64917346E-03 4.02059845E-03-5.38158089E-07
23 30-8.96290550E-04-1.84571578E-02-1.75675110E-02-6.52379132E-02 2.20584892E-01
23 31 4.17833736E-05-1.57744896E-02 7.92950949E-02 1.40523824E-05 6.05057369E-03
23 32-7.29807219E-03 1.24749850E-03 7.63396906E-03 4.48624704E-07-2.44358792E-06
23 33-8.97098719E-04-1.84261461E-02-1.75222720E-02 1.60414132E-01-1.64874958E-01
23 34-4.57167085E-05 6.14116177E-02-5.25640554E-02-1.59822336E-05 1.54709297E-03
23 35-2.79483561E-03 1.24774264E-03 1.05583982E-02 1.56125324E-06-2.05670929E-06
23 36 2.09069716E-02 6.98523406E-03 1.19687982E-03-1.18251808E-03-3.14432232E-07
23 37 1.21917812E-01 4.06753954E-02-7.73768438E-03-5.57579557E-03 1.10027404E-07
23 38 1.21920665E-01 4.06814114E-02-8.64906107E-03-4.02052299E-03 5.10088028E-07
24  1 4.48130221E-04-2.74918397E-02-2.75614466E-02-1.93258869E-01-3.68567468E-02
24  2 1.98165733E-05-7.78269174E-02-1.75035848E-02 7.63576296E-06-1.82877432E-03
24  3 1.54188233E-03 2.86891994E-04 1.50314030E-03 5.41625843E-07 3.37529171E-08
24  4-9.87380422E-04 1.54830154E-02 2.48257025E-02 1.99627036E-01 7.81047694E-02
24  5-1.43999082E-05 6.64520300E-02 2.38284967E-02-5.10096860E-06-1.38816253E-02
24  6 1.46745355E-02-7.92910247E-04 6.05443358E-03 2.86376782E-06 1.84477498E-06
24  7-8.79033370E-07 2.52164291E-05 5.21213923E-05-1.86880276E-01-1.09438029E-01
24  8 8.89296928E-06-7.75046081E-02-4.53607576E-02 3.72257090E-06-7.00329215E-03
24  9 7.00374374E-03-4.51581415E-07 4.54043740E-03 1.74015929E-06 5.88633387E-07
24 10 9.04868828E-07-2.62946438E-05-5.35701090E-05-1.86867273E-01-1.09418587E-01
24 11 8.72412281E-06-7.74973618E-02-4.53525153E-02 3.66381655E-06 7.00343770E-03
24 12-7.00392490E-03 4.87199316E-07-4.53932860E-03-1.72740281E-06-6.12291115E-07
24 13-9.89203123E-04 1.54908049E-02 2.48345867E-02 1.65733207E-01 1.35971741E-01
24 14-1.62000629E-06 5.32713649E-02 4.63192687E-02-6.87768175E-08 1.23083310E-02
24 15-1.15154159E-02-7.92915136E-04-1.09234845E-02-3.61915450E-06-3.95660559E-07
24 16 4.49114158E-04-2.75195170E-02-2.75996859E-02-1.26751707E-01-1.50511223E-01
24 17-5.61081121E-06-5.33671437E-02-5.92966719E-02-1.80771516E-06 1.84343635E-03
24 18-2.12941860E-03 2.85982254E-04-8.81749394E-04-3.66608110E-07-2.82816269E-07
24 19-4.03215721E-02-1.53904748E-02 6.56511567E-03 1.44938605E-04-8.40623931E-07
24 20 9.26599902E-02 3.18047982E-02 8.18805258E-04 6.37303942E-03 8.41020441E-07
24 21 4.02499141E-02 1.53575099E-02 3.34010672E-03 5.65160111E-03 4.00722215E-07
24 22 9.88895897E-04-1.54907024E-02-2.48321289E-02 1.65747362E-01 1.35943386E-01
24 23-8.36951207E-07 5.32766220E-02 4.63086660E-02 2.08491657E-07-1.23091103E-02
24 24 1.15159272E-02 7.93183125E-04 1.09229441E-02 3.59495578E-06 4.39182538E-07
24 25 9.87804088E-04-1.54812369E-02-2.48285371E-02 1.99643206E-01 7.80699060E-02
24 26-1.35618430E-05 6.64576383E-02 2.38177672E-02-4.82692160E-06 1.38824867E-02
24 27-1.46752831E-02 7.92796426E-04-6.05261363E-03-2.87517131E-06-1.90562561E-06
24 28 4.03475215E-02 1.53998253E-02 6.56596932E-03 1.43373206E-04-8.55643594E-07
24 29 9.26696336E-02 3.18049858E-02 5.95887880E-03-2.40587601E-03-1.13310156E-06
24 30-4.48427446E-04 2.74985799E-02 2.75720394E-02-1.93270673E-01-3.68612336E-02
24 31 1.92468203E-05-7.78294835E-02-1.75092616E-02 7.42697301E-06 1.82983840E-03
24 32-1.54301656E-03-2.86821838E-04-1.50201265E-03-5.69317493E-07-6.00352818E-08
24 33-4.48998377E-04 2.75149747E-02 2.75917114E-02-1.26738240E-01-1.50503820E-01
24 34-6.13859375E-06-5.33607469E-02-5.92969964E-02-2.02102261E-06-1.84371776E-03
24 35 2.12962023E-03-2.85902464E-04 8.79741362E-04 3.61555716E-07 2.84340836E-07
24 36-4.02837102E-02-1.53702643E-02 3.33887435E-03 5.65353706E-03 4.09056147E-07
24 37-9.26654441E-02-3.18057303E-02 8.18675948E-04 6.37353993E-03 8.82618498E-07
24 38-9.26620850E-02-3.18026787E-02 5.95838508E-03-2.40544460E-03-1.12633616E-06
25  1 1.02885721E-03-3.21559316E-02-5.20777819E-02-8.23428316E-02-4.53358419E-02
25  2 3.93066268E-06-2.14323599E-02-3.38442543E-02-2.28836414E-06-8.88626675E-03
25  3 8.68578949E-03 2.00477261E-04-7.81678960E-03 2.36978393E-07 2.44859419E-06
25  4-2.10268395E-03-1.15966328E-02 5.99853001E-03 1.07582187E-01-2.02245181E-01
25  5-4.37228844E-05 3.77507983E-02-7.35505219E-02-1.56986703E-05-2.60251615E-03
25  6 1.31579284E-03 1.28672331E-03-8.16656633E-03-6.07980497E-07 1.07697116E-06
25  7 2.22597727E-07-2.58891750E-05-2.49813249E-05 1.24710772E-01 7.29741645E-02
25  8-5.46982373E-06 5.57814938E-02 3.26421244E-02-2.41559136E-06 3.03120398E-03
25  9-3.03050466E-03-6.99317043E-07-1.96054252E-03-6.81639216E-07-2.96173078E-07
25 10 7.46868163E-08-1.86444184E-05-1.71700289E-05-1.24741688E-01-7.29877540E-02
25 11 4.97722334E-06-5.57978291E-02-3.26431496E-02 2.17568033E-06 3.03245070E-03
25 12-3.03199659E-03-4.54109070E-07-1.96081809E-03-7.63694049E-07-3.31062167E-07
25 13 2.10223892E-03 1.16076172E-02-5.98875469E-03 1.23793127E-01-1.92747490E-01
25 14-4.57307605E-05 4.56828743E-02-6.89020999E-02-1.65723319E-05 5.65368258E-03
25 15-4.36678395E-03-1.28689863E-03 6.18774343E-03-1.60563020E-07-1.34472936E-06
25 16-1.02844750E-03 3.21720458E-02 5.20854452E-02 7.98980664E-02 4.95202106E-02
25 17-3.54654532E-06 4.00283605E-02 2.08455794E-03-5.15077848E-06 1.29984688E-03
25 18-1.09947755E-03-2.00369329E-04 1.27270792E-02 1.63323755E-06-1.86833563E-06
25 19-1.91599885E-01-6.96144132E-02 6.09785545E-03-1.17230514E-02-2.61547170E-06
25 20 4.59078378E-02 1.35393972E-02-9.94152072E-04 3.96754609E-03 7.25010026E-07
25 21 1.91611507E-01 6.96184397E-02-7.24204831E-03 1.10539141E-02 2.57008006E-06
25 22 2.10210948E-03 1.16098366E-02-5.98546985E-03-1.23758619E-01 1.92769678E-01
25 23 4.57975013E-05-4.56751502E-02 6.89081600E-02 1.65654334E-05 5.65072438E-03
25 24-4.36402610E-03-1.28669828E-03 6.18841050E-03-9.63325796E-08-1.36158546E-06
25 25-2.10229024E-03-1.16035915E-02 5.98790684E-03-1.07559111E-01 2.02250849E-01
25 26 4.31502148E-05-3.77401728E-02 7.35532224E-02 1.54661199E-05-2.60023165E-03
25 27 1.31343972E-03 1.28679193E-03-8.16613474E-03-6.14528112E-07 1.01357264E-06
25 28-1.91600688E-01-6.96153869E-02-6.09703305E-03 1.17235022E-02 2.57605514E-06
25 29-4.59518376E-02-1.35553733E-02-2.97628566E-03 2.80577586E-03 7.98368322E-07
25 30 1.02846930E-03-3.21466039E-02-5.20669328E-02 8.23263113E-02 4.53376107E-02
25 31-3.86367822E-06 2.14255741E-02 3.38421620E-02 2.28065567E-06-8.88741443E-03
25 32 8.68688227E-03 2.00532157E-04-7.81536980E-03 2.41043227E-07 2.46492777E-06
25 33-1.02816436E-03 3.21713537E-02 5.20835379E-02-7.99332983E-02-4.95472073E-02
25 34 3.13089834E-06-4.00408065E-02-2.09696392E-03 4.98838209E-06 1.29743380E-03
25 35-1.09689739E-03-2.00536412E-04 1.27274753E-02 1.67650052E-06-1.84315061E-06
25 36 1.91600213E-01 6.96136657E-02 7.24229539E-03-1.10527903E-02-2.50669493E-06
25 37 4.59095816E-02 1.35414764E-02 9.93845645E-04-3.96755640E-03-7.51303889E-07
25 38-4.59844308E-02-1.35682232E-02 2.97834833E-03-2.80621180E-03-8.04637925E-07
26  1-3.04587789E-03 1.67887057E-02 3.37646720E-02-1.77253154E-01-1.19931649E-01
26  2 4.73434087E-06-6.26477835E-02-3.27670759E-02 3.10147517E-06-1.92455443E-02
26  3 1.90536776E-02 1.91866643E-04 1.30803334E-02 4.85356111E-06 1.50069776E-06
26  4 2.82067194E-03-5.75862705E-02-9.42508949E-02 1.47157548E-01-1.30649417E-02
26  5-2.17303298E-05 3.14812939E-02-2.13883216E-02-7.64957816E-06-5.44663012E-03
26  6 6.20509428E-03-7.58464161E-04 9.50838020E-03 2.12544630E-06-1.07924124E-07
26  7 4.17121696E-04 4.44875753E-02 1.95149832E-02 2.32623704E-02-3.97899073E-02
26  8-9.69656854E-06 5.34624787E-02-9.13595584E-02-2.08052378E-05-4.46150244E-03
26  9 2.67071965E-03 1.79078279E-03-7.34539708E-03-1.54543096E-07 1.08434163E-06
26 10-4.17117209E-04-4.44875353E-02-1.95144940E-02 2.32521355E-02-3.97892735E-02
26 11-9.60600787E-06 5.34590682E-02-9.13586252E-02-2.08469203E-05 4.46155470E-03
26 12-2.67078262E-03-1.79077208E-03 7.34577552E-03 1.53024251E-07-1.10066666E-06
26 13-2.81951875E-03 5.75717245E-02 9.42104948E-02-6.05593625E-02-1.34802494E-01
26 14-1.24585875E-05 3.25853520E-03-3.79491432E-02-6.31471528E-06-1.04363092E-02
26 15 9.67834507E-03 7.57964157E-04 7.92124184E-04 1.80939594E-06 1.42789919E-06
26 16 3.04487022E-03-1.67889313E-02-3.37660972E-02 1.91252457E-01 9.59607054E-02
26 17-1.14228790E-05 5.92045781E-02 3.86167486E-02-2.34422390E-06-1.95423674E-02
26 18 1.97339389E-02-1.91571450E-04 1.20686519E-02 4.68347174E-06 1.83641956E-06
26 19 3.42502934E-02 1.28286524E-02-4.33195266E-03-9.81677381E-04 4.19250623E-07
26 20 1.92401837E-01 8.51356930E-02 2.50881588E-03 1.14676852E-02 1.36637484E-06
26 21 3.41796640E-02 1.27965277E-02 2.97849632E-03 3.29461681E-03 8.09876879E-08
26 22 2.81975206E-03-5.75712899E-02-9.42120576E-02-6.05693130E-02-1.34787452E-01
26 23-1.29534103E-05 3.25337067E-03-3.79436410E-02-6.45891494E-06 1.04367123E-02
26 24-9.67867060E-03-7.58041723E-04-7.91132337E-04-1.78055488E-06-1.46443682E-06
26 25-2.82084480E-03 5.75850009E-02 9.42519721E-02 1.47146118E-01-1.30542211E-02
26 26-2.14541543E-05 3.14789628E-02-2.13828959E-02-7.67082023E-06 5.44639879E-03
26 27-6.20490148E-03 7.58502697E-04-9.50888311E-03-2.17540602E-06 6.38100718E-08
26 28-3.42653774E-02-1.28345153E-02-4.33245736E-03-9.80928402E-04 4.29663214E-07
26 29-1.92326075E-01-8.51035121E-02-1.12240851E-02 3.42631963E-03 1.96649391E-06
26 30 3.04595139E-03-1.67913787E-02-3.37697911E-02-1.77245699E-01-1.19929713E-01
26 31 3.58221772E-06-6.26424876E-02-3.27664923E-02 2.70769533E-06 1.92443638E-02
26 32-1.90524932E-02-1.91870661E-04-1.30812732E-02-4.85524814E-06-1.59673276E-06
26 33-3.04494650E-03 1.67930754E-02 3.37709528E-02 1.91244920E-01 9.59597294E-02
26 34-1.10177623E-05 5.92005594E-02 3.86154308E-02-2.23925034E-06 1.95426424E-02
26 35-1.97342302E-02 1.91587835E-04-1.20674518E-02-4.65182381E-06-1.93648057E-06
26 36-3.41679433E-02-1.27921725E-02 2.97878285E-03 3.29394416E-03 7.63010723E-08
26 37-1.92400014E-01-8.51353124E-02 2.50926590E-03 1.14674644E-02 1.42526063E-06
26 38 1.92323016E-01 8.51027209E-02-1.12239318E-02 3.42610900E-03 1.94907080E-06
27  1 2.19431228E-08 5.40101851E-07-1.82628607E-07 1.43068635E-05-1.46672457E-05
27  2 1.33375778E-01 7.54763040E-06-9.62351270E-06 7.39363269E-02 1.38281110E-06
27  3-1.73710931E-06 3.54298216E-07-4.58689274E-07 7.37321876E-03 7.80560778E-03
27  4-8.34370455E-08-1.58471854E-07 1.07549665E-06 2.38633064E-05-2.62422459E-05
27  5 1.59196151E-01 1.21011596E-05-1.37087649E-05 8.94926413E-02-6.66628783E-07
27  6-3.13836246E-06 3.80499125E-06 1.65023724E-06-2.85904998E-03 1.25275478E-02
27  7 7.17428449E-08 2.64043214E-07-2.33982358E-06 3.27383916E-05-3.28980878E-05
27  8 2.27696001E-01 1.94453242E-05-2.04140342E-05 1.25684556E-01-7.67408744E-07
27  9-1.02568797E-06 1.79309671E-06 1.13061579E-06-2.59853447E-03 4.44109263E-03
27 10-6.30891416E-08-3.89058394E-07 2.04288323E-06 3.23642637E-05-3.16240234E-05
27 11 2.27695880E-01 1.92286078E-05-2.00398408E-05 1.25684543E-01 7.09432996E-07
27 12 9.88196089E-07-1.69762909E-06-1.01629442E-06 2.59827735E-03-4.44121244E-03
27 13 1.15684727E-08 3.33813114E-07-1.20976929E-06 1.94412667E-05-2.13668347E-05
27 14 1.59207512E-01 1.23693247E-05-1.03858880E-05 8.94972196E-02 1.77696749E-06
27 15 2.53939075E-06-4.31635824E-06-2.76644223E-06 9.52569189E-03-8.62427802E-03
27 16-5.05225959E-08 4.44314627E-07 3.06372761E-06 2.26511993E-05-2.39158649E-05
27 17 1.33383165E-01 1.31662990E-05-1.10347879E-05 7.39395904E-02 2.00619073E-06
27 18-2.22663598E-07-1.78352713E-06-1.51099264E-06 1.04147181E-02 2.61090084E-03
27 19-4.55767155E-06-1.70131726E-06 8.31101173E-07-1.17787665E-06 5.57544801E-03
27 20-2.49899201E-06-1.48947735E-06 3.78722181E-07-7.22233460E-07 4.48299665E-03
27 21 3.68734283E-06 1.94100905E-06 6.28674330E-07-6.62786784E-07 5.57508827E-03
27 22 4.71466809E-09-1.73733310E-07 1.30667973E-06 1.88990199E-05-2.02362916E-05
27 23 1.59206903E-01 1.21600004E-05-9.99472499E-06 8.94969521E-02-1.69893336E-06
27 24-2.62559579E-06 4.32452914E-06 2.90900963E-06-9.52564304E-03 8.62436763E-03
27 25 8.67257093E-08 4.80586848E-07-4.79828355E-07 2.29076704E-05-2.74666493E-05
27 26 1.59195635E-01 1.17119155E-05-1.41369374E-05 8.94924222E-02 6.64855080E-07
27 27 3.19763334E-06-3.86248842E-06-1.45604565E-06 2.85927318E-03-1.25275217E-02
27 28 3.17282373E-06 1.05537361E-06 7.82015505E-07-1.09996227E-06 5.57546435E-03
27 29-4.36608556E-06-1.42691380E-06 3.52812025E-07-8.28978825E-07 4.48306597E-03
27 30-3.31037334E-08-8.82852187E-07-2.39539108E-07 1.41551058E-05-1.34566537E-05
27 31 1.33376441E-01 7.50647027E-06-9.27250914E-06 7.39366068E-02-1.39480142E-06
27 32 1.78746091E-06-3.92659498E-07 6.42657717E-07-7.37321248E-03-7.80557649E-03
27 33 5.28065333E-08-4.08305332E-07-3.16712395E-06 2.25842278E-05-2.57144550E-05
27 34 1.33383524E-01 1.31452343E-05-1.17456605E-05 7.39397931E-02-1.95892633E-06
27 35 2.17443447E-07 1.74148289E-06 1.68669228E-06-1.04146817E-02-2.61091512E-03
27 36-4.53609081E-06-2.35082287E-06 5.51281494E-07-6.20003567E-07 5.57510810E-03
27 37 3.84551059E-06 2.08809191E-06 3.02594239E-07-8.00815254E-07 4.48298822E-03
27 38 4.54917652E-06 1.49632735E-06 3.33183534E-07-8.89189537E-07 4.48306962E-03
28  1 6.98123925E-04 1.76234733E-02 2.41546849E-02-9.31023719E-02 2.17151659E-01
28  2 4.03529366E-05-2.94142323E-02 8.57821957E-02 1.42008878E-05-6.11787977E-03
28  3 6.73035910E-03-6.12479327E-04-1.93885380E-02-2.26683381E-06 3.54385121E-06
28  4-2.54204070E-03 4.00774103E-03 2.38830608E-02 9.30167843E-02-1.12978303E-01
28  5-3.35232881E-05 4.44155261E-02-3.64148090E-02-1.38795922E-05-1.52064157E-03
28  6 8.13145871E-04 7.07495703E-04-1.85856414E-02-2.31851325E-06 2.07939773E-06
28  7 4.34631325E-08 1.15956357E-05 1.15065677E-05 8.37187620E-02 4.90020231E-02
28  8-1.05094517E-05 4.88428345E-02 2.85531058E-02-5.99988646E-06-6.82319913E-03
28  9 6.82266373E-03 5.35404533E-07 4.41921670E-03 1.82469340E-06 4.57567014E-07
28 10 5.83770876E-08-9.71474950E-06-1.07914312E-05 8.37110596E-02 4.90048087E-02
28 11-1.03714572E-05 4.88412574E-02 2.85545819E-02-5.89303937E-06 6.82368990E-03
28 12-6.82323242E-03-4.57480646E-07-4.41918762E-03-1.75027010E-06-4.04310724E-07
28 13-2.54362920E-03 4.04690486E-03 2.39479753E-02-5.30558708E-02 1.36342423E-01
28 14 2.26545081E-05-1.00089602E-02 5.65433105E-02 6.96651544E-06-1.34883676E-02
28 15 1.27795174E-02 7.08850214E-04-1.08366707E-02 2.70417678E-07 3.81133455E-06
28 16 7.00252001E-04 1.76026745E-02 2.41275516E-02 1.43910457E-01-1.87414344E-01
28 17-5.09219703E-05 6.04470490E-02-6.75968854E-02-2.03132790E-05-1.06953909E-02
28 18 1.13083859E-02-6.12994936E-04-1.64266945E-02-1.22376783E-06 4.16017824E-06
28 19-1.43740595E-01-6.76812466E-02 3.34837802E-03-7.78654982E-03-1.81262393E-06
28 20-1.25135503E-01-5.71224759E-02-8.42935080E-03-3.18099981E-03 4.85830833E-07
28 21 1.43736163E-01 6.76762429E-02-5.15032629E-03 6.73012143E-03 1.49772530E-06
28 22 2.54368272E-03-4.04622143E-03-2.39459075E-02-5.30629331E-02 1.36343189E-01
28 23 2.31307710E-05-1.00131390E-02 5.65438368E-02 7.23852672E-06 1.34891397E-02
28 24-1.27803323E-02-7.08807324E-04 1.08370737E-02-1.84350371E-07-3.80385700E-06
28 25 2.54212966E-03-4.00790672E-03-2.38846555E-02 9.30193050E-02-1.12976869E-01
28 26-3.26886634E-05 4.44150698E-02-3.64142396E-02-1.34442777E-05 1.52094984E-03
28 27-8.13570638E-04-7.07379198E-04 1.85861554E-02 2.38723996E-06-1.99225565E-06
28 28 1.43736543E-01 6.76797277E-02 3.34860402E-03-7.78625674E-03-1.79779645E-06
28 29-1.25254806E-01-5.71840241E-02-6.90521405E-03-5.79306014E-03-9.05374136E-08
28 30-6.98149891E-04-1.76233721E-02-2.41532686E-02-9.31031157E-02 2.17155483E-01
28 31 4.13935677E-05-2.94150439E-02 8.57846999E-02 1.47332838E-05 6.11847906E-03
28 32-6.73097332E-03 6.12494262E-04 1.93886637E-02 2.28388771E-06-3.51274501E-06
28 33-7.00283859E-04-1.76037745E-02-2.41279482E-02 1.43916561E-01-1.87413963E-01
28 34-5.06225197E-05 6.04500793E-02-6.75962861E-02-2.01134696E-05 1.06956349E-02
28 35-1.13086468E-02 6.13011900E-04 1.64271736E-02 1.24774649E-06-4.13281944E-06
28 36-1.43737039E-01-6.76767960E-02-5.15032840E-03 6.73003868E-03 1.47107707E-06
28 37 1.25135867E-01 5.71228905E-02-8.42952214E-03-3.18076278E-03 4.56156353E-07
28 38 1.25258830E-01 5.71858051E-02-6.90538182E-03-5.79314512E-03-9.98827611E-08
29  1-1.74564160E-03-9.22597245E-03 5.88046470E-03-1.64638363E-01-7.84545733E-02
29  2 8.79141496E-06-6.01998339E-02-3.62760643E-02 1.79247910E-06-1.56259001E-02
29  3 1.59151000E-02-2.89199886E-04 1.73159427E-02 4.85422699E-06 4.69702448E-07
29  4 1.34752559E-04 6.66666722E-03 1.28617141E-02 1.79196074E-01 1.25159146E-01
29  5-5.79602413E-06 8.13615576E-02 6.04721846E-02-2.15362204E-06-1.23169137E-02
29  6 1.31885369E-02-8.71623185E-04 1.07730794E-02 3.37906991E-06 9.64710099E-07
29  7-8.17208208E-07 3.13853639E-06 1.81452898E-05-1.88270625E-01-1.10421133E-01
29  8 8.07077215E-06-6.75777171E-02-3.96521765E-02 2.74762941E-06-2.07080232E-02
29  9 2.07082630E-02-2.39827510E-07 1.34373931E-02 5.16922469E-06 1.78820317E-06
29 10-8.91451570E-07 5.55044365E-06 2.40941893E-05 1.88271070E-01 1.10423307E-01
29 11-8.73225933E-06 6.75797069E-02 3.96513444E-02-3.20265714E-06-2.07078670E-02
29 12 2.07082183E-02-3.51290109E-07 1.34374329E-02 5.16923883E-06 1.82148404E-06
29 13-1.34675778E-04-6.65456169E-03-1.28471843E-02-1.96688637E-01-9.51591519E-02
29 14 1.14339934E-05-9.24916560E-02-4.14357337E-02 5.78916756E-06-1.50317316E-02
29 15 1.41602857E-02 8.71445864E-04 6.98075756E-03 3.47760253E-06 1.40411684E-06
29 16 1.74339436E-03 9.22241667E-03-5.89607631E-03 1.48907224E-01 1.05301929E-01
29 17-4.82114623E-06 6.10597719E-02 3.47825988E-02-3.38987157E-06-2.11466946E-02
29 18 2.08573434E-02 2.89351146E-04 6.53630685E-03 4.16855009E-06 2.68665755E-06
29 19 1.24247396E-02 3.98124975E-03 5.65384469E-03 3.70514766E-03-1.78462995E-07
29 20 1.50986903E-01 8.05449170E-02 4.16228392E-04 7.70643867E-03 1.07226947E-06
29 21-1.25985973E-02-4.07758824E-03 6.00133797E-03 3.11257846E-03-3.55063847E-07
29 22-1.34732262E-04-6.65309625E-03-1.28456040E-02 1.96690577E-01 9.51597224E-02
29 23-1.13882376E-05 9.24938756E-02 4.14363925E-02-5.85168206E-06-1.50317896E-02
29 24 1.41602934E-02 8.71496183E-04 6.98049063E-03 3.46722594E-06 1.41064743E-06
29 25 1.34895702E-04 6.66628365E-03 1.28602268E-02-1.79193969E-01-1.25163822E-01
29 26 4.46216395E-06-8.13618788E-02-6.04749463E-02 1.43763154E-06-1.23167951E-02
29 27 1.31884714E-02-8.71676287E-04 1.07737167E-02 3.39469750E-06 1.09770154E-06
29 28 1.24245523E-02 3.98069266E-03-5.65376033E-03-3.70525278E-03 1.77773705E-07
29 29-1.50902950E-01-8.04996155E-02-6.92078853E-03 3.41287331E-03 1.38971642E-06
29 30-1.74567194E-03-9.22591333E-03 5.88080687E-03 1.64637698E-01 7.84580629E-02
29 31-8.46472573E-06 6.01975149E-02 3.62788770E-02-1.76124551E-06-1.56255587E-02
29 32 1.59147297E-02-2.89170979E-04 1.73170333E-02 4.90828246E-06 6.05514747E-07
29 33 1.74341897E-03 9.22058491E-03-5.89759556E-03-1.48905060E-01-1.05306934E-01
29 34 3.83117490E-06-6.10588809E-02-3.47829229E-02 2.90872435E-06-2.11469547E-02
29 35 2.08576478E-02 2.89306867E-04 6.53624214E-03 4.16920507E-06 2.77600305E-06
29 36-1.26027310E-02-4.08000023E-03-6.00145880E-03-3.11251551E-03 3.08864018E-07
29 37 1.50991375E-01 8.05471846E-02-4.16600657E-04-7.70659182E-03-1.12690483E-06
29 38-1.50903032E-01-8.04997792E-02 6.92082353E-03-3.41298936E-03-1.40131582E-06
30  1-1.06446745E-03-5.97873568E-03-1.60369717E-02 7.97245075E-02-1.33422347E-01
30  2-3.38537139E-05 2.75056758E-02-5.43035693E-02-1.39261025E-05 3.68516440E-03
30  3-4.18041917E-03 4.95254777E-04 1.82228256E-02 2.11938477E-06-3.39949799E-06
30  4 1.33662387E-03 2.63057653E-02 2.26992801E-02-4.62365760E-02 1.61259352E-01
30  5 2.70247300E-05-3.43342337E-02 6.52259696E-02 1.24072284E-05 1.24543517E-02
30  6-1.29210308E-02 4.66679113E-04 2.48017222E-02 2.09215768E-06-5.58891552E-06
30  7-7.42288375E-04-3.62677788E-04 2.38417356E-02 1.37906080E-01-2.35271545E-01
30  8-5.34233437E-05 6.55092884E-02-1.11756514E-01-2.55285352E-05 1.23800032E-02
30  9-1.24350092E-02 5.50060474E-05 2.54970400E-02 2.14050822E-06-5.36676919E-06
30 10-7.42262132E-04-3.63348511E-04 2.38403775E-02-1.37903854E-01 2.35273127E-01
30 11 5.21862006E-05-6.55094302E-02 1.11757668E-01 2.46878413E-05 1.23794313E-02
30 12-1.24344250E-02 5.49936531E-05 2.54971596E-02 2.14034206E-06-5.30085104E-06
30 13 1.33691345E-03 2.63167268E-02 2.27100299E-02 1.18241451E-01-1.19140314E-01
30 14-3.64593057E-05 4.01695301E-02-6.18278483E-02-1.64222204E-05 1.15018382E-02
30 15-1.19681150E-02 4.66276745E-04 2.54254700E-02 2.15789578E-06-5.29041912E-06
30 16-1.06725951E-03-5.97544892E-03-1.60166276E-02-7.74952885E-02 1.34710626E-01
30 17 2.65687496E-05-3.39614485E-02 5.05058841E-02 9.73164070E-06 1.12005435E-02
30 18-1.16961228E-02 4.95579377E-04 1.33651815E-02 1.06899812E-07-3.86493227E-06
30 19-1.60477927E-01-9.25962491E-02 3.02656965E-03-5.42409015E-03-1.20931012E-06
30 20 7.73870353E-02 4.28654934E-02 5.92751488E-03 5.11099736E-04-8.15573138E-07
30 21-1.60446434E-01-9.25804607E-02 3.24263897E-03-5.29671277E-03-1.30496573E-06
30 22 1.33682195E-03 2.63176895E-02 2.27124163E-02-1.18244292E-01 1.19136427E-01
30 23 3.53540645E-05-4.01726461E-02 6.18248704E-02 1.57132729E-05 1.15020502E-02
30 24-1.19683017E-02 4.66251552E-04 2.54248600E-02 2.26901360E-06-5.37080958E-06
30 25 1.33659048E-03 2.63059322E-02 2.27001242E-02 4.62297526E-02-1.61258263E-01
30 26-2.79213524E-05 3.43295505E-02-6.52262035E-02-1.29976920E-05 1.24536237E-02
30 27-1.29202822E-02 4.66658490E-04 2.48016259E-02 2.11346261E-06-5.42118354E-06
30 28-1.60481094E-01-9.25978298E-02-3.02681402E-03 5.42416028E-03 1.14984197E-06
30 29 7.75629561E-02 4.29646740E-02 3.35423530E-03 4.91631959E-03 1.52634947E-07
30 30-1.06442736E-03-5.97914048E-03-1.60362462E-02-7.97162317E-02 1.33420294E-01
30 31 3.30300442E-05-2.75025270E-02 5.43039118E-02 1.33762718E-05 3.68522546E-03
30 32-4.18047145E-03 4.95245986E-04 1.82226278E-02 2.19250941E-06-3.27439529E-06
30 33-1.06719141E-03-5.97640444E-03-1.60160128E-02 7.74946541E-02-1.34703974E-01
30 34-2.79226167E-05 3.39612827E-02-5.05033282E-02-1.05355936E-05 1.12000120E-02
30 35-1.16955762E-02 4.95564142E-04 1.33652320E-02 2.44127750E-07-3.84871051E-06
30 36-1.60441163E-01-9.25774847E-02-3.24267765E-03 5.29634863E-03 1.23579329E-06
30 37 7.73871923E-02 4.28656896E-02-5.92735128E-03-5.11044345E-04 7.54113929E-07
30 38 7.75606015E-02 4.29634024E-02-3.35408307E-03-4.91619092E-03-2.10682242E-07
31  1 1.27016398E-07 3.76255274E-07-3.95539556E-06-2.95172678E-05 3.51366303E-05
31  2-2.23058672E-01-2.19915011E-05 2.03767635E-05-1.46083628E-01-1.20909363E-06
31  3 3.45628839E-06-2.24719477E-06-1.32436858E-06-5.15359708E-03-1.35583129E-02
31  4-1.60172425E-07-6.96982045E-07 6.55123691E-06-1.95669307E-05 1.94868711E-05
31  5-1.48830884E-01-1.47736013E-05 1.62201863E-05-9.92474672E-02 3.50963308E-06
31  6 6.46602147E-07-4.15623523E-06-2.98612142E-06 1.58234287E-02-1.94791964E-03
31  7 4.05004562E-08 4.01600575E-08-1.25934511E-06-1.61874533E-06 3.55387316E-06
31  8 2.78976175E-06 3.93110985E-06 5.15258828E-06-4.45898133E-08 3.15200836E-06
31  9-2.05047011E-06-1.10153825E-06-1.45131050E-06 1.43724639E-02 8.41487908E-03
31 10 4.18229216E-08-9.78416891E-08-1.35786174E-06 1.53054392E-06-3.70832971E-06
31 11-5.14258954E-06-3.81910497E-06-5.40521877E-06-1.25017858E-06 3.10280183E-06
31 12-2.01784606E-06-1.08495577E-06-1.43946765E-06 1.43724347E-02 8.41497582E-03
31 13 2.02785567E-07-1.04145891E-08-8.02891062E-06-2.11136513E-05 2.39815562E-05
31 14-1.48843451E-01-1.41047868E-05 2.00189843E-05-9.92545463E-02 1.25631893E-06
31 15-3.76562380E-06 2.50930487E-06 6.29475129E-07 6.04533163E-03 1.47534414E-02
31 16-1.87764280E-07-3.41502702E-07 6.25505147E-06-2.87927735E-05 3.12378106E-05
31 17-2.23067869E-01-1.54249590E-05 2.32084513E-05-1.46088460E-01-3.33274575E-06
31 18-3.57012146E-07 3.68975790E-06 2.25857983E-06-1.43445771E-02 2.14039929E-03
31 19 2.36164983E-06 3.48660041E-07 6.34286417E-07-6.26360115E-07 4.95224811E-03
31 20-1.57789454E-06-1.94211970E-06-1.05334221E-06 1.18642328E-06-7.92651467E-03
31 21 2.05755324E-06 2.14749777E-06-6.64408547E-07 7.39177593E-07-4.95196719E-03
31 22 1.98585109E-07 2.25845464E-08-7.99116572E-06 2.07178328E-05-2.48300656E-05
31 23 1.48843467E-01 1.39506914E-05-2.04842730E-05 9.92545468E-02 1.21848485E-06
31 24-3.80819353E-06 2.58970868E-06 5.63554219E-07 6.04541323E-03 1.47536043E-02
31 25-1.65346656E-07-2.93997870E-07 6.96531403E-06 1.88019755E-05-1.92977408E-05
31 26 1.48831721E-01 1.40418394E-05-1.61010032E-05 9.92479080E-02 3.43331729E-06
31 27 6.68815901E-07-4.10213319E-06-3.10626884E-06 1.58237100E-02-1.94791792E-03
31 28 2.04050324E-06 2.02652064E-07-6.53940532E-07 6.26898575E-07-4.95222550E-03
31 29-5.29500407E-07 7.28307029E-07-1.11134494E-06 1.04295782E-06-7.92662870E-03
31 30 1.29369413E-07 1.33104488E-07-4.07811982E-06 2.91174074E-05-3.64852988E-05
31 31 2.23060324E-01 2.14593016E-05-2.11750614E-05 1.46084548E-01-1.17702247E-06
31 32 3.48999831E-06-2.31297585E-06-1.38036610E-06-5.15363149E-03-1.35583008E-02
31 33-1.89886044E-07-2.10913664E-07 6.44691371E-06 2.82092737E-05-3.10544887E-05
31 34 2.23068946E-01 1.51053256E-05-2.31804130E-05 1.46089142E-01-3.26236966E-06
31 35-3.76714407E-07 3.63908407E-06 2.23036439E-06-1.43445810E-02 2.14037873E-03
31 36 2.52130393E-06 2.39470100E-06 6.60674867E-07-7.41778786E-07 4.95204019E-03
31 37-2.03220193E-06-2.19989940E-06 1.04455222E-06-1.22027253E-06 7.92651478E-03
31 38-5.95744804E-07 6.86380020E-07 1.10453763E-06-1.04178630E-06 7.92665473E-03
32  1 6.39646294E-08-3.51199736E-08-2.12077082E-06-1.43177287E-05 1.61412297E-05
32  2-1.09097305E-01-1.13406993E-05 1.07816825E-05-8.06490824E-02-4.11081125E-06
32  3-1.28423931E-06 5.39505057E-06 3.29158004E-06-1.79357526E-02 5.02803229E-03
32  4-9.16384602E-08-1.59730342E-07 2.27427794E-06-2.84104182E-05 3.19654189E-05
32  5-2.19039517E-01-2.22665611E-05 2.52092908E-05-1.65271926E-01 5.61059585E-07
32  6 2.72942900E-06-3.29048858E-06-1.81360613E-06 2.34313572E-03-1.07253098E-02
32  7 1.88510021E-08 1.69453037E-07-5.24528405E-07-2.35874920E-05 2.67830107E-05
32  8-1.82031598E-01-1.42218653E-05 1.81987500E-05-1.20599893E-01-2.66173441E-06
32  9-5.10892033E-06 7.77065474E-06 4.45860423E-06-1.17269434E-02 2.00268711E-02
32 10 2.45056489E-08-2.97808916E-07-9.17433808E-07 2.34038401E-05-2.70859782E-05
32 11 1.82030100E-01 1.46804149E-05-1.91212295E-05 1.20598874E-01-2.79018316E-06
32 12-5.08227360E-06 7.87245676E-06 4.32078511E-06-1.17271873E-02 2.00268935E-02
32 13 3.12485027E-08-1.28740727E-07-1.41519211E-06 2.94425222E-05-3.30362290E-05
32 14 2.19035348E-01 2.19857975E-05-2.42477539E-05 1.65265795E-01 1.91805722E-06
32 15 1.83593955E-06-3.75399677E-06-2.14000013E-06 8.20643341E-03-7.29117348E-03
32 16-3.92235686E-08 1.47084990E-07 1.75391058E-06 1.44066798E-05-1.60990210E-05
32 17 1.09089055E-01 1.15021318E-05-1.20750959E-05 8.06413296E-02 1.07279372E-06
32 18-4.68071340E-06 3.60791968E-06 1.75317723E-06 4.39208149E-03 1.81027812E-02
32 19-4.03266437E-07-3.52742367E-07-1.11109378E-06 1.28335293E-06-8.33080039E-03
32 20-6.94337287E-08-5.89044731E-07-5.30476264E-07 5.85375799E-07-3.99577111E-03
32 21 2.27169112E-07 4.63734937E-07-1.08270753E-06 1.19899032E-06-8.33095768E-03
32 22 3.26093353E-08-1.51125121E-07-1.67173311E-06-2.91495840E-05 3.36463963E-05
32 23-2.19035635E-01-2.15407856E-05 2.49025536E-05-1.65266019E-01 1.89118558E-06
32 24 1.86913023E-06-3.76031581E-06-2.07326772E-06 8.20651745E-03-7.29127861E-03
32 25-8.93017518E-08 1.34549341E-07 2.68683861E-06 2.75484462E-05-3.18293226E-05
32 26 2.19040029E-01 2.11368982E-05-2.50381769E-05 1.65272351E-01 5.26595562E-07
32 27 2.80463020E-06-3.33122577E-06-1.86828046E-06 2.34350669E-03-1.07252818E-02
32 28-3.63711326E-07-3.14982945E-07 1.11605163E-06-1.24583487E-06 8.33078013E-03
32 29 1.38154876E-07 3.46118814E-07 5.10003525E-07-5.71250601E-07 3.99544635E-03
32 30 6.17800595E-08-2.15214914E-07-2.07654728E-06 1.41666083E-05-1.66735114E-05
32 31 1.09099528E-01 1.08625042E-05-1.11463248E-05 8.06506677E-02-4.04262162E-06
32 32-1.30505384E-06 5.34767546E-06 3.23982414E-06-1.79358900E-02 5.02805503E-03
32 33-4.49521609E-08 3.01395246E-07 1.91910478E-06-1.43840301E-05 1.64518423E-05
32 34-1.09089211E-01-1.13987611E-05 1.24857061E-05-8.06415739E-02 1.08135509E-06
32 35-4.77398694E-06 3.69263185E-06 1.71043803E-06 4.39198289E-03 1.81029736E-02
32 36 3.31560689E-07 4.92671679E-07 1.03507417E-06-1.16392809E-06 8.33102030E-03
32 37-1.96088880E-07-6.41191013E-07 5.29196084E-07-6.15470793E-07 3.99585569E-03
32 38 6.61851928E-08 2.63840787E-07-4.94397421E-07 5.80141080E-07-3.99545591E-03
33  1-2.79704095E-08 3.66235357E-08 1.57468885E-06-2.79401955E-05 3.21056474E-05
33  2-2.14734379E-01-2.13649156E-05 2.73082799E-05-1.76296753E-01 1.19949980E-06
33  3 3.20972829E-06-4.40922809E-06-2.41157665E-06 5.13500016E-03-1.23666800E-02
33  4 3.62063069E-08 5.87358147E-08-8.65291960E-07-3.27555300E-07 1.16337407E-07
33  5-1.71077768E-03 1.00098531E-06-2.49395951E-07-1.39077819E-03 5.22528816E-06
33  6-3.47133780E-06-1.75395036E-06-1.66021606E-06 2.31109038E-02 1.35220909E-02
33  7-8.93486307E-08-1.29966591E-07 3.69231063E-06 3.39578541E-05-3.77244661E-05
33  8 2.58335446E-01 2.61369445E-05-2.70580027E-05 2.07854447E-01-1.68603376E-06
33  9-3.29090133E-06 4.97693509E-06 2.76908131E-06-7.63409618E-03 1.30460598E-02
33 10 1.19552989E-07 9.55350465E-08-4.21374357E-06 3.40780592E-05-3.83282932E-05
33 11 2.58336351E-01 2.60280246E-05-2.76499446E-05 2.07854987E-01 1.67774230E-06
33 12 3.28461598E-06-4.96235827E-06-2.83161990E-06 7.63380365E-03-1.30460748E-02
33 13-1.61228237E-07-2.95390618E-07 3.87081885E-06-2.53447712E-07 2.80720683E-07
33 14-1.65680992E-03-1.09075904E-06-3.22523449E-06-1.34586760E-03 5.31055269E-06
33 15-3.35959769E-06-1.95095500E-06-1.61027562E-06 2.31025065E-02 1.35351898E-02
33 16 1.73650665E-07 2.25142766E-07-4.69126768E-06-2.83208467E-05 3.17757123E-05
33 17-2.14701799E-01-2.54712195E-05 2.38298400E-05-1.76268039E-01-1.92399519E-06
33 18-2.79874257E-06 4.72273776E-06 2.51738628E-06-8.26864910E-03 1.05359268E-02
33 19 1.38574029E-07-7.37494458E-07-1.12226681E-09 8.69589458E-08-1.27465121E-04
33 20-5.79818736E-08 4.59111795E-07-1.08333807E-06 1.20688969E-06-8.18867018E-03
33 21 1.08397872E-07-2.11429515E-07-3.33859070E-08 3.77528295E-08-1.29453921E-04
33 22 1.53586997E-07 3.59185074E-07-3.77282597E-06-3.11686507E-07 1.81499519E-07
33 23-1.65881536E-03-9.51749975E-07-3.30828739E-06-1.34753255E-03-5.23154671E-06
33 24 3.40720965E-06 1.82433705E-06 1.59937364E-06-2.31022073E-02-1.35351689E-02
33 25-4.81554641E-08-1.73036576E-07 9.95386498E-07-5.43641890E-07 1.60726989E-07
33 26-1.71079271E-03 9.12910579E-07-4.12235772E-07-1.39038754E-03-5.16846566E-06
33 27 3.56753038E-06 1.60093528E-06 1.74772903E-06-2.31106753E-02-1.35219592E-02
33 28 4.97731308E-08 8.40839168E-07 6.32934587E-09 9.06265544E-08-1.27383721E-04
33 29 1.77981494E-07-5.90871588E-07-1.01084439E-06 1.28246188E-06-8.18735659E-03
33 30 3.55112405E-08 4.68833704E-08-1.70081385E-06-2.70736324E-05 3.28685242E-05
33 31-2.14731158E-01-2.07006946E-05 2.81717626E-05-1.76293894E-01-1.19280336E-06
33 32-3.24500463E-06 4.43780799E-06 2.41756909E-06-5.13505988E-03 1.23665012E-02
33 33-1.74487479E-07-4.13366929E-07 4.57229299E-06-2.77707035E-05 3.23728747E-05
33 34-2.14699943E-01-2.51738270E-05 2.44911605E-05-1.76266359E-01 1.86760493E-06
33 35 2.86521138E-06-4.73281630E-06-2.50313735E-06 8.26854170E-03-1.05356198E-02
33 36 3.24062707E-08 4.13000013E-07-3.98676449E-08 3.23055991E-08-1.29455137E-04
33 37 1.09678495E-07-4.40616596E-07-1.04257151E-06 1.24214577E-06-8.18849823E-03
33 38-1.69321953E-07 6.37998163E-07-9.98280356E-07 1.30039884E-06-8.18728066E-03
34  1 9.28115202E-08 1.25398791E-07-2.85708245E-06 2.02767036E-05-2.33654147E-05
34  2 1.56709313E-01 1.76864131E-05-2.32508265E-05 1.44528142E-01 4.93718813E-06
34  3 1.78398536E-06-6.72117349E-06-4.15941616E-06 2.21110443E-02-7.05953943E-03
34  4-7.78743062E-08 3.12116361E-08 1.82668944E-06 3.09894319E-05-3.46683511E-05
34  5 2.36997063E-01 2.53595972E-05-2.90606368E-05 2.03972775E-01-2.77453480E-06
34  6-4.08014706E-07 3.18254951E-06 2.07703930E-06-1.25782694E-02 1.57642085E-03
34  7 8.15179988E-08 3.95857546E-07-2.78119672E-06-5.89219276E-08 6.85434811E-08
34  8 3.53012593E-05-4.99614856E-07-1.29886589E-06 3.04023107E-05-5.06804447E-06
34  9 3.28114562E-06 1.78689885E-06 1.66999102E-06-2.21720525E-02-1.29818998E-02
34 10-8.80581837E-08-5.01058223E-07 2.70073449E-06-5.86223170E-08-9.17196072E-08
34 11 3.19318378E-05 1.85542131E-06-4.64586603E-08 2.79081388E-05 5.01282703E-06
34 12-3.26648552E-06-1.74634151E-06-1.67461415E-06 2.21721497E-02 1.29815752E-02
34 13 2.06685380E-08 1.09975455E-07-1.01404026E-07-3.17623176E-05 3.53051179E-05
34 14-2.36987042E-01-2.75018535E-05 3.07347309E-05-2.03959506E-01 1.06467131E-06
34 15-3.01566170E-06 1.95099038E-06 8.61702480E-07 4.78744668E-03 1.17442544E-02
34 16-7.10993187E-08-2.17170783E-07 1.53425772E-06-2.05919691E-05 2.33363330E-05
34 17-1.56755839E-01-1.75205890E-05 2.10370610E-05-1.44566486E-01-1.10155322E-06
34 18 5.91590509E-06-4.81435188E-06-2.37047381E-06-4.66566507E-03-2.27351882E-02
34 19 1.24102956E-07 3.99930004E-07-1.13369511E-06 1.33936327E-06-8.79961737E-03
34 20 9.76632704E-08-8.20110373E-07 7.68891003E-07-8.67430078E-07 5.89245781E-03
34 21-4.66192515E-09 2.50788119E-07 1.15008153E-06-1.30022919E-06 8.79986284E-03
34 22-6.61652504E-08-3.55248048E-07 1.99437187E-06-3.12572467E-05 3.59634749E-05
34 23-2.36986593E-01-2.80559057E-05 3.21020512E-05-2.03959040E-01-1.04051636E-06
34 24 3.08572718E-06-2.04521082E-06-8.33630870E-07-4.78758941E-03-1.17444522E-02
34 25 1.22624865E-07 4.33180796E-07-3.39601045E-06 2.99881633E-05-3.46965809E-05
34 26 2.36996434E-01 2.41563176E-05-2.77927546E-05 2.03972014E-01 2.69891961E-06
34 27 4.13526449E-07-3.11244606E-06-2.14968828E-06 1.25785320E-02-1.57638985E-03
34 28-1.19230188E-07 9.08418734E-08-1.15758146E-06 1.32844784E-06-8.79964486E-03
34 29-1.16987615E-07 3.87398982E-07-7.87120744E-07 8.93812774E-07-5.89415085E-03
34 30-1.26211808E-07-4.24291569E-07 3.88482344E-06 2.00842450E-05-2.39873290E-05
34 31 1.56710004E-01 1.69390787E-05-2.46335676E-05 1.44528825E-01-4.84540781E-06
34 32-1.79717697E-06 6.64258478E-06 4.13677008E-06-2.21111421E-02 7.05963780E-03
34 33 1.08211227E-07 4.18803217E-07-2.64737957E-06-2.04249740E-05 2.37927784E-05
34 34-1.56757155E-01-1.64276951E-05 2.13537278E-05-1.44567932E-01 1.07454304E-06
34 35-6.01861129E-06 4.94406825E-06 2.30972995E-06 4.66559584E-03 2.27352737E-02
34 36 8.75664449E-08-5.38416107E-07 1.10632852E-06-1.29937787E-06 8.79987477E-03
34 37-9.73416958E-08 1.08311797E-06 7.58235840E-07-8.94275921E-07 5.89245955E-03
34 38 6.69042065E-08-7.26973857E-07-7.90264868E-07 9.11271899E-07-5.89420193E-03
35  1-5.60411525E-08 4.41971133E-08 2.19045649E-06 2.04218172E-05-2.31970471E-05
35  2 1.56066112E-01 3.28278631E-05-3.55232166E-05 2.38064680E-01-6.00978557E-06
35  3-2.11610561E-06 8.12589118E-06 5.02259806E-06-2.66559346E-02 8.28934513E-03
35  4 5.89204898E-08-2.36839200E-07-3.24120749E-06-3.03987830E-05 3.38419052E-05
35  5-2.31651002E-01-4.53259332E-05 5.28926211E-05-3.58040684E-01-1.80681548E-06
35  6 7.56751838E-07 1.05006364E-06 8.14056320E-07-7.84316729E-03-2.94889923E-03
35  7-1.95765822E-08 1.93431826E-07 1.37245332E-06-2.93998294E-07 2.39148529E-07
35  8-2.96307063E-05-8.96311725E-07 5.99556399E-07-5.03776208E-05 6.24950068E-06
35  9-4.09422804E-06-2.15527263E-06-2.11241547E-06 2.76332765E-02 1.61837265E-02
35 10 2.54752251E-08 2.13392983E-07-5.43535546E-07 3.71829989E-07-2.47012529E-07
35 11 2.98657907E-05 5.37990979E-07 1.17226870E-06 5.11213310E-05 6.14364869E-06
35 12-4.06561207E-06-2.07803662E-06-2.07668696E-06 2.76331014E-02 1.61838742E-02
35 13-1.03331563E-07-3.26448318E-07 2.58711741E-06-3.13045153E-05 3.44661140E-05
35 14-2.31644022E-01-4.84786399E-05 5.09088420E-05-3.58024508E-01-1.45593426E-06
35 15 1.45817854E-06-2.24428105E-09 2.85413098E-07-6.40290401E-03-5.39128957E-03
35 16 9.85819563E-08 3.29085497E-07-2.22838471E-06 2.06497216E-05-2.32329291E-05
35 17 1.56001335E-01 3.01128510E-05-3.72314284E-05 2.37953492E-01-1.46161229E-06
35 18 7.06091853E-06-5.59930624E-06-2.83672324E-06-5.81618902E-03-2.73068443E-02
35 19-3.56118515E-07 1.62228034E-07 1.39398315E-06-1.69630433E-06 1.07842812E-02
35 20-1.48802842E-07-4.07883079E-07 1.06887421E-06-1.26364269E-06 8.37870283E-03
35 21-4.12779133E-08 8.58026168E-07-1.43200789E-06 1.60080362E-06-1.07844975E-02
35 22-4.55966585E-08 1.07464531E-07 2.47890188E-06 3.06729788E-05-3.50998133E-05
35 23 2.31646608E-01 4.81685324E-05-5.31495253E-05 3.58029384E-01-1.44819415E-06
35 24 1.47385526E-06-2.56611098E-08 3.06968790E-07-6.40300788E-03-5.39160985E-03
35 25 3.87735957E-08 2.03716030E-07-1.66674521E-06 2.92463945E-05-3.40933379E-05
35 26 2.31652863E-01 4.47724662E-05-5.30944504E-05 3.58044582E-01-1.78757163E-06
35 27 7.89745978E-07 9.97825655E-07 8.30470972E-07-7.84338765E-03-2.94879116E-03
35 28-3.11479135E-07 1.25296824E-06-1.41530715E-06 1.67108191E-06-1.07841229E-02
35 29-2.98224883E-07-8.14723273E-07 1.17421435E-06-1.18434162E-06 8.37594076E-03
35 30-5.51692032E-08 3.22558120E-08 1.21722884E-06-1.96495238E-05 2.37134951E-05
35 31-1.56067659E-01-3.13073329E-05 3.70013805E-05-2.38067373E-01-5.90096818E-06
35 32-2.17268063E-06 8.07364882E-06 5.05041411E-06-2.66563080E-02 8.28959206E-03
35 33 4.24777293E-08 2.02831636E-07-7.28214881E-07-2.03209993E-05 2.37002225E-05
35 34-1.56003752E-01-3.06318931E-05 3.78177267E-05-2.37957486E-01-1.44631880E-06
35 35 7.20304543E-06-5.75672663E-06-2.73677287E-06-5.81613730E-03-2.73072168E-02
35 36-3.86619775E-07 4.33360633E-07 1.35809403E-06-1.58289723E-06 1.07846576E-02
35 37-4.02635594E-07-1.12306110E-06-1.04829348E-06 1.30323799E-06-8.37886717E-03
35 38-3.86104281E-07-6.59889869E-07-1.14340691E-06 1.21624195E-06-8.37605874E-03
36  1-1.12800756E-07-2.37306044E-07 3.68707705E-06 2.81480993E-05-3.21791389E-05
36  2 2.16343329E-01 5.27400947E-05-5.59938244E-05 3.99739384E-01 2.30745844E-06
36  3 3.55323508E-06-5.86069352E-06-3.28434708E-06 9.88007862E-03-1.36327266E-02
36  4 1.33729460E-07 2.70637619E-07-4.53000246E-06 2.57674419E-08-1.81604422E-07
36  5 4.80002765E-04-2.08820634E-06-6.21823259E-07-1.85766879E-02-6.89989296E-06
36  6 4.58532981E-06 2.31456315E-06 2.13747490E-06-3.00505319E-02-1.79526568E-02
36  7 3.97873057E-08 2.84121487E-07-3.47499109E-07-3.37022842E-05 3.76085529E-05
36  8-2.55549390E-01-5.69607667E-05 5.60402672E-05-4.03993997E-01-2.58852772E-06
36  9-4.96482507E-06 7.55335279E-06 4.26789047E-06-1.13714129E-02 1.94124051E-02
36 10 2.11623074E-08-2.24966376E-08 6.85484105E-07 3.36253244E-05-3.77559323E-05
36 11 2.55550268E-01 5.82257768E-05-5.86604051E-05 4.03995384E-01-2.62266921E-06
36 12-4.89154730E-06 7.51421650E-06 4.23692311E-06-1.13714714E-02 1.94122212E-02
36 13-6.27517822E-08 1.03203527E-07 4.42320566E-06-8.73477530E-08 3.87794747E-08
36 14-4.08927929E-04 4.56871990E-06-3.07432928E-06 1.86944078E-02 6.97088079E-06
36 15-4.43806199E-06-2.53281879E-06-2.21211377E-06 3.03628214E-02 1.74248742E-02
36 16 9.02309939E-08 1.23698349E-07-3.10477519E-06-2.85034187E-05 3.21256018E-05
36 17-2.16383552E-01-5.51808282E-05 6.08973553E-05-3.99804622E-01 1.53442286E-06
36 18 3.92957777E-06-5.46400063E-06-2.96984085E-06 7.05348610E-03-1.52797222E-02
36 19-2.10177855E-07-5.93176954E-07 4.93310970E-08-7.55247386E-08 2.78418771E-04
36 20-1.36085586E-09 1.72982108E-06 1.45484105E-06-1.66702035E-06 1.11134053E-02
36 21-6.18287337E-08-1.55869683E-06 2.13299474E-08-1.28679402E-08 2.80897266E-04
36 22-5.89531863E-08 6.94491640E-08 3.99516246E-06 3.31371282E-07 7.07824532E-08
36 23 4.08361603E-04-4.30573282E-06 3.82036950E-06-1.86960594E-02 6.89215479E-06
36 24-4.51794844E-06-2.37420634E-06-2.25550626E-06 3.03624961E-02 1.74248307E-02
36 25 1.21395828E-07 4.67863795E-07-3.52887891E-06-3.52000158E-07-1.28927748E-07
36 26-4.81066784E-04 1.01050325E-06 5.26236998E-07 1.85762944E-02-6.75235962E-06
36 27 4.61836034E-06 2.13399928E-06 2.27413123E-06-3.00503184E-02-1.79525882E-02
36 28-1.88003153E-08-5.41256702E-07-6.16853494E-08 7.11602115E-08-2.78617144E-04
36 29-5.63834967E-08-1.41969510E-06-1.42426564E-06 1.61830091E-06-1.11146696E-02
36 30-1.33588562E-07-1.48711121E-07 4.61866066E-06-2.73928765E-05 3.29798789E-05
36 31-2.16340686E-01-5.15365024E-05 5.76552248E-05-3.99734631E-01 2.25822070E-06
36 32 3.60226070E-06-5.86048140E-06-3.24826114E-06 9.87996744E-03-1.36325678E-02
36 33 5.99967034E-08 2.16257634E-07-2.47630926E-06 2.80762265E-05-3.28938592E-05
36 34 2.16381213E-01 5.44683043E-05-6.18544167E-05 3.99800849E-01 1.45945682E-06
36 35 4.04580368E-06-5.50526050E-06-2.94435965E-06 7.05344282E-03-1.52794369E-02
36 36-2.13882624E-07-2.33822552E-06 1.14833941E-08 2.12260462E-08-2.80851683E-04
36 37-2.13211414E-07 1.30211102E-06-1.39522804E-06 1.70663653E-06-1.11131434E-02
36 38-2.68325058E-07-2.17379061E-06 1.40304231E-06-1.65324633E-06 1.11145275E-02
37  1-4.75443881E-07 1.07150364E-08 1.59738716E-05-1.20088169E-05 1.19546237E-05
37  2-8.61827350E-02-2.76703597E-05 3.07454419E-05-2.20225879E-01 4.41648257E-06
37  3 2.79605329E-06-7.21253586E-06-4.30693284E-06 1.92052172E-02-1.04775883E-02
37  4-3.81090564E-07-3.65540607E-07 8.77551086E-06 2.69919330E-05-3.25168328E-05
37  5 2.05165897E-01 7.26156783E-05-7.46452986E-05 4.79380036E-01 1.04599124E-06
37  6 4.58157638E-06-5.62756761E-06-2.68934198E-06 4.43506219E-03-1.74162161E-02
37  7-4.29125975E-08 6.36328865E-07-2.13964008E-06-2.66738195E-05 2.99244384E-05
37  8-2.02766955E-01-5.93554262E-05 7.11401699E-05-4.06990593E-01 4.27374866E-06
37  9 7.78485626E-06-1.20586049E-05-7.46223555E-06 1.83007268E-02-3.12587925E-02
37 10 2.13335555E-07 1.63726617E-06-1.00549936E-05-2.64640429E-05 2.95364244E-05
37 11-2.02766706E-01-4.18808878E-05 6.23982559E-05-4.06990531E-01-4.87066424E-06
37 12-7.60676936E-06 1.24774336E-05 6.75644231E-06-1.83013504E-02 3.12584925E-02
37 13-5.36789752E-07-1.20815314E-06 1.58961695E-05 2.55635358E-05-2.99708129E-05
37 14 2.05143216E-01 6.88863824E-05-7.23840357E-05 4.79344179E-01-2.57338821E-06
37 15-3.18996762E-06 5.76335583E-06 3.58571696E-06-1.30224078E-02 1.23877339E-02
37 16-1.02448804E-07 4.75048868E-07 1.92035405E-06-1.21859885E-05 1.26920817E-05
37 17-8.61380395E-02-3.60754574E-05 3.32903007E-05-2.20149814E-01-1.14997282E-07
37 18-5.53423134E-06 5.64922862E-06 2.70429122E-06 2.59241049E-04 2.18777765E-02
37 19-1.56948500E-06-3.02709277E-05 2.02565732E-06-2.19536055E-06 1.34588483E-02
37 20-6.66563611E-07-8.94834071E-06-6.71847420E-07 4.89997887E-07-4.25010831E-03
37 21-5.14849193E-08-1.21097256E-05 1.61287805E-06-2.12956359E-06 1.34607798E-02
37 22-7.09594516E-07 1.10277419E-06 2.25275322E-05 2.90448685E-05-3.39918851E-05
37 23 2.05140919E-01 6.54835532E-05-8.99023614E-05 4.79338822E-01 3.11247586E-06
37 24 3.13232737E-06-6.24480323E-06-3.26781663E-06 1.30225364E-02-1.23876486E-02
37 25-5.48030026E-07 1.10536291E-06 1.35695549E-05 2.48711156E-05-2.73447658E-05
37 26 2.05163684E-01 5.11809632E-05-5.81609603E-05 4.79376115E-01-8.28534566E-07
37 27-4.58546124E-06 5.41399581E-06 3.15743844E-06-4.43519218E-03 1.74161617E-02
37 28 5.08905249E-07-2.63969006E-06 1.57289994E-06-1.98663306E-06 1.34588893E-02
37 29-5.01057627E-07-8.90561447E-06-5.10536877E-07 6.36553173E-07-4.24772840E-03
37 30-7.15655925E-07 1.02828158E-06 2.50798833E-05-8.91300405E-06 1.58258029E-05
37 31-8.61819838E-02-2.43002645E-05 4.17815227E-05-2.20225919E-01-4.06586477E-06
37 32-2.80511389E-06 6.87097866E-06 3.90266575E-06-1.92048093E-02 1.04776855E-02
37 33-7.90907588E-07 1.13620514E-06 2.71757255E-05-7.62145540E-06 1.35345497E-05
37 34-8.61353737E-02-1.68962121E-05 3.12711425E-05-2.20144869E-01-1.89796478E-07
37 35 6.01463417E-06-5.82483769E-06-2.75563279E-06-2.58895450E-04-2.18775673E-02
37 36-1.68054934E-06-2.72435850E-05 1.67003234E-06-1.69141204E-06 1.34607378E-02
37 37-1.38924323E-06-2.68783572E-05-4.12209289E-07 8.85457360E-07-4.25017111E-03
37 38-1.57244001E-06-3.02575082E-05-1.49458388E-07 7.00765474E-07-4.24755902E-03
38  1 1.96741551E-02-2.08912358E-02-6.38816503E-01 5.39299543E-02 6.98721225E-02
38  2 1.45481561E-06 1.01991258E-01 2.62938998E-01 2.09289388E-05-4.53501355E-03
38  3-3.38796310E-04 4.87380986E-03 5.36995640E-03 2.74818347E-06-1.88821212E-06
38  4 1.77771923E-02-1.23089695E-02-5.31760528E-01-2.76880182E-02 8.90989791E-02
38  5 2.21905912E-05-3.04161787E-01 2.17628514E-01 8.44889893E-05-2.86137336E-03
38  6-4.21845514E-03 7.07982849E-03-6.76913404E-03 6.13889088E-07-1.51879663E-06
38  7-2.25414685E-03-3.82746261E-02 1.70424245E-01 5.77550399E-03-9.87109444E-03
38  8-8.06609687E-06 1.35949084E-01-2.31803440E-01-6.42312826E-05 6.72250422E-03
38  9-3.45722942E-03-3.26527480E-03 1.04709983E-02 5.26256390E-07-2.22032175E-06
38 10-2.25401032E-03-3.82747218E-02 1.70418489E-01-5.77644460E-03 9.87060652E-03
38 11-2.95800738E-06-1.35952424E-01 2.31801446E-01 4.13042160E-05 6.72235285E-03
38 12-3.45712866E-03-3.26522419E-03 1.04711703E-02-4.84030752E-07-5.25867289E-07
38 13 1.77796562E-02-1.23021126E-02-5.31937638E-01 6.41622998E-02-6.77416370E-02
38 14-1.31740204E-05 4.08646922E-02-3.71707007E-01-4.80713271E-05-8.90225577E-03
38 15 1.82064041E-03 7.08161536E-03-2.85598644E-03 1.73855968E-06-2.06388995E-07
38 16 1.96738959E-02-2.08837861E-02-6.38741906E-01 8.73316955E-02 1.28240438E-02
38 17-1.20794865E-05 2.79230356E-01-3.97847916E-02-4.92556196E-05 2.62631817E-03
38 18-7.50080165E-03 4.87448348E-03 7.27144575E-04 4.61326034E-07-1.59664232E-06
38 19 1.28594723E-02 6.65527071E-01-8.03248576E-03 3.34336009E-03 1.97307420E-06
38 20 3.16439975E-02 7.06594316E-01 5.12146125E-03 6.71492090E-03 2.54909266E-07
38 21 1.28614545E-02 6.65569015E-01 1.01243013E-03 8.63899741E-03 1.48252255E-06
38 22 1.77795586E-02-1.23020441E-02-5.31933572E-01-6.41624841E-02 6.77413977E-02
38 23 2.45110638E-05-4.08610365E-02 3.71710721E-01 7.57251538E-05-8.90211402E-03
38 24 1.82053300E-03 7.08158102E-03-2.85599724E-03 2.42209284E-06-9.25273059E-07
38 25 1.77770534E-02-1.23084677E-02-5.31757961E-01 2.76875331E-02-8.90980433E-02
38 26-1.11997790E-05 3.04160344E-01-2.17626704E-01-5.63241106E-05-2.86129920E-03
38 27-4.21846840E-03 7.07976760E-03-6.76924283E-03 3.18550181E-07-5.25702728E-07
38 28 1.28592604E-02 6.65526672E-01 8.03249936E-03-3.34331056E-03-1.23592471E-06
38 29 3.16465980E-02 7.06575119E-01 8.36149471E-03 1.18088898E-03-1.02677248E-06
38 30 1.96742198E-02-2.08912007E-02-6.38820188E-01-5.39313974E-02-6.98725319E-02
38 31-6.24051584E-06-1.02000769E-01-2.62936148E-01-3.46837468E-05-4.53507916E-03
38 32-3.38764754E-04 4.87384391E-03 5.37001603E-03 1.68738961E-06-1.34453351E-06
38 33 1.96738879E-02-2.08840271E-02-6.38743925E-01-8.73324918E-02-1.28254640E-02
38 34 7.01952522E-06-2.79234384E-01 3.97865204E-02 3.65604451E-05 2.62625477E-03
38 35-7.50073817E-03 4.87448340E-03 7.27326467E-04 4.39888591E-07-2.79729019E-06
38 36 1.28617144E-02 6.65566717E-01-1.01236281E-03-8.63895352E-03-7.63905308E-07
38 37 3.16441163E-02 7.06598311E-01-5.12150506E-03-6.71492940E-03-5.07805383E-07
38 38 3.16466026E-02 7.06581057E-01-8.36157069E-03-1.18092591E-03 7.59514692E-07
39  1 1.69897264E-02 2.08571494E-02-7.70280709E-01 1.61127990E-02 4.16081360E-02
39  2 3.86199157E-06-2.47315428E-01-1.75347959E-02 2.86432162E-05-3.96505107E-03
39  3-4.63642095E-03 8.60147202E-03-1.68986661E-03 1.72791121E-06-2.02676145E-06
39  4 1.01310038E-02-3.86541226E-02-4.62079072E-01-6.09536441E-02 1.02420350E-01
39  5 2.37190641E-05-8.62790423E-01 5.92878992E-01 2.01673276E-04-2.02385335E-03
39  6 2.68123901E-03-6.57385657E-04 5.68600305E-04 3.19434821E-07 4.92093233E-07
39  7 2.82911533E-02 7.30382573E-02-1.09021586E+00-2.45310391E-02 4.16913567E-02
39  8 8.98963648E-06 6.29142626E-01-1.08046398E+00-2.43574237E-04-2.58350641E-04
39  9-1.89180175E-02 1.91763682E-02 1.97710133E-02 5.87001896E-06-9.19266849E-06
39 10-2.82912100E-02-7.30383607E-02 1.09022481E+00-2.45309880E-02 4.16913340E-02
39 11 8.56108542E-06 6.29160639E-01-1.08044817E+00-2.42718168E-04 2.58414890E-04
39 12 1.89180021E-02-1.91764170E-02-1.97710246E-02-5.82896014E-06 9.14540124E-06
39 13-1.03180105E-02 3.97151569E-02 4.68254020E-01-5.98092850E-02 1.04444510E-01
39 14 2.40734502E-05-9.74995150E-02 1.04796046E+00 1.70583602E-04-2.03532571E-03
39 15 1.33325723E-03 7.02068479E-04 2.18261216E-03 6.04146622E-07-3.68224632E-08
39 16-1.75759850E-02-2.00870073E-02 7.90211448E-01-4.74559537E-02 6.39749913E-03
39 17 7.05086525E-06 1.24755053E-01 2.07597052E-01 1.35429036E-05 5.83607995E-03
39 18 2.94062960E-03-8.77670955E-03 6.10971015E-04-2.12050469E-06 1.99924292E-06
39 19 2.20912019E-02 1.17421606E+00-9.01299504E-03 3.93285767E-03 1.84153748E-06
39 20 1.51258479E-03 1.91194995E-01 6.87721445E-03 6.04752330E-03 2.58153369E-08
39 21 2.13814313E-02 1.16046132E+00 1.10067219E-03 9.72257261E-03 1.32529599E-06
39 22 1.03174010E-02-3.97161465E-02-4.68218841E-01-5.98091285E-02 1.04443096E-01
39 23 2.41955660E-05-9.74940620E-02 1.04798145E+00 1.73467369E-04 2.03524882E-03
39 24-1.33271911E-03-7.02529702E-04-2.18277300E-03-6.01116503E-07 4.45926236E-08
39 25-1.01302638E-02 3.86556693E-02 4.62047641E-01-6.09528555E-02 1.02419251E-01
39 26 2.35664960E-05-8.62803454E-01 5.92889455E-01 1.97860330E-04 2.02352478E-03
39 27-2.68143743E-03 6.57912643E-04-5.68153105E-04-2.23827268E-07-5.61363368E-07
39 28-2.20901580E-02-1.17421246E+00-9.01327997E-03 3.93313639E-03 1.87048113E-06
39 29-1.84797886E-03-2.17618238E-01-9.02142365E-03-3.06111076E-03 6.80802994E-07
39 30-1.69901625E-02-2.08589129E-02 7.70303394E-01 1.61123539E-02 4.16077016E-02
39 31 3.89667127E-06-2.47334093E-01-1.75530751E-02 2.91908064E-05 3.96553798E-03
39 32 4.63643310E-03-8.60197109E-03 1.68948880E-03-1.69216451E-06 2.10206028E-06
39 33 1.75766299E-02 2.00894991E-02-7.90238088E-01-4.74547363E-02 6.39752179E-03
39 34 7.05649633E-06 1.24782032E-01 2.07608961E-01 1.38940098E-05-5.83586607E-03
39 35-2.94138621E-03 8.77725228E-03-6.10870166E-04 2.10861407E-06-2.04107858E-06
39 36-2.13822211E-02-1.16047319E+00 1.10074603E-03 9.72223179E-03 1.33022146E-06
39 37-1.51216079E-03-1.91177617E-01 6.87732922E-03 6.04754880E-03 3.71882658E-08
39 38 1.84791179E-03 2.17598020E-01-9.02140117E-03-3.06120981E-03 6.69891797E-07
40  1-2.07633956E-02 2.65207214E-02 7.06854185E-01-5.38267592E-02-1.01918846E-01
40  2-8.99017422E-06-1.78531699E-01-3.61246188E-01-3.27970984E-05 4.23392608E-03
40  3 2.00493223E-03-6.23885831E-03 1.91922457E-03-1.03256413E-06 1.05107138E-06
40  4-6.87090446E-03 3.73464427E-02 2.33372358E-01 3.11160969E-02-3.08742812E-02
40  5-6.04966244E-06 1.35082498E-01-1.74200378E-01-3.67112172E-05 4.10410794E-03
40  6-5.57965003E-03 1.47554210E-03 1.58937894E-03-9.63648064E-08-1.65312708E-06
40  7-4.02537952E-04-1.04564427E-03 1.54469618E-02-5.78219216E-03-4.19676041E-03
40  8-2.77151902E-06-1.77792678E-01-8.31610550E-02 4.80390044E-06-1.47406446E-02
40  9 1.50141614E-02-2.73516832E-04 9.26351251E-03 3.82774086E-06 1.00489602E-06
40 10 4.02144705E-04 1.04466598E-03-1.54321638E-02-5.78190559E-03-4.19739177E-03
40 11-2.44722105E-06-1.77804328E-01-8.31659224E-02 4.92447385E-06 1.47409020E-02
40 12-1.50141784E-02 2.73276371E-04-9.26333672E-03-3.86396622E-06-1.00540222E-06
40 13-6.56989080E-03 3.62388638E-02 2.19786352E-01-9.99729039E-03 3.92664730E-02
40 14 1.00360985E-05-8.33535621E-02 1.73075254E-01 4.47012336E-05-2.03195568E-03
40 15 5.68933100E-04 1.46302258E-03 5.53559468E-03 1.18961959E-06-6.74746759E-07
40 16-2.02730506E-02 2.70823792E-02 6.84606473E-01-1.13908979E-01 2.76668920E-03
40 17 1.41371361E-05-4.05895952E-01 1.49956543E-02 5.15422915E-05 3.79259410E-03
40 18 2.20335785E-03-5.99595195E-03 2.08276533E-03-1.14126510E-06 1.46042633E-06
40 19 2.45818705E-02 4.62759986E-01 3.04073546E-04 4.76810497E-03 8.91507537E-07
40 20-1.17800739E-02-9.25639650E-01-7.33523125E-03-1.12918080E-02-7.64409721E-07
40 21-2.52028807E-02-4.96171252E-01 4.27594160E-03-2.35012460E-03-7.21568402E-07
40 22 6.56989428E-03-3.62381214E-02-2.19795591E-01-9.99628446E-03 3.92653944E-02
40 23 1.03525958E-05-8.33365610E-02 1.73066980E-01 4.50342194E-05 2.03183967E-03
40 24-5.69005945E-04-1.46283373E-03-5.53588231E-03-1.16771700E-06 6.67326837E-07
40 25 6.87049588E-03-3.73460965E-02-2.33364386E-01 3.11154760E-02-3.08717881E-02
40 26-5.73104827E-06 1.35083266E-01-1.74193001E-01-3.52706175E-05-4.10417806E-03
40 27 5.57985664E-03-1.47567858E-03-1.58989249E-03 3.54656502E-08 1.64889968E-06
40 28-2.45820275E-02-4.62773792E-01 3.04138522E-04 4.76815562E-03 8.53114607E-07
40 29-1.17262659E-02-9.19590229E-01-1.31847491E-02-7.80761920E-04 1.56413444E-06
40 30 2.07635762E-02-2.65205808E-02-7.06866407E-01-5.38281036E-02-1.01919388E-01
40 31-9.74967156E-06-1.78542413E-01-3.61240542E-01-3.60618625E-05-4.23408110E-03
40 32-2.00485189E-03 6.23893299E-03-1.91917534E-03 9.48996225E-07-1.14800259E-06
40 33 2.02727999E-02-2.70835648E-02-6.84602249E-01-1.13910266E-01 2.76559731E-03
40 34 1.39362229E-05-4.05913392E-01 1.49982066E-02 5.14047901E-05-3.79263116E-03
40 35-2.20309857E-03 5.99572973E-03-2.08255970E-03 1.10387954E-06-1.51879759E-06
40 36 2.52031614E-02 4.96159612E-01 4.27578528E-03-2.34995652E-03-6.87478044E-07
40 37 1.17802127E-02 9.25643039E-01-7.33520909E-03-1.12918893E-02-8.42872365E-07
40 38 1.17265234E-02 9.19606317E-01-1.31848454E-02-7.80813981E-04 1.53376297E-06
41  1-1.03873442E-02 3.60944615E-02 5.54290279E-01-1.07664816E-02-7.60921460E-02
41  2-9.91034539E-06-1.58576151E-01-5.33488103E-01-5.87818445E-05-8.02853434E-03
41  3 9.39161074E-03-1.36307640E-03 4.86766215E-03 1.80233271E-06 1.15960042E-06
41  4 9.30014424E-03-4.63740149E-02-4.43458473E-01-3.35868649E-02 6.78163798E-02
41  5 1.46745068E-05-2.29941367E-01 6.43536522E-01 1.25698595E-04 7.71997143E-03
41  6-8.64196280E-03 9.21991366E-04 1.37534422E-02 9.46457586E-07-3.42771189E-06
41  7 8.50648699E-03 2.82575155E-02-3.75729342E-01 1.55249423E-02-2.65149723E-02
41  8-6.00504302E-06 4.50452351E-02-7.63420280E-02-1.82804591E-05-7.98450990E-03
41  9-3.35619986E-05 8.01807190E-03-8.18133740E-03 1.14913982E-06-2.81944494E-07
41 10 8.50694918E-03 2.82584548E-02-3.75745074E-01-1.55237792E-02 2.65158551E-02
41 11 6.10176969E-06-4.50456129E-02 7.63508058E-02 1.71665018E-05-7.98427197E-03
41 12-3.41464791E-05 8.01841845E-03-8.18152652E-03 1.18550247E-06-3.31195358E-07
41 13 9.31600505E-03-4.63520702E-02-4.44209744E-01 4.27097441E-02-6.25062058E-02
41 14-1.46527815E-05 4.48582634E-01-5.15216089E-01-1.36433989E-04 5.43787478E-03
41 15-6.36985263E-03 9.31977843E-04 1.52319342E-02 1.64462604E-06-3.33761041E-06
41 16-1.03912956E-02 3.60469626E-02 5.54495185E-01-7.15776341E-02 2.78557499E-02
41 17 1.31404347E-05-5.42207494E-01 1.22807636E-01 8.93915005E-05 8.80971285E-03
41 18-7.43982717E-03-1.36988568E-03-6.05042954E-03-2.42431551E-06-2.08094669E-07
41 19-1.40454095E-02 9.34619458E-01-7.11648284E-03 9.12106864E-03 2.35943854E-06
41 20 4.91598246E-03-8.73269037E-01-3.49911923E-03-1.22802717E-02-1.34209524E-06
41 21-1.40297062E-02 9.34531848E-01-4.46678602E-03 1.06627591E-02 2.14120150E-06
41 22 9.31642712E-03-4.63533124E-02-4.44228149E-01-4.27102563E-02 6.25085337E-02
41 23 1.48010348E-05-4.48575318E-01 5.15233977E-01 1.37430794E-04 5.43806502E-03
41 24-6.37001681E-03 9.31951788E-04 1.52318979E-02 1.67564570E-06-3.31385495E-06
41 25 9.29994298E-03-4.63766982E-02-4.43458962E-01 3.35883643E-02-6.78174756E-02
41 26-1.43138000E-05 2.29973854E-01-6.43548580E-01-1.24320684E-04 7.72000594E-03
41 27-8.64164796E-03 9.21642016E-04 1.37538406E-02 9.33188943E-07-3.32631401E-06
41 28-1.40467520E-02 9.34591301E-01 7.11641565E-03-9.12072135E-03-2.34895872E-06
41 29 4.91890714E-03-8.72595044E-01-1.24165281E-02 2.95967667E-03 2.03498217E-06
41 30-1.03869105E-02 3.60947752E-02 5.54260425E-01 1.07677010E-02 7.60922782E-02
41 31 1.02058681E-05 1.58603965E-01 5.33489380E-01 6.07765552E-05-8.02866417E-03
41 32 9.39139625E-03-1.36273208E-03 4.86783494E-03 1.82286788E-06 1.24144876E-06
41 33-1.03908329E-02 3.60467407E-02 5.54469526E-01 7.15769135E-02-2.78551441E-02
41 34-1.30260605E-05 5.42202571E-01-1.22803927E-01-8.88971945E-05 8.81003592E-03
41 35-7.44024384E-03-1.36979207E-03-6.05044075E-03-2.43872291E-06-2.35217671E-07
41 36-1.40286329E-02 9.34569292E-01 4.46700995E-03-1.06628853E-02-2.10298507E-06
41 37 4.91501926E-03-8.73269812E-01 3.49894371E-03 1.22801636E-02 1.39144988E-06
41 38 4.91912938E-03-8.72579109E-01 1.24163843E-02-2.95964439E-03-2.02680631E-06
42  1-1.04726792E-02 4.78494534E-02 4.45662512E-01-5.17046810E-02-7.08592601E-02
42  2-3.64860980E-06-6.60143849E-01-5.04170811E-01 1.10985434E-05-5.73837291E-03
42  3 5.57785803E-03 1.60514885E-04 8.47382733E-03 2.07660779E-06-2.23956674E-07
42  4-2.00657319E-02-1.26136573E-03 8.67679437E-01 5.66855460E-02-6.21248235E-02
42  5-1.66779597E-05 2.83179747E-02-1.77501039E-01-2.94149336E-05 7.63376795E-03
42  6 5.25628746E-04-8.15939670E-03-9.24711965E-03-3.84447538E-06 2.66131513E-06
42  7 3.06476207E-06-3.49991408E-06-3.80949439E-05 2.06018230E-02 1.20712789E-02
42  8-7.82121255E-07 6.97702959E-02 4.08632959E-02-4.01628469E-06-8.11481803E-04
42  9 8.12457444E-04-9.75641497E-07 5.30364962E-04 2.03137000E-07 2.87281476E-08
42 10 3.04897110E-07-7.51141354E-06 8.15311762E-05-2.06008791E-02-1.20714444E-02
42 11 8.32370013E-07-6.97478146E-02-4.09030334E-02 4.35902493E-06-8.10110684E-04
42 12 8.12917265E-04-2.80658116E-06 5.30827598E-04 2.05759120E-07 3.68753192E-08
42 13 2.00663583E-02 1.29908418E-03-8.67537615E-01 2.64285907E-02-7.98102010E-02
42 14-1.54993988E-05 1.40812926E-01-1.11216392E-01-3.66615572E-05 4.60061378E-03
42 15-1.27614688E-02 8.16085501E-03 1.30718559E-03 7.75511249E-07-3.75590042E-06
42 16 1.04763903E-02-4.78705871E-02-4.45772861E-01 8.71343290E-02 1.04010072E-02
42 17-1.01449838E-05 7.63037621E-01 3.28950214E-01-5.07670894E-05-9.13827758E-03
42 18 9.29801609E-03-1.59738510E-04 1.16699503E-03 1.51881248E-06 1.47038115E-06
42 19-6.39366251E-03 6.56967061E-01-1.19382661E-03 1.62837869E-02 2.55439559E-06
42 20-6.35932877E-04-1.10527986E+00-4.78223229E-03-1.25340401E-02-1.21179607E-06
42 21 6.41191763E-03-6.57382030E-01 1.36192917E-02-9.01507971E-03-3.10242513E-06
42 22 2.00649892E-02 1.29286151E-03-8.67501375E-01-2.64299290E-02 7.98117758E-02
42 23 1.54735882E-05-1.40840022E-01 1.11280885E-01 3.64637280E-05 4.60153314E-03
42 24-1.27610304E-02 8.15949722E-03 1.30813887E-03 7.87628036E-07-3.79793429E-06
42 25-2.00645702E-02-1.25641605E-03 8.67654523E-01-5.66863821E-02 6.21261058E-02
42 26 1.65325740E-05-2.83487750E-02 1.77549627E-01 2.79316773E-05 7.63256498E-03
42 27 5.25697667E-04-8.15826265E-03-9.24746499E-03-3.77687528E-06 2.55576761E-06
42 28-6.39379679E-03 6.56909188E-01 1.19347508E-03-1.62840588E-02-2.53250473E-06
42 29 6.30807215E-04 1.10568458E+00 1.32767987E-02-1.96638515E-03-2.08662488E-06
42 30-1.04737399E-02 4.78415826E-02 4.45696729E-01 5.17033062E-02 7.08563591E-02
42 31 3.94084116E-06 6.60110187E-01 5.04081252E-01-7.04122343E-06-5.73734298E-03
42 32 5.57821640E-03 1.59126575E-04 8.47284608E-03 2.12853321E-06-1.40880626E-07
42 33 1.04775079E-02-4.78617457E-02-4.45815930E-01-8.71292741E-02-1.04007353E-02
42 34 1.02408993E-05-7.62931622E-01-3.28953266E-01 4.85825877E-05-9.13778598E-03
42 35 9.29610435E-03-1.58318366E-04 1.16702281E-03 1.51473091E-06 1.48960707E-06
42 36 6.41159403E-03-6.57431776E-01-1.36189127E-02 9.01521563E-03 3.06450349E-06
42 37-6.34236547E-04-1.10518923E+00 4.78204994E-03 1.25338149E-02 1.26982061E-06
42 38 6.29578256E-04 1.10558210E+00-1.32763397E-02 1.96636686E-03 2.08520209E-06
43  1-2.03424339E-03-9.94085339E-02-2.01753600E-02 4.06700955E-02 5.73340958E-02
43  2 1.78553584E-06 6.16829216E-01 1.14065275E+00 8.55388316E-05 8.83242688E-03
43  3 3.11025275E-03-1.19426796E-02-1.14961378E-02-4.92901179E-06 4.08362520E-06
43  4 2.09569101E-02 6.94039746E-02-6.55681981E-01-8.32527658E-04-1.40130482E-02
43  5-1.08351907E-06 7.92834666E-02-7.62275220E-01-1.19878040E-04-1.78698520E-02
43  6-2.06632157E-04 1.80764842E-02-7.42468458E-03 4.35245774E-06-2.13532725E-06
43  7-3.31332715E-02-4.41252089E-02 1.47664645E+00-6.55090710E-03 1.12173900E-02
43  8 2.37583848E-06 3.95228508E-02-6.74500061E-02-1.41336699E-05 1.81155047E-02
43  9 3.07187607E-03-2.11873807E-02 1.54954292E-02-3.75510029E-06 1.99500001E-06
43 10 3.31332796E-02 4.41254120E-02-1.47664643E+00-6.55210995E-03 1.12169944E-02
43 11 2.41986041E-06 3.95020719E-02-6.74661062E-02-1.70079995E-05-1.81153140E-02
43 12-3.07212233E-03 2.11874363E-02-1.54955326E-02 3.76843594E-06-2.06922844E-06
43 13-2.09656910E-02-6.93798738E-02 6.56014407E-01 1.26168448E-02-6.09134907E-03
43 14-3.57551881E-06 6.25917708E-01-4.41887048E-01-1.50407160E-04 9.92093846E-03
43 15 8.15511567E-03-1.80760541E-02 1.25738801E-02-2.45232886E-06 2.76255715E-06
43 16 2.03140927E-03 9.94005479E-02 2.01150531E-02-6.98992332E-02-7.41526666E-03
43 17 9.25014322E-06-1.29644501E+00 2.03047284E-02 1.77046116E-04 4.02131266E-03
43 18-1.59615955E-02 1.19402828E-02 3.16891471E-03 1.63425329E-06-5.12267435E-06
43 19-4.99382640E-03-5.00753961E-01 4.09765683E-04 3.78761393E-03 4.72277704E-07
43 20 1.99751426E-02 1.46644889E+00 7.63818101E-03 6.09220411E-03-1.36062689E-07
43 21-5.01762120E-03-5.01296177E-01-3.49712383E-03 1.49205265E-03 7.94586248E-07
43 22 2.09673412E-02 6.93812620E-02-6.56091316E-01 1.26157673E-02-6.08746807E-03
43 23-3.76032517E-06 6.25915197E-01-4.41906668E-01-1.51486697E-04-9.92057416E-03
43 24-8.15637841E-03 1.80769526E-02-1.25735827E-02 2.44311564E-06-2.81955144E-06
43 25-2.09590846E-02-6.94060711E-02 6.55777720E-01-8.36440450E-04-1.40092837E-02
43 26-8.42548561E-07 7.93067751E-02-7.62279386E-01-1.20040064E-04 1.78706694E-02
43 27 2.06945949E-04-1.80776154E-02 7.42403051E-03-4.26779694E-06 2.12793947E-06
43 28 4.99165605E-03 5.00775342E-01 4.09796219E-04 3.78638981E-03 4.78112881E-07
43 29-1.99689197E-02-1.46627455E+00-9.05061817E-03-3.68049581E-03 7.16918249E-07
43 30 2.03404724E-03 9.94134092E-02 2.01790318E-02 4.06749094E-02 5.73385299E-02
43 31 2.21809784E-06 6.16916865E-01 1.14068548E+00 9.05782540E-05-8.83300461E-03
43 32-3.11004497E-03 1.19430496E-02 1.14969417E-02 4.93916342E-06-4.06521669E-06
43 33-2.03067936E-03-9.94048677E-02-2.01439855E-02-6.99060405E-02-7.41584998E-03
43 34 9.33125092E-06-1.29652046E+00 2.02582047E-02 1.74689748E-04-4.02196134E-03
43 35 1.59623548E-02-1.19403934E-02-3.16927026E-03-1.63961991E-06 5.17772767E-06
43 36 5.01904369E-03 5.01266771E-01-3.49817448E-03 1.49289899E-03 8.12976820E-07
43 37-1.99749127E-02-1.46653380E+00 7.63862126E-03 6.09296271E-03-6.74075627E-08
43 38 1.99690656E-02 1.46637393E+00-9.05162823E-03-3.68042393E-03 6.95357933E-07
44  1-1.20861005E-02 7.10934274E-03 3.82100306E-01-3.75962073E-02-4.41293552E-02
44  2-1.60095521E-06-9.97391846E-02-4.38458089E-01-5.15173284E-05-6.08023178E-03
44  3 1.14044804E-02-5.32424858E-03 4.48001231E-03 6.97886654E-07 2.29953119E-06
44  4 1.32992166E-02-7.20420779E-02-6.39820403E-01-4.13860827E-02 5.49177065E-02
44  5 1.27670383E-05-3.41315815E-01 6.48149435E-01 1.38028235E-04-5.95341607E-03
44  6 8.20279145E-03-2.24937538E-03 7.09450516E-03 1.64853163E-06 9.35360896E-07
44  7-9.77699041E-06-3.46643459E-06 4.59780229E-04-7.78459861E-02-4.55693549E-02
44  8 4.35361611E-06 1.38317255E-01 8.09346809E-02-3.83743988E-06 2.04948932E-02
44  9-2.04903645E-02-4.52874393E-06-1.32749798E-02-5.13156860E-06-1.66740357E-06
44 10 1.11605812E-05 5.41354071E-06-4.99985465E-04-7.78478922E-02-4.55710512E-02
44 11 4.06266759E-06 1.38388317E-01 8.09666644E-02-3.87886360E-06-2.04952541E-02
44 12 2.04906007E-02 4.65340887E-06 1.32751834E-02 5.13574255E-06 1.64582861E-06
44 13 1.32893383E-02-7.20648398E-02-6.39420297E-01 2.76647658E-02-6.29717713E-02
44 14-1.42830065E-05 3.98720908E-01-6.14971823E-01-1.47711187E-04 1.00603622E-02
44 15-7.80225560E-03-2.25810660E-03-3.27419433E-03-2.30091489E-06-5.87711317E-07
44 16-1.20893903E-02 7.13883419E-03 3.82242934E-01-5.69052278E-02-1.12040576E-02
44 17 6.11830168E-06-4.31734522E-01 1.27573735E-01 7.71135434E-05 1.05282319E-02
44 18-5.20637072E-03-5.32186117E-03-6.28199353E-03-3.39268694E-06 7.29531201E-07
44 19-3.41538197E-02-1.27954167E+00-2.97963893E-04-1.48860515E-02-2.28156565E-06
44 20 2.15324398E-03-6.70396827E-01-1.35766994E-03-1.07453964E-02-1.44186787E-06
44 21 3.41473245E-02 1.27933199E+00-1.31287921E-02 7.02537578E-03 2.73714815E-06
44 22-1.32895621E-02 7.20624973E-02 6.39466173E-01 2.76608257E-02-6.29689868E-02
44 23-1.46262488E-05 3.98657530E-01-6.14933172E-01-1.49087012E-04-1.00599457E-02
44 24 7.80240653E-03 2.25753919E-03 3.27423821E-03 2.25134105E-06 6.23881371E-07
44 25-1.32976491E-02 7.20462461E-02 6.39763202E-01-4.13872787E-02 5.49174751E-02
44 26 1.21309498E-05-3.41358887E-01 6.48181939E-01 1.36224386E-04 5.95290519E-03
44 27-8.20312614E-03 2.25022095E-03-7.09488213E-03-1.61010430E-06-1.02916029E-06
44 28 3.41555829E-02 1.27959995E+00-2.98081787E-04-1.48862936E-02-2.22551857E-06
44 29 2.14134433E-03-6.71026437E-01-1.00391344E-02 4.07282142E-03 1.94786682E-06
44 30 1.20847240E-02-7.11090252E-03-3.82014437E-01-3.75960706E-02-4.41280837E-02
44 31-2.00088110E-06-9.97703753E-02-4.38476988E-01-5.28608399E-05 6.08064620E-03
44 32-1.14037468E-02 5.32310061E-03-4.48051220E-03-6.82200470E-07-2.34363750E-06
44 33 1.20898847E-02-7.13602807E-03-3.82249542E-01-5.69029187E-02-1.12034519E-02
44 34 6.01452122E-06-4.31678183E-01 1.27558597E-01 7.70679710E-05-1.05285769E-02
44 35 5.20608754E-03 5.32248936E-03 6.28187942E-03 3.43769931E-06-7.08503234E-07
44 36-3.41469212E-02-1.27937108E+00-1.31287791E-02 7.02529821E-03 2.67201221E-06
44 37-2.15132120E-03 6.70392190E-01-1.35741736E-03-1.07447025E-02-1.47402033E-06
44 38-2.14233116E-03 6.70971696E-01-1.00389949E-02 4.07279030E-03 1.94848483E-06
45  1-2.35710439E-07 2.40736715E-07 1.02300531E-05-3.09892041E-05 3.47797777E-05
45  2-2.34051152E-01-8.16092394E-05 9.00746332E-05-6.03422280E-01 9.01398721E-07
45  3-4.15098862E-06 3.24958990E-06 1.68155531E-06 4.01530700E-03 1.63913210E-02
45  4 1.98794879E-08 2.02585155E-07-1.23186460E-06 2.33978579E-05-2.55491113E-05
45  5 1.75206728E-01 5.31711566E-05-5.82218146E-05 3.84590179E-01 4.11384165E-06
45  6-1.28811638E-06-2.82572527E-06-2.19770763E-06 1.85974891E-02 4.97600617E-03
45  7 8.29391155E-08-1.11855415E-08-3.38921044E-06 1.82950170E-08 5.94330886E-07
45  8 1.57160305E-05-6.69040645E-06-1.37417513E-06 5.04516355E-05-4.66046060E-06
45  9 2.98724922E-06 1.67321137E-06 1.56768705E-06-1.98578288E-02-1.16241992E-02
45 10-1.93119516E-07-2.10090576E-07 6.17760379E-06-4.37490286E-08 5.99508929E-07
45 11 1.57233727E-05 2.66801107E-06 6.01542976E-06 5.17139530E-05 4.53513617E-06
45 12-2.93331858E-06-1.60181759E-06-1.51023013E-06 1.98577328E-02 1.16243008E-02
45 13 1.73217744E-08-3.86617749E-08-2.44555814E-06-2.35710135E-05 2.64156398E-05
45 14-1.75241922E-01-5.07435711E-05 5.76414518E-05-3.84705847E-01-3.07698753E-06
45 15 3.42009748E-06-3.43109948E-07 2.24723631E-07-1.34368719E-02-1.37877397E-02
45 16 6.33927745E-08-4.16748749E-07-5.32967839E-06 3.10765045E-05-3.42721940E-05
45 17 2.34063412E-01 8.17717300E-05-8.47077154E-05 6.03468245E-01-3.85728204E-06
45 18-1.11254259E-06 4.96982463E-06 3.03140665E-06-1.62552575E-02 4.51521471E-03
45 19 7.30613855E-07 6.06485331E-06-1.48192391E-06 1.59963404E-06-1.10643087E-02
45 20 2.54931154E-07-5.22085063E-06-2.32314204E-06 2.46608852E-06-1.72072415E-02
45 21 3.09522386E-07-2.00754597E-06 1.52060820E-06-1.61849829E-06 1.10621549E-02
45 22-2.08213961E-07-5.99578914E-07 9.04876211E-06-2.32404238E-05 2.72522202E-05
45 23-1.75241895E-01-5.43837662E-05 6.42270312E-05-3.84709240E-01 3.08031851E-06
45 24-3.48624099E-06 4.05922475E-07-2.60187050E-07 1.34370389E-02 1.37881437E-02
45 25 1.20071671E-07 4.80778223E-07-5.90648077E-06 2.25393896E-05-2.55035381E-05
45 26 1.75207607E-01 5.29352028E-05-5.16007884E-05 3.84596291E-01-4.07648640E-06
45 27 1.19692607E-06 2.87956033E-06 2.27995824E-06-1.85979178E-02-4.97590523E-03
45 28-6.94135606E-07-2.40497490E-07-1.51478308E-06 1.55560080E-06-1.10641078E-02
45 29-3.24662779E-07 5.70696355E-06 2.35292568E-06-2.54226357E-06 1.72058517E-02
45 30 1.85795379E-07-6.64471234E-07-9.54427919E-06-3.02774783E-05 3.54385869E-05
45 31-2.34053849E-01-8.13381013E-05 8.67974976E-05-6.03430168E-01-8.44150865E-07
45 32 4.17824291E-06-3.33409205E-06-1.77389552E-06-4.01537706E-03-1.63912916E-02
45 33 1.46352813E-08 7.80489586E-07 6.97464331E-07 3.06196928E-05-3.47099026E-05
45 34 2.34065483E-01 8.50596435E-05-8.56993810E-05 6.03474505E-01 3.69935089E-06
45 35 1.10396633E-06-4.80331722E-06-3.02113828E-06 1.62553134E-02-4.51535397E-03
45 36-1.01244709E-06-1.80909714E-06 1.50686438E-06-1.68300822E-06 1.10624213E-02
45 37-8.63591003E-07 1.05213455E-05-2.30922150E-06 2.48582858E-06-1.72072543E-02
45 38-4.43315858E-08-8.85069464E-06 2.26332990E-06-2.55634956E-06 1.72059321E-02
46  1 2.62435157E-02 9.63494119E-02-1.21138700E+00-3.92643569E-02-2.27975135E-02
46  2 4.48322495E-07-6.88085811E-01-1.38181850E+00-1.18294353E-04-1.69472735E-02
46  3-8.86032938E-03 2.58076029E-02 1.52374169E-02 8.53156185E-06-8.10480446E-06
46  4-2.12972461E-02-9.73202656E-02 1.38399745E+00-2.38422727E-02 8.96763657E-02
46  5 1.68525425E-05-6.94222602E-01 1.63282586E+00 3.33962461E-04 1.28719229E-02
46  6 7.40715957E-03-2.02790824E-02 4.63524436E-03-4.37272787E-06 3.82806320E-06
46  7-6.64083122E-06-1.59581376E-05 9.15177041E-05-5.50514230E-02-3.22261572E-02
46  8 7.25422068E-07 1.88368897E+00 1.10298883E+00-8.73073993E-05 7.11633710E-03
46  9-7.11283210E-03-3.50499354E-06-4.60350301E-03-1.81623289E-06-6.12962393E-07
46 10-8.12720154E-06-1.97609095E-05 1.66650665E-04 5.50491244E-02 3.22255154E-02
46 11-1.07892227E-06-1.88368117E+00-1.10298612E+00 8.51544346E-05 7.11636433E-03
46 12-7.11187999E-03-4.48434031E-06-4.60314171E-03-1.91280396E-06-6.47281480E-07
46 13 2.12859852E-02 9.73135611E-02-1.38384471E+00-6.65529328E-02 6.46717332E-02
46 14 1.82804792E-05-1.08452622E+00 1.40431152E+00 3.51997393E-04-1.21455543E-02
46 15-8.13025561E-03 2.02758099E-02-5.11531075E-03 4.29432740E-06-4.27367544E-06
46 16-2.62399148E-02-9.63570676E-02 1.21111848E+00 3.90973816E-02 2.30959942E-02
46 17-8.15011245E-07 1.54179606E+00-7.63851717E-02-2.12561639E-04-4.72098425E-04
46 18 2.62774289E-02-2.58053304E-02-3.94708302E-03-4.46091275E-06 9.47342305E-06
46 19-3.68915038E-02-1.59431048E+00-1.45435749E-03-2.89070298E-03-2.67394811E-07
46 20-2.60443282E-02-1.18181222E+00-5.35435735E-04 3.74320034E-03 5.96480863E-07
46 21 3.68986278E-02 1.59418269E+00-3.23029128E-03 1.42928214E-04 5.38457973E-07
46 22 2.12857429E-02 9.73150198E-02-1.38382375E+00 6.65525340E-02-6.46734219E-02
46 23-1.87779196E-05 1.08450358E+00-1.40432826E+00-3.52901085E-04-1.21450500E-02
46 24-8.13074969E-03 2.02757997E-02-5.11489789E-03 4.20904862E-06-4.31185984E-06
46 25-2.12981357E-02-9.73187359E-02 1.38401221E+00 2.38405983E-02-8.96731867E-02
46 26-1.53080249E-05 6.94243570E-01-1.63278370E+00-3.32159194E-04 1.28723076E-02
46 27 7.40691325E-03-2.02792209E-02 4.63419933E-03-4.26858792E-06 4.03140680E-06
46 28-3.68910750E-02-1.59429048E+00 1.45425284E-03 2.89052611E-03 1.94778331E-07
46 29 2.60436784E-02 1.18193349E+00-2.99802146E-03 2.29864389E-03 8.11923736E-07
46 30 2.62435826E-02 9.63483019E-02-1.21140754E+00 3.92632014E-02 2.27948473E-02
46 31-6.32066403E-07 6.88113728E-01 1.38176021E+00 1.21450335E-04-1.69473508E-02
46 32-8.86020478E-03 2.58075556E-02 1.52376379E-02 8.34582304E-06-8.23327328E-06
46 33-2.62393003E-02-9.63561610E-02 1.21109854E+00-3.90972085E-02-2.30957380E-02
46 34 1.30391569E-06-1.54178288E+00 7.63484290E-02 2.10544638E-04-4.72809270E-04
46 35 2.62776827E-02-2.58048734E-02-3.94732618E-03-4.37053431E-06 9.57240112E-06
46 36 3.68964500E-02 1.59413832E+00 3.22955744E-03-1.42490512E-04-3.88898444E-07
46 37-2.60435117E-02-1.18176318E+00 5.35450205E-04-3.74345705E-03-6.44693649E-07
46 38 2.60429115E-02 1.18192632E+00 2.99771626E-03-2.29840578E-03-7.69190761E-07
47  1-3.60716641E-02 1.49779549E-02 2.05958866E+00 2.71993824E-02 1.01595031E-01
47  2 1.21770758E-05 6.30241292E-01 9.24834484E-01 5.98545971E-05 1.97200121E-02
47  3-1.08132184E-03-1.86386903E-02 4.74989722E-03-5.29520777E-06 2.13990250E-06
47  4-3.11684120E-03 2.32066522E-02 2.07330506E-01-6.26209154E-04 5.88096760E-02
47  5 7.82391824E-06 1.72662827E+00 3.94605207E-01-1.71086496E-04 1.15457956E-02
47  6-1.16947476E-02 1.48951997E-04-3.75637798E-03-2.43855289E-06-1.47990154E-06
47  7 1.76326434E-02-1.37437896E-01-1.13601886E+00 1.01967517E-03-1.71643819E-03
47  8 8.67628341E-07-1.04790650E+00 1.79031326E+00 4.03773630E-04-1.34878401E-02
47  9 1.88198307E-02-5.33199061E-03-3.32239073E-02-3.62452914E-06 8.48871876E-06
47 10-1.76341434E-02 1.37438271E-01 1.13607905E+00 1.02324515E-03-1.71020433E-03
47 11-1.30943813E-06-1.04786534E+00 1.79036935E+00 4.01202113E-04 1.34872981E-02
47 12-1.88190648E-02 5.33176662E-03 3.32242709E-02 3.59778246E-06-8.42907877E-06
47 13 3.11363885E-03-2.31952284E-02-2.06905778E-01-5.09166285E-02 2.93035481E-02
47 14 1.16734270E-05-1.18857555E+00-1.31298545E+00-3.43956243E-05 8.91163942E-03
47 15-8.75817578E-03-1.53463637E-04-9.48249801E-03-2.84533770E-06-1.53231591E-07
47 16 3.60758289E-02-1.49568420E-02-2.05972248E+00-1.01894224E-01 2.60259109E-02
47 17 1.62488248E-05-1.11499908E+00-9.69269452E-02 1.29293007E-04-7.40934290E-03
47 18-1.12318960E-02 1.86412389E-02-1.27307180E-02 2.13319744E-06-3.46998563E-06
47 19-9.93106316E-03-3.20871000E-01-9.28685613E-03-5.27023010E-03 2.91605742E-07
47 20 3.10018687E-02 6.43888218E-01-1.63007777E-02 2.52455487E-03 2.43164919E-06
47 21-9.92653202E-03-3.20577450E-01 9.14483777E-03 5.52641868E-03-5.99854529E-07
47 22-3.11372481E-03 2.31938456E-02 2.06903486E-01-5.09169947E-02 2.93028971E-02
47 23 1.03712287E-05-1.18857898E+00-1.31298989E+00-4.32417233E-05-8.91155410E-03
47 24 8.75838581E-03 1.53168288E-04 9.48200027E-03 2.59545194E-06 2.42516364E-07
47 25 3.11763310E-03-2.32069530E-02-2.07377600E-01-6.26879489E-04 5.88127940E-02
47 26 9.11647127E-06 1.72666646E+00 3.94644952E-01-1.61593900E-04-1.15460047E-02
47 27 1.16940931E-02-1.48088446E-04 3.75728945E-03 2.40788277E-06 1.71169001E-06
47 28 9.93594216E-03 3.20857734E-01-9.28674797E-03-5.26967216E-03 4.07313771E-07
47 29-3.10016847E-02-6.43879775E-01 5.77566178E-03 1.54493954E-02 1.46177218E-06
47 30 3.60712099E-02-1.49803330E-02-2.05961454E+00 2.72036975E-02 1.01597822E-01
47 31 1.19626259E-05 6.30257874E-01 9.24829640E-01 5.98019985E-05-1.97208367E-02
47 32 1.08169147E-03 1.86391452E-02-4.75093948E-03 5.10424894E-06-2.29033392E-06
47 33-3.60759377E-02 1.49591407E-02 2.05972380E+00-1.01898948E-01 2.60265511E-02
47 34 1.71908893E-05-1.11502106E+00-9.69419546E-02 1.30309152E-04 7.40824106E-03
47 35 1.12327823E-02-1.86410234E-02 1.27310227E-02-1.99326903E-06 3.66221664E-06
47 36 9.92061068E-03 3.20588782E-01 9.14587469E-03 5.52607088E-03-4.62226620E-07
47 37-3.10081425E-02-6.43892596E-01-1.63013657E-02 2.52438354E-03 2.30967292E-06
47 38 3.10010017E-02 6.43908033E-01 5.77496968E-03 1.54494353E-02 1.60135672E-06
48  1 4.31242721E-07 3.87059476E-07-1.65063019E-05 1.68582110E-05-2.08906053E-05
48  2 1.35060934E-01 6.32220268E-05-8.87597097E-05 5.45450219E-01-7.68122418E-07
48  3 1.09455714E-06-3.26434723E-07-4.44139495E-08-2.75547050E-03-3.92667850E-03
48  4 4.26289220E-07 6.59514531E-07-1.15597495E-05-1.60413441E-05 1.89194152E-05
48  5-1.24634963E-01-1.11276381E-04 9.75770670E-05-7.05438222E-01-1.91357830E-07
48  6-7.35406151E-06 7.54541934E-06 3.90570999E-06-2.17025135E-04 2.90079836E-02
48  7-2.13704439E-07 6.30758500E-07 1.48541440E-05 4.32094864E-05-4.98392319E-05
48  8 3.36002869E-01 1.26017290E-04-1.65686766E-04 9.85425413E-01 1.67463652E-06
48  9 3.04233967E-06-4.71697619E-06-2.10109060E-06 7.15226724E-03-1.22216662E-02
48 10-2.25441645E-07-4.68714277E-07 2.94065515E-06-4.36413283E-05 5.17134184E-05
48 11-3.36001953E-01-1.10001729E-04 1.48005384E-04-9.85423824E-01 1.18896989E-06
48 12 3.39041916E-06-4.57938906E-06-3.04444826E-06 7.15202154E-03-1.22219137E-02
48 13-3.14454592E-07-6.59407844E-07 9.15476846E-06 1.54444576E-05-1.85835831E-05
48 14 1.24632308E-01 1.04510174E-04-9.71605052E-05 7.05468541E-01-5.71566676E-06
48 15-3.71702772E-06 9.43269448E-06 5.92848160E-06-2.51879478E-02 1.43814044E-02
48 16-8.93989749E-08 4.97711299E-07 1.05741825E-05-1.63633360E-05 2.02324178E-05
48 17-1.35077792E-01-6.11444787E-05 8.25050610E-05-5.45468187E-01 8.86428234E-07
48 18 1.74897315E-07-1.06132555E-06-6.10175603E-07 4.77348193E-03 4.83143693E-04
48 19 2.08979407E-06-4.67022681E-06-2.20643777E-06 2.51143848E-06-1.74984111E-02
48 20-4.87358352E-07-8.83685675E-06 1.65973560E-06-1.87925178E-06 1.18513291E-02
48 21 2.83786321E-07 7.66539238E-06-2.42441594E-06 2.65386787E-06-1.75004777E-02
48 22-4.19353626E-08 5.16376212E-07 1.27017833E-05-1.57729778E-05 1.89820901E-05
48 23-1.24631337E-01-8.30120939E-05 1.14483305E-04-7.05465497E-01-5.80060876E-06
48 24-3.63939020E-06 9.43999896E-06 5.15379684E-06-2.51880412E-02 1.43814490E-02
48 25 1.96782358E-07-7.32487687E-07-2.16830900E-05 1.61984198E-05-1.79441184E-05
48 26 1.24633041E-01 8.58572521E-05-1.01431433E-04 7.05432857E-01 9.94501898E-08
48 27-7.94544247E-06 7.84599228E-06 4.46400806E-06-2.17323920E-04 2.90080869E-02
48 28 1.09717868E-07-5.51854697E-06 2.38785448E-06-2.63436367E-06 1.74983567E-02
48 29-2.48316540E-07 1.01108938E-05-1.51524900E-06 1.67032206E-06-1.18508503E-02
48 30 8.59998326E-08 3.79224546E-07-1.42517083E-06-1.76342506E-05 2.13154311E-05
48 31-1.35059606E-01-8.26096097E-05 8.84354756E-05-5.45446735E-01-5.42668562E-07
48 32 8.77580471E-07-3.34911910E-07-3.94171914E-07-2.75512970E-03-3.92636102E-03
48 33 1.37334038E-08-9.61506489E-08-3.28309177E-06 1.72126144E-05-1.90459612E-05
48 34 1.35076963E-01 7.00497737E-05-6.63120611E-05 5.45465430E-01 9.94974074E-07
48 35-7.43373412E-09-9.87540340E-07-5.37783880E-07 4.77332601E-03 4.83180786E-04
48 36-2.67689017E-06 4.99426222E-06 2.54146225E-06-2.89453501E-06 1.75004973E-02
48 37-1.92087500E-06-7.16749209E-07-1.62340252E-06 1.68794370E-06-1.18510985E-02
48 38-9.01138503E-09 2.87492719E-06 1.56388040E-06-1.81870477E-06 1.18506914E-02
49  1-7.93708015E-03 4.16432113E-02 1.70577176E-02-2.51420284E-02 6.56277601E-02
49  2 1.26213001E-05 4.89355088E-01 3.00061181E-01-2.10882488E-05-3.19513272E-03
49  3-4.37306217E-03 7.56819489E-03-3.97211316E-02-4.20343858E-06 3.17127307E-06
49  4 3.99479057E-02-2.89840723E-02-1.94318954E+00 6.72261114E-02-7.30875177E-02
49  5-1.92468683E-05-6.80115092E-01-1.02602239E+00-5.94017968E-05-8.24128819E-03
49  6-1.79583256E-02 2.61996138E-02 1.16394020E-02 6.89667790E-06-9.05731140E-06
49  7-6.34340260E-02 3.89849773E-02 3.41548362E+00 6.22230931E-02-1.06321471E-01
49  8-2.46105882E-05 6.85788608E-01-1.17251446E+00-2.64795656E-04 7.36890974E-03
49  9 1.09516981E-02-1.83206079E-02-3.66424919E-03-4.50559878E-06 5.49302623E-06
49 10-6.34328267E-02 3.89828659E-02 3.41541633E+00-6.22151155E-02 1.06325160E-01
49 11 2.48421200E-05-6.85737302E-01 1.17253853E+00 2.69334963E-04 7.37063118E-03
49 12 1.09495882E-02-1.83202193E-02-3.66592437E-03-4.53899445E-06 5.56728863E-06
49 13 3.99174951E-02-2.90101595E-02-1.94172679E+00-3.08642229E-02 9.43684041E-02
49 14 1.81155158E-05-1.22725845E+00-9.15304316E-02 1.47301897E-04-7.03218060E-03
49 15-1.91498876E-02 2.61820682E-02 1.08513944E-02 6.76417593E-06-9.37931161E-06
49 16-7.93716897E-03 4.16716982E-02 1.70775836E-02 4.49859960E-02-5.40751661E-02
49 17-1.37898497E-05 5.01305304E-01 2.79062431E-01-2.39928582E-05-3.34652734E-02
49 18 2.58950774E-02 7.57019598E-03-2.01159704E-02 3.28248187E-06 5.90059900E-06
49 19-5.50345736E-02-3.73175543E-02-3.89865784E-03 1.57272842E-02 2.87050666E-06
49 20-8.19831637E-02 3.60565294E-01 2.75037356E-02 5.47573157E-03-2.80875917E-06
49 21-5.50836855E-02-3.73596025E-02-1.18196467E-02 1.11027953E-02 3.16861908E-06
49 22 3.99173296E-02-2.90129346E-02-1.94173042E+00 3.08764325E-02-9.43649709E-02
49 23-1.80783082E-05 1.22735548E+00 9.15468521E-02-1.47079927E-04-7.03090036E-03
49 24-1.91512343E-02 2.61821347E-02 1.08503690E-02 6.71013910E-06-9.37224498E-06
49 25 3.99467519E-02-2.89858923E-02-1.94316340E+00-6.72176988E-02 7.30935064E-02
49 26 1.89273172E-05 6.80125429E-01 1.02607672E+00 6.18466432E-05-8.24246950E-03
49 27-1.79567491E-02 2.61992186E-02 1.16391292E-02 6.84998998E-06-9.08272035E-06
49 28-5.50330479E-02-3.72921159E-02 3.89952975E-03-1.57271497E-02-2.90302754E-06
49 29-8.19881474E-02 3.60921833E-01 1.82422942E-02 2.13045582E-02 9.42492559E-07
49 30-7.93752387E-03 4.16398819E-02 1.70380362E-02 2.51487959E-02-6.56288231E-02
49 31-1.27899881E-05-4.89335123E-01-3.00091666E-01 1.94980987E-05-3.19433917E-03
49 32-4.37434296E-03 7.56868213E-03-3.97224416E-02-4.42814413E-06 2.90821591E-06
49 33-7.93669568E-03 4.16679251E-02 1.70089235E-02-4.49793437E-02 5.40790031E-02
49 34 1.35225336E-05-5.01291607E-01-2.79035518E-01 2.26993736E-05-3.34665123E-02
49 35 2.58958471E-02 7.57066517E-03-2.01160601E-02 3.00430274E-06 5.87946050E-06
49 36-5.50838845E-02-3.73988512E-02 1.18194401E-02-1.11020328E-02-3.20373538E-06
49 37-8.19929062E-02 3.60591331E-01-2.75041642E-02-5.47676197E-03 2.72119273E-06
49 38-8.19951583E-02 3.60909937E-01-1.82430790E-02-2.13046681E-02-1.07784110E-06
50  1 1.63848067E-02-3.34599885E-02-1.74766618E+00-1.12076235E-01-2.99465068E-02
50  2 1.01863475E-05-1.09630888E+00 1.70466281E-01 1.66115363E-04 1.23445827E-02
50  3-2.69457975E-02 1.46012148E-02-1.75217110E-02-2.34511607E-06-4.83983144E-06
50  4-2.78732196E-03 7.29234900E-02 4.61001365E-01-6.64088324E-02 2.23116554E-02
50  5 1.19413246E-05-1.85919271E+00-3.38744166E-01 1.95352549E-04-8.66920052E-03
50  6-2.46997708E-03 1.11391776E-02 1.32284705E-03 3.24409414E-06-2.60764352E-06
50  7-3.54832129E-02-3.20578100E-02 2.11725733E+00 3.81779387E-02-6.52130651E-02
50  8-1.52876964E-05 5.91053204E-01-1.00964604E+00-2.29693211E-04 2.23888552E-02
50  9-7.15080760E-03-1.52380476E-02 3.04014938E-02-1.09605496E-06-2.65069234E-06
50 10-3.54824818E-02-3.20589052E-02 2.11720457E+00-3.81797941E-02 6.52185578E-02
50 11 1.49415953E-05-5.91017192E-01 1.00967209E+00 2.29851927E-04 2.23853177E-02
50 12-7.14750955E-03-1.52378081E-02 3.04016575E-02-1.20686068E-06-2.42181058E-06
50 13-2.78837434E-03 7.29144077E-02 4.61203375E-01-1.30213197E-02-6.88431255E-02
50 14-8.60157627E-06-1.20496478E+00-1.45566269E+00-5.74495823E-05-2.97205804E-03
50 15-8.15613750E-03 1.11281955E-02-2.36591911E-03 1.77852992E-06-2.95410275E-06
50 16 1.63855856E-02-3.34575969E-02-1.74767271E+00-8.09565031E-02-8.30266673E-02
50 17-9.03636711E-07-3.87852383E-01-1.03941128E+00-1.02524648E-04-3.04808034E-02
50 18 1.58856319E-02 1.45951715E-02 1.02336438E-02 8.50299195E-06-8.75784640E-07
50 19-8.27475790E-04 4.97384019E-01 2.87993286E-03 1.34134603E-02 1.65608254E-06
50 20-9.81689814E-02-2.04853690E-01 2.41087527E-03 1.73128381E-02 2.24649046E-06
50 21-8.73599119E-04 4.97399122E-01-1.31162054E-02 4.05359870E-03 2.18900734E-06
50 22-2.78610491E-03 7.29179483E-02 4.61130470E-01 1.30144465E-02 6.88350971E-02
50 23 9.37844825E-06 1.20498078E+00 1.45561140E+00 6.39917358E-05-2.97384439E-03
50 24-8.15656300E-03 1.11304074E-02-2.36795896E-03 1.81953245E-06-2.99470283E-06
50 25-2.78443007E-03 7.29244174E-02 4.60870577E-01 6.63986973E-02-2.23115639E-02
50 26-1.16268337E-05 1.85908473E+00 3.38764993E-01-1.88979310E-04-8.66991767E-03
50 27-2.47116446E-03 1.11410821E-02 1.32315146E-03 3.23619712E-06-2.58584203E-06
50 28-8.25807725E-04 4.97404672E-01-2.87903198E-03-1.34126220E-02-1.64671716E-06
50 29-9.81491637E-02-2.04916633E-01 1.62728849E-02-6.36762426E-03-2.97256195E-06
50 30 1.63832451E-02-3.34595463E-02-1.74756766E+00 1.12073192E-01 2.99407411E-02
50 31-9.15762409E-06 1.09619346E+00-1.70470896E-01-1.63989727E-04 1.23446528E-02
50 32-2.69440633E-02 1.45994105E-02-1.75220776E-02-2.50055167E-06-5.10608273E-06
50 33 1.63843955E-02-3.34573577E-02-1.74760030E+00 8.09528112E-02 8.30359503E-02
50 34 1.04591371E-06 3.87822230E-01 1.03939570E+00 1.04469271E-04-3.04790926E-02
50 35 1.58851432E-02 1.45939494E-02 1.02332806E-02 8.28771602E-06-8.74484469E-07
50 36-8.81088483E-04 4.97373348E-01 1.31174163E-02-4.05397366E-03-2.21960676E-06
50 37-9.81633333E-02-2.04827981E-01-2.41130397E-03-1.73116564E-02-2.28824324E-06
50 38-9.81429277E-02-2.04906135E-01-1.62717946E-02 6.36658972E-03 2.88940736E-06
51  1-5.86260285E-03-2.28116689E-02 3.52185923E-01-1.31416994E-01 6.68086163E-02
51  2 2.70635478E-05-1.35296178E+00 5.98628029E-01 2.65269810E-04 1.77613403E-03
51  3 9.08595880E-03-1.08620928E-02 2.77525079E-02 2.24617645E-06-1.91164201E-07
51  4-5.39650589E-03 6.51310545E-02 1.28209497E+00-2.39298949E-02 7.16833876E-02
51  5 1.33696821E-05-4.50721578E-01-2.62508082E-01 2.19374852E-05-2.86944422E-02
51  6 3.38214415E-02-5.12699925E-03-4.53750371E-02-3.15384755E-06 1.22730846E-05
51  7-1.46637006E-02 3.54691977E-02 1.45046455E+00-1.12809385E-01 1.92413081E-01
51  8 4.10367966E-05-6.04017627E-01 1.03124971E+00 2.25797956E-04 2.88023776E-02
51  9-2.10618776E-02-7.74049999E-03 5.12403019E-02 2.09956583E-06-8.79829077E-06
51 10 1.46646768E-02-3.54686313E-02-1.45051675E+00-1.12465268E-01 1.92611177E-01
51 11 4.52715886E-05-5.99626970E-01 1.03378628E+00 2.37079688E-04-2.88503380E-02
51 12 2.11096356E-02 7.74070235E-03-5.12101660E-02-2.29442071E-06 8.93322509E-06
51 13 5.22002819E-03-6.51716490E-02-1.27378202E+00-5.10701073E-02 5.54935650E-02
51 14 1.55851149E-05 4.50138631E-01 2.59029607E-01-2.39382581E-05 1.47465518E-02
51 15-1.97891090E-02 5.04255721E-03 5.45428604E-02 6.94198794E-06-1.17321249E-05
51 16 5.95283922E-03 2.27760479E-02-3.58372155E-01 5.82083621E-03 1.47449524E-01
51 17 2.13140017E-05 1.37783246E-01 1.46875872E+00 2.00704901E-04-2.79452225E-02
51 18 1.69926554E-02 1.09525670E-02-1.08329984E-02 4.49450380E-06 2.55782785E-06
51 19 1.61930812E-01-9.87502473E-02 1.64147808E-02-1.65407180E-02-4.62531784E-06
51 20 8.23167367E-02-1.90123527E-01-1.26037238E-02-1.19931132E-02-1.59991425E-07
51 21 1.61580830E-01-9.66214276E-02 6.35688721E-03-2.23675320E-02-4.04375025E-06
51 22-5.27591078E-03 6.51058761E-02 1.27768955E+00-5.11067770E-02 5.55950448E-02
51 23 1.64759779E-05 4.48568535E-01 2.59288081E-01-1.35142588E-05-1.47908869E-02
51 24 1.98719863E-02-5.08109934E-03-5.45745392E-02-6.64989368E-06 1.15837543E-05
51 25 5.45271690E-03-6.50683311E-02-1.28604552E+00-2.40045800E-02 7.17649073E-02
51 26 1.24320547E-05-4.50282023E-01-2.61026553E-01 1.24487600E-05 2.86656833E-02
51 27-3.38313998E-02 5.16571650E-03 4.54545214E-02 3.20216232E-06-1.24906303E-05
51 28-1.61626598E-01 9.93318046E-02 1.64190694E-02-1.64769568E-02-4.82035750E-06
51 29-8.26279967E-02 1.89137187E-01 1.66898461E-02 5.05730438E-03-1.44393399E-06
51 30 5.93486346E-03 2.26406829E-02-3.56748042E-01-1.31481414E-01 6.72053411E-02
51 31 2.82343155E-05-1.35560869E+00 6.02706280E-01 2.70226250E-04-1.79465432E-03
51 32-9.09025843E-03 1.08849128E-02-2.77751932E-02-2.36691341E-06 2.25653655E-08
51 33-6.02642308E-03-2.26034171E-02 3.63038629E-01 5.50457221E-03 1.47695670E-01
51 34 2.05744526E-05 1.35493394E-01 1.47300032E+00 1.99098113E-04 2.79698388E-02
51 35-1.69944929E-02-1.09753459E-02 1.08513022E-02-4.40968506E-06-2.55361459E-06
51 36-1.61886706E-01 9.60149748E-02 6.41402075E-03-2.23951400E-02-4.26814971E-06
51 37-8.24327652E-02 1.88868895E-01-1.26304440E-02-1.19885947E-02-8.13492728E-08
51 38 8.27436654E-02-1.87864072E-01 1.66991654E-02 5.08248133E-03-1.53079077E-06
52  1 2.59239603E-02-6.13540936E-02-1.64424354E+00 2.34105522E-02-1.41075887E-01
52  2-2.51023931E-05 9.37329785E-01-1.45396825E+00-3.42903023E-04-6.36021282E-03
52  3-1.72352117E-03 8.08373399E-03-8.13275670E-03 8.88024773E-07-7.26245957E-07
52  4 2.00347089E-02 2.27106658E-02-1.40291825E+00 2.68421379E-02-2.93829421E-02
52  5-7.16227463E-06-1.71614252E-01-5.24339414E-01-4.86136752E-05-1.01183027E-02
52  6-3.67831978E-03 1.37966224E-02 2.82382454E-02 7.69927820E-06-6.81647004E-06
52  7 2.82665242E-05-7.93362879E-05-2.70749887E-03-1.22033793E-01-7.17929266E-02
52  8 3.31703324E-06-1.55687412E+00-9.13184073E-01 6.25994883E-05-1.71182191E-02
52  9 1.71078167E-02 1.04024410E-05 1.10023506E-02 4.16266861E-06 1.55689208E-06
52 10-1.21017068E-05 1.70418470E-05 1.28368289E-03 1.22348418E-01 7.12534926E-02
52 11-3.22478908E-06 1.55846409E+00 9.10224669E-01-6.22585438E-05-1.70353878E-02
52 12 1.70457574E-02-1.03695656E-05 1.11430976E-02 4.17625366E-06 1.50523629E-06
52 13-2.00466872E-02-2.27024553E-02 1.40364378E+00 1.25367980E-02-3.77835224E-02
52 14-8.11114784E-06 5.41704987E-01-1.06554715E-01-9.32275884E-05-1.56600704E-02
52 15 2.94602014E-02-1.38001310E-02-1.15675733E-02-1.22986316E-06 8.94390264E-06
52 16-2.59271306E-02 6.13162297E-02 1.64451975E+00 1.11557480E-01-8.94776764E-02
52 17-2.70254595E-05 8.08923550E-01-1.52902026E+00-3.30342949E-04 8.88372415E-03
52 18-7.82656081E-04-8.10106807E-03 6.53335048E-03-1.57970418E-06 3.96826185E-07
52 19 1.09440442E-01 2.09155106E-01-1.49720908E-03-2.27654776E-02-2.96898505E-06
52 20-4.07503104E-02-4.51548838E-01 9.55433713E-03-1.56157396E-03-1.68099537E-06
52 21-1.09859969E-01-2.08963659E-01-2.05968691E-02 9.88847235E-03 4.18701538E-06
52 22-2.00361955E-02-2.28858955E-02 1.40028329E+00-1.23864644E-02 3.76399201E-02
52 23 8.55987049E-06-5.42941258E-01 1.06005142E-01 9.18937309E-05-1.56167194E-02
52 24 2.94054289E-02-1.37887095E-02-1.14127870E-02-1.32314913E-06 9.09035623E-06
52 25 2.00136879E-02 2.28911772E-02-1.39905809E+00-2.67583357E-02 2.91833228E-02
52 26 6.32327456E-06 1.72986508E-01 5.24990128E-01 5.03282528E-05-1.01959255E-02
52 27-3.58448090E-03 1.37804064E-02 2.81142981E-02 7.63127366E-06-6.58289988E-06
52 28 1.09892206E-01 2.08815548E-01 1.45134938E-03 2.28113130E-02 2.90491753E-06
52 29 4.08612818E-02 4.51265371E-01-3.33512811E-03-9.09834782E-03-8.00411855E-07
52 30 2.59086902E-02-6.14182595E-02-1.64337556E+00-2.30373256E-02 1.40893713E-01
52 31 2.57655809E-05-9.33379099E-01 1.45223857E+00 3.43977908E-04-6.35504729E-03
52 32-1.70135139E-03 8.05639868E-03-8.05689462E-03 9.02222866E-07-7.48616403E-07
52 33-2.59063958E-02 6.13780821E-02 1.64325173E+00-1.11564996E-01 8.90563793E-02
52 34 2.68655209E-05-8.09215864E-01 1.52498551E+00 3.30982141E-04 8.80107932E-03
52 35-7.34169603E-04-8.06690972E-03 6.50349046E-03-1.60795973E-06 4.47448703E-07
52 36-1.09412035E-01-2.09170048E-01 2.05781833E-02-9.82690882E-03-4.12180336E-06
52 37-4.05359644E-02-4.52080213E-01-9.51787506E-03 1.59169311E-03 1.68466865E-06
52 38 4.06177899E-02 4.51757845E-01 3.28571143E-03 9.08517191E-03 7.89238168E-07
53  1 2.84858002E-02-7.24372146E-03-1.91453796E+00 1.41874318E-04-7.38872631E-02
53  2-1.18117675E-05-1.42578585E+00 1.70696010E-03 1.85109105E-04 7.10322773E-04
53  3-2.87676329E-02 2.80573101E-02-1.47994397E-02 1.91421612E-06-7.86668266E-06
53  4-5.02048046E-02-7.80328451E-03 2.42392205E+00-1.50751803E-01 2.55960694E-03
53  5 1.97869572E-05-1.41033452E+00 8.74866483E-01 3.12210810E-04 2.85287678E-02
53  6-5.58956191E-03-2.29392059E-02 2.18051135E-02-4.50692729E-06 1.26349289E-07
53  7 2.53675419E-05-6.88185572E-05-2.44355588E-03 3.07558400E-02 1.75401591E-02
53  8-1.54621611E-06 1.09446142E+00 6.37867303E-01-4.82540718E-05 2.59644340E-02
53  9-2.59776446E-02 1.32105673E-05-1.69416933E-02-6.51420481E-06-2.15138213E-06
53 10-2.51565469E-05 7.01501613E-05 2.40636846E-03 3.07682527E-02 1.75462246E-02
53 11-1.61630109E-06 1.09461108E+00 6.37931462E-01-4.78653359E-05-2.59673158E-02
53 12 2.59797124E-02-1.23965998E-05 1.69412292E-02 6.59227258E-06 2.21350117E-06
53 13-5.02207773E-02-7.58324633E-03 2.42860813E+00-7.13455083E-02-1.32934956E-01
53 14-1.14836653E-05 7.18878315E-02-1.65848510E+00-2.57478216E-04 1.86560438E-02
53 15 4.31011054E-03-2.29661543E-02 2.79813832E-02-2.24912138E-06 8.96129687E-07
53 16 2.84615726E-02-7.32680556E-03-1.91288606E+00-6.43854779E-02 3.58180545E-02
53 17 1.30185512E-05-6.96665650E-01-1.24896132E+00-9.02350541E-05-3.25321051E-02
53 18 4.52414094E-03 2.80079642E-02 6.85618565E-03 9.97435826E-06-5.14527271E-06
53 19 1.89672501E-02-7.65760985E-01 7.94387197E-03 2.93118378E-03-5.81382360E-07
53 20-1.02724493E-01-2.73278914E-01-5.24102263E-03 2.68914983E-02 4.70780762E-06
53 21-1.95524883E-02 7.66124786E-01 6.42042870E-03 5.57459584E-03 8.24862417E-08
53 22 5.02207290E-02 7.57622947E-03-2.42857795E+00-7.13479896E-02-1.32935522E-01
53 23-1.16558562E-05 7.17996469E-02-1.65857282E+00-2.59957880E-04-1.86571735E-02
53 24-4.30787612E-03 2.29650497E-02-2.79816173E-02 2.18808063E-06-1.04496625E-06
53 25 5.02072308E-02 7.79928353E-03-2.42412235E+00-1.50759261E-01 2.56474406E-03
53 26 1.87076338E-05-1.41041101E+00 8.74919260E-01 3.11709893E-04-2.85292059E-02
53 27 5.58849777E-03 2.29407081E-02-2.18012766E-02 4.23665534E-06-8.59926847E-08
53 28-1.89578791E-02 7.65754276E-01 7.94507667E-03 2.93383687E-03-6.02559743E-07
53 29-1.02390465E-01-2.74073348E-01 2.08171768E-02-1.77504103E-02-5.28204241E-06
53 30-2.84843549E-02 7.23993392E-03 1.91447880E+00 1.34007852E-04-7.38747411E-02
53 31-1.24179846E-05-1.42595199E+00 1.88245338E-03 1.81647406E-04-7.11717597E-04
53 32 2.87674638E-02-2.80557462E-02 1.47989525E-02-1.63517478E-06 8.28549715E-06
53 33-2.84659400E-02 7.33453899E-03 1.91319421E+00-6.44005101E-02 3.58198465E-02
53 34 1.30454481E-05-6.96777496E-01-1.24888855E+00-9.46660091E-05 3.25343534E-02
53 35-4.52482788E-03-2.80095255E-02-6.85648383E-03-9.73645090E-06 5.08454797E-06
53 36 1.95388997E-02-7.66175093E-01 6.42187967E-03 5.57286075E-03 1.39082613E-07
53 37 1.02717609E-01 2.73254510E-01-5.24296673E-03 2.68920109E-02 4.80100697E-06
53 38 1.02397443E-01 2.74126631E-01 2.08182890E-02-1.77503772E-02-5.25669509E-06
54  1 3.08962618E-03 3.95100191E-02 4.01903079E-01 7.79700313E-02 7.78708622E-03
54  2-9.05020130E-06 1.51064183E-01-3.42902237E-01-7.02174598E-05-1.40311896E-02
54  3 7.65676895E-03 6.37442067E-03 1.25289224E-02 4.80079382E-06-1.30051710E-06
54  4-1.19375357E-02 5.77680074E-02 1.02788096E+00 1.22829624E-01 1.59267484E-01
54  5 5.98070633E-06 4.66263746E-01 1.67573012E+00 1.86237862E-04 2.95109586E-02
54  6-4.24246428E-02 1.29136842E-02 1.38819727E-02-4.21551535E-07-1.12449488E-05
54  7-3.88879646E-07-2.12628166E-05 2.23716044E-04 1.94387014E-01 1.13757228E-01
54  8-9.50401906E-06 1.81751233E+00 1.06365743E+00-8.35447291E-05-4.73890065E-02
54  9 4.74026896E-02-1.36831141E-05 3.07163047E-02 1.15740700E-05 4.01766805E-06
54 10 2.99010464E-06 1.74418038E-05-4.51792057E-04 1.94388938E-01 1.13756603E-01
54 11-8.52163450E-06 1.81754168E+00 1.06359227E+00-7.83151152E-05 4.73884383E-02
54 12-4.74043389E-02 1.59005642E-05-3.07157014E-02-1.18319507E-05-4.16346648E-06
54 13-1.19526781E-02 5.77319772E-02 1.02804690E+00 1.98938271E-01 2.91896456E-02
54 14-2.34995199E-05 1.69027623E+00-4.12625080E-01-2.86465187E-04-1.49359288E-02
54 15 2.01845923E-03 1.29174695E-02 4.26825516E-02 1.08112241E-05-7.52972729E-06
54 16 3.06810330E-03 3.95210280E-02 4.03169975E-01 4.49837004E-02 6.41550278E-02
54 17 3.25595043E-06-2.24550384E-01 2.99582872E-01 7.43020335E-05 1.17104365E-02
54 18-1.80789348E-02 6.36849835E-03-4.15814814E-03-1.38809003E-06-3.81722928E-06
54 19 6.81686526E-02-9.81622510E-01 2.21985033E-02-1.27725703E-02-4.66340264E-06
54 20 6.66480594E-02-1.31830027E-01-4.05737219E-03-6.26197292E-03-3.86629849E-07
54 21-6.81428648E-02 9.81760509E-01-2.80201481E-04 2.56055180E-02 3.69859186E-06
54 22 1.19497812E-02-5.77305747E-02-1.02791407E+00 1.98939919E-01 2.91925501E-02
54 23-2.29509163E-05 1.69019835E+00-4.12616543E-01-2.80916309E-04 1.49360939E-02
54 24-2.01800744E-03-1.29180865E-02-4.26827024E-02-1.05712189E-05 7.24995307E-06
54 25 1.19351302E-02-5.77669594E-02-1.02773916E+00 1.22834585E-01 1.59267757E-01
54 26 5.83509409E-06 4.66218201E-01 1.67566118E+00 1.89013791E-04-2.95104586E-02
54 27 4.24256173E-02-1.29151587E-02-1.38828139E-02 2.77906232E-07 1.13668595E-05
54 28-6.81694146E-02 9.81636317E-01 2.21983842E-02-1.27723944E-02-4.84582286E-06
54 29 6.66411257E-02-1.31576074E-01-7.44243789E-03-4.82546541E-04 1.05783603E-06
54 30-3.08909927E-03-3.95127337E-02-4.01884732E-01 7.79695255E-02 7.78825294E-03
54 31-8.62104040E-06 1.51102610E-01-3.42899975E-01-6.93826192E-05 1.40308711E-02
54 32-7.65535203E-03-6.37551912E-03-1.25263026E-02-4.64956228E-06 1.40548475E-06
54 33-3.06722674E-03-3.95256002E-02-4.03198004E-01 4.49869859E-02 6.41542763E-02
54 34 3.41618344E-06-2.24498966E-01 2.99590980E-01 7.29350146E-05-1.17078230E-02
54 35 1.80768546E-02-6.36903163E-03 4.15895339E-03 1.59517182E-06 3.86843599E-06
54 36 6.81464823E-02-9.81752707E-01-2.80796897E-04 2.56062336E-02 3.79513775E-06
54 37-6.66405056E-02 1.31806127E-01-4.05500737E-03-6.26130637E-03-3.56851944E-07
54 38-6.66345478E-02 1.31535681E-01-7.44074000E-03-4.81165891E-04 1.05052069E-06
55  1-1.40334420E-02-5.33385416E-02 1.36340154E-01-1.59031839E-01 6.09481574E-02
55  2 2.99969113E-05 3.05718865E-01-5.70248083E-02-4.80949904E-05-5.89425120E-03
55  3 5.79260886E-02-5.20318374E-02 5.79118806E-02 1.56090576E-06 1.12422674E-05
55  4 2.31473567E-02 6.86904694E-02-4.41660310E-01 1.62897650E-01 1.31274645E-01
55  5-1.93176139E-06-3.05844499E-01-2.68728723E-01 1.80049276E-07-4.13711195E-02
55  6 4.40018595E-02-2.63073997E-03-7.45725412E-02-5.14223348E-06 1.76620437E-05
55  7-1.65682742E-02-7.68559440E-02 6.90629046E-01 4.42511932E-02-7.55357380E-02
55  8-1.70068858E-05 4.59747362E-02-8.15683224E-02-1.78339104E-05 7.53483690E-02
55  9 1.96170794E-03-7.73100770E-02 7.54726287E-02-1.17341010E-05 3.54451734E-06
55 10-1.65676423E-02-7.68570001E-02 6.90557602E-01-4.42517104E-02 7.55389753E-02
55 11 1.60314912E-05-4.60267243E-02 8.17045396E-02 1.77889882E-05 7.53447782E-02
55 12 1.96450085E-03-7.73092790E-02 7.54747917E-02-1.18130770E-05 4.01173944E-06
55 13 2.30935724E-02 6.86323625E-02-4.39279469E-01 1.94206276E-01 7.78888101E-02
55 14-1.47372251E-05-3.82977981E-01-1.36204418E-01 3.14351872E-05-3.15381345E-02
55 15 3.41798875E-02-2.64175295E-03-8.09296414E-02-7.87273440E-06 1.72923052E-05
55 16-1.40177846E-02-5.33549435E-02 1.34464575E-01-2.46975091E-02-1.68529648E-01
55 17-2.18517695E-05 9.88000781E-02 2.95044439E-01 3.03909902E-05 8.54324366E-02
55 18-3.34227538E-02-5.20096828E-02-1.27835208E-03-2.11800422E-05 3.27286270E-06
55 19 1.77748216E-01-1.20252133E-01 2.76565620E-02-1.58692695E-02-6.10664032E-06
55 20 2.35202787E-01-1.91771308E-01-8.46984458E-03-4.63592838E-02-5.77716118E-06
55 21 1.77816963E-01-1.20608637E-01 3.13282251E-04-3.18882290E-02-4.72656869E-06
55 22 2.30955341E-02 6.86349889E-02-4.39333752E-01-1.94215351E-01-7.78897732E-02
55 23 1.42955225E-05 3.82958242E-01 1.36129513E-01-2.96162180E-05-3.15379923E-02
55 24 3.41768156E-02-2.63882326E-03-8.09264226E-02-7.79744196E-06 1.72393674E-05
55 25 2.31473342E-02 6.86900799E-02-4.41690172E-01-1.62905146E-01-1.31277043E-01
55 26 1.82001923E-06 3.05909582E-01 2.68755482E-01 2.67065178E-06-4.13704332E-02
55 27 4.39978290E-02-2.62739585E-03-7.45695713E-02-5.29112312E-06 1.76286074E-05
55 28 1.77760079E-01-1.20250334E-01-2.76572675E-02 1.58714842E-02 6.12259454E-06
55 29 2.35144087E-01-1.92022471E-01-4.45609924E-02 1.53020575E-02 8.17951375E-06
55 30-1.40356420E-02-5.33410769E-02 1.36329704E-01 1.59032619E-01-6.09508054E-02
55 31-2.98356606E-05-3.05680517E-01 5.70128156E-02 4.60595202E-05-5.89394740E-03
55 32 5.79225442E-02-5.20285969E-02 5.79111475E-02 1.79448182E-06 1.17851472E-05
55 33-1.40198711E-02-5.33586902E-02 1.34519037E-01 2.46992018E-02 1.68526657E-01
55 34 2.28077298E-05-9.88215842E-02-2.95107579E-01-3.15100502E-05 8.54314285E-02
55 35-3.34226212E-02-5.20088073E-02-1.27787337E-03-2.08454939E-05 3.19041347E-06
55 36 1.77802265E-01-1.20583972E-01-3.12111405E-04 3.18854866E-02 4.77528048E-06
55 37 2.35190284E-01-1.91762354E-01 8.46766841E-03 4.63579929E-02 5.91750469E-06
55 38 2.35138182E-01-1.92016981E-01 4.45603257E-02-1.53025771E-02-8.08618979E-06
56  1 2.02558522E-02 2.46349178E-02-2.60571170E-02 1.27129682E-01-3.73335788E-02
56  2-2.21899758E-05-2.15207503E-01 4.99770069E-02 3.58473437E-05-1.53281233E-02
56  3 6.42982549E-02-4.89701316E-02 8.39911429E-02 7.28762650E-06 8.47543959E-06
56  4-4.92679858E-03-4.20604339E-02 2.53486663E-01-1.02246173E-01-6.06153077E-02
56  5 4.12774335E-06 1.74548105E-01 2.66144800E-01 1.60560483E-05 1.92110081E-02
56  6 4.51866658E-02-6.43976740E-02-6.80294467E-02-2.26288990E-05 2.75864500E-05
56  7-1.18691504E-05 1.54979530E-05 4.23393064E-04 1.00546201E-01 5.89240762E-02
56  8-4.29988821E-06 1.88524315E-02 1.37416906E-02-7.72336413E-07 5.61076649E-02
56  9-5.61121132E-02 4.44835490E-06-3.63770658E-02-1.41573561E-05-4.77978729E-06
56 10 1.05642620E-05-2.21316283E-05-5.37752123E-04 1.00548148E-01 5.89134998E-02
56 11-3.60091022E-06 1.87165520E-02 1.36234163E-02 4.53547055E-07-5.61119175E-02
56 12 5.61116838E-02 2.33698334E-07 3.63727810E-02 1.38946590E-05 4.64754831E-06
56 13-4.92390210E-03-4.20307233E-02 2.53224595E-01-1.02826890E-01-5.94402468E-02
56 14 3.92514058E-06 3.15596774E-01 2.02902769E-02-3.92838060E-05-1.13389681E-02
56 15 7.57092037E-02-6.43702356E-02-4.82678570E-02-1.52246813E-05 3.05358187E-05
56 16 2.02321665E-02 2.46405660E-02-2.60448428E-02 2.96572622E-02 1.28961613E-01
56 17 1.53490016E-05-6.14395569E-02-2.14268849E-01-2.31452097E-05 1.07336317E-01
56 18-5.83811238E-02-4.89551928E-02 4.52128922E-03-2.31125124E-05-2.39551978E-06
56 19-2.82048433E-01 1.47021658E-01-1.66612587E-02 5.42077801E-02 1.04143489E-05
56 20 2.79216430E-01-2.55571535E-01-3.92422562E-02-4.07264493E-02-9.24256068E-07
56 21 2.82044440E-01-1.47367676E-01 3.91113046E-02-4.10720702E-02-1.11883477E-05
56 22 4.92159051E-03 4.20248359E-02-2.53307665E-01-1.02819277E-01-5.94366418E-02
56 23 3.62739099E-06 3.15616000E-01 2.02286255E-02-3.80183463E-05 1.13399791E-02
56 24-7.57128053E-02 6.43728261E-02 4.82690263E-02 1.53520712E-05-3.09338047E-05
56 25 4.91961255E-03 4.20494043E-02-2.53310138E-01-1.02242195E-01-6.06112060E-02
56 26 3.32436513E-06 1.74495041E-01 2.66023408E-01 1.51285285E-05-1.92111211E-02
56 27-4.51868057E-02 6.43979268E-02 6.80314592E-02 2.24248368E-05-2.73598698E-05
56 28 2.82035606E-01-1.47042295E-01-1.66592254E-02 5.42067544E-02 1.02155080E-05
56 29 2.79207940E-01-2.55529360E-01-5.47193760E-02-1.42889270E-02 5.15237944E-06
56 30-2.02550071E-02-2.46350357E-02 2.60171885E-02 1.27126902E-01-3.73335406E-02
56 31-2.14063499E-05-2.15204323E-01 5.00326575E-02 3.68938185E-05 1.53273248E-02
56 32-6.43000056E-02 4.89726809E-02-8.39938877E-02-7.57241326E-06-9.09249709E-06
56 33-2.02338655E-02-2.46435417E-02 2.61323615E-02 2.96583422E-02 1.28962319E-01
56 34 1.54783695E-05-6.14752916E-02-2.14264333E-01-2.45991082E-05-1.07338561E-01
56 35 5.83825850E-02 4.89559762E-02-4.52101773E-03 2.27470640E-05 2.51704848E-06
56 36-2.82055465E-01 1.47391624E-01 3.91107022E-02-4.10737947E-02-1.10858100E-05
56 37-2.79225395E-01 2.55574043E-01-3.92424096E-02-4.07281860E-02-1.09831476E-06
56 38-2.79214131E-01 2.55541611E-01-5.47202994E-02-1.42883558E-02 4.97775063E-06
57  1 1.79426868E-02-5.23183541E-02-2.92323490E+00-1.19729719E-01 3.73391931E-02
57  2 3.18459486E-05-2.36125173E+00-6.55507463E-01 2.01190761E-04-2.42132760E-02
57  3-1.15371083E-02 3.57503843E-02 7.59169925E-03 1.17453021E-05-7.34826148E-06
57  4-6.95501144E-02 1.52103150E-02 1.85640690E+00 9.92018868E-02-2.52740552E-02
57  5-4.69998636E-06-3.18452244E+00 7.89605365E-01 5.23182137E-04-6.75294393E-03
57  6-4.36691970E-02 5.04221410E-02-4.28021734E-03 7.08221923E-06-1.42569569E-05
57  7 3.74441873E-02-1.74258071E-01-4.88735753E+00 9.79144758E-03-1.66907533E-02
57  8 5.15331032E-06 2.81689142E+00-4.81302153E+00-1.08351008E-03-9.70853859E-04
57  9-2.59885210E-02 2.69593748E-02 2.57289198E-02 8.28022038E-06-1.28482728E-05
57 10-3.74415796E-02 1.74265586E-01 4.88739852E+00 9.79757318E-03-1.66815512E-02
57 11 5.27976889E-06 2.81702947E+00-4.81292436E+00-1.08064606E-03 9.72362712E-04
57 12 2.59893185E-02-2.69616812E-02-2.57275468E-02-8.19524872E-06 1.23875822E-05
57 13 6.95903771E-02-1.51520272E-02-1.85819100E+00-2.65269373E-02-9.89451285E-02
57 14-1.46466350E-06 8.68887113E-01 3.16413014E+00 3.43440785E-04 3.79738385E-02
57 15 1.24585825E-02-5.04324210E-02-1.60054054E-02-1.54418899E-05 1.19293273E-05
57 16-1.79130356E-02 5.23536386E-02 2.92376043E+00 2.60886085E-02 1.22641373E-01
57 17 2.51569677E-05 1.72737278E+00 1.73850729E+00 2.48609942E-05 9.04143798E-03
57 18 2.67709238E-02-3.58123618E-02 2.30491141E-03-4.92926341E-06 1.04941126E-05
57 19-1.61924098E-01 9.94229646E-01-3.61743082E-02 3.62780474E-02 1.04537177E-05
57 20 2.90966735E-02-6.47744043E-01-1.31866604E-04-1.46342770E-03 5.82473637E-08
57 21-1.61816777E-01 9.93822204E-01-1.39414005E-02 4.92705286E-02 9.60307761E-06
57 22-6.95908964E-02 1.51547253E-02 1.85834393E+00-2.65303760E-02-9.89468046E-02
57 23 1.42483172E-06 8.68858486E-01 3.16421487E+00 3.50929456E-04-3.79740636E-02
57 24-1.24573148E-02 5.04313783E-02 1.60055565E-02 1.54728504E-05-1.19467417E-05
57 25 6.95566540E-02-1.52037685E-02-1.85662165E+00 9.92024930E-02-2.52765196E-02
57 26-8.96848849E-06-3.18456342E+00 7.89698461E-01 5.17260285E-04 6.75274939E-03
57 27 4.36720236E-02-5.04247730E-02 4.27878700E-03-7.42053389E-06 1.45077058E-05
57 28 1.61924313E-01-9.94188595E-01-3.61755073E-02 3.62771870E-02 1.04068996E-05
57 29-2.88923543E-02 6.47562111E-01 1.28839918E-03-6.05314116E-04 1.89635941E-08
57 30-1.79412520E-02 5.23241427E-02 2.92331019E+00-1.19731869E-01 3.73408650E-02
57 31 2.85567377E-05-2.36134769E+00-6.55503659E-01 1.98978517E-04 2.42137372E-02
57 32 1.15390163E-02-3.57527535E-02-7.59105021E-03-1.09541265E-05 7.93685640E-06
57 33 1.79151040E-02-5.23506817E-02-2.92382339E+00 2.60851968E-02 1.22644749E-01
57 34 2.41748063E-05 1.72740780E+00 1.73858209E+00 3.16424291E-05-9.03916155E-03
57 35-2.67725046E-02 3.58116661E-02-2.30547956E-03 4.86916027E-06-1.13523066E-05
57 36 1.61827435E-01-9.93874404E-01-1.39433301E-02 4.92721940E-02 9.70039786E-06
57 37-2.90953245E-02 6.47754645E-01-1.31874253E-04-1.46238100E-03 1.86994949E-07
57 38 2.88981863E-02-6.47578547E-01 1.28964283E-03-6.05451933E-04-1.09339825E-07
58  1 5.10863784E-07 3.79274319E-06 6.06066702E-05 4.04795316E-05-4.07503874E-05
58  2 2.69365209E-01 5.95128926E-06 5.08335871E-05-1.77891032E-01 7.71653062E-06
58  3-6.84819472E-06-8.68335903E-07-1.28896103E-06 3.25361841E-02 2.83148296E-02
58  4 2.18162468E-06 2.97578064E-07-8.56658461E-06 4.13449178E-05-5.02252493E-05
58  5 3.47112207E-01 2.20403969E-05 3.17573439E-05-2.85512758E-01-3.68976528E-06
58  6-6.43704591E-06 1.01268112E-05 7.41750650E-06-2.19322365E-02 3.05149229E-02
58  7-2.63952141E-07 8.06086834E-06 1.54314713E-04 4.15298053E-05-4.48011726E-05
58  8 3.00394693E-01-3.04994593E-05 1.51443747E-04-1.28748860E-01 1.42710354E-06
58  9 3.67531454E-06-5.10241808E-06-3.31065900E-06 6.19424198E-03-1.05681834E-02
58 10 1.31959683E-06-5.28571383E-06-1.55883549E-04 4.03736845E-05-4.55329162E-05
58 11 3.00394776E-01-1.22406726E-04 9.88502261E-05-1.28746648E-01-9.96956410E-07
58 12-3.94455335E-06 4.94150976E-06 2.48958503E-06-6.19493473E-03 1.05679883E-02
58 13-8.44991080E-07 2.75084346E-06 7.97684447E-06 4.92124692E-05-5.03794699E-05
58 14 3.47126213E-01-5.41643618E-05-1.50306928E-05-2.85546125E-01 2.31293301E-06
58 15 8.00472324E-06-1.03176563E-05-6.55641354E-06 1.58818139E-02-3.40597971E-02
58 16 9.84870628E-08-2.26857451E-06-6.17724703E-05 3.41352422E-05-4.26809501E-05
58 17 2.69372349E-01-6.04357058E-05 8.43210781E-06-1.77888303E-01 9.54734060E-06
58 18-4.43998250E-06-5.10735810E-06-3.44861792E-06 4.06131210E-02 1.45193527E-02
58 19 6.71217345E-06-4.37795611E-05 2.58095472E-06-3.18600398E-06 1.01656952E-02
58 20-9.67091021E-07 1.53644737E-05 1.01129410E-06-1.06822884E-06 7.26820367E-03
58 21 5.81278096E-06-1.50644511E-05 2.11116805E-06-3.21377926E-06 1.01656000E-02
58 22 3.09986879E-06-7.33120403E-07-1.14940540E-04 4.71698914E-05-5.13831871E-05
58 23 3.47128623E-01-1.99590723E-05-6.08855893E-05-2.85546203E-01-2.48525835E-06
58 24-7.81611521E-06 1.03013736E-05 6.10974526E-06-1.58810747E-02 3.40605104E-02
58 25-2.59887071E-06 1.40710814E-06 1.14400981E-04 4.22119646E-05-4.93231363E-05
58 26 3.47117630E-01 4.78990265E-05-2.16973442E-05-2.85517349E-01 4.49154156E-06
58 27 7.31370427E-06-1.18052458E-05-7.18306662E-06 2.19337366E-02-3.05148833E-02
58 28-4.78722064E-06 2.29036736E-05 2.40003787E-06-2.75149471E-06 1.01655207E-02
58 29 1.29291233E-06-1.77366331E-05 6.60546662E-07-1.36195088E-06 7.26759397E-03
58 30 1.77891059E-06-1.89123350E-06-1.34340078E-04 3.75218090E-05-4.24526806E-05
58 31 2.69372577E-01 4.31015910E-05 9.01925221E-05-1.77898068E-01-7.94160939E-06
58 32 7.70562065E-06 2.35988745E-07 1.38487870E-06-3.25369659E-02-2.83152364E-02
58 33-6.01982955E-07 4.39483769E-06 1.30619683E-04 3.27029862E-05-4.28387598E-05
58 34 2.69378730E-01-1.08669308E-04-2.54337030E-06-1.77893856E-01-9.09817190E-06
58 35 4.64405178E-06 4.45412012E-06 3.66156606E-06-4.06135570E-02-1.45193505E-02
58 36-5.46324821E-06 3.53377826E-05 1.96558335E-06-2.87692449E-06 1.01660445E-02
58 37 3.96096973E-06-3.23459973E-05 1.30693084E-06-5.46707866E-07 7.26800929E-03
58 38-2.94766438E-06 3.42280050E-05 4.36573033E-07-1.30478174E-06 7.26772622E-03
59  1 1.18966376E-01 2.77485275E-01-3.43761496E-01 1.52680897E-01 7.23317297E-02
59  2-1.03018699E-05-2.33236619E-01 6.38962865E-02 4.08594781E-05 1.17167134E-02
59  3 4.95381966E-02-6.12549100E-02 2.14728464E-02-7.74468348E-06 1.62897631E-05
59  4 1.32270010E-01 2.57645606E-01-2.20185431E-01-1.03652885E-01 8.65045824E-02
59  5 2.66589783E-05-2.38836074E-02-2.28122209E-01-3.09511220E-05 6.54756579E-02
59  6 4.08244646E-02-1.06300122E-01-4.75006016E-03-2.65051453E-05 2.54433989E-05
59  7 1.96021615E-01 5.10238343E-01 2.36229753E-02 2.33184782E-02-3.96607672E-02
59  8-1.02195095E-05 1.03078740E-02-1.80158600E-02-3.59728355E-06 4.35453478E-02
59  9 4.81098911E-02-9.16552389E-02-4.67180813E-03-2.10781823E-05 2.42374713E-05
59 10 1.96021543E-01 5.10234343E-01 2.35563477E-02-2.33169257E-02 3.96625865E-02
59 11 6.53283013E-06-1.02853931E-02 1.80535314E-02 7.26022907E-06 4.35435817E-02
59 12 4.81116636E-02-9.16552453E-02-4.67088117E-03-2.09786975E-05 2.45907469E-05
59 13 1.32288406E-01 2.57696887E-01-2.18908764E-01 2.46286391E-02-1.32864049E-01
59 14-2.34216945E-05-2.11105363E-01 9.01701696E-02 4.10381074E-05 4.32561085E-02
59 15 6.30878926E-02-1.06344001E-01 9.62971504E-03-2.20074335E-05 2.78407424E-05
59 16 1.18994762E-01 2.77483740E-01-3.44236555E-01 1.37789811E-01 9.77700107E-02
59 17-3.06047465E-06-5.87827807E-02-2.35918424E-01-2.78754033E-05 5.63834713E-02
59 18 4.91816843E-03-6.13016397E-02-7.46355391E-03-1.90753646E-05 1.25153135E-05
59 19 1.47986881E-01-5.30491391E-02 2.30433892E-02-3.41584489E-02-8.23709723E-06
59 20 6.70519101E-02-1.41297668E-02-1.66025890E-02-2.03790753E-02-9.62514698E-07
59 21 1.47896356E-01-5.29895545E-02 1.85086375E-02-3.67772602E-02-7.71157477E-06
59 22 1.32290200E-01 2.57697254E-01-2.18989427E-01-2.46301046E-02 1.32865209E-01
59 23 2.17571309E-05 2.11138457E-01-9.02291420E-02-4.00824109E-05 4.32555912E-02
59 24 6.30866589E-02-1.06342250E-01 9.62883609E-03-2.14379563E-05 2.81290889E-05
59 25 1.32270335E-01 2.57649138E-01-2.20200527E-01 1.03654318E-01-8.65053355E-02
59 26-2.70509093E-05 2.38811202E-02 2.28129485E-01 3.12577958E-05 6.54733029E-02
59 27 4.08229510E-02-1.06296254E-01-4.74806830E-03-2.59616453E-05 2.57856621E-05
59 28 1.47988750E-01-5.30199433E-02-2.30431901E-02 3.41581463E-02 8.13929861E-06
59 29 6.71682587E-02-1.43129759E-02-2.59235091E-02-4.50505945E-03 2.77117348E-06
59 30 1.18966432E-01 2.77482424E-01-3.43787203E-01-1.52674323E-01-7.23302066E-02
59 31 7.64101794E-06 2.33226279E-01-6.38691247E-02-3.92149268E-05 1.17191954E-02
59 32 4.95358826E-02-6.12550780E-02 2.14713335E-02-7.62558587E-06 1.67513044E-05
59 33 1.18993770E-01 2.77485514E-01-3.44162447E-01-1.37788446E-01-9.77653575E-02
59 34 6.22973409E-07 5.87322938E-02 2.35906350E-01 3.01984304E-05 5.63798647E-02
59 35 4.92091214E-03-6.13007769E-02-7.46208470E-03-1.86264106E-05 1.26105653E-05
59 36 1.47885298E-01-5.29890837E-02-1.85073332E-02 3.67756720E-02 7.73265271E-06
59 37 6.70494798E-02-1.41359134E-02 1.66027836E-02 2.03781633E-02 9.38551094E-07
59 38 6.71586853E-02-1.42839496E-02 2.59212376E-02 4.50477291E-03-2.77119137E-06
60  1 3.83775724E-02-9.77409525E-02-1.49441075E+00 1.27861390E-01-9.07341071E-02
60  2-2.55159456E-05 1.69313163E+00-2.67859863E+00-6.22821222E-04 3.10826808E-02
60  3 2.32611036E-02-5.43437844E-02 1.51427285E-02-1.02110597E-05 1.21648485E-05
60  4-1.82950401E-02 3.72692732E-02 1.28242244E+00-1.23707185E-01 4.00814703E-02
60  5 2.47389593E-05 2.41463477E+00 1.72154638E+00-6.42501954E-05-2.04305817E-02
60  6 3.23927027E-02-1.19621209E-02 1.61190951E-02 3.32118644E-06 5.92424247E-06
60  7 1.64052886E-02-1.20306148E-03-1.61197001E+00-9.57271938E-02 1.63465256E-01
60  8 3.80722096E-05-2.31399599E+00 3.95276515E+00 8.81958760E-04-1.79277233E-02
60  9-1.54002859E-02 3.33280092E-02-2.57711384E-03 6.87670175E-06-8.21469329E-06
60 10-1.64039901E-02 1.20762347E-03 1.61195956E+00-9.57164018E-02 1.63471294E-01
60 11 3.82652215E-05-2.31420942E+00 3.95264781E+00 8.93350681E-04 1.79314458E-02
60 12 1.53955881E-02-3.33270340E-02 2.57227957E-03-7.42199994E-06 8.59924943E-06
60 13 1.82472459E-02-3.73297123E-02-1.28108525E+00 2.55894612E-02 1.27550958E-01
60 14 2.20946574E-05-2.68329223E+00-1.26420804E+00 1.62141265E-04-3.16559379E-02
60 15 1.96497053E-02 1.20062326E-02 1.76682067E-02 9.13185998E-06-1.91591535E-06
60 16-3.84102277E-02 9.76391554E-02 1.49342173E+00 1.65081225E-02-1.55991133E-01
60 17-2.20928377E-05 1.50673481E+00-2.78802156E+00-6.15695931E-04-3.63964428E-02
60 18-1.79988056E-02 5.43952485E-02-1.17574096E-02 1.30709388E-05-1.06620976E-05
60 19-4.39751503E-02-7.42458757E-02 1.18572358E-02 1.91660841E-03-1.02973101E-06
60 20 1.84784470E-01-7.45780494E-01-2.68003812E-02-4.56126220E-02-3.45119732E-06
60 21-4.41374990E-02-7.39820610E-02-7.48843227E-03-9.37538432E-03-5.66634340E-07
60 22-1.82475979E-02 3.73197414E-02 1.28062890E+00 2.55756740E-02 1.27523860E-01
60 23 1.28955123E-05-2.68331522E+00-1.26442857E+00 1.66274327E-04 3.16528109E-02
60 24-1.96549627E-02-1.19978482E-02-1.76613075E-02-9.29952509E-06 5.72835742E-07
60 25 1.82968992E-02-3.72559807E-02-1.28194892E+00-1.23667673E-01 4.00845466E-02
60 26 2.93610850E-05 2.41482809E+00 1.72146144E+00-6.12487566E-05 2.04324994E-02
60 27-3.23841916E-02 1.19516922E-02-1.61211931E-02-3.06558978E-06-6.29960942E-06
60 28 4.39562566E-02 7.42150623E-02 1.18617018E-02 1.91201891E-03-9.84175875E-07
60 29-1.84939396E-01 7.45618340E-01 5.29261759E-02 1.05507592E-03-6.94300335E-06
60 30-3.83664851E-02 9.77411793E-02 1.49412709E+00 1.27843794E-01-9.07359988E-02
60 31-2.78519647E-05 1.69346457E+00-2.67852857E+00-6.23969373E-04-3.10812695E-02
60 32-2.32526647E-02 5.43339342E-02-1.51422931E-02 8.86721096E-06-1.22213291E-05
60 33 3.84027862E-02-9.76315880E-02-1.49315636E+00 1.65128744E-02-1.55980945E-01
60 34-2.76510103E-05 1.50652459E+00-2.78825792E+00-6.14024191E-04 3.63879490E-02
60 35 1.79980515E-02-5.43860005E-02 1.17596544E-02-1.14865152E-05 1.16308211E-05
60 36 4.41535970E-02 7.40203952E-02-7.49019667E-03-9.36962513E-03-5.43851065E-07
60 37-1.84749497E-01 7.45672620E-01-2.67981641E-02-4.56042468E-02-3.88437830E-06
60 38 1.84901703E-01-7.45512723E-01 5.29169753E-02 1.05751707E-03-6.67352750E-06
61  1-7.24780703E-02 2.58142125E-02 2.55525340E+00-8.84109275E-02 1.36436046E-02
61  2 5.11837127E-05 2.52359988E+00 8.28876932E-01-2.40245502E-04-9.57895349E-03
61  3-5.12427332E-02 6.08216867E-02-6.12986989E-03 1.22670613E-05-1.34305938E-05
61  4-2.38896222E-03-8.06133077E-02-3.34944973E+00 2.38648472E-01 2.29610349E-02
61  5-1.44763995E-06 1.76616813E+00-6.59823512E-01-3.45814154E-04-7.57805862E-03
61  6-5.56938928E-02 6.32719514E-02 1.02797398E-02 8.02370342E-06-2.11752942E-05
61  7-2.70586065E-05-1.08668499E-04-3.65594174E-04 8.69359145E-02 5.09932039E-02
61  8-1.58368928E-06-1.34838437E+00-7.89053283E-01 5.73977033E-05-3.33531132E-02
61  9 3.33496351E-02 3.47811049E-06 2.16183055E-02 7.36092653E-06 1.84238721E-06
61 10-2.89417775E-05-1.14882023E-04-1.74372909E-04-8.69505818E-02-5.09700980E-02
61 11 6.42577171E-06 1.34804637E+00 7.89617710E-01-5.98341086E-05-3.33478183E-02
61 12 3.33526740E-02-4.85571194E-06 2.16188931E-02 7.10818584E-06 1.89271092E-06
61 13 2.33068847E-03 8.05202352E-02 3.34980167E+00-1.36682287E-01-1.96838862E-01
61 14 4.94478930E-06-2.88565492E-01-1.86297498E+00-2.50562695E-04 3.65395544E-02
61 15 2.66657007E-02-6.32052551E-02-2.90821321E-02-2.13564411E-05 1.65821591E-05
61 16 7.23854842E-02-2.60086891E-02-2.55508755E+00 3.12462645E-02 8.37514604E-02
61 17 4.20902989E-05-1.95774565E+00-1.79490828E+00-3.49123175E-05 4.57372132E-02
61 18 1.50278470E-02-6.07650602E-02-1.73106323E-02-1.45640073E-05 1.34479503E-05
61 19 9.00989624E-02 3.49240382E-01 2.30289582E-02-2.51553657E-02-7.30875119E-06
61 20-2.28687568E-01 8.53707160E-01 2.02625640E-02 5.63148527E-02 6.36200371E-06
61 21-9.01801474E-02-3.49306895E-01-1.06693468E-02 3.24135633E-02 7.33429636E-06
61 22 2.32662701E-03 8.05216028E-02 3.35002355E+00 1.36700688E-01 1.96856398E-01
61 23 2.30716768E-07 2.88188762E-01 1.86281421E+00 2.50332512E-04 3.65461143E-02
61 24 2.66617017E-02-6.32078160E-02-2.90839322E-02-2.16347506E-05 1.71640777E-05
61 25-2.38677060E-03-8.06203001E-02-3.34968373E+00-2.38675677E-01-2.29682523E-02
61 26 3.22247921E-06-1.76586976E+00 6.60069041E-01 3.42347047E-04-7.57493774E-03
61 27-5.56997069E-02 6.32746446E-02 1.02756296E-02 7.61278926E-06-2.14114941E-05
61 28 9.01072058E-02 3.49238450E-01-2.30275688E-02 2.51558276E-02 7.43273858E-06
61 29 2.28558370E-01-8.53530151E-01-5.89900565E-02 9.89843564E-03 1.02417052E-05
61 30-7.24846073E-02 2.58269987E-02 2.55543737E+00 8.84331895E-02-1.36557996E-02
61 31-4.91485971E-05-2.52346183E+00-8.29173206E-01 2.31553343E-04-9.58596369E-03
61 32-5.12481701E-02 6.08341338E-02-6.12928044E-03 1.20070433E-05-1.40514773E-05
61 33 7.23890697E-02-2.60264204E-02-2.55523183E+00-3.12408767E-02-8.37805899E-02
61 34-3.81240301E-05 1.95792243E+00 1.79462909E+00 4.01204370E-05 4.57404969E-02
61 35 1.50341121E-02-6.07746090E-02-1.73112948E-02-1.46851576E-05 1.34333503E-05
61 36-9.01696212E-02-3.49312216E-01 1.06677042E-02-3.24145641E-02-7.10826044E-06
61 37-2.28721249E-01 8.53805165E-01-2.02681098E-02-5.63225163E-02-6.38927374E-06
61 38 2.28586485E-01-8.53622623E-01 5.89973793E-02-9.89813273E-03-9.93494120E-06
62  1 4.63947623E-06-2.06475209E-06-1.30827646E-04 6.18313180E-05-6.39857776E-05
62  2 4.20516702E-01-2.35876711E-04 4.17028204E-05-3.60745808E-01 4.80074176E-06
62  3-1.00617388E-05 5.26099703E-06 5.63595415E-06 1.65812116E-02 5.64834044E-02
62  4 2.21824252E-06 6.92895563E-06 1.58124145E-04 1.03548145E-05-3.63916773E-05
62  5 2.38751795E-01-1.57268129E-04 3.17506779E-06-1.72482547E-01-1.07844653E-05
62  6 5.54593692E-06 5.23852842E-06 5.35822034E-06-4.82057517E-02-2.71981472E-04
62  7-1.03118718E-06-1.49605521E-06 2.14148188E-05-9.99998155E-06-7.59316478E-06
62  8 1.56669467E-05 7.88818101E-06-8.17189266E-06-1.45424576E-05-1.06318743E-06
62  9-4.36794564E-07 1.49998199E-06-5.50936484E-07-1.56718874E-02-9.17980795E-03
62 10-9.48612337E-07-2.75735998E-06-8.70412338E-06 1.23272993E-05 6.60899023E-06
62 11-8.92897789E-06 2.06155743E-08-9.10119647E-06 9.33684827E-06-1.05192955E-06
62 12-6.92999494E-07 1.74492905E-06-3.18784085E-07-1.56720811E-02-9.17919932E-03
62 13-3.65026869E-06-1.01940646E-05-1.56549447E-04 4.16931483E-05-1.68028486E-05
62 14 2.38813608E-01 5.79500971E-05 1.28703691E-04-1.72541310E-01-8.83929462E-06
62 15 7.87814687E-06 9.61147750E-07 1.74172587E-06-2.38343349E-02-4.19108497E-02
62 16-5.08304158E-06 8.27416852E-07 1.26673607E-04 5.21615205E-05-6.94488474E-05
62 17 4.20511487E-01 5.64329842E-05 2.09983732E-04-3.60754669E-01 9.02599680E-06
62 18 1.49810572E-06-1.05241025E-05-9.10672598E-06 5.73741438E-02-1.31793711E-02
62 19-1.02303101E-05-9.05775629E-07-3.76849308E-06 4.14509735E-06-8.56941225E-03
62 20 1.84006598E-05-5.13814180E-05-4.38690289E-07-5.82242744E-06 8.16033781E-03
62 21 1.20913912E-05-2.24949199E-06 2.52377879E-06-4.95357758E-06 8.56979909E-03
62 22-2.55911458E-06-9.35290761E-06-1.72787886E-04-4.18070952E-05 1.76843500E-05
62 23-2.38807438E-01-3.79107365E-05-1.29693026E-04 1.72537604E-01-8.47928392E-06
62 24 8.60546995E-06-1.26186036E-07 1.91123524E-06-2.38342824E-02-4.19108561E-02
62 25 2.38124364E-06 8.70174145E-06 1.72462617E-04-8.56773416E-06 3.51046986E-05
62 26-2.38746574E-01 1.47190662E-04-1.97366059E-05 1.72479945E-01-1.10346488E-05
62 27 5.87984474E-06 5.15480404E-06 5.87315899E-06-4.82060213E-02-2.71736076E-04
62 28-1.22798903E-05 1.97387840E-06 4.00381953E-06-4.59986227E-06 8.56931557E-03
62 29-1.69029546E-05 5.02804088E-05 5.76385670E-06-2.03365734E-06 8.15557089E-03
62 30 5.46357343E-06-2.14527088E-06-1.53794918E-04-6.11189192E-05 6.62332048E-05
62 31-4.20513040E-01 2.26878848E-04-1.88771014E-05 3.60744084E-01 5.24031797E-06
62 32-9.91106418E-06 4.67074621E-06 5.73782853E-06 1.65808893E-02 5.64827851E-02
62 33-4.65738103E-06 3.91469577E-06 1.46651130E-04-5.24457307E-05 7.08805868E-05
62 34-4.20506658E-01-7.50252207E-05-1.90673172E-04 3.60750919E-01 8.38871722E-06
62 35 1.71656550E-06-1.01052827E-05-9.09099637E-06 5.73735492E-02-1.31794892E-02
62 36 1.09607669E-05 2.46487827E-06-2.40437706E-06 4.70298162E-06-8.56993746E-03
62 37 2.05068117E-05-6.07237984E-05 8.10231495E-07 6.41009150E-06-8.15959001E-03
62 38-1.89621275E-05 6.02041581E-05-6.33305176E-06 2.03429062E-06-8.15532577E-03
63  1-6.23185465E-05 7.87399812E-05 6.84473213E-03-2.91780419E-06 1.72443132E-05
63  2 1.32161749E-01 5.95680639E-04 5.20922187E-03-1.60870051E-01 6.71841917E-05
63  3 1.32423200E-05-8.04265117E-05 5.69170358E-06 7.50589558E-02 9.35206618E-03
63  4 2.37940687E-04 1.43830816E-04-1.14866735E-02-1.67618352E-04 1.28054120E-04
63  5 4.66968236E-01 1.75750778E-04-8.53549889E-03-4.88507734E-01-6.05398640E-05
63  6 1.22275645E-04-6.17357813E-05-1.17909798E-04-4.19857766E-02 3.19263367E-02
63  7 8.67679926E-07 2.86265643E-06-1.24164295E-05-5.33797802E-04-3.25123008E-04
63  8 6.46181887E-02-1.36947810E-02-8.01512393E-03 8.75788961E-02-2.18521571E-05
63  9 3.10530595E-05-9.20090243E-06 1.03078851E-05 1.53080562E-02-2.61406462E-02
63 10 4.60222549E-08-9.64221280E-07 7.65083022E-06 5.32707857E-04 3.27893736E-04
63 11-6.46156796E-02 1.36776158E-02 8.05004992E-03-8.75810364E-02-2.08832449E-05
63 12 3.22313792E-05-1.13481342E-05 1.05278126E-05 1.53083116E-02-2.61407408E-02
63 13-2.37844148E-04-1.43471739E-04 1.14892673E-02-1.21733647E-04 3.65710986E-04
63 14-4.66929395E-01 7.45718642E-03-4.49295927E-03 4.88477742E-01 6.30516982E-06
63 15-1.00829767E-04 9.45245976E-05 1.64364105E-04-7.29991178E-03 5.22336576E-02
63 16 6.20412191E-05-7.92440251E-05-6.84299071E-03-4.01705744E-05 5.49901102E-05
63 17-1.32118816E-01-4.80212305E-03 1.97772884E-03 1.60837543E-01-4.61212486E-05
63 18-1.46119196E-05 6.07331681E-05-2.66031484E-05-4.48816342E-02-6.08854105E-02
63 19-5.09153435E-04 3.63073410E-03-8.01427969E-05 1.33989319E-04 9.05802872E-03
63 20-7.54825656E-05 1.55175211E-03 2.12445995E-05-5.18122200E-06-1.10343405E-02
63 21 5.11375271E-04-3.63484544E-03 7.98996103E-05-1.39182505E-04 9.05792782E-03
63 22-2.36556967E-04-1.41071967E-04 1.14960179E-02 1.24825775E-04-3.62252994E-04
63 23 4.66933997E-01-7.48325410E-03 4.47612628E-03-4.88480597E-01 7.67265293E-06
63 24-1.00890930E-04 9.32182771E-05 1.63537466E-04-7.30021953E-03 5.22335372E-02
63 25 2.37464658E-04 1.42979644E-04-1.15017650E-02 1.64939766E-04-1.30590226E-04
63 26-4.66970163E-01-1.53082853E-04 8.55669456E-03 4.88509321E-01-6.02781544E-05
63 27 1.20579183E-04-6.03010282E-05-1.17908837E-04-4.19858100E-02 3.19261146E-02
63 28-5.11477598E-04 3.63392375E-03 8.06160742E-05-1.34740364E-04-9.05781223E-03
63 29 7.45303495E-05-1.55053205E-03-3.47150382E-06-2.47310853E-05 1.10330194E-02
63 30-6.31003649E-05 7.96553753E-05 6.85600344E-03 8.11132731E-06-1.84126053E-05
63 31-1.32161971E-01-5.87572867E-04-5.23445296E-03 1.60872754E-01 6.64339097E-05
63 32 1.19952294E-05-7.84291390E-05 6.36549544E-06 7.50599955E-02 9.35182335E-03
63 33 6.34540279E-05-7.86197200E-05-6.85269059E-03 3.90569704E-05-6.11689245E-05
63 34 1.32119890E-01 4.81649939E-03-1.99548654E-03-1.60840207E-01-4.56378464E-05
63 35-1.26646779E-05 5.83025243E-05-2.65451543E-05-4.48816764E-02-6.08862883E-02
63 36 5.08531877E-04-3.63190925E-03-7.94693594E-05 1.38460535E-04-9.05832627E-03
63 37-7.97797879E-05 1.55946367E-03-2.16664599E-05 4.12294516E-06 1.10342559E-02
63 38 7.86058842E-05-1.55698104E-03 4.47567903E-06 2.46350618E-05-1.10331282E-02
64  1 2.83392740E-02-3.68793210E-02-3.10604264E+00 9.46927483E-03-1.69677015E-02
64  2 2.97578116E-04-3.00249331E-01-2.34614344E+00-6.72943476E-04-2.25023617E-02
64  3-6.52252951E-03 2.90248912E-02-7.06003558E-03 1.73066615E-04 1.61341871E-05
64  4-1.07614196E-01-6.44101971E-02 5.20938497E+00 1.00906163E-01-8.96430306E-02
64  5 1.01178567E-03-1.21026494E-01 3.89021747E+00-5.00708403E-04 2.29843402E-02
64  6-5.89432893E-02 3.59589491E-02 5.82173039E-02-8.38510054E-05 4.69919113E-05
64  7-2.91191955E-05-7.67772360E-05 1.36491365E-04 2.45501657E-01 1.43784189E-01
64  8 1.29105798E-04 6.18170689E+00 3.61944077E+00-7.98615959E-05 1.14106436E-02
64  9-1.14024072E-02-8.23634976E-06-7.38329111E-03 3.02673401E-05-5.92579585E-05
64 10-2.90346766E-05-7.24571924E-05 4.00642024E-04-2.45510208E-01-1.43779402E-01
64 11-1.35398839E-04-6.18161989E+00-3.61951850E+00 8.10724939E-05 1.14132918E-02
64 12-1.14005521E-02-1.27397046E-05-7.38545496E-03 3.13192773E-05-5.85449907E-05
64 13 1.07575831E-01 6.43842922E-02-5.20939782E+00 2.88535130E-02-1.31778314E-01
64 14-1.05564531E-03-3.33368968E+00 2.00844562E+00 1.82533473E-03-3.71901819E-03
64 15 3.96352410E-02-3.59162228E-02-7.07319451E-02-3.26015983E-05 1.38124279E-04
64 16-2.83529385E-02 3.68319256E-02 3.10570616E+00 1.01609789E-02-1.66966977E-02
64 17-2.93112965E-04 2.19275720E+00-8.86426022E-01-6.89680751E-05 1.55621951E-02
64 18 1.34642597E-02-2.90264548E-02 1.15482342E-02-1.03612240E-04-1.29481485E-04
64 19 2.31487886E-01-1.64544041E+00 3.69713867E-02-6.16281274E-02 5.64027692E-06
64 20 3.64743269E-02-7.08657577E-01-1.05176848E-02 2.45643545E-03-2.21762453E-05
64 21-2.31558116E-01 1.64570343E+00-3.56750635E-02 6.24183325E-02 3.39176837E-05
64 22 1.07570876E-01 6.43771431E-02-5.20932295E+00-2.88447884E-02 1.31775517E-01
64 23 1.04554768E-03 3.33366115E+00-2.00840096E+00-1.81052132E-03-3.72164820E-03
64 24 3.96352852E-02-3.59136370E-02-7.07327196E-02-3.20718631E-05 1.36965773E-04
64 25-1.07612389E-01-6.44102895E-02 5.20928542E+00-1.00905551E-01 8.96374486E-02
64 26-1.00743063E-03 1.21037462E-01-3.89015595E+00 4.83821278E-04 2.29853447E-02
64 27-5.89412574E-02 3.59559126E-02 5.82158947E-02-8.27411852E-05 4.66689386E-05
64 28 2.31489655E-01-1.64545442E+00-3.69730694E-02 6.16284236E-02-5.72268360E-06
64 29-3.64088923E-02 7.08583999E-01 2.99617621E-03 1.03842524E-02 2.54110195E-05
64 30 2.83375201E-02-3.68809596E-02-3.10602858E+00-9.47389184E-03 1.69729773E-02
64 31-2.93735521E-04 3.00242950E-01 2.34609245E+00 6.75057180E-04-2.25030816E-02
64 32-6.52183333E-03 2.90249149E-02-7.05775293E-03 1.71626669E-04 1.57279057E-05
64 33-2.83547606E-02 3.68244844E-02 3.10566417E+00-1.01594927E-02 1.66991723E-02
64 34 2.85274555E-04-2.19271940E+00 8.86428823E-01 7.23277867E-05 1.55626290E-02
64 35 1.34635589E-02-2.90261879E-02 1.15486591E-02-1.02940506E-04-1.28065376E-04
64 36-2.31546680E-01 1.64567818E+00 3.56740082E-02-6.24156560E-02-3.43347052E-05
64 37 3.64742356E-02-7.08629608E-01 1.05175667E-02-2.45640767E-03 2.20146694E-05
64 38-3.64014848E-02 7.08554711E-01-2.99492222E-03-1.03833792E-02-2.57341487E-05
65  1-1.75471527E-01-3.50336099E-01 4.25981330E-01 4.69895979E-02-2.29022990E-01
65  2-4.16117603E-05 8.38274517E-02 2.38390479E-01 2.68810860E-05-7.21826578E-02
65  3-5.41309498E-02 1.26313608E-01-1.84412311E-03 2.91788781E-05-3.09244201E-05
65  4-1.18340028E-01-2.94485143E-01 1.85103056E-01 1.56954448E-01-7.22188347E-02
65  5-3.38480470E-05 1.08047595E-01 1.52281724E-01 1.09201725E-05 1.61067612E-03
65  6-4.51579144E-02 4.35472383E-02-3.33443701E-03 6.18788186E-06-1.46636450E-05
65  7-4.66207865E-05-4.90723160E-05-7.64218377E-04 1.57127555E-01 9.22981970E-02
65  8-5.95877851E-06 5.34699206E-02 2.95687183E-02-4.26199457E-06 1.42896398E-02
65  9-1.44138326E-02 1.24192770E-04-9.25333660E-03-3.26921859E-06-9.88094723E-07
65 10 4.50237186E-05 4.46235483E-05 7.61937529E-04 1.57125878E-01 9.22913498E-02
65 11-6.51262605E-06 5.34686387E-02 2.95644738E-02-3.03472690E-06-1.42892004E-02
65 12 1.44145160E-02-1.25315629E-04 9.25467686E-03 3.36745485E-06 1.04473795E-06
65 13-1.18164618E-01-2.94114121E-01 1.85180330E-01 1.41300881E-02 1.72086500E-01
65 14 2.45501449E-05 1.85964428E-01 2.05962830E-02-2.22676826E-05-3.64133517E-02
65 15-7.00733346E-03 4.34206851E-02 2.13408807E-02 1.54757294E-05-1.14999122E-05
65 16-1.75398229E-01-3.50234312E-01 4.25237079E-01-1.76561693E-01 1.53214435E-01
65 17 4.64939972E-05 2.47984620E-01-4.25815071E-02-4.06283529E-05-5.97185316E-02
65 18-6.65625309E-02 1.26281063E-01-9.83122368E-03 2.68994093E-05-3.15493236E-05
65 19-1.76666443E-02 2.79251009E-02 2.30686116E-02 3.32635309E-03-2.52970511E-06
65 20-1.21652655E-01 8.95187056E-02 2.68103938E-02 3.61396768E-02 1.96060975E-06
65 21 1.74975512E-02-2.76751828E-02 1.41666507E-02 1.85468524E-02 7.10671201E-07
65 22 1.18165971E-01 2.94118711E-01-1.85179351E-01 1.41317722E-02 1.72092960E-01
65 23 2.39521522E-05 1.85972037E-01 2.05833769E-02-2.03919669E-05 3.64134334E-02
65 24 7.00674068E-03-4.34201741E-02-2.13436138E-02-1.53167293E-05 1.17209527E-05
65 25 1.18338855E-01 2.94486124E-01-1.85119964E-01 1.56954173E-01-7.22189731E-02
65 26-3.26308463E-05 1.08022591E-01 1.52275681E-01 1.08812978E-05-1.61362237E-03
65 27 4.51564250E-02-4.35428026E-02 3.33457043E-03-5.75513264E-06 1.49767044E-05
65 28 1.76626329E-02-2.79341626E-02 2.30688144E-02 3.32730258E-03-2.50133535E-06
65 29-1.21505003E-01 8.88700135E-02 4.45666243E-02 5.72077291E-03-5.00578289E-06
65 30 1.75474100E-01 3.50340603E-01-4.25975046E-01 4.69985869E-02-2.29031503E-01
65 31-4.00491191E-05 8.37899079E-02 2.38405200E-01 2.53376386E-05 7.21858060E-02
65 32 5.41304937E-02-1.26316300E-01 1.84464225E-03-2.86508449E-05 3.11751983E-05
65 33 1.75402659E-01 3.50241480E-01-4.25228128E-01-1.76566388E-01 1.53221088E-01
65 34 4.83622718E-05 2.47983962E-01-4.25767966E-02-4.18822185E-05 5.97211382E-02
65 35 6.65652007E-02-1.26286339E-01 9.83186042E-03-2.65298849E-05 3.23673703E-05
65 36-1.75105109E-02 2.76786716E-02 1.41674102E-02 1.85447903E-02 7.87235002E-07
65 37 1.21658055E-01-8.95147146E-02 2.68121629E-02 3.61390908E-02 2.10166117E-06
65 38 1.21515396E-01-8.88714765E-02 4.45688959E-02 5.72082375E-03-4.81090498E-06
66  1 5.02061761E-02 8.04911738E-02-7.77296344E-01 1.29065281E-01 3.44485629E-02
66  2-1.32594679E-05-3.33930552E-01-5.38727200E-01-3.56400562E-05-1.26140525E-02
66  3 2.53018851E-02-1.26878326E-02 5.29416270E-02 7.58875222E-06-8.53114323E-08
66  4 1.31590912E-01 2.96897217E-01 2.75101294E-02 7.79702699E-02 2.30539699E-01
66  5 2.15125208E-05-3.12543580E-01-2.02635565E-01 1.36930255E-05 8.64248868E-02
66  6-8.48364744E-03-7.79412394E-02-2.19914863E-02-2.80313047E-05 1.42091133E-05
66  7 8.40081037E-02 4.93015010E-02 1.20466026E-01 1.98267683E-01-3.38489152E-01
66  8-7.84171377E-05-8.61536212E-02 1.46913451E-01 3.50580745E-05 6.78123452E-02
66  9 1.07994061E-01-1.75806406E-01-4.13706024E-02-4.27300461E-05 5.41063608E-05
66 10-8.40092631E-02-4.93023143E-02-1.20445310E-01 1.98264713E-01-3.38484198E-01
66 11-7.54915740E-05-8.63990665E-02 1.46773004E-01 3.26626270E-05-6.78118324E-02
66 12-1.07995862E-01 1.75807694E-01 4.13698828E-02 4.23863524E-05-5.41751717E-05
66 13-1.31738656E-01-2.97324180E-01-2.76528251E-02-2.39175604E-01 4.49880832E-02
66 14 3.93019584E-05 3.29315081E-01 1.73730748E-01-1.95126791E-05 1.98039872E-03
66 15-7.99480428E-02 7.79676441E-02-3.53065179E-02 6.78839586E-06-2.28788348E-05
66 16-5.04545227E-02-8.09793463E-02 7.77882559E-01-9.34693352E-02-9.54166136E-02
66 17 3.29480331E-07 6.33706994E-01 2.73346965E-02-8.16150175E-05-5.54459637E-02
66 18 4.25746396E-02 1.28713241E-02-8.91053081E-03 9.32122481E-06 6.43979882E-06
66 19 1.11215222E-01 4.25903846E-02 1.70317422E-02-2.01291994E-02-5.19563499E-06
66 20 6.72041364E-02-3.69905171E-01-1.46515643E-03-3.88079408E-02-5.68349208E-06
66 21 1.11328021E-01 4.22013993E-02 9.26006250E-03-2.47067308E-02-4.71938858E-06
66 22 1.31740053E-01 2.97323503E-01 2.75329196E-02-2.39175126E-01 4.49950023E-02
66 23 3.99626781E-05 3.29473388E-01 1.73720751E-01-1.84781136E-05-1.98109742E-03
66 24 7.99496161E-02-7.79685187E-02 3.53055990E-02-6.01833754E-06 2.32249352E-05
66 25-1.31593658E-01-2.96903350E-01-2.73896439E-02 7.79631744E-02 2.30546201E-01
66 26 2.14719689E-05-3.12591594E-01-2.02765741E-01 1.21123867E-05-8.64229071E-02
66 27 8.48328146E-03 7.79396257E-02 2.19930849E-02 2.72574018E-05-1.45354022E-05
66 28-1.11209601E-01-4.26338767E-02 1.70308345E-02-2.01274530E-02-5.36837207E-06
66 29-6.74243175E-02 3.70102181E-01 3.46340207E-02-1.77004611E-02-7.15643675E-06
66 30-5.02065009E-02-8.04894204E-02 7.77254968E-01 1.29059342E-01 3.44522529E-02
66 31-1.29545117E-05-3.33985598E-01-5.38680954E-01-3.63073708E-05 1.26112415E-02
66 32-2.53019966E-02 1.26907551E-02-5.29438539E-02-7.49384709E-06-2.20800024E-07
66 33 5.04529522E-02 8.09744111E-02-7.77858067E-01-9.34671879E-02-9.54192201E-02
66 34 7.35455881E-07 6.33688284E-01 2.74276527E-02-8.21492891E-05 5.54481072E-02
66 35-4.25764139E-02-1.28716933E-02 8.91155875E-03-9.17511821E-06-6.63764383E-06
66 36-1.11324127E-01-4.21600351E-02 9.26052767E-03-2.47072694E-02-4.89370562E-06
66 37-6.72055390E-02 3.69910252E-01-1.46673498E-03-3.88096885E-02-5.68172119E-06
66 38 6.74258128E-02-3.70108794E-01 3.46352383E-02-1.77006612E-02-7.16317182E-06
67  1 1.16771889E-01 1.89388989E-01-5.04439420E-01-3.94656368E-02 2.20032592E-01
67  2 1.43802701E-05-3.17545761E-01-4.05303103E-01 8.71525499E-06 2.40980655E-02
67  3 7.28920139E-02-9.69900795E-02 1.64591779E-02-1.37950486E-05 2.24106529E-05
67  4-3.45442060E-02-6.46274535E-02 5.19246435E-01-1.86760460E-01-2.24269652E-01
67  5 4.12571007E-06-2.23936852E-01 4.57222251E-01 7.86782296E-05-8.05926752E-03
67  6 3.28639465E-03 4.77287287E-03 3.51193627E-02 9.95420766E-06-4.12306734E-06
67  7-1.51008246E-01-2.66904227E-01-7.92560182E-02 9.18400837E-02-1.56853654E-01
67  8-2.20909499E-05-6.01928683E-02 1.00241445E-01 1.38821505E-05-9.76504831E-02
67  9-5.93119704E-02 1.56962453E-01-3.94216171E-02 3.25648909E-05-3.10777254E-05
67 10-1.51001516E-01-2.66880062E-01-7.94198105E-02-9.18739945E-02 1.56858162E-01
67 11 4.99250176E-05 6.00251045E-02-9.99230232E-02-3.30840284E-05-9.76617757E-02
67 12-5.93113114E-02 1.56973087E-01-3.94256865E-02 3.31101481E-05-3.22099699E-05
67 13-3.44718975E-02-6.44837774E-02 5.20097692E-01-2.86992637E-01-5.32172712E-02
67 14 4.12368391E-05 2.90887226E-01-4.19066512E-01-1.17631808E-04 2.65678452E-02
67 15-3.12693931E-02 4.70154797E-03 1.27100933E-02 9.00549174E-07-5.76622501E-06
67 16 1.16843379E-01 1.89450267E-01-5.05523785E-01 1.72622992E-01-1.41793218E-01
67 17-6.72986385E-05-5.09755901E-01-7.74276624E-02 8.40395747E-05 7.33994950E-02
67 18 2.36625785E-02-9.70620736E-02-1.54957068E-02-3.13174848E-05 2.66392892E-05
67 19-3.11328362E-02 2.53737691E-01 1.51371464E-02 3.68373266E-02 4.13888385E-06
67 20 2.20344338E-01-3.33155314E-01-4.75419405E-02-5.04391196E-02-1.29087411E-06
67 21-3.12930961E-02 2.53414744E-01-3.95512429E-02 4.84096995E-03 6.25311762E-06
67 22-3.44839891E-02-6.45041839E-02 5.20001352E-01 2.86954209E-01 5.32049388E-02
67 23-1.43332093E-05-2.90999326E-01 4.18885956E-01 8.03466302E-05 2.65522799E-02
67 24-3.12683447E-02 4.71606480E-03 1.27012860E-02-3.44742496E-06-1.02251707E-05
67 25-3.45478646E-02-6.46286547E-02 5.19416197E-01 1.86782276E-01 2.24310280E-01
67 26 2.34153536E-05 2.24215634E-01-4.57241362E-01-1.16558540E-04-8.05731461E-03
67 27 3.28392437E-03 4.77339024E-03 3.51268263E-02 3.97043162E-06-5.72043329E-06
67 28-3.11185134E-02 2.53798375E-01-1.51361938E-02-3.68381085E-02-3.21561646E-06
67 29 2.20538019E-01-3.33557849E-01-6.72949391E-02-1.67549201E-02 6.45885406E-06
67 30 1.16772819E-01 1.89377227E-01-5.04515248E-01 3.94516370E-02-2.20029214E-01
67 31-6.13412542E-05 3.17892106E-01 4.05186779E-01 4.85570737E-05 2.40990400E-02
67 32 7.29015916E-02-9.70006316E-02 1.64521723E-02-1.72728092E-05 3.24763025E-05
67 33 1.16831686E-01 1.89427289E-01-5.05481497E-01-1.72621287E-01 1.41831038E-01
67 34 1.98274400E-05 5.09720336E-01 7.70811887E-02-2.53728427E-05 7.34060543E-02
67 35 2.36479298E-02-9.70539840E-02-1.54860634E-02-2.46930180E-05 1.89212419E-05
67 36-3.13063359E-02 2.53509455E-01 3.95561462E-02-4.84593512E-03-5.32916004E-06
67 37 2.20381916E-01-3.33194277E-01 4.75461673E-02 5.04442036E-02 1.69594734E-06
67 38 2.20536502E-01-3.33571773E-01 6.72962480E-02 1.67565935E-02-6.13634198E-06
68  1-1.68582928E-05-2.72908581E-05 6.91137920E-05-8.25993154E-05 6.12668388E-05
68  2-4.02527906E-01 4.96095383E-04-2.31176664E-04 4.88773899E-01 4.75490239E-06
68  3 8.15855200E-06-1.29134544E-05-1.05011465E-06 3.59351166E-02-8.07374550E-02
68  4-6.75956614E-06-1.41412034E-05-1.76684545E-04 7.33081585E-05 1.62714507E-05
68  5 2.40148604E-01 2.56850782E-04 2.81839640E-05-3.44023818E-01 3.34203985E-06
68  6-6.27655230E-06 2.93451245E-06-2.11109941E-05 5.00039467E-02 1.24418246E-02
68  7-9.78555728E-07-1.71276677E-05 1.91978692E-04 2.32248712E-05-6.08365289E-07
68  8 2.26409160E-01-2.56993706E-04 4.03513292E-04-1.42640185E-01 1.26732694E-05
68  9 6.24833135E-06-1.89216007E-05 1.16964578E-05-2.42672946E-03 4.27789009E-03
68 10 1.51818094E-05 4.31432157E-05-1.58870515E-04 2.85882128E-05-1.12212033E-05
68 11 2.26408863E-01-2.66124371E-04 4.11538552E-04-1.42639077E-01-2.82620709E-06
68 12-7.95749203E-07 3.62195629E-06-7.29644235E-06 2.42616617E-03-4.27797750E-03
68 13 3.99740442E-06 9.13135944E-06 1.49277786E-04-4.04491535E-06-3.82410896E-05
68 14 2.40706564E-01-2.41403064E-04-2.15436607E-04-3.44621834E-01 1.62004262E-05
68 15-1.01924311E-05-6.00799509E-06 7.63665496E-06 3.53398961E-02 3.73938681E-02
68 16-8.58130537E-07-9.01552405E-06-4.45983135E-05-5.93860181E-05 9.37868006E-05
68 17-4.01835867E-01 2.95797857E-05-5.38744809E-04 4.87828592E-01-1.60156648E-05
68 18-8.38719126E-06 2.44028560E-05 6.47829471E-06-5.27733146E-02 7.09721292E-02
68 19 1.01140172E-05-1.20002440E-04 2.41996430E-06-9.85169047E-06 7.49003150E-03
68 20-2.66606833E-05 1.39713709E-05 2.59206824E-06 4.28587908E-06 1.32268166E-03
68 21-1.54076767E-06-1.05278063E-04 5.15335723E-06-4.66460282E-06 7.49843979E-03
68 22-9.06032310E-07-7.55668815E-06-2.17466930E-04-3.65867242E-05-4.57671148E-05
68 23 2.40705320E-01-1.98960500E-04-2.68990667E-04-3.44619603E-01-1.82885639E-05
68 24 1.57195783E-05 2.56898562E-06-9.22018061E-06-3.53391802E-02-3.73939869E-02
68 25 9.23257312E-06 1.56530411E-05 1.28611900E-04 5.07706049E-05-7.47038486E-06
68 26 2.40148588E-01 2.46611913E-04 8.83379662E-05-3.44023209E-01-1.01389096E-06
68 27 6.54873096E-06-5.53484001E-06 1.76212605E-05-5.00035245E-02-1.24411793E-02
68 28 3.60876107E-06 8.01404173E-05 2.85821121E-06-3.85751439E-06 7.49075905E-03
68 29 1.50880583E-05-4.35127834E-06-9.60979778E-07 1.36575181E-06 1.33016988E-03
68 30 1.28396679E-06 1.45238900E-06-1.85598636E-05-8.99460235E-05 9.27275922E-05
68 31-4.02525838E-01 4.74689962E-04-2.92490304E-04 4.88770951E-01-9.73171189E-06
68 32-1.62038847E-05 2.59355966E-05-7.37192058E-08-3.59356983E-02 8.07374754E-02
68 33-1.44934451E-05-1.57665621E-05 1.02058837E-04-3.81422285E-05 7.12197641E-05
68 34-4.01835650E-01-3.51980132E-05-5.45549990E-04 4.87828491E-01 7.88175570E-06
68 35 3.58191571E-06-1.14636714E-05-5.18459556E-06 5.27734966E-02-7.09719626E-02
68 36 1.25439883E-05 7.30609380E-05 8.11960904E-08-2.84563689E-06 7.49804650E-03
68 37 1.54461936E-06 2.27760273E-05-2.84963916E-06-1.72429418E-06 1.32345604E-03
68 38-4.09844012E-05 4.28322760E-05-8.92294087E-06-6.79926521E-07 1.33021907E-03
69  1-1.68105209E-03-1.73843464E-03 1.21296282E-02-6.05009691E-03 2.61371470E-03
69  2 3.55996874E-01 9.64415004E-02-4.06488483E-02-4.83646904E-01-2.33085633E-04
69  3-2.27679541E-03 2.50988104E-03 3.03169375E-03 6.53797968E-02-5.53928058E-03
69  4-1.26442424E-03-2.90245734E-03-3.69023868E-02 6.83730610E-03 9.10093009E-03
69  5 3.17392788E-01 7.13313352E-02 2.04709147E-03-3.47434557E-01-1.68603843E-03
69  6-2.73719325E-04 1.95975776E-03-2.73044728E-03-5.48880316E-02 4.19572585E-02
69  7-1.79257835E-03-6.59074423E-03 3.80892588E-02-3.05413766E-03 5.12854394E-03
69  8 1.99623789E-04-5.11527386E-02 8.74483818E-02-1.06446526E-04 2.18300640E-03
69  9 5.37141467E-04-2.72014787E-03 1.71149684E-03-6.64351949E-02-3.88984556E-02
69 10 1.78187339E-03 6.57684204E-03-3.80190903E-02-3.06496745E-03 5.16545887E-03
69 11 1.96319081E-04-5.11439371E-02 8.74331785E-02-9.82593478E-05-2.18857020E-03
69 12-5.42305478E-04 2.73087567E-03-1.71259635E-03 6.64351594E-02 3.88977853E-02
69 13 1.27854731E-03 2.89603485E-03 3.68456961E-02-1.13304459E-02-1.39763615E-03
69 14-3.16910693E-01-3.66238573E-02-6.12228048E-02 3.46742038E-01 2.64774461E-03
69 15-6.95952191E-04-1.95179242E-03 2.14466152E-03-9.66506949E-03 6.84621097E-02
69 16 1.68001190E-03 1.76356194E-03-1.20984918E-02 6.03408648E-04 6.76927331E-03
69 17-3.56727592E-01-1.15690040E-02-1.04222130E-01 4.84516142E-01-4.76181975E-04
69 18 2.98851482E-03-2.51233284E-03-2.59888154E-03-2.72608916E-02-5.95953682E-02
69 19-3.15203144E-04-2.13653734E-02 3.77148195E-04-1.00934286E-03 8.05889195E-03
69 20-4.81456265E-03 2.13276204E-03 2.24058552E-04 7.31304913E-04 2.06661601E-03
69 21-2.60755240E-04-2.14359879E-02 7.06609534E-04-8.28808127E-04-8.04149827E-03
69 22-1.28804215E-03-2.92540998E-03-3.67448927E-02-1.13209338E-02-1.40422515E-03
69 23-3.16909003E-01-3.65633300E-02-6.11512353E-02 3.46742038E-01-2.64556551E-03
69 24 6.99522709E-04 1.94604280E-03-2.14028272E-03 9.66553281E-03-6.84616396E-02
69 25 1.26174463E-03 2.87811468E-03 3.68442421E-02 6.83300525E-03 9.10614342E-03
69 26 3.17389618E-01 7.12895600E-02 2.08083170E-03-3.47433142E-01 1.69276504E-03
69 27 2.79675737E-04-1.97244078E-03 2.72948620E-03 5.48872150E-02-4.19575190E-02
69 28 3.38985068E-04 2.13659834E-02 3.74030442E-04-1.00714660E-03 8.05944222E-03
69 29 4.75944022E-03-2.04375746E-03-7.31338825E-04 1.66790734E-04-2.06872584E-03
69 30 1.67318902E-03 1.72749198E-03-1.20948863E-02-6.08033104E-03 2.63235515E-03
69 31 3.55993836E-01 9.64047651E-02-4.06819839E-02-4.83643827E-01 2.23505097E-04
69 32 2.27968051E-03-2.50318561E-03-3.02827902E-03-6.53799404E-02 5.53943845E-03
69 33-1.68997731E-03-1.78426949E-03 1.20340780E-02 6.09413895E-04 6.75101721E-03
69 34-3.56725974E-01-1.15404063E-02-1.04108219E-01 4.84513779E-01 4.78668751E-04
69 35-3.00005440E-03 2.52138565E-03 2.59500031E-03 2.72607852E-02 5.95952512E-02
69 36 3.04381910E-04 2.13875536E-02 7.03091591E-04-8.20205561E-04-8.04085561E-03
69 37 4.81171731E-03-2.12110675E-03 2.22687673E-04 7.30653203E-04 2.06699239E-03
69 38-4.76059865E-03 2.01897862E-03-7.31515578E-04 1.67530143E-04-2.06872896E-03
70  1 4.54548906E-02 4.69469318E-02-3.28538884E-01 1.65453624E-01-7.24118793E-02
70  2 1.30381460E-02-2.61469730E+00 1.10368575E+00-1.72614293E-02 6.59386575E-03
70  3 6.17731683E-02-6.83670341E-02-8.23578324E-02 2.39524980E-03-1.84604936E-04
70  4 3.42037054E-02 7.83305386E-02 9.99442164E-01-1.84063238E-01-2.47938088E-01
70  5 1.17378245E-02-1.93401049E+00-5.45227726E-02-1.26324661E-02 4.54277629E-02
70  6 7.16917351E-03-5.25969364E-02 7.43281409E-02-2.02111793E-03 1.55077590E-03
70  7 4.84418131E-02 1.78388822E-01-1.03091798E+00 8.30365289E-02-1.39427259E-01
70  8 1.15992961E-05 1.38606544E+00-2.36952666E+00-5.57542173E-04-5.96257283E-02
70  9-1.43150317E-02 7.39407600E-02-4.62627244E-02-2.43890272E-03-1.44372177E-03
70 10-4.84222706E-02-1.78371304E-01 1.03066787E+00 8.30910506E-02-1.39518393E-01
70 11 1.15331080E-05 1.38598970E+00-2.36950948E+00-5.57997118E-04 5.96347820E-02
70 12 1.43239547E-02-7.39587367E-02 4.62594997E-02 2.43877765E-03 1.44413727E-03
70 13-3.48291665E-02-7.89368891E-02-9.96738324E-01 3.05652102E-01 3.92649517E-02
70 14-1.16888408E-02 9.93179121E-01 1.65638935E+00 1.28506446E-02-7.18015624E-02
70 15 1.83865640E-02 5.34149984E-02-5.77893645E-02-3.40379025E-04 2.53453988E-03
70 16-4.56730756E-02-4.81574648E-02 3.26964772E-01-1.77136637E-02-1.81852425E-01
70 17-1.32572481E-02 3.14716793E-01 2.82079706E+00 1.83417216E-02 1.27723405E-02
70 18-8.06815237E-02 6.79091832E-02 7.02627532E-02-9.95776514E-04-2.22196121E-03
70 19 8.85538014E-03 5.78908300E-01-1.01523990E-02 2.72804286E-02 3.03896094E-04
70 20 1.30498628E-01-5.78569289E-02-6.05909790E-03-1.98345762E-02 7.43766100E-05
70 21 7.53730882E-03 5.80390197E-01-1.91490753E-02 2.24021007E-02-2.89740133E-04
70 22 3.48421977E-02 7.90139812E-02 9.96689511E-01 3.05666112E-01 3.92808980E-02
70 23-1.16933688E-02 9.93059810E-01 1.65640518E+00 1.28610664E-02 7.17905578E-02
70 24-1.84116982E-02-5.33788596E-02 5.77843222E-02 3.40637419E-04-2.53496757E-03
70 25-3.41833608E-02-7.82396901E-02-9.99407664E-01-1.84029075E-01-2.47945768E-01
70 26 1.17416997E-02-1.93405335E+00-5.47168663E-02-1.26429296E-02-4.54471279E-02
70 27-7.17482587E-03 5.26219537E-02-7.43279720E-02 2.02154449E-03-1.55140310E-03
70 28-8.98209103E-03-5.78799796E-01-1.01388362E-02 2.72572799E-02 3.04053441E-04
70 29-1.28876424E-01 5.49481193E-02 1.97903691E-02-4.52499780E-03-7.94667997E-05
70 30-4.54064855E-02-4.68693758E-02 3.28404203E-01 1.65514047E-01-7.24956771E-02
70 31 1.30419237E-02-2.61477844E+00 1.10397304E+00-1.72694478E-02-6.55751531E-03
70 32-6.17683110E-02 6.83258263E-02 8.23480504E-02-2.39623084E-03 1.84331513E-04
70 33 4.57114752E-02 4.82288506E-02-3.26854370E-01-1.77405938E-02-1.81728717E-01
70 34-1.32601326E-02 3.14705878E-01 2.82069093E+00 1.83523110E-02-1.27752880E-02
70 35 8.07180376E-02-6.79427496E-02-7.02518577E-02 9.96105582E-04 2.22312211E-03
70 36-7.64225219E-03-5.80269549E-01-1.91399968E-02 2.23827985E-02-2.89727885E-04
70 37-1.30453661E-01 5.77850618E-02-6.05101912E-03-1.98221356E-02 7.42920636E-05
70 38 1.28894898E-01-5.49177794E-02 1.97963603E-02-4.52124850E-03-7.93239613E-05
71  1-6.92541993E-02-1.22829992E-01-1.58430717E-01 1.85370294E-01-1.37379861E-01
71  2-5.69270222E-05-3.44937005E-01 2.80075707E-01 1.03612045E-04-8.52836415E-02
71  3 2.44275811E-02 6.08560604E-02 3.76725095E-02 2.38505606E-05-9.89535748E-06
71  4-5.33738997E-02-2.34723579E-01 1.94269276E-01 7.87375607E-03-8.08834108E-02
71  5-3.25813473E-05-2.21539071E-01-2.27717528E-01 1.80393029E-05 5.58015464E-02
71  6 2.33526568E-02-7.91542032E-02 4.93979117E-03-1.77859503E-05 1.41006127E-05
71  7-1.01690316E-01-1.35422804E-01 6.46800176E-01 1.70329296E-01-2.90808324E-01
71  8-6.99720097E-05-7.77814959E-02 1.38373506E-01 3.42827377E-05-5.35308052E-02
71  9-4.60773041E-02 9.96081093E-02-7.69139111E-03 2.60420309E-05-2.14240819E-05
71 10-1.01707742E-01-1.35493066E-01 6.47188620E-01-1.70173382E-01 2.90835599E-01
71 11 6.13533492E-05 7.81703575E-02-1.39385190E-01-2.71413693E-05-5.34900582E-02
71 12-4.60856997E-02 9.95757579E-02-7.68476777E-03 1.92767497E-05-2.54139801E-05
71 13-5.34380326E-02-2.34832626E-01 1.92705958E-01-6.65928439E-02 4.63636359E-02
71 14 2.68840956E-05-3.10485503E-01-8.17795794E-02 1.70191924E-05 3.46893603E-02
71 15 4.43568269E-02-7.90461872E-02 1.85233231E-02-1.50064565E-05 1.51319543E-05
71 16-6.93289081E-02-1.22971887E-01-1.58018343E-01-2.90865324E-02 2.28376063E-01
71 17 6.13437800E-05 7.57350970E-02-4.39553519E-01-1.06288980E-04 2.60360516E-02
71 18-8.69610082E-02 6.09249566E-02-3.43531573E-02 2.23338839E-06-1.89350868E-05
71 19 2.91227459E-01-2.04805158E-01 3.93004090E-02-4.00188210E-02-1.18534643E-05
71 20-2.65421921E-03-6.78563438E-02 1.12896092E-03 2.00474655E-03-9.59840710E-09
71 21 2.91260135E-01-2.03951454E-01 1.56752607E-02-5.38458075E-02-9.66201162E-06
71 22-5.33859904E-02-2.34756848E-01 1.92927464E-01 6.66862527E-02-4.63430989E-02
71 23-8.15792153E-07 3.10778288E-01 8.22208065E-02-4.35017495E-05 3.47491970E-02
71 24 4.43625690E-02-7.91117661E-02 1.85583143E-02-1.47917268E-05 2.38970157E-05
71 25-5.33433702E-02-2.34695858E-01 1.93703449E-01-7.95847228E-03 8.07544366E-02
71 26-5.03575861E-06 2.20565923E-01 2.27712835E-01 2.62643627E-05 5.58127645E-02
71 27 2.33674125E-02-7.91801771E-02 4.92708564E-03-2.09890116E-05 1.82876264E-05
71 28 2.91156030E-01-2.04969589E-01-3.93032689E-02 4.00098576E-02 1.07016241E-05
71 29-2.74091361E-03-6.80010302E-02 2.29286305E-03-2.67519891E-05-1.73583770E-07
71 30-6.92501672E-02-1.22759142E-01-1.58205232E-01-1.85402916E-01 1.37407797E-01
71 31 3.18091070E-05 3.43841066E-01-2.79757179E-01-6.82032196E-05-8.52955769E-02
71 32 2.43912949E-02 6.09042820E-02 3.76848399E-02 3.07501153E-05-1.30968370E-05
71 33-6.92905080E-02-1.22866052E-01-1.58030303E-01 2.90822951E-02-2.28558218E-01
71 34-1.47973200E-05-7.57587849E-02 4.40652515E-01 4.51506867E-05 2.60024183E-02
71 35-8.69231474E-02 6.09207291E-02-3.43897199E-02-2.60531010E-06-2.35839249E-05
71 36 2.91324981E-01-2.04230604E-01-1.56994258E-02 5.38646926E-02 1.02184149E-05
71 37-2.79465132E-03-6.76680024E-02-1.14897268E-03-2.03223944E-03-3.70128815E-07
71 38-2.78373720E-03-6.78433069E-02-2.31272258E-03 1.97967847E-05 2.12897653E-07
72  1 3.69511276E-02 1.77870985E-01 2.72374224E-01 2.32262240E-01-1.41170275E-01
72  2-5.76841325E-05 1.59899486E-01 3.00486274E-01 3.04402524E-05-2.80702788E-02
72  3-2.83310288E-02 5.64013076E-02-4.38606068E-02 7.98808644E-06-1.15156921E-05
72  4 8.71527257E-02 9.55580164E-02-4.39862037E-01 3.33978845E-02 7.32520338E-02
72  5 1.72228270E-05 4.97575114E-01-1.13364506E-01-9.44813653E-05 6.42232657E-02
72  6 4.12747855E-02-1.05498051E-01 3.37771349E-02-1.95955493E-05 2.13567607E-05
72  7 1.55592350E-04 6.23816457E-04-4.27681505E-03-2.80014351E-01-1.64648693E-01
72  8 2.12122967E-05 2.67735950E-01 1.44445235E-01-2.13513006E-05 3.67968500E-02
72  9-3.71149568E-02 3.18106796E-04-2.41610919E-02-1.00580950E-05-3.65583898E-06
72 10-1.88467809E-04-6.64347908E-04 4.50372040E-03-2.80077278E-01-1.64536897E-01
72 11 2.17223370E-05 2.67777703E-01 1.44377284E-01-2.16861008E-05-3.68144483E-02
72 12 3.71000748E-02-2.85626537E-04 2.41588199E-02 1.01730472E-05 3.72450371E-06
72 13 8.69468214E-02 9.50452273E-02-4.47883159E-01 8.25641521E-02-6.46307189E-03
72 14-1.10752800E-05 1.51868935E-01 5.02476207E-01 5.22380963E-05 7.12226057E-02
72 15 3.39158201E-02-1.05138426E-01 2.84864102E-02-2.17786548E-05 2.26958454E-05
72 16 3.66185448E-02 1.77585969E-01 2.75796800E-01-9.56945014E-03 2.70282463E-01
72 17 2.44964840E-05 3.43363269E-01 1.34298901E-02-2.21205921E-05-6.05766627E-02
72 18 3.66973530E-03 5.69069274E-02-2.21974297E-02 1.21629119E-05-5.20451760E-06
72 19-1.74692608E-01 1.88553513E-01-1.97282265E-03 5.01000899E-02 8.27975806E-06
72 20-2.10681002E-01 3.96503024E-01 4.12023637E-02 4.79853598E-02 1.89855708E-06
72 21 1.74848140E-01-1.84083325E-01 4.25857188E-02-2.60717171E-02-9.29567768E-06
72 22-8.69698847E-02-9.51448900E-02 4.47983998E-01 8.25730934E-02-6.49146856E-03
72 23-9.58155586E-06 1.52005549E-01 5.02501220E-01 5.15085129E-05-7.12086223E-02
72 24-3.38956590E-02 1.05104281E-01-2.84779298E-02 2.13904021E-05-2.34090709E-05
72 25-8.71752336E-02-9.56590545E-02 4.39940384E-01 3.33737345E-02 7.32728886E-02
72 26 1.73929990E-05 4.97649496E-01-1.13253970E-01-9.43151685E-05-6.41967600E-02
72 27-4.12652859E-02 1.05462046E-01-3.37763277E-02 1.83937010E-05-2.14635869E-05
72 28 1.74813772E-01-1.88642635E-01-1.98818487E-03 5.01187402E-02 8.03540239E-06
72 29-2.11670789E-01 3.97218204E-01 6.21638122E-02 1.24147219E-02-6.23772349E-06
72 30-3.69905797E-02-1.77940429E-01-2.72420364E-01 2.32170059E-01-1.41101634E-01
72 31-5.97309890E-05 1.60029188E-01 3.00357383E-01 3.46057588E-05 2.80295102E-02
72 32 2.83371845E-02-5.63666947E-02 4.38784384E-02-7.34266180E-06 1.24867554E-05
72 33-3.66583857E-02-1.77657474E-01-2.75826778E-01-9.54955566E-03 2.70171695E-01
72 34 2.38322315E-05 3.43305901E-01 1.36436755E-02-1.98338639E-05 6.05863418E-02
72 35-3.71225444E-03-5.68740874E-02 2.21818817E-02-1.15229101E-05 5.01566838E-06
72 36-1.74722646E-01 1.83979823E-01 4.25766125E-02-2.60486219E-02-9.16461003E-06
72 37 2.10668770E-01-3.96522488E-01 4.11995712E-02 4.79817909E-02 2.23801884E-06
72 38 2.11661297E-01-3.97238530E-01 6.21606042E-02 1.24143655E-02-6.05163783E-06
73  1-5.49330515E-02-1.18953807E-01 6.35163959E-02-3.15477844E-01 1.18672041E-01
73  2 6.27367375E-05-2.11687760E+00 1.25875801E+00 4.58524154E-04-8.24501028E-03
73  3-3.71967654E-02 4.54417757E-02 2.23373454E-02 1.16402253E-05-1.70175992E-05
73  4-7.66086961E-02-1.10152807E-01 1.97477500E-02-5.09698843E-02-5.77131590E-02
73  5-1.29899809E-06-2.07778808E+00-1.79481951E+00 6.75258454E-06-3.64467441E-02
73  6-5.07845211E-02 8.72312653E-02 4.96338258E-03 1.86477187E-05-2.38411663E-05
73  7 7.03287664E-06 4.03934231E-05 1.70306247E-04 6.48232249E-02 3.78008791E-02
73  8-3.04653855E-06-2.94983979E+00-1.72708896E+00 1.31768388E-04-1.39237155E-02
73  9 1.39331996E-02-9.48415090E-06 9.03462110E-03 2.27847762E-06 1.08323302E-06
73 10 4.19231580E-06 3.51683469E-05 1.88891532E-04-6.48167983E-02-3.78115857E-02
73 11 2.50637248E-06 2.94991889E+00 1.72691914E+00-1.29096484E-04-1.39235605E-02
73 12 1.39325599E-02-8.99938053E-06 9.03588401E-03 4.26772691E-06 1.90392132E-06
73 13 7.65815869E-02 1.09910439E-01-2.04874769E-02 7.54284558E-02 1.62850036E-02
73 14-7.87973002E-06 2.58173717E+00 9.34854436E-01-2.04436823E-04 4.37030451E-02
73 15 4.36318370E-02-8.73348822E-02-9.65415552E-03-2.17851541E-05 2.37757904E-05
73 16 5.47562936E-02 1.18663263E-01-6.22603252E-02 5.07551698E-02 3.33572482E-01
73 17 4.25613233E-05-6.09546825E-02 2.46218115E+00 3.75822389E-04 1.37553014E-02
73 18 3.15555072E-02-4.53108086E-02-2.59235553E-02-1.25980908E-05 1.62586205E-05
73 19 1.65630247E-01 2.75347616E-01 4.58137156E-03-4.08022054E-02-6.87084080E-06
73 20-8.84346756E-02-1.52890322E-02-1.77514048E-02 2.61996359E-02 6.08827752E-06
73 21-1.65299280E-01-2.75999469E-01-3.32884662E-02 2.38813178E-02 7.47151235E-06
73 22 7.65826367E-02 1.09916146E-01-2.04208906E-02-7.54207444E-02-1.62853029E-02
73 23-1.66398982E-06-2.58165275E+00-9.34703687E-01 2.07268515E-04 4.37051063E-02
73 24 4.36314346E-02-8.73365408E-02-9.64983554E-03-2.12109034E-05 2.24180635E-05
73 25-7.66137787E-02-1.10165731E-01 1.97718500E-02 5.09633057E-02 5.77083866E-02
73 26 9.40755029E-06 2.07766287E+00 1.79481880E+00-6.18907595E-06-3.64496072E-02
73 27-5.07851797E-02 8.72347869E-02 4.96207112E-03 2.01095029E-05-2.50082560E-05
73 28 1.65631634E-01 2.75304479E-01-4.58286373E-03 4.08043633E-02 6.83204384E-06
73 29 8.83024602E-02 1.54828800E-02-1.41227644E-02 2.83146680E-02 6.02551455E-06
73 30-5.49375949E-02-1.18958271E-01 6.36228499E-02 3.15485176E-01-1.18681169E-01
73 31-4.93850451E-05 2.11677429E+00-1.25879649E+00-4.74090121E-04-8.24567648E-03
73 32-3.72003424E-02 4.54460189E-02 2.23399546E-02 9.76527199E-06-1.71565297E-05
73 33 5.47576005E-02 1.18658700E-01-6.24285121E-02-5.07499380E-02-3.33581712E-01
73 34-5.37973151E-05 6.10594721E-02-2.46207308E+00-3.66298285E-04 1.37532832E-02
73 35 3.15583009E-02-4.53115841E-02-2.59277941E-02-1.20685900E-05 1.83760218E-05
73 36-1.65304200E-01-2.76037203E-01 3.32883397E-02-2.38806478E-02-7.50121300E-06
73 37-8.84366840E-02-1.52657386E-02 1.77510270E-02-2.62015589E-02-5.99004830E-06
73 38 8.83010544E-02 1.54535397E-02 1.41229324E-02-2.83154551E-02-6.19765179E-06
74  1 4.80063184E-08 1.05101660E-06-1.30408906E-05-7.55978870E-06 1.06266638E-05
74  2-6.97628509E-02 1.56886864E-05-2.39424863E-05 1.50924198E-01 1.58043108E-05
74  3-1.32497706E-05-2.55454018E-06-3.91397705E-06 7.43860334E-02 4.97287895E-02
74  4-1.95049461E-07-1.01356892E-06-3.54964346E-06 3.77657446E-05-3.87675007E-05
74  5 2.71467009E-01-9.42261883E-05 8.81070909E-05-6.45533219E-01-1.50272556E-05
74  6-2.83585295E-06 1.78631086E-05 1.03477150E-05-6.95821979E-02 8.77749063E-03
74  7-4.33818615E-07-8.74660503E-07 9.17311299E-06-7.87863852E-05 8.82730473E-05
74  8-5.88099402E-01 1.12973936E-04-1.42906212E-04 9.15647655E-01 5.10221339E-06
74  9 1.37085123E-05-1.88107257E-05-1.08708725E-05 2.81989261E-02-4.81524638E-02
74 10-9.35589109E-08-3.86324067E-07 9.66308657E-06-7.38104358E-05 8.59422021E-05
74 11-5.88102339E-01 8.97342106E-05-1.27642890E-04 9.15654219E-01-5.64937497E-06
74 12-1.28349442E-05 1.84843192E-05 9.77991078E-06-2.81928205E-02 4.81559993E-02
74 13 7.72264231E-07 1.90924200E-06-2.09788561E-05 3.78916925E-05-4.12613541E-05
74 14 2.71491863E-01-1.04899110E-04 9.55660866E-05-6.45592294E-01-7.42546463E-06
74 15 1.71458691E-05-9.72040451E-06-4.39789112E-06-2.63904252E-02-6.49817789E-02
74 16-8.06312887E-07-2.40741551E-06 3.11926706E-06-9.29528681E-06 1.36027636E-05
74 17-6.97540048E-02 2.37656184E-05-3.34712078E-05 1.50918260E-01 1.95335152E-05
74 18-1.10995954E-05-8.43391977E-06-6.69827001E-06 7.97857691E-02 4.05342508E-02
74 19-1.76496384E-06 1.45890051E-05-3.63143930E-06 5.06357149E-06-2.20885283E-02
74 20-1.64326877E-06-8.85062874E-07-2.89371047E-06 3.80293291E-06-2.34084188E-02
74 21 1.33020052E-06-2.02894671E-06-2.33425099E-06 3.08832297E-06-2.20865904E-02
74 22-3.57587473E-07 5.27962889E-07 4.69155475E-06 3.94134464E-05-4.51442178E-05
74 23 2.71521461E-01-1.02509545E-04 1.14304112E-04-6.45639129E-01 5.90300760E-06
74 24-1.76809501E-05 1.17779425E-05 5.32950217E-06 2.63863732E-02 6.49802447E-02
74 25 3.25931620E-07 1.74303062E-06 8.66766509E-06 3.33784503E-05-3.51849000E-05
74 26 2.71497327E-01-6.50599831E-05 7.52478255E-05-6.45585372E-01 1.51470718E-05
74 27 2.31958790E-06-1.74666597E-05-1.11698038E-05 6.95779047E-02-8.77917620E-03
74 28-1.96126030E-06 8.12468608E-07-2.40083155E-06 3.47509306E-06-2.20884972E-02
74 29 2.67898803E-06-4.37405576E-06-4.05207369E-06 3.50720950E-06-2.34125348E-02
74 30-4.37283856E-07-1.78248140E-06-4.26073640E-06-8.25681184E-06 8.13865507E-06
74 31-6.97835774E-02 2.79881565E-05-1.42028706E-05 1.50960377E-01-1.68821601E-05
74 32 1.38529123E-05 3.02924778E-06 4.45690185E-06-7.43895579E-02-4.97256915E-02
74 33-7.57482754E-08-7.94115876E-07-3.38903791E-06-1.12477963E-05 1.29829356E-05
74 34-6.97688083E-02 2.97463030E-05-2.98215419E-05 1.50943477E-01-1.77402082E-05
74 35 1.04639631E-05 7.27624510E-06 6.35261243E-06-7.97842696E-02-4.05392989E-02
74 36-1.44557860E-07 1.23668318E-05-2.04442880E-06 2.18384659E-06-2.20863750E-02
74 37 1.23185629E-06-6.18574861E-06-2.35652984E-06 4.22311952E-06-2.34077129E-02
74 38 2.13674259E-06-6.16503073E-06-2.28811795E-06 3.76885064E-06-2.34119531E-02
75  1 8.90311707E-07 1.77401292E-06-4.24385252E-05-6.11314888E-05 7.86310543E-05
75  2-4.95716834E-01 1.31039407E-04-1.83666998E-04 9.48138599E-01-3.49602895E-06
75  3-6.83109130E-06 1.03271202E-05 7.14309308E-06-8.77657846E-03 2.60342470E-02
75  4-1.84045551E-07-3.94594847E-07 4.79835156E-06 2.76527006E-05-2.46325190E-05
75  5 1.75800881E-01-5.55173567E-05 7.01992939E-05-3.58054055E-01 1.44683343E-05
75  6-1.42814961E-06-1.30401847E-05-1.04198112E-05 5.79667079E-02 2.16207656E-03
75  7-1.42332162E-07-8.71130446E-07 1.91692367E-06 2.45129475E-05-2.21275928E-05
75  8 1.73088335E-01-3.69828965E-06 1.70884504E-05-1.94057578E-01 1.95487809E-06
75  9 5.19068154E-06-7.14555963E-06-3.86929046E-06 1.01098781E-02-1.78221337E-02
75 10-3.22006705E-08 5.77542829E-08 7.43952803E-06-2.51072440E-05 2.27231023E-05
75 11-1.73091443E-01 1.72706463E-05-3.73567361E-05 1.94062048E-01 1.49799408E-06
75 12 5.53860993E-06-7.03660401E-06-4.52644953E-06 1.01104374E-02-1.78217593E-02
75 13-1.53305434E-07 2.97884470E-07 2.88726165E-06-2.62154181E-05 2.82536948E-05
75 14-1.72938175E-01 3.29243080E-05-6.30040371E-05 3.53448934E-01-5.44994523E-06
75 15 1.06754136E-05-5.22546837E-06-6.70162548E-07-3.00885103E-02-4.92910682E-02
75 16-1.01495261E-06-2.00196849E-06 2.50489567E-05 6.09300886E-05-7.20993601E-05
75 17 4.94239505E-01-1.00422707E-04 1.02894674E-04-9.45396068E-01-4.75969794E-06
75 18-4.40507726E-06 9.16477520E-06 3.44638257E-06-1.86558489E-02 2.07717662E-02
75 19-2.51295992E-06 5.97241087E-06 1.78771527E-07-3.80593913E-08 6.68499399E-03
75 20 1.60153105E-06-1.86699900E-05-6.68735645E-07-9.45898183E-07-2.34072585E-03
75 21 2.00993607E-06 5.10257300E-06 1.45915071E-06-9.81421923E-07 6.71848787E-03
75 22 6.45013302E-08 6.39373300E-07-6.55451018E-06 2.45407816E-05-2.81837215E-05
75 23 1.72937336E-01-2.53526409E-05 6.67050113E-05-3.53447352E-01-5.93733980E-06
75 24 1.14599947E-05-5.52265494E-06-1.34403912E-06-3.00870319E-02-4.92910401E-02
75 25-5.45138352E-07-1.01535684E-06 1.26593498E-05-2.67938583E-05 2.65058354E-05
75 26-1.75798958E-01 4.84974619E-05-7.51505538E-05 3.58048868E-01 1.45533966E-05
75 27-1.86621451E-06-1.26871821E-05-9.78188972E-06 5.79668219E-02 2.16055447E-03
75 28-3.41645292E-06 8.20977019E-06-4.91840567E-08-4.50405827E-07-6.68599957E-03
75 29-1.43091554E-08 1.07533520E-05 1.00979272E-06-6.06287516E-07 2.45236374E-03
75 30 6.45976206E-07 1.17923433E-06-3.60285833E-05 5.97756084E-05-7.97069061E-05
75 31 4.95715614E-01-1.25858585E-04 1.83795791E-04-9.48136544E-01-3.58722783E-06
75 32-6.75733171E-06 1.03445595E-05 6.59222367E-06-8.77683099E-03 2.60334759E-02
75 33-1.15582243E-06-2.45292770E-06 2.11778279E-05-6.07412322E-05 7.36319157E-05
75 34-4.94238011E-01 1.00802922E-04-1.09352656E-04 9.45393383E-01-4.06047912E-06
75 35-4.95890394E-06 9.01938306E-06 3.78339643E-06-1.86560448E-02 2.07715164E-02
75 36 7.79277697E-07 7.04632689E-06-8.22019605E-07 6.30931651E-07-6.71814781E-03
75 37 9.42834862E-07-1.70642230E-05 7.08978517E-07 6.13266061E-07 2.34106154E-03
75 38 6.12830578E-07 7.68733492E-06-6.29889599E-07 5.29678088E-07-2.45270847E-03
76  1-6.16916540E-07-1.46243352E-06 1.63681530E-06 3.19310207E-05-3.47540384E-05
76  2 2.32882211E-01-6.16717924E-05 7.09257429E-05-4.32905687E-01-8.06096956E-06
76  3-1.51375341E-05 2.31985037E-05 1.30652667E-05-3.19883984E-02 6.14957177E-02
76  4 2.63688104E-07 7.67715414E-07-1.46161963E-05-5.67172264E-05 6.62888219E-05
76  5-4.49433132E-01 8.33172599E-05-1.16769876E-04 7.30434128E-01-8.81827771E-06
76  6 1.62361134E-06 7.19466636E-06 4.24503021E-06-4.09749807E-02-1.01978654E-02
76  7 8.20112024E-07 1.50880379E-06 7.56429092E-06-4.10102446E-07 3.20451428E-06
76  8 5.82728236E-04-9.12469986E-06-2.26237625E-05-6.82717825E-04 1.77198169E-05
76  9-1.06462460E-05-7.07357092E-06-5.81126530E-06 7.95055356E-02 4.64880181E-02
76 10 7.96069851E-07 1.21418941E-06 8.86116127E-06 2.15375730E-06-2.10237589E-06
76 11-5.39808810E-04-8.74313146E-07 1.05714125E-05 6.13530342E-04 1.89242486E-05
76 12-1.17950948E-05-7.12915383E-06-6.76321264E-06 7.95074433E-02 4.64834186E-02
76 13 6.47118671E-08 7.85503994E-07 9.69687453E-06-5.75313397E-05 6.92507910E-05
76 14-4.50537817E-01 9.03990000E-05-1.25290580E-04 7.32686152E-01-7.61361582E-06
76 15 8.88182545E-06-1.26820963E-06 3.40805756E-07-2.91349083E-02-3.10578192E-02
76 16-3.10826299E-07-8.95756726E-07-1.80186071E-05 3.24116899E-05-3.47368977E-05
76 17 2.36021221E-01-6.94422337E-05 6.03918889E-05-4.38925052E-01 9.15772669E-06
76 18 1.34781694E-05-2.26358961E-05-1.36248504E-05 3.78567848E-02-5.78765705E-02
76 19-1.36151791E-07 5.90536349E-06 5.63323520E-07-9.82505423E-07 5.48009609E-03
76 20 1.61279630E-06-2.23989675E-06-2.33190994E-06 1.97555565E-06-1.60293090E-02
76 21-1.32852576E-06 2.49631574E-06-6.71471934E-07 1.29320331E-06-5.43468347E-03
76 22-5.24913667E-08 2.28915355E-07 1.51731165E-05 5.93179374E-05-6.97741537E-05
76 23 4.50520505E-01-1.01130169E-04 1.25282918E-04-7.32642467E-01-6.69412266E-06
76 24 8.62214937E-06-1.92802672E-06 3.10877200E-07-2.91370389E-02-3.10620905E-02
76 25 5.66140326E-07 1.61437644E-06-1.45285243E-05 5.57964738E-05-6.50222263E-05
76 26 4.49413904E-01-9.29655880E-05 1.06554114E-04-7.30386451E-01-8.97258452E-06
76 27 2.10534947E-06 6.86723505E-06 5.31100788E-06-4.09797764E-02-1.01976207E-02
76 28-4.49606300E-07 4.04869638E-06-4.90472882E-07 9.23788055E-07-5.47866427E-03
76 29 4.76720209E-07-7.22720088E-06-2.69332147E-06 2.38692617E-06-1.60183752E-02
76 30 5.70623175E-07 1.66498579E-06 5.36878820E-06-3.00199269E-05 3.69274217E-05
76 31-2.32876937E-01 4.86181231E-05-7.50281458E-05 4.32892595E-01-7.37606904E-06
76 32-1.58509234E-05 2.32269924E-05 1.17721192E-05-3.19843473E-02 6.14998593E-02
76 33 9.03924641E-07 2.12714130E-06-1.71285295E-05-3.18221201E-05 3.52234682E-05
76 34-2.36018766E-01 6.87004282E-05-6.31991202E-05 4.38918523E-01 8.05756169E-06
76 35 1.48062804E-05-2.28638421E-05-1.33932294E-05 3.78624894E-02-5.78744176E-02
76 36-1.54961692E-06 5.26329723E-06 7.70407999E-07-1.41298597E-06 5.43650866E-03
76 37 1.33739042E-06 5.63824192E-06 1.96536012E-06-2.87613145E-06 1.60319734E-02
76 38-6.15334481E-09-3.15693507E-06 2.14246727E-06-2.48260407E-06 1.60200487E-02
77  1-2.03673552E-02-7.30792406E-02-8.48839252E-01 3.90528547E-02 3.18031765E-01
77  2 4.91435191E-05 9.68894438E-01-1.94153585E+00-4.29646380E-04 9.36363080E-03
77  3-4.09669981E-02 3.16033673E-02 1.49994517E-01 2.55844949E-05-3.22300204E-05
77  4-3.98469138E-02-9.80891716E-02-1.05065374E+00 1.17685852E-02 1.58802115E-01
77  5 1.85767639E-05 5.62041992E-01-2.88730415E-01-1.08375292E-04-3.28956675E-03
77  6-2.12091653E-02 2.44987321E-02-1.32197668E-01-1.62712469E-05 9.63565345E-06
77  7 1.79008944E-04 3.68344524E-04 8.75187501E-04 2.45178161E-01 1.44080550E-01
77  8-1.34620748E-05-1.29966610E+00-7.64185788E-01 6.00925344E-05-1.53906965E-02
77  9 1.55004369E-02-1.09740387E-04 9.69796558E-03 3.51714241E-06 1.44757519E-06
77 10 1.78730153E-04 3.71584780E-04 8.51195373E-04-2.45175009E-01-1.44084513E-01
77 11 1.31041740E-05 1.29968088E+00 7.64187183E-01-5.87625447E-05-1.53932905E-02
77 12 1.54997896E-02-1.06499150E-04 9.69764888E-03 3.73347544E-06 1.76809600E-06
77 13 3.98427480E-02 9.82484612E-02 1.05369197E+00-1.44393394E-01 6.93021261E-02
77 14 3.21526535E-05-2.39848795E-02-6.40513063E-01-9.84334911E-05 1.14495669E-01
77 15-8.99192860E-02-2.45763829E-02 6.05322737E-02-1.15792201E-05-1.88759420E-05
77 16 1.99710916E-02 7.21035746E-02 8.44634531E-01-2.95206749E-01 1.22303917E-01
77 17 5.03886427E-05 1.21381931E+00-1.79899505E+00-4.14003628E-04-8.15175549E-02
77 18 1.12848110E-01-3.13305553E-02-1.03455433E-01-7.12874653E-06 3.80273783E-05
77 19-8.38894236E-02 5.62721577E-01-2.79442650E-02 5.05850410E-02 1.16093213E-05
77 20 1.05335160E-01-8.97108432E-01-4.19352511E-02-8.74380887E-02-7.64728575E-06
77 21 8.35176963E-02-5.58035828E-01 3.02313577E-02-4.87069383E-02-1.13525200E-05
77 22 3.98427046E-02 9.82477008E-02 1.05366728E+00 1.44384289E-01-6.92997635E-02
77 23-3.05101435E-05 2.40188951E-02 6.40499899E-01 9.59028780E-05 1.14493789E-01
77 24-8.99174736E-02-2.45763151E-02 6.05310785E-02-1.12301103E-05-1.91104460E-05
77 25-3.98458639E-02-9.80879008E-02-1.05062765E+00-1.17697213E-02-1.58795191E-01
77 26-1.87896037E-05-5.62026621E-01 2.88721390E-01 1.07970502E-04-3.28729541E-03
77 27-2.12092996E-02 2.44965950E-02-1.32195921E-01-1.63051933E-05 8.87202326E-06
77 28-8.38923786E-02 5.62746199E-01 2.79455236E-02-5.05868789E-02-1.15304558E-05
77 29-1.04749856E-01 8.92738411E-01 9.62977359E-02-6.24864110E-03-1.37306615E-05
77 30-2.03676289E-02-7.30815559E-02-8.48860116E-01-3.90635864E-02-3.18030043E-01
77 31-4.97279954E-05-9.68849408E-01 1.94155053E+00 4.30809406E-04 9.36382572E-03
77 32-4.09660630E-02 3.16022372E-02 1.49993816E-01 2.58525986E-05-3.15612428E-05
77 33 1.99689167E-02 7.21004867E-02 8.44647864E-01 2.95204532E-01-1.22297501E-01
77 34-5.19760733E-05-1.21384538E+00 1.79898078E+00 4.19668231E-04-8.15139169E-02
77 35 1.12842697E-01-3.13287806E-02-1.03455002E-01-7.41684945E-06 3.80228512E-05
77 36 8.35178766E-02-5.58029703E-01-3.02307830E-02 4.87057933E-02 1.10718331E-05
77 37 1.05336310E-01-8.97124786E-01 4.19374978E-02 8.74382723E-02 8.08897842E-06
77 38-1.04751959E-01 8.92744829E-01-9.62968299E-02 6.24797612E-03 1.36252970E-05
78  1 6.14585771E-02 1.50130011E-01 6.87912954E-01-2.01770559E-01-1.25965516E-01
78  2 4.86354227E-06 9.36431160E-01 4.25646021E-01-5.28935162E-05 1.36734600E-01
78  3-9.29734403E-02-4.37611593E-02-5.18377282E-02-3.47415957E-05-5.14028380E-07
78  4-5.54281481E-03-4.53353312E-02-4.63714176E-01-2.71082021E-01 1.77246232E-01
78  5 6.21668859E-05 1.38893830E+00-6.77974816E-01-2.85086394E-04-8.13905350E-02
78  6 6.65265430E-02 1.48639919E-02-1.49630022E-02 1.20653040E-05 1.08821558E-05
78  7-7.48518512E-02-1.54771190E-01-1.96640520E-01 8.30686865E-02-1.40224657E-01
78  8-3.48842642E-05-4.63926140E-01 7.84166331E-01 1.83915630E-04 1.40351908E-02
78  9-6.27700215E-02 4.87348307E-02 7.91369406E-02 1.75272314E-05-2.95785199E-05
78 10-7.48510145E-02-1.54769842E-01-1.96642504E-01-8.30708716E-02 1.40221672E-01
78 11 2.70211959E-05 4.63907832E-01-7.84208544E-01-1.70025919E-04 1.40368809E-02
78 12-6.27712672E-02 4.87343863E-02 7.91357001E-02 1.73476454E-05-2.90750647E-05
78 13-5.31717569E-03-4.47943196E-02-4.58086415E-01 2.11325854E-02-3.22746502E-01
78 14-5.30937205E-05 8.78108479E-02 1.53954324E+00 2.20319615E-04 2.07150263E-02
78 15-3.54349346E-02 1.47199083E-02-8.03494119E-02-1.32872599E-05 1.13337708E-06
78 16 6.15655395E-02 1.50548241E-01 6.93240523E-01-2.10363476E-01-1.13590511E-01
78 17 1.54274120E-05 8.36989488E-01 5.97701569E-01-3.04308129E-05-7.67522869E-02
78 18 1.20687624E-01-4.39353368E-02 8.55898187E-02 1.82932301E-05 1.67230363E-05
78 19 7.13990686E-02-8.15787262E-01 4.61669264E-02-6.85115666E-02-1.65328134E-05
78 20-9.76026438E-02 7.06706227E-01 4.40498206E-02 6.62401811E-02 3.79184613E-06
78 21 7.18520913E-02-8.18850677E-01 3.73409734E-02-7.40552380E-02-1.58176439E-05
78 22-5.32238865E-03-4.48047382E-02-4.58048404E-01-2.11228044E-02 3.22744637E-01
78 23 5.69914491E-05-8.78302054E-02-1.53952264E+00-2.33061445E-04 2.07141023E-02
78 24-3.54358144E-02 1.47217121E-02-8.03490955E-02-1.32468393E-05 1.81766169E-06
78 25-5.54613046E-03-4.53400320E-02-4.63677806E-01 2.71078688E-01-1.77235342E-01
78 26-5.74101402E-05-1.38894288E+00 6.77923550E-01 2.71221237E-04-8.13918476E-02
78 27 6.65257780E-02 1.48660696E-02-1.49619487E-02 1.32265218E-05 1.01581314E-05
78 28 7.14052063E-02-8.15800674E-01-4.61682568E-02 6.85121317E-02 1.61722177E-05
78 29-9.82673257E-02 7.12196345E-01 7.99041729E-02 5.95823881E-03-9.90389626E-06
78 30 6.14580916E-02 1.50126938E-01 6.87921959E-01 2.01776193E-01 1.25964822E-01
78 31-3.57815079E-06-9.36444101E-01-4.25623261E-01 4.97944480E-05 1.36732931E-01
78 32-9.29712137E-02-4.37617172E-02-5.18403871E-02-3.56920784E-05-1.95134052E-06
78 33 6.15649605E-02 1.50544322E-01 6.93243234E-01 2.10360564E-01 1.13596910E-01
78 34-1.57131768E-05-8.36961848E-01-5.97705913E-01 3.01391130E-05-7.67521738E-02
78 35 1.20688584E-01-4.39364101E-02 8.55892688E-02 1.71726293E-05 1.70429710E-05
78 36 7.18459952E-02-8.18827329E-01-3.73406222E-02 7.40520448E-02 1.52733219E-05
78 37-9.76010862E-02 7.06700403E-01-4.40498865E-02-6.62399131E-02-4.60639373E-06
78 38-9.82605617E-02 7.12173583E-01-7.99023593E-02-5.95799354E-03 9.43459445E-06
79  1 9.96620223E-02 2.42644506E-01 6.32349417E-01-2.34077577E-01-1.99526793E-01
79  2 3.67562536E-07 1.18837000E+00 3.43799788E-01-1.02173611E-04 1.39570791E-01
79  3-1.21650042E-01-1.79207481E-02-1.00275130E-01-3.85629298E-05-4.41712721E-06
79  4-8.78494990E-04 2.79146631E-02-3.18332425E-01-1.69184942E-01-1.27905849E-01
79  5 3.32660464E-06 1.48282961E+00 1.04377855E+00-4.15319724E-05-8.75320364E-02
79  6 4.09015894E-02 4.66304470E-02 4.72093018E-02 2.70874822E-05-6.73639107E-06
79  7-7.31489820E-06-2.54318144E-05 4.28817314E-05 3.49107854E-02 2.04240919E-02
79  8-2.28260270E-06 1.02902345E+00 6.01726104E-01-4.45432622E-05 9.24978650E-02
79  9-9.25031710E-02 5.30608651E-06-5.99233790E-02-2.26561926E-05-8.07834769E-06
79 10 6.42434298E-06 2.54073855E-05-5.86903602E-05 3.49113203E-02 2.04270407E-02
79 11-1.89095547E-06 1.02901879E+00 6.01711857E-01-4.38530149E-05-9.24972820E-02
79 12 9.25036958E-02-6.41373419E-06 5.99233660E-02 2.30072569E-05 8.37148392E-06
79 13-8.66764198E-04 2.79493887E-02-3.18267473E-01-1.94324759E-01-8.49228918E-02
79 14 1.32697501E-05 1.63648886E+00 7.82873087E-01-1.01773927E-04 4.50703796E-02
79 15-9.16818781E-02 4.66114985E-02-3.86901617E-02-5.21226887E-06-1.87778819E-05
79 16 9.96671390E-02 2.42668504E-01 6.32908988E-01-2.88692758E-01-1.06424794E-01
79 17 2.13348214E-05 8.81937811E-01 8.68276211E-01 1.28867752E-05-1.33243237E-01
79 18 1.51166332E-01-1.79230954E-02 7.64547362E-02 2.92662918E-05 1.90634978E-05
79 19-9.14016872E-04-2.89231179E-01 7.74296203E-03-1.57611961E-02-3.20452777E-06
79 20 9.72213722E-03 8.85290714E-01 5.01377144E-02 9.66563585E-02 7.71846223E-06
79 21 8.93063926E-04 2.89198267E-01-9.96016842E-03 1.44532005E-02 3.04826648E-06
79 22 8.65667198E-04-2.79537810E-02 3.18291804E-01-1.94326247E-01-8.49171973E-02
79 23 1.61052484E-05 1.63649282E+00 7.82855229E-01-1.02726077E-04-4.50717301E-02
79 24 9.16852129E-02-4.66134828E-02 3.86895845E-02 5.40668174E-06 1.85455969E-05
79 25 8.79754176E-04-2.79144201E-02 3.18347670E-01-1.69180916E-01-1.27908039E-01
79 26 5.65066760E-06 1.48279808E+00 1.04379129E+00-4.14876717E-05 8.75335171E-02
79 27-4.09006716E-02-4.66328456E-02-4.72082979E-02-2.73821187E-05 7.09944412E-06
79 28 9.15848648E-04 2.89215539E-01 7.74210007E-03-1.57587004E-02-3.52256160E-06
79 29 9.65906030E-03 8.85727098E-01 1.08876987E-01-3.58153135E-03-1.48228949E-05
79 30-9.96630727E-02-2.42645049E-01-6.32328459E-01-2.34082878E-01-1.99518464E-01
79 31-2.52370776E-06 1.18837505E+00 3.43751081E-01-9.37532696E-05-1.39568829E-01
79 32 1.21647765E-01 1.79210636E-02 1.00276365E-01 3.87246013E-05 6.02893509E-06
79 33-9.96687785E-02-2.42671556E-01-6.32925030E-01-2.88696845E-01-1.06429595E-01
79 34 1.94528184E-05 8.81948142E-01 8.68290747E-01 1.91426264E-05 1.33245382E-01
79 35-1.51169878E-01 1.79244966E-02-7.64517133E-02-2.83575861E-05-1.99654954E-05
79 36-8.92427436E-04-2.89212572E-01-9.96140811E-03 1.44541914E-02 3.39140086E-06
79 37-9.72404643E-03-8.85273094E-01 5.01394817E-02 9.66535017E-02 8.70461146E-06
79 38-9.66058946E-03-8.85737158E-01 1.08878354E-01-3.58038403E-03-1.43128419E-05
80  1 5.76842086E-03 2.81388966E-02 1.32356486E+00-1.08825331E-01-3.92314620E-01
80  2-5.83935583E-05 1.20228154E+00 1.34717706E+00 8.25287578E-05 3.13288401E-03
80  3 3.24016460E-02-3.55345300E-02-1.13996235E-01-2.25374863E-05 2.74636906E-05
80  4 1.16386917E-01 3.09371960E-01-7.68565551E-01 1.22893009E-01 2.85643028E-02
80  5 3.46193623E-06 1.11083175E+00 2.08033011E-01-1.47229653E-04-2.08413582E-02
80  6 1.66734746E-03 1.91740107E-02 9.35658686E-02 2.15269876E-05-1.40336608E-05
80  7 7.18992898E-02 1.18046891E-01 3.36053230E-01-2.23395104E-02 3.82299814E-02
80  8 8.30097297E-06-1.14342933E+00 1.95250535E+00 4.37903586E-04 2.97394456E-02
80  9 2.62156455E-02-5.59550912E-02 3.66593433E-03-1.61853081E-05 1.13799501E-05
80 10-7.18998153E-02-1.18047593E-01-3.36063546E-01-2.23439184E-02 3.82286743E-02
80 11 8.67218349E-06-1.14339165E+00 1.95251316E+00 4.39280420E-04-2.97391082E-02
80 12-2.62168870E-02 5.59559952E-02-3.66607963E-03 1.64709036E-05-1.15005558E-05
80 13-1.16356215E-01-3.09293780E-01 7.68100772E-01-8.49749494E-02-9.33872424E-02
80 14-1.81891507E-05-7.25153251E-01-8.66283026E-01 2.29757737E-06-6.54378702E-02
80 15 8.45929222E-02-1.91550520E-02-3.77235825E-02-9.23784773E-07 2.15815872E-05
80 16-5.72124798E-03-2.80278785E-02-1.32352796E+00 3.95227519E-01-9.71796458E-02
80 17-5.01017448E-05-1.76266853E+00-3.88874079E-01 1.32750668E-04 5.88410618E-02
80 18-9.43495139E-02 3.55084521E-02 7.38871094E-02 6.39862865E-06-3.20722330E-05
80 19-4.19633298E-02 1.42467322E-01-4.76026955E-02 4.79323781E-02 1.43888765E-05
80 20-7.90174973E-02 1.05408243E+00 5.62120426E-02 9.06590942E-02 6.75980343E-06
80 21-4.19045456E-02 1.42016365E-01-1.84945279E-02 6.49268746E-02 1.13581499E-05
80 22 1.16355245E-01 3.09291198E-01-7.68060307E-01-8.49749907E-02-9.33809765E-02
80 23-1.60025277E-05-7.25150299E-01-8.66276396E-01-4.28956264E-06 6.54400382E-02
80 24-8.45945992E-02 1.91545609E-02 3.77227051E-02 1.21628616E-06-2.20176455E-05
80 25-1.16386113E-01-3.09371185E-01 7.68528436E-01 1.22894938E-01 2.85655472E-02
80 26 2.87250898E-06 1.11078243E+00 2.08050548E-01-1.43759914E-04 2.08421142E-02
80 27-1.66833401E-03-1.91737802E-02-9.35664181E-02-2.15325169E-05 1.31081944E-05
80 28 4.19683153E-02-1.42478286E-01-4.76042384E-02 4.79333050E-02 1.41799380E-05
80 29 7.89543664E-02-1.05357814E+00-1.06517460E-01-4.65717519E-03 1.25558413E-05
80 30-5.76882768E-03-2.81387597E-02-1.32351086E+00-1.08831927E-01-3.92312167E-01
80 31-6.00387044E-05 1.20227058E+00 1.34713534E+00 8.91968348E-05-3.12981254E-03
80 32-3.24033712E-02 3.55331838E-02 1.13996642E-01 2.29070109E-05-2.69795311E-05
80 33 5.72179279E-03 2.80291017E-02 1.32348199E+00 3.95231810E-01-9.71747534E-02
80 34-5.12599832E-05-1.76264993E+00-3.88884852E-01 1.31261738E-04-5.88428477E-02
80 35 9.43493513E-02-3.55065036E-02-7.38862106E-02-6.63498405E-06 3.18427390E-05
80 36 4.19010755E-02-1.42028276E-01-1.84955040E-02 6.49266663E-02 1.08252137E-05
80 37 7.90225671E-02-1.05406926E+00 5.62138409E-02 9.06585635E-02 7.30224907E-06
80 38-7.89622954E-02 1.05358837E+00-1.06519707E-01-4.65727484E-03 1.23250017E-05
81  1 1.74119030E-06 4.32144271E-06 2.98280750E-05 4.76692663E-05-7.11815582E-05
81  2 3.76311406E-01-9.06302844E-05 1.88445965E-04-9.79497197E-01-4.18759869E-06
81  3 9.00634680E-06-4.81874811E-06-6.25705411E-06-1.32478781E-02-2.54897233E-02
81  4 4.91924500E-06 1.29389349E-05-1.55917926E-05-4.00331980E-05 5.11466702E-05
81  5-3.67444941E-01 1.31083855E-04-8.58940348E-05 8.05985069E-01-1.11054061E-05
81  6 7.34203792E-06 3.76336813E-06 8.22461973E-06-5.13888653E-02-3.05017422E-02
81  7 2.89074321E-06 4.28936454E-06-2.64158837E-06-3.47628334E-06 1.59384393E-06
81  8 8.33793542E-06-1.85580636E-05 7.00977532E-05 3.15200164E-06 2.34367476E-05
81  9-1.42401848E-05-9.19656280E-06-6.60034141E-06 9.26727309E-02 5.42722583E-02
81 10-2.90224039E-06-4.32606446E-06 3.94468222E-06-4.08047485E-06 1.07238281E-06
81 11 1.45483817E-05-1.56902352E-05 7.12588547E-05-1.54307923E-05-2.36684876E-05
81 12 1.48835982E-05 8.78488939E-06 7.13967343E-06-9.26730972E-02-5.42725580E-02
81 13-5.15824151E-06-1.33587717E-05 4.93921673E-05 4.17153074E-05-5.59475304E-05
81 14 3.67453146E-01-1.21084263E-04 7.88530370E-05-8.06031138E-01 1.05326060E-05
81 15-5.14770648E-06-5.38489957E-06-4.34032418E-06 5.17531193E-02 2.98885450E-02
81 16-4.73506937E-07-1.59840319E-06-4.62962390E-05-3.20988827E-05 5.10919506E-05
81 17-3.76354630E-01 5.59263338E-05-1.64124852E-04 9.79557248E-01 9.45936257E-06
81 18-3.85059821E-06-5.60876437E-06-2.08845430E-06 2.87190566E-02-9.17257375E-04
81 19 1.31087280E-06-1.49802831E-05-2.33716389E-06 1.64464269E-06-1.35808089E-02
81 20-2.15422859E-06 3.60256687E-05-1.61795819E-07 5.94355616E-06-1.84398365E-02
81 21-1.58705113E-06 2.45827665E-05 8.23894080E-07 1.92403075E-06 1.35816485E-02
81 22 3.64932807E-06 9.76927723E-06-4.98511456E-05 4.05453954E-05-5.44075377E-05
81 23 3.67452735E-01-1.20178566E-04 6.81095179E-05-8.06036624E-01-1.03873774E-05
81 24 5.19488298E-06 5.19249441E-06 3.02548051E-06-5.17523549E-02-2.98891983E-02
81 25-3.80579277E-06-1.03427417E-05 1.84305398E-05-4.06339566E-05 5.19106623E-05
81 26-3.67447886E-01 1.38523242E-04-8.91304977E-05 8.05997684E-01 1.23081831E-05
81 27-8.41019056E-06-3.89799256E-06-8.19626556E-06 5.13897317E-02 3.05016301E-02
81 28-4.21363765E-07 3.88191283E-06-3.26082214E-06 2.48004608E-06-1.35801035E-02
81 29 3.69555390E-06-4.53700063E-05-2.52769580E-06-3.12744996E-06 1.84264447E-02
81 30-1.25655076E-06-3.21478067E-06-3.43692500E-05 4.42298306E-05-7.23692540E-05
81 31 3.76316378E-01-7.37110421E-05 1.90828979E-04-9.79511494E-01 3.76099824E-06
81 32-8.52684089E-06 4.76584265E-06 6.09978835E-06 1.32485123E-02 2.54899159E-02
81 33-2.95659773E-07-1.18396761E-07 5.35463303E-05-3.09651719E-05 5.35606873E-05
81 34-3.76358069E-01 4.81076386E-05-1.78227168E-04 9.79567559E-01-8.80894937E-06
81 35 3.46578781E-06 5.34316156E-06 2.59318599E-06-2.87192062E-02 9.17018967E-04
81 36 3.84026056E-07-1.60084749E-05 9.86073558E-07 9.56335107E-07 1.35821420E-02
81 37 1.95181653E-06-3.90494668E-05-1.39079547E-07 6.16429172E-06-1.84397247E-02
81 38-3.70689133E-06 4.64667194E-05-2.40298178E-06-3.05916174E-06 1.84262819E-02
82  1 3.39863679E-02 7.75569167E-02-5.96517304E-01 1.02470745E-01 8.31691099E-02
82  2-6.17140251E-06-4.87029817E-01-4.93583470E-01 3.47499743E-06-7.88800479E-02
82  3 6.76630545E-02 1.12169934E-02-3.14023022E-02 9.72458038E-06 1.49906544E-05
82  4-3.44241496E-03 7.47777257E-03 1.36121720E+00 1.58058104E-01-4.16679973E-01
82  5-7.64521304E-05-6.28711946E-01 1.98813384E+00 3.59867229E-04 6.06211503E-02
82  6-1.72789235E-02-4.33422268E-02 1.12445081E-01 9.14772141E-07-9.31014563E-06
82  7 3.22996677E-05 4.49272897E-05 1.18769140E-04-1.89574710E-01-1.10991878E-01
82  8 4.76441221E-06 1.68418121E+00 9.86780477E-01-6.72039960E-05 1.09823410E-01
82  9-1.09795200E-01-2.82100215E-05-7.11643762E-02-2.79013948E-05-1.03624182E-05
82 10-4.11914545E-05-6.41403799E-05-9.97530554E-05-1.89573546E-01-1.10991061E-01
82 11 6.04768663E-06 1.68419296E+00 9.86792040E-01-6.84567406E-05-1.09825770E-01
82 12 1.09793168E-01 3.26020341E-05 7.11667166E-02 2.80380296E-05 1.05881534E-05
82 13-3.51828024E-03 7.27614122E-03 1.36158900E+00-2.86158823E-01 3.41577163E-01
82 14 8.73347409E-05 1.42598111E+00-1.52117308E+00-4.13143771E-04 8.44597083E-02
82 15-4.11129744E-02-4.33467339E-02 9.69454714E-02-5.14047843E-06-1.42349299E-05
82 16 3.39898217E-02 7.75444120E-02-5.96678448E-01 1.22778789E-01 4.85990639E-02
82 17-4.41544232E-06-6.69210410E-01-1.83410270E-01 5.01400262E-05 9.37557448E-03
82 18-2.05749624E-02 1.11993879E-02-8.85495534E-02-1.19816698E-05 6.40450343E-06
82 19 9.67972427E-02-1.35024016E+00 6.39457944E-02-1.06989978E-01-2.45504839E-05
82 20 6.20627939E-02-3.18886487E-01-1.98154634E-02-2.00482399E-02-4.78781083E-07
82 21-9.68199483E-02 1.35042725E+00-6.20363944E-02 1.08163143E-01 2.35008035E-05
82 22 3.51363237E-03-7.28814157E-03-1.36157940E+00-2.86162711E-01 3.41586517E-01
82 23 8.86796499E-05 1.42596886E+00-1.52122288E+00-4.15630769E-04-8.44629621E-02
82 24 4.11150060E-02 4.33479562E-02-9.69464277E-02 5.36993100E-06 1.32814876E-05
82 25 3.43860093E-03-7.48851476E-03-1.36117814E+00 1.58062306E-01-4.16686464E-01
82 26-7.43390549E-05-6.28715852E-01 1.98817267E+00 3.58519752E-04-6.06192042E-02
82 27 1.72775054E-02 4.33416988E-02-1.12448367E-01-1.33383976E-06 9.24512565E-06
82 28-9.67956492E-02 1.35021419E+00 6.39452930E-02-1.06986217E-01-2.47090889E-05
82 29 6.21511095E-02-3.19242396E-01-2.72197407E-02-7.47538063E-03 2.13347031E-06
82 30-3.39863573E-02-7.75572148E-02 5.96531377E-01 1.02468142E-01 8.31660693E-02
82 31-5.06544736E-06-4.86999265E-01-4.93580092E-01 9.42675804E-07 7.88797416E-02
82 32-6.76633543E-02-1.12163873E-02 3.14023521E-02-9.36515403E-06-1.39820946E-05
82 33-3.39906544E-02-7.75471100E-02 5.96711737E-01 1.22778718E-01 4.85975659E-02
82 34-4.43882340E-06-6.69212810E-01-1.83438470E-01 5.01314154E-05-9.37576559E-03
82 35 2.05758127E-02-1.12000471E-02 8.85504783E-02 1.33303086E-05-6.35077005E-06
82 36 9.68206028E-02-1.35045688E+00-6.20388786E-02 1.08165739E-01 2.36274051E-05
82 37-6.20674507E-02 3.18872275E-01-1.98151798E-02-2.00481404E-02-1.83522455E-07
82 38-6.21514815E-02 3.19232379E-01-2.72195665E-02-7.47517219E-03 2.50355371E-06
83  1-1.50995750E-01-3.50494185E-01 6.82320495E-01 1.00678825E-01 2.00900927E-01
83  2 1.63552958E-05-3.58868062E-01-3.29651134E-01-2.72317691E-06-3.26572273E-02
83  3 5.07755048E-02-1.81182775E-02 9.18275991E-02 1.60813837E-05 4.35854867E-07
83  4-1.69931322E-01-3.78368130E-01 8.70561627E-01-1.44741805E-01 2.32513379E-01
83  5 5.33021575E-05 2.05340097E-01-8.05791246E-01-1.44318057E-04-1.14221787E-02
83  6 6.75060218E-03 4.67157656E-03-8.06640493E-02-9.54759860E-06 1.16433358E-05
83  7-4.54287275E-02-7.49955187E-02 6.99768313E-01-4.19338433E-02 7.16411345E-02
83  8 1.84975518E-05-4.56085066E-03 5.90598765E-03-3.96578457E-06 2.83121429E-02
83  9 4.33572296E-04-2.87457152E-02 2.87155428E-02-4.80205791E-06 6.74395029E-07
83 10-4.54294112E-02-7.49958048E-02 6.99802157E-01 4.19379822E-02-7.16391451E-02
83 11-1.88435141E-05 4.56367578E-03-5.95461207E-03 6.79449050E-06 2.83148490E-02
83 12 4.31102090E-04-2.87459511E-02 2.87126051E-02-4.63029849E-06 7.80450279E-07
83 13-1.69994066E-01-3.78493776E-01 8.71293498E-01 1.31937057E-01-2.40042124E-01
83 14-5.34660234E-05-6.01320444E-01 5.73535554E-01 1.64182436E-04-5.72072136E-02
83 15 5.25130690E-02 4.69414460E-03-5.10508773E-02 2.10578184E-06 1.45672172E-05
83 16-1.51034383E-01-3.50583856E-01 6.82209639E-01 2.24471823E-01-1.06136573E-02
83 17-3.08885582E-05-4.63159292E-01-1.50624613E-01 3.83790532E-05 9.86874958E-02
83 18-8.05736312E-02-1.81138646E-02 6.76505616E-03-1.59616824E-05-1.18880960E-05
83 19-1.27776774E-01-6.88069735E-01 5.79688737E-02-8.14831408E-02-2.00709187E-05
83 20-3.06250566E-02-6.28388640E-01-5.58136221E-02-8.67781062E-02-5.97956651E-06
83 21-1.27792613E-01-6.88101221E-01 4.27145072E-02-9.03949692E-02-1.89655014E-05
83 22-1.69992683E-01-3.78491680E-01 8.71296370E-01-1.31929012E-01 2.40036491E-01
83 23 5.36186248E-05 6.01292433E-01-5.73523275E-01-1.65034066E-04-5.72064634E-02
83 24 5.25130813E-02 4.69338213E-03-5.10480240E-02 1.64924416E-06 1.47353425E-05
83 25-1.69929814E-01-3.78366141E-01 8.70560396E-01 1.44740162E-01-2.32500831E-01
83 26-5.17489795E-05-2.05380036E-01 8.05765114E-01 1.39348085E-04-1.14205454E-02
83 27 6.74903989E-03 4.67150554E-03-8.06604451E-02-9.77453370E-06 1.09125918E-05
83 28-1.27775086E-01-6.88089585E-01-5.79723766E-02 8.14839406E-02 1.98485879E-05
83 29-3.06117396E-02-6.28458733E-01-1.03004737E-01-6.21332036E-03 1.22965266E-05
83 30-1.50995078E-01-3.50491382E-01 6.82339305E-01-1.00683436E-01-2.00898198E-01
83 31-1.79179647E-05 3.58858651E-01 3.29636335E-01 8.17826692E-06-3.26555766E-02
83 32 5.07727435E-02-1.81171669E-02 9.18275098E-02 1.63910922E-05 9.39947742E-07
83 33-1.51033369E-01-3.50581045E-01 6.82201089E-01-2.24471513E-01 1.06072073E-02
83 34 3.08290828E-05 4.63160944E-01 1.50638804E-01-3.84229339E-05 9.86866014E-02
83 35-8.05734420E-02-1.81131594E-02 6.76473799E-03-1.57849299E-05-1.19279253E-05
83 36-1.27797831E-01-6.88090621E-01-4.27144832E-02 9.03908737E-02 1.83535328E-05
83 37-3.06224546E-02-6.28378890E-01 5.58164283E-02 8.67752653E-02 6.77187386E-06
83 38-3.06102504E-02-6.28456465E-01 1.03004277E-01 6.21473417E-03-1.21856742E-05
84  1-4.85015066E-02-1.36959799E-01 2.45744130E+00-1.33753306E-01-3.03913662E-01
84  2-3.04959199E-05 2.20420952E+00 1.55560900E+00-4.90731137E-05 5.81815162E-02
84  3 3.52221093E-02-9.34036255E-02-1.62453324E-02-2.51805676E-05 2.54942718E-05
84  4-7.47221342E-02-1.57579075E-01-2.89199257E+00-2.29094593E-01 1.77256460E-01
84  5 5.75582782E-05 2.01991279E+00-1.39340776E+00-4.77670036E-04-1.12734418E-01
84  6-1.01375564E-03 1.13748174E-01-1.61417042E-02 3.23261648E-05-1.71492192E-05
84  7 4.34273051E-06 1.24934167E-05-4.89338188E-06 2.46687570E-01 1.44471374E-01
84  8-1.92697264E-05-2.22385209E+00-1.30223825E+00 1.20506452E-04 4.21742015E-02
84  9-4.21872975E-02 1.30959565E-05-2.73525217E-02-1.09634529E-05-3.67113163E-06
84 10 6.54251520E-06 1.67765111E-05-8.26746962E-05-2.46687232E-01-1.44477468E-01
84 11 1.65094785E-05 2.22388445E+00 1.30221497E+00-1.14101435E-04 4.21722164E-02
84 12-4.21878158E-02 1.55993966E-05-2.73513746E-02-1.17016525E-05-3.12340816E-06
84 13 7.47018093E-02 1.57536567E-01 2.89242578E+00-4.25405589E-02 2.86448707E-01
84 14 4.90851095E-05 2.26846512E-01-2.44334764E+00-3.91301088E-04 3.96920506E-02
84 15 7.40509692E-02-1.13743020E-01 6.34703845E-02-1.27657029E-05 2.34526209E-05
84 16 4.84884054E-02 1.36922451E-01-2.45769588E+00 3.30489619E-01-3.20945833E-02
84 17-4.68955405E-05-2.43537070E+00-1.16103985E+00 1.44039644E-04-2.86926896E-02
84 18-6.47007377E-02 9.33934272E-02-2.83421369E-03 1.82262802E-05-2.68836677E-05
84 19 5.20924882E-02 9.39447739E-01-2.87810176E-02 5.41542411E-02 1.18865716E-05
84 20 1.76511802E-01 9.19825221E-01 1.96960451E-02 2.17517830E-02 6.48501214E-07
84 21-5.21123677E-02-9.39518625E-01 3.31474902E-02-5.16121575E-02-1.21717713E-05
84 22 7.47004962E-02 1.57532872E-01 2.89239355E+00 4.25380901E-02-2.86445902E-01
84 23-4.71070284E-05-2.26791040E-01 2.44334417E+00 3.87545491E-04 3.96909205E-02
84 24 7.40514893E-02-1.13742410E-01 6.34685474E-02-1.27847294E-05 2.36270956E-05
84 25-7.47235368E-02-1.57581943E-01-2.89200153E+00 2.29095102E-01-1.77257412E-01
84 26-5.61006803E-05-2.01997801E+00 1.39339721E+00 4.75010883E-04-1.12735767E-01
84 27-1.01460769E-03 1.13750374E-01-1.61412581E-02 3.20491626E-05-1.69420357E-05
84 28 5.20946708E-02 9.39459450E-01 2.87820940E-02-5.41550884E-02-1.19470037E-05
84 29-1.76508891E-01-9.19841956E-01-2.86156729E-02-6.54497177E-03 2.70771730E-06
84 30-4.85012370E-02-1.36960719E-01 2.45744717E+00 1.33756615E-01 3.03913467E-01
84 31 3.46289963E-05-2.20427391E+00-1.55553603E+00 3.29607175E-05 5.81830587E-02
84 32 3.52207164E-02-9.34037751E-02-1.62480491E-02-2.46360704E-05 2.63397986E-05
84 33 4.84892686E-02 1.36925674E-01-2.45765332E+00-3.30487784E-01 3.20955259E-02
84 34 4.49462828E-05 2.43531749E+00 1.16110111E+00-1.29378680E-04-2.86896982E-02
84 35-6.47024630E-02 9.33921612E-02-2.83333872E-03 1.82912701E-05-2.67795166E-05
84 36-5.21151726E-02-9.39532154E-01-3.31472055E-02 5.16122867E-02 1.21113891E-05
84 37 1.76509579E-01 9.19809615E-01-1.96971288E-02-2.17522438E-02-7.25513867E-07
84 38-1.76504103E-01-9.19822969E-01 2.86158868E-02 6.54425421E-03-2.00891585E-06
85  1-1.03322550E-02-5.61293443E-02 1.20673582E+00-1.27472496E-01-1.96963133E-01
85  2-1.02947989E-05-8.08246472E-01 2.22376634E+00 4.27351918E-04 4.23266443E-02
85  3 3.84373495E-02-8.07639939E-02-1.70999724E-03-1.90155849E-05 1.88105409E-05
85  4-7.96592646E-02-1.77675431E-01-3.11556374E-01-2.98871406E-01 2.63896686E-01
85  5 7.64963566E-05-6.56688574E-01-2.22841326E+00-2.29316006E-04-5.14408435E-02
85  6 1.45685004E-03 4.99839934E-02-3.37879775E-02 1.03713758E-05-4.67999287E-06
85  7-1.03964424E-01-2.71999526E-01 2.15929066E+00 6.50915010E-02-1.11260464E-01
85  8-1.38100437E-05 1.15039765E+00-1.96420673E+00-4.71426541E-04 5.08100610E-02
85  9-1.90812038E-02-3.17288572E-02 7.18873113E-02-9.40809551E-08-7.36690158E-06
85 10 1.03965567E-01 2.72001976E-01-2.15931158E+00 6.50983471E-02-1.11255991E-01
85 11-3.80141371E-05 1.15027181E+00-1.96429204E+00-4.06943224E-04-5.08075661E-02
85 12 1.90793198E-02 3.17282463E-02-7.18891425E-02 3.32967009E-06 7.65212303E-06
85 13 7.96753133E-02 1.77698145E-01 3.11512397E-01-8.39647507E-02 3.89883762E-01
85 14 7.21480473E-05 2.26507163E+00-5.17931361E-01-3.93783115E-04 3.62113640E-02
85 15 1.38090067E-02-5.00203707E-02 4.37010519E-02-8.22553201E-06 6.14309131E-06
85 16 1.03373465E-02 5.61576836E-02-1.20673937E+00 2.34125089E-01 1.48180965E-02
85 17-2.99380268E-05-1.54344698E+00 1.79320311E+00 4.79096193E-04-3.80668780E-02
85 18-4.26932751E-02 8.07601531E-02-1.05345668E-03 1.70798313E-05-2.04942165E-05
85 19-1.63002389E-01-8.36534096E-01 5.27491420E-02-7.53104897E-02-1.86239391E-05
85 20 9.39880851E-02 6.10243955E-01 3.07895667E-03 2.52978130E-02 3.82388196E-06
85 21-1.62976761E-01-8.36294569E-01 3.98632015E-02-8.28265619E-02-1.61211176E-05
85 22-7.96713363E-02-1.77690474E-01-3.11619987E-01-8.39691447E-02 3.89884812E-01
85 23 6.76673186E-05 2.26511524E+00-5.18000894E-01-3.65205041E-04-3.62141224E-02
85 24-1.38066311E-02 5.00207535E-02-4.36980977E-02 4.89307662E-06-4.63644954E-06
85 25 7.96570944E-02 1.77672471E-01 3.11676730E-01-2.98871407E-01 2.63903855E-01
85 26 7.94414242E-05-6.56638652E-01-2.22851978E+00-2.60755784E-04 5.14396051E-02
85 27-1.45354670E-03-4.99860584E-02 3.37890171E-02-9.36964033E-06 3.02880029E-06
85 28 1.62997370E-01 8.36501822E-01 5.27510310E-02-7.53098508E-02-1.87488273E-05
85 29-9.39143558E-02-6.10154797E-01-2.35705476E-02 9.68384210E-03 5.38607513E-06
85 30 1.03309173E-02 5.61245383E-02-1.20684700E+00-1.27472035E-01-1.96961572E-01
85 31-1.66972513E-05-8.08205496E-01 2.22384183E+00 4.49530246E-04-4.23282234E-02
85 32-3.84378327E-02 8.07660561E-02 1.70927022E-03 1.80225864E-05-2.24308306E-05
85 33-1.03367922E-02-5.61549671E-02 1.20684757E+00 2.34119883E-01 1.48179103E-02
85 34-2.60016805E-05-1.54351454E+00 1.79320885E+00 4.62823394E-04 3.80697346E-02
85 35 4.26927852E-02-8.07625198E-02 1.05382553E-03-1.80514257E-05 2.11609467E-05
85 36 1.62983812E-01 8.36343657E-01 3.98649397E-02-8.28262700E-02-1.83106666E-05
85 37-9.39971460E-02-6.10261515E-01 3.07887362E-03 2.52969494E-02 3.43479651E-06
85 38 9.39211877E-02 6.10162849E-01-2.35684187E-02 9.68411044E-03 4.21661656E-06
86  1 2.03778177E-07 2.60419229E-07 4.29203282E-06-1.43954960E-05 1.73795163E-05
86  2-1.15159692E-01 1.98885716E-05-4.65465038E-05 5.21554232E-01 9.70760081E-07
86  3-6.93659423E-06 5.96583415E-06 3.79654670E-06 4.86097851E-03 3.04396137E-02
86  4-7.03882059E-07-1.63471264E-06 9.21387542E-06 1.47307431E-05-1.49621165E-05
86  5 1.33385863E-01-1.55153106E-04 8.44109808E-05-8.72736392E-01-2.26832586E-06
86  6 3.75850353E-06-1.49017767E-06-1.51717287E-06-1.32333632E-02-1.80029311E-02
86  7-2.04276312E-06-5.19204532E-06 3.61633241E-05-9.70278197E-05 1.06787687E-04
86  8-7.30113571E-01 3.04961551E-04-3.70203989E-04 2.19149385E+00-4.69745967E-06
86  9-8.88011832E-06 1.35775780E-05 9.77863656E-06-2.13091246E-02 3.61783731E-02
86 10 1.68020273E-06 4.02850665E-06-2.82762152E-05 9.88067026E-05-1.09380116E-04
86 11 7.30110323E-01-2.58104101E-04 2.90171254E-04-2.19148559E+00-6.00763151E-06
86 12-7.81055017E-06 1.38181817E-05 6.97742201E-06-2.13083345E-02 3.61801973E-02
86 13-3.29497746E-07-4.64400793E-07-2.94738770E-06-1.77431444E-05 2.31972471E-05
86 14-1.33439095E-01 1.68584454E-04-1.16245928E-04 8.72699136E-01 5.53604974E-06
86 15-1.02849718E-06-4.50755256E-06-3.85923020E-06 2.23616087E-02 2.58874856E-03
86 16-1.38528994E-06-2.78227393E-06-6.12582461E-07 1.63732747E-05-1.75646061E-05
86 17 1.15127879E-01-7.82567583E-05 1.33590381E-04-5.21573316E-01-6.95886141E-06
86 18-3.19651706E-06 1.01553785E-05 5.73876282E-06-2.87354645E-02 1.06016408E-02
86 19-3.02175674E-07-2.21724206E-05-4.59228920E-06 5.02758405E-06-4.78919195E-02
86 20-4.56402495E-07-1.17373181E-06 1.32295224E-06-2.13850512E-06 1.24219530E-02
86 21-4.21674513E-06-9.07291144E-06-5.52614286E-06 6.07212551E-06-4.79792939E-02
86 22-3.47230681E-06-7.64882475E-06-2.14997682E-05 1.58792010E-05-1.08352792E-05
86 23 1.33434142E-01-9.23682567E-05 1.02542050E-04-8.72691271E-01 3.97823018E-06
86 24-1.66314015E-06-2.31509003E-06-4.99923678E-06 2.23599613E-02 2.58893310E-03
86 25 2.81784018E-06 6.14903653E-06 2.87112338E-05-2.46559564E-05 2.40849534E-05
86 26-1.33376793E-01 1.28895667E-04-1.58759758E-04 8.72716896E-01-2.02882926E-08
86 27 4.20370131E-06-4.18341302E-06 1.63243451E-07-1.32329659E-02-1.80003290E-02
86 28 4.93013936E-06 3.85597540E-06 6.14070149E-06-7.43901852E-06 4.78919853E-02
86 29-1.32403060E-06-4.47468980E-06-1.89992254E-06 2.12905980E-06-1.24820870E-02
86 30 1.59623061E-06 4.62421718E-06-3.85652747E-05 9.46420229E-06-2.45298724E-05
86 31 1.15157288E-01-4.05751380E-05 1.19625419E-04-5.21544776E-01-4.01261720E-07
86 32-8.20425445E-06 8.60551617E-06 3.93908649E-06 4.86172641E-03 3.04403427E-02
86 33-1.64965567E-06-4.62319605E-06 3.74026330E-05-8.02873048E-06 1.75447559E-05
86 34-1.15125372E-01 2.33290179E-05-7.78792800E-05 5.21566636E-01-5.43377613E-06
86 35-1.69613129E-06 7.12990742E-06 5.55139940E-06-2.87350161E-02 1.06018976E-02
86 36-5.75484060E-07 2.00757324E-05 6.85803727E-06-9.13365959E-06 4.79797049E-02
86 37-3.66801553E-06-2.08156332E-05-1.24890545E-06 2.84400787E-06-1.24212521E-02
86 38 3.14591444E-06 1.64917694E-05 1.17889878E-06-1.85001084E-06 1.24818012E-02
87  1 1.67751326E-07 9.46023133E-08-9.26023180E-06-9.64367775E-06 7.49119312E-06
87  2-6.36946956E-02-1.65245358E-05 8.82618138E-06 3.86210854E-02 7.63327773E-06
87  3-5.08749809E-05 4.32417032E-05 2.00242922E-05 3.58428661E-02 1.98179281E-01
87  4-3.07459768E-07-4.66447591E-07 4.24342777E-06-6.26800798E-06 7.82580712E-06
87  5-5.01942501E-02-3.00634044E-05-5.29816203E-06-4.26704112E-02-6.86381982E-06
87  6-5.87780433E-05 6.56418632E-05 3.58141302E-05-3.34029834E-02 2.32831072E-01
87  7 1.19307876E-06 1.93893723E-06-2.48838388E-05 2.39367276E-06-3.54101801E-06
87  8 3.66657497E-04-2.52022936E-05-2.48250121E-05-1.06816655E-03-4.98550366E-05
87  9 3.24760401E-05 1.73789966E-05 1.56713362E-05-2.19445783E-01-1.28487995E-01
87 10 1.24734009E-06 3.40820775E-06-2.25876572E-06-3.54898852E-06 9.10573424E-08
87 11-3.70858126E-04 8.92540419E-05 1.25216271E-05 1.06982307E-03-5.10395408E-05
87 12 3.45376850E-05 1.65018559E-05 1.61475295E-05-2.19442894E-01-1.28494977E-01
87 13-1.45663313E-06-2.51168583E-06 5.10454467E-05-5.40381150E-06 8.77907860E-06
87 14-5.00833097E-02 3.82027375E-05 1.06915714E-05-4.34822792E-02 4.49778938E-05
87 15 3.58677080E-05-8.08456018E-05-4.83073354E-05 1.86717147E-01-1.43071154E-01
87 16-2.30439470E-06-4.96368517E-06 4.36733300E-06-8.38809501E-06 7.56809357E-06
87 17-6.37474137E-02 3.10120810E-06 1.96383798E-05 3.90446826E-02 4.38137339E-05
87 18 1.60177442E-05-5.98314781E-05-3.68952722E-05 1.90407857E-01-6.57631690E-02
87 19-5.16964217E-06-8.19023154E-06 1.33706578E-05-1.57383609E-05 9.68235460E-02
87 20 2.81127164E-07 3.01231167E-06-9.01074360E-06 1.13162889E-05-7.11601993E-02
87 21 1.87255073E-06-6.41747711E-07-1.29318308E-05 1.36826784E-05-9.67528236E-02
87 22-2.79362152E-06-6.20026630E-06 3.92741151E-05 6.31476954E-06-3.85371282E-06
87 23 5.00827454E-02 5.18410108E-06-2.13455829E-05 4.34843011E-02 4.32536306E-05
87 24 3.65407220E-05-7.97943527E-05-4.66629254E-05 1.86718531E-01-1.43066024E-01
87 25 2.72399713E-06 5.00342260E-06-4.50295432E-05 1.95076921E-06-2.79907978E-06
87 26 5.01947459E-02 1.05160907E-05 2.54813342E-05 4.26696660E-02-4.24169871E-06
87 27-6.31407482E-05 6.73824469E-05 3.64822979E-05-3.33979162E-02 2.32829956E-01
87 28 5.92738431E-07 3.33034938E-06-1.35171541E-05 1.45995596E-05-9.68252111E-02
87 29 8.26593663E-07-2.41935693E-06-9.90887034E-06 1.08584925E-05-7.11415792E-02
87 30 3.64028300E-06 8.69492737E-06-1.52992077E-05 4.47692234E-06-9.05226674E-06
87 31 6.36925027E-02 1.33284447E-07-9.60875760E-06-3.86192064E-02 7.19264040E-06
87 32-5.09980660E-05 4.38054256E-05 2.04536826E-05 3.58428672E-02 1.98178442E-01
87 33 1.21608309E-06 2.19704371E-06-1.41485461E-05 1.19363842E-05-1.21357897E-05
87 34 6.37463137E-02-1.32009886E-05 1.45586097E-05-3.90464433E-02 4.29558638E-05
87 35 1.73673905E-05-6.03232543E-05-3.77368302E-05 1.90406440E-01-6.57621826E-02
87 36-5.87948551E-06 3.04537375E-06 1.33047746E-05-1.70119785E-05 9.67511939E-02
87 37 4.28700173E-06 3.61677996E-06 8.91789129E-06-1.11073556E-05 7.11587743E-02
87 38 6.15711163E-07 7.21335188E-06 8.12958562E-06-1.05727996E-05 7.11403992E-02
88  1 3.35070550E-06 6.95149004E-06-3.82955731E-05-1.51723434E-05 7.53498573E-06
88  2-4.84735107E-02 4.26338831E-05-1.89680539E-05-2.78299662E-02 4.62089005E-05
88  3-9.62570203E-06-3.65831984E-05-2.35415901E-05 1.96339127E-01 3.00969072E-02
88  4 1.36735575E-06 4.01963883E-06 2.16282196E-05-1.39700967E-05 1.24975925E-05
88  5-8.55860663E-02 8.40471114E-05-2.99273992E-05 2.07085231E-01-4.62030209E-05
88  6-2.20711421E-06 4.84101351E-05 3.41323855E-05-2.04264953E-01 9.67620033E-03
88  7 8.88545296E-07 3.50457896E-06 7.20510450E-05 1.95221596E-05-2.16109015E-05
88  8 1.09616819E-01-1.60888792E-04 2.15588077E-04-2.80184658E-01-4.10626543E-05
88  9-6.91230305E-05 1.10185685E-04 5.98757836E-05-1.69113389E-01 2.88824975E-01
88 10-5.67867191E-06-1.34363101E-05 1.76386006E-05 2.05632945E-05-2.83659133E-05
88 11 1.09619579E-01-1.69343475E-04 2.68805464E-04-2.80190734E-01 4.12398717E-05
88 12 7.00036736E-05-1.11243545E-04-5.90354327E-05 1.69117719E-01-2.88822260E-01
88 13 2.87281933E-07-6.53393963E-07-2.32821229E-05-2.88919017E-06 2.09313320E-05
88 14-8.56232931E-02-9.53600772E-05-1.41198163E-04 2.07142046E-01-2.57424503E-05
88 15 5.24003034E-05-2.66578532E-05-1.02952896E-05-9.14727233E-02-1.82881088E-01
88 16 5.57017703E-06 1.24154803E-05-9.07112246E-05-1.13763407E-05 1.85957415E-05
88 17-4.84544129E-02 2.05844541E-05-1.01298193E-04-2.78598395E-02 2.96169079E-05
88 18-4.10034287E-05 1.13865207E-05-2.43094660E-06 1.22351003E-01 1.56459941E-01
88 19-6.09377697E-06-5.46835579E-06-2.63703445E-06 4.60543661E-06-1.87866674E-02
88 20-2.94628439E-08 6.31441594E-06-8.67434813E-06 1.18625971E-05-6.36128090E-02
88 21-5.42177237E-06-1.28932450E-05-3.74525726E-06 3.41212443E-06-1.87956564E-02
88 22 2.44955917E-06 6.50492844E-06-3.22327662E-05-1.05225423E-06 2.02614946E-05
88 23-8.56259807E-02-9.21585410E-05-1.35779232E-04 2.07142268E-01 2.39988881E-05
88 24-5.17223304E-05 2.77234424E-05 8.36399250E-06 9.14702894E-02 1.82883688E-01
88 25-4.84507911E-06-1.17049543E-05 4.17784230E-07-1.57488319E-05 8.24803911E-06
88 26-8.55895515E-02 1.48892765E-04 7.35223946E-06 2.07088678E-01 4.68195156E-05
88 27-1.03370936E-07-4.67161447E-05-3.75050713E-05 2.04265568E-01-9.67689740E-03
88 28 7.20197704E-06 1.35920506E-05-2.53609253E-06 3.66731426E-06-1.87822482E-02
88 29 1.04271843E-05 1.56034613E-05-6.49236287E-06 1.08900287E-05-6.36231528E-02
88 30-3.19444915E-06-6.68080383E-06 1.55062424E-05-2.01245488E-05 1.23097671E-05
88 31-4.84737655E-02 1.07708936E-04-5.21335944E-05-2.78302090E-02-4.75582432E-05
88 32 1.20494921E-05 3.55087511E-05 2.25255814E-05-1.96339962E-01-3.00994174E-02
88 33-8.12212954E-07-1.51723175E-06 4.33370798E-05-1.05577550E-05 2.21094146E-05
88 34-4.84552418E-02 6.24118057E-06-1.42988632E-04-2.78590694E-02-2.72606023E-05
88 35 4.09280324E-05-1.36674300E-05 5.55498990E-06-1.22353729E-01-1.56459850E-01
88 36 6.92586483E-06 6.63576436E-06-6.05312992E-06 4.27277717E-06-1.87979050E-02
88 37-1.03016780E-06-5.96818518E-06-9.44560435E-06 1.19779788E-05-6.36167090E-02
88 38-4.74111877E-06-7.88509875E-06-7.18639444E-06 1.16094318E-05-6.36247823E-02
89  1 2.61800445E-02 5.12588989E-02 3.08333183E-01-3.53455316E-01 2.02897513E-01
89  2 7.85233499E-05 3.05171692E+00-1.74234986E+00-6.57960290E-04 1.34922924E-01
89  3-1.27785563E-01-7.13736119E-03 9.50480712E-02-1.38400371E-05-3.37365822E-05
89  4 1.04997405E-01 2.57233023E-01-5.91364065E-01-2.41525732E-01-1.27497069E-01
89  5 1.40611329E-05 3.39195276E+00 1.11549495E+00-2.82898379E-04-7.97680010E-02
89  6 8.12206303E-02-1.45262932E-03 1.08345794E-01 3.37899590E-05 4.38833194E-07
89  7 1.06468913E-01 2.65359662E-01 3.23811758E-01 1.54496553E-01-2.64091471E-01
89  8-6.29214454E-05-3.03159372E+00 5.18053102E+00 1.17096689E-03-3.03967043E-02
89  9 7.49013316E-02-4.45046272E-02-1.08480586E-01-1.30511584E-05 2.52542897E-05
89 10-1.06464657E-01-2.65350108E-01-3.23905736E-01 1.54483361E-01-2.64093241E-01
89 11-6.20745171E-05-3.03190788E+00 5.18029989E+00 1.17057731E-03 3.03960946E-02
89 12-7.49008617E-02 4.45047671E-02 1.08479899E-01 1.31109680E-05-2.57026343E-05
89 13-1.04981934E-01-2.57193403E-01 5.91833224E-01 2.29196504E-01 1.48097658E-01
89 14-4.40618346E-06-2.62987542E+00-2.41139814E+00-1.60361748E-05-1.22682145E-01
89 15 1.21208571E-01 1.47357494E-03 2.27556139E-02 2.44343349E-05 2.38056514E-05
89 16-2.64846516E-02-5.19071202E-02-3.05279805E-01-3.74979298E-03 4.07453157E-01
89 17 6.29996096E-05 2.52671544E-02-3.51275385E+00-5.24731972E-04-5.49003449E-03
89 18-1.72365904E-03 7.21369353E-03-1.78870985E-01-2.86845773E-05 1.68780912E-05
89 19-1.34577265E-01-2.03684764E-01 1.13286017E-03 6.64591997E-02 1.22156011E-05
89 20-4.82949940E-02 3.14163794E-03-4.50114252E-02 3.31278467E-02 1.21814347E-05
89 21-1.34446781E-01-2.03218638E-01-5.84908379E-02 3.15189057E-02 1.20731039E-05
89 22 1.04931658E-01 2.57075347E-01-5.91437828E-01 2.29174961E-01 1.48096037E-01
89 23-1.70573252E-06-2.62945343E+00-2.41133791E+00-3.04705413E-05 1.22679649E-01
89 24-1.21214165E-01-1.46548451E-03-2.27405446E-02-2.41027651E-05-2.54212989E-05
89 25-1.04940282E-01-2.57100911E-01 5.90938912E-01-2.41506846E-01-1.27474394E-01
89 26 1.12326307E-05 3.39158765E+00 1.11510396E+00-2.66302330E-04 7.97583852E-02
89 27-8.12013348E-02 1.44294958E-03-1.08352484E-01-3.22807484E-05-1.57063278E-06
89 28 1.34547190E-01 2.03563623E-01 1.13265647E-03 6.64752105E-02 1.14439201E-05
89 29 4.81258266E-02-3.67517824E-03-6.96995612E-03 5.54764361E-02 1.11864719E-05
89 30-2.61362759E-02-5.11670581E-02-3.08765319E-01-3.53372034E-01 2.02886178E-01
89 31 7.80508243E-05 3.05092481E+00-1.74195196E+00-6.58007346E-04-1.34890800E-01
89 32 1.27758650E-01 7.13214954E-03-9.50193332E-02 1.24868662E-05 3.38872573E-05
89 33 2.64278833E-02 5.17873460E-02 3.05857708E-01-3.78703909E-03 4.07379300E-01
89 34 6.39964477E-05 2.53357445E-02-3.51192752E+00-5.29417237E-04 5.47831336E-03
89 35 1.72828296E-03-7.20659632E-03 1.78831417E-01 2.99486396E-05-1.68772891E-05
89 36 1.34484577E-01 2.03344584E-01-5.84767081E-02 3.15108002E-02 1.08980119E-05
89 37 4.83233781E-02-3.07238051E-03-4.50155499E-02 3.31144174E-02 1.15983949E-05
89 38-4.81648456E-02 3.58287465E-03-6.95129059E-03 5.54728593E-02 1.21411876E-05
90  1 1.28999443E-01 2.72325651E-01-1.82707499E+00-3.42462769E-01 9.50248226E-02
90  2 5.84100200E-05 4.01840757E+00-2.39101111E+00-8.78996450E-04 1.24775755E-01
90  3-1.18656609E-01-6.11914600E-03 1.06319242E-01-3.05387969E-06-3.27308298E-05
90  4 1.21798203E-01 2.89991422E-01-7.32571365E-01-1.23769530E-01-2.08965837E-01
90  5-1.51524585E-05 2.25045426E+00 2.91659172E+00 1.34807274E-04-1.09071568E-01
90  6 1.32059333E-01-2.29877645E-02-5.26769183E-03 1.17107525E-05 2.78171562E-05
90  7 4.51251016E-04 9.70005658E-04-8.92009493E-03-1.03722771E-01-6.13595822E-02
90  8 4.12553422E-06 3.55863682E+00 2.08790038E+00-1.54567254E-04 6.22953526E-02
90  9-6.23190540E-02 2.37013528E-05-4.03387007E-02-1.64630073E-05-3.96829366E-06
90 10 4.87424508E-04 1.05375098E-03-8.77946988E-03 1.03674519E-01 6.14276247E-02
90 11-1.70896323E-06-3.55777382E+00-2.08926329E+00 1.45525655E-04 6.22863526E-02
90 12-6.22977508E-02 1.13982042E-05-4.03611725E-02-1.36870191E-05-7.37971420E-06
90 13-1.21217924E-01-2.88744318E-01 7.30869294E-01 2.42087786E-01 5.52985250E-03
90 14-3.28650246E-05-3.63548905E+00-5.31324648E-01 4.11742360E-04-6.98607534E-02
90 15 4.69708550E-02 2.28898983E-02 1.21297380E-01 3.10791516E-05-1.27512817E-05
90 16-1.30139735E-01-2.74852987E-01 1.83954940E+00 8.53241657E-02 3.44568401E-01
90 17 3.90462313E-05 1.15703622E-01-4.66903262E+00-7.11957484E-04-1.85790195E-02
90 18 1.23147280E-02 6.26429150E-03-1.75048914E-01-2.09012353E-05 2.53663167E-05
90 19-1.83576231E-01-7.55337448E-01-4.76982412E-03-5.11235273E-02-6.34468111E-06
90 20 1.13770114E-01 1.72621498E-01 7.64884788E-03 4.69832041E-02 6.14190743E-06
90 21 1.84155437E-01 7.56075551E-01-4.69844374E-02 2.09892023E-02 9.08582427E-06
90 22-1.21231770E-01-2.88783942E-01 7.30840251E-01-2.42134971E-01-5.57482476E-03
90 23 3.31908548E-05 3.63614312E+00 5.31952759E-01-4.03257220E-04-6.98967133E-02
90 24 4.70081043E-02 2.28886090E-02 1.21303031E-01 3.34059541E-05-1.12001541E-05
90 25 1.21811834E-01 2.90030397E-01-7.32583891E-01 1.23820961E-01 2.08981782E-01
90 26 1.15783447E-05-2.25122664E+00-2.91678882E+00-1.36352561E-04-1.09089728E-01
90 27 1.32078098E-01-2.29883708E-02-5.23770956E-03 1.45410262E-05 2.59018314E-05
90 28-1.83619726E-01-7.55405527E-01 4.76766184E-03 5.11113847E-02 7.01446728E-06
90 29-1.14850265E-01-1.74676564E-01-4.50613665E-02 1.63730641E-02 7.25733412E-06
90 30 1.28990754E-01 2.72303854E-01-1.82692892E+00 3.42534170E-01-9.50677414E-02
90 31-5.88351281E-05-4.01898193E+00 2.39141649E+00 8.72931128E-04 1.24800063E-01
90 32-1.18679308E-01-6.12075475E-03 1.06333218E-01-5.37883736E-06-3.42551337E-05
90 33-1.30117151E-01-2.74801371E-01 1.83928106E+00-8.53123827E-02-3.44654302E-01
90 34-4.06673872E-05-1.15805754E-01 4.66977053E+00 7.22601124E-04-1.85725240E-02
90 35 1.23111530E-02 6.26137108E-03-1.75084101E-01-2.26747414E-05 2.25424842E-05
90 36 1.84111675E-01 7.56000685E-01 4.69964854E-02-2.09938312E-02-1.04169007E-05
90 37 1.13734021E-01 1.72595370E-01-7.63791190E-03-4.69906485E-02-7.93471808E-06
90 38-1.14808963E-01-1.74626621E-01 4.50562905E-02-1.63866930E-02-7.83348611E-06
91  1 2.47769707E-01 5.46926798E-01-2.99098855E+00 5.03402722E-02-1.73103117E-01
91  2-3.18054781E-05-8.96919986E-01 1.15916386E+00 2.87763174E-04-6.31466762E-02
91  3 9.13922653E-02-2.82455891E-02 2.84310318E-02 9.11376484E-06 1.59180346E-05
91  4-1.34688903E-01-2.87273209E-01 5.10520461E-01 9.99507906E-02 1.22535482E-01
91  5 6.16339893E-06-1.97366549E+00-1.41424104E+00 4.85114113E-05 8.99293174E-02
91  6-1.13895449E-01 2.39661315E-02-8.39938792E-02-2.13734291E-05-1.29530757E-05
91  7-2.00571925E-01-4.24967340E-01 4.08286562E+00-1.29683677E-01 2.26531242E-01
91  8 5.04843490E-05 9.94699605E-01-1.76183035E+00-3.91676132E-04-2.62931446E-04
91  9 7.00470556E-03-6.74177411E-03-5.24312338E-03-2.08436436E-07 1.85984029E-06
91 10-2.00574177E-01-4.24972110E-01 4.08285366E+00 1.29647638E-01-2.26563193E-01
91 11-5.15645653E-05-9.94461988E-01 1.76215498E+00 3.97255335E-04-2.93227281E-04
91 12 7.03426329E-03-6.74103600E-03-5.22051704E-03-2.22966121E-06 5.19014646E-06
91 13-1.38932948E-01-2.96948011E-01 5.57714325E-01 1.52691792E-01 2.73970423E-02
91 14-1.50474079E-05-2.16456740E+00-1.03062165E+00 1.30360884E-04-1.26213465E-01
91 15 1.01669692E-01 2.45437737E-02 5.56358546E-02 3.13649332E-05 7.20841295E-06
91 16 2.43571170E-01 5.38024693E-01-2.96441115E+00-1.24579177E-01 1.30193637E-01
91 17 3.43706797E-05 5.61830229E-01-1.35067226E+00-2.70539410E-04 7.43680763E-02
91 18-4.67896174E-02-2.75784589E-02-6.27663963E-02-2.54974007E-05 5.47667709E-06
91 19-1.15167335E-01-1.41915460E-01 2.31913510E-02-3.27093686E-02-8.64028552E-06
91 20 2.56669936E-01 4.45455686E-01 2.74488331E-02 6.76582965E-02 6.78565504E-06
91 21-1.15787276E-01-1.46350777E-01 1.65554147E-02-3.55560623E-02-7.51106961E-06
91 22-1.38909008E-01-2.96897647E-01 5.57716019E-01-1.52728081E-01-2.74454099E-02
91 23 1.48999018E-05 2.16505277E+00 1.03087486E+00-1.25882163E-04-1.26219440E-01
91 24 1.01688593E-01 2.45308472E-02 5.56578797E-02 3.00408361E-05 5.94722813E-06
91 25-1.34664913E-01-2.87225535E-01 5.10465676E-01-1.00024166E-01-1.22546038E-01
91 26-5.02789616E-06 1.97426118E+00 1.41459723E+00-4.39756635E-05 8.99634246E-02
91 27-1.13915843E-01 2.39524179E-02-8.39993192E-02-2.41360069E-05-1.28702848E-05
91 28-1.15160992E-01-1.41906610E-01-2.31944735E-02 3.27255647E-02 8.25915575E-06
91 29 2.54090038E-01 4.37846244E-01 7.13033960E-02-9.06069943E-03-9.69606465E-06
91 30 2.47825997E-01 5.47047740E-01-2.99173596E+00-5.03358570E-02 1.73163340E-01
91 31 3.34105422E-05 8.97157458E-01-1.15944747E+00-2.90406759E-04-6.31631788E-02
91 32 9.14194316E-02-2.82562529E-02 2.84323424E-02 1.18506530E-05 1.74225078E-05
91 33 2.43625160E-01 5.38139896E-01-2.96511497E+00 1.24634030E-01-1.30203614E-01
91 34-3.36381218E-05-5.61935104E-01 1.35093757E+00 2.72821321E-04 7.43833826E-02
91 35-4.67947680E-02-2.75886146E-02-6.27792331E-02-2.36475248E-05 7.11676054E-06
91 36-1.15785677E-01-1.46347141E-01-1.65445922E-02 3.55456800E-02 7.62696648E-06
91 37 2.56711004E-01 4.45565444E-01-2.74628506E-02-6.76776333E-02-5.98725780E-06
91 38 2.54120138E-01 4.37950818E-01-7.13283342E-02 9.06133768E-03 1.04896418E-05
92  1 2.18850499E-01 4.63925004E-01-1.11533498E+00-4.22899251E-02-7.09665734E-02
92  2-4.14310863E-06-7.67141417E-01 1.17486814E+00 2.71262866E-04 2.73337442E-02
92  3 1.14296883E-02-3.87634325E-02 5.84217406E-02 4.74086315E-07-9.01337055E-07
92  4 2.26660056E-01 5.13709381E-01-2.66391224E+00 1.15841210E-01 2.29935227E-01
92  5 1.82893525E-05-1.60263106E+00-2.70948341E+00-1.84968747E-04 1.34207401E-01
92  6-1.04669962E-01-2.95374396E-02-3.87207721E-02-3.20316093E-05-8.96306108E-06
92  7 1.59734475E-03 3.36783058E-03-3.33266330E-02 3.03059353E-01 1.74942923E-01
92  8-1.19570038E-05-4.39860676E+00-2.55660009E+00 1.90608666E-04-1.20006185E-01
92  9 1.19928924E-01 7.72603138E-05 7.77815323E-02 3.00406573E-05 1.19606331E-05
92 10 1.60707060E-03 3.39853713E-03-3.33489057E-02-3.03052116E-01-1.74939454E-01
92 11 1.06326372E-05 4.39875028E+00 2.55620232E+00-1.84939267E-04-1.20000230E-01
92 12 1.19927530E-01 7.27004045E-05 7.77734344E-02 3.20711300E-05 1.14099013E-05
92 13-2.24329050E-01-5.08752587E-01 2.65446308E+00-2.59723727E-01 1.10788996E-02
92 14 3.76093872E-05 3.18294834E+00 8.89960934E-02-4.15987338E-04 7.81747613E-02
92 15-1.07307950E-01 2.91331886E-02-9.84191505E-02-2.39584547E-05-1.04207993E-05
92 16-2.22836670E-01-4.72721620E-01 1.16438432E+00 8.46011352E-02 8.08657141E-05
92 17-1.12124774E-05-6.58239140E-01 1.26621294E+00 2.78142769E-04-5.96505204E-02
92 18 2.04359410E-02 3.92145795E-02-3.72374980E-02 8.47189622E-06 3.32747077E-06
92 19 9.13709155E-02 4.89326173E-01 1.82343397E-02-3.90809829E-02-9.02747511E-06
92 20 1.24668051E-01 4.14458601E-01 2.48491360E-02 4.98595907E-02 3.63403420E-06
92 21-8.94414243E-02-4.86920526E-01-2.54359451E-02 3.56406046E-02 8.39405884E-06
92 22-2.24359920E-01-5.08820027E-01 2.65468820E+00 2.59702603E-01-1.10805574E-02
92 23-3.91938554E-05-3.18279730E+00-8.88053216E-02 4.12884888E-04 7.81642204E-02
92 24-1.07303828E-01 2.91396072E-02-9.84205988E-02-2.28775831E-05-8.93236320E-06
92 25 2.26681714E-01 5.13756894E-01-2.66409401E+00-1.15808953E-01-2.29912915E-01
92 26-1.60123013E-05 1.60219913E+00 2.70933353E+00 1.88257122E-04 1.34198830E-01
92 27-1.04660045E-01-2.95387851E-02-3.87096013E-02-3.16633423E-05-7.55685982E-06
92 28 9.13501627E-02 4.89320543E-01-1.82290001E-02 3.90668227E-02 8.16372910E-06
92 29-1.28860243E-01-4.21590266E-01-5.68007340E-02 2.88229885E-03 8.80614913E-06
92 30 2.18862909E-01 4.63954068E-01-1.11527675E+00 4.23277291E-02 7.09293678E-02
92 31 5.09486185E-06 7.66703735E-01-1.17463556E+00-2.70940973E-04 2.73536547E-02
92 32 1.14113501E-02-3.87650047E-02 5.84377229E-02 5.32036613E-07 1.08115748E-06
92 33-2.22865517E-01-4.72785370E-01 1.16456345E+00-8.46031582E-02-1.25391896E-04
92 34 1.14305629E-05 6.58285724E-01-1.26582621E+00-2.81942334E-04-5.96596608E-02
92 35 2.04393765E-02 3.92202844E-02-3.72616673E-02 8.05337141E-06 2.01049529E-06
92 36-8.94645757E-02-4.86927237E-01 2.54429103E-02-3.56494544E-02-6.99460896E-06
92 37 1.24668315E-01 4.14459617E-01-2.48433448E-02-4.98617803E-02-2.95925741E-06
92 38-1.28873097E-01-4.21623654E-01 5.68064718E-02-2.88819929E-03-9.15732455E-06
93  1-2.22617524E-01-4.71476768E-01 2.98326316E+00 5.42604971E-02 2.08431629E-01
93  2 2.26157639E-05 9.14788045E-01-9.04639938E-01-2.52037315E-04 4.88133141E-02
93  3-9.73229247E-02 4.85096105E-02-6.85923329E-03 3.55384164E-06-2.46628850E-05
93  4-9.26169814E-02-1.94458466E-01 1.20847366E-01-2.64614246E-01-4.90183742E-02
93  5 2.70366118E-05 2.24968391E+00 1.32390254E+00-9.75338343E-05-1.18637373E-01
93  6 6.31159362E-02 5.55214369E-02 1.83240048E-02 2.48484174E-05-1.88126554E-06
93  7-5.09890049E-05-1.37336984E-04-2.74343357E-04-1.77549550E-01-1.03893345E-01
93  8 9.31927397E-06 1.34425208E+00 7.84156344E-01-6.61927420E-05 1.34110482E-01
93  9-1.34143776E-01 3.32939678E-05-8.68533458E-02-3.44193952E-05-6.13211556E-06
93 10 9.91615686E-05 2.39343376E-04-8.02903902E-04-1.77597827E-01-1.03842515E-01
93 11 8.37539055E-06 1.34475369E+00 7.83833283E-01-6.09414769E-05-1.34116461E-01
93 12 1.34148890E-01-3.24287138E-05 8.68595495E-02 3.76335636E-05 8.06911422E-06
93 13-9.24694991E-02-1.94117982E-01 1.20132223E-01-1.72472238E-01-2.06905500E-01
93 14-8.07136349E-06 2.25844465E+00 1.31666983E+00-1.03170019E-04 3.32767362E-02
93 15-8.87506633E-02 5.54739271E-02-8.00729383E-02-1.19392250E-05-1.65430686E-05
93 16-2.22576532E-01-4.71376625E-01 2.98370972E+00 2.08428847E-01-5.50986781E-02
93 17-3.71879264E-05-3.41722753E-01 1.24430030E+00 2.29607558E-04-6.73990622E-02
93 18 1.88984153E-02 4.85006469E-02 6.86603536E-02 2.94851126E-05-9.40907324E-06
93 19 1.54808178E-02-1.72934124E-02-1.11785260E-02 5.24613439E-02 1.05615595E-05
93 20-1.16910168E-01-4.05852322E-01-4.92249349E-02-8.58556157E-02-7.21069105E-06
93 21-1.52370571E-02 1.74953987E-02 4.03329400E-02-3.54643800E-02-1.13187071E-05
93 22 9.25010581E-02 1.94184090E-01-1.20203860E-01-1.72418089E-01-2.06896500E-01
93 23-8.51090724E-06 2.25767254E+00 1.31635404E+00-9.60522247E-05-3.32383557E-02
93 24 8.87195751E-02-5.54812194E-02 8.00516972E-02 9.30867311E-06 1.57417554E-05
93 25 9.26603104E-02 1.94550630E-01-1.21041451E-01-2.64595283E-01-4.90047930E-02
93 26 2.63984355E-05 2.24927673E+00 1.32371857E+00-9.07782496E-05 1.18624033E-01
93 27-6.30933404E-02-5.55306922E-02-1.83024753E-02-2.68558935E-05 1.74225672E-08
93 28-1.54476010E-02 1.73599480E-02-1.11726658E-02 5.24529372E-02 9.74720807E-06
93 29-1.17045772E-01-4.06051294E-01-9.89588417E-02-9.72498646E-04 1.22568354E-05
93 30 2.22558691E-01 4.71347113E-01-2.98249714E+00 5.42659920E-02 2.08395946E-01
93 31 2.35582837E-05 9.14676028E-01-9.04458708E-01-2.52903303E-04-4.87998115E-02
93 32 9.73037170E-02-4.85039055E-02 6.85319344E-03-6.73434207E-07 2.32103055E-05
93 33 2.22508330E-01 4.71227314E-01-2.98292105E+00 2.08398295E-01-5.50601164E-02
93 34-3.65717181E-05-3.41582855E-01 1.24379251E+00 2.31783029E-04 6.73792515E-02
93 35-1.88866474E-02-4.84926041E-02-6.86385038E-02-2.90731668E-05 1.26888147E-05
93 36 1.52554122E-02-1.74967639E-02 4.03372579E-02-3.54748082E-02-1.03584104E-05
93 37 1.16846627E-01 4.05749311E-01-4.92190653E-02-8.58383898E-02-7.94833091E-06
93 38 1.16980612E-01 4.05934020E-01-9.89397176E-02-9.75697951E-04 1.23225503E-05
94  1-3.19200159E-01-6.86495720E-01 3.02566042E+00 1.00664603E-01 1.60866628E-03
94  2-5.39751398E-06-1.01882618E+00-5.67028039E-02 1.20882359E-04-5.40781250E-02
94  3 1.21311110E-02 4.19470139E-02-1.11340964E-01-5.51692188E-06-8.88115450E-06
94  4-1.11678931E-01-2.13986302E-01 2.34723384E+00-2.82415957E-02 8.06572639E-02
94  5 1.93854318E-05 1.66755890E+00 5.57476095E-01-1.46066278E-04-4.90552859E-02
94  6 3.52821084E-02 1.37731775E-02 1.10116443E-01 2.34617715E-05-2.02411459E-05
94  7 1.78400193E-01 3.64372333E-01-8.19623592E-01 9.80875018E-02-1.67543675E-01
94  8-4.58560573E-05-2.22496631E+00 3.80123738E+00 8.71346277E-04-2.84464950E-02
94  9 3.13437370E-02-2.89724206E-03-6.15091688E-02-7.65327443E-06 1.82833588E-05
94 10-1.78403080E-01-3.64379692E-01 8.19566220E-01 9.81093152E-02-1.67529588E-01
94 11-4.60636683E-05-2.22549617E+00 3.80089262E+00 8.76252645E-04 2.84603381E-02
94 12-3.13595469E-02 2.89920889E-03 6.15007368E-02 9.41829897E-06-1.81857064E-05
94 13 1.11713621E-01 2.14070423E-01-2.34724206E+00-5.64967169E-02 6.41135381E-02
94 14 2.14546153E-05-1.30170534E+00-1.18167069E+00-1.30013873E-05-9.64640622E-02
94 15 1.10250414E-01-1.37863519E-02-1.58589941E-02-5.49812435E-07 2.61197971E-05
94 16 3.19167174E-01 6.86425687E-01-3.02525117E+00-5.06891801E-02-8.70822135E-02
94 17 3.13825197E-07 5.48021798E-01 8.61158200E-01 5.18300351E-05 8.60164238E-02
94 18-4.40755319E-02-4.19408919E-02 9.06292507E-02-2.33716042E-05-5.92437831E-06
94 19-1.07409132E-01-2.54491463E-01 1.22437792E-02-2.71160723E-02-3.06339277E-06
94 20-3.66432761E-01-4.87094989E-01-4.35299616E-02-3.71418213E-02 8.86852655E-06
94 21-1.07288829E-01-2.54308747E-01 1.76594217E-02-2.39521358E-02-3.97646463E-06
94 22-1.11709899E-01-2.14062591E-01 2.34718373E+00-5.65362270E-02 6.41094051E-02
94 23 2.27239354E-05-1.30122886E+00-1.18158811E+00-1.93781917E-05 9.64539473E-02
94 24-1.10239680E-01 1.37857325E-02 1.58731366E-02 7.57866244E-09-2.75154286E-05
94 25 1.11679861E-01 2.13988499E-01-2.34721035E+00-2.82244671E-02 8.06857228E-02
94 26 1.71903065E-05 1.66718296E+00 5.57048966E-01-1.35587257E-04 4.90399644E-02
94 27-3.52660193E-02-1.37739451E-02-1.10115063E-01-2.22682943E-05 1.79070843E-05
94 28 1.07397159E-01 2.54400249E-01 1.22443887E-02-2.71132631E-02-3.38057428E-06
94 29 3.66353508E-01 4.87062112E-01 5.37035369E-02 1.97813839E-02 5.00715294E-06
94 30 3.19197622E-01 6.86490407E-01-3.02567238E+00 1.00686149E-01 1.59415704E-03
94 31-4.83599425E-06-1.01928976E+00-5.63792497E-02 1.14198807E-04 5.40867652E-02
94 32-1.21393090E-02-4.19474562E-02 1.11345499E-01 5.68839452E-06 8.45781125E-06
94 33-3.19165471E-01-6.86420142E-01 3.02537522E+00-5.06968096E-02-8.71050139E-02
94 34 3.99403961E-07 5.48008221E-01 8.61649876E-01 5.62016627E-05-8.60167508E-02
94 35 4.40760764E-02 4.19406745E-02-9.06423408E-02 2.37544097E-05 5.85913014E-06
94 36 1.07309997E-01 2.54408292E-01 1.76611362E-02-2.39530430E-02-5.11525831E-06
94 37 3.66423786E-01 4.87077213E-01-4.35308365E-02-3.71419170E-02 7.66901009E-06
94 38-3.66366527E-01-4.87065843E-01 5.37035366E-02 1.97807036E-02 6.07856480E-06
95  1 1.58813034E-05 3.42396578E-05-1.49540776E-04 6.54192417E-06-1.70346164E-05
95  2 1.13071358E-01 4.61410520E-05 5.11149210E-05-7.61174032E-02-2.22876345E-06
95  3 7.58718361E-05-7.36430726E-05-2.66362275E-05-3.18953707E-02-3.01538911E-01
95  4 9.45020041E-06 1.78712266E-05-1.98723563E-04 6.44467979E-06-1.86895030E-05
95  5 5.76312787E-02-1.34850298E-04-4.63690527E-05-1.43424898E-01-1.06714393E-05
95  6 3.99909162E-05-2.93194769E-05-1.85080694E-05-5.51019977E-02-1.60477173E-01
95  7-2.20602885E-06-1.53230691E-06 5.73578078E-05-2.55635604E-05 3.48346429E-05
95  8-1.24645931E-01 1.93975639E-04-3.48492849E-04 3.10163383E-01-9.13075484E-06
95  9-2.58499010E-05 3.49806559E-05 2.73452403E-05-5.79547038E-02 9.90885546E-02
95 10 1.53957319E-05 3.26198417E-05-6.04588953E-05-2.29319650E-05 3.81990925E-05
95 11-1.24647783E-01 2.21806424E-04-3.06453212E-04 3.10170119E-01 1.07855670E-05
95 12 2.89512099E-05-3.97367768E-05-3.10012359E-05 5.79487532E-02-9.90924707E-02
95 13-8.71025496E-06-1.66500564E-05 1.66732130E-04 6.01519136E-06-1.45195235E-05
95 14 5.75473933E-02 9.82204589E-05 8.39721656E-05-1.43390036E-01-3.04719072E-05
95 15-1.66524128E-05 4.71243201E-05 2.79412784E-05-1.66810242E-01 3.03413934E-02
95 16-2.21265975E-05-4.93182329E-05 1.55383144E-04 9.07652277E-06-1.46935729E-05
95 17 1.13022358E-01-3.61651858E-05-1.22098580E-05-7.60238059E-02-7.02767020E-05
95 18-2.83000105E-05 9.85767125E-05 5.33149643E-05-2.78516665E-01 1.19754506E-01
95 19-6.00704966E-06 9.50583473E-07 3.88500870E-06-4.14388748E-06 3.57905532E-02
95 20 2.88607330E-05 3.50313933E-05 2.04299490E-05-2.05093618E-05 1.46754968E-01
95 21 1.22267905E-07 1.63903811E-05 2.13498277E-06-2.16427875E-06 3.58799777E-02
95 22 4.93369084E-06 9.09644612E-06-1.15751718E-04 1.27599795E-05-7.07371772E-06
95 23 5.75485464E-02 1.10609080E-04 9.11949421E-05-1.43388014E-01 3.30239867E-05
95 24 1.35844951E-05-4.66084817E-05-3.01235796E-05 1.66813280E-01-3.03393762E-02
95 25-1.46206686E-05-3.10107691E-05 1.50892627E-04 1.49382217E-05-6.93059852E-06
95 26 5.76320750E-02-1.49957949E-04-7.21726603E-06-1.43426891E-01 6.65179738E-06
95 27-3.86032549E-05 3.19514576E-05 2.25159137E-05 5.51060527E-02 1.60478938E-01
95 28 2.25556178E-06-8.28641055E-06 2.19315052E-06-3.49058355E-06 3.57913889E-02
95 29-1.63268331E-05-2.07853379E-05 1.70022379E-05-2.34260699E-05 1.46729520E-01
95 30-2.05887281E-05-4.51246904E-05 1.67771149E-04 1.20146970E-05-1.22259456E-05
95 31 1.13068721E-01 9.47320263E-06-1.60707482E-05-7.61138153E-02 3.23890224E-06
95 32-7.89138548E-05 7.56749526E-05 2.81798598E-05 3.18930557E-02 3.01536299E-01
95 33 1.83022486E-05 3.85868321E-05-2.05091717E-04 2.08726492E-05-1.24038245E-05
95 34 1.13020457E-01-5.63436867E-05 6.01845423E-06-7.60242398E-02 6.79424529E-05
95 35 2.83328994E-05-9.62753524E-05-5.06244680E-05 2.78513651E-01-1.19754756E-01
95 36-8.05839657E-06-2.70054993E-05 3.67132367E-06-2.50287491E-06 3.58785634E-02
95 37-4.89535736E-06-9.92216877E-06 2.20103065E-05-2.00079847E-05 1.46751265E-01
95 38 2.87122246E-05 3.50723527E-05 1.59301662E-05-2.20926765E-05 1.46726832E-01
96  1 1.95174286E-01 4.30670599E-01-1.22868774E+00 1.50974300E-01 6.81337893E-03
96  2-1.99279126E-05-6.25161856E-01 3.46299118E-01 1.35078920E-04-6.41854344E-02
96  3 1.11656235E-01-4.74708004E-02-8.21179354E-03 8.73314216E-06 2.70612663E-05
96  4-2.86523379E-01-6.37715763E-01 1.49025010E+00-6.33648496E-02 3.62230569E-02
96  5 1.38746387E-05 7.56031381E-02-1.11545250E+00-1.76901860E-04 6.11944413E-02
96  6-1.00404308E-01 3.92098666E-02 8.50729329E-03-6.83963789E-06-2.66599293E-05
96  7 8.65689333E-05 1.75845312E-04-1.19408707E-03 3.33297503E-02 1.97504082E-02
96  8-1.70080696E-06-8.30657900E-01-4.87169253E-01 3.77137978E-05 4.71603865E-02
96  9-4.71417418E-02-1.86447461E-05-3.03972376E-02-7.98534815E-06-1.92360030E-06
96 10-2.42795930E-04-5.41205020E-04 1.18232883E-03 3.33285190E-02 1.97449567E-02
96 11-7.17219416E-07-8.30544858E-01-4.87485477E-01 3.20883539E-05-4.71714594E-02
96 12 4.70903859E-02 8.10734769E-05 3.04374456E-02 1.54875348E-05 5.64581393E-06
96 13-2.86693419E-01-6.38120005E-01 1.49023716E+00 5.56193759E-04-7.28316400E-02
96 14-1.29741902E-05-9.35496076E-01 6.11185929E-01 2.18757960E-04-5.54719039E-02
96 15 1.61756523E-02 3.92962516E-02 8.40847810E-02 2.35054084E-05-2.15590989E-05
96 16 1.95174290E-01 4.30653304E-01-1.22928165E+00 7.97000047E-02 1.28434271E-01
96 17 6.24316408E-06-2.88812202E-03-7.14141689E-01-1.03883836E-04 6.35114138E-02
96 18-1.60790471E-02-4.74323667E-02-9.10234679E-02-2.61073771E-05 2.50738125E-05
96 19 3.57885968E-01 7.29179184E-01 5.05245079E-03 6.41662397E-02 1.12882433E-05
96 20 4.51574963E-02 9.03603737E-02 3.28205716E-03 2.13789365E-02 2.00317783E-06
96 21-3.58298300E-01-7.29291616E-01 5.84403721E-02-2.69239057E-02-1.31518950E-05
96 22 2.86740760E-01 6.38228815E-01-1.49024893E+00 4.31439095E-04-7.28860583E-02
96 23-1.17278166E-05-9.35687219E-01 6.11294110E-01 2.19657358E-04 5.54376940E-02
96 24-1.61274850E-02-3.93102090E-02-8.40714525E-02-2.89413747E-05 1.04557436E-05
96 25 2.86571914E-01 6.37829742E-01-1.49019650E+00-6.34683691E-02 3.61384322E-02
96 26 1.30419683E-05 7.55966138E-02-1.11575505E+00-1.68763370E-04-6.11577140E-02
96 27 1.00382964E-01-3.92252505E-02-8.54351948E-03-3.40441219E-06 2.64798957E-05
96 28-3.57825613E-01-7.29096044E-01 5.06760193E-03 6.41741732E-02 5.98474381E-06
96 29 4.55389109E-02 9.08088916E-02 2.02308502E-02-7.54031643E-03-6.08695100E-06
96 30-1.95123121E-01-4.30543375E-01 1.22884177E+00 1.50895915E-01 6.72547761E-03
96 31-1.39579732E-05-6.24982942E-01 3.46901429E-01 1.26090099E-04 6.41727708E-02
96 32-1.11628108E-01 4.74553368E-02 8.18708198E-03 6.75339718E-06-2.30485479E-05
96 33-1.95126539E-01-4.30531694E-01 1.22952335E+00 7.95770851E-02 1.28404779E-01
96 34 1.32129514E-05-2.32296928E-03-7.14232156E-01-1.11684753E-04-6.35083601E-02
96 35 1.60923287E-02 4.74160314E-02 9.09869820E-02 3.88489585E-05-1.31227496E-05
96 36 3.58369071E-01 7.29395275E-01 5.84249081E-02-2.69316247E-02-8.12731597E-06
96 37-4.53806756E-02-9.05964271E-02 3.25892049E-03 2.13819528E-02 7.58936782E-06
96 38-4.57517776E-02-9.10471603E-02 2.02272047E-02-7.56040151E-03 7.98570852E-07
97  1 8.35006480E-02 2.13054665E-01 4.34572570E-01 1.49931676E-01 1.60501348E-01
97  2 1.84424711E-05-3.20825267E-01-1.05206355E+00-1.32114216E-04-2.44942611E-02
97  3 5.32872668E-02-2.87930057E-02-4.35138860E-02-4.91376904E-05 1.38549477E-05
97  4 9.21670037E-02 2.12143951E-01-1.74902581E-03 1.90077271E-01 1.42663093E-01
97  5-3.18496847E-06 4.92580554E-02 5.25107672E-01 8.19143485E-05 7.09877794E-02
97  6-4.25585807E-02-2.84291987E-02-6.74458574E-02 3.43749254E-06 1.07295923E-05
97  7-2.83612920E-01-6.63150335E-01-7.31527191E-02-5.26888787E-03 8.94763214E-03
97  8-9.15107355E-07-2.94260183E-01 5.05490224E-01 1.19944899E-04-1.94644085E-02
97  9-8.89159442E-02 1.08380353E-01 7.14899951E-02 7.73053813E-06-5.50602332E-05
97 10-2.83612722E-01-6.63150965E-01-7.31896046E-02 5.24012182E-03-8.95541328E-03
97 11-5.69857006E-06 2.94803526E-01-5.05261900E-01-1.03925204E-04-1.94401476E-02
97 12-8.89421026E-02 1.08382250E-01 7.14688245E-02 1.26114939E-05-5.58196283E-05
97 13 9.21773747E-02 2.12123425E-01-3.23034226E-03 2.17443973E-01 9.60452516E-02
97 14-1.15607170E-05 4.80993078E-01-2.13485492E-01-8.89510281E-05-6.52449862E-02
97 15 9.36688562E-02-2.84238700E-02 2.08754492E-02 2.24023772E-05 4.16129849E-05
97 16 8.35298908E-02 2.13150916E-01 4.35506473E-01 2.13424207E-01 5.22763087E-02
97 17-7.30476248E-06-1.07389956E+00 2.34478920E-01 1.60019619E-04 2.52636160E-03
97 18 2.62714378E-02-2.87977994E-02-6.10329007E-02-3.94516127E-05-1.47935250E-05
97 19 1.20173197E-01 1.80106979E-01-2.81165000E-02-1.44252505E-02-6.08300507E-06
97 20-4.01889439E-01-4.47845728E-01 3.61181593E-02-8.08079174E-03 7.10409711E-06
97 21 1.20437154E-01 1.80789676E-01 2.63223265E-02 1.74473362E-02 9.81193431E-06
97 22 9.20239714E-02 2.11780638E-01-2.50322218E-03-2.17440875E-01-9.60125516E-02
97 23 1.68443866E-05-4.80437458E-01 2.13177813E-01 7.77696608E-05-6.52796536E-02
97 24 9.36838585E-02-2.84042049E-02 2.09237146E-02 3.39738362E-05 3.64375874E-05
97 25 9.20063447E-02 2.11787307E-01-8.68916348E-04-1.90040991E-01-1.42678584E-01
97 26 1.15400377E-06-4.92813014E-02-5.24538352E-01-8.64536859E-05 7.10238156E-02
97 27-4.26145118E-02-2.84093039E-02-6.74432961E-02 7.68923887E-06 1.15449153E-05
97 28 1.20376002E-01 1.80490655E-01 2.81093395E-02 1.43916722E-02 1.04670037E-05
97 29-4.01808060E-01-4.47736772E-01 1.06053685E-02 3.54541673E-02 1.64584656E-05
97 30 8.36045067E-02 2.13282777E-01 4.33913948E-01-1.50017807E-01-1.60508954E-01
97 31-1.47360159E-05 3.21252401E-01 1.05191738E+00 1.35045146E-04-2.45310134E-02
97 32 5.33520827E-02-2.88210694E-02-4.35227134E-02-4.84564886E-05 2.65954001E-05
97 33 8.36458837E-02 2.13406469E-01 4.34773291E-01-2.13474791E-01-5.23446728E-02
97 34 1.31710146E-05 1.07392121E+00-2.34107387E-01-1.64457141E-04 2.56586969E-03
97 35 2.62629289E-02-2.88287985E-02-6.10824642E-02-2.34415525E-05-2.14726327E-05
97 36 1.20244813E-01 1.80409944E-01-2.63568432E-02-1.74329184E-02-1.24614775E-05
97 37-4.01887012E-01-4.47828123E-01-3.61176462E-02 8.06813822E-03-6.98680502E-07
97 38-4.01787651E-01-4.47693588E-01-1.06167001E-02-3.54497275E-02-7.99637656E-06
98  1 5.89835455E-06 1.66787005E-05 7.57722093E-05 6.08284304E-06 3.17749696E-05
98  2-7.25777395E-02-4.15993797E-06-1.96727255E-04 1.02414249E-01 6.52526265E-05
98  3 8.19262428E-06-7.34452507E-05-5.17927842E-05 2.93507363E-01-1.47088502E-02
98  4 2.14910582E-05 4.87841625E-05-2.95386961E-05 2.73331601E-05 1.94556115E-05
98  5-1.12077409E-02-2.80211044E-06 1.42489593E-04-8.33778549E-02-3.95225471E-05
98  6 6.53313816E-06 3.29894089E-05 1.62531468E-05-2.11387603E-01-3.39768039E-02
98  7-4.02898365E-05-9.44370529E-05-3.82593748E-05 2.18422931E-06-9.52447697E-07
98  8 1.27373666E-05 4.61489122E-06 1.02893281E-04-4.94746141E-05 2.52428045E-05
98  9-3.02527912E-05 5.00998678E-06 2.32145610E-06 1.32941381E-01 7.78638453E-02
98 10-3.97273370E-05-9.24552498E-05-2.26719956E-06 3.36307621E-06 1.48627200E-06
98 11-1.38419894E-05 1.43327103E-05-1.12896616E-04 5.64787394E-05 3.16323721E-05
98 12-3.58852734E-05 4.25290133E-06-7.08383615E-07 1.32942354E-01 7.78590276E-02
98 13 2.39399800E-05 5.35773310E-05-8.46796630E-05 3.08751650E-05 1.88760956E-05
98 14-1.11794330E-02 3.95342432E-05-1.64516367E-05-8.34767914E-02-3.85168941E-05
98 15 5.70835087E-05-1.85666146E-05-2.73474759E-08-1.33062308E-01-1.67647810E-01
98 16 7.28899949E-06 2.05269832E-05 1.16168415E-04 1.90208325E-05 1.57608903E-05
98 17-7.25683881E-02-1.23540940E-04 1.53329781E-05 1.02480432E-01 3.00822626E-05
98 18-6.33509976E-05 3.32687350E-05 9.17140217E-06 1.30793640E-01 2.63116848E-01
98 19 4.75932470E-06-1.59404527E-07 7.33033981E-06-1.62767502E-05 8.50395083E-02
98 20-6.16493772E-05-6.91714575E-05-2.19455940E-06 7.92853430E-06-6.18652359E-02
98 21 3.06358088E-05 5.17650771E-05-8.78393009E-06 1.58562894E-05-8.50830283E-02
98 22 6.11797040E-06 1.45239640E-05 1.82902769E-05-2.79634908E-05-1.14902642E-05
98 23 1.11814681E-02-2.83082084E-05-1.84054629E-05 8.34711025E-02-3.96709033E-05
98 24 5.63976933E-05-1.67267900E-05 3.00486289E-06-1.33061164E-01-1.67647357E-01
98 25 3.87239411E-06 9.96737826E-06 7.43359360E-05-2.22564237E-05-2.22865509E-05
98 26 1.12122106E-02-3.34473166E-05-7.89977222E-05 8.33723017E-02-3.68461958E-05
98 27 1.74968936E-06 3.50965064E-05 1.87004552E-05-2.11385929E-01-3.39726381E-02
98 28 2.12501690E-05 3.53761632E-05-7.14207112E-06 1.12641603E-05-8.50370822E-02
98 29-5.82748402E-05-6.25170607E-05-7.26144431E-06 1.40794914E-05-6.18443670E-02
98 30 1.34020643E-05 3.39383383E-05 5.66632672E-05-1.61341260E-05-3.39388752E-05
98 31 7.25787506E-02 3.37766022E-05 1.59720768E-04-1.02417567E-01 6.02094432E-05
98 32 1.34332888E-05-7.36427320E-05-5.25673669E-05 2.93506995E-01-1.47056148E-02
98 33 1.54709660E-05 3.82669809E-05 5.08787605E-05-2.24810480E-05-2.14075921E-05
98 34 7.25689452E-02 1.26686784E-04-5.87405730E-07-1.02478571E-01 3.14419947E-05
98 35-6.54363421E-05 3.39943474E-05 4.66504017E-06 1.30794785E-01 2.63116408E-01
98 36 3.61616907E-06 6.19897033E-06 5.24748938E-06-1.41344107E-05 8.50869294E-02
98 37-5.48262628E-05-6.20347242E-05 3.34111018E-06-8.08289958E-06 6.18704371E-02
98 38-5.31236759E-05-5.78759472E-05 6.60434184E-06-1.38370917E-05 6.18466760E-02
99  1-3.12996055E-02-9.26989580E-02-2.52169374E-01-9.42159662E-02-1.04147726E-01
99  2 2.57371330E-06 1.93705710E+00-6.39671889E-01-3.52032268E-04-3.71811398E-02
99  3-3.53578099E-03 4.07169208E-02-4.22881398E-03 6.60122107E-06-2.54993615E-05
99  4-1.28400729E-01-2.77006953E-01 5.03234615E-01-4.86410169E-03-9.78534277E-02
99  5 6.20387515E-06 1.51314877E+00 1.62256267E+00 1.62574926E-05-6.14676895E-02
99  6-6.24587589E-03 6.77135654E-02 4.11336418E-02 3.39565132E-05-5.34053596E-05
99  7-1.94773945E-01-4.48617483E-01 5.59948859E-01 2.47717693E-01-4.23058014E-01
99  8-9.54943973E-05-2.25041488E+00 3.84216307E+00 8.58477542E-04-1.44929782E-01
99  9 6.47009765E-02 8.02288052E-02-2.15697945E-01 1.83704163E-05 3.80612650E-05
99 10 1.94770204E-01 4.48609061E-01-5.59937987E-01 2.47736567E-01-4.23046719E-01
99 11-9.71453437E-05-2.25043308E+00 3.84215385E+00 8.74295434E-04 1.44935236E-01
99 12-6.47081550E-02-8.02270811E-02 2.15694867E-01-2.01978356E-05-3.82585002E-05
99 13 1.28066594E-01 2.76263111E-01-5.00638731E-01 8.77169815E-02-4.36619556E-02
99 14-3.72970525E-05-2.15753090E+00-5.25791521E-01 2.33635812E-04-1.09994484E-02
99 15 7.86800503E-02-6.76806019E-02 5.89587601E-03 1.39019458E-05 6.56150248E-07
99 16 3.16102456E-02 9.33568625E-02 2.48919799E-01 1.36940851E-01 3.13564984E-02
99 17-1.36885465E-05-3.90307093E-01-2.00396602E+00-2.48835766E-04 1.48057033E-02
99 18 2.59768947E-02-4.07825980E-02 1.86393257E-02 3.37960678E-07 6.84797658E-06
99 19 4.00217103E-01 1.42830298E-01 4.61915045E-02-2.68767868E-02-2.89944153E-05
99 20 1.72968882E-01 2.38901816E-01 3.18746896E-02-8.02877461E-03 3.72724345E-06
99 21 3.99774081E-01 1.42010790E-01 8.65046677E-04-5.34676733E-02 1.20554936E-05
99 22-1.28051305E-01-2.76225220E-01 5.00652013E-01 8.76993268E-02-4.36519920E-02
99 23-3.71144085E-05-2.15747507E+00-5.25722152E-01 2.32685344E-04 1.09939734E-02
99 24-7.86705626E-02 6.76765892E-02-5.89600487E-03-1.39142064E-05 1.25204886E-06
99 25 1.28389568E-01 2.76978737E-01-5.03254567E-01-4.86732611E-03-9.78376026E-02
99 26 7.50860410E-06 1.51305833E+00 1.62255237E+00 1.43085993E-05 6.14650104E-02
99 27 6.24420307E-03-6.77092135E-02-4.11270236E-02-3.43399475E-05 5.54201202E-05
99 28-4.00209935E-01-1.42824460E-01 4.61893646E-02-2.68760344E-02-2.84421543E-05
99 29-1.72871027E-01-2.38709545E-01-8.53423870E-03-3.17305377E-02-6.49954571E-06
99 30 3.12921554E-02 9.26880789E-02 2.52382926E-01-9.42268381E-02-1.04153999E-01
99 31 1.04639330E-06 1.93702069E+00-6.39782814E-01-3.44127887E-04 3.71770507E-02
99 32 3.54033793E-03-4.07173887E-02 4.22887660E-03-7.44781423E-06 2.37896213E-05
99 33-3.16017904E-02-9.33431554E-02-2.49133589E-01 1.36947473E-01 3.13604952E-02
99 34-1.55422733E-05-3.90172295E-01-2.00398039E+00-2.53812290E-04-1.48099777E-02
99 35-2.59737021E-02 4.07836797E-02-1.86349100E-02-4.53389284E-06-7.84256791E-06
99 36-3.99777188E-01-1.42014301E-01 8.64768320E-04-5.34706433E-02 1.27843934E-05
99 37-1.72956353E-01-2.38881387E-01 3.18786107E-02-8.02278461E-03 2.99682385E-06
99 38 1.72850365E-01 2.38683497E-01-8.54093867E-03-3.17307379E-02-9.34195656E-06
 0  1 3.85944725E-06 1.23103120E-05 8.41064774E-05 1.48482378E-05 1.38141833E-05
 0  2 2.72402275E-02-1.85721593E-04 6.51811943E-05-2.26073004E-02 1.50068435E-06
 0  3 2.77751359E-05-2.92758203E-05-9.35107062E-06-2.55879240E-02-1.10191755E-01
 0  4 1.85598063E-05 3.83187735E-05-1.88690114E-04 1.87904398E-05-1.91423495E-05
 0  5 1.66956382E-01-1.69233723E-04-1.76556139E-04-2.15364811E-01 2.46607975E-05
 0  6 7.57692160E-05-1.00430014E-04-5.43612446E-05 7.96677255E-02-2.91708830E-01
 0  7 2.20142072E-05 4.88265949E-05-1.52749101E-04-3.12587569E-05 4.57612872E-05
 0  8 2.38744594E-05 1.77844141E-04-5.50133184E-04-1.11316141E-04 5.55011137E-05
 0  9-3.50235355E-05-2.04775782E-05 1.46020270E-05 1.61817848E-01 9.47467475E-02
 0 10-2.82650347E-05-6.32630634E-05 1.47248424E-04-2.41101336E-05 5.16892283E-05
 0 11 1.55768862E-05 4.00782031E-04-4.45066078E-04-8.50997815E-05-5.24892127E-05
 0 12 3.00700845E-05 2.24191282E-05-1.41262964E-05-1.61821838E-01-9.47437087E-02
 0 13-1.33576546E-05-2.68539336E-05 1.56964698E-04-2.20593865E-05 3.20888493E-05
 0 14-1.66953402E-01 3.04905003E-04 2.22449817E-06 2.15442161E-01 4.87865985E-05
 0 15 4.83793248E-05-9.71659233E-05-6.09147490E-05 2.15503673E-01-2.12190539E-01
 0 16-5.10971727E-06-1.41263076E-05-3.52198214E-05-1.93542765E-05 3.40872117E-06
 0 17-2.73075716E-02 1.45042448E-05 2.07555618E-04 2.26604743E-02 2.21906836E-05
 0 18 4.83494295E-06-2.70256266E-05-2.44519655E-05 1.08761668E-01-3.17504518E-02
 0 19-3.49320014E-05 1.26004786E-06-2.70845701E-05 2.69730802E-05-1.71903481E-01
 0 20-2.28563049E-05-3.05459405E-05 2.70908368E-06-7.88132924E-06 5.33868467E-02
 0 21-4.74525173E-05-1.99403311E-05 2.20064505E-05-1.70963001E-05 1.71914175E-01
 0 22 1.71251181E-05 3.94730084E-05 5.67808588E-05-3.92118462E-05 3.45023294E-05
 0 23-1.66957910E-01 2.39181556E-04 1.02843447E-04 2.15455501E-01-4.90800529E-05
 0 24-4.41531139E-05 9.32331668E-05 5.79139632E-05-2.15503921E-01 2.12202346E-01
 0 25-1.70203090E-05-3.90214949E-05-3.27203432E-05 1.72380789E-05-8.78623471E-06
 0 26 1.66960545E-01-2.43831969E-04-8.44459530E-05-2.15379188E-01-2.26722664E-05
 0 27-8.01361986E-05 1.02808465E-04 5.58024990E-05-7.96757247E-02 2.91715270E-01
 0 28 4.97209516E-05 2.63284053E-05-2.83018980E-05 3.01611771E-05-1.71899967E-01
 0 29 1.09905481E-05 1.75549404E-05-5.38867909E-06 1.26814366E-05-5.34742080E-02
 0 30 1.78157347E-06 3.22267655E-06 2.95009280E-05 8.25726090E-06 3.35500886E-06
 0 31 2.72436501E-02-2.64438535E-04 2.20894061E-05-2.26046365E-02 4.08742297E-08
 0 32-2.55915344E-05 2.55506602E-05 1.22321688E-05 2.55937024E-02 1.10196402E-01
 0 33 1.28620651E-06 4.00145347E-06-4.19034942E-05-1.58714014E-05 1.27430376E-06
 0 34-2.73127200E-02 1.30722709E-04 2.40802787E-04 2.26598110E-02-2.60136761E-05
 0 35-3.20212575E-06 2.92158019E-05 2.14759313E-05-1.08772717E-01 3.17459168E-02
 0 36 3.41304281E-05-4.12110459E-06 2.30048522E-05-2.11288561E-05 1.71916865E-01
 0 37 3.28167251E-05 4.55434869E-05 3.30137492E-06-4.81170442E-06 5.33928712E-02
 0 38-3.83537731E-05-5.12039072E-05-8.56307798E-06 1.20248965E-05-5.34828506E-02
 1  1 6.94517631E-06 1.84109609E-05 1.07570661E-04-8.19392295E-06 2.65559341E-05
 1  2-1.00540275E-01 8.34288304E-05 6.27840960E-05 4.56418692E-02 3.42489950E-05
 1  3-3.10659952E-05-3.18299980E-06-2.65790140E-07 1.42230221E-01 1.30660185E-01
 1  4-2.25792408E-06-9.93591909E-06-2.29027182E-04-1.75100023E-05 3.96594981E-06
 1  5-1.12686837E-01 8.44188650E-05-1.43892627E-04 2.28197571E-01-5.22687826E-05
 1  6-4.09492971E-05 9.32180797E-05 5.62796840E-05-2.31858247E-01 1.47464803E-01
 1  7-8.43210079E-07-2.93805824E-06-4.72503506E-05-3.62443583E-06-1.54017832E-05
 1  8 6.97835101E-02-2.08185189E-04-1.53995803E-04-2.25458754E-01-1.40191097E-05
 1  9-3.92719061E-05 5.32910159E-05 2.89137293E-05-7.78326310E-02 1.33152360E-01
 1 10-4.03085349E-06-7.72968631E-06 7.85076477E-05 7.20777237E-06 2.02997240E-05
 1 11-6.97840724E-02 2.67137717E-04 3.27074564E-05 2.25458370E-01-1.50933704E-05
 1 12-3.77787480E-05 5.28721184E-05 2.60824259E-05-7.78251744E-02 1.33154011E-01
 1 13 4.74826519E-06 1.51395405E-05 2.01411092E-04 2.89106049E-05-1.96156713E-05
 1 14 1.12818838E-01 5.09622572E-05-7.99982671E-05-2.28316163E-01-6.54061399E-06
 1 15-6.51339468E-05 7.16745608E-05 3.56223528E-05-1.51827649E-02 2.74540584E-01
 1 16-5.24372065E-06-1.42198890E-05-9.01137720E-05 6.48530911E-06-1.36082114E-05
 1 17 1.00424876E-01-1.36178785E-04-1.53763506E-05-4.55099494E-02-4.79915539E-05
 1 18 1.78740939E-05 3.01174600E-05 1.65407852E-05-1.83315838E-01-6.03305508E-02
 1 19 2.66072936E-05 4.66374297E-05-1.51134503E-05 1.48970938E-05-1.25460192E-01
 1 20 1.74709762E-05 2.40547856E-05-2.13183297E-05 1.90410327E-05-1.52850222E-01
 1 21-1.55695029E-05-3.13083804E-05-1.75758053E-05 2.20302557E-05-1.25330080E-01
 1 22 9.52908130E-06 2.58445171E-05 1.92700384E-04-2.73739448E-05 2.54509453E-05
 1 23-1.12810799E-01-4.12672458E-05 1.16904624E-04 2.28306970E-01-3.74971142E-06
 1 24-6.68599929E-05 7.06097044E-05 3.16813799E-05-1.51712758E-02 2.74530776E-01
 1 25-4.34544598E-06-1.47784705E-05-2.25708135E-04 1.23827559E-05-4.56669060E-06
 1 26 1.12680695E-01-1.26193429E-04 1.80954127E-04-2.28187152E-01-5.14119738E-05
 1 27-4.37132911E-05 9.51252649E-05 5.97849670E-05-2.31856399E-01 1.47451054E-01
 1 28 2.23031540E-05 3.95000806E-05 1.60727391E-05-1.48249805E-05 1.25467824E-01
 1 29-2.84431644E-05-3.77996291E-05 2.41083856E-05-2.20321136E-05 1.52676240E-01
 1 30 6.81871046E-06 1.88174828E-05 1.40939621E-04 6.83776877E-06-2.39181873E-05
 1 31 1.00540217E-01-1.22624820E-04-1.28075873E-04-4.56408589E-02 3.12762720E-05
 1 32-3.04469580E-05-8.29314052E-07 1.72014203E-06 1.42232244E-01 1.30654950E-01
 1 33-8.34673587E-06-2.19680023E-05-1.30071915E-04-2.67472959E-06 1.50324424E-05
 1 34-1.00424148E-01 1.68264912E-04 2.63463528E-05 4.55068309E-02-5.03515956E-05
 1 35 1.93650175E-05 3.09865781E-05 1.95364973E-05-1.83311142E-01-6.03315037E-02
 1 36-2.41943572E-05-4.67608812E-05 1.96509528E-05-2.19772951E-05 1.25323983E-01
 1 37 3.72070389E-05 5.01926560E-05 2.17037261E-05-1.80004333E-05 1.52850358E-01
 1 38-3.33501005E-05-4.71043875E-05-2.49142127E-05 2.35026563E-05-1.52675233E-01
 2  1 3.81246425E-06 1.04533324E-05 9.41796853E-05-9.99263987E-06 2.42600076E-05
 2  2-1.13459107E-01 6.33212036E-05 2.11941829E-05 1.46244451E-01-2.14551936E-06
 2  3-7.05161878E-05 7.26617071E-05 4.10458001E-05-1.82961751E-02 2.77824455E-01
 2  4 3.16342681E-06 3.14050559E-06-2.06486577E-04 1.67838114E-05-2.39918303E-05
 2  5 1.07422032E-01-1.85459018E-07-5.69859594E-05-1.29906686E-01 1.91787929E-05
 2  6 2.08190039E-05-3.99977968E-05-2.57308409E-05 7.63180549E-02-1.02508310E-01
 2  7-3.29078210E-06-7.18352518E-06 3.19473347E-05 5.99187570E-07 2.42528932E-06
 2  8-4.68862962E-05-1.83589352E-04-1.17545705E-04 1.32832271E-04 4.55622686E-05
 2  9-3.15865923E-05-1.39756763E-05-1.56411280E-05 2.12577035E-01 1.24351321E-01
 2 10 3.66909740E-07 9.65654576E-07 2.08755583E-05 1.73406897E-05 4.17500186E-06
 2 11 4.63923469E-05 8.03013178E-05 9.06608602E-05-1.27151953E-04 5.05245584E-05
 2 12-3.57816700E-05-1.47428884E-05-1.64375797E-05 2.12574232E-01 1.24353042E-01
 2 13 1.01697790E-05 2.39970550E-05 2.07603967E-05 1.79247219E-05-2.07689911E-05
 2 14 1.07305925E-01 5.78003163E-05-3.47647778E-05-1.29629683E-01-1.56871230E-05
 2 15-2.50426511E-05 4.07297741E-05 1.92555849E-05-5.20613742E-02 1.16406613E-01
 2 16-5.43794697E-06-1.31052404E-05-3.44851132E-06-1.48382439E-05 1.49053861E-05
 2 17-1.13574741E-01-8.90169544E-05 8.05484390E-06 1.46257605E-01 4.69987317E-05
 2 18 4.39369521E-05-9.09356839E-05-5.24828745E-05 2.33530443E-01-1.51837588E-01
 2 19 1.66131694E-05 2.70141010E-05-1.25799942E-05 1.33686601E-05-1.12452231E-01
 2 20 7.45809131E-06 1.26357861E-05-2.19510080E-05 2.19822247E-05-1.67210256E-01
 2 21 1.73067057E-07-1.12646234E-05 1.36669801E-05-1.34892106E-05 1.12588417E-01
 2 22-2.95917989E-07 2.72991562E-06 1.73725970E-04-2.02446483E-05 2.25197930E-05
 2 23-1.07307059E-01-5.76360674E-05 6.78078995E-05 1.29630207E-01-1.16574266E-05
 2 24-3.06350758E-05 4.22925024E-05 1.92678461E-05-5.20612574E-02 1.16407644E-01
 2 25-6.16845268E-06-1.58650798E-05-6.72993946E-05-1.70922852E-05 1.96807918E-05
 2 26-1.07420964E-01 3.88784187E-05 7.40324388E-05 1.29902823E-01 1.60247420E-05
 2 27 2.32096084E-05-3.92343504E-05-1.96799402E-05 7.63206717E-02-1.02504446E-01
 2 28 1.82341399E-05 3.48274022E-05 1.65515524E-05-1.40606182E-05 1.12450202E-01
 2 29-3.01516327E-05-3.87398283E-05-1.96496618E-05 2.56709741E-05-1.67393053E-01
 2 30 5.45117291E-06 1.36393849E-05 2.32791669E-05 1.19079246E-05-2.02562707E-05
 2 31 1.13460439E-01-3.45499348E-05-9.03355679E-05-1.46243446E-01-7.44906342E-06
 2 32-6.98791559E-05 7.73282193E-05 4.10892150E-05-1.82968806E-02 2.77829846E-01
 2 33-1.63670190E-06-6.14999461E-06-1.19304443E-04 2.18150331E-05-1.59415855E-05
 2 34 1.13577368E-01 6.42873049E-05 1.78545515E-05-1.46261834E-01 4.62743346E-05
 2 35 4.00355509E-05-8.63098855E-05-5.55500891E-05 2.33535931E-01-1.51839230E-01
 2 36-1.00978243E-05-2.56385101E-05-1.20495290E-05 1.59694219E-05-1.12588781E-01
 2 37 2.90408478E-05 3.45099077E-05 2.31123648E-05-2.31147595E-05 1.67209957E-01
 2 38-9.52748253E-06-1.93616899E-05 1.84902982E-05-2.49576963E-05 1.67395477E-01
 3  1 1.49345303E-01 3.75299138E-01 1.45019207E+00 9.65061468E-02 1.26306180E-01
 3  2 1.36750368E-05 1.02152516E+00 1.95386598E+00 1.50589007E-04-2.67027747E-03
 3  3 7.03749070E-02-6.77046295E-02 9.03774625E-02-1.36673294E-06-7.36885638E-07
 3  4-1.01758820E-01-3.02262365E-01-3.33212644E+00 1.28840213E-02-2.00124425E-01
 3  5-3.12926801E-05 6.71446432E-01-2.50197536E+00-4.57859363E-04 2.95220997E-02
 3  6-9.23639417E-02 6.28418420E-02 8.41111540E-02 2.55664825E-05-3.74923682E-05
 3  7-4.41609024E-05-1.04760679E-04-1.32176665E-04-1.87802321E-01-1.09946386E-01
 3  8 5.35801611E-06-4.12125607E+00-2.41307876E+00 1.88962605E-04 4.38956293E-02
 3  9-4.38709260E-02-2.47032566E-05-2.84056199E-02-1.57453176E-05-1.66858147E-05
 3 10-4.97319789E-05-1.20924368E-04-2.85885151E-04 1.87809360E-01 1.09971949E-01
 3 11-5.37146876E-06 4.12126872E+00 2.41283596E+00-1.87370194E-04 4.38903135E-02
 3 12-4.38685611E-02-2.17524305E-05-2.84162809E-02-9.39739753E-06-1.54115091E-05
 3 13 1.01796476E-01 3.02337733E-01 3.33209729E+00 1.68222708E-01-1.09117133E-01
 3 14-4.40303587E-05 1.85383092E+00-1.80944757E+00-5.07688399E-04 1.00234656E-03
 3 15 6.18937547E-02-6.28961012E-02-1.03883233E-01-2.62813568E-05 1.95299598E-05
 3 16-1.49345566E-01-3.75286238E-01-1.44971757E+00-1.57303422E-01-2.22292216E-02
 3 17 1.58598459E-05-2.20413429E+00 6.55140192E-02 2.99435002E-04-1.19668227E-01
 3 18 5.20026542E-02 6.76655727E-02-1.10903955E-02 2.85789770E-05 7.28710437E-06
 3 19 3.54135759E-01 7.40702409E-01 2.25743668E-02-6.86844684E-02 2.87043474E-06
 3 20 4.82567202E-01 6.62262850E-01-3.28604559E-02-6.06280688E-02 6.39326715E-06
 3 21-3.54259339E-01-7.40712394E-01-4.88717244E-02 5.33192135E-02 1.45453242E-05
 3 22 1.01798379E-01 3.02343126E-01 3.33215735E+00-1.68231362E-01 1.09125282E-01
 3 23 5.04096111E-05-1.85365215E+00 1.80950984E+00 4.98125613E-04 1.00624878E-03
 3 24 6.18902091E-02-6.28964579E-02-1.03883864E-01-2.03195794E-05 8.67161107E-06
 3 25-1.01763452E-01-3.02271833E-01-3.33204053E+00-1.28931567E-02 2.00127271E-01
 3 26 2.70366757E-05-6.71575616E-01 2.50183251E+00 4.68486995E-04 2.95153864E-02
 3 27-9.23595487E-02 6.28441623E-02 8.41183851E-02 3.23672045E-05-4.98792928E-05
 3 28 3.54156428E-01 7.40718673E-01-2.25725605E-02 6.86849746E-02 5.82772747E-06
 3 29-4.82713140E-01-6.62424030E-01 6.89449909E-02-1.00093019E-03-1.13792630E-05
 3 30 1.49340513E-01 3.75287436E-01 1.45016826E+00-9.65021298E-02-1.26291527E-01
 3 31-1.79727997E-05-1.02171427E+00-1.95381184E+00-1.55393393E-04-2.67549517E-03
 3 32 7.03722105E-02-6.76967153E-02 9.03769808E-02-4.90880450E-06-1.07614377E-05
 3 33-1.49344752E-01-3.75283684E-01-1.44973986E+00 1.57303021E-01 2.22416115E-02
 3 34-1.43804170E-05 2.20409683E+00-6.53196937E-02-2.95062561E-04-1.19667529E-01
 3 35 5.19992863E-02 6.76682423E-02-1.10892280E-02 3.05527549E-05 9.75822773E-06
 3 36-3.54240201E-01-7.40700049E-01 4.88757095E-02-5.33170191E-02-2.17435977E-05
 3 37 4.82588772E-01 6.62283271E-01 3.28604827E-02 6.06261391E-02-1.32723408E-05
 3 38-4.82698882E-01-6.62408839E-01-6.89433558E-02 1.00419703E-03 1.32145237E-05
 4  1-6.21863913E-03-3.11322291E-02-1.37711950E+00-7.25073992E-02-1.38114961E-01
 4  2-1.59759504E-05-6.66266525E-02 1.22102185E+00 1.96492216E-04-9.03852831E-02
 4  3-1.88372434E-02 1.09222526E-01 3.49984356E-02 3.93309334E-05-2.05609083E-05
 4  4-1.00507270E-01-1.97611826E-01 2.11134903E+00-1.37669365E-02 7.36780781E-02
 4  5 1.57933155E-05-4.41591256E-01-1.34251156E-01 3.06300764E-05-8.72084836E-02
 4  6 5.74954389E-02 2.97130448E-02 1.23960654E-01 3.15453765E-05-1.78536287E-05
 4  7 7.20726666E-05 1.82688077E-04 1.06873520E-03-3.70481098E-01-2.16918765E-01
 4  8 1.61302834E-05 1.71730594E+00 1.00727643E+00-7.44984603E-05 4.27280247E-02
 4  9-4.27076453E-02-2.03794559E-05-2.76788283E-02-1.58261695E-06 1.56791079E-06
 4 10-6.78703505E-05-1.70531296E-04-9.32448377E-04-3.70468428E-01-2.16924705E-01
 4 11 1.51327488E-05 1.71743575E+00 1.00749089E+00-7.04186284E-05-4.27292841E-02
 4 12 4.27067071E-02 2.25770027E-05 2.76715764E-02 1.21557286E-05 7.46681297E-06
 4 13-1.00461959E-01-1.97484371E-01 2.11212199E+00 5.75015785E-02-4.81886408E-02
 4 14-1.18728577E-05-3.33300000E-01-3.21206352E-01-8.60186973E-06 1.14448262E-01
 4 15-1.44128156E-01 2.96798942E-02-6.75522398E-03-1.25645246E-05-2.13647682E-05
 4 16-6.17310346E-03-3.10831264E-02-1.37959022E+00-1.55991316E-01 4.36116521E-03
 4 17 2.24648518E-05 1.03049286E+00-6.55977445E-01-2.32777722E-04-1.01906200E-02
 4 18-9.90569531E-02 1.09247573E-01-1.69821709E-02 1.53642366E-05-3.89744972E-05
 4 19 8.48866337E-02 1.90053805E-01-7.98155084E-02-1.56276663E-02 6.11627472E-06
 4 20 4.93277197E-01 4.96516028E-01-3.85672393E-02 8.26552027E-03-2.49590892E-07
 4 21-8.51327919E-02-1.90424687E-01-5.27256215E-02-6.19161540E-02-6.20729309E-07
 4 22 1.00467166E-01 1.97498244E-01-2.11204058E+00 5.75006401E-02-4.81817270E-02
 4 23-1.83575211E-05-3.33332875E-01-3.21080404E-01 2.72566830E-06-1.14449448E-01
 4 24 1.44126180E-01-2.96767313E-02 6.75012643E-03 7.77481653E-06 2.97364134E-05
 4 25 1.00500588E-01 1.97593869E-01-2.11148205E+00-1.37585247E-02 7.36904108E-02
 4 26 1.21564665E-05-4.41521815E-01-1.34109627E-01 3.49250122E-05 8.72066203E-02
 4 27-5.75029851E-02-2.97036352E-02-1.23956752E-01-3.38990245E-05 1.36988772E-05
 4 28-8.48611609E-02-1.90008539E-01-7.98165659E-02-1.56236101E-02 1.25022200E-05
 4 29 4.93050139E-01 4.96079013E-01-1.16073909E-02-3.76723812E-02-3.16133568E-06
 4 30 6.22597612E-03 3.11476397E-02 1.37709888E+00-7.25067991E-02-1.38116672E-01
 4 31-1.01883252E-05-6.65984862E-02 1.22088766E+00 1.93871394E-04 9.03846454E-02
 4 32 1.88375014E-02-1.09222147E-01-3.49948305E-02-3.47273620E-05 3.41443103E-05
 4 33 6.16680999E-03 3.10649785E-02 1.37944141E+00-1.55977654E-01 4.36564773E-03
 4 34 2.59918667E-05 1.03055287E+00-6.55989311E-01-2.40794818E-04 1.01839427E-02
 4 35 9.90578954E-02-1.09241838E-01 1.69849243E-02-6.31786232E-06 3.47896213E-05
 4 36 8.51262977E-02 1.90398936E-01-5.27240022E-02-6.19164759E-02-3.21533554E-06
 4 37-4.93241371E-01-4.96473541E-01-3.85605200E-02 8.26418522E-03 9.83374220E-06
 4 38-4.93049495E-01-4.96089958E-01-1.16098891E-02-3.76692697E-02 2.36747334E-06
 5  1 3.53042848E-07-3.33494321E-07-8.35843588E-05 1.76341096E-05-2.63892328E-05
 5  2 1.42908924E-01-5.78638368E-05 3.50713555E-05-1.91360984E-01-4.78933724E-05
 5  3 1.68887820E-05 3.10045904E-05 2.03406066E-05-2.02162245E-01-6.92620503E-02
 5  4-4.74979832E-08-1.82024253E-07 2.15834593E-05-2.00196442E-06 2.22025393E-06
 5  5-2.37134667E-02-6.78450744E-05 7.46615416E-07 8.86948486E-02 5.48112323E-05
 5  6-2.86431845E-05-2.61680478E-05-2.15106184E-05 2.49098246E-01 1.20011815E-01
 5  7-3.69379709E-06-9.31276823E-06-5.86934711E-05-7.57807429E-06-3.06010737E-06
 5  8 4.07447673E-05 6.34671591E-05-8.01953602E-05-5.59025933E-05-3.55205062E-05
 5  9 2.18982783E-05 1.36222279E-05 1.23425922E-05-1.57551624E-01-9.23567141E-02
 5 10 3.57573357E-06 8.98279808E-06 6.03100034E-05-7.27609096E-06-1.99311173E-06
 5 11 4.35664041E-05 1.03875469E-04-6.35218377E-05-5.76467200E-05 3.53736609E-05
 5 12-2.27450162E-05-1.26286447E-05-1.19521013E-05 1.57552328E-01 9.23572323E-02
 5 13-1.15350555E-06-1.96713492E-06 3.62255417E-05 6.11208582E-06-6.72131326E-06
 5 14 2.36140687E-02 6.72562305E-06 8.63540150E-05-8.86045456E-02-4.80734982E-05
 5 15 3.50361856E-05 1.30373126E-05 1.44673296E-05-2.26458092E-01-1.58613412E-01
 5 16-1.76440113E-06-3.22558554E-06 4.95895534E-05-1.90714605E-05 2.02075361E-05
 5 17-1.42884300E-01 7.65853134E-05-1.42383380E-05 1.91350216E-01 3.69311793E-05
 5 18-3.86750266E-05 1.74384728E-06-3.66083843E-06 1.59330658E-01 1.42561988E-01
 5 19 3.35166261E-06 8.63237274E-06-7.97448478E-06 4.64554228E-06-4.84128303E-02
 5 20 6.95540604E-06 2.67171015E-06 2.22276055E-05-2.40596072E-05 1.68194017E-01
 5 21 1.14536035E-05 1.44071597E-05 4.77734555E-06-8.90045067E-06 4.83065684E-02
 5 22 6.72380426E-06 1.51685251E-05-2.07487586E-05 5.93104235E-06 6.79991678E-06
 5 23 2.36140042E-02-3.10751181E-05 3.08546567E-05-8.86013639E-02 4.89304503E-05
 5 24-3.59640788E-05-1.29663715E-05-1.52010062E-05 2.26459402E-01 1.58612148E-01
 5 25-3.02588822E-06-7.84753800E-06-5.13900441E-05-1.40447912E-05 7.32556158E-06
 5 26-2.37138977E-02-1.38313654E-05 1.65125984E-05 8.86957910E-02-5.42213219E-05
 5 27 2.72200614E-05 2.70012605E-05 2.23444103E-05-2.49095981E-01-1.20015055E-01
 5 28-1.35737845E-05-2.05740506E-05-7.50668201E-06 6.21654765E-06-4.84105712E-02
 5 29 1.13641777E-05 1.54837255E-05-2.40346529E-05 2.36792801E-05-1.68159927E-01
 5 30-1.58908477E-06-1.67204935E-06 9.19997803E-05 1.53974269E-05-2.21456638E-05
 5 31 1.42908970E-01-6.97863090E-05-4.49338595E-05-1.91360188E-01 4.12434902E-05
 5 32-1.26736952E-05-2.85697950E-05-2.05664852E-05 2.02161060E-01 6.92608260E-02
 5 33 2.49620074E-06 4.23158164E-06-4.58679168E-05-2.24392881E-05 2.34448850E-05
 5 34-1.42882610E-01 1.43960772E-04-4.65245271E-05 1.91345063E-01-4.01052601E-05
 5 35 4.28523374E-05-2.74707730E-06 9.85506353E-06-1.59325851E-01-1.42562345E-01
 5 36-2.52217218E-06-6.30623652E-06 6.90730424E-06-9.53622514E-06 4.83073272E-02
 5 37 1.39119406E-05 2.42732675E-05 2.11071636E-05-2.22098404E-05 1.68196158E-01
 5 38-2.98306034E-05-4.00056816E-05-2.52190980E-05 2.59341595E-05-1.68158030E-01
 6  1 3.73228122E-02 8.60383270E-02 5.71727775E-01-3.84369467E-02 1.70897274E-01
 6  2 1.67157090E-05 5.48552056E-01-1.39606536E+00-2.70924913E-04 1.42373472E-01
 6  3-1.09766370E-01-3.26071021E-02 2.23406187E-02-8.68234033E-05 3.35768667E-05
 6  4 3.09317556E-02 8.96765054E-02 1.25437215E+00-2.96706750E-01 1.57813506E-01
 6  5 1.06543833E-04 2.36032167E+00 2.99194770E-01-3.05634394E-04-2.65806744E-02
 6  6 5.68338455E-02-3.02531712E-02 5.59544836E-02 3.07509812E-05-4.47676276E-05
 6  7-1.27960288E-05-2.82410822E-05 4.30943468E-04-1.68720139E-01-9.87603684E-02
 6  8-1.52715249E-05 2.47168456E+00 1.44666945E+00-8.67949333E-05 2.94478505E-02
 6  9-2.94261111E-02-2.17394749E-05-1.90905806E-02-6.15289834E-05 8.38574765E-05
 6 10-2.24658054E-06-2.41844066E-06 5.61455312E-04 1.68724449E-01 9.87546515E-02
 6 11-3.36087400E-05-2.47161280E+00-1.44676265E+00 1.57968223E-04 2.94502435E-02
 6 12-2.94254978E-02-2.47456108E-05-1.90891131E-02 4.84790127E-05-8.96317849E-05
 6 13-3.09279134E-02-8.96743265E-02-1.25493739E+00 7.53879024E-03 3.35994444E-01
 6 14 9.43969113E-05-1.41614240E+00-1.91246310E+00-1.49535157E-04-7.82547834E-02
 6 15 4.80005609E-02 3.02542225E-02 1.19421035E-02-2.42763510E-05 4.05712875E-05
 6 16-3.73440138E-02-8.60730313E-02-5.71885035E-01-1.30230931E-01 1.17130696E-01
 6 17 1.52269034E-05 9.49130299E-01-1.16164745E+00-2.76783261E-04 3.28499265E-02
 6 18-6.54667480E-02 3.26168215E-02-1.35865846E-01-1.30111294E-06-7.31918467E-05
 6 19 4.31439073E-01 4.52818600E-01 1.27836702E-02 5.37583792E-02 7.46002179E-05
 6 20-3.04177566E-01-3.71522703E-01-3.55551294E-02 2.79494950E-02-1.18964232E-05
 6 21-4.31331879E-01-4.52669515E-01 5.31548002E-02-1.51646877E-02 6.04104761E-05
 6 22-3.09239461E-02-8.96657596E-02-1.25492553E+00-7.53342593E-03-3.35985912E-01
 6 23-3.76717280E-06 1.41612792E+00 1.91253491E+00 6.11869804E-05-7.82564452E-02
 6 24 4.80058941E-02 3.02505511E-02 1.19372688E-02 6.14223685E-05-3.89370188E-05
 6 25 3.09285411E-02 8.96700590E-02 1.25434972E+00 2.96698215E-01-1.57813518E-01
 6 26-1.78033659E-05-2.36036873E+00-2.99126307E-01 2.08060355E-04-2.65815025E-02
 6 27 5.68304045E-02-3.02489020E-02 5.59609409E-02-1.37006164E-05 5.98194683E-05
 6 28 4.31422550E-01 4.52799279E-01-1.27802299E-02-5.37595932E-02 5.94664126E-05
 6 29 3.04249366E-01 3.71554431E-01-6.97454194E-03 4.46711892E-02-2.00289843E-05
 6 30 3.73201990E-02 8.60361727E-02 5.71869945E-01 3.84323533E-02-1.70902969E-01
 6 31-4.35316433E-05-5.48556200E-01 1.39594576E+00 2.93763443E-04 1.42369780E-01
 6 32-1.09762349E-01-3.26074309E-02 2.23411618E-02 4.14241010E-05-6.33354000E-05
 6 33-3.73414682E-02-8.60716877E-02-5.72045623E-01 1.30239090E-01-1.17132816E-01
 6 34-5.20640139E-05-9.49038299E-01 1.16161288E+00 3.09652006E-04 3.28472486E-02
 6 35-6.54647806E-02 3.26175320E-02-1.35861994E-01-3.43434147E-05 7.41999322E-05
 6 36-4.31351085E-01-4.52696461E-01-5.31545992E-02 1.51606106E-02 7.48619497E-05
 6 37-3.04160026E-01-3.71492720E-01 3.55596147E-02-2.79458602E-02-2.82238312E-05
 6 38 3.04235861E-01 3.71531926E-01 6.96996504E-03-4.46726089E-02-3.22407484E-05
 7  1 1.07382344E-05 2.37961501E-05 1.44916640E-04-7.60137527E-06 4.80168067E-05
 7  2 4.72616064E-02 1.60601642E-04-5.05167850E-04-3.77746200E-02 9.27782492E-05
 7  3-4.58113711E-06-8.81971121E-05-3.99595827E-05 1.80777977E-01-1.49047085E-01
 7  4 1.82876407E-05 4.63083577E-05 3.33114529E-04-1.24331628E-04 7.22100649E-05
 7  5-1.33553035E-01 7.59750919E-04 8.36914479E-05 1.34153722E-01-2.26990143E-05
 7  6-2.03904696E-05 4.30894839E-05 4.44141359E-05-5.46140767E-02 1.61671539E-01
 7  7-2.46056918E-06-7.28386622E-06-8.58886206E-05-5.07865180E-05-4.00655648E-05
 7  8 7.25611860E-02 8.74212307E-04 3.20090321E-04-1.05408204E-01 4.31908787E-05
 7  9 5.59923709E-05-9.91832496E-05-6.28126666E-05 1.54363279E-01-2.63484694E-01
 7 10 4.64304762E-06 1.24654172E-05 1.32691991E-04 6.74154140E-05 2.17651151E-05
 7 11 7.25610157E-02-8.02196439E-04-6.04517585E-04-1.05410788E-01-2.61790362E-05
 7 12-7.66880918E-05 1.02867128E-04 4.78714535E-05-1.54365803E-01 2.63485161E-01
 7 13-8.06312039E-06-2.60354186E-05-4.88347937E-04-1.36627986E-05 1.33608643E-04
 7 14-1.33601965E-01-4.69836911E-04-5.62541498E-04 1.34248218E-01-3.16417567E-07
 7 15 4.43569739E-05-4.40405563E-05-2.65703514E-05 1.14479793E-01-1.26664675E-01
 7 16-1.61299028E-05-3.53838744E-05-8.24670623E-05-3.68350017E-05 3.35656209E-05
 7 17 4.73495036E-02 4.02949059E-04-3.68164443E-04-3.78327810E-02 3.22205531E-06
 7 18-8.37965170E-05 8.05744617E-05-6.71876536E-06-4.15638323E-02 2.30468227E-01
 7 19 1.70642537E-04 1.86598105E-04-2.08784583E-05 4.55840741E-05-2.01462902E-01
 7 20-1.08825923E-04-1.38323162E-04-2.25096346E-06 4.07196091E-07 6.94936049E-02
 7 21-1.32230999E-04-1.39090706E-04-7.83712765E-06 2.37719887E-05-2.01452183E-01
 7 22-8.54152412E-06-2.55187432E-05-3.93676461E-04-1.75082696E-05-8.82126352E-05
 7 23-1.33601387E-01 4.74298818E-04 7.46288649E-04 1.34249167E-01-5.49594977E-05
 7 24-1.39488064E-05 6.89083041E-05 3.34139127E-05-1.14479002E-01 1.26664780E-01
 7 25 3.49893973E-06 1.50919551E-05 4.72789794E-04 7.64752894E-05-3.33942439E-05
 7 26-1.33551283E-01-7.94879336E-04-1.11070205E-04 1.34153232E-01 2.73855409E-06
 7 27 5.55376941E-05-5.82762482E-05-5.94511645E-06 5.46101074E-02-1.61670080E-01
 7 28 1.32227778E-04 1.29226728E-04-3.01126125E-05 1.02891970E-05-2.01464111E-01
 7 29 1.18278802E-04 1.49235867E-04 3.21096709E-06 4.27404949E-06 6.95811968E-02
 7 30 1.59626444E-05 3.72749242E-05 2.28349071E-04 1.91567341E-05-6.82117989E-05
 7 31 4.72625959E-02-2.12152866E-04 4.11806378E-04-3.77731336E-02 3.04798483E-06
 7 32-7.31898341E-05 7.01418492E-05 5.45908239E-05-1.80772118E-01 1.49047443E-01
 7 33-9.91834527E-06-2.52495468E-05-3.08162684E-04 5.10188771E-05-4.35568251E-05
 7 34 4.73485958E-02-2.23698371E-04 4.01593000E-04-3.78336599E-02 1.38666607E-05
 7 35 4.12340780E-05-5.51007387E-05-8.21462482E-05 4.15649795E-02-2.30465336E-01
 7 36-1.47124390E-04-1.60887865E-04-4.28606151E-05 3.45828338E-05-2.01448824E-01
 7 37-8.47421058E-05-1.02967526E-04 2.16288067E-05-1.76862613E-05 6.94908819E-02
 7 38 8.73388364E-05 9.64071813E-05 7.79067516E-06-2.58451107E-05 6.95787136E-02
 8  1-1.61734709E-02 1.64160075E-02 2.75760411E+00 3.24146443E-02 5.56764188E-02
 8  2 7.56494006E-06 1.59534779E+00 2.24064394E+00 1.20339299E-04-7.98879560E-02
 8  3 1.09106115E-01-2.92181585E-02 8.42615837E-02 2.18717103E-05 7.49637575E-06
 8  4-1.28424699E-01-2.86102104E-01 2.81720550E-01 1.87941800E-01 4.18341163E-03
 8  5-2.71430625E-05 2.28169965E+00-1.14239174E+00-4.61929683E-04-2.89791482E-03
 8  6-9.36459746E-02 9.65438894E-02 1.49636449E-01 3.84557375E-05-4.65772160E-05
 8  7 1.55292540E-01 4.03371226E-01 3.31599821E+00 4.25739282E-02-7.23958299E-02
 8  8-1.33587415E-05-2.82317524E+00 4.82084610E+00 1.07716128E-03-1.46415308E-03
 8  9 5.38867838E-02-5.24226307E-02-5.68977386E-02-1.32307503E-05 1.83793405E-05
 8 10-1.55300448E-01-4.03383881E-01-3.31563958E+00 4.25949239E-02-7.24182065E-02
 8 11-1.58668560E-05-2.82329443E+00 4.82106732E+00 1.08147902E-03 1.45806861E-03
 8 12-5.38909006E-02 5.24328320E-02 5.68936246E-02 1.19621619E-05-1.54140315E-05
 8 13 1.28456551E-01 2.86158738E-01-2.82403898E-01-9.55942357E-02-1.61848649E-01
 8 14-1.51684907E-05-1.20058958E-01-2.54869738E+00-3.59611197E-04-3.87917256E-02
 8 15 1.35320207E-01-9.65284816E-02-1.22681922E-01-2.57127902E-05 4.85092575E-05
 8 16 1.62066437E-02-1.63317510E-02-2.75726937E+00-6.43169077E-02-9.16394431E-04
 8 17 7.44066694E-06-2.73523140E+00-2.94494946E-01 3.18856361E-04-1.26127303E-01
 8 18 9.69472814E-02 2.91800221E-02 4.92560853E-02 3.41144344E-05 1.32636825E-05
 8 19-4.33196534E-01-6.67280510E-01-2.76569066E-02 5.43825513E-02 1.71635010E-06
 8 20 4.99315634E-01 8.07886430E-01-4.21106712E-02-9.29650183E-02-4.60675837E-06
 8 21-4.33217281E-01-6.67367202E-01-3.38779923E-02 5.07478111E-02 6.97930781E-06
 8 22-1.28444107E-01-2.86136458E-01 2.82108771E-01-9.55895041E-02-1.61852814E-01
 8 23-1.63281943E-05-1.20039581E-01-2.54859049E+00-3.63543718E-04 3.87750574E-02
 8 24-1.35319479E-01 9.65444220E-02 1.22677168E-01 2.59571653E-05-4.44522451E-05
 8 25 1.28444400E-01 2.86143034E-01-2.81892028E-01 1.87964987E-01 4.17769248E-03
 8 26-2.61939399E-05 2.28182693E+00-1.14230533E+00-4.55706726E-04 2.89260743E-03
 8 27 9.36382328E-02-9.65308402E-02-1.49644429E-01-4.47610838E-05 4.98652051E-05
 8 28 4.33252940E-01 6.67323355E-01-2.76604659E-02 5.43815402E-02 3.52869330E-06
 8 29-4.99524315E-01-8.08094261E-01 1.01678199E-01-8.74496233E-03-1.61354859E-05
 8 30 1.61701912E-02-1.64239595E-02-2.75759539E+00 3.24222142E-02 5.56676490E-02
 8 31 1.04124049E-05 1.59545803E+00 2.24057417E+00 1.26033828E-04 7.98945452E-02
 8 32-1.09123189E-01 2.92286433E-02-8.42627143E-02-1.63978150E-05-3.00799424E-06
 8 33-1.62087687E-02 1.63259551E-02 2.75719893E+00-6.43107756E-02-9.28223453E-04
 8 34 5.73014363E-06-2.73529572E+00-2.94607851E-01 3.14412144E-04 1.26118373E-01
 8 35-9.69506192E-02-2.91677533E-02-4.92470887E-02-3.50807260E-05-1.50123128E-05
 8 36 4.33242874E-01 6.67383768E-01-3.38824583E-02 5.07519479E-02 9.95955952E-06
 8 37-4.99308030E-01-8.07886713E-01-4.21085792E-02-9.29622750E-02-1.67597640E-07
 8 38 4.99557906E-01 8.08119095E-01 1.01679957E-01-8.74771273E-03-1.79711823E-05
 9  1-1.77813954E-02-4.54927174E-02-1.71180277E-01-3.00917601E-02 3.28031830E-02
 9  2 9.49609279E-06 2.41480227E-01 1.94902143E-01-4.85354428E-06 4.50206633E-02
 9  3-1.92093571E-01 1.47072908E-01-8.56604072E-03 1.21597726E-05-5.80719287E-05
 9  4 2.09816666E-01 4.11194942E-01-3.04292490E+00-8.12687703E-02 1.35407544E-02
 9  5 1.28839707E-05-1.47940201E+00-2.32754357E-01 1.61239974E-04-7.77516691E-02
 9  6-1.05387616E-01 1.83139285E-01-1.11367742E-01 2.36664683E-05-3.48776766E-05
 9  7-1.04928859E-01-1.77026452E-01 4.49427609E+00-1.70145658E-01 2.90356490E-01
 9  8 6.49160202E-05 1.55689124E+00-2.65483329E+00-5.99862929E-04-8.61270562E-02
 9  9-5.32345394E-02 1.39361596E-01-3.37181800E-02 2.43781946E-05-2.88962589E-05
 9 10-1.04909681E-01-1.76980665E-01 4.49444546E+00 1.70151394E-01-2.90342441E-01
 9 11-6.56027948E-05-1.55681026E+00 2.65433731E+00 6.00109566E-04-8.61239224E-02
 9 12-5.32347412E-02 1.39358664E-01-3.37268226E-02 2.66338069E-05-3.43584045E-05
 9 13 2.09857086E-01 4.11271988E-01-3.04537666E+00-2.81201488E-02-7.75573370E-02
 9 14-8.50163601E-06-9.26870143E-01-1.17561985E+00-5.20799528E-05-1.81161191E-01
 9 15-1.99771616E-03 1.83158907E-01-4.44015018E-02 5.01118058E-05-2.76295372E-05
 9 16-1.76955946E-02-4.53239389E-02-1.71698373E-01 1.39039060E-02-4.22495831E-02
 9 17-8.25941210E-06 2.87121738E-01 1.16093378E-01-2.06464478E-05-1.41720077E-01
 9 18-5.36467604E-03 1.47084753E-01 1.12469885E-01 6.04337712E-05-4.18035836E-05
 9 19 5.23026894E-01 3.82928920E-01 1.54780264E-02-2.88750938E-02-1.93988845E-06
 9 20 2.06567109E-01 5.76641532E-02-6.62021132E-03-2.60119947E-02-1.34395438E-06
 9 21 5.22939411E-01 3.82940166E-01 1.75459135E-02-2.76659640E-02-5.45466636E-06
 9 22 2.09858722E-01 4.11279001E-01-3.04518234E+00 2.81229551E-02 7.75659378E-02
 9 23 1.05031647E-05 9.26893244E-01 1.17597011E+00 5.70603166E-05-1.81165054E-01
 9 24-1.98480247E-03 1.83149857E-01-4.44123773E-02 4.97292552E-05-3.07831385E-05
 9 25 2.09794587E-01 4.11149473E-01-3.04268464E+00 8.12480473E-02-1.35419940E-02
 9 26-1.06103215E-05 1.47927169E+00 2.32751238E-01-1.51303387E-04-7.77558860E-02
 9 27-1.05389398E-01 1.83145284E-01-1.11354788E-01 2.09934453E-05-3.23872254E-05
 9 28 5.22981224E-01 3.82841564E-01-1.54699189E-02 2.88720090E-02 5.99475693E-06
 9 29 2.06345959E-01 5.73493434E-02-2.58631128E-02 6.97377253E-03 5.26672170E-06
 9 30-1.77779865E-02-4.54828738E-02-1.71080499E-01 3.01001460E-02-3.28082362E-02
 9 31-9.90891098E-06-2.41611160E-01-1.95088187E-01-6.45015723E-07 4.50078448E-02
 9 32-1.92084111E-01 1.47076266E-01-8.56416992E-03 1.83310111E-05-6.10081682E-05
 9 33-1.76901376E-02-4.53181829E-02-1.72062115E-01-1.38958972E-02 4.22563842E-02
 9 34 8.00577730E-06-2.86871903E-01-1.15993527E-01 1.97381202E-05-1.41733823E-01
 9 35-5.35852846E-03 1.47092352E-01 1.12465356E-01 6.06081012E-05-3.45808264E-05
 9 36 5.22915946E-01 3.82915200E-01-1.75413161E-02 2.76670576E-02 1.03915253E-05
 9 37 2.06623308E-01 5.77449960E-02 6.61780223E-03 2.60200738E-02 9.89109348E-07
 9 38 2.06316306E-01 5.72805870E-02 2.58537343E-02-6.97237110E-03-5.78643093E-06
10  1-1.83466553E-01-3.68841726E-01 3.44457167E-01-8.76791143E-02-8.28553202E-02
10  2-5.84933249E-07 2.18870609E-01 2.54849245E-01 7.43857915E-06 1.68039098E-01
10  3 3.33169900E-02-2.01356088E-01 1.26750489E-01-3.80118471E-05 2.39225101E-05
10  4 6.46579384E-02 1.13916857E-01-2.96930707E+00-8.59281118E-02-1.63917388E-01
10  5-1.31013285E-05-1.22656044E+00-8.25250196E-01 4.33654520E-05 9.59821912E-02
10  6 9.39170301E-02-1.89899221E-01-2.14152545E-01-7.35291796E-05 7.84830589E-05
10  7-3.86781238E-01-7.34010895E-01 5.47733796E+00-8.23305172E-02 1.41093683E-01
10  8 3.22834129E-05 1.41785683E+00-2.43506418E+00-5.49563915E-04 1.46405269E-01
10  9 1.28226385E-01-2.74631654E-01 1.85256977E-02-6.05691382E-05 6.48157454E-05
10 10-3.86784848E-01-7.34017854E-01 5.47740759E+00 8.23201127E-02-1.41096191E-01
10 11-3.16307976E-05-1.41720442E+00 2.43521414E+00 5.50702166E-04 1.46394196E-01
10 12 1.28236477E-01-2.74630673E-01 1.85299233E-02-6.12315170E-05 6.78388762E-05
10 13 6.44815334E-02 1.13637068E-01-2.96100712E+00-1.84534406E-01 5.22714067E-03
10 14 2.48380050E-05-1.31660404E+00-6.66456908E-01 7.73621222E-05-6.36846306E-02
10 15 2.53630030E-01-1.89945399E-01-1.10714684E-01-3.41502807E-05 9.05202104E-05
10 16-1.83533937E-01-3.68953179E-01 3.44193598E-01-1.15221372E-01-3.61048849E-02
10 17 9.95033047E-06 3.30855209E-01 6.69586120E-02-3.49616460E-05 1.59410464E-01
10 18 4.19600881E-02-2.01370552E-01 1.32365654E-01-3.52657594E-05 2.35367632E-05
10 19 1.35295719E-02 1.95509077E-01 5.10639113E-03 5.42286031E-02 7.06608193E-06
10 20-1.51838524E-01 2.06787062E-02 9.58986247E-03 2.17450317E-02 2.40227269E-06
10 21 1.38252092E-02 1.95481647E-01-4.97456261E-02 2.22127451E-02 8.89655071E-06
10 22 6.45314125E-02 1.13730958E-01-2.96189630E+00 1.84544621E-01-5.21246615E-03
10 23-2.56039177E-05 1.31693340E+00 6.65981655E-01-7.11612030E-05-6.36842236E-02
10 24 2.53625839E-01-1.89941615E-01-1.10703782E-01-3.55814941E-05 9.18489248E-05
10 25 6.47033280E-02 1.14002899E-01-2.97007475E+00 8.59462472E-02 1.63917332E-01
10 26 1.23965879E-05 1.22615160E+00 8.25754710E-01-3.43413277E-05 9.59918182E-02
10 27 9.38997998E-02-1.89891618E-01-2.14138294E-01-7.46637672E-05 7.54408970E-05
10 28 1.35941928E-02 1.95647241E-01-5.12433279E-03-5.42157773E-02-8.50263827E-06
10 29-1.51442296E-01 2.13822347E-02 2.35786280E-02-2.28253293E-03-2.50158481E-06
10 30-1.83486754E-01-3.68881373E-01 3.44849315E-01 8.76568155E-02 8.28700424E-02
10 31 1.97395440E-06-2.19092799E-01-2.55000962E-01-1.01517607E-05 1.68069760E-01
10 32 3.32942758E-02-2.01364036E-01 1.26770209E-01-3.59560670E-05 2.58048523E-05
10 33-1.83563715E-01-3.69013155E-01 3.44605088E-01 1.15228329E-01 3.60805696E-02
10 34-8.97037743E-06-3.31132395E-01-6.70224056E-02 3.20939286E-05 1.59415562E-01
10 35 4.19638146E-02-2.01379376E-01 1.32401594E-01-3.27365399E-05 2.38642295E-05
10 36 1.37474616E-02 1.95316961E-01 4.97511430E-02-2.22327017E-02-9.59279366E-06
10 37-1.51816926E-01 2.07450083E-02-9.58007636E-03-2.17415513E-02-7.86495159E-07
10 38-1.51414122E-01 2.14484185E-02-2.35678859E-02 2.28515400E-03 3.70422670E-06
11  1-1.05790722E-01-2.05020628E-01 1.11994296E+00 8.68001012E-02-9.16353062E-02
11  2-2.51872824E-05 8.21145176E-01 1.36567927E+00 9.72115143E-05 8.06101803E-02
11  3-1.23316327E-01 4.27061471E-02 1.20490679E-01 1.16694896E-05-4.40887171E-05
11  4 3.01951089E-01 6.12110084E-01-2.63798693E+00 3.78699644E-02 1.71331747E-01
11  5 2.07027083E-05 1.01915642E+00-2.51458011E+00-5.06347030E-04 5.92759581E-02
11  6-1.07255420E-01 4.79794621E-02 5.54324988E-02 6.85225194E-06-3.45656946E-05
11  7-2.47952263E-01-4.91754591E-01 3.54102904E+00 1.10962898E-01-1.89870591E-01
11  8-4.31794105E-05-3.09176117E-01 5.40403067E-01 1.31076554E-04 2.61080497E-02
11  9-9.04833779E-02 6.43753282E-02 1.20023723E-01 2.51268243E-05-4.07808698E-05
11 10-2.47952311E-01-4.91754322E-01 3.54102207E+00-1.10975316E-01 1.89864065E-01
11 11 4.29545366E-05 3.11334424E-01-5.39135814E-01-1.24667897E-04 2.60865149E-02
11 12-9.04625400E-02 6.43760251E-02 1.20035685E-01 2.57475299E-05-4.05016688E-05
11 13 3.01913815E-01 6.11986705E-01-2.64156192E+00 1.67640320E-01-5.07627065E-02
11 14-2.94909225E-05-1.69730760E+00 2.11847012E+00 5.45524068E-04-2.66100434E-02
11 15-2.13723776E-02 4.79824210E-02 1.11064105E-01 2.97357270E-05-2.63375323E-05
11 16-1.05509155E-01-2.04467824E-01 1.11666091E+00-3.73655962E-02 1.20673559E-01
11 17 2.30964349E-05 1.59049973E+00 4.66270868E-02-2.06446232E-04 1.45408235E-02
11 18-5.72279296E-02 4.26871062E-02 1.63322511E-01 2.71466646E-05-4.09474704E-05
11 19-3.87546784E-01-7.03507072E-01-5.54281543E-02 1.00674952E-01 2.38488958E-05
11 20 3.15753776E-01 4.54697481E-01-6.07951921E-02-4.00681726E-02 1.50857557E-06
11 21-3.87289511E-01-7.02609593E-01-6.06446152E-02 9.74669030E-02 2.23250379E-05
11 22 3.02080085E-01 6.12299609E-01-2.64473338E+00-1.67622248E-01 5.08266407E-02
11 23 2.95038452E-05 1.69843927E+00-2.12070643E+00-5.49757297E-04-2.66124212E-02
11 24-2.13657157E-02 4.79781369E-02 1.11104454E-01 2.83551749E-05-2.63397511E-05
11 25 3.02115819E-01 6.12420079E-01-2.64118225E+00-3.78091988E-02-1.71348230E-01
11 26-2.11934142E-05-1.02056179E+00 2.51664561E+00 5.04041903E-04 5.93105926E-02
11 27-1.07285678E-01 4.79750853E-02 5.54512490E-02 9.30499280E-06-3.69842118E-05
11 28-3.87193463E-01-7.02826152E-01 5.53716195E-02-1.00614941E-01-2.32354281E-05
11 29 3.15422756E-01 4.54095845E-01-6.45641310E-02-3.34339584E-02 4.74479728E-06
11 30-1.05887951E-01-2.05210237E-01 1.12155928E+00-8.68787015E-02 9.17121635E-02
11 31 2.51360260E-05-8.22027595E-01-1.36637484E+00-1.02316401E-04 8.07366021E-02
11 32-1.23396787E-01 4.26601849E-02 1.20583788E-01 9.76746769E-06-4.49905768E-05
11 33-1.05610531E-01-2.04665436E-01 1.11835151E+00 3.73906588E-02-1.20782140E-01
11 34-2.27460952E-05-1.59153225E+00-4.69757399E-02 2.02833913E-04 1.45781738E-02
11 35-5.72187004E-02 4.26405266E-02 1.63468911E-01 2.79738801E-05-4.12089506E-05
11 36-3.87637659E-01-7.03292637E-01 6.06679868E-02-9.75470742E-02-2.23073607E-05
11 37 3.15831587E-01 4.54970341E-01 6.08198994E-02 4.00920518E-02-8.26561482E-07
11 38 3.15496040E-01 4.54356927E-01 6.45984755E-02 3.34445982E-02-2.50746026E-06
12  1 1.63106775E-01 3.19550082E-01-2.55332943E+00-1.29960785E-01 1.29356144E-01
12  2 3.70744976E-05-1.31620810E+00-1.23896082E+00-1.35514921E-05-2.01322154E-01
12  3 1.19907165E-01 8.14149884E-02-1.54835224E-01 2.12787408E-05 2.58007559E-05
12  4-2.73302310E-01-5.13140140E-01 5.29994854E+00 1.01949213E-01-2.38748952E-02
12  5-1.73817756E-05-2.16439960E+00 3.53436709E+00 8.02354027E-04-6.37409511E-02
12  6 5.55499762E-02 8.19097487E-03-2.41281671E-02 8.16039649E-06 1.25301823E-05
12  7 8.68211654E-05 1.79041141E-04-2.24587444E-04-1.88320344E-02-1.09710976E-02
12  8 1.36303381E-06 3.71671895E+00 2.17694730E+00-1.66797253E-04 4.23326125E-02
12  9-4.23463710E-02 1.37584560E-05-2.74772583E-02-5.07890709E-06-5.99388236E-06
12 10 1.20095718E-04 2.24455759E-04-2.73205941E-03-1.87721748E-02-1.10796707E-02
12 11 1.04134313E-06 3.71676327E+00 2.17703915E+00-1.58400497E-04-4.23713645E-02
12 12 4.23809642E-02-9.59973387E-06 2.74000146E-02 1.11903956E-05 8.59088073E-06
12 13-2.73270275E-01-5.13078252E-01 5.29978430E+00 2.90696053E-02 1.00583254E-01
12 14 1.12268423E-05 2.02382329E+00-3.61707495E+00-8.10486377E-04 9.21201546E-03
12 15-1.73799013E-02 8.16788582E-03-7.13780257E-02-9.14186317E-06 2.45460969E-06
12 16 1.62992209E-01 3.19319533E-01-2.55214792E+00 4.91873366E-02-1.76613133E-01
12 17-3.21839718E-05-1.72430860E+00-5.41462879E-01 1.47877279E-04-7.15144303E-02
12 18-9.92056143E-03 8.14349917E-02-2.38989609E-01-1.09840538E-05 1.87049993E-05
12 19-5.75748970E-01-1.13422966E+00-9.19168143E-02 9.78498863E-02 2.43080484E-05
12 20-1.35394124E-01-4.52125751E-01 4.32656454E-02 3.70827011E-02 2.01814005E-06
12 21 5.75910565E-01 1.13448820E+00 4.04022934E-02-1.28105369E-01-2.47622828E-05
12 22 2.73090327E-01 5.12715704E-01-5.29782609E+00 2.91460413E-02 1.00556951E-01
12 23 9.81329844E-06 2.02254021E+00-3.61590118E+00-8.09500457E-04-9.18329277E-03
12 24 1.73460239E-02-8.16273116E-03 7.13252338E-02 7.49244936E-06-1.60489998E-06
12 25 2.73118469E-01 5.12768895E-01-5.29804369E+00 1.01963192E-01-2.37879002E-02
12 26-1.80062753E-05-2.16397990E+00 3.53268812E+00 7.99009243E-04 6.36865346E-02
12 27-5.55017850E-02-8.18474957E-03 2.41297745E-02-5.22551964E-06-1.60616129E-05
12 28 5.75997096E-01 1.13464279E+00-9.19487701E-02 9.79181403E-02 2.47330651E-05
12 29-1.35371265E-01-4.52186593E-01 5.34730101E-02 1.95868673E-02-1.98278003E-06
12 30-1.63008952E-01-3.19358633E-01 2.55261786E+00-1.29923384E-01 1.29287455E-01
12 31 3.65765732E-05-1.31572712E+00-1.23801673E+00-1.66255457E-05 2.01253638E-01
12 32-1.19849851E-01-8.14037872E-02 1.54737648E-01-2.28882664E-05-2.69905001E-05
12 33-1.62905779E-01-3.19150607E-01 2.55157959E+00 4.91454210E-02-1.76545642E-01
12 34-3.20727637E-05-1.72330618E+00-5.41457789E-01 1.40697222E-04 7.14700426E-02
12 35 9.95430895E-03-8.14243516E-02 2.38873633E-01 1.23743785E-05-1.85655749E-05
12 36-5.75656320E-01-1.13408071E+00 4.03589683E-02-1.28046128E-01-2.59863042E-05
12 37 1.35221372E-01 4.51834809E-01 4.32303880E-02 3.70604685E-02 1.61489216E-06
12 38 1.35203226E-01 4.51898179E-01 5.34411809E-02 1.95651074E-02-7.75044264E-07
13  1-1.83869715E-01-3.57567717E-01 1.81152408E+00-1.72764769E-01 1.42211555E-02
13  2 2.35382751E-05 1.61914712E+00 1.54317509E+00 2.11567831E-05-7.82404411E-02
13  3 5.88441119E-02 1.93963291E-02 5.01402629E-02 2.32318233E-05 6.00883427E-07
13  4 1.77244547E-02 8.51130216E-02 3.84624907E+00 1.55542531E-01 2.98414564E-01
13  5 2.31659093E-05 1.16529057E+00 1.70757717E+00 9.37388235E-05-1.32365105E-01
13  6 1.41928875E-01-9.56377027E-03 1.18518838E-01 3.49985411E-05 8.75255832E-06
13  7-8.67758939E-05-1.64576004E-04-6.63577433E-04-2.90756713E-01-1.70155010E-01
13  8 1.21145954E-05 8.01135336E+00 4.68941174E+00-3.51783571E-04-5.75287428E-02
13  9 5.78099602E-02-2.81217484E-04 3.73125681E-02 1.35924266E-05 5.39368690E-06
13 10-1.09707055E-04-2.07165959E-04-1.18631925E-04 2.90750401E-01 1.70162768E-01
13 11-1.24398514E-05-8.01088906E+00-4.69001814E+00 3.46882430E-04-5.75377621E-02
13 12 5.78125365E-02-2.74774373E-04 3.73037169E-02 1.16046513E-05 1.65491608E-06
13 13-1.82243350E-02-8.61056689E-02-3.84419092E+00-3.36687463E-01 1.04616375E-02
13 14 4.45171234E-05-2.05834134E+00-1.83642351E-01 2.55811830E-04-1.63764928E-01
13 15 1.54670386E-01 9.09454185E-03 7.31652854E-02 4.20747343E-05 1.29620165E-05
13 16 1.83708996E-01 3.57248460E-01-1.81280159E+00 7.20008467E-02 1.57480480E-01
13 17 1.45948245E-05-2.13950145E+00-6.57046174E-01 1.79231418E-04-6.27468966E-02
13 18 8.25535770E-02-1.98066805E-02 4.13286597E-02 1.20514030E-05 1.13798779E-05
13 19 1.02021963E-01-1.51763519E-01-4.58796513E-02 3.41014028E-02 1.38157249E-05
13 20 3.78440031E-01 6.83359754E-01-2.89413246E-02-1.07220174E-01-1.13562061E-05
13 21-1.01827424E-01 1.52667066E-01 7.25453130E-03-5.67938633E-02-8.34517062E-06
13 22-1.82158198E-02-8.60911395E-02-3.84442472E+00 3.36696055E-01-1.04609458E-02
13 23-4.40424013E-05 2.05850101E+00 1.83774543E-01-2.45558307E-04-1.63760850E-01
13 24 1.54675170E-01 9.08568032E-03 7.31546586E-02 3.63436893E-05 1.39415188E-05
13 25 1.77270235E-02 8.51191478E-02 3.84620695E+00-1.55546102E-01-2.98420329E-01
13 26-2.33601703E-05-1.16553943E+00-1.70755963E+00-1.04949241E-04-1.32360542E-01
13 27 1.41915908E-01-9.55536587E-03 1.18523103E-01 3.79693903E-05 1.33866214E-05
13 28 1.02014219E-01-1.51789750E-01 4.58772004E-02-3.41007240E-02-1.30064425E-05
13 29-3.79026648E-01-6.83732629E-01 1.07786627E-01-2.71902382E-02-1.74337581E-05
13 30-1.83855594E-01-3.57537522E-01 1.81149510E+00 1.72753879E-01-1.42292107E-02
13 31-2.44262195E-05-1.61928101E+00-1.54300110E+00-2.97242168E-05-7.82301383E-02
13 32 5.88331307E-02 1.93970077E-02 5.01452482E-02 2.14908841E-05 8.97895443E-07
13 33 1.83688898E-01 3.57207483E-01-1.81263331E+00-7.19913856E-02-1.57473564E-01
13 34-1.41718552E-05 2.13937343E+00 6.57185314E-01-1.74863089E-04-6.27451306E-02
13 35 8.25532309E-02-1.98081004E-02 4.13260791E-02 1.13071413E-05 1.54323956E-05
13 36-1.01842693E-01 1.52622891E-01-7.25368218E-03 5.67918926E-02 8.10018786E-06
13 37 3.78427220E-01 6.83334376E-01 2.89395563E-02 1.07217925E-01 1.17189332E-05
13 38-3.79013869E-01-6.83706935E-01-1.07781910E-01 2.71935237E-02 1.86989118E-05
14  1 2.68639969E-01 5.53666947E-01-1.07659495E+00 1.71606602E-01 9.35413223E-02
14  2-7.22396670E-06 6.94919005E-02-2.46026833E+00-3.72643460E-04 6.23274363E-02
14  3-9.30307168E-02 3.07032805E-02-9.91843497E-03-6.34629837E-06-1.81604734E-05
14  4-1.52050648E-02 7.46626174E-03 3.32198889E+00 2.35966956E-02 1.01003921E-01
14  5 1.18310843E-05 3.59338280E+00 4.53513690E-01-3.97140337E-04 5.89681034E-02
14  6-2.11924160E-01 1.52956056E-01 8.77867209E-02 3.13681754E-05-6.84154311E-05
14  7-3.68123048E-01-7.03429328E-01 7.18630492E+00 9.73752031E-02-1.66417435E-01
14  8-3.86264958E-05-6.20177730E+00 1.05950121E+01 2.35234866E-03-1.49365201E-01
14  9 1.34477190E-02 1.35917482E-01-1.67625152E-01 2.37635706E-05-3.04120731E-06
14 10 3.68117896E-01 7.03419274E-01-7.18629327E+00 9.73904768E-02-1.66410857E-01
14 11-3.53230986E-05-6.20228997E+00 1.05947179E+01 2.39852243E-03 1.49367003E-01
14 12-1.34440223E-02-1.35922981E-01 1.67628478E-01-1.88491215E-05-4.90330152E-06
14 13 1.52147798E-02-7.42795338E-03-3.32041897E+00-9.95263752E-02 2.88276717E-02
14 14 1.65364522E-05-2.15302459E+00-2.91138885E+00-1.50722786E-04 8.22207206E-02
14 15 7.07753713E-02-1.52996092E-01-1.79300939E-01-6.62628215E-05 6.08433537E-05
14 16-2.68678048E-01-5.53736791E-01 1.07719563E+00-1.65577306E-01-1.03891407E-01
14 17 5.96222218E-06 2.11150598E+00-1.26444755E+00-4.68374992E-04 6.31712332E-02
14 18-3.24604636E-02-3.07107696E-02-7.13502289E-02-2.72294073E-05 1.07463123E-05
14 19-3.00612265E-01-5.93878003E-01 5.04276104E-03-1.38859945E-02-4.96456469E-06
14 20-3.32873850E-01-5.76931151E-01 3.76838482E-02 4.42760169E-02 7.03969615E-07
14 21-3.00875098E-01-5.93919819E-01 9.62689298E-03-1.11896375E-02-5.81430285E-06
14 22-1.52170324E-02 7.41975327E-03 3.32013649E+00-9.95024392E-02 2.88268531E-02
14 23 1.73850527E-05-2.15291436E+00-2.91140765E+00-1.46175270E-04-8.22296445E-02
14 24-7.07642256E-02 1.52993870E-01 1.79301730E-01 5.25965983E-05-6.11317889E-05
14 25 1.52070132E-02-7.45947969E-03-3.32181981E+00 2.35868232E-02 1.00988555E-01
14 26 1.16923971E-05 3.59327370E+00 4.53423103E-01-3.96672708E-04-5.89727805E-02
14 27 2.11935543E-01-1.52962763E-01-8.77828768E-02-2.46160820E-05 8.10096413E-05
14 28 3.00608453E-01 5.93863821E-01 5.04022643E-03-1.38925770E-02-3.88136728E-07
14 29 3.32806850E-01 5.76941265E-01-5.70398602E-02-1.12115491E-02 7.87588150E-06
14 30-2.68656868E-01-5.53700269E-01 1.07674795E+00 1.71620097E-01 9.35415792E-02
14 31-8.97082644E-06 6.93233230E-02-2.46034886E+00-3.82619283E-04-6.23255734E-02
14 32 9.30321265E-02-3.07065532E-02 9.92591567E-03 5.01341381E-06 2.23968965E-05
14 33 2.68686506E-01 5.53755104E-01-1.07722422E+00-1.65584339E-01-1.03902353E-01
14 34 7.35247431E-06 2.11164401E+00-1.26439743E+00-4.65167957E-04-6.31738571E-02
14 35 3.24665729E-02 3.07072842E-02 7.13532006E-02 2.30981714E-05-5.29675074E-06
14 36 3.00872133E-01 5.93935415E-01 9.62383067E-03-1.11882026E-02 1.08542566E-06
14 37 3.32893202E-01 5.76973979E-01 3.76860488E-02 4.42799815E-02 2.10302664E-06
14 38-3.32836786E-01-5.76987282E-01-5.70454745E-02-1.12100175E-02 6.87055312E-06
15  1-5.71029559E-06-1.14874762E-05 4.48279731E-05 1.01464512E-05-1.54271149E-05
15  2 9.32922527E-02-1.89502150E-05 8.64384416E-05-1.91296850E-01-3.35260536E-05
15  3-3.12854947E-05 6.48115483E-05 3.78241601E-05-1.44890775E-01 1.26473546E-01
15  4 2.23539600E-06 3.79665332E-06-6.61371914E-05 1.38612266E-06-6.17184942E-07
15  5 5.42546810E-03 3.99260626E-05-1.19784154E-04 6.34338688E-01 4.54297067E-05
15  6-9.84459138E-05 5.30162071E-05 2.18757407E-05 2.03044946E-01 3.97952577E-01
15  7 3.92244545E-06 7.33200650E-06-7.77833524E-05-1.42903999E-05 1.65680137E-05
15  8-1.00966330E-01-9.45175853E-05 6.90337960E-05-1.42629199E+00 2.60252561E-05
15  9 4.71544692E-05-7.31797253E-05-3.64174619E-05 1.07384877E-01-1.83330403E-01
15 10-6.65978333E-06-1.26725735E-05 1.04972535E-04 1.26864123E-05-1.03508246E-05
15 11 1.01001835E-01 2.43130476E-04-3.78969316E-04 1.42643431E+00 2.36595295E-05
15 12 4.47683441E-05-6.84278736E-05-4.31303318E-05 1.07328325E-01-1.83239911E-01
15 13 9.96338529E-07 1.91059816E-06 1.55030226E-05-1.58242793E-06 4.34536491E-08
15 14-5.46676103E-03-5.74500730E-05 1.44258713E-04-6.34373878E-01-1.04360788E-04
15 15-6.65068889E-06 1.11011477E-04 7.32469371E-05-4.46372223E-01 1.76765918E-02
15 16 5.04357380E-06 1.02178727E-05-2.70809128E-05-9.02005509E-06 1.74347670E-05
15 17-9.32797989E-02-1.45899980E-05-2.13439864E-06 1.91344652E-01-1.19796071E-05
15 18-4.67653998E-05 5.87450069E-05 3.29477683E-05-3.93683482E-02 1.88310429E-01
15 19 3.95612899E-06 8.74427672E-06-2.04421279E-05 2.53781078E-05-1.57137767E-01
15 20 8.24875840E-06 1.42971230E-05 4.51569114E-06-8.11876340E-06 4.30079668E-02
15 21 1.96960438E-06 1.92923148E-06-2.12047172E-05 2.38905177E-05-1.57235978E-01
15 22 2.25700550E-06 4.02091650E-06-7.75885336E-05 1.86456030E-06-1.49087912E-06
15 23 5.43270538E-03 1.14618825E-04-6.55745613E-05 6.34214073E-01-1.00012318E-04
15 24-3.94195849E-06 1.03954276E-04 6.70054121E-05-4.46307264E-01 1.76081977E-02
15 25-1.64007211E-06-2.31565766E-06 8.83154448E-05-1.37241247E-06-2.02403840E-06
15 26-5.45720190E-03-1.21953816E-04 8.52633721E-05-6.34479061E-01 4.63587185E-05
15 27-1.04655336E-04 5.82966173E-05 2.05722187E-05 2.03020081E-01 3.98048895E-01
15 28-2.03344782E-06-9.44044889E-06 1.95404197E-05-2.40532963E-05 1.57197022E-01
15 29-3.85494072E-06-1.16457123E-05-5.03450453E-06 6.55581848E-06-4.30656422E-02
15 30 4.05921832E-06 8.24664163E-06-3.68428398E-05-1.31762330E-05 1.29263802E-05
15 31-9.32729291E-02 3.62928372E-05 7.89241456E-06 1.91359921E-01-3.15670433E-05
15 32-3.32798083E-05 6.48468515E-05 3.89905651E-05-1.44975479E-01 1.26489005E-01
15 33-5.42316318E-06-1.09976395E-05 3.63929744E-05 1.48518376E-05-1.31734075E-05
15 34 9.32990271E-02-6.80355339E-05 3.87455748E-05-1.91263839E-01-7.40926963E-06
15 35-5.00290832E-05 5.74383529E-05 2.99926823E-05-3.94084663E-02 1.88228040E-01
15 36-7.71896692E-06-9.32331383E-06 1.73541887E-05-2.44054963E-05 1.57283153E-01
15 37-5.93632159E-06-8.66880034E-06-6.88856859E-06 5.87221361E-06-4.30599354E-02
15 38 5.32111316E-06 1.08628851E-05 6.47863756E-06-6.28281009E-06 4.30116135E-02
16  1 2.09767453E-07 3.66227400E-07-1.17193424E-05-8.18388220E-06 8.53660734E-06
16  2-6.08205186E-02-3.62944053E-05 2.80497559E-05-2.34294325E-01-6.62207165E-05
16  3-5.76065916E-06 7.19813757E-05 4.73003665E-05-2.87919420E-01 3.06060966E-02
16  4-6.60655477E-07-7.96646960E-07 2.34079457E-05 1.30560302E-05-1.48599426E-05
16  5 1.04586322E-01 6.31855195E-05-6.34930221E-05 4.91111971E-01-2.00976930E-05
16  6-7.44891424E-05 9.45868354E-05 5.10856499E-05-8.39745678E-02 3.01921091E-01
16  7 1.06204065E-06 1.95612724E-06-2.42783234E-05-1.65095050E-05 1.64387809E-05
16  8-1.13764819E-01-4.98518956E-05 7.02845539E-05-4.67054695E-01-3.63386328E-05
16  9-7.59958463E-05 1.12334479E-04 6.25038408E-05-1.69811132E-01 2.89976696E-01
16 10 1.68780850E-06 3.13426947E-06-1.80108656E-05-1.69223079E-05 1.61317734E-05
16 11-1.13732339E-01-2.54098375E-05 6.44844590E-05-4.66614350E-01 3.68339269E-05
16 12 7.58361319E-05-1.12670059E-04-6.13203948E-05 1.69846898E-01-2.90031620E-01
16 13-1.06428156E-06-1.38436200E-06 3.66870059E-05 1.59439499E-05-1.61760162E-05
16 14 1.04594142E-01 7.79291534E-05-6.60151291E-05 4.90938711E-01 5.27276556E-05
16 15 5.62549900E-05-1.08982646E-04-6.43604896E-05 2.22064841E-01-2.20975801E-01
16 16-1.26914690E-06-2.56925226E-06 9.69739495E-06-8.83338507E-06 8.97907147E-06
16 17-6.08565993E-02-2.50069395E-05 3.24643228E-05-2.34271308E-01-2.41832160E-05
16 18 6.67365650E-05-4.25533490E-05-1.98361521E-05-1.14230792E-01-2.65977090E-01
16 19 1.63598955E-06 2.01633692E-06-2.14398857E-05 2.70382010E-05-1.73508162E-01
16 20-2.70191419E-06-1.64330695E-06 2.28177667E-05-2.44250667E-05 1.67209782E-01
16 21-2.49693529E-06 1.25994085E-06-2.22253063E-05 2.60250234E-05-1.73522904E-01
16 22 3.79209430E-07 4.24679930E-07-7.98104169E-06 1.46311266E-05-1.68158190E-05
16 23 1.04594670E-01 6.32376134E-05-7.24262685E-05 4.91135928E-01-4.97615317E-05
16 24-5.88162791E-05 1.08577811E-04 6.28195135E-05-2.22206922E-01 2.20980575E-01
16 25 3.68200744E-07 3.80880053E-07-8.56344071E-06 1.25917368E-05-1.44480224E-05
16 26 1.04583527E-01 5.57600704E-05-7.22483880E-05 4.90917105E-01 1.86649391E-05
16 27 7.66285468E-05-9.52934860E-05-4.94502001E-05 8.40384771E-02-3.01800260E-01
16 28-4.45667262E-06-2.18895603E-06-2.16173092E-05 2.64359620E-05-1.73456865E-01
16 29-9.44083448E-07 2.41729888E-06 2.23746105E-05-2.37082461E-05 1.67213104E-01
16 30 1.53908925E-06 3.11676221E-06-2.19073056E-06-9.60480095E-06 8.99617340E-06
16 31-6.08513092E-02-3.04699792E-05 4.11688051E-05-2.34236188E-01 6.39487639E-05
16 32 7.05235014E-06-7.10011140E-05-4.88467277E-05 2.87871661E-01-3.05702228E-02
16 33 7.31601466E-07 1.58351343E-06 3.45180069E-06-8.36775713E-06 8.57773504E-06
16 34-6.08278360E-02-3.12331448E-05 3.70209117E-05-2.34330453E-01 2.47554290E-05
16 35-6.84399989E-05 4.36845700E-05 1.65173450E-05 1.14216693E-01 2.66036312E-01
16 36 1.17527421E-06-3.05369001E-07-2.15618439E-05 2.57398590E-05-1.73477659E-01
16 37 7.62643868E-07-1.67358867E-06 2.22479186E-05-2.57434795E-05 1.67198900E-01
16 38 7.08596388E-07-3.57958353E-08 2.22253339E-05-2.49870777E-05 1.67226522E-01
17  1-2.16603633E-02-3.83683057E-02-6.79388012E-01-1.74244737E-01 2.18779832E-02
17  2 2.76956038E-05-2.66559447E-01-3.21287782E-01-9.43714946E-06-5.46349192E-02
17  3 1.20454651E-01-6.58197317E-02 2.00542134E-01 3.05026873E-05 7.38995043E-06
17  4-9.09717660E-02-1.21625061E-01 2.89990849E+00 9.49050628E-02 1.14237745E-01
17  5 2.95517827E-06-5.93911456E-01 1.28804971E+00 2.61848640E-04-1.98373778E-02
17  6 1.34200389E-01-1.14363011E-01-2.05324360E-01-4.21514028E-05 6.74088165E-05
17  7 5.12227489E-05 1.25236128E-04 2.33690981E-05-2.23223131E-01-1.30650221E-01
17  8 9.95619568E-06 2.61782028E+00 1.53240379E+00-1.19032379E-04 2.95722073E-01
17  9-2.95654144E-01-6.79288071E-05-1.91619107E-01-7.22277569E-05-2.97649141E-05
17 10-4.16811796E-05-1.07592825E-04-1.50430798E-04-2.23225445E-01-1.30644864E-01
17 11 1.13654168E-05 2.61780498E+00 1.53234599E+00-1.06840377E-04-2.95729328E-01
17 12 2.95652467E-01 7.68613256E-05 1.91613994E-01 7.13099764E-05 2.46344162E-05
17 13-9.09340547E-02-1.21530978E-01 2.90084578E+00 1.46106191E-01 2.68268585E-02
17 14-1.65481527E-05 8.32819317E-01-1.14800284E+00-2.89791898E-04-5.43983535E-02
17 15 1.68771554E-01-1.14373200E-01-1.82919461E-01-4.15601120E-05 7.32673993E-05
17 16-2.16193334E-02-3.82672992E-02-6.79244511E-01-6.61344249E-02-1.62660167E-01
17 17-1.59334094E-05-4.11108858E-01-7.57205368E-02 4.42867820E-05 2.26759056E-01
17 18-1.60921929E-01-6.58371270E-02 1.81432741E-02-4.12698591E-05-1.39286963E-05
17 19 1.84326647E-01-4.20158192E-01 1.49610166E-01 3.71979100E-02-1.30588439E-05
17 20-2.50464485E-01-2.02410842E-02 1.58041645E-02 1.12661894E-01 1.29883694E-05
17 21-1.84219272E-01 4.20232572E-01 1.05640026E-01 1.12288958E-01 6.08875406E-06
17 22 9.09382702E-02 1.21540286E-01-2.90078677E+00 1.46104033E-01 2.68302934E-02
17 23-1.58270138E-05 8.32819460E-01-1.14800395E+00-2.80982035E-04 5.43948232E-02
17 24-1.68771033E-01 1.14376210E-01 1.82923078E-01 3.39614954E-05-7.38226978E-05
17 25 9.09721677E-02 1.21625716E-01-2.89982464E+00 9.49035544E-02 1.14234943E-01
17 26 4.53336416E-06-5.93952249E-01 1.28800683E+00 2.67321624E-04 1.98391962E-02
17 27-1.34204067E-01 1.14364871E-01 2.05323576E-01 4.57548729E-05-6.93656125E-05
17 28-1.84328927E-01 4.20153064E-01 1.49611560E-01 3.72035332E-02-9.61615899E-06
17 29-2.50599491E-01-2.04065110E-02 1.05982229E-01-4.13060889E-02-1.97468958E-05
17 30 2.16684134E-02 3.83838263E-02 6.79363172E-01-1.74240237E-01 2.18739492E-02
17 31 2.55136438E-05-2.66590082E-01-3.21232486E-01-1.70720497E-05 5.46280649E-02
17 32-1.20457573E-01 6.58295086E-02-2.00542600E-01-2.97810240E-05-6.20893659E-06
17 33 2.16248073E-02 3.82775359E-02 6.79265070E-01-6.61368059E-02-1.62654042E-01
17 34-1.52998961E-05-4.11077958E-01-7.56923710E-02 4.36455919E-05-2.26764426E-01
17 35 1.60917776E-01 6.58466499E-02-1.81492044E-02 3.92078876E-05 1.84282402E-05
17 36 1.84217366E-01-4.20233280E-01 1.05634545E-01 1.12289162E-01 4.57886962E-06
17 37 2.50463088E-01 2.02310877E-02 1.58081967E-02 1.12660376E-01 1.70356619E-05
17 38 2.50594536E-01 2.03944175E-02 1.05982132E-01-4.13038052E-02-1.97037699E-05
18  1-1.20861975E-02-2.65568447E-02-1.05706033E-01 1.44746025E-01-1.17507707E-01
18  2-2.27077540E-05-2.12940943E-01 5.41820672E-01 2.08036779E-04-2.03661438E-01
18  3 1.69661150E-01 3.40002883E-02-3.60788422E-02 4.31387942E-05 5.94020279E-05
18  4 1.29125263E-01 2.66825211E-01-1.05949954E+00-1.57920435E-01-2.64820157E-02
18  5 1.10330909E-05-1.44502253E-01-4.76162141E-01-1.25554145E-04-2.12646856E-01
18  6 2.27661159E-01-1.50143032E-02 2.69196216E-02 6.78886074E-05 2.38213859E-05
18  7-8.27272098E-02-1.61636763E-01 1.95408349E+00-1.73561721E-01 2.96349009E-01
18  8 5.25551179E-05 6.45429766E-01-1.10121878E+00-1.73415904E-04 7.14634129E-02
18  9-1.65642311E-01 9.41788986E-02 2.43881494E-01 5.73633514E-05-1.05138718E-04
18 10-8.27252237E-02-1.61632328E-01 1.95407444E+00 1.73555714E-01-2.96353239E-01
18 11-5.26737027E-05-6.45417799E-01 1.10122904E+00 1.77661654E-04 7.14581177E-02
18 12-1.65635551E-01 9.41774337E-02 2.43886319E-01 5.67459541E-05-1.02880562E-04
18 13 1.29100865E-01 2.66762078E-01-1.05992390E+00-1.00404244E-01-1.24728463E-01
18 14 1.61339162E-07-4.86149056E-01 1.06457184E-01 1.55111469E-04 1.42143002E-01
18 15-1.27196278E-01-1.49467234E-02-2.02838604E-01-5.77044326E-05-2.69310394E-05
18 16-1.20260056E-02-2.64258665E-02-1.06293732E-01-3.15960860E-02 1.83656643E-01
18 17 1.84186964E-05 3.68245817E-01-4.50870055E-01-2.15191146E-04 5.35301122E-02
18 18-8.75119003E-02 3.39817882E-02-2.02809988E-01-6.64972813E-05 1.09758617E-05
18 19-9.59721296E-02-1.97674886E-03 8.90790678E-02 1.10365308E-01 2.50917698E-05
18 20 4.05221418E-02 1.29220910E-01 1.48391223E-01-6.71384287E-02-7.93888824E-05
18 21-9.62078768E-02-2.10360283E-03-1.39836253E-01-2.36467454E-02 3.41958775E-05
18 22 1.29102965E-01 2.66765865E-01-1.05997064E+00 1.00414359E-01 1.24734604E-01
18 23-3.21008625E-07 4.86092355E-01-1.06522027E-01-1.54149656E-04 1.42148561E-01
18 24-1.27200628E-01-1.49479332E-02-2.02843764E-01-5.64987024E-05-2.72934557E-05
18 25 1.29124897E-01 2.66823511E-01-1.05951268E+00 1.57929884E-01 2.64889807E-02
18 26-1.17471712E-05 1.44424175E-01 4.76152680E-01 1.21078187E-04-2.12652178E-01
18 27 2.27666138E-01-1.50139593E-02 2.69190444E-02 6.44149722E-05 2.44474579E-05
18 28-9.59696871E-02-1.96746911E-03-8.90672777E-02-1.10364077E-01-2.50303982E-05
18 29 4.06219674E-02 1.29188475E-01 1.40222674E-02 1.62257531E-01 7.17132767E-05
18 30-1.20851225E-02-2.65536566E-02-1.05626828E-01-1.44750134E-01 1.17508810E-01
18 31 2.39559477E-05 2.12937589E-01-5.41795650E-01-2.02574751E-04-2.03666550E-01
18 32 1.69670109E-01 3.39964412E-02-3.60739330E-02 3.97662024E-05 5.75348480E-05
18 33-1.20281556E-02-2.64297825E-02-1.06202435E-01 3.15959432E-02-1.83660848E-01
18 34-1.89497778E-05-3.68241778E-01 4.50833457E-01 2.10846919E-04 5.35354387E-02
18 35-8.75172675E-02 3.39818287E-02-2.02812126E-01-6.54903841E-05 8.07440069E-06
18 36-9.62158263E-02-2.11326054E-03 1.39843523E-01 2.36554734E-02-3.09961180E-05
18 37 4.05022756E-02 1.29207945E-01-1.48395923E-01 6.71455968E-02 7.65583051E-05
18 38 4.06069086E-02 1.29184131E-01-1.40223218E-02-1.62260650E-01-6.93454582E-05
19  1-2.52089353E-06-4.67351944E-06 8.98420317E-05-6.54159388E-06 9.18755265E-07
19  2 9.51569264E-02 1.44434259E-04-1.48121791E-04 7.19394359E-01 4.76991376E-05
19  3-8.18133217E-05 3.41141841E-05 2.11276887E-05 8.43794269E-02 2.27490877E-01
19  4-1.48615660E-05-3.19754165E-05 5.15422083E-06 1.43226718E-05 4.99514194E-06
19  5-3.90209064E-02-4.09102240E-05 9.70907197E-05-5.39701840E-01 8.17161749E-05
19  6-5.69875042E-06-7.60174245E-05-5.06484830E-05 2.33788005E-01-1.02586416E-01
19  7 1.24774127E-05 2.43747288E-05-2.98600118E-04 1.24786596E-05-2.30539800E-05
19  8-1.02902650E-01-1.34949890E-04-3.51537331E-05 5.43308166E-01 1.62965837E-05
19  9 7.69296772E-05-9.32262609E-05-7.56638737E-05 1.18836812E-01-2.02890932E-01
19 10 1.04955409E-05 2.06419807E-05-2.41869059E-04-1.14562626E-05 2.52171543E-05
19 11 1.02903579E-01 1.53421654E-04-2.25639125E-05-5.43306728E-01 1.76903371E-05
19 12 7.44822998E-05-9.21726369E-05-7.72735065E-05 1.18835177E-01-2.02890389E-01
19 13-2.16758266E-05-4.39396964E-05 2.76092409E-04 2.08554649E-05 1.09628928E-05
19 14 3.90319134E-02 1.80261747E-04-1.20809183E-04 5.39788380E-01-2.37780863E-05
19 15 8.15564626E-05-5.77783763E-05-3.44332419E-06-2.49431173E-02-2.54123321E-01
19 16 5.49895471E-06 1.12718714E-05-5.35304207E-05-7.62913903E-06-1.01407964E-05
19 17-9.51603379E-02-1.83882690E-04 1.66901549E-04-7.19433770E-01-6.26564745E-05
19 18 2.05364246E-06 6.06028320E-05 6.69777276E-05-2.39716015E-01 3.77417152E-02
19 19 1.25465029E-05 1.37071452E-05 7.29452925E-06-3.72884821E-05 1.41511491E-01
19 20-3.46134593E-06-1.15705533E-05-6.80034728E-05 6.17455980E-05-3.58577872E-01
19 21 1.53068718E-05-7.08801351E-06 3.68778966E-05-1.72704056E-05 1.41443549E-01
19 22-2.36403487E-05-4.76988803E-05 2.94186589E-04-2.12402793E-05-1.17282014E-05
19 23-3.90338182E-02-1.73561287E-04 1.53820831E-04-5.39808982E-01-2.42970482E-05
19 24 8.55058227E-05-6.12087745E-05-4.65687437E-06-2.49472790E-02-2.54129849E-01
19 25-1.29091458E-05-2.76513337E-05 1.64001503E-05-1.62325283E-05-7.22921007E-06
19 26 3.90223987E-02 2.97578945E-05-9.44758533E-05 5.39722984E-01 8.08756104E-05
19 27-6.85503937E-06-7.40205711E-05-5.17424315E-05 2.33801344E-01-1.02583557E-01
19 28 1.21576209E-05 6.57765796E-06-8.49713104E-06 3.69552395E-05-1.41498037E-01
19 29-7.10680782E-06-2.45405956E-05 4.54149189E-05-7.37284165E-05 3.58520742E-01
19 30-8.86566279E-07-1.21553200E-06 8.93479012E-05 7.08081649E-06-1.82058574E-06
19 31-9.51609424E-02-1.45616972E-04 1.52926787E-04-7.19427891E-01 4.79232450E-05
19 32-8.37352261E-05 3.58119811E-05 2.14775552E-05 8.43829210E-02 2.27503133E-01
19 33 5.43807620E-06 1.10194882E-05-7.60634727E-05 8.58377961E-06 1.18021254E-05
19 34 9.51643090E-02 1.85684705E-04-1.59889379E-04 7.19466373E-01-6.03386291E-05
19 35 6.25339336E-07 5.97132898E-05 6.73897719E-05-2.39727072E-01 3.77422437E-02
19 36 1.33215505E-05-8.82805259E-06-3.83041412E-05 1.51456366E-05-1.41458906E-01
19 37-3.98172543E-06-1.16082786E-05 6.69987007E-05-6.38721820E-05 3.58589585E-01
19 38-7.21074865E-06-2.39183459E-05-4.55830391E-05 7.54701333E-05-3.58534917E-01
20  1-9.74301277E-07-1.71850489E-06 2.44265765E-05-1.21403787E-05 1.55451059E-05
20  2-1.06859245E-01-9.11604334E-05 1.10052283E-04-7.03999955E-01-4.14277077E-06
20  3 7.66232166E-05-7.24804458E-05-3.57475189E-05-1.46958699E-02-2.87638464E-01
20  4 9.73308937E-07 1.91553705E-06-1.32498753E-05 1.69196603E-06-3.53425405E-06
20  5 1.83395837E-02 7.06956964E-05-7.08263140E-05 4.34969799E-01-5.44480947E-05
20  6 1.05803817E-05 4.38677130E-05 3.03890320E-05-2.34393776E-01-3.44159247E-02
20  7-6.13890156E-06-1.22775932E-05 9.06899048E-05 1.60485095E-08 5.93117033E-07
20  8-1.27156120E-06-1.83884327E-05 3.82351325E-05 1.32782132E-05 1.45557589E-05
20  9-9.32146783E-06-5.23429111E-06-3.73822219E-06 6.39995600E-02 3.74852683E-02
20 10 4.01053365E-06 8.02928948E-06-6.36113759E-05 7.63924094E-07-1.84696285E-06
20 11-7.95168324E-06-1.83232818E-05 5.37011851E-05 2.37203250E-05-1.38117287E-05
20 12 9.30154455E-06 4.51018418E-06 6.16151469E-06-6.40116691E-02-3.74718799E-02
20 13-5.17623802E-07-7.68245473E-07 1.50542505E-05-3.44052557E-06 1.32132808E-06
20 14-1.83320783E-02-5.39968445E-05 4.53596246E-05-4.35025884E-01 3.44504749E-05
20 15-4.90744286E-05 1.46239537E-05 2.70978245E-06 1.44713615E-01 1.87610279E-01
20 16 5.42695174E-07 8.18851596E-07-2.47623938E-05 1.31193835E-05-1.59803906E-05
20 17 1.06857884E-01 8.60971858E-05-1.07385835E-04 7.04005945E-01 5.93623282E-05
20 18 3.22571541E-05-9.16194823E-05-5.63102605E-05 2.58054168E-01-1.27979233E-01
20 19-5.84689368E-06-8.16202000E-06 3.19501891E-05-3.38619580E-05 2.35317521E-01
20 20-2.42014016E-06-7.63619164E-08 4.31410021E-05-4.83170968E-05 3.23375588E-01
20 21-1.48905267E-06-1.97849372E-06-3.28274944E-05 3.39247078E-05-2.35290318E-01
20 22 2.52972251E-06 4.97929997E-06-4.16151010E-05-3.41660663E-06 2.59739586E-06
20 23-1.83304220E-02-4.61224309E-05 2.89383567E-05-4.35005547E-01-3.17769629E-05
20 24 4.91008773E-05-1.73239143E-05-4.58843730E-06-1.44710293E-01-1.87594850E-01
20 25-8.02911208E-07-1.58788047E-06 1.76571111E-05 3.62371792E-06-2.16155193E-06
20 26 1.83406002E-02 8.94761555E-05-7.22358759E-05 4.34960428E-01 5.33869545E-05
20 27-1.05526407E-05-4.28343138E-05-3.04797453E-05 2.34384678E-01 3.44195591E-02
20 28 1.67808983E-06 5.24194400E-06 3.18308018E-05-3.45512733E-05 2.35318987E-01
20 29 5.63394990E-07-4.03289445E-07-4.22607855E-05 4.92390017E-05-3.23290110E-01
20 30 3.37906384E-06 6.17853560E-06-7.14153789E-05-1.33363311E-05 1.71776258E-05
20 31-1.06853506E-01-7.47005147E-05 1.24137357E-04-7.03976622E-01 3.01470031E-06
20 32-7.73871976E-05 7.43724973E-05 3.38601166E-05 1.46997521E-02 2.87630415E-01
20 33-3.21342965E-06-5.98358481E-06 6.28941429E-05 1.36242755E-05-1.74674762E-05
20 34 1.06851676E-01 5.69185772E-05-1.03857010E-04 7.03976730E-01-5.74677734E-05
20 35-3.31402829E-05 9.06080564E-05 5.41210294E-05-2.58043839E-01 1.27975194E-01
20 36 4.11961991E-06 4.86178952E-06-3.12092562E-05 3.41455513E-05-2.35297053E-01
20 37 3.22082424E-06-3.19136517E-06 4.04948901E-05-4.93801772E-05 3.23355882E-01
20 38 1.55317935E-06 7.13941149E-06-4.09145303E-05 4.76273677E-05-3.23272396E-01
21  1 6.82086252E-06 1.36746561E-05-8.87034471E-05-8.87724212E-06 1.12378589E-05
21  2-5.18826966E-02-4.45510241E-05-1.75369173E-05-1.90085069E-01-5.50477514E-05
21  3-1.33567493E-05 6.84045007E-05 4.32288348E-05-2.51062288E-01 3.13472505E-02
21  4-3.76888002E-06-7.71255790E-06 9.51935144E-05 2.51999725E-05-2.33846832E-05
21  5 1.66120133E-01 1.04302480E-05-9.22493495E-06 3.72123162E-01-8.08879959E-06
21  6-2.63663122E-05 3.44551118E-05 1.48708571E-05-4.30924132E-02 8.79735804E-02
21  7 3.77843527E-06 7.64933024E-06-3.90006142E-05-5.05486960E-06-2.06981656E-06
21  8 1.91125827E-05 7.87747043E-05 2.80819667E-05 1.41407513E-04 9.18772005E-05
21  9-6.12344333E-05-3.06427671E-05-3.05511146E-05 4.06405196E-01 2.37946736E-01
21 10 1.02214802E-06 2.07758348E-06 1.09269343E-06-1.78960798E-06-7.58914479E-07
21 11-2.08776167E-05-7.67769743E-05-6.12772746E-05-1.49027152E-04 9.02423841E-05
21 12-6.03519119E-05-2.98904722E-05-3.01013587E-05 4.06408426E-01 2.37943948E-01
21 13 1.46710787E-06 1.92424446E-06-8.72359804E-05 2.39012465E-05-2.13549695E-05
21 14 1.66141185E-01 1.92785716E-05-3.38372514E-05 3.72210163E-01 8.16671491E-06
21 15 2.31246827E-05-3.12913976E-05-1.78532275E-05 5.57770991E-02-8.06084854E-02
21 16-5.33592852E-07-3.04572828E-07 6.33979632E-05-4.96037468E-06 4.92429595E-06
21 17-5.18532944E-02 5.54029040E-06 3.44866685E-05-1.90022911E-01-2.20551790E-05
21 18 5.97550696E-05-3.76998906E-05-1.19876768E-05-9.54706989E-02-2.34339934E-01
21 19-1.69444812E-06-3.95181343E-06 4.94184135E-05-5.74368196E-05 3.73501027E-01
21 20-1.51459173E-06-1.04419715E-05 6.74189550E-06-8.77801029E-06 7.91616628E-02
21 21 6.11642618E-06 1.16090642E-05-4.69793998E-05 5.46379828E-05-3.73518142E-01
21 22 8.43797100E-07 1.90782342E-06-6.15627069E-05-1.91788710E-05 2.72660949E-05
21 23-1.66141184E-01-4.10212805E-05 3.10910035E-05-3.72211575E-01 1.50674698E-05
21 24 1.93570688E-05-3.44245386E-05-1.96891570E-05 5.57704054E-02-8.06107900E-02
21 25-4.11555939E-06-7.14023691E-06 1.12431926E-04-1.78340292E-05 2.46564462E-05
21 26-1.66120310E-01-4.52095663E-05 5.95719877E-06-3.72116393E-01-1.16051433E-05
21 27-1.96353518E-05 3.12404951E-05 1.90302821E-05-4.30942944E-02 8.79708359E-02
21 28 9.11390753E-07-7.43416204E-06-4.76106850E-05 5.55183714E-05-3.73495512E-01
21 29 5.43831257E-07 5.74013535E-06 9.84234360E-06-1.66642276E-05 7.91296610E-02
21 30 1.47791809E-06 2.34100687E-06-5.37898352E-05 6.29902478E-06-7.00643361E-06
21 31 5.18834545E-02 5.08566664E-05-4.09298664E-07 1.90077427E-01-5.91962290E-05
21 32-4.34634087E-06 6.35425699E-05 3.90350671E-05-2.51063942E-01 3.13528065E-02
21 33-4.31548614E-06-8.92253777E-06 5.49443071E-05 8.28191432E-06-9.18486053E-06
21 34 5.18551869E-02-1.60389841E-06-2.70373015E-05 1.90029523E-01-2.00515927E-05
21 35 6.21844392E-05-4.21328465E-05-1.98034512E-05-9.54747185E-02-2.34342195E-01
21 36-9.53260582E-07 9.30777462E-06 4.71626558E-05-5.19475522E-05 3.73518209E-01
21 37-3.13055934E-06-8.84886348E-06-1.54058864E-05 1.41763319E-05-7.91553468E-02
21 38-3.43635124E-07 4.31341551E-06-9.84044868E-06 7.92485680E-06-7.91280883E-02
22  1-1.76769960E-01-3.79220638E-01 5.99107657E-01 2.54913686E-02-1.55749940E-01
22  2-2.71284497E-05-1.33783691E-01 3.28232298E-01 6.46832540E-05-1.52047313E-01
22  3 3.07654555E-01-1.55607241E-01-3.39948836E-02-8.70791723E-06 8.47183154E-05
22  4 2.92985046E-02 1.08489340E-01 5.90686693E-01-2.17539584E-01-6.40272429E-04
22  5 3.08425293E-05 8.66274227E-01 2.56780283E-01-7.16091458E-05-1.04437288E-01
22  6 2.16209475E-01-1.11772187E-01 8.92642532E-02 1.20856171E-05 4.46435421E-05
22  7-1.84048358E-05-4.26662578E-05 8.77988383E-05 1.22799437E-01 7.18858171E-02
22  8-5.31365865E-06 5.85512564E-01 3.43403228E-01-2.76189426E-05 1.86189466E-02
22  9-1.85929981E-02-2.59485491E-05-1.20021810E-02 1.87450005E-06 1.59919066E-06
22 10 1.09873231E-05 2.82019426E-05 1.72403940E-05 1.22804386E-01 7.18804446E-02
22 11-5.23334732E-06 5.85490203E-01 3.43465346E-01-2.24845741E-05-1.86153905E-02
22 12 1.85917433E-02 2.36472148E-05 1.20038804E-02 9.93192531E-06 5.19228070E-06
22 13 2.93745418E-02 1.08645235E-01 5.89910952E-01-1.06947725E-01-1.89448882E-01
22 14-1.17810122E-05 6.47532958E-01 6.29545099E-01 1.16571832E-05 2.05374660E-01
22 15-9.36757329E-02-1.11698927E-01-1.11404013E-01-6.59869482E-05 1.68072786E-05
22 16-1.76814919E-01-3.79322886E-01 5.99211740E-01-1.23376539E-01 9.83903039E-02
22 17 2.98648571E-05 2.21047722E-01-2.77143645E-01-7.28290093E-05 1.72425756E-01
22 18-1.68021504E-02-1.55623606E-01-2.44234393E-01-8.73771228E-05 5.27870125E-05
22 19 2.12499772E-01-1.72235794E-02-3.02437990E-02 2.25872262E-03 1.13321738E-05
22 20-1.29284278E-01 7.16466610E-02 2.82380539E-01-1.03436153E-01-5.17480445E-05
22 21-2.12685725E-01 1.71546342E-02-1.29231567E-02-2.75145658E-02-7.12003243E-06
22 22-2.93741407E-02-1.08643796E-01-5.89924030E-01-1.06948196E-01-1.89444681E-01
22 23-1.74918948E-05 6.47576284E-01 6.29548444E-01 4.97449834E-06-2.05366774E-01
22 24 9.36690024E-02 1.11697771E-01 1.11404492E-01 6.50333804E-05-1.87583548E-05
22 25-2.93021433E-02-1.08495866E-01-5.90666432E-01-2.17537829E-01-6.42031059E-04
22 26 2.50240933E-05 8.66358464E-01 2.56817052E-01-8.27846379E-05 1.04442035E-01
22 27-2.16207867E-01 1.11765832E-01-8.92623148E-02-1.44562699E-05-4.33060701E-05
22 28-2.12499313E-01 1.72249535E-02-3.02459376E-02 2.25769962E-03 5.51462823E-07
22 29-1.29224050E-01 7.16566955E-02 4.79447589E-02 2.96837787E-01 3.86909827E-05
22 30 1.76763661E-01 3.79204615E-01-5.99233893E-01 2.54870074E-02-1.55736462E-01
22 31-2.54441986E-05-1.33742113E-01 3.28181292E-01 7.31279548E-05 1.52049974E-01
22 32-3.07656473E-01 1.55606499E-01 3.39733027E-02-2.07574182E-08-8.58784159E-05
22 33 1.76809451E-01 3.79311069E-01-5.99236397E-01-1.23372884E-01 9.83807308E-02
22 34 3.12889470E-05 2.20992156E-01-2.77085204E-01-6.89214927E-05-1.72438358E-01
22 35 1.68188495E-02 1.55619509E-01 2.44220302E-01 8.42253789E-05-6.12078612E-05
22 36 2.12688639E-01-1.71492296E-02-1.29323226E-02-2.75210117E-02 6.64688008E-06
22 37 1.29315294E-01-7.16356250E-02 2.82362161E-01-1.03429665E-01-5.42115692E-05
22 38 1.29251446E-01-7.16451719E-02 4.79502867E-02 2.96811660E-01 3.86149068E-05
23  1-6.98463831E-02-1.62733155E-01-6.20325396E-01 3.47493343E-03-9.97786396E-02
23  2-1.57224764E-05-3.18882963E-01 4.10599220E-01 1.03108248E-04 2.21200970E-02
23  3-2.68279641E-02 4.70786708E-03-3.02252246E-01-4.86195166E-05 3.40612375E-05
23  4-2.66683006E-02-2.61543029E-02 2.79188193E-01 3.55420391E-02 7.45103729E-02
23  5 6.93703739E-06-4.34950498E-01-8.66113427E-02 4.37577142E-05 1.55067839E-01
23  6-2.46951840E-02-1.30372655E-01 1.67161778E-01-1.89324096E-05-4.23530857E-06
23  7-2.99551845E-01-6.69049133E-01 7.99396673E-01-5.23901235E-02 9.02856511E-02
23  8 2.04742525E-05 1.36345957E-01-2.36147737E-01-5.31500811E-05 3.88540602E-02
23  9 1.44735374E-01-1.83589434E-01-1.08391439E-01-5.03914593E-05 7.09615934E-05
23 10-2.99551465E-01-6.69045607E-01 7.99493604E-01 5.23830833E-02-9.02930066E-02
23 11-2.10134392E-05-1.36328667E-01 2.36041257E-01 5.28168251E-05 3.88461190E-02
23 12 1.44744754E-01-1.83590873E-01-1.08392704E-01-4.98177837E-05 7.08393694E-05
23 13-2.68646261E-02-2.65486724E-02 2.80976606E-01 8.27698533E-02-5.26945834E-03
23 14-1.09254965E-05-2.90484466E-01-3.37361387E-01-1.08902098E-05 1.41597072E-01
23 15-1.06986897E-02-1.30898382E-01 1.75296107E-01-1.61482164E-05-2.64898132E-06
23 16-7.04167510E-02-1.63995951E-01-6.18896357E-01-8.57696176E-02 5.21891066E-02
23 17 1.88910755E-05 2.04668982E-01-4.79784718E-01-9.85306993E-05-2.38034685E-01
23 18 2.33509437E-01 4.52524751E-03-1.33139556E-01 1.65151983E-05 5.60563085E-05
23 19 1.03868604E-01 1.46716989E-02 1.34561368E-01-4.01899628E-02-2.32929281E-05
23 20 3.11774161E-01-2.98004747E-02 5.14645020E-02-1.83425910E-01-3.47753480E-05
23 21 1.04878130E-01 1.47436184E-02-3.13031637E-02-1.37854220E-01-1.64057276E-05
23 22-2.68683912E-02-2.65532842E-02 2.81105502E-01-8.27560565E-02 5.28454393E-03
23 23 1.12056753E-05 2.90467262E-01 3.37412456E-01 1.38603217E-05 1.41618592E-01
23 24-1.07074693E-02-1.30911123E-01 1.75292729E-01-1.49250082E-05-1.93223580E-06
23 25-2.66672954E-02-2.61510828E-02 2.79157783E-01-3.55280734E-02-7.45056036E-02
23 26-7.44494041E-06 4.34878789E-01 8.65694185E-02-4.22651166E-05 1.55072965E-01
23 27-2.46923042E-02-1.30380661E-01 1.67174809E-01-1.77942698E-05-3.99073394E-06
23 28 1.03872553E-01 1.46574670E-02-1.34559181E-01 4.01849094E-02 2.19522925E-05
23 29 3.11890157E-01-2.89721133E-02-1.34589952E-01 1.34111294E-01 3.74351509E-05
23 30-6.98627678E-02-1.62769415E-01-6.20298939E-01-3.46622038E-03 9.97894929E-02
23 31 1.60268808E-05 3.18784335E-01-4.10563640E-01-1.03150845E-04 2.21103969E-02
23 32-2.68107272E-02 4.70033033E-03-3.02248584E-01-4.91580661E-05 3.25887171E-05
23 33-7.04240215E-02-1.64010905E-01-6.18875993E-01 8.57719669E-02-5.21826221E-02
23 34-1.91507806E-05-2.04629877E-01 4.79899705E-01 9.78799988E-05-2.38023814E-01
23 35 2.33507939E-01 4.51587418E-03-1.33169457E-01 1.58013881E-05 5.69635379E-05
23 36 1.04885589E-01 1.47452924E-02 3.12911967E-02 1.37853711E-01 1.76660687E-05
23 37 3.11765229E-01-2.98027158E-02-5.14586180E-02 1.83423624E-01 3.43497312E-05
23 38 3.11870192E-01-2.89837747E-02 1.34588308E-01-1.34125027E-01-3.62889600E-05
24  1-1.86017344E-01-4.06894560E-01 8.06263085E-01-4.16255267E-03-1.55409730E-01
24  2-2.43761025E-05 1.18436305E-02 1.10861516E+00 1.59020141E-04-6.04666409E-04
24  3 6.36366279E-02-6.30319615E-02 1.24037131E-01 1.19980127E-05 4.46301621E-07
24  4-3.59040084E-02-7.41070176E-02-1.30003433E-01 9.51932094E-02 6.67029824E-02
24  5-3.47334491E-06-6.01967937E-01-9.00117734E-01-5.15614906E-05 9.50701208E-02
24  6 6.52435096E-02-1.60313630E-01-2.17452145E-01-7.19700079E-05 6.21680217E-05
24  7-4.84395137E-04-1.09570262E-03 4.17731871E-04-1.91503325E-01-1.11929026E-01
24  8 9.79832305E-06-9.55154403E-02-5.61572168E-02 2.01511581E-06 1.29568913E-01
24  9-1.29261993E-01-3.06919664E-04-8.41213395E-02-2.94713924E-05-1.74737159E-05
24 10-4.87776275E-04-1.10160875E-03 4.57207472E-04 1.91506078E-01 1.11932540E-01
24 11-9.79655282E-06 9.55457993E-02 5.59643203E-02-1.06039839E-06 1.29566630E-01
24 12-1.29261625E-01-3.05004986E-04-8.41236913E-02-2.65697598E-05-1.51994982E-05
24 13 3.57787918E-02 7.39503424E-02 1.31261856E-01-1.04416415E-01-5.03514347E-02
24 14 7.93997330E-06 1.07939637E+00 8.35018460E-02-1.30903471E-04 8.88702318E-02
24 15-2.48737505E-01 1.59867273E-01 9.92727283E-02 3.08542374E-05-8.64188877E-05
24 16 1.85797952E-01 4.06385403E-01-8.07835735E-01 1.37288163E-01-7.23065533E-02
24 17-2.81666488E-05-9.72081729E-01 5.31109445E-01 2.09327680E-04-1.40757831E-01
24 18 7.77031287E-02 6.30547022E-02-3.33636448E-02 2.92034889E-05-6.30155853E-08
24 19 2.85115474E-01 8.06133693E-02 3.18908262E-01 1.70229751E-02-4.36307224E-05
24 20 4.00495454E-02 2.80952753E-01-1.05142941E-01 1.20746355E-01 3.22881404E-05
24 21-2.84656074E-01-8.04884183E-02 1.70821666E-01 2.69354985E-01 1.21662443E-05
24 22 3.57737061E-02 7.39417340E-02 1.31389085E-01 1.04419236E-01 5.03557222E-02
24 23-7.01895222E-06-1.07930961E+00-8.33932732E-02 1.30590736E-04 8.88750805E-02
24 24-2.48730508E-01 1.59855427E-01 9.92665167E-02 2.87545397E-05-8.81843009E-05
24 25-3.59094105E-02-7.41162877E-02-1.29967389E-01-9.52025059E-02-6.67055074E-02
24 26 2.32090967E-06 6.01912314E-01 9.00059868E-01 5.19781653E-05 9.50755284E-02
24 27 6.52408715E-02-1.60316400E-01-2.17441583E-01-6.86034022E-05 6.19793024E-05
24 28 2.85128406E-01 8.06011154E-02-3.18907112E-01-1.70276332E-02 4.35657207E-05
24 29-3.90653766E-02-2.81107810E-01-5.43205637E-02 1.51041256E-01 3.15209210E-05
24 30-1.86029543E-01-4.06921543E-01 8.06229860E-01 4.16650015E-03 1.55420726E-01
24 31 2.33640748E-05-1.19625172E-02-1.10857592E+00-1.62575371E-04-5.89980368E-04
24 32 6.36336426E-02-6.30436623E-02 1.24033060E-01 1.07194159E-05 1.56101118E-06
24 33 1.85792475E-01 4.06374282E-01-8.07879496E-01-1.37284484E-01 7.23131322E-02
24 34 2.88554910E-05 9.72086635E-01-5.30944716E-01-2.08240190E-04-1.40753535E-01
24 35 7.77055294E-02 6.30480061E-02-3.33793709E-02 2.78534435E-05 1.82809420E-06
24 36-2.84643303E-01-8.04875542E-02-1.70841791E-01-2.69365809E-01-1.14097069E-05
24 37 4.00602321E-02 2.80956542E-01 1.05155320E-01-1.20755604E-01-3.02909404E-05
24 38-3.90647337E-02-2.81104984E-01 5.43212229E-02-1.51065903E-01-3.17733569E-05
25  1-1.16938652E-01-3.00676918E-01-8.48838458E-01-7.99736899E-02-1.53746808E-01
25  2-1.32484813E-05 8.37267002E-01-2.41022266E-01-1.49111055E-04 1.12530805E-01
25  3-1.72539402E-01 6.00085973E-02 1.14125741E-01 9.45122129E-06-5.43262573E-05
25  4 5.57174985E-02 1.01509114E-01-1.27245811E+00-2.86256094E-02-2.54310856E-02
25  5-5.54126335E-07-6.51959437E-01-4.67631823E-01 1.91969319E-05 2.03377149E-01
25  6-3.12334697E-01 1.08957549E-01-9.79005559E-02-3.02615108E-05-5.78225147E-05
25  7 1.70919738E-01 4.49898792E-01 1.37850857E+00-4.85746292E-02 8.28537895E-02
25  8 1.86243902E-05 4.24309707E-01-7.21902553E-01-1.64199051E-04-1.53351542E-02
25  9 1.05089440E-01-8.97542854E-02-1.23831053E-01-3.01849608E-05 4.87109815E-05
25 10-1.70927654E-01-4.49917095E-01-1.37849822E+00-4.85772260E-02 8.28539991E-02
25 11 1.74827282E-05 4.23992833E-01-7.22110378E-01-1.61269500E-04 1.53623278E-02
25 12-1.05112897E-01 8.97505690E-02 1.23804721E-01 2.81420701E-05-5.09471147E-05
25 13-5.59442050E-02-1.01919469E-01 1.27587312E+00 3.62501926E-02 1.25586444E-02
25 14-3.28272275E-06 7.26189426E-01 3.37402033E-01-4.88741099E-05 2.61514647E-01
25 15-1.52261053E-01-1.09253594E-01-2.02770050E-01-8.68778875E-05 1.95603670E-05
25 16 1.16564576E-01 2.99848796E-01 8.46457610E-01 1.72861057E-01-5.68012908E-03
25 17-2.37738087E-05-1.99220774E-01-8.49360701E-01-9.72901596E-05 1.98842613E-02
25 18 4.04800673E-02-6.03643286E-02-2.00151447E-01-4.08968363E-05 4.35014915E-05
25 19 1.78994756E-01-2.73328506E-03-2.30206818E-01-1.83064632E-01 4.18786257E-06
25 20 1.41141594E-01 1.90771901E-02-1.48145653E-01 1.20700144E-01 4.07291917E-05
25 21 1.79171818E-01-2.42002157E-03 2.72833242E-01 1.11387467E-01-1.82899854E-05
25 22 5.59501767E-02 1.01928105E-01-1.27624706E+00 3.62645503E-02 1.25521982E-02
25 23-3.15282068E-06 7.26254497E-01 3.37449457E-01-4.43531414E-05-2.61518093E-01
25 24 1.52245503E-01 1.09272590E-01 2.02827652E-01 8.40502712E-05-2.04822779E-05
25 25-5.57193428E-02-1.01505921E-01 1.27289068E+00-2.86241429E-02-2.54554691E-02
25 26-1.03907189E-07-6.52010029E-01-4.67643577E-01 1.47649299E-05-2.03393158E-01
25 27 3.12374492E-01-1.08981333E-01 9.78752652E-02 2.86355869E-05 5.85355006E-05
25 28-1.78909906E-01 2.72893874E-03-2.30200558E-01-1.83041397E-01 5.81392019E-06
25 29-1.40787821E-01-1.89598375E-02-3.28084847E-02 1.88286244E-01 3.20207808E-05
25 30 1.16932871E-01 3.00667810E-01 8.49016761E-01-7.99903649E-02-1.53740489E-01
25 31-1.38859309E-05 8.37534546E-01-2.41143494E-01-1.46718868E-04-1.12555671E-01
25 32 1.72574141E-01-6.00184694E-02-1.14121597E-01-1.20224132E-05 5.47727656E-05
25 33-1.16565239E-01-2.99855443E-01-8.46688410E-01 1.72873107E-01-5.66065066E-03
25 34-2.25614054E-05-1.99250390E-01-8.49600112E-01-1.00354252E-04-1.99132413E-02
25 35-4.04593528E-02 6.03725940E-02 2.00166915E-01 4.05918107E-05-4.31472021E-05
25 36-1.79254686E-01 2.41830810E-03 2.72856850E-01 1.11389634E-01-1.93443528E-05
25 37-1.41183775E-01-1.90826485E-02-1.48186504E-01 1.20722520E-01 4.24241054E-05
25 38 1.40840099E-01 1.89603340E-02-3.27996043E-02 1.88319026E-01 3.28539430E-05
26  1-1.96955138E-01-4.21356009E-01-1.08526749E+00-1.72258356E-01-8.08800849E-02
26  2 8.01382409E-06-2.91112289E-01 2.82687900E-01 7.69971173E-05 1.50631645E-01
26  3 7.70949900E-02-2.27726635E-01-1.14489814E-01-6.24273692E-05 7.15775216E-05
26  4-2.00345329E-01-3.94206372E-01 1.98194910E+00 9.37294024E-02-3.09270467E-02
26  5-2.05776338E-05-1.29097442E+00 5.70359486E-01 2.48210619E-04 1.61278023E-01
26  6 1.19529459E-02-1.73230969E-01 1.23089846E-01-2.96197756E-05 2.06365750E-05
26  7-1.01506910E-04-3.18057894E-04-2.69480716E-03-1.50046309E-01-8.79889122E-02
26  8 2.82686257E-06 1.38961779E+00 8.14852759E-01-6.39372718E-05-7.01357842E-02
26  9 7.00553053E-02 8.04789246E-05 4.55504562E-02 1.81543326E-05 1.44208586E-06
26 10 1.09550896E-04 3.35040468E-04 2.61220630E-03-1.50049623E-01-8.79597466E-02
26 11 2.75163751E-06 1.38949442E+00 8.14693457E-01-5.33477414E-05 7.01323017E-02
26 12-7.00504511E-02-8.18505646E-05-4.55782345E-02-1.41817862E-05-1.37686256E-05
26 13-1.99977166E-01-3.93489781E-01 1.97663575E+00 1.87822251E-02 9.67005216E-02
26 14 8.88194717E-06-1.36227011E-01-1.40434551E+00-2.00530321E-04 1.38112173E-01
26 15 3.48126952E-02-1.72924868E-01 1.38083284E-01-1.71375225E-05 1.30789226E-05
26 16-1.97352020E-01-4.22288127E-01-1.08424107E+00-1.55218697E-01-1.10519506E-01
26 17 2.37393818E-06 1.05746855E-01-3.90368817E-01-6.92763051E-05 1.00714427E-02
26 18 2.17393201E-01-2.27464644E-01-2.29523341E-02-2.55066325E-05 8.10783761E-05
26 19-1.40959480E-01-1.98146689E-01 2.63944196E-01 2.35066300E-01 1.11830167E-05
26 20 1.30629196E-01 3.71861660E-02-5.83461408E-02 8.73947105E-03 2.54063538E-05
26 21 1.40682363E-01 1.98378113E-01 3.33816246E-01 1.15021711E-01-1.58710512E-05
26 22 1.99987199E-01 3.93510232E-01-1.97681609E+00 1.87881207E-02 9.67064709E-02
26 23 7.48726290E-06-1.36249016E-01-1.40446857E+00-1.96414572E-04-1.38123843E-01
26 24-3.48156593E-02 1.72939502E-01-1.38065549E-01 1.46165185E-05-2.06841822E-05
26 25 2.00338492E-01 3.94196614E-01-1.98159429E+00 9.37297657E-02-3.09369900E-02
26 26-2.06439149E-05-1.29088228E+00 5.70355679E-01 2.41460180E-04-1.61264431E-01
26 27-1.19661447E-02 1.73230575E-01-1.23109403E-01 2.63355911E-05-3.07133933E-05
26 28 1.40966054E-01 1.98118816E-01 2.63931211E-01 2.35074018E-01 1.94528299E-05
26 29 1.30906850E-01 3.74575363E-02-2.09015903E-02-5.53778295E-02 1.33754933E-05
26 30 1.96948241E-01 4.21337937E-01 1.08515997E+00-1.72249229E-01-8.08735142E-02
26 31 8.02401316E-06-2.90931514E-01 2.82650068E-01 8.21642361E-05-1.50627886E-01
26 32-7.70858648E-02 2.27713751E-01 1.14491067E-01 6.06313986E-05-8.15149530E-05
26 33 1.97343334E-01 4.22268420E-01 1.08431058E+00-1.55214183E-01-1.10516040E-01
26 34 1.80797014E-06 1.05708709E-01-3.90469068E-01-7.52336128E-05-1.00764442E-02
26 35-2.17381826E-01 2.27458270E-01 2.29619564E-02 2.57208911E-05-9.19379873E-05
26 36-1.40707549E-01-1.98376554E-01 3.33804571E-01 1.15017411E-01-4.07040857E-06
26 37-1.30638146E-01-3.71944508E-02-5.83913131E-02 8.75800041E-03 3.30126809E-05
26 38-1.30900806E-01-3.74572912E-02-2.08993066E-02-5.54122807E-02 1.51758075E-05
27  1 5.59645980E-06 9.82007573E-06-2.36598328E-04 4.68195509E-06-7.14997576E-06
27  2 2.21753607E-02-7.87037523E-05-1.10231174E-04 1.61638334E-01-4.43647035E-05
27  3-7.03875870E-05 1.14752290E-04 6.87770008E-05-1.86460977E-01 2.99066032E-01
27  4-1.26428205E-05-2.28158249E-05 4.65417444E-04 1.14793267E-05 5.25225672E-06
27  5 3.00419690E-02-9.82737283E-05 1.87768269E-04-1.88615305E-01-2.26787122E-05
27  6-5.55489449E-05 7.82276571E-05 3.77953559E-05-9.17343150E-02 2.44179187E-01
27  7-5.74921789E-06-1.09766218E-05 1.44033994E-04-1.40805361E-05-5.58036689E-06
27  8-2.04465824E-02 4.74499407E-04 2.73488975E-04 3.60618821E-01-5.23607728E-05
27  9-1.16227630E-04 1.68588403E-04 8.76231532E-05-2.49224872E-01 4.25679107E-01
27 10 8.22799943E-06 1.61216265E-05-1.37517431E-04 1.21657321E-05 7.47212083E-07
27 11 2.04653347E-02-5.02919354E-04-1.34603667E-04-3.60623825E-01-4.86416223E-05
27 12-1.16934766E-04 1.65576388E-04 8.63589164E-05-2.49226463E-01 4.25688681E-01
27 13 8.52575073E-06 1.51709682E-05-4.14091685E-04-1.60734028E-05 2.85159345E-06
27 14-2.99950149E-02-8.36742158E-05 8.40381724E-05 1.88692679E-01-3.44476607E-05
27 15-5.66141268E-05 9.10617875E-05 6.27368146E-05-1.68147236E-01 1.99526186E-01
27 16-1.32375009E-05-2.61903653E-05 2.12738108E-04-5.88015631E-06-2.46878672E-06
27 17-2.21274108E-02 1.10811142E-04 5.46678482E-05-1.61633491E-01-4.12613533E-05
27 18-7.31928796E-05 1.14454233E-04 6.74628801E-05-1.69721476E-01 3.08936306E-01
27 19-2.19715640E-06-6.08172442E-05 5.72327267E-05-5.79944170E-05 4.04653051E-01
27 20-9.48344775E-06-2.17163193E-05 1.81410110E-05-1.24879187E-05 1.06553627E-01
27 21-6.45506860E-06 3.83312210E-05 5.75630726E-05-5.52796142E-05 4.04539822E-01
27 22 2.18365612E-05 4.09993476E-05-5.86187673E-04 1.24560437E-05-1.84802336E-06
27 23 3.00189480E-02 1.11707833E-04-2.09207069E-04-1.88659825E-01-3.85100067E-05
27 24-5.93170850E-05 9.78270917E-05 5.99269797E-05-1.68086048E-01 1.99515470E-01
27 25-1.50147243E-05-2.73036653E-05 5.30639711E-04-7.49438943E-06-3.78150833E-06
27 26-3.00145240E-02 1.39379136E-04-2.35713515E-04 1.88639208E-01-2.40139352E-05
27 27-5.71487824E-05 8.11627175E-05 3.38657527E-05-9.17179341E-02 2.44236965E-01
27 28 7.83114045E-06-3.41964222E-05-5.24436203E-05 6.49751315E-05-4.04748601E-01
27 29 1.15037029E-05 2.47498992E-05-1.81088297E-05 1.62368955E-05-1.06822009E-01
27 30 1.78127364E-05 3.41136433E-05-3.72092734E-04-6.78417975E-06 4.50905246E-06
27 31-2.21575710E-02 1.26993594E-04 1.83343333E-04-1.61626149E-01-4.75786839E-05
27 32-7.49606694E-05 1.22539353E-04 6.97290227E-05-1.86380974E-01 2.99125466E-01
27 33-1.51486366E-05-2.85513444E-05 3.93114638E-04 1.50317952E-06-2.23195993E-06
27 34 2.21384897E-02-1.95381005E-04-7.67124373E-05 1.61632119E-01-4.00429678E-05
27 35-7.96209094E-05 1.19663877E-04 6.94370420E-05-1.69642823E-01 3.08963626E-01
27 36-8.61186022E-07 5.30380250E-05-4.91358646E-05 5.97506648E-05-4.04631633E-01
27 37-1.52151924E-05-4.04246657E-05-2.17591303E-05 1.30433118E-05-1.06687347E-01
27 38 1.28987404E-05 4.22469428E-05 1.93933857E-05-1.67840726E-05 1.06708168E-01
28  1 1.26020138E-05 2.70089259E-05 3.01871103E-05 5.00479648E-06 1.13115335E-05
28  2-4.43682869E-02 7.21093065E-08-4.06205234E-05-1.35459033E-02 5.15612933E-05
28  3-5.30052968E-05 1.44400356E-06-7.36943074E-06 2.51683569E-01 1.90100262E-01
28  4 3.71640208E-06 6.51798224E-06-9.44380112E-05-1.67802524E-05 1.11822240E-05
28  5-8.96515615E-02 6.02169237E-05-2.48271194E-06-1.02893453E-01 8.18085334E-06
28  6-5.18914299E-05 4.37105766E-05 1.17901646E-05 7.40485113E-02 2.15642345E-01
28  7 9.65830725E-06 1.78778285E-05-2.17303444E-04 2.27233919E-06 1.45459205E-05
28  8-7.34677784E-02-1.54745262E-04-1.29066349E-04 1.69322570E-02-1.63627945E-06
28  9-1.02130313E-05 1.18493108E-05 6.83083555E-06-1.97837358E-02 3.35398037E-02
28 10-8.09610070E-06-1.51390095E-05 1.81571570E-04-2.50450428E-06 1.15284115E-05
28 11-7.34592488E-02 1.44209267E-05-3.99819351E-05 1.68285096E-02 1.30512477E-06
28 12 1.08895275E-05-1.21946523E-05-7.64954502E-06 1.96934459E-02-3.34316050E-02
28 13 1.57332913E-05 3.05156871E-05-1.51664738E-04-9.74013068E-06 9.68747787E-06
28 14-8.95530294E-02-1.73816064E-05 1.16836179E-04-1.02673991E-01 4.34893122E-05
28 15 7.22477506E-06-5.07140873E-05-4.17952686E-05 2.24242554E-01-4.08031424E-02
28 16 5.81685601E-06 1.32466396E-05 1.18731598E-04 9.93587481E-07 1.20924035E-05
28 17-4.43209041E-02 3.31893551E-05 3.82754177E-05-1.36777690E-02 6.49798563E-05
28 18-4.24662056E-05-2.25136506E-05-2.11270450E-05 2.88874263E-01 1.26353541E-01
28 19 9.45954809E-06 3.94404318E-05 2.99836303E-05-6.49498747E-05 3.33185833E-01
28 20-1.12913866E-05-8.63846876E-06 5.73806240E-05-6.20754152E-05 4.19062200E-01
28 21-9.37163532E-06-1.11689637E-05 2.43494966E-05-5.54455537E-05 3.33436053E-01
28 22-2.33370241E-05-4.49512068E-05 3.51113774E-04-1.27872516E-05 7.63760640E-06
28 23-8.95470448E-02-7.67784415E-05 1.98609348E-04-1.02725829E-01-4.34829756E-05
28 24-6.54107664E-06 5.00240522E-05 4.23782076E-05-2.24312572E-01 4.08534257E-02
28 25-4.22059482E-07-5.42684435E-07-6.11981275E-05-1.50255574E-05 1.32103470E-05
28 26-8.96614058E-02 1.61584769E-05 5.98288666E-05-1.02832316E-01-8.72341259E-06
[truncated: 161,038 more chars]
