# Supplementary material for: Active Learning Configuration Interaction for Excited-State Calculations of Polycyclic Aromatic Hydrocarbons
Source: J Chem Theory Comput. 2021 Nov 17;17(12):7518–30. doi: 10.1021/acs.jctc.1c00769 (PMC8675132; doi:10.1021/acs.jctc.1c00769)
Supplement: Supplementary file 2 — ct1c00769_si_002.zip [file ct1c00769_si_002.zip › Naphthalene/Hartree_Fock/HF_gamess.inp]

 $SYSTEM MWORDS=400 TIMLIM=1440  $END

 $CONTRL ISPHER=1 SCFTYP=RHF RUNTYP=ENERGY CITYP=NONE  $END

 $BASIS GBASIS=CCD  $END

 $DATA 
 naphthalene
 C1
 C 6   -4.111788    -0.444693     0.000332
 C 6   -2.743340    -0.442836     0.000154
 C 6   -2.019606     0.768761     0.000237
 C 6   -2.740444     1.999993     0.000513
 C 6   -4.151192     1.961676     0.000694
 C 6   -4.822466     0.769219     0.000606
 H 1   -0.064505    -0.130110    -0.000158
 H 1   -4.653284    -1.381976     0.000263
 H 1   -2.192289    -1.376101    -0.000055
 C 6   -0.608854     0.807076     0.000058
 C 6   -2.016714     3.211599     0.000600
 H 1   -4.695554     2.898855     0.000908
 H 1   -5.904837     0.755656     0.000746
 C 6   -0.648269     3.213447     0.000425
 C 6    0.062411     1.999537     0.000150
 H 1   -2.567774     4.144855     0.000805
 H 1   -0.106753     4.150721     0.000500
 H 1    1.144782     2.013107     0.000012
 $END
