# Supplementary material for: Active Learning Configuration Interaction for Excited-State Calculations of Polycyclic Aromatic Hydrocarbons
Source: J Chem Theory Comput. 2021 Nov 17;17(12):7518–30. doi: 10.1021/acs.jctc.1c00769 (PMC8675132; doi:10.1021/acs.jctc.1c00769)
Supplement: Supplementary file 2 — ct1c00769_si_002.zip [file ct1c00769_si_002.zip › Pentacene/RASCI_2/RASCI_2_gamess.inp]

 $SYSTEM MWORDS=600 TIMLIM=1440  $END

 $CONTRL ISPHER=1 SCFTYP=None RUNTYP=Energy CITYP=GENCI  $END

 $BASIS GBASIS=CCD  $END

 $CIGEN PURES=.TRUE. NFLGDM(1)=1,1 GLIST=INPUT NCORE=62 ITERMX=150 
 NACT=22 NELS=22 NSTATE=5 PRTTOL=0.00  $END

 $GUESS GUESS=MOREAD NORB=378 NORDER=1 IORDER(62)=65 IORDER(65)=62 
 IORDER(58)=64 IORDER(64)=58 IORDER(57)=63 IORDER(63)=57 IORDER(92)=79 
 IORDER(79)=92 IORDER(96)=81 IORDER(81)=96 IORDER(98)=82 IORDER(82)=98 
 IORDER(100)=84 IORDER(84)=100  $END

 $DATA 
 pentacene
 C1
 C 6   -4.861678     0.831955     0.181339
 C 6   -3.479573     0.860785     0.185992
 C 6   -2.758663     2.066490     0.185161
 C 6   -3.493366     3.316514     0.179164
 C 6   -4.897374     3.272894     0.174418
 C 6   -5.594743     2.079224     0.175373
 C 6   -1.365039     2.103084     0.189865
 C 6   -2.783649     4.516563     0.178296
 C 6   -1.390024     4.553157     0.183004
 C 6   -0.655322     3.303133     0.188994
 C 6    0.748686     3.346753     0.193741
 H 1    1.299314     2.412253     0.198244
 C 6    1.446055     4.540422     0.192807
 C 6    0.712991     5.787691     0.186817
 C 6   -0.669115     5.758862     0.182166
 H 1   -0.815312     1.168183     0.194345
 H 1   -2.930675    -0.074740     0.190418
 H 1   -5.448002     4.207393     0.169928
 H 1   -3.333376     5.451464     0.173811
 H 1   -1.218012     6.694387     0.177706
 C 6   -5.598834    -0.386352     0.182001
 C 6   -7.017760     2.027544     0.170624
 C 6   -7.677530     0.839843     0.171262
 H 1   -8.759697     0.819088     0.167645
 C 6   -6.957509    -0.385191     0.177071
 H 1   -7.501941    -1.320682     0.177608
 H 1   -5.047594    -1.319306     0.186279
 H 1   -7.564956     2.962860     0.166733
 C 6    2.869072     4.592102     0.197608
 C 6    1.450147     7.005998     0.186049
 C 6    2.808822     7.004837     0.191022
 H 1    3.353255     7.940327     0.190405
 C 6    3.528843     5.779803     0.196882
 H 1    4.611010     5.800557     0.200648
 H 1    3.416266     3.656787     0.202006
 H 1    0.898909     7.938951     0.181451
 $END

 $GCILST 
 4478
 2 2 2 2 2 2 2 2 2 2 2 0 0 0 0 0 0 0 0 0 0 0 
 1 2 2 2 2 2 2 2 2 2 2 0 0 0 0 0 0 0 0 0 0 1 
 1 2 2 2 2 2 2 2 2 2 2 0 0 0 0 0 0 0 0 0 1 0 
 1 2 2 2 2 2 2 2 2 2 2 0 0 0 0 0 0 0 0 1 0 0 
 1 2 2 2 2 2 2 2 2 2 2 0 0 0 0 0 0 0 1 0 0 0 
 1 2 2 2 2 2 2 2 2 2 2 0 0 0 0 0 0 1 0 0 0 0 
 1 2 2 2 2 2 2 2 2 2 2 0 0 0 0 0 1 0 0 0 0 0 
 1 2 2 2 2 2 2 2 2 2 2 0 0 0 0 1 0 0 0 0 0 0 
 1 2 2 2 2 2 2 2 2 2 2 0 0 0 1 0 0 0 0 0 0 0 
 1 2 2 2 2 2 2 2 2 2 2 0 0 1 0 0 0 0 0 0 0 0 
 1 2 2 2 2 2 2 2 2 2 2 0 1 0 0 0 0 0 0 0 0 0 
 1 2 2 2 2 2 2 2 2 2 2 1 0 0 0 0 0 0 0 0 0 0 
 2 1 2 2 2 2 2 2 2 2 2 0 0 0 0 0 0 0 0 0 0 1 
 2 1 2 2 2 2 2 2 2 2 2 0 0 0 0 0 0 0 0 0 1 0 
 2 1 2 2 2 2 2 2 2 2 2 0 0 0 0 0 0 0 0 1 0 0 
 2 1 2 2 2 2 2 2 2 2 2 0 0 0 0 0 0 0 1 0 0 0 
 2 1 2 2 2 2 2 2 2 2 2 0 0 0 0 0 0 1 0 0 0 0 
 2 1 2 2 2 2 2 2 2 2 2 0 0 0 0 0 1 0 0 0 0 0 
 2 1 2 2 2 2 2 2 2 2 2 0 0 0 0 1 0 0 0 0 0 0 
 2 1 2 2 2 2 2 2 2 2 2 0 0 0 1 0 0 0 0 0 0 0 
 2 1 2 2 2 2 2 2 2 2 2 0 0 1 0 0 0 0 0 0 0 0 
 2 1 2 2 2 2 2 2 2 2 2 0 1 0 0 0 0 0 0 0 0 0 
 2 1 2 2 2 2 2 2 2 2 2 1 0 0 0 0 0 0 0 0 0 0 
 2 2 1 2 2 2 2 2 2 2 2 0 0 0 0 0 0 0 0 0 0 1 
 2 2 1 2 2 2 2 2 2 2 2 0 0 0 0 0 0 0 0 0 1 0 
 2 2 1 2 2 2 2 2 2 2 2 0 0 0 0 0 0 0 0 1 0 0 
 2 2 1 2 2 2 2 2 2 2 2 0 0 0 0 0 0 0 1 0 0 0 
 2 2 1 2 2 2 2 2 2 2 2 0 0 0 0 0 0 1 0 0 0 0 
 2 2 1 2 2 2 2 2 2 2 2 0 0 0 0 0 1 0 0 0 0 0 
 2 2 1 2 2 2 2 2 2 2 2 0 0 0 0 1 0 0 0 0 0 0 
 2 2 1 2 2 2 2 2 2 2 2 0 0 0 1 0 0 0 0 0 0 0 
 2 2 1 2 2 2 2 2 2 2 2 0 0 1 0 0 0 0 0 0 0 0 
 2 2 1 2 2 2 2 2 2 2 2 0 1 0 0 0 0 0 0 0 0 0 
 2 2 1 2 2 2 2 2 2 2 2 1 0 0 0 0 0 0 0 0 0 0 
 2 2 2 1 2 2 2 2 2 2 2 0 0 0 0 0 0 0 0 0 0 1 
 2 2 2 1 2 2 2 2 2 2 2 0 0 0 0 0 0 0 0 0 1 0 
 2 2 2 1 2 2 2 2 2 2 2 0 0 0 0 0 0 0 0 1 0 0 
 2 2 2 1 2 2 2 2 2 2 2 0 0 0 0 0 0 0 1 0 0 0 
 2 2 2 1 2 2 2 2 2 2 2 0 0 0 0 0 0 1 0 0 0 0 
 2 2 2 1 2 2 2 2 2 2 2 0 0 0 0 0 1 0 0 0 0 0 
 2 2 2 1 2 2 2 2 2 2 2 0 0 0 0 1 0 0 0 0 0 0 
 2 2 2 1 2 2 2 2 2 2 2 0 0 0 1 0 0 0 0 0 0 0 
 2 2 2 1 2 2 2 2 2 2 2 0 0 1 0 0 0 0 0 0 0 0 
 2 2 2 1 2 2 2 2 2 2 2 0 1 0 0 0 0 0 0 0 0 0 
 2 2 2 1 2 2 2 2 2 2 2 1 0 0 0 0 0 0 0 0 0 0 
 2 2 2 2 1 2 2 2 2 2 2 0 0 0 0 0 0 0 0 0 0 1 
 2 2 2 2 1 2 2 2 2 2 2 0 0 0 0 0 0 0 0 0 1 0 
 2 2 2 2 1 2 2 2 2 2 2 0 0 0 0 0 0 0 0 1 0 0 
 2 2 2 2 1 2 2 2 2 2 2 0 0 0 0 0 0 0 1 0 0 0 
 2 2 2 2 1 2 2 2 2 2 2 0 0 0 0 0 0 1 0 0 0 0 
 2 2 2 2 1 2 2 2 2 2 2 0 0 0 0 0 1 0 0 0 0 0 
 2 2 2 2 1 2 2 2 2 2 2 0 0 0 0 1 0 0 0 0 0 0 
 2 2 2 2 1 2 2 2 2 2 2 0 0 0 1 0 0 0 0 0 0 0 
 2 2 2 2 1 2 2 2 2 2 2 0 0 1 0 0 0 0 0 0 0 0 
 2 2 2 2 1 2 2 2 2 2 2 0 1 0 0 0 0 0 0 0 0 0 
 2 2 2 2 1 2 2 2 2 2 2 1 0 0 0 0 0 0 0 0 0 0 
 2 2 2 2 2 1 2 2 2 2 2 0 0 0 0 0 0 0 0 0 0 1 
 2 2 2 2 2 1 2 2 2 2 2 0 0 0 0 0 0 0 0 0 1 0 
 2 2 2 2 2 1 2 2 2 2 2 0 0 0 0 0 0 0 0 1 0 0 
 2 2 2 2 2 1 2 2 2 2 2 0 0 0 0 0 0 0 1 0 0 0 
 2 2 2 2 2 1 2 2 2 2 2 0 0 0 0 0 0 1 0 0 0 0 
 2 2 2 2 2 1 2 2 2 2 2 0 0 0 0 0 1 0 0 0 0 0 
 2 2 2 2 2 1 2 2 2 2 2 0 0 0 0 1 0 0 0 0 0 0 
 2 2 2 2 2 1 2 2 2 2 2 0 0 0 1 0 0 0 0 0 0 0 
 2 2 2 2 2 1 2 2 2 2 2 0 0 1 0 0 0 0 0 0 0 0 
 2 2 2 2 2 1 2 2 2 2 2 0 1 0 0 0 0 0 0 0 0 0 
 2 2 2 2 2 1 2 2 2 2 2 1 0 0 0 0 0 0 0 0 0 0 
 2 2 2 2 2 2 1 2 2 2 2 0 0 0 0 0 0 0 0 0 0 1 
 2 2 2 2 2 2 1 2 2 2 2 0 0 0 0 0 0 0 0 0 1 0 
 2 2 2 2 2 2 1 2 2 2 2 0 0 0 0 0 0 0 0 1 0 0 
 2 2 2 2 2 2 1 2 2 2 2 0 0 0 0 0 0 0 1 0 0 0 
 2 2 2 2 2 2 1 2 2 2 2 0 0 0 0 0 0 1 0 0 0 0 
 2 2 2 2 2 2 1 2 2 2 2 0 0 0 0 0 1 0 0 0 0 0 
 2 2 2 2 2 2 1 2 2 2 2 0 0 0 0 1 0 0 0 0 0 0 
 2 2 2 2 2 2 1 2 2 2 2 0 0 0 1 0 0 0 0 0 0 0 
 2 2 2 2 2 2 1 2 2 2 2 0 0 1 0 0 0 0 0 0 0 0 
 2 2 2 2 2 2 1 2 2 2 2 0 1 0 0 0 0 0 0 0 0 0 
 2 2 2 2 2 2 1 2 2 2 2 1 0 0 0 0 0 0 0 0 0 0 
 2 2 2 2 2 2 2 1 2 2 2 0 0 0 0 0 0 0 0 0 0 1 
 2 2 2 2 2 2 2 1 2 2 2 0 0 0 0 0 0 0 0 0 1 0 
 2 2 2 2 2 2 2 1 2 2 2 0 0 0 0 0 0 0 0 1 0 0 
 2 2 2 2 2 2 2 1 2 2 2 0 0 0 0 0 0 0 1 0 0 0 
 2 2 2 2 2 2 2 1 2 2 2 0 0 0 0 0 0 1 0 0 0 0 
 2 2 2 2 2 2 2 1 2 2 2 0 0 0 0 0 1 0 0 0 0 0 
 2 2 2 2 2 2 2 1 2 2 2 0 0 0 0 1 0 0 0 0 0 0 
 2 2 2 2 2 2 2 1 2 2 2 0 0 0 1 0 0 0 0 0 0 0 
 2 2 2 2 2 2 2 1 2 2 2 0 0 1 0 0 0 0 0 0 0 0 
 2 2 2 2 2 2 2 1 2 2 2 0 1 0 0 0 0 0 0 0 0 0 
 2 2 2 2 2 2 2 1 2 2 2 1 0 0 0 0 0 0 0 0 0 0 
 2 2 2 2 2 2 2 2 1 2 2 0 0 0 0 0 0 0 0 0 0 1 
 2 2 2 2 2 2 2 2 1 2 2 0 0 0 0 0 0 0 0 0 1 0 
 2 2 2 2 2 2 2 2 1 2 2 0 0 0 0 0 0 0 0 1 0 0 
 2 2 2 2 2 2 2 2 1 2 2 0 0 0 0 0 0 0 1 0 0 0 
 2 2 2 2 2 2 2 2 1 2 2 0 0 0 0 0 0 1 0 0 0 0 
 2 2 2 2 2 2 2 2 1 2 2 0 0 0 0 0 1 0 0 0 0 0 
 2 2 2 2 2 2 2 2 1 2 2 0 0 0 0 1 0 0 0 0 0 0 
 2 2 2 2 2 2 2 2 1 2 2 0 0 0 1 0 0 0 0 0 0 0 
 2 2 2 2 2 2 2 2 1 2 2 0 0 1 0 0 0 0 0 0 0 0 
 2 2 2 2 2 2 2 2 1 2 2 0 1 0 0 0 0 0 0 0 0 0 
 2 2 2 2 2 2 2 2 1 2 2 1 0 0 0 0 0 0 0 0 0 0 
 2 2 2 2 2 2 2 2 2 1 2 0 0 0 0 0 0 0 0 0 0 1 
 2 2 2 2 2 2 2 2 2 1 2 0 0 0 0 0 0 0 0 0 1 0 
 2 2 2 2 2 2 2 2 2 1 2 0 0 0 0 0 0 0 0 1 0 0 
 2 2 2 2 2 2 2 2 2 1 2 0 0 0 0 0 0 0 1 0 0 0 
 2 2 2 2 2 2 2 2 2 1 2 0 0 0 0 0 0 1 0 0 0 0 
 2 2 2 2 2 2 2 2 2 1 2 0 0 0 0 0 1 0 0 0 0 0 
 2 2 2 2 2 2 2 2 2 1 2 0 0 0 0 1 0 0 0 0 0 0 
 2 2 2 2 2 2 2 2 2 1 2 0 0 0 1 0 0 0 0 0 0 0 
 2 2 2 2 2 2 2 2 2 1 2 0 0 1 0 0 0 0 0 0 0 0 
 2 2 2 2 2 2 2 2 2 1 2 0 1 0 0 0 0 0 0 0 0 0 
 2 2 2 2 2 2 2 2 2 1 2 1 0 0 0 0 0 0 0 0 0 0 
 2 2 2 2 2 2 2 2 2 2 1 0 0 0 0 0 0 0 0 0 0 1 
 2 2 2 2 2 2 2 2 2 2 1 0 0 0 0 0 0 0 0 0 1 0 
 2 2 2 2 2 2 2 2 2 2 1 0 0 0 0 0 0 0 0 1 0 0 
 2 2 2 2 2 2 2 2 2 2 1 0 0 0 0 0 0 0 1 0 0 0 
 2 2 2 2 2 2 2 2 2 2 1 0 0 0 0 0 0 1 0 0 0 0 
 2 2 2 2 2 2 2 2 2 2 1 0 0 0 0 0 1 0 0 0 0 0 
 2 2 2 2 2 2 2 2 2 2 1 0 0 0 0 1 0 0 0 0 0 0 
 2 2 2 2 2 2 2 2 2 2 1 0 0 0 1 0 0 0 0 0 0 0 
 2 2 2 2 2 2 2 2 2 2 1 0 0 1 0 0 0 0 0 0 0 0 
 2 2 2 2 2 2 2 2 2 2 1 0 1 0 0 0 0 0 0 0 0 0 
 2 2 2 2 2 2 2 2 2 2 1 1 0 0 0 0 0 0 0 0 0 0 
 0 2 2 2 2 2 2 2 2 2 2 0 0 0 0 0 0 0 0 0 0 2 
 0 2 2 2 2 2 2 2 2 2 2 0 0 0 0 0 0 0 0 0 1 1 
 0 2 2 2 2 2 2 2 2 2 2 0 0 0 0 0 0 0 0 0 2 0 
 0 2 2 2 2 2 2 2 2 2 2 0 0 0 0 0 0 0 0 1 0 1 
 0 2 2 2 2 2 2 2 2 2 2 0 0 0 0 0 0 0 0 1 1 0 
 0 2 2 2 2 2 2 2 2 2 2 0 0 0 0 0 0 0 0 2 0 0 
 0 2 2 2 2 2 2 2 2 2 2 0 0 0 0 0 0 0 1 0 0 1 
 0 2 2 2 2 2 2 2 2 2 2 0 0 0 0 0 0 0 1 0 1 0 
 0 2 2 2 2 2 2 2 2 2 2 0 0 0 0 0 0 0 1 1 0 0 
 0 2 2 2 2 2 2 2 2 2 2 0 0 0 0 0 0 0 2 0 0 0 
 0 2 2 2 2 2 2 2 2 2 2 0 0 0 0 0 0 1 0 0 0 1 
 0 2 2 2 2 2 2 2 2 2 2 0 0 0 0 0 0 1 0 0 1 0 
 0 2 2 2 2 2 2 2 2 2 2 0 0 0 0 0 0 1 0 1 0 0 
 0 2 2 2 2 2 2 2 2 2 2 0 0 0 0 0 0 1 1 0 0 0 
 0 2 2 2 2 2 2 2 2 2 2 0 0 0 0 0 0 2 0 0 0 0 
 0 2 2 2 2 2 2 2 2 2 2 0 0 0 0 0 1 0 0 0 0 1 
 0 2 2 2 2 2 2 2 2 2 2 0 0 0 0 0 1 0 0 0 1 0 
 0 2 2 2 2 2 2 2 2 2 2 0 0 0 0 0 1 0 0 1 0 0 
 0 2 2 2 2 2 2 2 2 2 2 0 0 0 0 0 1 0 1 0 0 0 
 0 2 2 2 2 2 2 2 2 2 2 0 0 0 0 0 1 1 0 0 0 0 
 0 2 2 2 2 2 2 2 2 2 2 0 0 0 0 0 2 0 0 0 0 0 
 0 2 2 2 2 2 2 2 2 2 2 0 0 0 0 1 0 0 0 0 0 1 
 0 2 2 2 2 2 2 2 2 2 2 0 0 0 0 1 0 0 0 0 1 0 
 0 2 2 2 2 2 2 2 2 2 2 0 0 0 0 1 0 0 0 1 0 0 
 0 2 2 2 2 2 2 2 2 2 2 0 0 0 0 1 0 0 1 0 0 0 
 0 2 2 2 2 2 2 2 2 2 2 0 0 0 0 1 0 1 0 0 0 0 
 0 2 2 2 2 2 2 2 2 2 2 0 0 0 0 1 1 0 0 0 0 0 
 0 2 2 2 2 2 2 2 2 2 2 0 0 0 0 2 0 0 0 0 0 0 
 0 2 2 2 2 2 2 2 2 2 2 0 0 0 1 0 0 0 0 0 0 1 
 0 2 2 2 2 2 2 2 2 2 2 0 0 0 1 0 0 0 0 0 1 0 
 0 2 2 2 2 2 2 2 2 2 2 0 0 0 1 0 0 0 0 1 0 0 
 0 2 2 2 2 2 2 2 2 2 2 0 0 0 1 0 0 0 1 0 0 0 
 0 2 2 2 2 2 2 2 2 2 2 0 0 0 1 0 0 1 0 0 0 0 
 0 2 2 2 2 2 2 2 2 2 2 0 0 0 1 0 1 0 0 0 0 0 
 0 2 2 2 2 2 2 2 2 2 2 0 0 0 1 1 0 0 0 0 0 0 
 0 2 2 2 2 2 2 2 2 2 2 0 0 0 2 0 0 0 0 0 0 0 
 0 2 2 2 2 2 2 2 2 2 2 0 0 1 0 0 0 0 0 0 0 1 
 0 2 2 2 2 2 2 2 2 2 2 0 0 1 0 0 0 0 0 0 1 0 
 0 2 2 2 2 2 2 2 2 2 2 0 0 1 0 0 0 0 0 1 0 0 
 0 2 2 2 2 2 2 2 2 2 2 0 0 1 0 0 0 0 1 0 0 0 
 0 2 2 2 2 2 2 2 2 2 2 0 0 1 0 0 0 1 0 0 0 0 
 0 2 2 2 2 2 2 2 2 2 2 0 0 1 0 0 1 0 0 0 0 0 
 0 2 2 2 2 2 2 2 2 2 2 0 0 1 0 1 0 0 0 0 0 0 
 0 2 2 2 2 2 2 2 2 2 2 0 0 1 1 0 0 0 0 0 0 0 
 0 2 2 2 2 2 2 2 2 2 2 0 0 2 0 0 0 0 0 0 0 0 
 0 2 2 2 2 2 2 2 2 2 2 0 1 0 0 0 0 0 0 0 0 1 
 0 2 2 2 2 2 2 2 2 2 2 0 1 0 0 0 0 0 0 0 1 0 
 0 2 2 2 2 2 2 2 2 2 2 0 1 0 0 0 0 0 0 1 0 0 
 0 2 2 2 2 2 2 2 2 2 2 0 1 0 0 0 0 0 1 0 0 0 
 0 2 2 2 2 2 2 2 2 2 2 0 1 0 0 0 0 1 0 0 0 0 
 0 2 2 2 2 2 2 2 2 2 2 0 1 0 0 0 1 0 0 0 0 0 
 0 2 2 2 2 2 2 2 2 2 2 0 1 0 0 1 0 0 0 0 0 0 
 0 2 2 2 2 2 2 2 2 2 2 0 1 0 1 0 0 0 0 0 0 0 
 0 2 2 2 2 2 2 2 2 2 2 0 1 1 0 0 0 0 0 0 0 0 
 0 2 2 2 2 2 2 2 2 2 2 0 2 0 0 0 0 0 0 0 0 0 
 0 2 2 2 2 2 2 2 2 2 2 1 0 0 0 0 0 0 0 0 0 1 
 0 2 2 2 2 2 2 2 2 2 2 1 0 0 0 0 0 0 0 0 1 0 
 0 2 2 2 2 2 2 2 2 2 2 1 0 0 0 0 0 0 0 1 0 0 
 0 2 2 2 2 2 2 2 2 2 2 1 0 0 0 0 0 0 1 0 0 0 
 0 2 2 2 2 2 2 2 2 2 2 1 0 0 0 0 0 1 0 0 0 0 
 0 2 2 2 2 2 2 2 2 2 2 1 0 0 0 0 1 0 0 0 0 0 
 0 2 2 2 2 2 2 2 2 2 2 1 0 0 0 1 0 0 0 0 0 0 
 0 2 2 2 2 2 2 2 2 2 2 1 0 0 1 0 0 0 0 0 0 0 
 0 2 2 2 2 2 2 2 2 2 2 1 0 1 0 0 0 0 0 0 0 0 
 0 2 2 2 2 2 2 2 2 2 2 1 1 0 0 0 0 0 0 0 0 0 
 0 2 2 2 2 2 2 2 2 2 2 2 0 0 0 0 0 0 0 0 0 0 
 1 1 2 2 2 2 2 2 2 2 2 0 0 0 0 0 0 0 0 0 0 2 
 1 1 2 2 2 2 2 2 2 2 2 0 0 0 0 0 0 0 0 0 1 1 
 1 1 2 2 2 2 2 2 2 2 2 0 0 0 0 0 0 0 0 0 2 0 
 1 1 2 2 2 2 2 2 2 2 2 0 0 0 0 0 0 0 0 1 0 1 
 1 1 2 2 2 2 2 2 2 2 2 0 0 0 0 0 0 0 0 1 1 0 
 1 1 2 2 2 2 2 2 2 2 2 0 0 0 0 0 0 0 0 2 0 0 
 1 1 2 2 2 2 2 2 2 2 2 0 0 0 0 0 0 0 1 0 0 1 
 1 1 2 2 2 2 2 2 2 2 2 0 0 0 0 0 0 0 1 0 1 0 
 1 1 2 2 2 2 2 2 2 2 2 0 0 0 0 0 0 0 1 1 0 0 
 1 1 2 2 2 2 2 2 2 2 2 0 0 0 0 0 0 0 2 0 0 0 
 1 1 2 2 2 2 2 2 2 2 2 0 0 0 0 0 0 1 0 0 0 1 
 1 1 2 2 2 2 2 2 2 2 2 0 0 0 0 0 0 1 0 0 1 0 
 1 1 2 2 2 2 2 2 2 2 2 0 0 0 0 0 0 1 0 1 0 0 
 1 1 2 2 2 2 2 2 2 2 2 0 0 0 0 0 0 1 1 0 0 0 
 1 1 2 2 2 2 2 2 2 2 2 0 0 0 0 0 0 2 0 0 0 0 
 1 1 2 2 2 2 2 2 2 2 2 0 0 0 0 0 1 0 0 0 0 1 
 1 1 2 2 2 2 2 2 2 2 2 0 0 0 0 0 1 0 0 0 1 0 
 1 1 2 2 2 2 2 2 2 2 2 0 0 0 0 0 1 0 0 1 0 0 
 1 1 2 2 2 2 2 2 2 2 2 0 0 0 0 0 1 0 1 0 0 0 
 1 1 2 2 2 2 2 2 2 2 2 0 0 0 0 0 1 1 0 0 0 0 
 1 1 2 2 2 2 2 2 2 2 2 0 0 0 0 0 2 0 0 0 0 0 
 1 1 2 2 2 2 2 2 2 2 2 0 0 0 0 1 0 0 0 0 0 1 
 1 1 2 2 2 2 2 2 2 2 2 0 0 0 0 1 0 0 0 0 1 0 
 1 1 2 2 2 2 2 2 2 2 2 0 0 0 0 1 0 0 0 1 0 0 
 1 1 2 2 2 2 2 2 2 2 2 0 0 0 0 1 0 0 1 0 0 0 
 1 1 2 2 2 2 2 2 2 2 2 0 0 0 0 1 0 1 0 0 0 0 
 1 1 2 2 2 2 2 2 2 2 2 0 0 0 0 1 1 0 0 0 0 0 
 1 1 2 2 2 2 2 2 2 2 2 0 0 0 0 2 0 0 0 0 0 0 
 1 1 2 2 2 2 2 2 2 2 2 0 0 0 1 0 0 0 0 0 0 1 
 1 1 2 2 2 2 2 2 2 2 2 0 0 0 1 0 0 0 0 0 1 0 
 1 1 2 2 2 2 2 2 2 2 2 0 0 0 1 0 0 0 0 1 0 0 
 1 1 2 2 2 2 2 2 2 2 2 0 0 0 1 0 0 0 1 0 0 0 
 1 1 2 2 2 2 2 2 2 2 2 0 0 0 1 0 0 1 0 0 0 0 
 1 1 2 2 2 2 2 2 2 2 2 0 0 0 1 0 1 0 0 0 0 0 
 1 1 2 2 2 2 2 2 2 2 2 0 0 0 1 1 0 0 0 0 0 0 
 1 1 2 2 2 2 2 2 2 2 2 0 0 0 2 0 0 0 0 0 0 0 
 1 1 2 2 2 2 2 2 2 2 2 0 0 1 0 0 0 0 0 0 0 1 
 1 1 2 2 2 2 2 2 2 2 2 0 0 1 0 0 0 0 0 0 1 0 
 1 1 2 2 2 2 2 2 2 2 2 0 0 1 0 0 0 0 0 1 0 0 
 1 1 2 2 2 2 2 2 2 2 2 0 0 1 0 0 0 0 1 0 0 0 
 1 1 2 2 2 2 2 2 2 2 2 0 0 1 0 0 0 1 0 0 0 0 
 1 1 2 2 2 2 2 2 2 2 2 0 0 1 0 0 1 0 0 0 0 0 
 1 1 2 2 2 2 2 2 2 2 2 0 0 1 0 1 0 0 0 0 0 0 
 1 1 2 2 2 2 2 2 2 2 2 0 0 1 1 0 0 0 0 0 0 0 
 1 1 2 2 2 2 2 2 2 2 2 0 0 2 0 0 0 0 0 0 0 0 
 1 1 2 2 2 2 2 2 2 2 2 0 1 0 0 0 0 0 0 0 0 1 
 1 1 2 2 2 2 2 2 2 2 2 0 1 0 0 0 0 0 0 0 1 0 
 1 1 2 2 2 2 2 2 2 2 2 0 1 0 0 0 0 0 0 1 0 0 
 1 1 2 2 2 2 2 2 2 2 2 0 1 0 0 0 0 0 1 0 0 0 
 1 1 2 2 2 2 2 2 2 2 2 0 1 0 0 0 0 1 0 0 0 0 
 1 1 2 2 2 2 2 2 2 2 2 0 1 0 0 0 1 0 0 0 0 0 
 1 1 2 2 2 2 2 2 2 2 2 0 1 0 0 1 0 0 0 0 0 0 
 1 1 2 2 2 2 2 2 2 2 2 0 1 0 1 0 0 0 0 0 0 0 
 1 1 2 2 2 2 2 2 2 2 2 0 1 1 0 0 0 0 0 0 0 0 
 1 1 2 2 2 2 2 2 2 2 2 0 2 0 0 0 0 0 0 0 0 0 
 1 1 2 2 2 2 2 2 2 2 2 1 0 0 0 0 0 0 0 0 0 1 
 1 1 2 2 2 2 2 2 2 2 2 1 0 0 0 0 0 0 0 0 1 0 
 1 1 2 2 2 2 2 2 2 2 2 1 0 0 0 0 0 0 0 1 0 0 
 1 1 2 2 2 2 2 2 2 2 2 1 0 0 0 0 0 0 1 0 0 0 
 1 1 2 2 2 2 2 2 2 2 2 1 0 0 0 0 0 1 0 0 0 0 
 1 1 2 2 2 2 2 2 2 2 2 1 0 0 0 0 1 0 0 0 0 0 
 1 1 2 2 2 2 2 2 2 2 2 1 0 0 0 1 0 0 0 0 0 0 
 1 1 2 2 2 2 2 2 2 2 2 1 0 0 1 0 0 0 0 0 0 0 
 1 1 2 2 2 2 2 2 2 2 2 1 0 1 0 0 0 0 0 0 0 0 
 1 1 2 2 2 2 2 2 2 2 2 1 1 0 0 0 0 0 0 0 0 0 
 1 1 2 2 2 2 2 2 2 2 2 2 0 0 0 0 0 0 0 0 0 0 
 1 2 1 2 2 2 2 2 2 2 2 0 0 0 0 0 0 0 0 0 0 2 
 1 2 1 2 2 2 2 2 2 2 2 0 0 0 0 0 0 0 0 0 1 1 
 1 2 1 2 2 2 2 2 2 2 2 0 0 0 0 0 0 0 0 0 2 0 
 1 2 1 2 2 2 2 2 2 2 2 0 0 0 0 0 0 0 0 1 0 1 
 1 2 1 2 2 2 2 2 2 2 2 0 0 0 0 0 0 0 0 1 1 0 
 1 2 1 2 2 2 2 2 2 2 2 0 0 0 0 0 0 0 0 2 0 0 
 1 2 1 2 2 2 2 2 2 2 2 0 0 0 0 0 0 0 1 0 0 1 
 1 2 1 2 2 2 2 2 2 2 2 0 0 0 0 0 0 0 1 0 1 0 
 1 2 1 2 2 2 2 2 2 2 2 0 0 0 0 0 0 0 1 1 0 0 
 1 2 1 2 2 2 2 2 2 2 2 0 0 0 0 0 0 0 2 0 0 0 
 1 2 1 2 2 2 2 2 2 2 2 0 0 0 0 0 0 1 0 0 0 1 
 1 2 1 2 2 2 2 2 2 2 2 0 0 0 0 0 0 1 0 0 1 0 
 1 2 1 2 2 2 2 2 2 2 2 0 0 0 0 0 0 1 0 1 0 0 
 1 2 1 2 2 2 2 2 2 2 2 0 0 0 0 0 0 1 1 0 0 0 
 1 2 1 2 2 2 2 2 2 2 2 0 0 0 0 0 0 2 0 0 0 0 
 1 2 1 2 2 2 2 2 2 2 2 0 0 0 0 0 1 0 0 0 0 1 
 1 2 1 2 2 2 2 2 2 2 2 0 0 0 0 0 1 0 0 0 1 0 
 1 2 1 2 2 2 2 2 2 2 2 0 0 0 0 0 1 0 0 1 0 0 
 1 2 1 2 2 2 2 2 2 2 2 0 0 0 0 0 1 0 1 0 0 0 
 1 2 1 2 2 2 2 2 2 2 2 0 0 0 0 0 1 1 0 0 0 0 
 1 2 1 2 2 2 2 2 2 2 2 0 0 0 0 0 2 0 0 0 0 0 
 1 2 1 2 2 2 2 2 2 2 2 0 0 0 0 1 0 0 0 0 0 1 
 1 2 1 2 2 2 2 2 2 2 2 0 0 0 0 1 0 0 0 0 1 0 
 1 2 1 2 2 2 2 2 2 2 2 0 0 0 0 1 0 0 0 1 0 0 
 1 2 1 2 2 2 2 2 2 2 2 0 0 0 0 1 0 0 1 0 0 0 
 1 2 1 2 2 2 2 2 2 2 2 0 0 0 0 1 0 1 0 0 0 0 
 1 2 1 2 2 2 2 2 2 2 2 0 0 0 0 1 1 0 0 0 0 0 
 1 2 1 2 2 2 2 2 2 2 2 0 0 0 0 2 0 0 0 0 0 0 
 1 2 1 2 2 2 2 2 2 2 2 0 0 0 1 0 0 0 0 0 0 1 
 1 2 1 2 2 2 2 2 2 2 2 0 0 0 1 0 0 0 0 0 1 0 
 1 2 1 2 2 2 2 2 2 2 2 0 0 0 1 0 0 0 0 1 0 0 
 1 2 1 2 2 2 2 2 2 2 2 0 0 0 1 0 0 0 1 0 0 0 
 1 2 1 2 2 2 2 2 2 2 2 0 0 0 1 0 0 1 0 0 0 0 
 1 2 1 2 2 2 2 2 2 2 2 0 0 0 1 0 1 0 0 0 0 0 
 1 2 1 2 2 2 2 2 2 2 2 0 0 0 1 1 0 0 0 0 0 0 
 1 2 1 2 2 2 2 2 2 2 2 0 0 0 2 0 0 0 0 0 0 0 
 1 2 1 2 2 2 2 2 2 2 2 0 0 1 0 0 0 0 0 0 0 1 
 1 2 1 2 2 2 2 2 2 2 2 0 0 1 0 0 0 0 0 0 1 0 
 1 2 1 2 2 2 2 2 2 2 2 0 0 1 0 0 0 0 0 1 0 0 
 1 2 1 2 2 2 2 2 2 2 2 0 0 1 0 0 0 0 1 0 0 0 
 1 2 1 2 2 2 2 2 2 2 2 0 0 1 0 0 0 1 0 0 0 0 
 1 2 1 2 2 2 2 2 2 2 2 0 0 1 0 0 1 0 0 0 0 0 
 1 2 1 2 2 2 2 2 2 2 2 0 0 1 0 1 0 0 0 0 0 0 
 1 2 1 2 2 2 2 2 2 2 2 0 0 1 1 0 0 0 0 0 0 0 
 1 2 1 2 2 2 2 2 2 2 2 0 0 2 0 0 0 0 0 0 0 0 
 1 2 1 2 2 2 2 2 2 2 2 0 1 0 0 0 0 0 0 0 0 1 
 1 2 1 2 2 2 2 2 2 2 2 0 1 0 0 0 0 0 0 0 1 0 
 1 2 1 2 2 2 2 2 2 2 2 0 1 0 0 0 0 0 0 1 0 0 
 1 2 1 2 2 2 2 2 2 2 2 0 1 0 0 0 0 0 1 0 0 0 
 1 2 1 2 2 2 2 2 2 2 2 0 1 0 0 0 0 1 0 0 0 0 
 1 2 1 2 2 2 2 2 2 2 2 0 1 0 0 0 1 0 0 0 0 0 
 1 2 1 2 2 2 2 2 2 2 2 0 1 0 0 1 0 0 0 0 0 0 
 1 2 1 2 2 2 2 2 2 2 2 0 1 0 1 0 0 0 0 0 0 0 
 1 2 1 2 2 2 2 2 2 2 2 0 1 1 0 0 0 0 0 0 0 0 
 1 2 1 2 2 2 2 2 2 2 2 0 2 0 0 0 0 0 0 0 0 0 
 1 2 1 2 2 2 2 2 2 2 2 1 0 0 0 0 0 0 0 0 0 1 
 1 2 1 2 2 2 2 2 2 2 2 1 0 0 0 0 0 0 0 0 1 0 
 1 2 1 2 2 2 2 2 2 2 2 1 0 0 0 0 0 0 0 1 0 0 
 1 2 1 2 2 2 2 2 2 2 2 1 0 0 0 0 0 0 1 0 0 0 
 1 2 1 2 2 2 2 2 2 2 2 1 0 0 0 0 0 1 0 0 0 0 
 1 2 1 2 2 2 2 2 2 2 2 1 0 0 0 0 1 0 0 0 0 0 
 1 2 1 2 2 2 2 2 2 2 2 1 0 0 0 1 0 0 0 0 0 0 
 1 2 1 2 2 2 2 2 2 2 2 1 0 0 1 0 0 0 0 0 0 0 
 1 2 1 2 2 2 2 2 2 2 2 1 0 1 0 0 0 0 0 0 0 0 
 1 2 1 2 2 2 2 2 2 2 2 1 1 0 0 0 0 0 0 0 0 0 
 1 2 1 2 2 2 2 2 2 2 2 2 0 0 0 0 0 0 0 0 0 0 
 1 2 2 1 2 2 2 2 2 2 2 0 0 0 0 0 0 0 0 0 0 2 
 1 2 2 1 2 2 2 2 2 2 2 0 0 0 0 0 0 0 0 0 1 1 
 1 2 2 1 2 2 2 2 2 2 2 0 0 0 0 0 0 0 0 0 2 0 
 1 2 2 1 2 2 2 2 2 2 2 0 0 0 0 0 0 0 0 1 0 1 
 1 2 2 1 2 2 2 2 2 2 2 0 0 0 0 0 0 0 0 1 1 0 
 1 2 2 1 2 2 2 2 2 2 2 0 0 0 0 0 0 0 0 2 0 0 
 1 2 2 1 2 2 2 2 2 2 2 0 0 0 0 0 0 0 1 0 0 1 
 1 2 2 1 2 2 2 2 2 2 2 0 0 0 0 0 0 0 1 0 1 0 
 1 2 2 1 2 2 2 2 2 2 2 0 0 0 0 0 0 0 1 1 0 0 
 1 2 2 1 2 2 2 2 2 2 2 0 0 0 0 0 0 0 2 0 0 0 
 1 2 2 1 2 2 2 2 2 2 2 0 0 0 0 0 0 1 0 0 0 1 
 1 2 2 1 2 2 2 2 2 2 2 0 0 0 0 0 0 1 0 0 1 0 
 1 2 2 1 2 2 2 2 2 2 2 0 0 0 0 0 0 1 0 1 0 0 
 1 2 2 1 2 2 2 2 2 2 2 0 0 0 0 0 0 1 1 0 0 0 
 1 2 2 1 2 2 2 2 2 2 2 0 0 0 0 0 0 2 0 0 0 0 
 1 2 2 1 2 2 2 2 2 2 2 0 0 0 0 0 1 0 0 0 0 1 
 1 2 2 1 2 2 2 2 2 2 2 0 0 0 0 0 1 0 0 0 1 0 
 1 2 2 1 2 2 2 2 2 2 2 0 0 0 0 0 1 0 0 1 0 0 
 1 2 2 1 2 2 2 2 2 2 2 0 0 0 0 0 1 0 1 0 0 0 
 1 2 2 1 2 2 2 2 2 2 2 0 0 0 0 0 1 1 0 0 0 0 
 1 2 2 1 2 2 2 2 2 2 2 0 0 0 0 0 2 0 0 0 0 0 
 1 2 2 1 2 2 2 2 2 2 2 0 0 0 0 1 0 0 0 0 0 1 
 1 2 2 1 2 2 2 2 2 2 2 0 0 0 0 1 0 0 0 0 1 0 
 1 2 2 1 2 2 2 2 2 2 2 0 0 0 0 1 0 0 0 1 0 0 
 1 2 2 1 2 2 2 2 2 2 2 0 0 0 0 1 0 0 1 0 0 0 
 1 2 2 1 2 2 2 2 2 2 2 0 0 0 0 1 0 1 0 0 0 0 
 1 2 2 1 2 2 2 2 2 2 2 0 0 0 0 1 1 0 0 0 0 0 
 1 2 2 1 2 2 2 2 2 2 2 0 0 0 0 2 0 0 0 0 0 0 
 1 2 2 1 2 2 2 2 2 2 2 0 0 0 1 0 0 0 0 0 0 1 
 1 2 2 1 2 2 2 2 2 2 2 0 0 0 1 0 0 0 0 0 1 0 
 1 2 2 1 2 2 2 2 2 2 2 0 0 0 1 0 0 0 0 1 0 0 
 1 2 2 1 2 2 2 2 2 2 2 0 0 0 1 0 0 0 1 0 0 0 
 1 2 2 1 2 2 2 2 2 2 2 0 0 0 1 0 0 1 0 0 0 0 
 1 2 2 1 2 2 2 2 2 2 2 0 0 0 1 0 1 0 0 0 0 0 
 1 2 2 1 2 2 2 2 2 2 2 0 0 0 1 1 0 0 0 0 0 0 
 1 2 2 1 2 2 2 2 2 2 2 0 0 0 2 0 0 0 0 0 0 0 
 1 2 2 1 2 2 2 2 2 2 2 0 0 1 0 0 0 0 0 0 0 1 
 1 2 2 1 2 2 2 2 2 2 2 0 0 1 0 0 0 0 0 0 1 0 
 1 2 2 1 2 2 2 2 2 2 2 0 0 1 0 0 0 0 0 1 0 0 
 1 2 2 1 2 2 2 2 2 2 2 0 0 1 0 0 0 0 1 0 0 0 
 1 2 2 1 2 2 2 2 2 2 2 0 0 1 0 0 0 1 0 0 0 0 
 1 2 2 1 2 2 2 2 2 2 2 0 0 1 0 0 1 0 0 0 0 0 
 1 2 2 1 2 2 2 2 2 2 2 0 0 1 0 1 0 0 0 0 0 0 
 1 2 2 1 2 2 2 2 2 2 2 0 0 1 1 0 0 0 0 0 0 0 
 1 2 2 1 2 2 2 2 2 2 2 0 0 2 0 0 0 0 0 0 0 0 
 1 2 2 1 2 2 2 2 2 2 2 0 1 0 0 0 0 0 0 0 0 1 
 1 2 2 1 2 2 2 2 2 2 2 0 1 0 0 0 0 0 0 0 1 0 
 1 2 2 1 2 2 2 2 2 2 2 0 1 0 0 0 0 0 0 1 0 0 
 1 2 2 1 2 2 2 2 2 2 2 0 1 0 0 0 0 0 1 0 0 0 
 1 2 2 1 2 2 2 2 2 2 2 0 1 0 0 0 0 1 0 0 0 0 
 1 2 2 1 2 2 2 2 2 2 2 0 1 0 0 0 1 0 0 0 0 0 
 1 2 2 1 2 2 2 2 2 2 2 0 1 0 0 1 0 0 0 0 0 0 
 1 2 2 1 2 2 2 2 2 2 2 0 1 0 1 0 0 0 0 0 0 0 
 1 2 2 1 2 2 2 2 2 2 2 0 1 1 0 0 0 0 0 0 0 0 
 1 2 2 1 2 2 2 2 2 2 2 0 2 0 0 0 0 0 0 0 0 0 
 1 2 2 1 2 2 2 2 2 2 2 1 0 0 0 0 0 0 0 0 0 1 
 1 2 2 1 2 2 2 2 2 2 2 1 0 0 0 0 0 0 0 0 1 0 
 1 2 2 1 2 2 2 2 2 2 2 1 0 0 0 0 0 0 0 1 0 0 
 1 2 2 1 2 2 2 2 2 2 2 1 0 0 0 0 0 0 1 0 0 0 
 1 2 2 1 2 2 2 2 2 2 2 1 0 0 0 0 0 1 0 0 0 0 
 1 2 2 1 2 2 2 2 2 2 2 1 0 0 0 0 1 0 0 0 0 0 
 1 2 2 1 2 2 2 2 2 2 2 1 0 0 0 1 0 0 0 0 0 0 
 1 2 2 1 2 2 2 2 2 2 2 1 0 0 1 0 0 0 0 0 0 0 
 1 2 2 1 2 2 2 2 2 2 2 1 0 1 0 0 0 0 0 0 0 0 
 1 2 2 1 2 2 2 2 2 2 2 1 1 0 0 0 0 0 0 0 0 0 
 1 2 2 1 2 2 2 2 2 2 2 2 0 0 0 0 0 0 0 0 0 0 
 1 2 2 2 1 2 2 2 2 2 2 0 0 0 0 0 0 0 0 0 0 2 
 1 2 2 2 1 2 2 2 2 2 2 0 0 0 0 0 0 0 0 0 1 1 
 1 2 2 2 1 2 2 2 2 2 2 0 0 0 0 0 0 0 0 0 2 0 
 1 2 2 2 1 2 2 2 2 2 2 0 0 0 0 0 0 0 0 1 0 1 
 1 2 2 2 1 2 2 2 2 2 2 0 0 0 0 0 0 0 0 1 1 0 
 1 2 2 2 1 2 2 2 2 2 2 0 0 0 0 0 0 0 0 2 0 0 
 1 2 2 2 1 2 2 2 2 2 2 0 0 0 0 0 0 0 1 0 0 1 
 1 2 2 2 1 2 2 2 2 2 2 0 0 0 0 0 0 0 1 0 1 0 
 1 2 2 2 1 2 2 2 2 2 2 0 0 0 0 0 0 0 1 1 0 0 
 1 2 2 2 1 2 2 2 2 2 2 0 0 0 0 0 0 0 2 0 0 0 
 1 2 2 2 1 2 2 2 2 2 2 0 0 0 0 0 0 1 0 0 0 1 
 1 2 2 2 1 2 2 2 2 2 2 0 0 0 0 0 0 1 0 0 1 0 
 1 2 2 2 1 2 2 2 2 2 2 0 0 0 0 0 0 1 0 1 0 0 
 1 2 2 2 1 2 2 2 2 2 2 0 0 0 0 0 0 1 1 0 0 0 
 1 2 2 2 1 2 2 2 2 2 2 0 0 0 0 0 0 2 0 0 0 0 
 1 2 2 2 1 2 2 2 2 2 2 0 0 0 0 0 1 0 0 0 0 1 
 1 2 2 2 1 2 2 2 2 2 2 0 0 0 0 0 1 0 0 0 1 0 
 1 2 2 2 1 2 2 2 2 2 2 0 0 0 0 0 1 0 0 1 0 0 
 1 2 2 2 1 2 2 2 2 2 2 0 0 0 0 0 1 0 1 0 0 0 
 1 2 2 2 1 2 2 2 2 2 2 0 0 0 0 0 1 1 0 0 0 0 
 1 2 2 2 1 2 2 2 2 2 2 0 0 0 0 0 2 0 0 0 0 0 
 1 2 2 2 1 2 2 2 2 2 2 0 0 0 0 1 0 0 0 0 0 1 
 1 2 2 2 1 2 2 2 2 2 2 0 0 0 0 1 0 0 0 0 1 0 
 1 2 2 2 1 2 2 2 2 2 2 0 0 0 0 1 0 0 0 1 0 0 
 1 2 2 2 1 2 2 2 2 2 2 0 0 0 0 1 0 0 1 0 0 0 
 1 2 2 2 1 2 2 2 2 2 2 0 0 0 0 1 0 1 0 0 0 0 
 1 2 2 2 1 2 2 2 2 2 2 0 0 0 0 1 1 0 0 0 0 0 
 1 2 2 2 1 2 2 2 2 2 2 0 0 0 0 2 0 0 0 0 0 0 
 1 2 2 2 1 2 2 2 2 2 2 0 0 0 1 0 0 0 0 0 0 1 
 1 2 2 2 1 2 2 2 2 2 2 0 0 0 1 0 0 0 0 0 1 0 
 1 2 2 2 1 2 2 2 2 2 2 0 0 0 1 0 0 0 0 1 0 0 
 1 2 2 2 1 2 2 2 2 2 2 0 0 0 1 0 0 0 1 0 0 0 
 1 2 2 2 1 2 2 2 2 2 2 0 0 0 1 0 0 1 0 0 0 0 
 1 2 2 2 1 2 2 2 2 2 2 0 0 0 1 0 1 0 0 0 0 0 
 1 2 2 2 1 2 2 2 2 2 2 0 0 0 1 1 0 0 0 0 0 0 
 1 2 2 2 1 2 2 2 2 2 2 0 0 0 2 0 0 0 0 0 0 0 
 1 2 2 2 1 2 2 2 2 2 2 0 0 1 0 0 0 0 0 0 0 1 
 1 2 2 2 1 2 2 2 2 2 2 0 0 1 0 0 0 0 0 0 1 0 
 1 2 2 2 1 2 2 2 2 2 2 0 0 1 0 0 0 0 0 1 0 0 
 1 2 2 2 1 2 2 2 2 2 2 0 0 1 0 0 0 0 1 0 0 0 
 1 2 2 2 1 2 2 2 2 2 2 0 0 1 0 0 0 1 0 0 0 0 
 1 2 2 2 1 2 2 2 2 2 2 0 0 1 0 0 1 0 0 0 0 0 
 1 2 2 2 1 2 2 2 2 2 2 0 0 1 0 1 0 0 0 0 0 0 
 1 2 2 2 1 2 2 2 2 2 2 0 0 1 1 0 0 0 0 0 0 0 
 1 2 2 2 1 2 2 2 2 2 2 0 0 2 0 0 0 0 0 0 0 0 
 1 2 2 2 1 2 2 2 2 2 2 0 1 0 0 0 0 0 0 0 0 1 
 1 2 2 2 1 2 2 2 2 2 2 0 1 0 0 0 0 0 0 0 1 0 
 1 2 2 2 1 2 2 2 2 2 2 0 1 0 0 0 0 0 0 1 0 0 
 1 2 2 2 1 2 2 2 2 2 2 0 1 0 0 0 0 0 1 0 0 0 
 1 2 2 2 1 2 2 2 2 2 2 0 1 0 0 0 0 1 0 0 0 0 
 1 2 2 2 1 2 2 2 2 2 2 0 1 0 0 0 1 0 0 0 0 0 
 1 2 2 2 1 2 2 2 2 2 2 0 1 0 0 1 0 0 0 0 0 0 
 1 2 2 2 1 2 2 2 2 2 2 0 1 0 1 0 0 0 0 0 0 0 
 1 2 2 2 1 2 2 2 2 2 2 0 1 1 0 0 0 0 0 0 0 0 
 1 2 2 2 1 2 2 2 2 2 2 0 2 0 0 0 0 0 0 0 0 0 
 1 2 2 2 1 2 2 2 2 2 2 1 0 0 0 0 0 0 0 0 0 1 
 1 2 2 2 1 2 2 2 2 2 2 1 0 0 0 0 0 0 0 0 1 0 
 1 2 2 2 1 2 2 2 2 2 2 1 0 0 0 0 0 0 0 1 0 0 
 1 2 2 2 1 2 2 2 2 2 2 1 0 0 0 0 0 0 1 0 0 0 
 1 2 2 2 1 2 2 2 2 2 2 1 0 0 0 0 0 1 0 0 0 0 
 1 2 2 2 1 2 2 2 2 2 2 1 0 0 0 0 1 0 0 0 0 0 
 1 2 2 2 1 2 2 2 2 2 2 1 0 0 0 1 0 0 0 0 0 0 
 1 2 2 2 1 2 2 2 2 2 2 1 0 0 1 0 0 0 0 0 0 0 
 1 2 2 2 1 2 2 2 2 2 2 1 0 1 0 0 0 0 0 0 0 0 
 1 2 2 2 1 2 2 2 2 2 2 1 1 0 0 0 0 0 0 0 0 0 
 1 2 2 2 1 2 2 2 2 2 2 2 0 0 0 0 0 0 0 0 0 0 
 1 2 2 2 2 1 2 2 2 2 2 0 0 0 0 0 0 0 0 0 0 2 
 1 2 2 2 2 1 2 2 2 2 2 0 0 0 0 0 0 0 0 0 1 1 
 1 2 2 2 2 1 2 2 2 2 2 0 0 0 0 0 0 0 0 0 2 0 
 1 2 2 2 2 1 2 2 2 2 2 0 0 0 0 0 0 0 0 1 0 1 
 1 2 2 2 2 1 2 2 2 2 2 0 0 0 0 0 0 0 0 1 1 0 
 1 2 2 2 2 1 2 2 2 2 2 0 0 0 0 0 0 0 0 2 0 0 
 1 2 2 2 2 1 2 2 2 2 2 0 0 0 0 0 0 0 1 0 0 1 
 1 2 2 2 2 1 2 2 2 2 2 0 0 0 0 0 0 0 1 0 1 0 
 1 2 2 2 2 1 2 2 2 2 2 0 0 0 0 0 0 0 1 1 0 0 
 1 2 2 2 2 1 2 2 2 2 2 0 0 0 0 0 0 0 2 0 0 0 
 1 2 2 2 2 1 2 2 2 2 2 0 0 0 0 0 0 1 0 0 0 1 
 1 2 2 2 2 1 2 2 2 2 2 0 0 0 0 0 0 1 0 0 1 0 
 1 2 2 2 2 1 2 2 2 2 2 0 0 0 0 0 0 1 0 1 0 0 
 1 2 2 2 2 1 2 2 2 2 2 0 0 0 0 0 0 1 1 0 0 0 
 1 2 2 2 2 1 2 2 2 2 2 0 0 0 0 0 0 2 0 0 0 0 
 1 2 2 2 2 1 2 2 2 2 2 0 0 0 0 0 1 0 0 0 0 1 
 1 2 2 2 2 1 2 2 2 2 2 0 0 0 0 0 1 0 0 0 1 0 
 1 2 2 2 2 1 2 2 2 2 2 0 0 0 0 0 1 0 0 1 0 0 
 1 2 2 2 2 1 2 2 2 2 2 0 0 0 0 0 1 0 1 0 0 0 
 1 2 2 2 2 1 2 2 2 2 2 0 0 0 0 0 1 1 0 0 0 0 
 1 2 2 2 2 1 2 2 2 2 2 0 0 0 0 0 2 0 0 0 0 0 
 1 2 2 2 2 1 2 2 2 2 2 0 0 0 0 1 0 0 0 0 0 1 
 1 2 2 2 2 1 2 2 2 2 2 0 0 0 0 1 0 0 0 0 1 0 
 1 2 2 2 2 1 2 2 2 2 2 0 0 0 0 1 0 0 0 1 0 0 
 1 2 2 2 2 1 2 2 2 2 2 0 0 0 0 1 0 0 1 0 0 0 
 1 2 2 2 2 1 2 2 2 2 2 0 0 0 0 1 0 1 0 0 0 0 
 1 2 2 2 2 1 2 2 2 2 2 0 0 0 0 1 1 0 0 0 0 0 
 1 2 2 2 2 1 2 2 2 2 2 0 0 0 0 2 0 0 0 0 0 0 
 1 2 2 2 2 1 2 2 2 2 2 0 0 0 1 0 0 0 0 0 0 1 
 1 2 2 2 2 1 2 2 2 2 2 0 0 0 1 0 0 0 0 0 1 0 
 1 2 2 2 2 1 2 2 2 2 2 0 0 0 1 0 0 0 0 1 0 0 
 1 2 2 2 2 1 2 2 2 2 2 0 0 0 1 0 0 0 1 0 0 0 
 1 2 2 2 2 1 2 2 2 2 2 0 0 0 1 0 0 1 0 0 0 0 
 1 2 2 2 2 1 2 2 2 2 2 0 0 0 1 0 1 0 0 0 0 0 
 1 2 2 2 2 1 2 2 2 2 2 0 0 0 1 1 0 0 0 0 0 0 
 1 2 2 2 2 1 2 2 2 2 2 0 0 0 2 0 0 0 0 0 0 0 
 1 2 2 2 2 1 2 2 2 2 2 0 0 1 0 0 0 0 0 0 0 1 
 1 2 2 2 2 1 2 2 2 2 2 0 0 1 0 0 0 0 0 0 1 0 
 1 2 2 2 2 1 2 2 2 2 2 0 0 1 0 0 0 0 0 1 0 0 
 1 2 2 2 2 1 2 2 2 2 2 0 0 1 0 0 0 0 1 0 0 0 
 1 2 2 2 2 1 2 2 2 2 2 0 0 1 0 0 0 1 0 0 0 0 
 1 2 2 2 2 1 2 2 2 2 2 0 0 1 0 0 1 0 0 0 0 0 
 1 2 2 2 2 1 2 2 2 2 2 0 0 1 0 1 0 0 0 0 0 0 
 1 2 2 2 2 1 2 2 2 2 2 0 0 1 1 0 0 0 0 0 0 0 
 1 2 2 2 2 1 2 2 2 2 2 0 0 2 0 0 0 0 0 0 0 0 
 1 2 2 2 2 1 2 2 2 2 2 0 1 0 0 0 0 0 0 0 0 1 
 1 2 2 2 2 1 2 2 2 2 2 0 1 0 0 0 0 0 0 0 1 0 
 1 2 2 2 2 1 2 2 2 2 2 0 1 0 0 0 0 0 0 1 0 0 
 1 2 2 2 2 1 2 2 2 2 2 0 1 0 0 0 0 0 1 0 0 0 
 1 2 2 2 2 1 2 2 2 2 2 0 1 0 0 0 0 1 0 0 0 0 
 1 2 2 2 2 1 2 2 2 2 2 0 1 0 0 0 1 0 0 0 0 0 
 1 2 2 2 2 1 2 2 2 2 2 0 1 0 0 1 0 0 0 0 0 0 
 1 2 2 2 2 1 2 2 2 2 2 0 1 0 1 0 0 0 0 0 0 0 
 1 2 2 2 2 1 2 2 2 2 2 0 1 1 0 0 0 0 0 0 0 0 
 1 2 2 2 2 1 2 2 2 2 2 0 2 0 0 0 0 0 0 0 0 0 
 1 2 2 2 2 1 2 2 2 2 2 1 0 0 0 0 0 0 0 0 0 1 
 1 2 2 2 2 1 2 2 2 2 2 1 0 0 0 0 0 0 0 0 1 0 
 1 2 2 2 2 1 2 2 2 2 2 1 0 0 0 0 0 0 0 1 0 0 
 1 2 2 2 2 1 2 2 2 2 2 1 0 0 0 0 0 0 1 0 0 0 
 1 2 2 2 2 1 2 2 2 2 2 1 0 0 0 0 0 1 0 0 0 0 
 1 2 2 2 2 1 2 2 2 2 2 1 0 0 0 0 1 0 0 0 0 0 
 1 2 2 2 2 1 2 2 2 2 2 1 0 0 0 1 0 0 0 0 0 0 
 1 2 2 2 2 1 2 2 2 2 2 1 0 0 1 0 0 0 0 0 0 0 
 1 2 2 2 2 1 2 2 2 2 2 1 0 1 0 0 0 0 0 0 0 0 
 1 2 2 2 2 1 2 2 2 2 2 1 1 0 0 0 0 0 0 0 0 0 
 1 2 2 2 2 1 2 2 2 2 2 2 0 0 0 0 0 0 0 0 0 0 
 1 2 2 2 2 2 1 2 2 2 2 0 0 0 0 0 0 0 0 0 0 2 
 1 2 2 2 2 2 1 2 2 2 2 0 0 0 0 0 0 0 0 0 1 1 
 1 2 2 2 2 2 1 2 2 2 2 0 0 0 0 0 0 0 0 0 2 0 
 1 2 2 2 2 2 1 2 2 2 2 0 0 0 0 0 0 0 0 1 0 1 
 1 2 2 2 2 2 1 2 2 2 2 0 0 0 0 0 0 0 0 1 1 0 
 1 2 2 2 2 2 1 2 2 2 2 0 0 0 0 0 0 0 0 2 0 0 
 1 2 2 2 2 2 1 2 2 2 2 0 0 0 0 0 0 0 1 0 0 1 
 1 2 2 2 2 2 1 2 2 2 2 0 0 0 0 0 0 0 1 0 1 0 
 1 2 2 2 2 2 1 2 2 2 2 0 0 0 0 0 0 0 1 1 0 0 
 1 2 2 2 2 2 1 2 2 2 2 0 0 0 0 0 0 0 2 0 0 0 
 1 2 2 2 2 2 1 2 2 2 2 0 0 0 0 0 0 1 0 0 0 1 
 1 2 2 2 2 2 1 2 2 2 2 0 0 0 0 0 0 1 0 0 1 0 
 1 2 2 2 2 2 1 2 2 2 2 0 0 0 0 0 0 1 0 1 0 0 
 1 2 2 2 2 2 1 2 2 2 2 0 0 0 0 0 0 1 1 0 0 0 
 1 2 2 2 2 2 1 2 2 2 2 0 0 0 0 0 0 2 0 0 0 0 
 1 2 2 2 2 2 1 2 2 2 2 0 0 0 0 0 1 0 0 0 0 1 
 1 2 2 2 2 2 1 2 2 2 2 0 0 0 0 0 1 0 0 0 1 0 
 1 2 2 2 2 2 1 2 2 2 2 0 0 0 0 0 1 0 0 1 0 0 
 1 2 2 2 2 2 1 2 2 2 2 0 0 0 0 0 1 0 1 0 0 0 
 1 2 2 2 2 2 1 2 2 2 2 0 0 0 0 0 1 1 0 0 0 0 
 1 2 2 2 2 2 1 2 2 2 2 0 0 0 0 0 2 0 0 0 0 0 
 1 2 2 2 2 2 1 2 2 2 2 0 0 0 0 1 0 0 0 0 0 1 
 1 2 2 2 2 2 1 2 2 2 2 0 0 0 0 1 0 0 0 0 1 0 
 1 2 2 2 2 2 1 2 2 2 2 0 0 0 0 1 0 0 0 1 0 0 
 1 2 2 2 2 2 1 2 2 2 2 0 0 0 0 1 0 0 1 0 0 0 
 1 2 2 2 2 2 1 2 2 2 2 0 0 0 0 1 0 1 0 0 0 0 
 1 2 2 2 2 2 1 2 2 2 2 0 0 0 0 1 1 0 0 0 0 0 
 1 2 2 2 2 2 1 2 2 2 2 0 0 0 0 2 0 0 0 0 0 0 
 1 2 2 2 2 2 1 2 2 2 2 0 0 0 1 0 0 0 0 0 0 1 
 1 2 2 2 2 2 1 2 2 2 2 0 0 0 1 0 0 0 0 0 1 0 
 1 2 2 2 2 2 1 2 2 2 2 0 0 0 1 0 0 0 0 1 0 0 
 1 2 2 2 2 2 1 2 2 2 2 0 0 0 1 0 0 0 1 0 0 0 
 1 2 2 2 2 2 1 2 2 2 2 0 0 0 1 0 0 1 0 0 0 0 
 1 2 2 2 2 2 1 2 2 2 2 0 0 0 1 0 1 0 0 0 0 0 
 1 2 2 2 2 2 1 2 2 2 2 0 0 0 1 1 0 0 0 0 0 0 
 1 2 2 2 2 2 1 2 2 2 2 0 0 0 2 0 0 0 0 0 0 0 
 1 2 2 2 2 2 1 2 2 2 2 0 0 1 0 0 0 0 0 0 0 1 
 1 2 2 2 2 2 1 2 2 2 2 0 0 1 0 0 0 0 0 0 1 0 
 1 2 2 2 2 2 1 2 2 2 2 0 0 1 0 0 0 0 0 1 0 0 
 1 2 2 2 2 2 1 2 2 2 2 0 0 1 0 0 0 0 1 0 0 0 
 1 2 2 2 2 2 1 2 2 2 2 0 0 1 0 0 0 1 0 0 0 0 
 1 2 2 2 2 2 1 2 2 2 2 0 0 1 0 0 1 0 0 0 0 0 
 1 2 2 2 2 2 1 2 2 2 2 0 0 1 0 1 0 0 0 0 0 0 
 1 2 2 2 2 2 1 2 2 2 2 0 0 1 1 0 0 0 0 0 0 0 
 1 2 2 2 2 2 1 2 2 2 2 0 0 2 0 0 0 0 0 0 0 0 
 1 2 2 2 2 2 1 2 2 2 2 0 1 0 0 0 0 0 0 0 0 1 
 1 2 2 2 2 2 1 2 2 2 2 0 1 0 0 0 0 0 0 0 1 0 
 1 2 2 2 2 2 1 2 2 2 2 0 1 0 0 0 0 0 0 1 0 0 
 1 2 2 2 2 2 1 2 2 2 2 0 1 0 0 0 0 0 1 0 0 0 
 1 2 2 2 2 2 1 2 2 2 2 0 1 0 0 0 0 1 0 0 0 0 
 1 2 2 2 2 2 1 2 2 2 2 0 1 0 0 0 1 0 0 0 0 0 
 1 2 2 2 2 2 1 2 2 2 2 0 1 0 0 1 0 0 0 0 0 0 
 1 2 2 2 2 2 1 2 2 2 2 0 1 0 1 0 0 0 0 0 0 0 
 1 2 2 2 2 2 1 2 2 2 2 0 1 1 0 0 0 0 0 0 0 0 
 1 2 2 2 2 2 1 2 2 2 2 0 2 0 0 0 0 0 0 0 0 0 
 1 2 2 2 2 2 1 2 2 2 2 1 0 0 0 0 0 0 0 0 0 1 
 1 2 2 2 2 2 1 2 2 2 2 1 0 0 0 0 0 0 0 0 1 0 
 1 2 2 2 2 2 1 2 2 2 2 1 0 0 0 0 0 0 0 1 0 0 
 1 2 2 2 2 2 1 2 2 2 2 1 0 0 0 0 0 0 1 0 0 0 
 1 2 2 2 2 2 1 2 2 2 2 1 0 0 0 0 0 1 0 0 0 0 
 1 2 2 2 2 2 1 2 2 2 2 1 0 0 0 0 1 0 0 0 0 0 
 1 2 2 2 2 2 1 2 2 2 2 1 0 0 0 1 0 0 0 0 0 0 
 1 2 2 2 2 2 1 2 2 2 2 1 0 0 1 0 0 0 0 0 0 0 
 1 2 2 2 2 2 1 2 2 2 2 1 0 1 0 0 0 0 0 0 0 0 
 1 2 2 2 2 2 1 2 2 2 2 1 1 0 0 0 0 0 0 0 0 0 
 1 2 2 2 2 2 1 2 2 2 2 2 0 0 0 0 0 0 0 0 0 0 
 1 2 2 2 2 2 2 1 2 2 2 0 0 0 0 0 0 0 0 0 0 2 
 1 2 2 2 2 2 2 1 2 2 2 0 0 0 0 0 0 0 0 0 1 1 
 1 2 2 2 2 2 2 1 2 2 2 0 0 0 0 0 0 0 0 0 2 0 
 1 2 2 2 2 2 2 1 2 2 2 0 0 0 0 0 0 0 0 1 0 1 
 1 2 2 2 2 2 2 1 2 2 2 0 0 0 0 0 0 0 0 1 1 0 
 1 2 2 2 2 2 2 1 2 2 2 0 0 0 0 0 0 0 0 2 0 0 
 1 2 2 2 2 2 2 1 2 2 2 0 0 0 0 0 0 0 1 0 0 1 
 1 2 2 2 2 2 2 1 2 2 2 0 0 0 0 0 0 0 1 0 1 0 
 1 2 2 2 2 2 2 1 2 2 2 0 0 0 0 0 0 0 1 1 0 0 
 1 2 2 2 2 2 2 1 2 2 2 0 0 0 0 0 0 0 2 0 0 0 
 1 2 2 2 2 2 2 1 2 2 2 0 0 0 0 0 0 1 0 0 0 1 
 1 2 2 2 2 2 2 1 2 2 2 0 0 0 0 0 0 1 0 0 1 0 
 1 2 2 2 2 2 2 1 2 2 2 0 0 0 0 0 0 1 0 1 0 0 
 1 2 2 2 2 2 2 1 2 2 2 0 0 0 0 0 0 1 1 0 0 0 
 1 2 2 2 2 2 2 1 2 2 2 0 0 0 0 0 0 2 0 0 0 0 
 1 2 2 2 2 2 2 1 2 2 2 0 0 0 0 0 1 0 0 0 0 1 
 1 2 2 2 2 2 2 1 2 2 2 0 0 0 0 0 1 0 0 0 1 0 
 1 2 2 2 2 2 2 1 2 2 2 0 0 0 0 0 1 0 0 1 0 0 
 1 2 2 2 2 2 2 1 2 2 2 0 0 0 0 0 1 0 1 0 0 0 
 1 2 2 2 2 2 2 1 2 2 2 0 0 0 0 0 1 1 0 0 0 0 
 1 2 2 2 2 2 2 1 2 2 2 0 0 0 0 0 2 0 0 0 0 0 
 1 2 2 2 2 2 2 1 2 2 2 0 0 0 0 1 0 0 0 0 0 1 
 1 2 2 2 2 2 2 1 2 2 2 0 0 0 0 1 0 0 0 0 1 0 
 1 2 2 2 2 2 2 1 2 2 2 0 0 0 0 1 0 0 0 1 0 0 
 1 2 2 2 2 2 2 1 2 2 2 0 0 0 0 1 0 0 1 0 0 0 
 1 2 2 2 2 2 2 1 2 2 2 0 0 0 0 1 0 1 0 0 0 0 
 1 2 2 2 2 2 2 1 2 2 2 0 0 0 0 1 1 0 0 0 0 0 
 1 2 2 2 2 2 2 1 2 2 2 0 0 0 0 2 0 0 0 0 0 0 
 1 2 2 2 2 2 2 1 2 2 2 0 0 0 1 0 0 0 0 0 0 1 
 1 2 2 2 2 2 2 1 2 2 2 0 0 0 1 0 0 0 0 0 1 0 
 1 2 2 2 2 2 2 1 2 2 2 0 0 0 1 0 0 0 0 1 0 0 
 1 2 2 2 2 2 2 1 2 2 2 0 0 0 1 0 0 0 1 0 0 0 
 1 2 2 2 2 2 2 1 2 2 2 0 0 0 1 0 0 1 0 0 0 0 
 1 2 2 2 2 2 2 1 2 2 2 0 0 0 1 0 1 0 0 0 0 0 
 1 2 2 2 2 2 2 1 2 2 2 0 0 0 1 1 0 0 0 0 0 0 
 1 2 2 2 2 2 2 1 2 2 2 0 0 0 2 0 0 0 0 0 0 0 
 1 2 2 2 2 2 2 1 2 2 2 0 0 1 0 0 0 0 0 0 0 1 
 1 2 2 2 2 2 2 1 2 2 2 0 0 1 0 0 0 0 0 0 1 0 
 1 2 2 2 2 2 2 1 2 2 2 0 0 1 0 0 0 0 0 1 0 0 
 1 2 2 2 2 2 2 1 2 2 2 0 0 1 0 0 0 0 1 0 0 0 
 1 2 2 2 2 2 2 1 2 2 2 0 0 1 0 0 0 1 0 0 0 0 
 1 2 2 2 2 2 2 1 2 2 2 0 0 1 0 0 1 0 0 0 0 0 
 1 2 2 2 2 2 2 1 2 2 2 0 0 1 0 1 0 0 0 0 0 0 
 1 2 2 2 2 2 2 1 2 2 2 0 0 1 1 0 0 0 0 0 0 0 
 1 2 2 2 2 2 2 1 2 2 2 0 0 2 0 0 0 0 0 0 0 0 
 1 2 2 2 2 2 2 1 2 2 2 0 1 0 0 0 0 0 0 0 0 1 
 1 2 2 2 2 2 2 1 2 2 2 0 1 0 0 0 0 0 0 0 1 0 
 1 2 2 2 2 2 2 1 2 2 2 0 1 0 0 0 0 0 0 1 0 0 
 1 2 2 2 2 2 2 1 2 2 2 0 1 0 0 0 0 0 1 0 0 0 
 1 2 2 2 2 2 2 1 2 2 2 0 1 0 0 0 0 1 0 0 0 0 
 1 2 2 2 2 2 2 1 2 2 2 0 1 0 0 0 1 0 0 0 0 0 
 1 2 2 2 2 2 2 1 2 2 2 0 1 0 0 1 0 0 0 0 0 0 
 1 2 2 2 2 2 2 1 2 2 2 0 1 0 1 0 0 0 0 0 0 0 
 1 2 2 2 2 2 2 1 2 2 2 0 1 1 0 0 0 0 0 0 0 0 
 1 2 2 2 2 2 2 1 2 2 2 0 2 0 0 0 0 0 0 0 0 0 
 1 2 2 2 2 2 2 1 2 2 2 1 0 0 0 0 0 0 0 0 0 1 
 1 2 2 2 2 2 2 1 2 2 2 1 0 0 0 0 0 0 0 0 1 0 
 1 2 2 2 2 2 2 1 2 2 2 1 0 0 0 0 0 0 0 1 0 0 
 1 2 2 2 2 2 2 1 2 2 2 1 0 0 0 0 0 0 1 0 0 0 
 1 2 2 2 2 2 2 1 2 2 2 1 0 0 0 0 0 1 0 0 0 0 
 1 2 2 2 2 2 2 1 2 2 2 1 0 0 0 0 1 0 0 0 0 0 
 1 2 2 2 2 2 2 1 2 2 2 1 0 0 0 1 0 0 0 0 0 0 
 1 2 2 2 2 2 2 1 2 2 2 1 0 0 1 0 0 0 0 0 0 0 
 1 2 2 2 2 2 2 1 2 2 2 1 0 1 0 0 0 0 0 0 0 0 
 1 2 2 2 2 2 2 1 2 2 2 1 1 0 0 0 0 0 0 0 0 0 
 1 2 2 2 2 2 2 1 2 2 2 2 0 0 0 0 0 0 0 0 0 0 
 1 2 2 2 2 2 2 2 1 2 2 0 0 0 0 0 0 0 0 0 0 2 
 1 2 2 2 2 2 2 2 1 2 2 0 0 0 0 0 0 0 0 0 1 1 
 1 2 2 2 2 2 2 2 1 2 2 0 0 0 0 0 0 0 0 0 2 0 
 1 2 2 2 2 2 2 2 1 2 2 0 0 0 0 0 0 0 0 1 0 1 
 1 2 2 2 2 2 2 2 1 2 2 0 0 0 0 0 0 0 0 1 1 0 
 1 2 2 2 2 2 2 2 1 2 2 0 0 0 0 0 0 0 0 2 0 0 
 1 2 2 2 2 2 2 2 1 2 2 0 0 0 0 0 0 0 1 0 0 1 
 1 2 2 2 2 2 2 2 1 2 2 0 0 0 0 0 0 0 1 0 1 0 
 1 2 2 2 2 2 2 2 1 2 2 0 0 0 0 0 0 0 1 1 0 0 
 1 2 2 2 2 2 2 2 1 2 2 0 0 0 0 0 0 0 2 0 0 0 
 1 2 2 2 2 2 2 2 1 2 2 0 0 0 0 0 0 1 0 0 0 1 
 1 2 2 2 2 2 2 2 1 2 2 0 0 0 0 0 0 1 0 0 1 0 
 1 2 2 2 2 2 2 2 1 2 2 0 0 0 0 0 0 1 0 1 0 0 
 1 2 2 2 2 2 2 2 1 2 2 0 0 0 0 0 0 1 1 0 0 0 
 1 2 2 2 2 2 2 2 1 2 2 0 0 0 0 0 0 2 0 0 0 0 
 1 2 2 2 2 2 2 2 1 2 2 0 0 0 0 0 1 0 0 0 0 1 
 1 2 2 2 2 2 2 2 1 2 2 0 0 0 0 0 1 0 0 0 1 0 
 1 2 2 2 2 2 2 2 1 2 2 0 0 0 0 0 1 0 0 1 0 0 
 1 2 2 2 2 2 2 2 1 2 2 0 0 0 0 0 1 0 1 0 0 0 
 1 2 2 2 2 2 2 2 1 2 2 0 0 0 0 0 1 1 0 0 0 0 
 1 2 2 2 2 2 2 2 1 2 2 0 0 0 0 0 2 0 0 0 0 0 
 1 2 2 2 2 2 2 2 1 2 2 0 0 0 0 1 0 0 0 0 0 1 
 1 2 2 2 2 2 2 2 1 2 2 0 0 0 0 1 0 0 0 0 1 0 
 1 2 2 2 2 2 2 2 1 2 2 0 0 0 0 1 0 0 0 1 0 0 
 1 2 2 2 2 2 2 2 1 2 2 0 0 0 0 1 0 0 1 0 0 0 
 1 2 2 2 2 2 2 2 1 2 2 0 0 0 0 1 0 1 0 0 0 0 
 1 2 2 2 2 2 2 2 1 2 2 0 0 0 0 1 1 0 0 0 0 0 
 1 2 2 2 2 2 2 2 1 2 2 0 0 0 0 2 0 0 0 0 0 0 
 1 2 2 2 2 2 2 2 1 2 2 0 0 0 1 0 0 0 0 0 0 1 
 1 2 2 2 2 2 2 2 1 2 2 0 0 0 1 0 0 0 0 0 1 0 
 1 2 2 2 2 2 2 2 1 2 2 0 0 0 1 0 0 0 0 1 0 0 
 1 2 2 2 2 2 2 2 1 2 2 0 0 0 1 0 0 0 1 0 0 0 
 1 2 2 2 2 2 2 2 1 2 2 0 0 0 1 0 0 1 0 0 0 0 
 1 2 2 2 2 2 2 2 1 2 2 0 0 0 1 0 1 0 0 0 0 0 
 1 2 2 2 2 2 2 2 1 2 2 0 0 0 1 1 0 0 0 0 0 0 
 1 2 2 2 2 2 2 2 1 2 2 0 0 0 2 0 0 0 0 0 0 0 
 1 2 2 2 2 2 2 2 1 2 2 0 0 1 0 0 0 0 0 0 0 1 
 1 2 2 2 2 2 2 2 1 2 2 0 0 1 0 0 0 0 0 0 1 0 
 1 2 2 2 2 2 2 2 1 2 2 0 0 1 0 0 0 0 0 1 0 0 
 1 2 2 2 2 2 2 2 1 2 2 0 0 1 0 0 0 0 1 0 0 0 
 1 2 2 2 2 2 2 2 1 2 2 0 0 1 0 0 0 1 0 0 0 0 
 1 2 2 2 2 2 2 2 1 2 2 0 0 1 0 0 1 0 0 0 0 0 
 1 2 2 2 2 2 2 2 1 2 2 0 0 1 0 1 0 0 0 0 0 0 
 1 2 2 2 2 2 2 2 1 2 2 0 0 1 1 0 0 0 0 0 0 0 
 1 2 2 2 2 2 2 2 1 2 2 0 0 2 0 0 0 0 0 0 0 0 
 1 2 2 2 2 2 2 2 1 2 2 0 1 0 0 0 0 0 0 0 0 1 
 1 2 2 2 2 2 2 2 1 2 2 0 1 0 0 0 0 0 0 0 1 0 
 1 2 2 2 2 2 2 2 1 2 2 0 1 0 0 0 0 0 0 1 0 0 
 1 2 2 2 2 2 2 2 1 2 2 0 1 0 0 0 0 0 1 0 0 0 
 1 2 2 2 2 2 2 2 1 2 2 0 1 0 0 0 0 1 0 0 0 0 
 1 2 2 2 2 2 2 2 1 2 2 0 1 0 0 0 1 0 0 0 0 0 
 1 2 2 2 2 2 2 2 1 2 2 0 1 0 0 1 0 0 0 0 0 0 
 1 2 2 2 2 2 2 2 1 2 2 0 1 0 1 0 0 0 0 0 0 0 
 1 2 2 2 2 2 2 2 1 2 2 0 1 1 0 0 0 0 0 0 0 0 
 1 2 2 2 2 2 2 2 1 2 2 0 2 0 0 0 0 0 0 0 0 0 
 1 2 2 2 2 2 2 2 1 2 2 1 0 0 0 0 0 0 0 0 0 1 
 1 2 2 2 2 2 2 2 1 2 2 1 0 0 0 0 0 0 0 0 1 0 
 1 2 2 2 2 2 2 2 1 2 2 1 0 0 0 0 0 0 0 1 0 0 
 1 2 2 2 2 2 2 2 1 2 2 1 0 0 0 0 0 0 1 0 0 0 
 1 2 2 2 2 2 2 2 1 2 2 1 0 0 0 0 0 1 0 0 0 0 
 1 2 2 2 2 2 2 2 1 2 2 1 0 0 0 0 1 0 0 0 0 0 
 1 2 2 2 2 2 2 2 1 2 2 1 0 0 0 1 0 0 0 0 0 0 
 1 2 2 2 2 2 2 2 1 2 2 1 0 0 1 0 0 0 0 0 0 0 
 1 2 2 2 2 2 2 2 1 2 2 1 0 1 0 0 0 0 0 0 0 0 
 1 2 2 2 2 2 2 2 1 2 2 1 1 0 0 0 0 0 0 0 0 0 
 1 2 2 2 2 2 2 2 1 2 2 2 0 0 0 0 0 0 0 0 0 0 
 1 2 2 2 2 2 2 2 2 1 2 0 0 0 0 0 0 0 0 0 0 2 
 1 2 2 2 2 2 2 2 2 1 2 0 0 0 0 0 0 0 0 0 1 1 
 1 2 2 2 2 2 2 2 2 1 2 0 0 0 0 0 0 0 0 0 2 0 
 1 2 2 2 2 2 2 2 2 1 2 0 0 0 0 0 0 0 0 1 0 1 
 1 2 2 2 2 2 2 2 2 1 2 0 0 0 0 0 0 0 0 1 1 0 
 1 2 2 2 2 2 2 2 2 1 2 0 0 0 0 0 0 0 0 2 0 0 
 1 2 2 2 2 2 2 2 2 1 2 0 0 0 0 0 0 0 1 0 0 1 
 1 2 2 2 2 2 2 2 2 1 2 0 0 0 0 0 0 0 1 0 1 0 
 1 2 2 2 2 2 2 2 2 1 2 0 0 0 0 0 0 0 1 1 0 0 
 1 2 2 2 2 2 2 2 2 1 2 0 0 0 0 0 0 0 2 0 0 0 
 1 2 2 2 2 2 2 2 2 1 2 0 0 0 0 0 0 1 0 0 0 1 
 1 2 2 2 2 2 2 2 2 1 2 0 0 0 0 0 0 1 0 0 1 0 
 1 2 2 2 2 2 2 2 2 1 2 0 0 0 0 0 0 1 0 1 0 0 
 1 2 2 2 2 2 2 2 2 1 2 0 0 0 0 0 0 1 1 0 0 0 
 1 2 2 2 2 2 2 2 2 1 2 0 0 0 0 0 0 2 0 0 0 0 
 1 2 2 2 2 2 2 2 2 1 2 0 0 0 0 0 1 0 0 0 0 1 
 1 2 2 2 2 2 2 2 2 1 2 0 0 0 0 0 1 0 0 0 1 0 
 1 2 2 2 2 2 2 2 2 1 2 0 0 0 0 0 1 0 0 1 0 0 
 1 2 2 2 2 2 2 2 2 1 2 0 0 0 0 0 1 0 1 0 0 0 
 1 2 2 2 2 2 2 2 2 1 2 0 0 0 0 0 1 1 0 0 0 0 
 1 2 2 2 2 2 2 2 2 1 2 0 0 0 0 0 2 0 0 0 0 0 
 1 2 2 2 2 2 2 2 2 1 2 0 0 0 0 1 0 0 0 0 0 1 
 1 2 2 2 2 2 2 2 2 1 2 0 0 0 0 1 0 0 0 0 1 0 
 1 2 2 2 2 2 2 2 2 1 2 0 0 0 0 1 0 0 0 1 0 0 
 1 2 2 2 2 2 2 2 2 1 2 0 0 0 0 1 0 0 1 0 0 0 
 1 2 2 2 2 2 2 2 2 1 2 0 0 0 0 1 0 1 0 0 0 0 
 1 2 2 2 2 2 2 2 2 1 2 0 0 0 0 1 1 0 0 0 0 0 
 1 2 2 2 2 2 2 2 2 1 2 0 0 0 0 2 0 0 0 0 0 0 
 1 2 2 2 2 2 2 2 2 1 2 0 0 0 1 0 0 0 0 0 0 1 
 1 2 2 2 2 2 2 2 2 1 2 0 0 0 1 0 0 0 0 0 1 0 
 1 2 2 2 2 2 2 2 2 1 2 0 0 0 1 0 0 0 0 1 0 0 
 1 2 2 2 2 2 2 2 2 1 2 0 0 0 1 0 0 0 1 0 0 0 
 1 2 2 2 2 2 2 2 2 1 2 0 0 0 1 0 0 1 0 0 0 0 
 1 2 2 2 2 2 2 2 2 1 2 0 0 0 1 0 1 0 0 0 0 0 
 1 2 2 2 2 2 2 2 2 1 2 0 0 0 1 1 0 0 0 0 0 0 
 1 2 2 2 2 2 2 2 2 1 2 0 0 0 2 0 0 0 0 0 0 0 
 1 2 2 2 2 2 2 2 2 1 2 0 0 1 0 0 0 0 0 0 0 1 
 1 2 2 2 2 2 2 2 2 1 2 0 0 1 0 0 0 0 0 0 1 0 
 1 2 2 2 2 2 2 2 2 1 2 0 0 1 0 0 0 0 0 1 0 0 
 1 2 2 2 2 2 2 2 2 1 2 0 0 1 0 0 0 0 1 0 0 0 
 1 2 2 2 2 2 2 2 2 1 2 0 0 1 0 0 0 1 0 0 0 0 
 1 2 2 2 2 2 2 2 2 1 2 0 0 1 0 0 1 0 0 0 0 0 
 1 2 2 2 2 2 2 2 2 1 2 0 0 1 0 1 0 0 0 0 0 0 
 1 2 2 2 2 2 2 2 2 1 2 0 0 1 1 0 0 0 0 0 0 0 
 1 2 2 2 2 2 2 2 2 1 2 0 0 2 0 0 0 0 0 0 0 0 
 1 2 2 2 2 2 2 2 2 1 2 0 1 0 0 0 0 0 0 0 0 1 
 1 2 2 2 2 2 2 2 2 1 2 0 1 0 0 0 0 0 0 0 1 0 
 1 2 2 2 2 2 2 2 2 1 2 0 1 0 0 0 0 0 0 1 0 0 
 1 2 2 2 2 2 2 2 2 1 2 0 1 0 0 0 0 0 1 0 0 0 
 1 2 2 2 2 2 2 2 2 1 2 0 1 0 0 0 0 1 0 0 0 0 
 1 2 2 2 2 2 2 2 2 1 2 0 1 0 0 0 1 0 0 0 0 0 
 1 2 2 2 2 2 2 2 2 1 2 0 1 0 0 1 0 0 0 0 0 0 
 1 2 2 2 2 2 2 2 2 1 2 0 1 0 1 0 0 0 0 0 0 0 
 1 2 2 2 2 2 2 2 2 1 2 0 1 1 0 0 0 0 0 0 0 0 
 1 2 2 2 2 2 2 2 2 1 2 0 2 0 0 0 0 0 0 0 0 0 
 1 2 2 2 2 2 2 2 2 1 2 1 0 0 0 0 0 0 0 0 0 1 
 1 2 2 2 2 2 2 2 2 1 2 1 0 0 0 0 0 0 0 0 1 0 
 1 2 2 2 2 2 2 2 2 1 2 1 0 0 0 0 0 0 0 1 0 0 
 1 2 2 2 2 2 2 2 2 1 2 1 0 0 0 0 0 0 1 0 0 0 
 1 2 2 2 2 2 2 2 2 1 2 1 0 0 0 0 0 1 0 0 0 0 
 1 2 2 2 2 2 2 2 2 1 2 1 0 0 0 0 1 0 0 0 0 0 
 1 2 2 2 2 2 2 2 2 1 2 1 0 0 0 1 0 0 0 0 0 0 
 1 2 2 2 2 2 2 2 2 1 2 1 0 0 1 0 0 0 0 0 0 0 
 1 2 2 2 2 2 2 2 2 1 2 1 0 1 0 0 0 0 0 0 0 0 
 1 2 2 2 2 2 2 2 2 1 2 1 1 0 0 0 0 0 0 0 0 0 
 1 2 2 2 2 2 2 2 2 1 2 2 0 0 0 0 0 0 0 0 0 0 
 1 2 2 2 2 2 2 2 2 2 1 0 0 0 0 0 0 0 0 0 0 2 
 1 2 2 2 2 2 2 2 2 2 1 0 0 0 0 0 0 0 0 0 1 1 
 1 2 2 2 2 2 2 2 2 2 1 0 0 0 0 0 0 0 0 0 2 0 
 1 2 2 2 2 2 2 2 2 2 1 0 0 0 0 0 0 0 0 1 0 1 
 1 2 2 2 2 2 2 2 2 2 1 0 0 0 0 0 0 0 0 1 1 0 
 1 2 2 2 2 2 2 2 2 2 1 0 0 0 0 0 0 0 0 2 0 0 
 1 2 2 2 2 2 2 2 2 2 1 0 0 0 0 0 0 0 1 0 0 1 
 1 2 2 2 2 2 2 2 2 2 1 0 0 0 0 0 0 0 1 0 1 0 
 1 2 2 2 2 2 2 2 2 2 1 0 0 0 0 0 0 0 1 1 0 0 
 1 2 2 2 2 2 2 2 2 2 1 0 0 0 0 0 0 0 2 0 0 0 
 1 2 2 2 2 2 2 2 2 2 1 0 0 0 0 0 0 1 0 0 0 1 
 1 2 2 2 2 2 2 2 2 2 1 0 0 0 0 0 0 1 0 0 1 0 
 1 2 2 2 2 2 2 2 2 2 1 0 0 0 0 0 0 1 0 1 0 0 
 1 2 2 2 2 2 2 2 2 2 1 0 0 0 0 0 0 1 1 0 0 0 
 1 2 2 2 2 2 2 2 2 2 1 0 0 0 0 0 0 2 0 0 0 0 
 1 2 2 2 2 2 2 2 2 2 1 0 0 0 0 0 1 0 0 0 0 1 
 1 2 2 2 2 2 2 2 2 2 1 0 0 0 0 0 1 0 0 0 1 0 
 1 2 2 2 2 2 2 2 2 2 1 0 0 0 0 0 1 0 0 1 0 0 
 1 2 2 2 2 2 2 2 2 2 1 0 0 0 0 0 1 0 1 0 0 0 
 1 2 2 2 2 2 2 2 2 2 1 0 0 0 0 0 1 1 0 0 0 0 
 1 2 2 2 2 2 2 2 2 2 1 0 0 0 0 0 2 0 0 0 0 0 
 1 2 2 2 2 2 2 2 2 2 1 0 0 0 0 1 0 0 0 0 0 1 
 1 2 2 2 2 2 2 2 2 2 1 0 0 0 0 1 0 0 0 0 1 0 
 1 2 2 2 2 2 2 2 2 2 1 0 0 0 0 1 0 0 0 1 0 0 
 1 2 2 2 2 2 2 2 2 2 1 0 0 0 0 1 0 0 1 0 0 0 
 1 2 2 2 2 2 2 2 2 2 1 0 0 0 0 1 0 1 0 0 0 0 
 1 2 2 2 2 2 2 2 2 2 1 0 0 0 0 1 1 0 0 0 0 0 
 1 2 2 2 2 2 2 2 2 2 1 0 0 0 0 2 0 0 0 0 0 0 
 1 2 2 2 2 2 2 2 2 2 1 0 0 0 1 0 0 0 0 0 0 1 
 1 2 2 2 2 2 2 2 2 2 1 0 0 0 1 0 0 0 0 0 1 0 
 1 2 2 2 2 2 2 2 2 2 1 0 0 0 1 0 0 0 0 1 0 0 
 1 2 2 2 2 2 2 2 2 2 1 0 0 0 1 0 0 0 1 0 0 0 
 1 2 2 2 2 2 2 2 2 2 1 0 0 0 1 0 0 1 0 0 0 0 
 1 2 2 2 2 2 2 2 2 2 1 0 0 0 1 0 1 0 0 0 0 0 
 1 2 2 2 2 2 2 2 2 2 1 0 0 0 1 1 0 0 0 0 0 0 
 1 2 2 2 2 2 2 2 2 2 1 0 0 0 2 0 0 0 0 0 0 0 
 1 2 2 2 2 2 2 2 2 2 1 0 0 1 0 0 0 0 0 0 0 1 
 1 2 2 2 2 2 2 2 2 2 1 0 0 1 0 0 0 0 0 0 1 0 
 1 2 2 2 2 2 2 2 2 2 1 0 0 1 0 0 0 0 0 1 0 0 
 1 2 2 2 2 2 2 2 2 2 1 0 0 1 0 0 0 0 1 0 0 0 
 1 2 2 2 2 2 2 2 2 2 1 0 0 1 0 0 0 1 0 0 0 0 
 1 2 2 2 2 2 2 2 2 2 1 0 0 1 0 0 1 0 0 0 0 0 
 1 2 2 2 2 2 2 2 2 2 1 0 0 1 0 1 0 0 0 0 0 0 
 1 2 2 2 2 2 2 2 2 2 1 0 0 1 1 0 0 0 0 0 0 0 
 1 2 2 2 2 2 2 2 2 2 1 0 0 2 0 0 0 0 0 0 0 0 
 1 2 2 2 2 2 2 2 2 2 1 0 1 0 0 0 0 0 0 0 0 1 
 1 2 2 2 2 2 2 2 2 2 1 0 1 0 0 0 0 0 0 0 1 0 
 1 2 2 2 2 2 2 2 2 2 1 0 1 0 0 0 0 0 0 1 0 0 
 1 2 2 2 2 2 2 2 2 2 1 0 1 0 0 0 0 0 1 0 0 0 
 1 2 2 2 2 2 2 2 2 2 1 0 1 0 0 0 0 1 0 0 0 0 
 1 2 2 2 2 2 2 2 2 2 1 0 1 0 0 0 1 0 0 0 0 0 
 1 2 2 2 2 2 2 2 2 2 1 0 1 0 0 1 0 0 0 0 0 0 
 1 2 2 2 2 2 2 2 2 2 1 0 1 0 1 0 0 0 0 0 0 0 
 1 2 2 2 2 2 2 2 2 2 1 0 1 1 0 0 0 0 0 0 0 0 
 1 2 2 2 2 2 2 2 2 2 1 0 2 0 0 0 0 0 0 0 0 0 
 1 2 2 2 2 2 2 2 2 2 1 1 0 0 0 0 0 0 0 0 0 1 
 1 2 2 2 2 2 2 2 2 2 1 1 0 0 0 0 0 0 0 0 1 0 
 1 2 2 2 2 2 2 2 2 2 1 1 0 0 0 0 0 0 0 1 0 0 
 1 2 2 2 2 2 2 2 2 2 1 1 0 0 0 0 0 0 1 0 0 0 
 1 2 2 2 2 2 2 2 2 2 1 1 0 0 0 0 0 1 0 0 0 0 
 1 2 2 2 2 2 2 2 2 2 1 1 0 0 0 0 1 0 0 0 0 0 
 1 2 2 2 2 2 2 2 2 2 1 1 0 0 0 1 0 0 0 0 0 0 
 1 2 2 2 2 2 2 2 2 2 1 1 0 0 1 0 0 0 0 0 0 0 
 1 2 2 2 2 2 2 2 2 2 1 1 0 1 0 0 0 0 0 0 0 0 
 1 2 2 2 2 2 2 2 2 2 1 1 1 0 0 0 0 0 0 0 0 0 
 1 2 2 2 2 2 2 2 2 2 1 2 0 0 0 0 0 0 0 0 0 0 
 2 0 2 2 2 2 2 2 2 2 2 0 0 0 0 0 0 0 0 0 0 2 
 2 0 2 2 2 2 2 2 2 2 2 0 0 0 0 0 0 0 0 0 1 1 
 2 0 2 2 2 2 2 2 2 2 2 0 0 0 0 0 0 0 0 0 2 0 
 2 0 2 2 2 2 2 2 2 2 2 0 0 0 0 0 0 0 0 1 0 1 
 2 0 2 2 2 2 2 2 2 2 2 0 0 0 0 0 0 0 0 1 1 0 
 2 0 2 2 2 2 2 2 2 2 2 0 0 0 0 0 0 0 0 2 0 0 
 2 0 2 2 2 2 2 2 2 2 2 0 0 0 0 0 0 0 1 0 0 1 
 2 0 2 2 2 2 2 2 2 2 2 0 0 0 0 0 0 0 1 0 1 0 
 2 0 2 2 2 2 2 2 2 2 2 0 0 0 0 0 0 0 1 1 0 0 
 2 0 2 2 2 2 2 2 2 2 2 0 0 0 0 0 0 0 2 0 0 0 
 2 0 2 2 2 2 2 2 2 2 2 0 0 0 0 0 0 1 0 0 0 1 
 2 0 2 2 2 2 2 2 2 2 2 0 0 0 0 0 0 1 0 0 1 0 
 2 0 2 2 2 2 2 2 2 2 2 0 0 0 0 0 0 1 0 1 0 0 
 2 0 2 2 2 2 2 2 2 2 2 0 0 0 0 0 0 1 1 0 0 0 
 2 0 2 2 2 2 2 2 2 2 2 0 0 0 0 0 0 2 0 0 0 0 
 2 0 2 2 2 2 2 2 2 2 2 0 0 0 0 0 1 0 0 0 0 1 
 2 0 2 2 2 2 2 2 2 2 2 0 0 0 0 0 1 0 0 0 1 0 
 2 0 2 2 2 2 2 2 2 2 2 0 0 0 0 0 1 0 0 1 0 0 
 2 0 2 2 2 2 2 2 2 2 2 0 0 0 0 0 1 0 1 0 0 0 
 2 0 2 2 2 2 2 2 2 2 2 0 0 0 0 0 1 1 0 0 0 0 
 2 0 2 2 2 2 2 2 2 2 2 0 0 0 0 0 2 0 0 0 0 0 
 2 0 2 2 2 2 2 2 2 2 2 0 0 0 0 1 0 0 0 0 0 1 
 2 0 2 2 2 2 2 2 2 2 2 0 0 0 0 1 0 0 0 0 1 0 
 2 0 2 2 2 2 2 2 2 2 2 0 0 0 0 1 0 0 0 1 0 0 
 2 0 2 2 2 2 2 2 2 2 2 0 0 0 0 1 0 0 1 0 0 0 
 2 0 2 2 2 2 2 2 2 2 2 0 0 0 0 1 0 1 0 0 0 0 
 2 0 2 2 2 2 2 2 2 2 2 0 0 0 0 1 1 0 0 0 0 0 
 2 0 2 2 2 2 2 2 2 2 2 0 0 0 0 2 0 0 0 0 0 0 
 2 0 2 2 2 2 2 2 2 2 2 0 0 0 1 0 0 0 0 0 0 1 
 2 0 2 2 2 2 2 2 2 2 2 0 0 0 1 0 0 0 0 0 1 0 
 2 0 2 2 2 2 2 2 2 2 2 0 0 0 1 0 0 0 0 1 0 0 
 2 0 2 2 2 2 2 2 2 2 2 0 0 0 1 0 0 0 1 0 0 0 
 2 0 2 2 2 2 2 2 2 2 2 0 0 0 1 0 0 1 0 0 0 0 
 2 0 2 2 2 2 2 2 2 2 2 0 0 0 1 0 1 0 0 0 0 0 
 2 0 2 2 2 2 2 2 2 2 2 0 0 0 1 1 0 0 0 0 0 0 
 2 0 2 2 2 2 2 2 2 2 2 0 0 0 2 0 0 0 0 0 0 0 
 2 0 2 2 2 2 2 2 2 2 2 0 0 1 0 0 0 0 0 0 0 1 
 2 0 2 2 2 2 2 2 2 2 2 0 0 1 0 0 0 0 0 0 1 0 
 2 0 2 2 2 2 2 2 2 2 2 0 0 1 0 0 0 0 0 1 0 0 
 2 0 2 2 2 2 2 2 2 2 2 0 0 1 0 0 0 0 1 0 0 0 
 2 0 2 2 2 2 2 2 2 2 2 0 0 1 0 0 0 1 0 0 0 0 
 2 0 2 2 2 2 2 2 2 2 2 0 0 1 0 0 1 0 0 0 0 0 
 2 0 2 2 2 2 2 2 2 2 2 0 0 1 0 1 0 0 0 0 0 0 
 2 0 2 2 2 2 2 2 2 2 2 0 0 1 1 0 0 0 0 0 0 0 
 2 0 2 2 2 2 2 2 2 2 2 0 0 2 0 0 0 0 0 0 0 0 
 2 0 2 2 2 2 2 2 2 2 2 0 1 0 0 0 0 0 0 0 0 1 
 2 0 2 2 2 2 2 2 2 2 2 0 1 0 0 0 0 0 0 0 1 0 
 2 0 2 2 2 2 2 2 2 2 2 0 1 0 0 0 0 0 0 1 0 0 
 2 0 2 2 2 2 2 2 2 2 2 0 1 0 0 0 0 0 1 0 0 0 
 2 0 2 2 2 2 2 2 2 2 2 0 1 0 0 0 0 1 0 0 0 0 
 2 0 2 2 2 2 2 2 2 2 2 0 1 0 0 0 1 0 0 0 0 0 
 2 0 2 2 2 2 2 2 2 2 2 0 1 0 0 1 0 0 0 0 0 0 
 2 0 2 2 2 2 2 2 2 2 2 0 1 0 1 0 0 0 0 0 0 0 
 2 0 2 2 2 2 2 2 2 2 2 0 1 1 0 0 0 0 0 0 0 0 
 2 0 2 2 2 2 2 2 2 2 2 0 2 0 0 0 0 0 0 0 0 0 
 2 0 2 2 2 2 2 2 2 2 2 1 0 0 0 0 0 0 0 0 0 1 
 2 0 2 2 2 2 2 2 2 2 2 1 0 0 0 0 0 0 0 0 1 0 
 2 0 2 2 2 2 2 2 2 2 2 1 0 0 0 0 0 0 0 1 0 0 
 2 0 2 2 2 2 2 2 2 2 2 1 0 0 0 0 0 0 1 0 0 0 
 2 0 2 2 2 2 2 2 2 2 2 1 0 0 0 0 0 1 0 0 0 0 
 2 0 2 2 2 2 2 2 2 2 2 1 0 0 0 0 1 0 0 0 0 0 
 2 0 2 2 2 2 2 2 2 2 2 1 0 0 0 1 0 0 0 0 0 0 
 2 0 2 2 2 2 2 2 2 2 2 1 0 0 1 0 0 0 0 0 0 0 
 2 0 2 2 2 2 2 2 2 2 2 1 0 1 0 0 0 0 0 0 0 0 
 2 0 2 2 2 2 2 2 2 2 2 1 1 0 0 0 0 0 0 0 0 0 
 2 0 2 2 2 2 2 2 2 2 2 2 0 0 0 0 0 0 0 0 0 0 
 2 1 1 2 2 2 2 2 2 2 2 0 0 0 0 0 0 0 0 0 0 2 
 2 1 1 2 2 2 2 2 2 2 2 0 0 0 0 0 0 0 0 0 1 1 
 2 1 1 2 2 2 2 2 2 2 2 0 0 0 0 0 0 0 0 0 2 0 
 2 1 1 2 2 2 2 2 2 2 2 0 0 0 0 0 0 0 0 1 0 1 
 2 1 1 2 2 2 2 2 2 2 2 0 0 0 0 0 0 0 0 1 1 0 
 2 1 1 2 2 2 2 2 2 2 2 0 0 0 0 0 0 0 0 2 0 0 
 2 1 1 2 2 2 2 2 2 2 2 0 0 0 0 0 0 0 1 0 0 1 
 2 1 1 2 2 2 2 2 2 2 2 0 0 0 0 0 0 0 1 0 1 0 
 2 1 1 2 2 2 2 2 2 2 2 0 0 0 0 0 0 0 1 1 0 0 
 2 1 1 2 2 2 2 2 2 2 2 0 0 0 0 0 0 0 2 0 0 0 
 2 1 1 2 2 2 2 2 2 2 2 0 0 0 0 0 0 1 0 0 0 1 
 2 1 1 2 2 2 2 2 2 2 2 0 0 0 0 0 0 1 0 0 1 0 
 2 1 1 2 2 2 2 2 2 2 2 0 0 0 0 0 0 1 0 1 0 0 
 2 1 1 2 2 2 2 2 2 2 2 0 0 0 0 0 0 1 1 0 0 0 
 2 1 1 2 2 2 2 2 2 2 2 0 0 0 0 0 0 2 0 0 0 0 
 2 1 1 2 2 2 2 2 2 2 2 0 0 0 0 0 1 0 0 0 0 1 
 2 1 1 2 2 2 2 2 2 2 2 0 0 0 0 0 1 0 0 0 1 0 
 2 1 1 2 2 2 2 2 2 2 2 0 0 0 0 0 1 0 0 1 0 0 
 2 1 1 2 2 2 2 2 2 2 2 0 0 0 0 0 1 0 1 0 0 0 
 2 1 1 2 2 2 2 2 2 2 2 0 0 0 0 0 1 1 0 0 0 0 
 2 1 1 2 2 2 2 2 2 2 2 0 0 0 0 0 2 0 0 0 0 0 
 2 1 1 2 2 2 2 2 2 2 2 0 0 0 0 1 0 0 0 0 0 1 
 2 1 1 2 2 2 2 2 2 2 2 0 0 0 0 1 0 0 0 0 1 0 
 2 1 1 2 2 2 2 2 2 2 2 0 0 0 0 1 0 0 0 1 0 0 
 2 1 1 2 2 2 2 2 2 2 2 0 0 0 0 1 0 0 1 0 0 0 
 2 1 1 2 2 2 2 2 2 2 2 0 0 0 0 1 0 1 0 0 0 0 
 2 1 1 2 2 2 2 2 2 2 2 0 0 0 0 1 1 0 0 0 0 0 
 2 1 1 2 2 2 2 2 2 2 2 0 0 0 0 2 0 0 0 0 0 0 
 2 1 1 2 2 2 2 2 2 2 2 0 0 0 1 0 0 0 0 0 0 1 
 2 1 1 2 2 2 2 2 2 2 2 0 0 0 1 0 0 0 0 0 1 0 
 2 1 1 2 2 2 2 2 2 2 2 0 0 0 1 0 0 0 0 1 0 0 
 2 1 1 2 2 2 2 2 2 2 2 0 0 0 1 0 0 0 1 0 0 0 
 2 1 1 2 2 2 2 2 2 2 2 0 0 0 1 0 0 1 0 0 0 0 
 2 1 1 2 2 2 2 2 2 2 2 0 0 0 1 0 1 0 0 0 0 0 
 2 1 1 2 2 2 2 2 2 2 2 0 0 0 1 1 0 0 0 0 0 0 
 2 1 1 2 2 2 2 2 2 2 2 0 0 0 2 0 0 0 0 0 0 0 
 2 1 1 2 2 2 2 2 2 2 2 0 0 1 0 0 0 0 0 0 0 1 
 2 1 1 2 2 2 2 2 2 2 2 0 0 1 0 0 0 0 0 0 1 0 
 2 1 1 2 2 2 2 2 2 2 2 0 0 1 0 0 0 0 0 1 0 0 
 2 1 1 2 2 2 2 2 2 2 2 0 0 1 0 0 0 0 1 0 0 0 
 2 1 1 2 2 2 2 2 2 2 2 0 0 1 0 0 0 1 0 0 0 0 
 2 1 1 2 2 2 2 2 2 2 2 0 0 1 0 0 1 0 0 0 0 0 
 2 1 1 2 2 2 2 2 2 2 2 0 0 1 0 1 0 0 0 0 0 0 
 2 1 1 2 2 2 2 2 2 2 2 0 0 1 1 0 0 0 0 0 0 0 
 2 1 1 2 2 2 2 2 2 2 2 0 0 2 0 0 0 0 0 0 0 0 
 2 1 1 2 2 2 2 2 2 2 2 0 1 0 0 0 0 0 0 0 0 1 
 2 1 1 2 2 2 2 2 2 2 2 0 1 0 0 0 0 0 0 0 1 0 
 2 1 1 2 2 2 2 2 2 2 2 0 1 0 0 0 0 0 0 1 0 0 
 2 1 1 2 2 2 2 2 2 2 2 0 1 0 0 0 0 0 1 0 0 0 
 2 1 1 2 2 2 2 2 2 2 2 0 1 0 0 0 0 1 0 0 0 0 
 2 1 1 2 2 2 2 2 2 2 2 0 1 0 0 0 1 0 0 0 0 0 
 2 1 1 2 2 2 2 2 2 2 2 0 1 0 0 1 0 0 0 0 0 0 
 2 1 1 2 2 2 2 2 2 2 2 0 1 0 1 0 0 0 0 0 0 0 
 2 1 1 2 2 2 2 2 2 2 2 0 1 1 0 0 0 0 0 0 0 0 
 2 1 1 2 2 2 2 2 2 2 2 0 2 0 0 0 0 0 0 0 0 0 
 2 1 1 2 2 2 2 2 2 2 2 1 0 0 0 0 0 0 0 0 0 1 
 2 1 1 2 2 2 2 2 2 2 2 1 0 0 0 0 0 0 0 0 1 0 
 2 1 1 2 2 2 2 2 2 2 2 1 0 0 0 0 0 0 0 1 0 0 
 2 1 1 2 2 2 2 2 2 2 2 1 0 0 0 0 0 0 1 0 0 0 
 2 1 1 2 2 2 2 2 2 2 2 1 0 0 0 0 0 1 0 0 0 0 
 2 1 1 2 2 2 2 2 2 2 2 1 0 0 0 0 1 0 0 0 0 0 
 2 1 1 2 2 2 2 2 2 2 2 1 0 0 0 1 0 0 0 0 0 0 
 2 1 1 2 2 2 2 2 2 2 2 1 0 0 1 0 0 0 0 0 0 0 
 2 1 1 2 2 2 2 2 2 2 2 1 0 1 0 0 0 0 0 0 0 0 
 2 1 1 2 2 2 2 2 2 2 2 1 1 0 0 0 0 0 0 0 0 0 
 2 1 1 2 2 2 2 2 2 2 2 2 0 0 0 0 0 0 0 0 0 0 
 2 1 2 1 2 2 2 2 2 2 2 0 0 0 0 0 0 0 0 0 0 2 
 2 1 2 1 2 2 2 2 2 2 2 0 0 0 0 0 0 0 0 0 1 1 
 2 1 2 1 2 2 2 2 2 2 2 0 0 0 0 0 0 0 0 0 2 0 
 2 1 2 1 2 2 2 2 2 2 2 0 0 0 0 0 0 0 0 1 0 1 
 2 1 2 1 2 2 2 2 2 2 2 0 0 0 0 0 0 0 0 1 1 0 
 2 1 2 1 2 2 2 2 2 2 2 0 0 0 0 0 0 0 0 2 0 0 
 2 1 2 1 2 2 2 2 2 2 2 0 0 0 0 0 0 0 1 0 0 1 
 2 1 2 1 2 2 2 2 2 2 2 0 0 0 0 0 0 0 1 0 1 0 
 2 1 2 1 2 2 2 2 2 2 2 0 0 0 0 0 0 0 1 1 0 0 
 2 1 2 1 2 2 2 2 2 2 2 0 0 0 0 0 0 0 2 0 0 0 
 2 1 2 1 2 2 2 2 2 2 2 0 0 0 0 0 0 1 0 0 0 1 
 2 1 2 1 2 2 2 2 2 2 2 0 0 0 0 0 0 1 0 0 1 0 
 2 1 2 1 2 2 2 2 2 2 2 0 0 0 0 0 0 1 0 1 0 0 
 2 1 2 1 2 2 2 2 2 2 2 0 0 0 0 0 0 1 1 0 0 0 
 2 1 2 1 2 2 2 2 2 2 2 0 0 0 0 0 0 2 0 0 0 0 
 2 1 2 1 2 2 2 2 2 2 2 0 0 0 0 0 1 0 0 0 0 1 
 2 1 2 1 2 2 2 2 2 2 2 0 0 0 0 0 1 0 0 0 1 0 
 2 1 2 1 2 2 2 2 2 2 2 0 0 0 0 0 1 0 0 1 0 0 
 2 1 2 1 2 2 2 2 2 2 2 0 0 0 0 0 1 0 1 0 0 0 
 2 1 2 1 2 2 2 2 2 2 2 0 0 0 0 0 1 1 0 0 0 0 
 2 1 2 1 2 2 2 2 2 2 2 0 0 0 0 0 2 0 0 0 0 0 
 2 1 2 1 2 2 2 2 2 2 2 0 0 0 0 1 0 0 0 0 0 1 
 2 1 2 1 2 2 2 2 2 2 2 0 0 0 0 1 0 0 0 0 1 0 
 2 1 2 1 2 2 2 2 2 2 2 0 0 0 0 1 0 0 0 1 0 0 
 2 1 2 1 2 2 2 2 2 2 2 0 0 0 0 1 0 0 1 0 0 0 
 2 1 2 1 2 2 2 2 2 2 2 0 0 0 0 1 0 1 0 0 0 0 
 2 1 2 1 2 2 2 2 2 2 2 0 0 0 0 1 1 0 0 0 0 0 
 2 1 2 1 2 2 2 2 2 2 2 0 0 0 0 2 0 0 0 0 0 0 
 2 1 2 1 2 2 2 2 2 2 2 0 0 0 1 0 0 0 0 0 0 1 
 2 1 2 1 2 2 2 2 2 2 2 0 0 0 1 0 0 0 0 0 1 0 
 2 1 2 1 2 2 2 2 2 2 2 0 0 0 1 0 0 0 0 1 0 0 
 2 1 2 1 2 2 2 2 2 2 2 0 0 0 1 0 0 0 1 0 0 0 
 2 1 2 1 2 2 2 2 2 2 2 0 0 0 1 0 0 1 0 0 0 0 
 2 1 2 1 2 2 2 2 2 2 2 0 0 0 1 0 1 0 0 0 0 0 
 2 1 2 1 2 2 2 2 2 2 2 0 0 0 1 1 0 0 0 0 0 0 
 2 1 2 1 2 2 2 2 2 2 2 0 0 0 2 0 0 0 0 0 0 0 
 2 1 2 1 2 2 2 2 2 2 2 0 0 1 0 0 0 0 0 0 0 1 
 2 1 2 1 2 2 2 2 2 2 2 0 0 1 0 0 0 0 0 0 1 0 
 2 1 2 1 2 2 2 2 2 2 2 0 0 1 0 0 0 0 0 1 0 0 
 2 1 2 1 2 2 2 2 2 2 2 0 0 1 0 0 0 0 1 0 0 0 
 2 1 2 1 2 2 2 2 2 2 2 0 0 1 0 0 0 1 0 0 0 0 
 2 1 2 1 2 2 2 2 2 2 2 0 0 1 0 0 1 0 0 0 0 0 
 2 1 2 1 2 2 2 2 2 2 2 0 0 1 0 1 0 0 0 0 0 0 
 2 1 2 1 2 2 2 2 2 2 2 0 0 1 1 0 0 0 0 0 0 0 
 2 1 2 1 2 2 2 2 2 2 2 0 0 2 0 0 0 0 0 0 0 0 
 2 1 2 1 2 2 2 2 2 2 2 0 1 0 0 0 0 0 0 0 0 1 
 2 1 2 1 2 2 2 2 2 2 2 0 1 0 0 0 0 0 0 0 1 0 
 2 1 2 1 2 2 2 2 2 2 2 0 1 0 0 0 0 0 0 1 0 0 
 2 1 2 1 2 2 2 2 2 2 2 0 1 0 0 0 0 0 1 0 0 0 
 2 1 2 1 2 2 2 2 2 2 2 0 1 0 0 0 0 1 0 0 0 0 
 2 1 2 1 2 2 2 2 2 2 2 0 1 0 0 0 1 0 0 0 0 0 
 2 1 2 1 2 2 2 2 2 2 2 0 1 0 0 1 0 0 0 0 0 0 
 2 1 2 1 2 2 2 2 2 2 2 0 1 0 1 0 0 0 0 0 0 0 
 2 1 2 1 2 2 2 2 2 2 2 0 1 1 0 0 0 0 0 0 0 0 
 2 1 2 1 2 2 2 2 2 2 2 0 2 0 0 0 0 0 0 0 0 0 
 2 1 2 1 2 2 2 2 2 2 2 1 0 0 0 0 0 0 0 0 0 1 
 2 1 2 1 2 2 2 2 2 2 2 1 0 0 0 0 0 0 0 0 1 0 
 2 1 2 1 2 2 2 2 2 2 2 1 0 0 0 0 0 0 0 1 0 0 
 2 1 2 1 2 2 2 2 2 2 2 1 0 0 0 0 0 0 1 0 0 0 
 2 1 2 1 2 2 2 2 2 2 2 1 0 0 0 0 0 1 0 0 0 0 
 2 1 2 1 2 2 2 2 2 2 2 1 0 0 0 0 1 0 0 0 0 0 
 2 1 2 1 2 2 2 2 2 2 2 1 0 0 0 1 0 0 0 0 0 0 
 2 1 2 1 2 2 2 2 2 2 2 1 0 0 1 0 0 0 0 0 0 0 
 2 1 2 1 2 2 2 2 2 2 2 1 0 1 0 0 0 0 0 0 0 0 
 2 1 2 1 2 2 2 2 2 2 2 1 1 0 0 0 0 0 0 0 0 0 
 2 1 2 1 2 2 2 2 2 2 2 2 0 0 0 0 0 0 0 0 0 0 
 2 1 2 2 1 2 2 2 2 2 2 0 0 0 0 0 0 0 0 0 0 2 
 2 1 2 2 1 2 2 2 2 2 2 0 0 0 0 0 0 0 0 0 1 1 
 2 1 2 2 1 2 2 2 2 2 2 0 0 0 0 0 0 0 0 0 2 0 
 2 1 2 2 1 2 2 2 2 2 2 0 0 0 0 0 0 0 0 1 0 1 
 2 1 2 2 1 2 2 2 2 2 2 0 0 0 0 0 0 0 0 1 1 0 
 2 1 2 2 1 2 2 2 2 2 2 0 0 0 0 0 0 0 0 2 0 0 
 2 1 2 2 1 2 2 2 2 2 2 0 0 0 0 0 0 0 1 0 0 1 
 2 1 2 2 1 2 2 2 2 2 2 0 0 0 0 0 0 0 1 0 1 0 
 2 1 2 2 1 2 2 2 2 2 2 0 0 0 0 0 0 0 1 1 0 0 
 2 1 2 2 1 2 2 2 2 2 2 0 0 0 0 0 0 0 2 0 0 0 
 2 1 2 2 1 2 2 2 2 2 2 0 0 0 0 0 0 1 0 0 0 1 
 2 1 2 2 1 2 2 2 2 2 2 0 0 0 0 0 0 1 0 0 1 0 
 2 1 2 2 1 2 2 2 2 2 2 0 0 0 0 0 0 1 0 1 0 0 
 2 1 2 2 1 2 2 2 2 2 2 0 0 0 0 0 0 1 1 0 0 0 
 2 1 2 2 1 2 2 2 2 2 2 0 0 0 0 0 0 2 0 0 0 0 
 2 1 2 2 1 2 2 2 2 2 2 0 0 0 0 0 1 0 0 0 0 1 
 2 1 2 2 1 2 2 2 2 2 2 0 0 0 0 0 1 0 0 0 1 0 
 2 1 2 2 1 2 2 2 2 2 2 0 0 0 0 0 1 0 0 1 0 0 
 2 1 2 2 1 2 2 2 2 2 2 0 0 0 0 0 1 0 1 0 0 0 
 2 1 2 2 1 2 2 2 2 2 2 0 0 0 0 0 1 1 0 0 0 0 
 2 1 2 2 1 2 2 2 2 2 2 0 0 0 0 0 2 0 0 0 0 0 
 2 1 2 2 1 2 2 2 2 2 2 0 0 0 0 1 0 0 0 0 0 1 
 2 1 2 2 1 2 2 2 2 2 2 0 0 0 0 1 0 0 0 0 1 0 
 2 1 2 2 1 2 2 2 2 2 2 0 0 0 0 1 0 0 0 1 0 0 
 2 1 2 2 1 2 2 2 2 2 2 0 0 0 0 1 0 0 1 0 0 0 
 2 1 2 2 1 2 2 2 2 2 2 0 0 0 0 1 0 1 0 0 0 0 
 2 1 2 2 1 2 2 2 2 2 2 0 0 0 0 1 1 0 0 0 0 0 
 2 1 2 2 1 2 2 2 2 2 2 0 0 0 0 2 0 0 0 0 0 0 
 2 1 2 2 1 2 2 2 2 2 2 0 0 0 1 0 0 0 0 0 0 1 
 2 1 2 2 1 2 2 2 2 2 2 0 0 0 1 0 0 0 0 0 1 0 
 2 1 2 2 1 2 2 2 2 2 2 0 0 0 1 0 0 0 0 1 0 0 
 2 1 2 2 1 2 2 2 2 2 2 0 0 0 1 0 0 0 1 0 0 0 
 2 1 2 2 1 2 2 2 2 2 2 0 0 0 1 0 0 1 0 0 0 0 
 2 1 2 2 1 2 2 2 2 2 2 0 0 0 1 0 1 0 0 0 0 0 
 2 1 2 2 1 2 2 2 2 2 2 0 0 0 1 1 0 0 0 0 0 0 
 2 1 2 2 1 2 2 2 2 2 2 0 0 0 2 0 0 0 0 0 0 0 
 2 1 2 2 1 2 2 2 2 2 2 0 0 1 0 0 0 0 0 0 0 1 
 2 1 2 2 1 2 2 2 2 2 2 0 0 1 0 0 0 0 0 0 1 0 
 2 1 2 2 1 2 2 2 2 2 2 0 0 1 0 0 0 0 0 1 0 0 
 2 1 2 2 1 2 2 2 2 2 2 0 0 1 0 0 0 0 1 0 0 0 
 2 1 2 2 1 2 2 2 2 2 2 0 0 1 0 0 0 1 0 0 0 0 
 2 1 2 2 1 2 2 2 2 2 2 0 0 1 0 0 1 0 0 0 0 0 
 2 1 2 2 1 2 2 2 2 2 2 0 0 1 0 1 0 0 0 0 0 0 
 2 1 2 2 1 2 2 2 2 2 2 0 0 1 1 0 0 0 0 0 0 0 
 2 1 2 2 1 2 2 2 2 2 2 0 0 2 0 0 0 0 0 0 0 0 
 2 1 2 2 1 2 2 2 2 2 2 0 1 0 0 0 0 0 0 0 0 1 
 2 1 2 2 1 2 2 2 2 2 2 0 1 0 0 0 0 0 0 0 1 0 
 2 1 2 2 1 2 2 2 2 2 2 0 1 0 0 0 0 0 0 1 0 0 
 2 1 2 2 1 2 2 2 2 2 2 0 1 0 0 0 0 0 1 0 0 0 
 2 1 2 2 1 2 2 2 2 2 2 0 1 0 0 0 0 1 0 0 0 0 
 2 1 2 2 1 2 2 2 2 2 2 0 1 0 0 0 1 0 0 0 0 0 
 2 1 2 2 1 2 2 2 2 2 2 0 1 0 0 1 0 0 0 0 0 0 
 2 1 2 2 1 2 2 2 2 2 2 0 1 0 1 0 0 0 0 0 0 0 
 2 1 2 2 1 2 2 2 2 2 2 0 1 1 0 0 0 0 0 0 0 0 
 2 1 2 2 1 2 2 2 2 2 2 0 2 0 0 0 0 0 0 0 0 0 
 2 1 2 2 1 2 2 2 2 2 2 1 0 0 0 0 0 0 0 0 0 1 
 2 1 2 2 1 2 2 2 2 2 2 1 0 0 0 0 0 0 0 0 1 0 
 2 1 2 2 1 2 2 2 2 2 2 1 0 0 0 0 0 0 0 1 0 0 
 2 1 2 2 1 2 2 2 2 2 2 1 0 0 0 0 0 0 1 0 0 0 
 2 1 2 2 1 2 2 2 2 2 2 1 0 0 0 0 0 1 0 0 0 0 
 2 1 2 2 1 2 2 2 2 2 2 1 0 0 0 0 1 0 0 0 0 0 
 2 1 2 2 1 2 2 2 2 2 2 1 0 0 0 1 0 0 0 0 0 0 
 2 1 2 2 1 2 2 2 2 2 2 1 0 0 1 0 0 0 0 0 0 0 
 2 1 2 2 1 2 2 2 2 2 2 1 0 1 0 0 0 0 0 0 0 0 
 2 1 2 2 1 2 2 2 2 2 2 1 1 0 0 0 0 0 0 0 0 0 
 2 1 2 2 1 2 2 2 2 2 2 2 0 0 0 0 0 0 0 0 0 0 
 2 1 2 2 2 1 2 2 2 2 2 0 0 0 0 0 0 0 0 0 0 2 
 2 1 2 2 2 1 2 2 2 2 2 0 0 0 0 0 0 0 0 0 1 1 
 2 1 2 2 2 1 2 2 2 2 2 0 0 0 0 0 0 0 0 0 2 0 
 2 1 2 2 2 1 2 2 2 2 2 0 0 0 0 0 0 0 0 1 0 1 
 2 1 2 2 2 1 2 2 2 2 2 0 0 0 0 0 0 0 0 1 1 0 
 2 1 2 2 2 1 2 2 2 2 2 0 0 0 0 0 0 0 0 2 0 0 
 2 1 2 2 2 1 2 2 2 2 2 0 0 0 0 0 0 0 1 0 0 1 
 2 1 2 2 2 1 2 2 2 2 2 0 0 0 0 0 0 0 1 0 1 0 
 2 1 2 2 2 1 2 2 2 2 2 0 0 0 0 0 0 0 1 1 0 0 
 2 1 2 2 2 1 2 2 2 2 2 0 0 0 0 0 0 0 2 0 0 0 
 2 1 2 2 2 1 2 2 2 2 2 0 0 0 0 0 0 1 0 0 0 1 
 2 1 2 2 2 1 2 2 2 2 2 0 0 0 0 0 0 1 0 0 1 0 
 2 1 2 2 2 1 2 2 2 2 2 0 0 0 0 0 0 1 0 1 0 0 
 2 1 2 2 2 1 2 2 2 2 2 0 0 0 0 0 0 1 1 0 0 0 
 2 1 2 2 2 1 2 2 2 2 2 0 0 0 0 0 0 2 0 0 0 0 
 2 1 2 2 2 1 2 2 2 2 2 0 0 0 0 0 1 0 0 0 0 1 
 2 1 2 2 2 1 2 2 2 2 2 0 0 0 0 0 1 0 0 0 1 0 
 2 1 2 2 2 1 2 2 2 2 2 0 0 0 0 0 1 0 0 1 0 0 
 2 1 2 2 2 1 2 2 2 2 2 0 0 0 0 0 1 0 1 0 0 0 
 2 1 2 2 2 1 2 2 2 2 2 0 0 0 0 0 1 1 0 0 0 0 
 2 1 2 2 2 1 2 2 2 2 2 0 0 0 0 0 2 0 0 0 0 0 
 2 1 2 2 2 1 2 2 2 2 2 0 0 0 0 1 0 0 0 0 0 1 
 2 1 2 2 2 1 2 2 2 2 2 0 0 0 0 1 0 0 0 0 1 0 
 2 1 2 2 2 1 2 2 2 2 2 0 0 0 0 1 0 0 0 1 0 0 
 2 1 2 2 2 1 2 2 2 2 2 0 0 0 0 1 0 0 1 0 0 0 
 2 1 2 2 2 1 2 2 2 2 2 0 0 0 0 1 0 1 0 0 0 0 
 2 1 2 2 2 1 2 2 2 2 2 0 0 0 0 1 1 0 0 0 0 0 
 2 1 2 2 2 1 2 2 2 2 2 0 0 0 0 2 0 0 0 0 0 0 
 2 1 2 2 2 1 2 2 2 2 2 0 0 0 1 0 0 0 0 0 0 1 
 2 1 2 2 2 1 2 2 2 2 2 0 0 0 1 0 0 0 0 0 1 0 
 2 1 2 2 2 1 2 2 2 2 2 0 0 0 1 0 0 0 0 1 0 0 
 2 1 2 2 2 1 2 2 2 2 2 0 0 0 1 0 0 0 1 0 0 0 
 2 1 2 2 2 1 2 2 2 2 2 0 0 0 1 0 0 1 0 0 0 0 
 2 1 2 2 2 1 2 2 2 2 2 0 0 0 1 0 1 0 0 0 0 0 
 2 1 2 2 2 1 2 2 2 2 2 0 0 0 1 1 0 0 0 0 0 0 
 2 1 2 2 2 1 2 2 2 2 2 0 0 0 2 0 0 0 0 0 0 0 
 2 1 2 2 2 1 2 2 2 2 2 0 0 1 0 0 0 0 0 0 0 1 
 2 1 2 2 2 1 2 2 2 2 2 0 0 1 0 0 0 0 0 0 1 0 
 2 1 2 2 2 1 2 2 2 2 2 0 0 1 0 0 0 0 0 1 0 0 
 2 1 2 2 2 1 2 2 2 2 2 0 0 1 0 0 0 0 1 0 0 0 
 2 1 2 2 2 1 2 2 2 2 2 0 0 1 0 0 0 1 0 0 0 0 
 2 1 2 2 2 1 2 2 2 2 2 0 0 1 0 0 1 0 0 0 0 0 
 2 1 2 2 2 1 2 2 2 2 2 0 0 1 0 1 0 0 0 0 0 0 
 2 1 2 2 2 1 2 2 2 2 2 0 0 1 1 0 0 0 0 0 0 0 
 2 1 2 2 2 1 2 2 2 2 2 0 0 2 0 0 0 0 0 0 0 0 
 2 1 2 2 2 1 2 2 2 2 2 0 1 0 0 0 0 0 0 0 0 1 
 2 1 2 2 2 1 2 2 2 2 2 0 1 0 0 0 0 0 0 0 1 0 
 2 1 2 2 2 1 2 2 2 2 2 0 1 0 0 0 0 0 0 1 0 0 
 2 1 2 2 2 1 2 2 2 2 2 0 1 0 0 0 0 0 1 0 0 0 
 2 1 2 2 2 1 2 2 2 2 2 0 1 0 0 0 0 1 0 0 0 0 
 2 1 2 2 2 1 2 2 2 2 2 0 1 0 0 0 1 0 0 0 0 0 
 2 1 2 2 2 1 2 2 2 2 2 0 1 0 0 1 0 0 0 0 0 0 
 2 1 2 2 2 1 2 2 2 2 2 0 1 0 1 0 0 0 0 0 0 0 
 2 1 2 2 2 1 2 2 2 2 2 0 1 1 0 0 0 0 0 0 0 0 
 2 1 2 2 2 1 2 2 2 2 2 0 2 0 0 0 0 0 0 0 0 0 
 2 1 2 2 2 1 2 2 2 2 2 1 0 0 0 0 0 0 0 0 0 1 
 2 1 2 2 2 1 2 2 2 2 2 1 0 0 0 0 0 0 0 0 1 0 
 2 1 2 2 2 1 2 2 2 2 2 1 0 0 0 0 0 0 0 1 0 0 
 2 1 2 2 2 1 2 2 2 2 2 1 0 0 0 0 0 0 1 0 0 0 
 2 1 2 2 2 1 2 2 2 2 2 1 0 0 0 0 0 1 0 0 0 0 
 2 1 2 2 2 1 2 2 2 2 2 1 0 0 0 0 1 0 0 0 0 0 
 2 1 2 2 2 1 2 2 2 2 2 1 0 0 0 1 0 0 0 0 0 0 
 2 1 2 2 2 1 2 2 2 2 2 1 0 0 1 0 0 0 0 0 0 0 
 2 1 2 2 2 1 2 2 2 2 2 1 0 1 0 0 0 0 0 0 0 0 
 2 1 2 2 2 1 2 2 2 2 2 1 1 0 0 0 0 0 0 0 0 0 
 2 1 2 2 2 1 2 2 2 2 2 2 0 0 0 0 0 0 0 0 0 0 
 2 1 2 2 2 2 1 2 2 2 2 0 0 0 0 0 0 0 0 0 0 2 
 2 1 2 2 2 2 1 2 2 2 2 0 0 0 0 0 0 0 0 0 1 1 
 2 1 2 2 2 2 1 2 2 2 2 0 0 0 0 0 0 0 0 0 2 0 
 2 1 2 2 2 2 1 2 2 2 2 0 0 0 0 0 0 0 0 1 0 1 
 2 1 2 2 2 2 1 2 2 2 2 0 0 0 0 0 0 0 0 1 1 0 
 2 1 2 2 2 2 1 2 2 2 2 0 0 0 0 0 0 0 0 2 0 0 
 2 1 2 2 2 2 1 2 2 2 2 0 0 0 0 0 0 0 1 0 0 1 
 2 1 2 2 2 2 1 2 2 2 2 0 0 0 0 0 0 0 1 0 1 0 
 2 1 2 2 2 2 1 2 2 2 2 0 0 0 0 0 0 0 1 1 0 0 
 2 1 2 2 2 2 1 2 2 2 2 0 0 0 0 0 0 0 2 0 0 0 
 2 1 2 2 2 2 1 2 2 2 2 0 0 0 0 0 0 1 0 0 0 1 
 2 1 2 2 2 2 1 2 2 2 2 0 0 0 0 0 0 1 0 0 1 0 
 2 1 2 2 2 2 1 2 2 2 2 0 0 0 0 0 0 1 0 1 0 0 
 2 1 2 2 2 2 1 2 2 2 2 0 0 0 0 0 0 1 1 0 0 0 
 2 1 2 2 2 2 1 2 2 2 2 0 0 0 0 0 0 2 0 0 0 0 
 2 1 2 2 2 2 1 2 2 2 2 0 0 0 0 0 1 0 0 0 0 1 
 2 1 2 2 2 2 1 2 2 2 2 0 0 0 0 0 1 0 0 0 1 0 
 2 1 2 2 2 2 1 2 2 2 2 0 0 0 0 0 1 0 0 1 0 0 
 2 1 2 2 2 2 1 2 2 2 2 0 0 0 0 0 1 0 1 0 0 0 
 2 1 2 2 2 2 1 2 2 2 2 0 0 0 0 0 1 1 0 0 0 0 
 2 1 2 2 2 2 1 2 2 2 2 0 0 0 0 0 2 0 0 0 0 0 
 2 1 2 2 2 2 1 2 2 2 2 0 0 0 0 1 0 0 0 0 0 1 
 2 1 2 2 2 2 1 2 2 2 2 0 0 0 0 1 0 0 0 0 1 0 
 2 1 2 2 2 2 1 2 2 2 2 0 0 0 0 1 0 0 0 1 0 0 
 2 1 2 2 2 2 1 2 2 2 2 0 0 0 0 1 0 0 1 0 0 0 
 2 1 2 2 2 2 1 2 2 2 2 0 0 0 0 1 0 1 0 0 0 0 
 2 1 2 2 2 2 1 2 2 2 2 0 0 0 0 1 1 0 0 0 0 0 
 2 1 2 2 2 2 1 2 2 2 2 0 0 0 0 2 0 0 0 0 0 0 
 2 1 2 2 2 2 1 2 2 2 2 0 0 0 1 0 0 0 0 0 0 1 
 2 1 2 2 2 2 1 2 2 2 2 0 0 0 1 0 0 0 0 0 1 0 
 2 1 2 2 2 2 1 2 2 2 2 0 0 0 1 0 0 0 0 1 0 0 
 2 1 2 2 2 2 1 2 2 2 2 0 0 0 1 0 0 0 1 0 0 0 
 2 1 2 2 2 2 1 2 2 2 2 0 0 0 1 0 0 1 0 0 0 0 
 2 1 2 2 2 2 1 2 2 2 2 0 0 0 1 0 1 0 0 0 0 0 
 2 1 2 2 2 2 1 2 2 2 2 0 0 0 1 1 0 0 0 0 0 0 
 2 1 2 2 2 2 1 2 2 2 2 0 0 0 2 0 0 0 0 0 0 0 
 2 1 2 2 2 2 1 2 2 2 2 0 0 1 0 0 0 0 0 0 0 1 
 2 1 2 2 2 2 1 2 2 2 2 0 0 1 0 0 0 0 0 0 1 0 
 2 1 2 2 2 2 1 2 2 2 2 0 0 1 0 0 0 0 0 1 0 0 
 2 1 2 2 2 2 1 2 2 2 2 0 0 1 0 0 0 0 1 0 0 0 
 2 1 2 2 2 2 1 2 2 2 2 0 0 1 0 0 0 1 0 0 0 0 
 2 1 2 2 2 2 1 2 2 2 2 0 0 1 0 0 1 0 0 0 0 0 
 2 1 2 2 2 2 1 2 2 2 2 0 0 1 0 1 0 0 0 0 0 0 
 2 1 2 2 2 2 1 2 2 2 2 0 0 1 1 0 0 0 0 0 0 0 
 2 1 2 2 2 2 1 2 2 2 2 0 0 2 0 0 0 0 0 0 0 0 
 2 1 2 2 2 2 1 2 2 2 2 0 1 0 0 0 0 0 0 0 0 1 
 2 1 2 2 2 2 1 2 2 2 2 0 1 0 0 0 0 0 0 0 1 0 
 2 1 2 2 2 2 1 2 2 2 2 0 1 0 0 0 0 0 0 1 0 0 
 2 1 2 2 2 2 1 2 2 2 2 0 1 0 0 0 0 0 1 0 0 0 
 2 1 2 2 2 2 1 2 2 2 2 0 1 0 0 0 0 1 0 0 0 0 
 2 1 2 2 2 2 1 2 2 2 2 0 1 0 0 0 1 0 0 0 0 0 
 2 1 2 2 2 2 1 2 2 2 2 0 1 0 0 1 0 0 0 0 0 0 
 2 1 2 2 2 2 1 2 2 2 2 0 1 0 1 0 0 0 0 0 0 0 
 2 1 2 2 2 2 1 2 2 2 2 0 1 1 0 0 0 0 0 0 0 0 
 2 1 2 2 2 2 1 2 2 2 2 0 2 0 0 0 0 0 0 0 0 0 
 2 1 2 2 2 2 1 2 2 2 2 1 0 0 0 0 0 0 0 0 0 1 
 2 1 2 2 2 2 1 2 2 2 2 1 0 0 0 0 0 0 0 0 1 0 
 2 1 2 2 2 2 1 2 2 2 2 1 0 0 0 0 0 0 0 1 0 0 
 2 1 2 2 2 2 1 2 2 2 2 1 0 0 0 0 0 0 1 0 0 0 
 2 1 2 2 2 2 1 2 2 2 2 1 0 0 0 0 0 1 0 0 0 0 
 2 1 2 2 2 2 1 2 2 2 2 1 0 0 0 0 1 0 0 0 0 0 
 2 1 2 2 2 2 1 2 2 2 2 1 0 0 0 1 0 0 0 0 0 0 
 2 1 2 2 2 2 1 2 2 2 2 1 0 0 1 0 0 0 0 0 0 0 
 2 1 2 2 2 2 1 2 2 2 2 1 0 1 0 0 0 0 0 0 0 0 
 2 1 2 2 2 2 1 2 2 2 2 1 1 0 0 0 0 0 0 0 0 0 
 2 1 2 2 2 2 1 2 2 2 2 2 0 0 0 0 0 0 0 0 0 0 
 2 1 2 2 2 2 2 1 2 2 2 0 0 0 0 0 0 0 0 0 0 2 
 2 1 2 2 2 2 2 1 2 2 2 0 0 0 0 0 0 0 0 0 1 1 
 2 1 2 2 2 2 2 1 2 2 2 0 0 0 0 0 0 0 0 0 2 0 
 2 1 2 2 2 2 2 1 2 2 2 0 0 0 0 0 0 0 0 1 0 1 
 2 1 2 2 2 2 2 1 2 2 2 0 0 0 0 0 0 0 0 1 1 0 
 2 1 2 2 2 2 2 1 2 2 2 0 0 0 0 0 0 0 0 2 0 0 
 2 1 2 2 2 2 2 1 2 2 2 0 0 0 0 0 0 0 1 0 0 1 
 2 1 2 2 2 2 2 1 2 2 2 0 0 0 0 0 0 0 1 0 1 0 
 2 1 2 2 2 2 2 1 2 2 2 0 0 0 0 0 0 0 1 1 0 0 
 2 1 2 2 2 2 2 1 2 2 2 0 0 0 0 0 0 0 2 0 0 0 
 2 1 2 2 2 2 2 1 2 2 2 0 0 0 0 0 0 1 0 0 0 1 
 2 1 2 2 2 2 2 1 2 2 2 0 0 0 0 0 0 1 0 0 1 0 
 2 1 2 2 2 2 2 1 2 2 2 0 0 0 0 0 0 1 0 1 0 0 
 2 1 2 2 2 2 2 1 2 2 2 0 0 0 0 0 0 1 1 0 0 0 
 2 1 2 2 2 2 2 1 2 2 2 0 0 0 0 0 0 2 0 0 0 0 
 2 1 2 2 2 2 2 1 2 2 2 0 0 0 0 0 1 0 0 0 0 1 
 2 1 2 2 2 2 2 1 2 2 2 0 0 0 0 0 1 0 0 0 1 0 
 2 1 2 2 2 2 2 1 2 2 2 0 0 0 0 0 1 0 0 1 0 0 
 2 1 2 2 2 2 2 1 2 2 2 0 0 0 0 0 1 0 1 0 0 0 
 2 1 2 2 2 2 2 1 2 2 2 0 0 0 0 0 1 1 0 0 0 0 
 2 1 2 2 2 2 2 1 2 2 2 0 0 0 0 0 2 0 0 0 0 0 
 2 1 2 2 2 2 2 1 2 2 2 0 0 0 0 1 0 0 0 0 0 1 
 2 1 2 2 2 2 2 1 2 2 2 0 0 0 0 1 0 0 0 0 1 0 
 2 1 2 2 2 2 2 1 2 2 2 0 0 0 0 1 0 0 0 1 0 0 
 2 1 2 2 2 2 2 1 2 2 2 0 0 0 0 1 0 0 1 0 0 0 
 2 1 2 2 2 2 2 1 2 2 2 0 0 0 0 1 0 1 0 0 0 0 
 2 1 2 2 2 2 2 1 2 2 2 0 0 0 0 1 1 0 0 0 0 0 
 2 1 2 2 2 2 2 1 2 2 2 0 0 0 0 2 0 0 0 0 0 0 
 2 1 2 2 2 2 2 1 2 2 2 0 0 0 1 0 0 0 0 0 0 1 
 2 1 2 2 2 2 2 1 2 2 2 0 0 0 1 0 0 0 0 0 1 0 
 2 1 2 2 2 2 2 1 2 2 2 0 0 0 1 0 0 0 0 1 0 0 
 2 1 2 2 2 2 2 1 2 2 2 0 0 0 1 0 0 0 1 0 0 0 
 2 1 2 2 2 2 2 1 2 2 2 0 0 0 1 0 0 1 0 0 0 0 
 2 1 2 2 2 2 2 1 2 2 2 0 0 0 1 0 1 0 0 0 0 0 
 2 1 2 2 2 2 2 1 2 2 2 0 0 0 1 1 0 0 0 0 0 0 
 2 1 2 2 2 2 2 1 2 2 2 0 0 0 2 0 0 0 0 0 0 0 
 2 1 2 2 2 2 2 1 2 2 2 0 0 1 0 0 0 0 0 0 0 1 
 2 1 2 2 2 2 2 1 2 2 2 0 0 1 0 0 0 0 0 0 1 0 
 2 1 2 2 2 2 2 1 2 2 2 0 0 1 0 0 0 0 0 1 0 0 
 2 1 2 2 2 2 2 1 2 2 2 0 0 1 0 0 0 0 1 0 0 0 
 2 1 2 2 2 2 2 1 2 2 2 0 0 1 0 0 0 1 0 0 0 0 
 2 1 2 2 2 2 2 1 2 2 2 0 0 1 0 0 1 0 0 0 0 0 
 2 1 2 2 2 2 2 1 2 2 2 0 0 1 0 1 0 0 0 0 0 0 
 2 1 2 2 2 2 2 1 2 2 2 0 0 1 1 0 0 0 0 0 0 0 
 2 1 2 2 2 2 2 1 2 2 2 0 0 2 0 0 0 0 0 0 0 0 
 2 1 2 2 2 2 2 1 2 2 2 0 1 0 0 0 0 0 0 0 0 1 
 2 1 2 2 2 2 2 1 2 2 2 0 1 0 0 0 0 0 0 0 1 0 
 2 1 2 2 2 2 2 1 2 2 2 0 1 0 0 0 0 0 0 1 0 0 
 2 1 2 2 2 2 2 1 2 2 2 0 1 0 0 0 0 0 1 0 0 0 
 2 1 2 2 2 2 2 1 2 2 2 0 1 0 0 0 0 1 0 0 0 0 
 2 1 2 2 2 2 2 1 2 2 2 0 1 0 0 0 1 0 0 0 0 0 
 2 1 2 2 2 2 2 1 2 2 2 0 1 0 0 1 0 0 0 0 0 0 
 2 1 2 2 2 2 2 1 2 2 2 0 1 0 1 0 0 0 0 0 0 0 
 2 1 2 2 2 2 2 1 2 2 2 0 1 1 0 0 0 0 0 0 0 0 
 2 1 2 2 2 2 2 1 2 2 2 0 2 0 0 0 0 0 0 0 0 0 
 2 1 2 2 2 2 2 1 2 2 2 1 0 0 0 0 0 0 0 0 0 1 
 2 1 2 2 2 2 2 1 2 2 2 1 0 0 0 0 0 0 0 0 1 0 
 2 1 2 2 2 2 2 1 2 2 2 1 0 0 0 0 0 0 0 1 0 0 
 2 1 2 2 2 2 2 1 2 2 2 1 0 0 0 0 0 0 1 0 0 0 
 2 1 2 2 2 2 2 1 2 2 2 1 0 0 0 0 0 1 0 0 0 0 
 2 1 2 2 2 2 2 1 2 2 2 1 0 0 0 0 1 0 0 0 0 0 
 2 1 2 2 2 2 2 1 2 2 2 1 0 0 0 1 0 0 0 0 0 0 
 2 1 2 2 2 2 2 1 2 2 2 1 0 0 1 0 0 0 0 0 0 0 
 2 1 2 2 2 2 2 1 2 2 2 1 0 1 0 0 0 0 0 0 0 0 
 2 1 2 2 2 2 2 1 2 2 2 1 1 0 0 0 0 0 0 0 0 0 
 2 1 2 2 2 2 2 1 2 2 2 2 0 0 0 0 0 0 0 0 0 0 
 2 1 2 2 2 2 2 2 1 2 2 0 0 0 0 0 0 0 0 0 0 2 
 2 1 2 2 2 2 2 2 1 2 2 0 0 0 0 0 0 0 0 0 1 1 
 2 1 2 2 2 2 2 2 1 2 2 0 0 0 0 0 0 0 0 0 2 0 
 2 1 2 2 2 2 2 2 1 2 2 0 0 0 0 0 0 0 0 1 0 1 
 2 1 2 2 2 2 2 2 1 2 2 0 0 0 0 0 0 0 0 1 1 0 
 2 1 2 2 2 2 2 2 1 2 2 0 0 0 0 0 0 0 0 2 0 0 
 2 1 2 2 2 2 2 2 1 2 2 0 0 0 0 0 0 0 1 0 0 1 
 2 1 2 2 2 2 2 2 1 2 2 0 0 0 0 0 0 0 1 0 1 0 
 2 1 2 2 2 2 2 2 1 2 2 0 0 0 0 0 0 0 1 1 0 0 
 2 1 2 2 2 2 2 2 1 2 2 0 0 0 0 0 0 0 2 0 0 0 
 2 1 2 2 2 2 2 2 1 2 2 0 0 0 0 0 0 1 0 0 0 1 
 2 1 2 2 2 2 2 2 1 2 2 0 0 0 0 0 0 1 0 0 1 0 
 2 1 2 2 2 2 2 2 1 2 2 0 0 0 0 0 0 1 0 1 0 0 
 2 1 2 2 2 2 2 2 1 2 2 0 0 0 0 0 0 1 1 0 0 0 
 2 1 2 2 2 2 2 2 1 2 2 0 0 0 0 0 0 2 0 0 0 0 
 2 1 2 2 2 2 2 2 1 2 2 0 0 0 0 0 1 0 0 0 0 1 
 2 1 2 2 2 2 2 2 1 2 2 0 0 0 0 0 1 0 0 0 1 0 
 2 1 2 2 2 2 2 2 1 2 2 0 0 0 0 0 1 0 0 1 0 0 
 2 1 2 2 2 2 2 2 1 2 2 0 0 0 0 0 1 0 1 0 0 0 
 2 1 2 2 2 2 2 2 1 2 2 0 0 0 0 0 1 1 0 0 0 0 
 2 1 2 2 2 2 2 2 1 2 2 0 0 0 0 0 2 0 0 0 0 0 
 2 1 2 2 2 2 2 2 1 2 2 0 0 0 0 1 0 0 0 0 0 1 
 2 1 2 2 2 2 2 2 1 2 2 0 0 0 0 1 0 0 0 0 1 0 
 2 1 2 2 2 2 2 2 1 2 2 0 0 0 0 1 0 0 0 1 0 0 
 2 1 2 2 2 2 2 2 1 2 2 0 0 0 0 1 0 0 1 0 0 0 
 2 1 2 2 2 2 2 2 1 2 2 0 0 0 0 1 0 1 0 0 0 0 
 2 1 2 2 2 2 2 2 1 2 2 0 0 0 0 1 1 0 0 0 0 0 
 2 1 2 2 2 2 2 2 1 2 2 0 0 0 0 2 0 0 0 0 0 0 
 2 1 2 2 2 2 2 2 1 2 2 0 0 0 1 0 0 0 0 0 0 1 
 2 1 2 2 2 2 2 2 1 2 2 0 0 0 1 0 0 0 0 0 1 0 
 2 1 2 2 2 2 2 2 1 2 2 0 0 0 1 0 0 0 0 1 0 0 
 2 1 2 2 2 2 2 2 1 2 2 0 0 0 1 0 0 0 1 0 0 0 
 2 1 2 2 2 2 2 2 1 2 2 0 0 0 1 0 0 1 0 0 0 0 
 2 1 2 2 2 2 2 2 1 2 2 0 0 0 1 0 1 0 0 0 0 0 
 2 1 2 2 2 2 2 2 1 2 2 0 0 0 1 1 0 0 0 0 0 0 
 2 1 2 2 2 2 2 2 1 2 2 0 0 0 2 0 0 0 0 0 0 0 
 2 1 2 2 2 2 2 2 1 2 2 0 0 1 0 0 0 0 0 0 0 1 
 2 1 2 2 2 2 2 2 1 2 2 0 0 1 0 0 0 0 0 0 1 0 
 2 1 2 2 2 2 2 2 1 2 2 0 0 1 0 0 0 0 0 1 0 0 
 2 1 2 2 2 2 2 2 1 2 2 0 0 1 0 0 0 0 1 0 0 0 
 2 1 2 2 2 2 2 2 1 2 2 0 0 1 0 0 0 1 0 0 0 0 
 2 1 2 2 2 2 2 2 1 2 2 0 0 1 0 0 1 0 0 0 0 0 
 2 1 2 2 2 2 2 2 1 2 2 0 0 1 0 1 0 0 0 0 0 0 
 2 1 2 2 2 2 2 2 1 2 2 0 0 1 1 0 0 0 0 0 0 0 
 2 1 2 2 2 2 2 2 1 2 2 0 0 2 0 0 0 0 0 0 0 0 
 2 1 2 2 2 2 2 2 1 2 2 0 1 0 0 0 0 0 0 0 0 1 
 2 1 2 2 2 2 2 2 1 2 2 0 1 0 0 0 0 0 0 0 1 0 
 2 1 2 2 2 2 2 2 1 2 2 0 1 0 0 0 0 0 0 1 0 0 
 2 1 2 2 2 2 2 2 1 2 2 0 1 0 0 0 0 0 1 0 0 0 
 2 1 2 2 2 2 2 2 1 2 2 0 1 0 0 0 0 1 0 0 0 0 
 2 1 2 2 2 2 2 2 1 2 2 0 1 0 0 0 1 0 0 0 0 0 
 2 1 2 2 2 2 2 2 1 2 2 0 1 0 0 1 0 0 0 0 0 0 
 2 1 2 2 2 2 2 2 1 2 2 0 1 0 1 0 0 0 0 0 0 0 
 2 1 2 2 2 2 2 2 1 2 2 0 1 1 0 0 0 0 0 0 0 0 
 2 1 2 2 2 2 2 2 1 2 2 0 2 0 0 0 0 0 0 0 0 0 
 2 1 2 2 2 2 2 2 1 2 2 1 0 0 0 0 0 0 0 0 0 1 
 2 1 2 2 2 2 2 2 1 2 2 1 0 0 0 0 0 0 0 0 1 0 
 2 1 2 2 2 2 2 2 1 2 2 1 0 0 0 0 0 0 0 1 0 0 
 2 1 2 2 2 2 2 2 1 2 2 1 0 0 0 0 0 0 1 0 0 0 
 2 1 2 2 2 2 2 2 1 2 2 1 0 0 0 0 0 1 0 0 0 0 
 2 1 2 2 2 2 2 2 1 2 2 1 0 0 0 0 1 0 0 0 0 0 
 2 1 2 2 2 2 2 2 1 2 2 1 0 0 0 1 0 0 0 0 0 0 
 2 1 2 2 2 2 2 2 1 2 2 1 0 0 1 0 0 0 0 0 0 0 
 2 1 2 2 2 2 2 2 1 2 2 1 0 1 0 0 0 0 0 0 0 0 
 2 1 2 2 2 2 2 2 1 2 2 1 1 0 0 0 0 0 0 0 0 0 
 2 1 2 2 2 2 2 2 1 2 2 2 0 0 0 0 0 0 0 0 0 0 
 2 1 2 2 2 2 2 2 2 1 2 0 0 0 0 0 0 0 0 0 0 2 
 2 1 2 2 2 2 2 2 2 1 2 0 0 0 0 0 0 0 0 0 1 1 
 2 1 2 2 2 2 2 2 2 1 2 0 0 0 0 0 0 0 0 0 2 0 
 2 1 2 2 2 2 2 2 2 1 2 0 0 0 0 0 0 0 0 1 0 1 
 2 1 2 2 2 2 2 2 2 1 2 0 0 0 0 0 0 0 0 1 1 0 
 2 1 2 2 2 2 2 2 2 1 2 0 0 0 0 0 0 0 0 2 0 0 
 2 1 2 2 2 2 2 2 2 1 2 0 0 0 0 0 0 0 1 0 0 1 
 2 1 2 2 2 2 2 2 2 1 2 0 0 0 0 0 0 0 1 0 1 0 
 2 1 2 2 2 2 2 2 2 1 2 0 0 0 0 0 0 0 1 1 0 0 
 2 1 2 2 2 2 2 2 2 1 2 0 0 0 0 0 0 0 2 0 0 0 
 2 1 2 2 2 2 2 2 2 1 2 0 0 0 0 0 0 1 0 0 0 1 
 2 1 2 2 2 2 2 2 2 1 2 0 0 0 0 0 0 1 0 0 1 0 
 2 1 2 2 2 2 2 2 2 1 2 0 0 0 0 0 0 1 0 1 0 0 
 2 1 2 2 2 2 2 2 2 1 2 0 0 0 0 0 0 1 1 0 0 0 
 2 1 2 2 2 2 2 2 2 1 2 0 0 0 0 0 0 2 0 0 0 0 
 2 1 2 2 2 2 2 2 2 1 2 0 0 0 0 0 1 0 0 0 0 1 
 2 1 2 2 2 2 2 2 2 1 2 0 0 0 0 0 1 0 0 0 1 0 
 2 1 2 2 2 2 2 2 2 1 2 0 0 0 0 0 1 0 0 1 0 0 
 2 1 2 2 2 2 2 2 2 1 2 0 0 0 0 0 1 0 1 0 0 0 
 2 1 2 2 2 2 2 2 2 1 2 0 0 0 0 0 1 1 0 0 0 0 
 2 1 2 2 2 2 2 2 2 1 2 0 0 0 0 0 2 0 0 0 0 0 
 2 1 2 2 2 2 2 2 2 1 2 0 0 0 0 1 0 0 0 0 0 1 
 2 1 2 2 2 2 2 2 2 1 2 0 0 0 0 1 0 0 0 0 1 0 
 2 1 2 2 2 2 2 2 2 1 2 0 0 0 0 1 0 0 0 1 0 0 
 2 1 2 2 2 2 2 2 2 1 2 0 0 0 0 1 0 0 1 0 0 0 
 2 1 2 2 2 2 2 2 2 1 2 0 0 0 0 1 0 1 0 0 0 0 
 2 1 2 2 2 2 2 2 2 1 2 0 0 0 0 1 1 0 0 0 0 0 
 2 1 2 2 2 2 2 2 2 1 2 0 0 0 0 2 0 0 0 0 0 0 
 2 1 2 2 2 2 2 2 2 1 2 0 0 0 1 0 0 0 0 0 0 1 
 2 1 2 2 2 2 2 2 2 1 2 0 0 0 1 0 0 0 0 0 1 0 
 2 1 2 2 2 2 2 2 2 1 2 0 0 0 1 0 0 0 0 1 0 0 
 2 1 2 2 2 2 2 2 2 1 2 0 0 0 1 0 0 0 1 0 0 0 
 2 1 2 2 2 2 2 2 2 1 2 0 0 0 1 0 0 1 0 0 0 0 
 2 1 2 2 2 2 2 2 2 1 2 0 0 0 1 0 1 0 0 0 0 0 
 2 1 2 2 2 2 2 2 2 1 2 0 0 0 1 1 0 0 0 0 0 0 
 2 1 2 2 2 2 2 2 2 1 2 0 0 0 2 0 0 0 0 0 0 0 
 2 1 2 2 2 2 2 2 2 1 2 0 0 1 0 0 0 0 0 0 0 1 
 2 1 2 2 2 2 2 2 2 1 2 0 0 1 0 0 0 0 0 0 1 0 
 2 1 2 2 2 2 2 2 2 1 2 0 0 1 0 0 0 0 0 1 0 0 
 2 1 2 2 2 2 2 2 2 1 2 0 0 1 0 0 0 0 1 0 0 0 
 2 1 2 2 2 2 2 2 2 1 2 0 0 1 0 0 0 1 0 0 0 0 
 2 1 2 2 2 2 2 2 2 1 2 0 0 1 0 0 1 0 0 0 0 0 
 2 1 2 2 2 2 2 2 2 1 2 0 0 1 0 1 0 0 0 0 0 0 
 2 1 2 2 2 2 2 2 2 1 2 0 0 1 1 0 0 0 0 0 0 0 
 2 1 2 2 2 2 2 2 2 1 2 0 0 2 0 0 0 0 0 0 0 0 
 2 1 2 2 2 2 2 2 2 1 2 0 1 0 0 0 0 0 0 0 0 1 
 2 1 2 2 2 2 2 2 2 1 2 0 1 0 0 0 0 0 0 0 1 0 
 2 1 2 2 2 2 2 2 2 1 2 0 1 0 0 0 0 0 0 1 0 0 
 2 1 2 2 2 2 2 2 2 1 2 0 1 0 0 0 0 0 1 0 0 0 
 2 1 2 2 2 2 2 2 2 1 2 0 1 0 0 0 0 1 0 0 0 0 
 2 1 2 2 2 2 2 2 2 1 2 0 1 0 0 0 1 0 0 0 0 0 
 2 1 2 2 2 2 2 2 2 1 2 0 1 0 0 1 0 0 0 0 0 0 
 2 1 2 2 2 2 2 2 2 1 2 0 1 0 1 0 0 0 0 0 0 0 
 2 1 2 2 2 2 2 2 2 1 2 0 1 1 0 0 0 0 0 0 0 0 
 2 1 2 2 2 2 2 2 2 1 2 0 2 0 0 0 0 0 0 0 0 0 
 2 1 2 2 2 2 2 2 2 1 2 1 0 0 0 0 0 0 0 0 0 1 
 2 1 2 2 2 2 2 2 2 1 2 1 0 0 0 0 0 0 0 0 1 0 
 2 1 2 2 2 2 2 2 2 1 2 1 0 0 0 0 0 0 0 1 0 0 
 2 1 2 2 2 2 2 2 2 1 2 1 0 0 0 0 0 0 1 0 0 0 
 2 1 2 2 2 2 2 2 2 1 2 1 0 0 0 0 0 1 0 0 0 0 
 2 1 2 2 2 2 2 2 2 1 2 1 0 0 0 0 1 0 0 0 0 0 
 2 1 2 2 2 2 2 2 2 1 2 1 0 0 0 1 0 0 0 0 0 0 
 2 1 2 2 2 2 2 2 2 1 2 1 0 0 1 0 0 0 0 0 0 0 
 2 1 2 2 2 2 2 2 2 1 2 1 0 1 0 0 0 0 0 0 0 0 
 2 1 2 2 2 2 2 2 2 1 2 1 1 0 0 0 0 0 0 0 0 0 
 2 1 2 2 2 2 2 2 2 1 2 2 0 0 0 0 0 0 0 0 0 0 
 2 1 2 2 2 2 2 2 2 2 1 0 0 0 0 0 0 0 0 0 0 2 
 2 1 2 2 2 2 2 2 2 2 1 0 0 0 0 0 0 0 0 0 1 1 
 2 1 2 2 2 2 2 2 2 2 1 0 0 0 0 0 0 0 0 0 2 0 
 2 1 2 2 2 2 2 2 2 2 1 0 0 0 0 0 0 0 0 1 0 1 
 2 1 2 2 2 2 2 2 2 2 1 0 0 0 0 0 0 0 0 1 1 0 
 2 1 2 2 2 2 2 2 2 2 1 0 0 0 0 0 0 0 0 2 0 0 
 2 1 2 2 2 2 2 2 2 2 1 0 0 0 0 0 0 0 1 0 0 1 
 2 1 2 2 2 2 2 2 2 2 1 0 0 0 0 0 0 0 1 0 1 0 
 2 1 2 2 2 2 2 2 2 2 1 0 0 0 0 0 0 0 1 1 0 0 
 2 1 2 2 2 2 2 2 2 2 1 0 0 0 0 0 0 0 2 0 0 0 
 2 1 2 2 2 2 2 2 2 2 1 0 0 0 0 0 0 1 0 0 0 1 
 2 1 2 2 2 2 2 2 2 2 1 0 0 0 0 0 0 1 0 0 1 0 
 2 1 2 2 2 2 2 2 2 2 1 0 0 0 0 0 0 1 0 1 0 0 
 2 1 2 2 2 2 2 2 2 2 1 0 0 0 0 0 0 1 1 0 0 0 
 2 1 2 2 2 2 2 2 2 2 1 0 0 0 0 0 0 2 0 0 0 0 
 2 1 2 2 2 2 2 2 2 2 1 0 0 0 0 0 1 0 0 0 0 1 
 2 1 2 2 2 2 2 2 2 2 1 0 0 0 0 0 1 0 0 0 1 0 
 2 1 2 2 2 2 2 2 2 2 1 0 0 0 0 0 1 0 0 1 0 0 
 2 1 2 2 2 2 2 2 2 2 1 0 0 0 0 0 1 0 1 0 0 0 
 2 1 2 2 2 2 2 2 2 2 1 0 0 0 0 0 1 1 0 0 0 0 
 2 1 2 2 2 2 2 2 2 2 1 0 0 0 0 0 2 0 0 0 0 0 
 2 1 2 2 2 2 2 2 2 2 1 0 0 0 0 1 0 0 0 0 0 1 
 2 1 2 2 2 2 2 2 2 2 1 0 0 0 0 1 0 0 0 0 1 0 
 2 1 2 2 2 2 2 2 2 2 1 0 0 0 0 1 0 0 0 1 0 0 
 2 1 2 2 2 2 2 2 2 2 1 0 0 0 0 1 0 0 1 0 0 0 
 2 1 2 2 2 2 2 2 2 2 1 0 0 0 0 1 0 1 0 0 0 0 
 2 1 2 2 2 2 2 2 2 2 1 0 0 0 0 1 1 0 0 0 0 0 
 2 1 2 2 2 2 2 2 2 2 1 0 0 0 0 2 0 0 0 0 0 0 
 2 1 2 2 2 2 2 2 2 2 1 0 0 0 1 0 0 0 0 0 0 1 
 2 1 2 2 2 2 2 2 2 2 1 0 0 0 1 0 0 0 0 0 1 0 
 2 1 2 2 2 2 2 2 2 2 1 0 0 0 1 0 0 0 0 1 0 0 
 2 1 2 2 2 2 2 2 2 2 1 0 0 0 1 0 0 0 1 0 0 0 
 2 1 2 2 2 2 2 2 2 2 1 0 0 0 1 0 0 1 0 0 0 0 
 2 1 2 2 2 2 2 2 2 2 1 0 0 0 1 0 1 0 0 0 0 0 
 2 1 2 2 2 2 2 2 2 2 1 0 0 0 1 1 0 0 0 0 0 0 
 2 1 2 2 2 2 2 2 2 2 1 0 0 0 2 0 0 0 0 0 0 0 
 2 1 2 2 2 2 2 2 2 2 1 0 0 1 0 0 0 0 0 0 0 1 
 2 1 2 2 2 2 2 2 2 2 1 0 0 1 0 0 0 0 0 0 1 0 
 2 1 2 2 2 2 2 2 2 2 1 0 0 1 0 0 0 0 0 1 0 0 
 2 1 2 2 2 2 2 2 2 2 1 0 0 1 0 0 0 0 1 0 0 0 
 2 1 2 2 2 2 2 2 2 2 1 0 0 1 0 0 0 1 0 0 0 0 
 2 1 2 2 2 2 2 2 2 2 1 0 0 1 0 0 1 0 0 0 0 0 
 2 1 2 2 2 2 2 2 2 2 1 0 0 1 0 1 0 0 0 0 0 0 
 2 1 2 2 2 2 2 2 2 2 1 0 0 1 1 0 0 0 0 0 0 0 
 2 1 2 2 2 2 2 2 2 2 1 0 0 2 0 0 0 0 0 0 0 0 
 2 1 2 2 2 2 2 2 2 2 1 0 1 0 0 0 0 0 0 0 0 1 
 2 1 2 2 2 2 2 2 2 2 1 0 1 0 0 0 0 0 0 0 1 0 
 2 1 2 2 2 2 2 2 2 2 1 0 1 0 0 0 0 0 0 1 0 0 
 2 1 2 2 2 2 2 2 2 2 1 0 1 0 0 0 0 0 1 0 0 0 
 2 1 2 2 2 2 2 2 2 2 1 0 1 0 0 0 0 1 0 0 0 0 
 2 1 2 2 2 2 2 2 2 2 1 0 1 0 0 0 1 0 0 0 0 0 
 2 1 2 2 2 2 2 2 2 2 1 0 1 0 0 1 0 0 0 0 0 0 
 2 1 2 2 2 2 2 2 2 2 1 0 1 0 1 0 0 0 0 0 0 0 
 2 1 2 2 2 2 2 2 2 2 1 0 1 1 0 0 0 0 0 0 0 0 
 2 1 2 2 2 2 2 2 2 2 1 0 2 0 0 0 0 0 0 0 0 0 
 2 1 2 2 2 2 2 2 2 2 1 1 0 0 0 0 0 0 0 0 0 1 
 2 1 2 2 2 2 2 2 2 2 1 1 0 0 0 0 0 0 0 0 1 0 
 2 1 2 2 2 2 2 2 2 2 1 1 0 0 0 0 0 0 0 1 0 0 
 2 1 2 2 2 2 2 2 2 2 1 1 0 0 0 0 0 0 1 0 0 0 
 2 1 2 2 2 2 2 2 2 2 1 1 0 0 0 0 0 1 0 0 0 0 
 2 1 2 2 2 2 2 2 2 2 1 1 0 0 0 0 1 0 0 0 0 0 
 2 1 2 2 2 2 2 2 2 2 1 1 0 0 0 1 0 0 0 0 0 0 
 2 1 2 2 2 2 2 2 2 2 1 1 0 0 1 0 0 0 0 0 0 0 
 2 1 2 2 2 2 2 2 2 2 1 1 0 1 0 0 0 0 0 0 0 0 
 2 1 2 2 2 2 2 2 2 2 1 1 1 0 0 0 0 0 0 0 0 0 
 2 1 2 2 2 2 2 2 2 2 1 2 0 0 0 0 0 0 0 0 0 0 
 2 2 0 2 2 2 2 2 2 2 2 0 0 0 0 0 0 0 0 0 0 2 
 2 2 0 2 2 2 2 2 2 2 2 0 0 0 0 0 0 0 0 0 1 1 
 2 2 0 2 2 2 2 2 2 2 2 0 0 0 0 0 0 0 0 0 2 0 
 2 2 0 2 2 2 2 2 2 2 2 0 0 0 0 0 0 0 0 1 0 1 
 2 2 0 2 2 2 2 2 2 2 2 0 0 0 0 0 0 0 0 1 1 0 
 2 2 0 2 2 2 2 2 2 2 2 0 0 0 0 0 0 0 0 2 0 0 
 2 2 0 2 2 2 2 2 2 2 2 0 0 0 0 0 0 0 1 0 0 1 
 2 2 0 2 2 2 2 2 2 2 2 0 0 0 0 0 0 0 1 0 1 0 
 2 2 0 2 2 2 2 2 2 2 2 0 0 0 0 0 0 0 1 1 0 0 
 2 2 0 2 2 2 2 2 2 2 2 0 0 0 0 0 0 0 2 0 0 0 
 2 2 0 2 2 2 2 2 2 2 2 0 0 0 0 0 0 1 0 0 0 1 
 2 2 0 2 2 2 2 2 2 2 2 0 0 0 0 0 0 1 0 0 1 0 
 2 2 0 2 2 2 2 2 2 2 2 0 0 0 0 0 0 1 0 1 0 0 
 2 2 0 2 2 2 2 2 2 2 2 0 0 0 0 0 0 1 1 0 0 0 
 2 2 0 2 2 2 2 2 2 2 2 0 0 0 0 0 0 2 0 0 0 0 
 2 2 0 2 2 2 2 2 2 2 2 0 0 0 0 0 1 0 0 0 0 1 
 2 2 0 2 2 2 2 2 2 2 2 0 0 0 0 0 1 0 0 0 1 0 
 2 2 0 2 2 2 2 2 2 2 2 0 0 0 0 0 1 0 0 1 0 0 
 2 2 0 2 2 2 2 2 2 2 2 0 0 0 0 0 1 0 1 0 0 0 
 2 2 0 2 2 2 2 2 2 2 2 0 0 0 0 0 1 1 0 0 0 0 
 2 2 0 2 2 2 2 2 2 2 2 0 0 0 0 0 2 0 0 0 0 0 
 2 2 0 2 2 2 2 2 2 2 2 0 0 0 0 1 0 0 0 0 0 1 
 2 2 0 2 2 2 2 2 2 2 2 0 0 0 0 1 0 0 0 0 1 0 
 2 2 0 2 2 2 2 2 2 2 2 0 0 0 0 1 0 0 0 1 0 0 
 2 2 0 2 2 2 2 2 2 2 2 0 0 0 0 1 0 0 1 0 0 0 
 2 2 0 2 2 2 2 2 2 2 2 0 0 0 0 1 0 1 0 0 0 0 
 2 2 0 2 2 2 2 2 2 2 2 0 0 0 0 1 1 0 0 0 0 0 
 2 2 0 2 2 2 2 2 2 2 2 0 0 0 0 2 0 0 0 0 0 0 
 2 2 0 2 2 2 2 2 2 2 2 0 0 0 1 0 0 0 0 0 0 1 
 2 2 0 2 2 2 2 2 2 2 2 0 0 0 1 0 0 0 0 0 1 0 
 2 2 0 2 2 2 2 2 2 2 2 0 0 0 1 0 0 0 0 1 0 0 
 2 2 0 2 2 2 2 2 2 2 2 0 0 0 1 0 0 0 1 0 0 0 
 2 2 0 2 2 2 2 2 2 2 2 0 0 0 1 0 0 1 0 0 0 0 
 2 2 0 2 2 2 2 2 2 2 2 0 0 0 1 0 1 0 0 0 0 0 
 2 2 0 2 2 2 2 2 2 2 2 0 0 0 1 1 0 0 0 0 0 0 
 2 2 0 2 2 2 2 2 2 2 2 0 0 0 2 0 0 0 0 0 0 0 
 2 2 0 2 2 2 2 2 2 2 2 0 0 1 0 0 0 0 0 0 0 1 
 2 2 0 2 2 2 2 2 2 2 2 0 0 1 0 0 0 0 0 0 1 0 
 2 2 0 2 2 2 2 2 2 2 2 0 0 1 0 0 0 0 0 1 0 0 
 2 2 0 2 2 2 2 2 2 2 2 0 0 1 0 0 0 0 1 0 0 0 
 2 2 0 2 2 2 2 2 2 2 2 0 0 1 0 0 0 1 0 0 0 0 
 2 2 0 2 2 2 2 2 2 2 2 0 0 1 0 0 1 0 0 0 0 0 
 2 2 0 2 2 2 2 2 2 2 2 0 0 1 0 1 0 0 0 0 0 0 
 2 2 0 2 2 2 2 2 2 2 2 0 0 1 1 0 0 0 0 0 0 0 
 2 2 0 2 2 2 2 2 2 2 2 0 0 2 0 0 0 0 0 0 0 0 
 2 2 0 2 2 2 2 2 2 2 2 0 1 0 0 0 0 0 0 0 0 1 
 2 2 0 2 2 2 2 2 2 2 2 0 1 0 0 0 0 0 0 0 1 0 
 2 2 0 2 2 2 2 2 2 2 2 0 1 0 0 0 0 0 0 1 0 0 
 2 2 0 2 2 2 2 2 2 2 2 0 1 0 0 0 0 0 1 0 0 0 
 2 2 0 2 2 2 2 2 2 2 2 0 1 0 0 0 0 1 0 0 0 0 
 2 2 0 2 2 2 2 2 2 2 2 0 1 0 0 0 1 0 0 0 0 0 
 2 2 0 2 2 2 2 2 2 2 2 0 1 0 0 1 0 0 0 0 0 0 
 2 2 0 2 2 2 2 2 2 2 2 0 1 0 1 0 0 0 0 0 0 0 
 2 2 0 2 2 2 2 2 2 2 2 0 1 1 0 0 0 0 0 0 0 0 
 2 2 0 2 2 2 2 2 2 2 2 0 2 0 0 0 0 0 0 0 0 0 
 2 2 0 2 2 2 2 2 2 2 2 1 0 0 0 0 0 0 0 0 0 1 
 2 2 0 2 2 2 2 2 2 2 2 1 0 0 0 0 0 0 0 0 1 0 
 2 2 0 2 2 2 2 2 2 2 2 1 0 0 0 0 0 0 0 1 0 0 
 2 2 0 2 2 2 2 2 2 2 2 1 0 0 0 0 0 0 1 0 0 0 
 2 2 0 2 2 2 2 2 2 2 2 1 0 0 0 0 0 1 0 0 0 0 
 2 2 0 2 2 2 2 2 2 2 2 1 0 0 0 0 1 0 0 0 0 0 
 2 2 0 2 2 2 2 2 2 2 2 1 0 0 0 1 0 0 0 0 0 0 
 2 2 0 2 2 2 2 2 2 2 2 1 0 0 1 0 0 0 0 0 0 0 
 2 2 0 2 2 2 2 2 2 2 2 1 0 1 0 0 0 0 0 0 0 0 
 2 2 0 2 2 2 2 2 2 2 2 1 1 0 0 0 0 0 0 0 0 0 
 2 2 0 2 2 2 2 2 2 2 2 2 0 0 0 0 0 0 0 0 0 0 
 2 2 1 1 2 2 2 2 2 2 2 0 0 0 0 0 0 0 0 0 0 2 
 2 2 1 1 2 2 2 2 2 2 2 0 0 0 0 0 0 0 0 0 1 1 
 2 2 1 1 2 2 2 2 2 2 2 0 0 0 0 0 0 0 0 0 2 0 
 2 2 1 1 2 2 2 2 2 2 2 0 0 0 0 0 0 0 0 1 0 1 
 2 2 1 1 2 2 2 2 2 2 2 0 0 0 0 0 0 0 0 1 1 0 
 2 2 1 1 2 2 2 2 2 2 2 0 0 0 0 0 0 0 0 2 0 0 
 2 2 1 1 2 2 2 2 2 2 2 0 0 0 0 0 0 0 1 0 0 1 
 2 2 1 1 2 2 2 2 2 2 2 0 0 0 0 0 0 0 1 0 1 0 
 2 2 1 1 2 2 2 2 2 2 2 0 0 0 0 0 0 0 1 1 0 0 
 2 2 1 1 2 2 2 2 2 2 2 0 0 0 0 0 0 0 2 0 0 0 
 2 2 1 1 2 2 2 2 2 2 2 0 0 0 0 0 0 1 0 0 0 1 
 2 2 1 1 2 2 2 2 2 2 2 0 0 0 0 0 0 1 0 0 1 0 
 2 2 1 1 2 2 2 2 2 2 2 0 0 0 0 0 0 1 0 1 0 0 
 2 2 1 1 2 2 2 2 2 2 2 0 0 0 0 0 0 1 1 0 0 0 
 2 2 1 1 2 2 2 2 2 2 2 0 0 0 0 0 0 2 0 0 0 0 
 2 2 1 1 2 2 2 2 2 2 2 0 0 0 0 0 1 0 0 0 0 1 
 2 2 1 1 2 2 2 2 2 2 2 0 0 0 0 0 1 0 0 0 1 0 
 2 2 1 1 2 2 2 2 2 2 2 0 0 0 0 0 1 0 0 1 0 0 
 2 2 1 1 2 2 2 2 2 2 2 0 0 0 0 0 1 0 1 0 0 0 
 2 2 1 1 2 2 2 2 2 2 2 0 0 0 0 0 1 1 0 0 0 0 
 2 2 1 1 2 2 2 2 2 2 2 0 0 0 0 0 2 0 0 0 0 0 
 2 2 1 1 2 2 2 2 2 2 2 0 0 0 0 1 0 0 0 0 0 1 
 2 2 1 1 2 2 2 2 2 2 2 0 0 0 0 1 0 0 0 0 1 0 
 2 2 1 1 2 2 2 2 2 2 2 0 0 0 0 1 0 0 0 1 0 0 
 2 2 1 1 2 2 2 2 2 2 2 0 0 0 0 1 0 0 1 0 0 0 
 2 2 1 1 2 2 2 2 2 2 2 0 0 0 0 1 0 1 0 0 0 0 
 2 2 1 1 2 2 2 2 2 2 2 0 0 0 0 1 1 0 0 0 0 0 
 2 2 1 1 2 2 2 2 2 2 2 0 0 0 0 2 0 0 0 0 0 0 
 2 2 1 1 2 2 2 2 2 2 2 0 0 0 1 0 0 0 0 0 0 1 
 2 2 1 1 2 2 2 2 2 2 2 0 0 0 1 0 0 0 0 0 1 0 
 2 2 1 1 2 2 2 2 2 2 2 0 0 0 1 0 0 0 0 1 0 0 
 2 2 1 1 2 2 2 2 2 2 2 0 0 0 1 0 0 0 1 0 0 0 
 2 2 1 1 2 2 2 2 2 2 2 0 0 0 1 0 0 1 0 0 0 0 
 2 2 1 1 2 2 2 2 2 2 2 0 0 0 1 0 1 0 0 0 0 0 
 2 2 1 1 2 2 2 2 2 2 2 0 0 0 1 1 0 0 0 0 0 0 
 2 2 1 1 2 2 2 2 2 2 2 0 0 0 2 0 0 0 0 0 0 0 
 2 2 1 1 2 2 2 2 2 2 2 0 0 1 0 0 0 0 0 0 0 1 
 2 2 1 1 2 2 2 2 2 2 2 0 0 1 0 0 0 0 0 0 1 0 
 2 2 1 1 2 2 2 2 2 2 2 0 0 1 0 0 0 0 0 1 0 0 
 2 2 1 1 2 2 2 2 2 2 2 0 0 1 0 0 0 0 1 0 0 0 
 2 2 1 1 2 2 2 2 2 2 2 0 0 1 0 0 0 1 0 0 0 0 
 2 2 1 1 2 2 2 2 2 2 2 0 0 1 0 0 1 0 0 0 0 0 
 2 2 1 1 2 2 2 2 2 2 2 0 0 1 0 1 0 0 0 0 0 0 
 2 2 1 1 2 2 2 2 2 2 2 0 0 1 1 0 0 0 0 0 0 0 
 2 2 1 1 2 2 2 2 2 2 2 0 0 2 0 0 0 0 0 0 0 0 
 2 2 1 1 2 2 2 2 2 2 2 0 1 0 0 0 0 0 0 0 0 1 
 2 2 1 1 2 2 2 2 2 2 2 0 1 0 0 0 0 0 0 0 1 0 
 2 2 1 1 2 2 2 2 2 2 2 0 1 0 0 0 0 0 0 1 0 0 
 2 2 1 1 2 2 2 2 2 2 2 0 1 0 0 0 0 0 1 0 0 0 
 2 2 1 1 2 2 2 2 2 2 2 0 1 0 0 0 0 1 0 0 0 0 
 2 2 1 1 2 2 2 2 2 2 2 0 1 0 0 0 1 0 0 0 0 0 
 2 2 1 1 2 2 2 2 2 2 2 0 1 0 0 1 0 0 0 0 0 0 
 2 2 1 1 2 2 2 2 2 2 2 0 1 0 1 0 0 0 0 0 0 0 
 2 2 1 1 2 2 2 2 2 2 2 0 1 1 0 0 0 0 0 0 0 0 
 2 2 1 1 2 2 2 2 2 2 2 0 2 0 0 0 0 0 0 0 0 0 
 2 2 1 1 2 2 2 2 2 2 2 1 0 0 0 0 0 0 0 0 0 1 
 2 2 1 1 2 2 2 2 2 2 2 1 0 0 0 0 0 0 0 0 1 0 
 2 2 1 1 2 2 2 2 2 2 2 1 0 0 0 0 0 0 0 1 0 0 
 2 2 1 1 2 2 2 2 2 2 2 1 0 0 0 0 0 0 1 0 0 0 
 2 2 1 1 2 2 2 2 2 2 2 1 0 0 0 0 0 1 0 0 0 0 
 2 2 1 1 2 2 2 2 2 2 2 1 0 0 0 0 1 0 0 0 0 0 
 2 2 1 1 2 2 2 2 2 2 2 1 0 0 0 1 0 0 0 0 0 0 
 2 2 1 1 2 2 2 2 2 2 2 1 0 0 1 0 0 0 0 0 0 0 
 2 2 1 1 2 2 2 2 2 2 2 1 0 1 0 0 0 0 0 0 0 0 
 2 2 1 1 2 2 2 2 2 2 2 1 1 0 0 0 0 0 0 0 0 0 
 2 2 1 1 2 2 2 2 2 2 2 2 0 0 0 0 0 0 0 0 0 0 
 2 2 1 2 1 2 2 2 2 2 2 0 0 0 0 0 0 0 0 0 0 2 
 2 2 1 2 1 2 2 2 2 2 2 0 0 0 0 0 0 0 0 0 1 1 
 2 2 1 2 1 2 2 2 2 2 2 0 0 0 0 0 0 0 0 0 2 0 
 2 2 1 2 1 2 2 2 2 2 2 0 0 0 0 0 0 0 0 1 0 1 
 2 2 1 2 1 2 2 2 2 2 2 0 0 0 0 0 0 0 0 1 1 0 
 2 2 1 2 1 2 2 2 2 2 2 0 0 0 0 0 0 0 0 2 0 0 
 2 2 1 2 1 2 2 2 2 2 2 0 0 0 0 0 0 0 1 0 0 1 
 2 2 1 2 1 2 2 2 2 2 2 0 0 0 0 0 0 0 1 0 1 0 
 2 2 1 2 1 2 2 2 2 2 2 0 0 0 0 0 0 0 1 1 0 0 
 2 2 1 2 1 2 2 2 2 2 2 0 0 0 0 0 0 0 2 0 0 0 
 2 2 1 2 1 2 2 2 2 2 2 0 0 0 0 0 0 1 0 0 0 1 
 2 2 1 2 1 2 2 2 2 2 2 0 0 0 0 0 0 1 0 0 1 0 
 2 2 1 2 1 2 2 2 2 2 2 0 0 0 0 0 0 1 0 1 0 0 
 2 2 1 2 1 2 2 2 2 2 2 0 0 0 0 0 0 1 1 0 0 0 
 2 2 1 2 1 2 2 2 2 2 2 0 0 0 0 0 0 2 0 0 0 0 
 2 2 1 2 1 2 2 2 2 2 2 0 0 0 0 0 1 0 0 0 0 1 
 2 2 1 2 1 2 2 2 2 2 2 0 0 0 0 0 1 0 0 0 1 0 
 2 2 1 2 1 2 2 2 2 2 2 0 0 0 0 0 1 0 0 1 0 0 
 2 2 1 2 1 2 2 2 2 2 2 0 0 0 0 0 1 0 1 0 0 0 
 2 2 1 2 1 2 2 2 2 2 2 0 0 0 0 0 1 1 0 0 0 0 
 2 2 1 2 1 2 2 2 2 2 2 0 0 0 0 0 2 0 0 0 0 0 
 2 2 1 2 1 2 2 2 2 2 2 0 0 0 0 1 0 0 0 0 0 1 
 2 2 1 2 1 2 2 2 2 2 2 0 0 0 0 1 0 0 0 0 1 0 
 2 2 1 2 1 2 2 2 2 2 2 0 0 0 0 1 0 0 0 1 0 0 
 2 2 1 2 1 2 2 2 2 2 2 0 0 0 0 1 0 0 1 0 0 0 
 2 2 1 2 1 2 2 2 2 2 2 0 0 0 0 1 0 1 0 0 0 0 
 2 2 1 2 1 2 2 2 2 2 2 0 0 0 0 1 1 0 0 0 0 0 
 2 2 1 2 1 2 2 2 2 2 2 0 0 0 0 2 0 0 0 0 0 0 
 2 2 1 2 1 2 2 2 2 2 2 0 0 0 1 0 0 0 0 0 0 1 
 2 2 1 2 1 2 2 2 2 2 2 0 0 0 1 0 0 0 0 0 1 0 
 2 2 1 2 1 2 2 2 2 2 2 0 0 0 1 0 0 0 0 1 0 0 
 2 2 1 2 1 2 2 2 2 2 2 0 0 0 1 0 0 0 1 0 0 0 
 2 2 1 2 1 2 2 2 2 2 2 0 0 0 1 0 0 1 0 0 0 0 
 2 2 1 2 1 2 2 2 2 2 2 0 0 0 1 0 1 0 0 0 0 0 
 2 2 1 2 1 2 2 2 2 2 2 0 0 0 1 1 0 0 0 0 0 0 
 2 2 1 2 1 2 2 2 2 2 2 0 0 0 2 0 0 0 0 0 0 0 
 2 2 1 2 1 2 2 2 2 2 2 0 0 1 0 0 0 0 0 0 0 1 
 2 2 1 2 1 2 2 2 2 2 2 0 0 1 0 0 0 0 0 0 1 0 
 2 2 1 2 1 2 2 2 2 2 2 0 0 1 0 0 0 0 0 1 0 0 
 2 2 1 2 1 2 2 2 2 2 2 0 0 1 0 0 0 0 1 0 0 0 
 2 2 1 2 1 2 2 2 2 2 2 0 0 1 0 0 0 1 0 0 0 0 
 2 2 1 2 1 2 2 2 2 2 2 0 0 1 0 0 1 0 0 0 0 0 
 2 2 1 2 1 2 2 2 2 2 2 0 0 1 0 1 0 0 0 0 0 0 
 2 2 1 2 1 2 2 2 2 2 2 0 0 1 1 0 0 0 0 0 0 0 
 2 2 1 2 1 2 2 2 2 2 2 0 0 2 0 0 0 0 0 0 0 0 
 2 2 1 2 1 2 2 2 2 2 2 0 1 0 0 0 0 0 0 0 0 1 
 2 2 1 2 1 2 2 2 2 2 2 0 1 0 0 0 0 0 0 0 1 0 
 2 2 1 2 1 2 2 2 2 2 2 0 1 0 0 0 0 0 0 1 0 0 
 2 2 1 2 1 2 2 2 2 2 2 0 1 0 0 0 0 0 1 0 0 0 
 2 2 1 2 1 2 2 2 2 2 2 0 1 0 0 0 0 1 0 0 0 0 
 2 2 1 2 1 2 2 2 2 2 2 0 1 0 0 0 1 0 0 0 0 0 
 2 2 1 2 1 2 2 2 2 2 2 0 1 0 0 1 0 0 0 0 0 0 
 2 2 1 2 1 2 2 2 2 2 2 0 1 0 1 0 0 0 0 0 0 0 
 2 2 1 2 1 2 2 2 2 2 2 0 1 1 0 0 0 0 0 0 0 0 
 2 2 1 2 1 2 2 2 2 2 2 0 2 0 0 0 0 0 0 0 0 0 
 2 2 1 2 1 2 2 2 2 2 2 1 0 0 0 0 0 0 0 0 0 1 
 2 2 1 2 1 2 2 2 2 2 2 1 0 0 0 0 0 0 0 0 1 0 
 2 2 1 2 1 2 2 2 2 2 2 1 0 0 0 0 0 0 0 1 0 0 
 2 2 1 2 1 2 2 2 2 2 2 1 0 0 0 0 0 0 1 0 0 0 
 2 2 1 2 1 2 2 2 2 2 2 1 0 0 0 0 0 1 0 0 0 0 
 2 2 1 2 1 2 2 2 2 2 2 1 0 0 0 0 1 0 0 0 0 0 
 2 2 1 2 1 2 2 2 2 2 2 1 0 0 0 1 0 0 0 0 0 0 
 2 2 1 2 1 2 2 2 2 2 2 1 0 0 1 0 0 0 0 0 0 0 
 2 2 1 2 1 2 2 2 2 2 2 1 0 1 0 0 0 0 0 0 0 0 
 2 2 1 2 1 2 2 2 2 2 2 1 1 0 0 0 0 0 0 0 0 0 
 2 2 1 2 1 2 2 2 2 2 2 2 0 0 0 0 0 0 0 0 0 0 
 2 2 1 2 2 1 2 2 2 2 2 0 0 0 0 0 0 0 0 0 0 2 
 2 2 1 2 2 1 2 2 2 2 2 0 0 0 0 0 0 0 0 0 1 1 
 2 2 1 2 2 1 2 2 2 2 2 0 0 0 0 0 0 0 0 0 2 0 
 2 2 1 2 2 1 2 2 2 2 2 0 0 0 0 0 0 0 0 1 0 1 
 2 2 1 2 2 1 2 2 2 2 2 0 0 0 0 0 0 0 0 1 1 0 
 2 2 1 2 2 1 2 2 2 2 2 0 0 0 0 0 0 0 0 2 0 0 
 2 2 1 2 2 1 2 2 2 2 2 0 0 0 0 0 0 0 1 0 0 1 
 2 2 1 2 2 1 2 2 2 2 2 0 0 0 0 0 0 0 1 0 1 0 
 2 2 1 2 2 1 2 2 2 2 2 0 0 0 0 0 0 0 1 1 0 0 
 2 2 1 2 2 1 2 2 2 2 2 0 0 0 0 0 0 0 2 0 0 0 
 2 2 1 2 2 1 2 2 2 2 2 0 0 0 0 0 0 1 0 0 0 1 
 2 2 1 2 2 1 2 2 2 2 2 0 0 0 0 0 0 1 0 0 1 0 
 2 2 1 2 2 1 2 2 2 2 2 0 0 0 0 0 0 1 0 1 0 0 
 2 2 1 2 2 1 2 2 2 2 2 0 0 0 0 0 0 1 1 0 0 0 
 2 2 1 2 2 1 2 2 2 2 2 0 0 0 0 0 0 2 0 0 0 0 
 2 2 1 2 2 1 2 2 2 2 2 0 0 0 0 0 1 0 0 0 0 1 
 2 2 1 2 2 1 2 2 2 2 2 0 0 0 0 0 1 0 0 0 1 0 
 2 2 1 2 2 1 2 2 2 2 2 0 0 0 0 0 1 0 0 1 0 0 
 2 2 1 2 2 1 2 2 2 2 2 0 0 0 0 0 1 0 1 0 0 0 
 2 2 1 2 2 1 2 2 2 2 2 0 0 0 0 0 1 1 0 0 0 0 
 2 2 1 2 2 1 2 2 2 2 2 0 0 0 0 0 2 0 0 0 0 0 
 2 2 1 2 2 1 2 2 2 2 2 0 0 0 0 1 0 0 0 0 0 1 
 2 2 1 2 2 1 2 2 2 2 2 0 0 0 0 1 0 0 0 0 1 0 
 2 2 1 2 2 1 2 2 2 2 2 0 0 0 0 1 0 0 0 1 0 0 
 2 2 1 2 2 1 2 2 2 2 2 0 0 0 0 1 0 0 1 0 0 0 
 2 2 1 2 2 1 2 2 2 2 2 0 0 0 0 1 0 1 0 0 0 0 
 2 2 1 2 2 1 2 2 2 2 2 0 0 0 0 1 1 0 0 0 0 0 
 2 2 1 2 2 1 2 2 2 2 2 0 0 0 0 2 0 0 0 0 0 0 
 2 2 1 2 2 1 2 2 2 2 2 0 0 0 1 0 0 0 0 0 0 1 
 2 2 1 2 2 1 2 2 2 2 2 0 0 0 1 0 0 0 0 0 1 0 
 2 2 1 2 2 1 2 2 2 2 2 0 0 0 1 0 0 0 0 1 0 0 
 2 2 1 2 2 1 2 2 2 2 2 0 0 0 1 0 0 0 1 0 0 0 
 2 2 1 2 2 1 2 2 2 2 2 0 0 0 1 0 0 1 0 0 0 0 
 2 2 1 2 2 1 2 2 2 2 2 0 0 0 1 0 1 0 0 0 0 0 
 2 2 1 2 2 1 2 2 2 2 2 0 0 0 1 1 0 0 0 0 0 0 
 2 2 1 2 2 1 2 2 2 2 2 0 0 0 2 0 0 0 0 0 0 0 
 2 2 1 2 2 1 2 2 2 2 2 0 0 1 0 0 0 0 0 0 0 1 
 2 2 1 2 2 1 2 2 2 2 2 0 0 1 0 0 0 0 0 0 1 0 
 2 2 1 2 2 1 2 2 2 2 2 0 0 1 0 0 0 0 0 1 0 0 
 2 2 1 2 2 1 2 2 2 2 2 0 0 1 0 0 0 0 1 0 0 0 
 2 2 1 2 2 1 2 2 2 2 2 0 0 1 0 0 0 1 0 0 0 0 
 2 2 1 2 2 1 2 2 2 2 2 0 0 1 0 0 1 0 0 0 0 0 
 2 2 1 2 2 1 2 2 2 2 2 0 0 1 0 1 0 0 0 0 0 0 
 2 2 1 2 2 1 2 2 2 2 2 0 0 1 1 0 0 0 0 0 0 0 
 2 2 1 2 2 1 2 2 2 2 2 0 0 2 0 0 0 0 0 0 0 0 
 2 2 1 2 2 1 2 2 2 2 2 0 1 0 0 0 0 0 0 0 0 1 
 2 2 1 2 2 1 2 2 2 2 2 0 1 0 0 0 0 0 0 0 1 0 
 2 2 1 2 2 1 2 2 2 2 2 0 1 0 0 0 0 0 0 1 0 0 
 2 2 1 2 2 1 2 2 2 2 2 0 1 0 0 0 0 0 1 0 0 0 
 2 2 1 2 2 1 2 2 2 2 2 0 1 0 0 0 0 1 0 0 0 0 
 2 2 1 2 2 1 2 2 2 2 2 0 1 0 0 0 1 0 0 0 0 0 
 2 2 1 2 2 1 2 2 2 2 2 0 1 0 0 1 0 0 0 0 0 0 
 2 2 1 2 2 1 2 2 2 2 2 0 1 0 1 0 0 0 0 0 0 0 
 2 2 1 2 2 1 2 2 2 2 2 0 1 1 0 0 0 0 0 0 0 0 
 2 2 1 2 2 1 2 2 2 2 2 0 2 0 0 0 0 0 0 0 0 0 
 2 2 1 2 2 1 2 2 2 2 2 1 0 0 0 0 0 0 0 0 0 1 
 2 2 1 2 2 1 2 2 2 2 2 1 0 0 0 0 0 0 0 0 1 0 
 2 2 1 2 2 1 2 2 2 2 2 1 0 0 0 0 0 0 0 1 0 0 
 2 2 1 2 2 1 2 2 2 2 2 1 0 0 0 0 0 0 1 0 0 0 
 2 2 1 2 2 1 2 2 2 2 2 1 0 0 0 0 0 1 0 0 0 0 
 2 2 1 2 2 1 2 2 2 2 2 1 0 0 0 0 1 0 0 0 0 0 
 2 2 1 2 2 1 2 2 2 2 2 1 0 0 0 1 0 0 0 0 0 0 
 2 2 1 2 2 1 2 2 2 2 2 1 0 0 1 0 0 0 0 0 0 0 
 2 2 1 2 2 1 2 2 2 2 2 1 0 1 0 0 0 0 0 0 0 0 
 2 2 1 2 2 1 2 2 2 2 2 1 1 0 0 0 0 0 0 0 0 0 
 2 2 1 2 2 1 2 2 2 2 2 2 0 0 0 0 0 0 0 0 0 0 
 2 2 1 2 2 2 1 2 2 2 2 0 0 0 0 0 0 0 0 0 0 2 
 2 2 1 2 2 2 1 2 2 2 2 0 0 0 0 0 0 0 0 0 1 1 
 2 2 1 2 2 2 1 2 2 2 2 0 0 0 0 0 0 0 0 0 2 0 
 2 2 1 2 2 2 1 2 2 2 2 0 0 0 0 0 0 0 0 1 0 1 
 2 2 1 2 2 2 1 2 2 2 2 0 0 0 0 0 0 0 0 1 1 0 
 2 2 1 2 2 2 1 2 2 2 2 0 0 0 0 0 0 0 0 2 0 0 
 2 2 1 2 2 2 1 2 2 2 2 0 0 0 0 0 0 0 1 0 0 1 
 2 2 1 2 2 2 1 2 2 2 2 0 0 0 0 0 0 0 1 0 1 0 
 2 2 1 2 2 2 1 2 2 2 2 0 0 0 0 0 0 0 1 1 0 0 
 2 2 1 2 2 2 1 2 2 2 2 0 0 0 0 0 0 0 2 0 0 0 
 2 2 1 2 2 2 1 2 2 2 2 0 0 0 0 0 0 1 0 0 0 1 
 2 2 1 2 2 2 1 2 2 2 2 0 0 0 0 0 0 1 0 0 1 0 
 2 2 1 2 2 2 1 2 2 2 2 0 0 0 0 0 0 1 0 1 0 0 
 2 2 1 2 2 2 1 2 2 2 2 0 0 0 0 0 0 1 1 0 0 0 
 2 2 1 2 2 2 1 2 2 2 2 0 0 0 0 0 0 2 0 0 0 0 
 2 2 1 2 2 2 1 2 2 2 2 0 0 0 0 0 1 0 0 0 0 1 
 2 2 1 2 2 2 1 2 2 2 2 0 0 0 0 0 1 0 0 0 1 0 
 2 2 1 2 2 2 1 2 2 2 2 0 0 0 0 0 1 0 0 1 0 0 
 2 2 1 2 2 2 1 2 2 2 2 0 0 0 0 0 1 0 1 0 0 0 
 2 2 1 2 2 2 1 2 2 2 2 0 0 0 0 0 1 1 0 0 0 0 
 2 2 1 2 2 2 1 2 2 2 2 0 0 0 0 0 2 0 0 0 0 0 
 2 2 1 2 2 2 1 2 2 2 2 0 0 0 0 1 0 0 0 0 0 1 
 2 2 1 2 2 2 1 2 2 2 2 0 0 0 0 1 0 0 0 0 1 0 
 2 2 1 2 2 2 1 2 2 2 2 0 0 0 0 1 0 0 0 1 0 0 
 2 2 1 2 2 2 1 2 2 2 2 0 0 0 0 1 0 0 1 0 0 0 
 2 2 1 2 2 2 1 2 2 2 2 0 0 0 0 1 0 1 0 0 0 0 
 2 2 1 2 2 2 1 2 2 2 2 0 0 0 0 1 1 0 0 0 0 0 
 2 2 1 2 2 2 1 2 2 2 2 0 0 0 0 2 0 0 0 0 0 0 
 2 2 1 2 2 2 1 2 2 2 2 0 0 0 1 0 0 0 0 0 0 1 
 2 2 1 2 2 2 1 2 2 2 2 0 0 0 1 0 0 0 0 0 1 0 
 2 2 1 2 2 2 1 2 2 2 2 0 0 0 1 0 0 0 0 1 0 0 
 2 2 1 2 2 2 1 2 2 2 2 0 0 0 1 0 0 0 1 0 0 0 
 2 2 1 2 2 2 1 2 2 2 2 0 0 0 1 0 0 1 0 0 0 0 
 2 2 1 2 2 2 1 2 2 2 2 0 0 0 1 0 1 0 0 0 0 0 
 2 2 1 2 2 2 1 2 2 2 2 0 0 0 1 1 0 0 0 0 0 0 
 2 2 1 2 2 2 1 2 2 2 2 0 0 0 2 0 0 0 0 0 0 0 
 2 2 1 2 2 2 1 2 2 2 2 0 0 1 0 0 0 0 0 0 0 1 
 2 2 1 2 2 2 1 2 2 2 2 0 0 1 0 0 0 0 0 0 1 0 
 2 2 1 2 2 2 1 2 2 2 2 0 0 1 0 0 0 0 0 1 0 0 
 2 2 1 2 2 2 1 2 2 2 2 0 0 1 0 0 0 0 1 0 0 0 
 2 2 1 2 2 2 1 2 2 2 2 0 0 1 0 0 0 1 0 0 0 0 
 2 2 1 2 2 2 1 2 2 2 2 0 0 1 0 0 1 0 0 0 0 0 
 2 2 1 2 2 2 1 2 2 2 2 0 0 1 0 1 0 0 0 0 0 0 
 2 2 1 2 2 2 1 2 2 2 2 0 0 1 1 0 0 0 0 0 0 0 
 2 2 1 2 2 2 1 2 2 2 2 0 0 2 0 0 0 0 0 0 0 0 
 2 2 1 2 2 2 1 2 2 2 2 0 1 0 0 0 0 0 0 0 0 1 
 2 2 1 2 2 2 1 2 2 2 2 0 1 0 0 0 0 0 0 0 1 0 
 2 2 1 2 2 2 1 2 2 2 2 0 1 0 0 0 0 0 0 1 0 0 
 2 2 1 2 2 2 1 2 2 2 2 0 1 0 0 0 0 0 1 0 0 0 
 2 2 1 2 2 2 1 2 2 2 2 0 1 0 0 0 0 1 0 0 0 0 
 2 2 1 2 2 2 1 2 2 2 2 0 1 0 0 0 1 0 0 0 0 0 
 2 2 1 2 2 2 1 2 2 2 2 0 1 0 0 1 0 0 0 0 0 0 
 2 2 1 2 2 2 1 2 2 2 2 0 1 0 1 0 0 0 0 0 0 0 
 2 2 1 2 2 2 1 2 2 2 2 0 1 1 0 0 0 0 0 0 0 0 
 2 2 1 2 2 2 1 2 2 2 2 0 2 0 0 0 0 0 0 0 0 0 
 2 2 1 2 2 2 1 2 2 2 2 1 0 0 0 0 0 0 0 0 0 1 
 2 2 1 2 2 2 1 2 2 2 2 1 0 0 0 0 0 0 0 0 1 0 
 2 2 1 2 2 2 1 2 2 2 2 1 0 0 0 0 0 0 0 1 0 0 
 2 2 1 2 2 2 1 2 2 2 2 1 0 0 0 0 0 0 1 0 0 0 
 2 2 1 2 2 2 1 2 2 2 2 1 0 0 0 0 0 1 0 0 0 0 
 2 2 1 2 2 2 1 2 2 2 2 1 0 0 0 0 1 0 0 0 0 0 
 2 2 1 2 2 2 1 2 2 2 2 1 0 0 0 1 0 0 0 0 0 0 
 2 2 1 2 2 2 1 2 2 2 2 1 0 0 1 0 0 0 0 0 0 0 
 2 2 1 2 2 2 1 2 2 2 2 1 0 1 0 0 0 0 0 0 0 0 
 2 2 1 2 2 2 1 2 2 2 2 1 1 0 0 0 0 0 0 0 0 0 
 2 2 1 2 2 2 1 2 2 2 2 2 0 0 0 0 0 0 0 0 0 0 
 2 2 1 2 2 2 2 1 2 2 2 0 0 0 0 0 0 0 0 0 0 2 
 2 2 1 2 2 2 2 1 2 2 2 0 0 0 0 0 0 0 0 0 1 1 
 2 2 1 2 2 2 2 1 2 2 2 0 0 0 0 0 0 0 0 0 2 0 
 2 2 1 2 2 2 2 1 2 2 2 0 0 0 0 0 0 0 0 1 0 1 
 2 2 1 2 2 2 2 1 2 2 2 0 0 0 0 0 0 0 0 1 1 0 
 2 2 1 2 2 2 2 1 2 2 2 0 0 0 0 0 0 0 0 2 0 0 
 2 2 1 2 2 2 2 1 2 2 2 0 0 0 0 0 0 0 1 0 0 1 
 2 2 1 2 2 2 2 1 2 2 2 0 0 0 0 0 0 0 1 0 1 0 
 2 2 1 2 2 2 2 1 2 2 2 0 0 0 0 0 0 0 1 1 0 0 
 2 2 1 2 2 2 2 1 2 2 2 0 0 0 0 0 0 0 2 0 0 0 
 2 2 1 2 2 2 2 1 2 2 2 0 0 0 0 0 0 1 0 0 0 1 
 2 2 1 2 2 2 2 1 2 2 2 0 0 0 0 0 0 1 0 0 1 0 
 2 2 1 2 2 2 2 1 2 2 2 0 0 0 0 0 0 1 0 1 0 0 
 2 2 1 2 2 2 2 1 2 2 2 0 0 0 0 0 0 1 1 0 0 0 
 2 2 1 2 2 2 2 1 2 2 2 0 0 0 0 0 0 2 0 0 0 0 
 2 2 1 2 2 2 2 1 2 2 2 0 0 0 0 0 1 0 0 0 0 1 
 2 2 1 2 2 2 2 1 2 2 2 0 0 0 0 0 1 0 0 0 1 0 
 2 2 1 2 2 2 2 1 2 2 2 0 0 0 0 0 1 0 0 1 0 0 
 2 2 1 2 2 2 2 1 2 2 2 0 0 0 0 0 1 0 1 0 0 0 
 2 2 1 2 2 2 2 1 2 2 2 0 0 0 0 0 1 1 0 0 0 0 
 2 2 1 2 2 2 2 1 2 2 2 0 0 0 0 0 2 0 0 0 0 0 
 2 2 1 2 2 2 2 1 2 2 2 0 0 0 0 1 0 0 0 0 0 1 
 2 2 1 2 2 2 2 1 2 2 2 0 0 0 0 1 0 0 0 0 1 0 
 2 2 1 2 2 2 2 1 2 2 2 0 0 0 0 1 0 0 0 1 0 0 
 2 2 1 2 2 2 2 1 2 2 2 0 0 0 0 1 0 0 1 0 0 0 
 2 2 1 2 2 2 2 1 2 2 2 0 0 0 0 1 0 1 0 0 0 0 
 2 2 1 2 2 2 2 1 2 2 2 0 0 0 0 1 1 0 0 0 0 0 
 2 2 1 2 2 2 2 1 2 2 2 0 0 0 0 2 0 0 0 0 0 0 
 2 2 1 2 2 2 2 1 2 2 2 0 0 0 1 0 0 0 0 0 0 1 
 2 2 1 2 2 2 2 1 2 2 2 0 0 0 1 0 0 0 0 0 1 0 
 2 2 1 2 2 2 2 1 2 2 2 0 0 0 1 0 0 0 0 1 0 0 
 2 2 1 2 2 2 2 1 2 2 2 0 0 0 1 0 0 0 1 0 0 0 
 2 2 1 2 2 2 2 1 2 2 2 0 0 0 1 0 0 1 0 0 0 0 
 2 2 1 2 2 2 2 1 2 2 2 0 0 0 1 0 1 0 0 0 0 0 
 2 2 1 2 2 2 2 1 2 2 2 0 0 0 1 1 0 0 0 0 0 0 
 2 2 1 2 2 2 2 1 2 2 2 0 0 0 2 0 0 0 0 0 0 0 
 2 2 1 2 2 2 2 1 2 2 2 0 0 1 0 0 0 0 0 0 0 1 
 2 2 1 2 2 2 2 1 2 2 2 0 0 1 0 0 0 0 0 0 1 0 
 2 2 1 2 2 2 2 1 2 2 2 0 0 1 0 0 0 0 0 1 0 0 
 2 2 1 2 2 2 2 1 2 2 2 0 0 1 0 0 0 0 1 0 0 0 
 2 2 1 2 2 2 2 1 2 2 2 0 0 1 0 0 0 1 0 0 0 0 
 2 2 1 2 2 2 2 1 2 2 2 0 0 1 0 0 1 0 0 0 0 0 
 2 2 1 2 2 2 2 1 2 2 2 0 0 1 0 1 0 0 0 0 0 0 
 2 2 1 2 2 2 2 1 2 2 2 0 0 1 1 0 0 0 0 0 0 0 
 2 2 1 2 2 2 2 1 2 2 2 0 0 2 0 0 0 0 0 0 0 0 
 2 2 1 2 2 2 2 1 2 2 2 0 1 0 0 0 0 0 0 0 0 1 
 2 2 1 2 2 2 2 1 2 2 2 0 1 0 0 0 0 0 0 0 1 0 
 2 2 1 2 2 2 2 1 2 2 2 0 1 0 0 0 0 0 0 1 0 0 
 2 2 1 2 2 2 2 1 2 2 2 0 1 0 0 0 0 0 1 0 0 0 
 2 2 1 2 2 2 2 1 2 2 2 0 1 0 0 0 0 1 0 0 0 0 
 2 2 1 2 2 2 2 1 2 2 2 0 1 0 0 0 1 0 0 0 0 0 
 2 2 1 2 2 2 2 1 2 2 2 0 1 0 0 1 0 0 0 0 0 0 
 2 2 1 2 2 2 2 1 2 2 2 0 1 0 1 0 0 0 0 0 0 0 
 2 2 1 2 2 2 2 1 2 2 2 0 1 1 0 0 0 0 0 0 0 0 
 2 2 1 2 2 2 2 1 2 2 2 0 2 0 0 0 0 0 0 0 0 0 
 2 2 1 2 2 2 2 1 2 2 2 1 0 0 0 0 0 0 0 0 0 1 
 2 2 1 2 2 2 2 1 2 2 2 1 0 0 0 0 0 0 0 0 1 0 
 2 2 1 2 2 2 2 1 2 2 2 1 0 0 0 0 0 0 0 1 0 0 
 2 2 1 2 2 2 2 1 2 2 2 1 0 0 0 0 0 0 1 0 0 0 
 2 2 1 2 2 2 2 1 2 2 2 1 0 0 0 0 0 1 0 0 0 0 
 2 2 1 2 2 2 2 1 2 2 2 1 0 0 0 0 1 0 0 0 0 0 
 2 2 1 2 2 2 2 1 2 2 2 1 0 0 0 1 0 0 0 0 0 0 
 2 2 1 2 2 2 2 1 2 2 2 1 0 0 1 0 0 0 0 0 0 0 
 2 2 1 2 2 2 2 1 2 2 2 1 0 1 0 0 0 0 0 0 0 0 
 2 2 1 2 2 2 2 1 2 2 2 1 1 0 0 0 0 0 0 0 0 0 
 2 2 1 2 2 2 2 1 2 2 2 2 0 0 0 0 0 0 0 0 0 0 
 2 2 1 2 2 2 2 2 1 2 2 0 0 0 0 0 0 0 0 0 0 2 
 2 2 1 2 2 2 2 2 1 2 2 0 0 0 0 0 0 0 0 0 1 1 
 2 2 1 2 2 2 2 2 1 2 2 0 0 0 0 0 0 0 0 0 2 0 
 2 2 1 2 2 2 2 2 1 2 2 0 0 0 0 0 0 0 0 1 0 1 
 2 2 1 2 2 2 2 2 1 2 2 0 0 0 0 0 0 0 0 1 1 0 
 2 2 1 2 2 2 2 2 1 2 2 0 0 0 0 0 0 0 0 2 0 0 
 2 2 1 2 2 2 2 2 1 2 2 0 0 0 0 0 0 0 1 0 0 1 
 2 2 1 2 2 2 2 2 1 2 2 0 0 0 0 0 0 0 1 0 1 0 
 2 2 1 2 2 2 2 2 1 2 2 0 0 0 0 0 0 0 1 1 0 0 
 2 2 1 2 2 2 2 2 1 2 2 0 0 0 0 0 0 0 2 0 0 0 
 2 2 1 2 2 2 2 2 1 2 2 0 0 0 0 0 0 1 0 0 0 1 
 2 2 1 2 2 2 2 2 1 2 2 0 0 0 0 0 0 1 0 0 1 0 
 2 2 1 2 2 2 2 2 1 2 2 0 0 0 0 0 0 1 0 1 0 0 
 2 2 1 2 2 2 2 2 1 2 2 0 0 0 0 0 0 1 1 0 0 0 
 2 2 1 2 2 2 2 2 1 2 2 0 0 0 0 0 0 2 0 0 0 0 
 2 2 1 2 2 2 2 2 1 2 2 0 0 0 0 0 1 0 0 0 0 1 
 2 2 1 2 2 2 2 2 1 2 2 0 0 0 0 0 1 0 0 0 1 0 
 2 2 1 2 2 2 2 2 1 2 2 0 0 0 0 0 1 0 0 1 0 0 
 2 2 1 2 2 2 2 2 1 2 2 0 0 0 0 0 1 0 1 0 0 0 
 2 2 1 2 2 2 2 2 1 2 2 0 0 0 0 0 1 1 0 0 0 0 
 2 2 1 2 2 2 2 2 1 2 2 0 0 0 0 0 2 0 0 0 0 0 
 2 2 1 2 2 2 2 2 1 2 2 0 0 0 0 1 0 0 0 0 0 1 
 2 2 1 2 2 2 2 2 1 2 2 0 0 0 0 1 0 0 0 0 1 0 
 2 2 1 2 2 2 2 2 1 2 2 0 0 0 0 1 0 0 0 1 0 0 
 2 2 1 2 2 2 2 2 1 2 2 0 0 0 0 1 0 0 1 0 0 0 
 2 2 1 2 2 2 2 2 1 2 2 0 0 0 0 1 0 1 0 0 0 0 
 2 2 1 2 2 2 2 2 1 2 2 0 0 0 0 1 1 0 0 0 0 0 
 2 2 1 2 2 2 2 2 1 2 2 0 0 0 0 2 0 0 0 0 0 0 
 2 2 1 2 2 2 2 2 1 2 2 0 0 0 1 0 0 0 0 0 0 1 
 2 2 1 2 2 2 2 2 1 2 2 0 0 0 1 0 0 0 0 0 1 0 
 2 2 1 2 2 2 2 2 1 2 2 0 0 0 1 0 0 0 0 1 0 0 
 2 2 1 2 2 2 2 2 1 2 2 0 0 0 1 0 0 0 1 0 0 0 
 2 2 1 2 2 2 2 2 1 2 2 0 0 0 1 0 0 1 0 0 0 0 
 2 2 1 2 2 2 2 2 1 2 2 0 0 0 1 0 1 0 0 0 0 0 
 2 2 1 2 2 2 2 2 1 2 2 0 0 0 1 1 0 0 0 0 0 0 
 2 2 1 2 2 2 2 2 1 2 2 0 0 0 2 0 0 0 0 0 0 0 
 2 2 1 2 2 2 2 2 1 2 2 0 0 1 0 0 0 0 0 0 0 1 
 2 2 1 2 2 2 2 2 1 2 2 0 0 1 0 0 0 0 0 0 1 0 
 2 2 1 2 2 2 2 2 1 2 2 0 0 1 0 0 0 0 0 1 0 0 
 2 2 1 2 2 2 2 2 1 2 2 0 0 1 0 0 0 0 1 0 0 0 
 2 2 1 2 2 2 2 2 1 2 2 0 0 1 0 0 0 1 0 0 0 0 
 2 2 1 2 2 2 2 2 1 2 2 0 0 1 0 0 1 0 0 0 0 0 
 2 2 1 2 2 2 2 2 1 2 2 0 0 1 0 1 0 0 0 0 0 0 
 2 2 1 2 2 2 2 2 1 2 2 0 0 1 1 0 0 0 0 0 0 0 
 2 2 1 2 2 2 2 2 1 2 2 0 0 2 0 0 0 0 0 0 0 0 
 2 2 1 2 2 2 2 2 1 2 2 0 1 0 0 0 0 0 0 0 0 1 
 2 2 1 2 2 2 2 2 1 2 2 0 1 0 0 0 0 0 0 0 1 0 
 2 2 1 2 2 2 2 2 1 2 2 0 1 0 0 0 0 0 0 1 0 0 
 2 2 1 2 2 2 2 2 1 2 2 0 1 0 0 0 0 0 1 0 0 0 
 2 2 1 2 2 2 2 2 1 2 2 0 1 0 0 0 0 1 0 0 0 0 
 2 2 1 2 2 2 2 2 1 2 2 0 1 0 0 0 1 0 0 0 0 0 
 2 2 1 2 2 2 2 2 1 2 2 0 1 0 0 1 0 0 0 0 0 0 
 2 2 1 2 2 2 2 2 1 2 2 0 1 0 1 0 0 0 0 0 0 0 
 2 2 1 2 2 2 2 2 1 2 2 0 1 1 0 0 0 0 0 0 0 0 
 2 2 1 2 2 2 2 2 1 2 2 0 2 0 0 0 0 0 0 0 0 0 
 2 2 1 2 2 2 2 2 1 2 2 1 0 0 0 0 0 0 0 0 0 1 
 2 2 1 2 2 2 2 2 1 2 2 1 0 0 0 0 0 0 0 0 1 0 
 2 2 1 2 2 2 2 2 1 2 2 1 0 0 0 0 0 0 0 1 0 0 
 2 2 1 2 2 2 2 2 1 2 2 1 0 0 0 0 0 0 1 0 0 0 
 2 2 1 2 2 2 2 2 1 2 2 1 0 0 0 0 0 1 0 0 0 0 
 2 2 1 2 2 2 2 2 1 2 2 1 0 0 0 0 1 0 0 0 0 0 
 2 2 1 2 2 2 2 2 1 2 2 1 0 0 0 1 0 0 0 0 0 0 
 2 2 1 2 2 2 2 2 1 2 2 1 0 0 1 0 0 0 0 0 0 0 
 2 2 1 2 2 2 2 2 1 2 2 1 0 1 0 0 0 0 0 0 0 0 
 2 2 1 2 2 2 2 2 1 2 2 1 1 0 0 0 0 0 0 0 0 0 
 2 2 1 2 2 2 2 2 1 2 2 2 0 0 0 0 0 0 0 0 0 0 
 2 2 1 2 2 2 2 2 2 1 2 0 0 0 0 0 0 0 0 0 0 2 
 2 2 1 2 2 2 2 2 2 1 2 0 0 0 0 0 0 0 0 0 1 1 
 2 2 1 2 2 2 2 2 2 1 2 0 0 0 0 0 0 0 0 0 2 0 
 2 2 1 2 2 2 2 2 2 1 2 0 0 0 0 0 0 0 0 1 0 1 
 2 2 1 2 2 2 2 2 2 1 2 0 0 0 0 0 0 0 0 1 1 0 
 2 2 1 2 2 2 2 2 2 1 2 0 0 0 0 0 0 0 0 2 0 0 
 2 2 1 2 2 2 2 2 2 1 2 0 0 0 0 0 0 0 1 0 0 1 
 2 2 1 2 2 2 2 2 2 1 2 0 0 0 0 0 0 0 1 0 1 0 
 2 2 1 2 2 2 2 2 2 1 2 0 0 0 0 0 0 0 1 1 0 0 
 2 2 1 2 2 2 2 2 2 1 2 0 0 0 0 0 0 0 2 0 0 0 
 2 2 1 2 2 2 2 2 2 1 2 0 0 0 0 0 0 1 0 0 0 1 
 2 2 1 2 2 2 2 2 2 1 2 0 0 0 0 0 0 1 0 0 1 0 
 2 2 1 2 2 2 2 2 2 1 2 0 0 0 0 0 0 1 0 1 0 0 
 2 2 1 2 2 2 2 2 2 1 2 0 0 0 0 0 0 1 1 0 0 0 
 2 2 1 2 2 2 2 2 2 1 2 0 0 0 0 0 0 2 0 0 0 0 
 2 2 1 2 2 2 2 2 2 1 2 0 0 0 0 0 1 0 0 0 0 1 
 2 2 1 2 2 2 2 2 2 1 2 0 0 0 0 0 1 0 0 0 1 0 
 2 2 1 2 2 2 2 2 2 1 2 0 0 0 0 0 1 0 0 1 0 0 
 2 2 1 2 2 2 2 2 2 1 2 0 0 0 0 0 1 0 1 0 0 0 
 2 2 1 2 2 2 2 2 2 1 2 0 0 0 0 0 1 1 0 0 0 0 
 2 2 1 2 2 2 2 2 2 1 2 0 0 0 0 0 2 0 0 0 0 0 
 2 2 1 2 2 2 2 2 2 1 2 0 0 0 0 1 0 0 0 0 0 1 
 2 2 1 2 2 2 2 2 2 1 2 0 0 0 0 1 0 0 0 0 1 0 
 2 2 1 2 2 2 2 2 2 1 2 0 0 0 0 1 0 0 0 1 0 0 
 2 2 1 2 2 2 2 2 2 1 2 0 0 0 0 1 0 0 1 0 0 0 
 2 2 1 2 2 2 2 2 2 1 2 0 0 0 0 1 0 1 0 0 0 0 
 2 2 1 2 2 2 2 2 2 1 2 0 0 0 0 1 1 0 0 0 0 0 
 2 2 1 2 2 2 2 2 2 1 2 0 0 0 0 2 0 0 0 0 0 0 
 2 2 1 2 2 2 2 2 2 1 2 0 0 0 1 0 0 0 0 0 0 1 
 2 2 1 2 2 2 2 2 2 1 2 0 0 0 1 0 0 0 0 0 1 0 
 2 2 1 2 2 2 2 2 2 1 2 0 0 0 1 0 0 0 0 1 0 0 
 2 2 1 2 2 2 2 2 2 1 2 0 0 0 1 0 0 0 1 0 0 0 
 2 2 1 2 2 2 2 2 2 1 2 0 0 0 1 0 0 1 0 0 0 0 
 2 2 1 2 2 2 2 2 2 1 2 0 0 0 1 0 1 0 0 0 0 0 
 2 2 1 2 2 2 2 2 2 1 2 0 0 0 1 1 0 0 0 0 0 0 
 2 2 1 2 2 2 2 2 2 1 2 0 0 0 2 0 0 0 0 0 0 0 
 2 2 1 2 2 2 2 2 2 1 2 0 0 1 0 0 0 0 0 0 0 1 
 2 2 1 2 2 2 2 2 2 1 2 0 0 1 0 0 0 0 0 0 1 0 
 2 2 1 2 2 2 2 2 2 1 2 0 0 1 0 0 0 0 0 1 0 0 
 2 2 1 2 2 2 2 2 2 1 2 0 0 1 0 0 0 0 1 0 0 0 
 2 2 1 2 2 2 2 2 2 1 2 0 0 1 0 0 0 1 0 0 0 0 
 2 2 1 2 2 2 2 2 2 1 2 0 0 1 0 0 1 0 0 0 0 0 
 2 2 1 2 2 2 2 2 2 1 2 0 0 1 0 1 0 0 0 0 0 0 
 2 2 1 2 2 2 2 2 2 1 2 0 0 1 1 0 0 0 0 0 0 0 
 2 2 1 2 2 2 2 2 2 1 2 0 0 2 0 0 0 0 0 0 0 0 
 2 2 1 2 2 2 2 2 2 1 2 0 1 0 0 0 0 0 0 0 0 1 
 2 2 1 2 2 2 2 2 2 1 2 0 1 0 0 0 0 0 0 0 1 0 
 2 2 1 2 2 2 2 2 2 1 2 0 1 0 0 0 0 0 0 1 0 0 
 2 2 1 2 2 2 2 2 2 1 2 0 1 0 0 0 0 0 1 0 0 0 
 2 2 1 2 2 2 2 2 2 1 2 0 1 0 0 0 0 1 0 0 0 0 
 2 2 1 2 2 2 2 2 2 1 2 0 1 0 0 0 1 0 0 0 0 0 
 2 2 1 2 2 2 2 2 2 1 2 0 1 0 0 1 0 0 0 0 0 0 
 2 2 1 2 2 2 2 2 2 1 2 0 1 0 1 0 0 0 0 0 0 0 
 2 2 1 2 2 2 2 2 2 1 2 0 1 1 0 0 0 0 0 0 0 0 
 2 2 1 2 2 2 2 2 2 1 2 0 2 0 0 0 0 0 0 0 0 0 
 2 2 1 2 2 2 2 2 2 1 2 1 0 0 0 0 0 0 0 0 0 1 
 2 2 1 2 2 2 2 2 2 1 2 1 0 0 0 0 0 0 0 0 1 0 
 2 2 1 2 2 2 2 2 2 1 2 1 0 0 0 0 0 0 0 1 0 0 
 2 2 1 2 2 2 2 2 2 1 2 1 0 0 0 0 0 0 1 0 0 0 
 2 2 1 2 2 2 2 2 2 1 2 1 0 0 0 0 0 1 0 0 0 0 
 2 2 1 2 2 2 2 2 2 1 2 1 0 0 0 0 1 0 0 0 0 0 
 2 2 1 2 2 2 2 2 2 1 2 1 0 0 0 1 0 0 0 0 0 0 
 2 2 1 2 2 2 2 2 2 1 2 1 0 0 1 0 0 0 0 0 0 0 
 2 2 1 2 2 2 2 2 2 1 2 1 0 1 0 0 0 0 0 0 0 0 
 2 2 1 2 2 2 2 2 2 1 2 1 1 0 0 0 0 0 0 0 0 0 
 2 2 1 2 2 2 2 2 2 1 2 2 0 0 0 0 0 0 0 0 0 0 
 2 2 1 2 2 2 2 2 2 2 1 0 0 0 0 0 0 0 0 0 0 2 
 2 2 1 2 2 2 2 2 2 2 1 0 0 0 0 0 0 0 0 0 1 1 
 2 2 1 2 2 2 2 2 2 2 1 0 0 0 0 0 0 0 0 0 2 0 
 2 2 1 2 2 2 2 2 2 2 1 0 0 0 0 0 0 0 0 1 0 1 
 2 2 1 2 2 2 2 2 2 2 1 0 0 0 0 0 0 0 0 1 1 0 
 2 2 1 2 2 2 2 2 2 2 1 0 0 0 0 0 0 0 0 2 0 0 
 2 2 1 2 2 2 2 2 2 2 1 0 0 0 0 0 0 0 1 0 0 1 
 2 2 1 2 2 2 2 2 2 2 1 0 0 0 0 0 0 0 1 0 1 0 
 2 2 1 2 2 2 2 2 2 2 1 0 0 0 0 0 0 0 1 1 0 0 
 2 2 1 2 2 2 2 2 2 2 1 0 0 0 0 0 0 0 2 0 0 0 
 2 2 1 2 2 2 2 2 2 2 1 0 0 0 0 0 0 1 0 0 0 1 
 2 2 1 2 2 2 2 2 2 2 1 0 0 0 0 0 0 1 0 0 1 0 
 2 2 1 2 2 2 2 2 2 2 1 0 0 0 0 0 0 1 0 1 0 0 
 2 2 1 2 2 2 2 2 2 2 1 0 0 0 0 0 0 1 1 0 0 0 
 2 2 1 2 2 2 2 2 2 2 1 0 0 0 0 0 0 2 0 0 0 0 
 2 2 1 2 2 2 2 2 2 2 1 0 0 0 0 0 1 0 0 0 0 1 
 2 2 1 2 2 2 2 2 2 2 1 0 0 0 0 0 1 0 0 0 1 0 
 2 2 1 2 2 2 2 2 2 2 1 0 0 0 0 0 1 0 0 1 0 0 
 2 2 1 2 2 2 2 2 2 2 1 0 0 0 0 0 1 0 1 0 0 0 
 2 2 1 2 2 2 2 2 2 2 1 0 0 0 0 0 1 1 0 0 0 0 
 2 2 1 2 2 2 2 2 2 2 1 0 0 0 0 0 2 0 0 0 0 0 
 2 2 1 2 2 2 2 2 2 2 1 0 0 0 0 1 0 0 0 0 0 1 
 2 2 1 2 2 2 2 2 2 2 1 0 0 0 0 1 0 0 0 0 1 0 
 2 2 1 2 2 2 2 2 2 2 1 0 0 0 0 1 0 0 0 1 0 0 
 2 2 1 2 2 2 2 2 2 2 1 0 0 0 0 1 0 0 1 0 0 0 
 2 2 1 2 2 2 2 2 2 2 1 0 0 0 0 1 0 1 0 0 0 0 
 2 2 1 2 2 2 2 2 2 2 1 0 0 0 0 1 1 0 0 0 0 0 
 2 2 1 2 2 2 2 2 2 2 1 0 0 0 0 2 0 0 0 0 0 0 
 2 2 1 2 2 2 2 2 2 2 1 0 0 0 1 0 0 0 0 0 0 1 
 2 2 1 2 2 2 2 2 2 2 1 0 0 0 1 0 0 0 0 0 1 0 
 2 2 1 2 2 2 2 2 2 2 1 0 0 0 1 0 0 0 0 1 0 0 
 2 2 1 2 2 2 2 2 2 2 1 0 0 0 1 0 0 0 1 0 0 0 
 2 2 1 2 2 2 2 2 2 2 1 0 0 0 1 0 0 1 0 0 0 0 
 2 2 1 2 2 2 2 2 2 2 1 0 0 0 1 0 1 0 0 0 0 0 
 2 2 1 2 2 2 2 2 2 2 1 0 0 0 1 1 0 0 0 0 0 0 
 2 2 1 2 2 2 2 2 2 2 1 0 0 0 2 0 0 0 0 0 0 0 
 2 2 1 2 2 2 2 2 2 2 1 0 0 1 0 0 0 0 0 0 0 1 
 2 2 1 2 2 2 2 2 2 2 1 0 0 1 0 0 0 0 0 0 1 0 
 2 2 1 2 2 2 2 2 2 2 1 0 0 1 0 0 0 0 0 1 0 0 
 2 2 1 2 2 2 2 2 2 2 1 0 0 1 0 0 0 0 1 0 0 0 
 2 2 1 2 2 2 2 2 2 2 1 0 0 1 0 0 0 1 0 0 0 0 
 2 2 1 2 2 2 2 2 2 2 1 0 0 1 0 0 1 0 0 0 0 0 
 2 2 1 2 2 2 2 2 2 2 1 0 0 1 0 1 0 0 0 0 0 0 
 2 2 1 2 2 2 2 2 2 2 1 0 0 1 1 0 0 0 0 0 0 0 
 2 2 1 2 2 2 2 2 2 2 1 0 0 2 0 0 0 0 0 0 0 0 
 2 2 1 2 2 2 2 2 2 2 1 0 1 0 0 0 0 0 0 0 0 1 
 2 2 1 2 2 2 2 2 2 2 1 0 1 0 0 0 0 0 0 0 1 0 
 2 2 1 2 2 2 2 2 2 2 1 0 1 0 0 0 0 0 0 1 0 0 
 2 2 1 2 2 2 2 2 2 2 1 0 1 0 0 0 0 0 1 0 0 0 
 2 2 1 2 2 2 2 2 2 2 1 0 1 0 0 0 0 1 0 0 0 0 
 2 2 1 2 2 2 2 2 2 2 1 0 1 0 0 0 1 0 0 0 0 0 
 2 2 1 2 2 2 2 2 2 2 1 0 1 0 0 1 0 0 0 0 0 0 
 2 2 1 2 2 2 2 2 2 2 1 0 1 0 1 0 0 0 0 0 0 0 
 2 2 1 2 2 2 2 2 2 2 1 0 1 1 0 0 0 0 0 0 0 0 
 2 2 1 2 2 2 2 2 2 2 1 0 2 0 0 0 0 0 0 0 0 0 
 2 2 1 2 2 2 2 2 2 2 1 1 0 0 0 0 0 0 0 0 0 1 
 2 2 1 2 2 2 2 2 2 2 1 1 0 0 0 0 0 0 0 0 1 0 
 2 2 1 2 2 2 2 2 2 2 1 1 0 0 0 0 0 0 0 1 0 0 
 2 2 1 2 2 2 2 2 2 2 1 1 0 0 0 0 0 0 1 0 0 0 
 2 2 1 2 2 2 2 2 2 2 1 1 0 0 0 0 0 1 0 0 0 0 
 2 2 1 2 2 2 2 2 2 2 1 1 0 0 0 0 1 0 0 0 0 0 
 2 2 1 2 2 2 2 2 2 2 1 1 0 0 0 1 0 0 0 0 0 0 
 2 2 1 2 2 2 2 2 2 2 1 1 0 0 1 0 0 0 0 0 0 0 
 2 2 1 2 2 2 2 2 2 2 1 1 0 1 0 0 0 0 0 0 0 0 
 2 2 1 2 2 2 2 2 2 2 1 1 1 0 0 0 0 0 0 0 0 0 
 2 2 1 2 2 2 2 2 2 2 1 2 0 0 0 0 0 0 0 0 0 0 
 2 2 2 0 2 2 2 2 2 2 2 0 0 0 0 0 0 0 0 0 0 2 
 2 2 2 0 2 2 2 2 2 2 2 0 0 0 0 0 0 0 0 0 1 1 
 2 2 2 0 2 2 2 2 2 2 2 0 0 0 0 0 0 0 0 0 2 0 
 2 2 2 0 2 2 2 2 2 2 2 0 0 0 0 0 0 0 0 1 0 1 
 2 2 2 0 2 2 2 2 2 2 2 0 0 0 0 0 0 0 0 1 1 0 
 2 2 2 0 2 2 2 2 2 2 2 0 0 0 0 0 0 0 0 2 0 0 
 2 2 2 0 2 2 2 2 2 2 2 0 0 0 0 0 0 0 1 0 0 1 
 2 2 2 0 2 2 2 2 2 2 2 0 0 0 0 0 0 0 1 0 1 0 
 2 2 2 0 2 2 2 2 2 2 2 0 0 0 0 0 0 0 1 1 0 0 
 2 2 2 0 2 2 2 2 2 2 2 0 0 0 0 0 0 0 2 0 0 0 
 2 2 2 0 2 2 2 2 2 2 2 0 0 0 0 0 0 1 0 0 0 1 
 2 2 2 0 2 2 2 2 2 2 2 0 0 0 0 0 0 1 0 0 1 0 
 2 2 2 0 2 2 2 2 2 2 2 0 0 0 0 0 0 1 0 1 0 0 
 2 2 2 0 2 2 2 2 2 2 2 0 0 0 0 0 0 1 1 0 0 0 
 2 2 2 0 2 2 2 2 2 2 2 0 0 0 0 0 0 2 0 0 0 0 
 2 2 2 0 2 2 2 2 2 2 2 0 0 0 0 0 1 0 0 0 0 1 
 2 2 2 0 2 2 2 2 2 2 2 0 0 0 0 0 1 0 0 0 1 0 
 2 2 2 0 2 2 2 2 2 2 2 0 0 0 0 0 1 0 0 1 0 0 
 2 2 2 0 2 2 2 2 2 2 2 0 0 0 0 0 1 0 1 0 0 0 
 2 2 2 0 2 2 2 2 2 2 2 0 0 0 0 0 1 1 0 0 0 0 
 2 2 2 0 2 2 2 2 2 2 2 0 0 0 0 0 2 0 0 0 0 0 
 2 2 2 0 2 2 2 2 2 2 2 0 0 0 0 1 0 0 0 0 0 1 
 2 2 2 0 2 2 2 2 2 2 2 0 0 0 0 1 0 0 0 0 1 0 
 2 2 2 0 2 2 2 2 2 2 2 0 0 0 0 1 0 0 0 1 0 0 
 2 2 2 0 2 2 2 2 2 2 2 0 0 0 0 1 0 0 1 0 0 0 
 2 2 2 0 2 2 2 2 2 2 2 0 0 0 0 1 0 1 0 0 0 0 
 2 2 2 0 2 2 2 2 2 2 2 0 0 0 0 1 1 0 0 0 0 0 
 2 2 2 0 2 2 2 2 2 2 2 0 0 0 0 2 0 0 0 0 0 0 
 2 2 2 0 2 2 2 2 2 2 2 0 0 0 1 0 0 0 0 0 0 1 
 2 2 2 0 2 2 2 2 2 2 2 0 0 0 1 0 0 0 0 0 1 0 
 2 2 2 0 2 2 2 2 2 2 2 0 0 0 1 0 0 0 0 1 0 0 
 2 2 2 0 2 2 2 2 2 2 2 0 0 0 1 0 0 0 1 0 0 0 
 2 2 2 0 2 2 2 2 2 2 2 0 0 0 1 0 0 1 0 0 0 0 
 2 2 2 0 2 2 2 2 2 2 2 0 0 0 1 0 1 0 0 0 0 0 
 2 2 2 0 2 2 2 2 2 2 2 0 0 0 1 1 0 0 0 0 0 0 
 2 2 2 0 2 2 2 2 2 2 2 0 0 0 2 0 0 0 0 0 0 0 
 2 2 2 0 2 2 2 2 2 2 2 0 0 1 0 0 0 0 0 0 0 1 
 2 2 2 0 2 2 2 2 2 2 2 0 0 1 0 0 0 0 0 0 1 0 
 2 2 2 0 2 2 2 2 2 2 2 0 0 1 0 0 0 0 0 1 0 0 
 2 2 2 0 2 2 2 2 2 2 2 0 0 1 0 0 0 0 1 0 0 0 
 2 2 2 0 2 2 2 2 2 2 2 0 0 1 0 0 0 1 0 0 0 0 
 2 2 2 0 2 2 2 2 2 2 2 0 0 1 0 0 1 0 0 0 0 0 
 2 2 2 0 2 2 2 2 2 2 2 0 0 1 0 1 0 0 0 0 0 0 
 2 2 2 0 2 2 2 2 2 2 2 0 0 1 1 0 0 0 0 0 0 0 
 2 2 2 0 2 2 2 2 2 2 2 0 0 2 0 0 0 0 0 0 0 0 
 2 2 2 0 2 2 2 2 2 2 2 0 1 0 0 0 0 0 0 0 0 1 
 2 2 2 0 2 2 2 2 2 2 2 0 1 0 0 0 0 0 0 0 1 0 
 2 2 2 0 2 2 2 2 2 2 2 0 1 0 0 0 0 0 0 1 0 0 
 2 2 2 0 2 2 2 2 2 2 2 0 1 0 0 0 0 0 1 0 0 0 
 2 2 2 0 2 2 2 2 2 2 2 0 1 0 0 0 0 1 0 0 0 0 
 2 2 2 0 2 2 2 2 2 2 2 0 1 0 0 0 1 0 0 0 0 0 
 2 2 2 0 2 2 2 2 2 2 2 0 1 0 0 1 0 0 0 0 0 0 
 2 2 2 0 2 2 2 2 2 2 2 0 1 0 1 0 0 0 0 0 0 0 
 2 2 2 0 2 2 2 2 2 2 2 0 1 1 0 0 0 0 0 0 0 0 
 2 2 2 0 2 2 2 2 2 2 2 0 2 0 0 0 0 0 0 0 0 0 
 2 2 2 0 2 2 2 2 2 2 2 1 0 0 0 0 0 0 0 0 0 1 
 2 2 2 0 2 2 2 2 2 2 2 1 0 0 0 0 0 0 0 0 1 0 
 2 2 2 0 2 2 2 2 2 2 2 1 0 0 0 0 0 0 0 1 0 0 
 2 2 2 0 2 2 2 2 2 2 2 1 0 0 0 0 0 0 1 0 0 0 
 2 2 2 0 2 2 2 2 2 2 2 1 0 0 0 0 0 1 0 0 0 0 
 2 2 2 0 2 2 2 2 2 2 2 1 0 0 0 0 1 0 0 0 0 0 
 2 2 2 0 2 2 2 2 2 2 2 1 0 0 0 1 0 0 0 0 0 0 
 2 2 2 0 2 2 2 2 2 2 2 1 0 0 1 0 0 0 0 0 0 0 
 2 2 2 0 2 2 2 2 2 2 2 1 0 1 0 0 0 0 0 0 0 0 
 2 2 2 0 2 2 2 2 2 2 2 1 1 0 0 0 0 0 0 0 0 0 
 2 2 2 0 2 2 2 2 2 2 2 2 0 0 0 0 0 0 0 0 0 0 
 2 2 2 1 1 2 2 2 2 2 2 0 0 0 0 0 0 0 0 0 0 2 
 2 2 2 1 1 2 2 2 2 2 2 0 0 0 0 0 0 0 0 0 1 1 
 2 2 2 1 1 2 2 2 2 2 2 0 0 0 0 0 0 0 0 0 2 0 
 2 2 2 1 1 2 2 2 2 2 2 0 0 0 0 0 0 0 0 1 0 1 
 2 2 2 1 1 2 2 2 2 2 2 0 0 0 0 0 0 0 0 1 1 0 
 2 2 2 1 1 2 2 2 2 2 2 0 0 0 0 0 0 0 0 2 0 0 
 2 2 2 1 1 2 2 2 2 2 2 0 0 0 0 0 0 0 1 0 0 1 
 2 2 2 1 1 2 2 2 2 2 2 0 0 0 0 0 0 0 1 0 1 0 
 2 2 2 1 1 2 2 2 2 2 2 0 0 0 0 0 0 0 1 1 0 0 
 2 2 2 1 1 2 2 2 2 2 2 0 0 0 0 0 0 0 2 0 0 0 
 2 2 2 1 1 2 2 2 2 2 2 0 0 0 0 0 0 1 0 0 0 1 
 2 2 2 1 1 2 2 2 2 2 2 0 0 0 0 0 0 1 0 0 1 0 
 2 2 2 1 1 2 2 2 2 2 2 0 0 0 0 0 0 1 0 1 0 0 
 2 2 2 1 1 2 2 2 2 2 2 0 0 0 0 0 0 1 1 0 0 0 
 2 2 2 1 1 2 2 2 2 2 2 0 0 0 0 0 0 2 0 0 0 0 
 2 2 2 1 1 2 2 2 2 2 2 0 0 0 0 0 1 0 0 0 0 1 
 2 2 2 1 1 2 2 2 2 2 2 0 0 0 0 0 1 0 0 0 1 0 
 2 2 2 1 1 2 2 2 2 2 2 0 0 0 0 0 1 0 0 1 0 0 
 2 2 2 1 1 2 2 2 2 2 2 0 0 0 0 0 1 0 1 0 0 0 
 2 2 2 1 1 2 2 2 2 2 2 0 0 0 0 0 1 1 0 0 0 0 
 2 2 2 1 1 2 2 2 2 2 2 0 0 0 0 0 2 0 0 0 0 0 
 2 2 2 1 1 2 2 2 2 2 2 0 0 0 0 1 0 0 0 0 0 1 
 2 2 2 1 1 2 2 2 2 2 2 0 0 0 0 1 0 0 0 0 1 0 
 2 2 2 1 1 2 2 2 2 2 2 0 0 0 0 1 0 0 0 1 0 0 
 2 2 2 1 1 2 2 2 2 2 2 0 0 0 0 1 0 0 1 0 0 0 
 2 2 2 1 1 2 2 2 2 2 2 0 0 0 0 1 0 1 0 0 0 0 
 2 2 2 1 1 2 2 2 2 2 2 0 0 0 0 1 1 0 0 0 0 0 
 2 2 2 1 1 2 2 2 2 2 2 0 0 0 0 2 0 0 0 0 0 0 
 2 2 2 1 1 2 2 2 2 2 2 0 0 0 1 0 0 0 0 0 0 1 
 2 2 2 1 1 2 2 2 2 2 2 0 0 0 1 0 0 0 0 0 1 0 
 2 2 2 1 1 2 2 2 2 2 2 0 0 0 1 0 0 0 0 1 0 0 
 2 2 2 1 1 2 2 2 2 2 2 0 0 0 1 0 0 0 1 0 0 0 
 2 2 2 1 1 2 2 2 2 2 2 0 0 0 1 0 0 1 0 0 0 0 
 2 2 2 1 1 2 2 2 2 2 2 0 0 0 1 0 1 0 0 0 0 0 
 2 2 2 1 1 2 2 2 2 2 2 0 0 0 1 1 0 0 0 0 0 0 
 2 2 2 1 1 2 2 2 2 2 2 0 0 0 2 0 0 0 0 0 0 0 
 2 2 2 1 1 2 2 2 2 2 2 0 0 1 0 0 0 0 0 0 0 1 
 2 2 2 1 1 2 2 2 2 2 2 0 0 1 0 0 0 0 0 0 1 0 
 2 2 2 1 1 2 2 2 2 2 2 0 0 1 0 0 0 0 0 1 0 0 
 2 2 2 1 1 2 2 2 2 2 2 0 0 1 0 0 0 0 1 0 0 0 
 2 2 2 1 1 2 2 2 2 2 2 0 0 1 0 0 0 1 0 0 0 0 
 2 2 2 1 1 2 2 2 2 2 2 0 0 1 0 0 1 0 0 0 0 0 
 2 2 2 1 1 2 2 2 2 2 2 0 0 1 0 1 0 0 0 0 0 0 
 2 2 2 1 1 2 2 2 2 2 2 0 0 1 1 0 0 0 0 0 0 0 
 2 2 2 1 1 2 2 2 2 2 2 0 0 2 0 0 0 0 0 0 0 0 
 2 2 2 1 1 2 2 2 2 2 2 0 1 0 0 0 0 0 0 0 0 1 
 2 2 2 1 1 2 2 2 2 2 2 0 1 0 0 0 0 0 0 0 1 0 
 2 2 2 1 1 2 2 2 2 2 2 0 1 0 0 0 0 0 0 1 0 0 
 2 2 2 1 1 2 2 2 2 2 2 0 1 0 0 0 0 0 1 0 0 0 
 2 2 2 1 1 2 2 2 2 2 2 0 1 0 0 0 0 1 0 0 0 0 
 2 2 2 1 1 2 2 2 2 2 2 0 1 0 0 0 1 0 0 0 0 0 
 2 2 2 1 1 2 2 2 2 2 2 0 1 0 0 1 0 0 0 0 0 0 
 2 2 2 1 1 2 2 2 2 2 2 0 1 0 1 0 0 0 0 0 0 0 
 2 2 2 1 1 2 2 2 2 2 2 0 1 1 0 0 0 0 0 0 0 0 
 2 2 2 1 1 2 2 2 2 2 2 0 2 0 0 0 0 0 0 0 0 0 
 2 2 2 1 1 2 2 2 2 2 2 1 0 0 0 0 0 0 0 0 0 1 
 2 2 2 1 1 2 2 2 2 2 2 1 0 0 0 0 0 0 0 0 1 0 
 2 2 2 1 1 2 2 2 2 2 2 1 0 0 0 0 0 0 0 1 0 0 
 2 2 2 1 1 2 2 2 2 2 2 1 0 0 0 0 0 0 1 0 0 0 
 2 2 2 1 1 2 2 2 2 2 2 1 0 0 0 0 0 1 0 0 0 0 
 2 2 2 1 1 2 2 2 2 2 2 1 0 0 0 0 1 0 0 0 0 0 
 2 2 2 1 1 2 2 2 2 2 2 1 0 0 0 1 0 0 0 0 0 0 
 2 2 2 1 1 2 2 2 2 2 2 1 0 0 1 0 0 0 0 0 0 0 
 2 2 2 1 1 2 2 2 2 2 2 1 0 1 0 0 0 0 0 0 0 0 
 2 2 2 1 1 2 2 2 2 2 2 1 1 0 0 0 0 0 0 0 0 0 
 2 2 2 1 1 2 2 2 2 2 2 2 0 0 0 0 0 0 0 0 0 0 
 2 2 2 1 2 1 2 2 2 2 2 0 0 0 0 0 0 0 0 0 0 2 
 2 2 2 1 2 1 2 2 2 2 2 0 0 0 0 0 0 0 0 0 1 1 
 2 2 2 1 2 1 2 2 2 2 2 0 0 0 0 0 0 0 0 0 2 0 
 2 2 2 1 2 1 2 2 2 2 2 0 0 0 0 0 0 0 0 1 0 1 
 2 2 2 1 2 1 2 2 2 2 2 0 0 0 0 0 0 0 0 1 1 0 
 2 2 2 1 2 1 2 2 2 2 2 0 0 0 0 0 0 0 0 2 0 0 
 2 2 2 1 2 1 2 2 2 2 2 0 0 0 0 0 0 0 1 0 0 1 
 2 2 2 1 2 1 2 2 2 2 2 0 0 0 0 0 0 0 1 0 1 0 
 2 2 2 1 2 1 2 2 2 2 2 0 0 0 0 0 0 0 1 1 0 0 
 2 2 2 1 2 1 2 2 2 2 2 0 0 0 0 0 0 0 2 0 0 0 
 2 2 2 1 2 1 2 2 2 2 2 0 0 0 0 0 0 1 0 0 0 1 
 2 2 2 1 2 1 2 2 2 2 2 0 0 0 0 0 0 1 0 0 1 0 
 2 2 2 1 2 1 2 2 2 2 2 0 0 0 0 0 0 1 0 1 0 0 
 2 2 2 1 2 1 2 2 2 2 2 0 0 0 0 0 0 1 1 0 0 0 
 2 2 2 1 2 1 2 2 2 2 2 0 0 0 0 0 0 2 0 0 0 0 
 2 2 2 1 2 1 2 2 2 2 2 0 0 0 0 0 1 0 0 0 0 1 
 2 2 2 1 2 1 2 2 2 2 2 0 0 0 0 0 1 0 0 0 1 0 
 2 2 2 1 2 1 2 2 2 2 2 0 0 0 0 0 1 0 0 1 0 0 
 2 2 2 1 2 1 2 2 2 2 2 0 0 0 0 0 1 0 1 0 0 0 
 2 2 2 1 2 1 2 2 2 2 2 0 0 0 0 0 1 1 0 0 0 0 
 2 2 2 1 2 1 2 2 2 2 2 0 0 0 0 0 2 0 0 0 0 0 
 2 2 2 1 2 1 2 2 2 2 2 0 0 0 0 1 0 0 0 0 0 1 
 2 2 2 1 2 1 2 2 2 2 2 0 0 0 0 1 0 0 0 0 1 0 
 2 2 2 1 2 1 2 2 2 2 2 0 0 0 0 1 0 0 0 1 0 0 
 2 2 2 1 2 1 2 2 2 2 2 0 0 0 0 1 0 0 1 0 0 0 
 2 2 2 1 2 1 2 2 2 2 2 0 0 0 0 1 0 1 0 0 0 0 
 2 2 2 1 2 1 2 2 2 2 2 0 0 0 0 1 1 0 0 0 0 0 
 2 2 2 1 2 1 2 2 2 2 2 0 0 0 0 2 0 0 0 0 0 0 
 2 2 2 1 2 1 2 2 2 2 2 0 0 0 1 0 0 0 0 0 0 1 
 2 2 2 1 2 1 2 2 2 2 2 0 0 0 1 0 0 0 0 0 1 0 
 2 2 2 1 2 1 2 2 2 2 2 0 0 0 1 0 0 0 0 1 0 0 
 2 2 2 1 2 1 2 2 2 2 2 0 0 0 1 0 0 0 1 0 0 0 
 2 2 2 1 2 1 2 2 2 2 2 0 0 0 1 0 0 1 0 0 0 0 
 2 2 2 1 2 1 2 2 2 2 2 0 0 0 1 0 1 0 0 0 0 0 
 2 2 2 1 2 1 2 2 2 2 2 0 0 0 1 1 0 0 0 0 0 0 
 2 2 2 1 2 1 2 2 2 2 2 0 0 0 2 0 0 0 0 0 0 0 
 2 2 2 1 2 1 2 2 2 2 2 0 0 1 0 0 0 0 0 0 0 1 
 2 2 2 1 2 1 2 2 2 2 2 0 0 1 0 0 0 0 0 0 1 0 
 2 2 2 1 2 1 2 2 2 2 2 0 0 1 0 0 0 0 0 1 0 0 
 2 2 2 1 2 1 2 2 2 2 2 0 0 1 0 0 0 0 1 0 0 0 
 2 2 2 1 2 1 2 2 2 2 2 0 0 1 0 0 0 1 0 0 0 0 
 2 2 2 1 2 1 2 2 2 2 2 0 0 1 0 0 1 0 0 0 0 0 
 2 2 2 1 2 1 2 2 2 2 2 0 0 1 0 1 0 0 0 0 0 0 
 2 2 2 1 2 1 2 2 2 2 2 0 0 1 1 0 0 0 0 0 0 0 
 2 2 2 1 2 1 2 2 2 2 2 0 0 2 0 0 0 0 0 0 0 0 
 2 2 2 1 2 1 2 2 2 2 2 0 1 0 0 0 0 0 0 0 0 1 
 2 2 2 1 2 1 2 2 2 2 2 0 1 0 0 0 0 0 0 0 1 0 
 2 2 2 1 2 1 2 2 2 2 2 0 1 0 0 0 0 0 0 1 0 0 
 2 2 2 1 2 1 2 2 2 2 2 0 1 0 0 0 0 0 1 0 0 0 
 2 2 2 1 2 1 2 2 2 2 2 0 1 0 0 0 0 1 0 0 0 0 
 2 2 2 1 2 1 2 2 2 2 2 0 1 0 0 0 1 0 0 0 0 0 
 2 2 2 1 2 1 2 2 2 2 2 0 1 0 0 1 0 0 0 0 0 0 
 2 2 2 1 2 1 2 2 2 2 2 0 1 0 1 0 0 0 0 0 0 0 
 2 2 2 1 2 1 2 2 2 2 2 0 1 1 0 0 0 0 0 0 0 0 
 2 2 2 1 2 1 2 2 2 2 2 0 2 0 0 0 0 0 0 0 0 0 
 2 2 2 1 2 1 2 2 2 2 2 1 0 0 0 0 0 0 0 0 0 1 
 2 2 2 1 2 1 2 2 2 2 2 1 0 0 0 0 0 0 0 0 1 0 
 2 2 2 1 2 1 2 2 2 2 2 1 0 0 0 0 0 0 0 1 0 0 
 2 2 2 1 2 1 2 2 2 2 2 1 0 0 0 0 0 0 1 0 0 0 
 2 2 2 1 2 1 2 2 2 2 2 1 0 0 0 0 0 1 0 0 0 0 
 2 2 2 1 2 1 2 2 2 2 2 1 0 0 0 0 1 0 0 0 0 0 
 2 2 2 1 2 1 2 2 2 2 2 1 0 0 0 1 0 0 0 0 0 0 
 2 2 2 1 2 1 2 2 2 2 2 1 0 0 1 0 0 0 0 0 0 0 
 2 2 2 1 2 1 2 2 2 2 2 1 0 1 0 0 0 0 0 0 0 0 
 2 2 2 1 2 1 2 2 2 2 2 1 1 0 0 0 0 0 0 0 0 0 
 2 2 2 1 2 1 2 2 2 2 2 2 0 0 0 0 0 0 0 0 0 0 
 2 2 2 1 2 2 1 2 2 2 2 0 0 0 0 0 0 0 0 0 0 2 
 2 2 2 1 2 2 1 2 2 2 2 0 0 0 0 0 0 0 0 0 1 1 
 2 2 2 1 2 2 1 2 2 2 2 0 0 0 0 0 0 0 0 0 2 0 
 2 2 2 1 2 2 1 2 2 2 2 0 0 0 0 0 0 0 0 1 0 1 
 2 2 2 1 2 2 1 2 2 2 2 0 0 0 0 0 0 0 0 1 1 0 
 2 2 2 1 2 2 1 2 2 2 2 0 0 0 0 0 0 0 0 2 0 0 
 2 2 2 1 2 2 1 2 2 2 2 0 0 0 0 0 0 0 1 0 0 1 
 2 2 2 1 2 2 1 2 2 2 2 0 0 0 0 0 0 0 1 0 1 0 
 2 2 2 1 2 2 1 2 2 2 2 0 0 0 0 0 0 0 1 1 0 0 
 2 2 2 1 2 2 1 2 2 2 2 0 0 0 0 0 0 0 2 0 0 0 
 2 2 2 1 2 2 1 2 2 2 2 0 0 0 0 0 0 1 0 0 0 1 
 2 2 2 1 2 2 1 2 2 2 2 0 0 0 0 0 0 1 0 0 1 0 
 2 2 2 1 2 2 1 2 2 2 2 0 0 0 0 0 0 1 0 1 0 0 
 2 2 2 1 2 2 1 2 2 2 2 0 0 0 0 0 0 1 1 0 0 0 
 2 2 2 1 2 2 1 2 2 2 2 0 0 0 0 0 0 2 0 0 0 0 
 2 2 2 1 2 2 1 2 2 2 2 0 0 0 0 0 1 0 0 0 0 1 
 2 2 2 1 2 2 1 2 2 2 2 0 0 0 0 0 1 0 0 0 1 0 
 2 2 2 1 2 2 1 2 2 2 2 0 0 0 0 0 1 0 0 1 0 0 
 2 2 2 1 2 2 1 2 2 2 2 0 0 0 0 0 1 0 1 0 0 0 
 2 2 2 1 2 2 1 2 2 2 2 0 0 0 0 0 1 1 0 0 0 0 
 2 2 2 1 2 2 1 2 2 2 2 0 0 0 0 0 2 0 0 0 0 0 
 2 2 2 1 2 2 1 2 2 2 2 0 0 0 0 1 0 0 0 0 0 1 
 2 2 2 1 2 2 1 2 2 2 2 0 0 0 0 1 0 0 0 0 1 0 
 2 2 2 1 2 2 1 2 2 2 2 0 0 0 0 1 0 0 0 1 0 0 
 2 2 2 1 2 2 1 2 2 2 2 0 0 0 0 1 0 0 1 0 0 0 
 2 2 2 1 2 2 1 2 2 2 2 0 0 0 0 1 0 1 0 0 0 0 
 2 2 2 1 2 2 1 2 2 2 2 0 0 0 0 1 1 0 0 0 0 0 
 2 2 2 1 2 2 1 2 2 2 2 0 0 0 0 2 0 0 0 0 0 0 
 2 2 2 1 2 2 1 2 2 2 2 0 0 0 1 0 0 0 0 0 0 1 
 2 2 2 1 2 2 1 2 2 2 2 0 0 0 1 0 0 0 0 0 1 0 
 2 2 2 1 2 2 1 2 2 2 2 0 0 0 1 0 0 0 0 1 0 0 
 2 2 2 1 2 2 1 2 2 2 2 0 0 0 1 0 0 0 1 0 0 0 
 2 2 2 1 2 2 1 2 2 2 2 0 0 0 1 0 0 1 0 0 0 0 
 2 2 2 1 2 2 1 2 2 2 2 0 0 0 1 0 1 0 0 0 0 0 
 2 2 2 1 2 2 1 2 2 2 2 0 0 0 1 1 0 0 0 0 0 0 
 2 2 2 1 2 2 1 2 2 2 2 0 0 0 2 0 0 0 0 0 0 0 
 2 2 2 1 2 2 1 2 2 2 2 0 0 1 0 0 0 0 0 0 0 1 
 2 2 2 1 2 2 1 2 2 2 2 0 0 1 0 0 0 0 0 0 1 0 
 2 2 2 1 2 2 1 2 2 2 2 0 0 1 0 0 0 0 0 1 0 0 
 2 2 2 1 2 2 1 2 2 2 2 0 0 1 0 0 0 0 1 0 0 0 
 2 2 2 1 2 2 1 2 2 2 2 0 0 1 0 0 0 1 0 0 0 0 
 2 2 2 1 2 2 1 2 2 2 2 0 0 1 0 0 1 0 0 0 0 0 
 2 2 2 1 2 2 1 2 2 2 2 0 0 1 0 1 0 0 0 0 0 0 
 2 2 2 1 2 2 1 2 2 2 2 0 0 1 1 0 0 0 0 0 0 0 
 2 2 2 1 2 2 1 2 2 2 2 0 0 2 0 0 0 0 0 0 0 0 
 2 2 2 1 2 2 1 2 2 2 2 0 1 0 0 0 0 0 0 0 0 1 
 2 2 2 1 2 2 1 2 2 2 2 0 1 0 0 0 0 0 0 0 1 0 
 2 2 2 1 2 2 1 2 2 2 2 0 1 0 0 0 0 0 0 1 0 0 
 2 2 2 1 2 2 1 2 2 2 2 0 1 0 0 0 0 0 1 0 0 0 
 2 2 2 1 2 2 1 2 2 2 2 0 1 0 0 0 0 1 0 0 0 0 
 2 2 2 1 2 2 1 2 2 2 2 0 1 0 0 0 1 0 0 0 0 0 
 2 2 2 1 2 2 1 2 2 2 2 0 1 0 0 1 0 0 0 0 0 0 
 2 2 2 1 2 2 1 2 2 2 2 0 1 0 1 0 0 0 0 0 0 0 
 2 2 2 1 2 2 1 2 2 2 2 0 1 1 0 0 0 0 0 0 0 0 
 2 2 2 1 2 2 1 2 2 2 2 0 2 0 0 0 0 0 0 0 0 0 
 2 2 2 1 2 2 1 2 2 2 2 1 0 0 0 0 0 0 0 0 0 1 
 2 2 2 1 2 2 1 2 2 2 2 1 0 0 0 0 0 0 0 0 1 0 
 2 2 2 1 2 2 1 2 2 2 2 1 0 0 0 0 0 0 0 1 0 0 
 2 2 2 1 2 2 1 2 2 2 2 1 0 0 0 0 0 0 1 0 0 0 
 2 2 2 1 2 2 1 2 2 2 2 1 0 0 0 0 0 1 0 0 0 0 
 2 2 2 1 2 2 1 2 2 2 2 1 0 0 0 0 1 0 0 0 0 0 
 2 2 2 1 2 2 1 2 2 2 2 1 0 0 0 1 0 0 0 0 0 0 
 2 2 2 1 2 2 1 2 2 2 2 1 0 0 1 0 0 0 0 0 0 0 
 2 2 2 1 2 2 1 2 2 2 2 1 0 1 0 0 0 0 0 0 0 0 
 2 2 2 1 2 2 1 2 2 2 2 1 1 0 0 0 0 0 0 0 0 0 
 2 2 2 1 2 2 1 2 2 2 2 2 0 0 0 0 0 0 0 0 0 0 
 2 2 2 1 2 2 2 1 2 2 2 0 0 0 0 0 0 0 0 0 0 2 
 2 2 2 1 2 2 2 1 2 2 2 0 0 0 0 0 0 0 0 0 1 1 
 2 2 2 1 2 2 2 1 2 2 2 0 0 0 0 0 0 0 0 0 2 0 
 2 2 2 1 2 2 2 1 2 2 2 0 0 0 0 0 0 0 0 1 0 1 
 2 2 2 1 2 2 2 1 2 2 2 0 0 0 0 0 0 0 0 1 1 0 
 2 2 2 1 2 2 2 1 2 2 2 0 0 0 0 0 0 0 0 2 0 0 
 2 2 2 1 2 2 2 1 2 2 2 0 0 0 0 0 0 0 1 0 0 1 
 2 2 2 1 2 2 2 1 2 2 2 0 0 0 0 0 0 0 1 0 1 0 
 2 2 2 1 2 2 2 1 2 2 2 0 0 0 0 0 0 0 1 1 0 0 
 2 2 2 1 2 2 2 1 2 2 2 0 0 0 0 0 0 0 2 0 0 0 
 2 2 2 1 2 2 2 1 2 2 2 0 0 0 0 0 0 1 0 0 0 1 
 2 2 2 1 2 2 2 1 2 2 2 0 0 0 0 0 0 1 0 0 1 0 
 2 2 2 1 2 2 2 1 2 2 2 0 0 0 0 0 0 1 0 1 0 0 
 2 2 2 1 2 2 2 1 2 2 2 0 0 0 0 0 0 1 1 0 0 0 
 2 2 2 1 2 2 2 1 2 2 2 0 0 0 0 0 0 2 0 0 0 0 
 2 2 2 1 2 2 2 1 2 2 2 0 0 0 0 0 1 0 0 0 0 1 
 2 2 2 1 2 2 2 1 2 2 2 0 0 0 0 0 1 0 0 0 1 0 
 2 2 2 1 2 2 2 1 2 2 2 0 0 0 0 0 1 0 0 1 0 0 
 2 2 2 1 2 2 2 1 2 2 2 0 0 0 0 0 1 0 1 0 0 0 
 2 2 2 1 2 2 2 1 2 2 2 0 0 0 0 0 1 1 0 0 0 0 
 2 2 2 1 2 2 2 1 2 2 2 0 0 0 0 0 2 0 0 0 0 0 
 2 2 2 1 2 2 2 1 2 2 2 0 0 0 0 1 0 0 0 0 0 1 
 2 2 2 1 2 2 2 1 2 2 2 0 0 0 0 1 0 0 0 0 1 0 
 2 2 2 1 2 2 2 1 2 2 2 0 0 0 0 1 0 0 0 1 0 0 
 2 2 2 1 2 2 2 1 2 2 2 0 0 0 0 1 0 0 1 0 0 0 
 2 2 2 1 2 2 2 1 2 2 2 0 0 0 0 1 0 1 0 0 0 0 
 2 2 2 1 2 2 2 1 2 2 2 0 0 0 0 1 1 0 0 0 0 0 
 2 2 2 1 2 2 2 1 2 2 2 0 0 0 0 2 0 0 0 0 0 0 
 2 2 2 1 2 2 2 1 2 2 2 0 0 0 1 0 0 0 0 0 0 1 
 2 2 2 1 2 2 2 1 2 2 2 0 0 0 1 0 0 0 0 0 1 0 
 2 2 2 1 2 2 2 1 2 2 2 0 0 0 1 0 0 0 0 1 0 0 
 2 2 2 1 2 2 2 1 2 2 2 0 0 0 1 0 0 0 1 0 0 0 
 2 2 2 1 2 2 2 1 2 2 2 0 0 0 1 0 0 1 0 0 0 0 
 2 2 2 1 2 2 2 1 2 2 2 0 0 0 1 0 1 0 0 0 0 0 
 2 2 2 1 2 2 2 1 2 2 2 0 0 0 1 1 0 0 0 0 0 0 
 2 2 2 1 2 2 2 1 2 2 2 0 0 0 2 0 0 0 0 0 0 0 
 2 2 2 1 2 2 2 1 2 2 2 0 0 1 0 0 0 0 0 0 0 1 
 2 2 2 1 2 2 2 1 2 2 2 0 0 1 0 0 0 0 0 0 1 0 
 2 2 2 1 2 2 2 1 2 2 2 0 0 1 0 0 0 0 0 1 0 0 
 2 2 2 1 2 2 2 1 2 2 2 0 0 1 0 0 0 0 1 0 0 0 
 2 2 2 1 2 2 2 1 2 2 2 0 0 1 0 0 0 1 0 0 0 0 
 2 2 2 1 2 2 2 1 2 2 2 0 0 1 0 0 1 0 0 0 0 0 
 2 2 2 1 2 2 2 1 2 2 2 0 0 1 0 1 0 0 0 0 0 0 
 2 2 2 1 2 2 2 1 2 2 2 0 0 1 1 0 0 0 0 0 0 0 
 2 2 2 1 2 2 2 1 2 2 2 0 0 2 0 0 0 0 0 0 0 0 
 2 2 2 1 2 2 2 1 2 2 2 0 1 0 0 0 0 0 0 0 0 1 
 2 2 2 1 2 2 2 1 2 2 2 0 1 0 0 0 0 0 0 0 1 0 
 2 2 2 1 2 2 2 1 2 2 2 0 1 0 0 0 0 0 0 1 0 0 
 2 2 2 1 2 2 2 1 2 2 2 0 1 0 0 0 0 0 1 0 0 0 
 2 2 2 1 2 2 2 1 2 2 2 0 1 0 0 0 0 1 0 0 0 0 
 2 2 2 1 2 2 2 1 2 2 2 0 1 0 0 0 1 0 0 0 0 0 
 2 2 2 1 2 2 2 1 2 2 2 0 1 0 0 1 0 0 0 0 0 0 
 2 2 2 1 2 2 2 1 2 2 2 0 1 0 1 0 0 0 0 0 0 0 
 2 2 2 1 2 2 2 1 2 2 2 0 1 1 0 0 0 0 0 0 0 0 
 2 2 2 1 2 2 2 1 2 2 2 0 2 0 0 0 0 0 0 0 0 0 
 2 2 2 1 2 2 2 1 2 2 2 1 0 0 0 0 0 0 0 0 0 1 
 2 2 2 1 2 2 2 1 2 2 2 1 0 0 0 0 0 0 0 0 1 0 
 2 2 2 1 2 2 2 1 2 2 2 1 0 0 0 0 0 0 0 1 0 0 
 2 2 2 1 2 2 2 1 2 2 2 1 0 0 0 0 0 0 1 0 0 0 
 2 2 2 1 2 2 2 1 2 2 2 1 0 0 0 0 0 1 0 0 0 0 
 2 2 2 1 2 2 2 1 2 2 2 1 0 0 0 0 1 0 0 0 0 0 
 2 2 2 1 2 2 2 1 2 2 2 1 0 0 0 1 0 0 0 0 0 0 
 2 2 2 1 2 2 2 1 2 2 2 1 0 0 1 0 0 0 0 0 0 0 
 2 2 2 1 2 2 2 1 2 2 2 1 0 1 0 0 0 0 0 0 0 0 
 2 2 2 1 2 2 2 1 2 2 2 1 1 0 0 0 0 0 0 0 0 0 
 2 2 2 1 2 2 2 1 2 2 2 2 0 0 0 0 0 0 0 0 0 0 
 2 2 2 1 2 2 2 2 1 2 2 0 0 0 0 0 0 0 0 0 0 2 
 2 2 2 1 2 2 2 2 1 2 2 0 0 0 0 0 0 0 0 0 1 1 
 2 2 2 1 2 2 2 2 1 2 2 0 0 0 0 0 0 0 0 0 2 0 
 2 2 2 1 2 2 2 2 1 2 2 0 0 0 0 0 0 0 0 1 0 1 
 2 2 2 1 2 2 2 2 1 2 2 0 0 0 0 0 0 0 0 1 1 0 
 2 2 2 1 2 2 2 2 1 2 2 0 0 0 0 0 0 0 0 2 0 0 
 2 2 2 1 2 2 2 2 1 2 2 0 0 0 0 0 0 0 1 0 0 1 
 2 2 2 1 2 2 2 2 1 2 2 0 0 0 0 0 0 0 1 0 1 0 
 2 2 2 1 2 2 2 2 1 2 2 0 0 0 0 0 0 0 1 1 0 0 
 2 2 2 1 2 2 2 2 1 2 2 0 0 0 0 0 0 0 2 0 0 0 
 2 2 2 1 2 2 2 2 1 2 2 0 0 0 0 0 0 1 0 0 0 1 
 2 2 2 1 2 2 2 2 1 2 2 0 0 0 0 0 0 1 0 0 1 0 
 2 2 2 1 2 2 2 2 1 2 2 0 0 0 0 0 0 1 0 1 0 0 
 2 2 2 1 2 2 2 2 1 2 2 0 0 0 0 0 0 1 1 0 0 0 
 2 2 2 1 2 2 2 2 1 2 2 0 0 0 0 0 0 2 0 0 0 0 
 2 2 2 1 2 2 2 2 1 2 2 0 0 0 0 0 1 0 0 0 0 1 
 2 2 2 1 2 2 2 2 1 2 2 0 0 0 0 0 1 0 0 0 1 0 
 2 2 2 1 2 2 2 2 1 2 2 0 0 0 0 0 1 0 0 1 0 0 
 2 2 2 1 2 2 2 2 1 2 2 0 0 0 0 0 1 0 1 0 0 0 
 2 2 2 1 2 2 2 2 1 2 2 0 0 0 0 0 1 1 0 0 0 0 
 2 2 2 1 2 2 2 2 1 2 2 0 0 0 0 0 2 0 0 0 0 0 
 2 2 2 1 2 2 2 2 1 2 2 0 0 0 0 1 0 0 0 0 0 1 
 2 2 2 1 2 2 2 2 1 2 2 0 0 0 0 1 0 0 0 0 1 0 
 2 2 2 1 2 2 2 2 1 2 2 0 0 0 0 1 0 0 0 1 0 0 
 2 2 2 1 2 2 2 2 1 2 2 0 0 0 0 1 0 0 1 0 0 0 
 2 2 2 1 2 2 2 2 1 2 2 0 0 0 0 1 0 1 0 0 0 0 
 2 2 2 1 2 2 2 2 1 2 2 0 0 0 0 1 1 0 0 0 0 0 
 2 2 2 1 2 2 2 2 1 2 2 0 0 0 0 2 0 0 0 0 0 0 
 2 2 2 1 2 2 2 2 1 2 2 0 0 0 1 0 0 0 0 0 0 1 
 2 2 2 1 2 2 2 2 1 2 2 0 0 0 1 0 0 0 0 0 1 0 
 2 2 2 1 2 2 2 2 1 2 2 0 0 0 1 0 0 0 0 1 0 0 
 2 2 2 1 2 2 2 2 1 2 2 0 0 0 1 0 0 0 1 0 0 0 
 2 2 2 1 2 2 2 2 1 2 2 0 0 0 1 0 0 1 0 0 0 0 
 2 2 2 1 2 2 2 2 1 2 2 0 0 0 1 0 1 0 0 0 0 0 
 2 2 2 1 2 2 2 2 1 2 2 0 0 0 1 1 0 0 0 0 0 0 
 2 2 2 1 2 2 2 2 1 2 2 0 0 0 2 0 0 0 0 0 0 0 
 2 2 2 1 2 2 2 2 1 2 2 0 0 1 0 0 0 0 0 0 0 1 
 2 2 2 1 2 2 2 2 1 2 2 0 0 1 0 0 0 0 0 0 1 0 
 2 2 2 1 2 2 2 2 1 2 2 0 0 1 0 0 0 0 0 1 0 0 
 2 2 2 1 2 2 2 2 1 2 2 0 0 1 0 0 0 0 1 0 0 0 
 2 2 2 1 2 2 2 2 1 2 2 0 0 1 0 0 0 1 0 0 0 0 
 2 2 2 1 2 2 2 2 1 2 2 0 0 1 0 0 1 0 0 0 0 0 
 2 2 2 1 2 2 2 2 1 2 2 0 0 1 0 1 0 0 0 0 0 0 
 2 2 2 1 2 2 2 2 1 2 2 0 0 1 1 0 0 0 0 0 0 0 
 2 2 2 1 2 2 2 2 1 2 2 0 0 2 0 0 0 0 0 0 0 0 
 2 2 2 1 2 2 2 2 1 2 2 0 1 0 0 0 0 0 0 0 0 1 
 2 2 2 1 2 2 2 2 1 2 2 0 1 0 0 0 0 0 0 0 1 0 
 2 2 2 1 2 2 2 2 1 2 2 0 1 0 0 0 0 0 0 1 0 0 
 2 2 2 1 2 2 2 2 1 2 2 0 1 0 0 0 0 0 1 0 0 0 
 2 2 2 1 2 2 2 2 1 2 2 0 1 0 0 0 0 1 0 0 0 0 
 2 2 2 1 2 2 2 2 1 2 2 0 1 0 0 0 1 0 0 0 0 0 
 2 2 2 1 2 2 2 2 1 2 2 0 1 0 0 1 0 0 0 0 0 0 
 2 2 2 1 2 2 2 2 1 2 2 0 1 0 1 0 0 0 0 0 0 0 
 2 2 2 1 2 2 2 2 1 2 2 0 1 1 0 0 0 0 0 0 0 0 
 2 2 2 1 2 2 2 2 1 2 2 0 2 0 0 0 0 0 0 0 0 0 
 2 2 2 1 2 2 2 2 1 2 2 1 0 0 0 0 0 0 0 0 0 1 
 2 2 2 1 2 2 2 2 1 2 2 1 0 0 0 0 0 0 0 0 1 0 
 2 2 2 1 2 2 2 2 1 2 2 1 0 0 0 0 0 0 0 1 0 0 
 2 2 2 1 2 2 2 2 1 2 2 1 0 0 0 0 0 0 1 0 0 0 
 2 2 2 1 2 2 2 2 1 2 2 1 0 0 0 0 0 1 0 0 0 0 
 2 2 2 1 2 2 2 2 1 2 2 1 0 0 0 0 1 0 0 0 0 0 
 2 2 2 1 2 2 2 2 1 2 2 1 0 0 0 1 0 0 0 0 0 0 
 2 2 2 1 2 2 2 2 1 2 2 1 0 0 1 0 0 0 0 0 0 0 
 2 2 2 1 2 2 2 2 1 2 2 1 0 1 0 0 0 0 0 0 0 0 
 2 2 2 1 2 2 2 2 1 2 2 1 1 0 0 0 0 0 0 0 0 0 
 2 2 2 1 2 2 2 2 1 2 2 2 0 0 0 0 0 0 0 0 0 0 
 2 2 2 1 2 2 2 2 2 1 2 0 0 0 0 0 0 0 0 0 0 2 
 2 2 2 1 2 2 2 2 2 1 2 0 0 0 0 0 0 0 0 0 1 1 
 2 2 2 1 2 2 2 2 2 1 2 0 0 0 0 0 0 0 0 0 2 0 
 2 2 2 1 2 2 2 2 2 1 2 0 0 0 0 0 0 0 0 1 0 1 
 2 2 2 1 2 2 2 2 2 1 2 0 0 0 0 0 0 0 0 1 1 0 
 2 2 2 1 2 2 2 2 2 1 2 0 0 0 0 0 0 0 0 2 0 0 
 2 2 2 1 2 2 2 2 2 1 2 0 0 0 0 0 0 0 1 0 0 1 
 2 2 2 1 2 2 2 2 2 1 2 0 0 0 0 0 0 0 1 0 1 0 
 2 2 2 1 2 2 2 2 2 1 2 0 0 0 0 0 0 0 1 1 0 0 
 2 2 2 1 2 2 2 2 2 1 2 0 0 0 0 0 0 0 2 0 0 0 
 2 2 2 1 2 2 2 2 2 1 2 0 0 0 0 0 0 1 0 0 0 1 
 2 2 2 1 2 2 2 2 2 1 2 0 0 0 0 0 0 1 0 0 1 0 
 2 2 2 1 2 2 2 2 2 1 2 0 0 0 0 0 0 1 0 1 0 0 
 2 2 2 1 2 2 2 2 2 1 2 0 0 0 0 0 0 1 1 0 0 0 
 2 2 2 1 2 2 2 2 2 1 2 0 0 0 0 0 0 2 0 0 0 0 
 2 2 2 1 2 2 2 2 2 1 2 0 0 0 0 0 1 0 0 0 0 1 
 2 2 2 1 2 2 2 2 2 1 2 0 0 0 0 0 1 0 0 0 1 0 
 2 2 2 1 2 2 2 2 2 1 2 0 0 0 0 0 1 0 0 1 0 0 
 2 2 2 1 2 2 2 2 2 1 2 0 0 0 0 0 1 0 1 0 0 0 
 2 2 2 1 2 2 2 2 2 1 2 0 0 0 0 0 1 1 0 0 0 0 
 2 2 2 1 2 2 2 2 2 1 2 0 0 0 0 0 2 0 0 0 0 0 
 2 2 2 1 2 2 2 2 2 1 2 0 0 0 0 1 0 0 0 0 0 1 
 2 2 2 1 2 2 2 2 2 1 2 0 0 0 0 1 0 0 0 0 1 0 
 2 2 2 1 2 2 2 2 2 1 2 0 0 0 0 1 0 0 0 1 0 0 
 2 2 2 1 2 2 2 2 2 1 2 0 0 0 0 1 0 0 1 0 0 0 
 2 2 2 1 2 2 2 2 2 1 2 0 0 0 0 1 0 1 0 0 0 0 
 2 2 2 1 2 2 2 2 2 1 2 0 0 0 0 1 1 0 0 0 0 0 
 2 2 2 1 2 2 2 2 2 1 2 0 0 0 0 2 0 0 0 0 0 0 
 2 2 2 1 2 2 2 2 2 1 2 0 0 0 1 0 0 0 0 0 0 1 
 2 2 2 1 2 2 2 2 2 1 2 0 0 0 1 0 0 0 0 0 1 0 
 2 2 2 1 2 2 2 2 2 1 2 0 0 0 1 0 0 0 0 1 0 0 
 2 2 2 1 2 2 2 2 2 1 2 0 0 0 1 0 0 0 1 0 0 0 
 2 2 2 1 2 2 2 2 2 1 2 0 0 0 1 0 0 1 0 0 0 0 
 2 2 2 1 2 2 2 2 2 1 2 0 0 0 1 0 1 0 0 0 0 0 
 2 2 2 1 2 2 2 2 2 1 2 0 0 0 1 1 0 0 0 0 0 0 
 2 2 2 1 2 2 2 2 2 1 2 0 0 0 2 0 0 0 0 0 0 0 
 2 2 2 1 2 2 2 2 2 1 2 0 0 1 0 0 0 0 0 0 0 1 
 2 2 2 1 2 2 2 2 2 1 2 0 0 1 0 0 0 0 0 0 1 0 
 2 2 2 1 2 2 2 2 2 1 2 0 0 1 0 0 0 0 0 1 0 0 
 2 2 2 1 2 2 2 2 2 1 2 0 0 1 0 0 0 0 1 0 0 0 
 2 2 2 1 2 2 2 2 2 1 2 0 0 1 0 0 0 1 0 0 0 0 
 2 2 2 1 2 2 2 2 2 1 2 0 0 1 0 0 1 0 0 0 0 0 
 2 2 2 1 2 2 2 2 2 1 2 0 0 1 0 1 0 0 0 0 0 0 
 2 2 2 1 2 2 2 2 2 1 2 0 0 1 1 0 0 0 0 0 0 0 
 2 2 2 1 2 2 2 2 2 1 2 0 0 2 0 0 0 0 0 0 0 0 
 2 2 2 1 2 2 2 2 2 1 2 0 1 0 0 0 0 0 0 0 0 1 
 2 2 2 1 2 2 2 2 2 1 2 0 1 0 0 0 0 0 0 0 1 0 
 2 2 2 1 2 2 2 2 2 1 2 0 1 0 0 0 0 0 0 1 0 0 
 2 2 2 1 2 2 2 2 2 1 2 0 1 0 0 0 0 0 1 0 0 0 
 2 2 2 1 2 2 2 2 2 1 2 0 1 0 0 0 0 1 0 0 0 0 
 2 2 2 1 2 2 2 2 2 1 2 0 1 0 0 0 1 0 0 0 0 0 
 2 2 2 1 2 2 2 2 2 1 2 0 1 0 0 1 0 0 0 0 0 0 
 2 2 2 1 2 2 2 2 2 1 2 0 1 0 1 0 0 0 0 0 0 0 
 2 2 2 1 2 2 2 2 2 1 2 0 1 1 0 0 0 0 0 0 0 0 
 2 2 2 1 2 2 2 2 2 1 2 0 2 0 0 0 0 0 0 0 0 0 
 2 2 2 1 2 2 2 2 2 1 2 1 0 0 0 0 0 0 0 0 0 1 
 2 2 2 1 2 2 2 2 2 1 2 1 0 0 0 0 0 0 0 0 1 0 
 2 2 2 1 2 2 2 2 2 1 2 1 0 0 0 0 0 0 0 1 0 0 
 2 2 2 1 2 2 2 2 2 1 2 1 0 0 0 0 0 0 1 0 0 0 
 2 2 2 1 2 2 2 2 2 1 2 1 0 0 0 0 0 1 0 0 0 0 
 2 2 2 1 2 2 2 2 2 1 2 1 0 0 0 0 1 0 0 0 0 0 
 2 2 2 1 2 2 2 2 2 1 2 1 0 0 0 1 0 0 0 0 0 0 
 2 2 2 1 2 2 2 2 2 1 2 1 0 0 1 0 0 0 0 0 0 0 
 2 2 2 1 2 2 2 2 2 1 2 1 0 1 0 0 0 0 0 0 0 0 
 2 2 2 1 2 2 2 2 2 1 2 1 1 0 0 0 0 0 0 0 0 0 
 2 2 2 1 2 2 2 2 2 1 2 2 0 0 0 0 0 0 0 0 0 0 
 2 2 2 1 2 2 2 2 2 2 1 0 0 0 0 0 0 0 0 0 0 2 
 2 2 2 1 2 2 2 2 2 2 1 0 0 0 0 0 0 0 0 0 1 1 
 2 2 2 1 2 2 2 2 2 2 1 0 0 0 0 0 0 0 0 0 2 0 
 2 2 2 1 2 2 2 2 2 2 1 0 0 0 0 0 0 0 0 1 0 1 
 2 2 2 1 2 2 2 2 2 2 1 0 0 0 0 0 0 0 0 1 1 0 
 2 2 2 1 2 2 2 2 2 2 1 0 0 0 0 0 0 0 0 2 0 0 
 2 2 2 1 2 2 2 2 2 2 1 0 0 0 0 0 0 0 1 0 0 1 
 2 2 2 1 2 2 2 2 2 2 1 0 0 0 0 0 0 0 1 0 1 0 
 2 2 2 1 2 2 2 2 2 2 1 0 0 0 0 0 0 0 1 1 0 0 
 2 2 2 1 2 2 2 2 2 2 1 0 0 0 0 0 0 0 2 0 0 0 
 2 2 2 1 2 2 2 2 2 2 1 0 0 0 0 0 0 1 0 0 0 1 
 2 2 2 1 2 2 2 2 2 2 1 0 0 0 0 0 0 1 0 0 1 0 
 2 2 2 1 2 2 2 2 2 2 1 0 0 0 0 0 0 1 0 1 0 0 
 2 2 2 1 2 2 2 2 2 2 1 0 0 0 0 0 0 1 1 0 0 0 
 2 2 2 1 2 2 2 2 2 2 1 0 0 0 0 0 0 2 0 0 0 0 
 2 2 2 1 2 2 2 2 2 2 1 0 0 0 0 0 1 0 0 0 0 1 
 2 2 2 1 2 2 2 2 2 2 1 0 0 0 0 0 1 0 0 0 1 0 
 2 2 2 1 2 2 2 2 2 2 1 0 0 0 0 0 1 0 0 1 0 0 
 2 2 2 1 2 2 2 2 2 2 1 0 0 0 0 0 1 0 1 0 0 0 
 2 2 2 1 2 2 2 2 2 2 1 0 0 0 0 0 1 1 0 0 0 0 
 2 2 2 1 2 2 2 2 2 2 1 0 0 0 0 0 2 0 0 0 0 0 
 2 2 2 1 2 2 2 2 2 2 1 0 0 0 0 1 0 0 0 0 0 1 
 2 2 2 1 2 2 2 2 2 2 1 0 0 0 0 1 0 0 0 0 1 0 
 2 2 2 1 2 2 2 2 2 2 1 0 0 0 0 1 0 0 0 1 0 0 
 2 2 2 1 2 2 2 2 2 2 1 0 0 0 0 1 0 0 1 0 0 0 
 2 2 2 1 2 2 2 2 2 2 1 0 0 0 0 1 0 1 0 0 0 0 
 2 2 2 1 2 2 2 2 2 2 1 0 0 0 0 1 1 0 0 0 0 0 
 2 2 2 1 2 2 2 2 2 2 1 0 0 0 0 2 0 0 0 0 0 0 
 2 2 2 1 2 2 2 2 2 2 1 0 0 0 1 0 0 0 0 0 0 1 
 2 2 2 1 2 2 2 2 2 2 1 0 0 0 1 0 0 0 0 0 1 0 
 2 2 2 1 2 2 2 2 2 2 1 0 0 0 1 0 0 0 0 1 0 0 
 2 2 2 1 2 2 2 2 2 2 1 0 0 0 1 0 0 0 1 0 0 0 
 2 2 2 1 2 2 2 2 2 2 1 0 0 0 1 0 0 1 0 0 0 0 
 2 2 2 1 2 2 2 2 2 2 1 0 0 0 1 0 1 0 0 0 0 0 
 2 2 2 1 2 2 2 2 2 2 1 0 0 0 1 1 0 0 0 0 0 0 
 2 2 2 1 2 2 2 2 2 2 1 0 0 0 2 0 0 0 0 0 0 0 
 2 2 2 1 2 2 2 2 2 2 1 0 0 1 0 0 0 0 0 0 0 1 
 2 2 2 1 2 2 2 2 2 2 1 0 0 1 0 0 0 0 0 0 1 0 
 2 2 2 1 2 2 2 2 2 2 1 0 0 1 0 0 0 0 0 1 0 0 
 2 2 2 1 2 2 2 2 2 2 1 0 0 1 0 0 0 0 1 0 0 0 
 2 2 2 1 2 2 2 2 2 2 1 0 0 1 0 0 0 1 0 0 0 0 
 2 2 2 1 2 2 2 2 2 2 1 0 0 1 0 0 1 0 0 0 0 0 
 2 2 2 1 2 2 2 2 2 2 1 0 0 1 0 1 0 0 0 0 0 0 
 2 2 2 1 2 2 2 2 2 2 1 0 0 1 1 0 0 0 0 0 0 0 
 2 2 2 1 2 2 2 2 2 2 1 0 0 2 0 0 0 0 0 0 0 0 
 2 2 2 1 2 2 2 2 2 2 1 0 1 0 0 0 0 0 0 0 0 1 
 2 2 2 1 2 2 2 2 2 2 1 0 1 0 0 0 0 0 0 0 1 0 
 2 2 2 1 2 2 2 2 2 2 1 0 1 0 0 0 0 0 0 1 0 0 
 2 2 2 1 2 2 2 2 2 2 1 0 1 0 0 0 0 0 1 0 0 0 
 2 2 2 1 2 2 2 2 2 2 1 0 1 0 0 0 0 1 0 0 0 0 
 2 2 2 1 2 2 2 2 2 2 1 0 1 0 0 0 1 0 0 0 0 0 
 2 2 2 1 2 2 2 2 2 2 1 0 1 0 0 1 0 0 0 0 0 0 
 2 2 2 1 2 2 2 2 2 2 1 0 1 0 1 0 0 0 0 0 0 0 
 2 2 2 1 2 2 2 2 2 2 1 0 1 1 0 0 0 0 0 0 0 0 
 2 2 2 1 2 2 2 2 2 2 1 0 2 0 0 0 0 0 0 0 0 0 
 2 2 2 1 2 2 2 2 2 2 1 1 0 0 0 0 0 0 0 0 0 1 
 2 2 2 1 2 2 2 2 2 2 1 1 0 0 0 0 0 0 0 0 1 0 
 2 2 2 1 2 2 2 2 2 2 1 1 0 0 0 0 0 0 0 1 0 0 
 2 2 2 1 2 2 2 2 2 2 1 1 0 0 0 0 0 0 1 0 0 0 
 2 2 2 1 2 2 2 2 2 2 1 1 0 0 0 0 0 1 0 0 0 0 
 2 2 2 1 2 2 2 2 2 2 1 1 0 0 0 0 1 0 0 0 0 0 
 2 2 2 1 2 2 2 2 2 2 1 1 0 0 0 1 0 0 0 0 0 0 
 2 2 2 1 2 2 2 2 2 2 1 1 0 0 1 0 0 0 0 0 0 0 
 2 2 2 1 2 2 2 2 2 2 1 1 0 1 0 0 0 0 0 0 0 0 
 2 2 2 1 2 2 2 2 2 2 1 1 1 0 0 0 0 0 0 0 0 0 
 2 2 2 1 2 2 2 2 2 2 1 2 0 0 0 0 0 0 0 0 0 0 
 2 2 2 2 0 2 2 2 2 2 2 0 0 0 0 0 0 0 0 0 0 2 
 2 2 2 2 0 2 2 2 2 2 2 0 0 0 0 0 0 0 0 0 1 1 
 2 2 2 2 0 2 2 2 2 2 2 0 0 0 0 0 0 0 0 0 2 0 
 2 2 2 2 0 2 2 2 2 2 2 0 0 0 0 0 0 0 0 1 0 1 
 2 2 2 2 0 2 2 2 2 2 2 0 0 0 0 0 0 0 0 1 1 0 
 2 2 2 2 0 2 2 2 2 2 2 0 0 0 0 0 0 0 0 2 0 0 
 2 2 2 2 0 2 2 2 2 2 2 0 0 0 0 0 0 0 1 0 0 1 
 2 2 2 2 0 2 2 2 2 2 2 0 0 0 0 0 0 0 1 0 1 0 
 2 2 2 2 0 2 2 2 2 2 2 0 0 0 0 0 0 0 1 1 0 0 
 2 2 2 2 0 2 2 2 2 2 2 0 0 0 0 0 0 0 2 0 0 0 
 2 2 2 2 0 2 2 2 2 2 2 0 0 0 0 0 0 1 0 0 0 1 
 2 2 2 2 0 2 2 2 2 2 2 0 0 0 0 0 0 1 0 0 1 0 
 2 2 2 2 0 2 2 2 2 2 2 0 0 0 0 0 0 1 0 1 0 0 
 2 2 2 2 0 2 2 2 2 2 2 0 0 0 0 0 0 1 1 0 0 0 
 2 2 2 2 0 2 2 2 2 2 2 0 0 0 0 0 0 2 0 0 0 0 
 2 2 2 2 0 2 2 2 2 2 2 0 0 0 0 0 1 0 0 0 0 1 
 2 2 2 2 0 2 2 2 2 2 2 0 0 0 0 0 1 0 0 0 1 0 
 2 2 2 2 0 2 2 2 2 2 2 0 0 0 0 0 1 0 0 1 0 0 
 2 2 2 2 0 2 2 2 2 2 2 0 0 0 0 0 1 0 1 0 0 0 
 2 2 2 2 0 2 2 2 2 2 2 0 0 0 0 0 1 1 0 0 0 0 
 2 2 2 2 0 2 2 2 2 2 2 0 0 0 0 0 2 0 0 0 0 0 
 2 2 2 2 0 2 2 2 2 2 2 0 0 0 0 1 0 0 0 0 0 1 
 2 2 2 2 0 2 2 2 2 2 2 0 0 0 0 1 0 0 0 0 1 0 
 2 2 2 2 0 2 2 2 2 2 2 0 0 0 0 1 0 0 0 1 0 0 
 2 2 2 2 0 2 2 2 2 2 2 0 0 0 0 1 0 0 1 0 0 0 
 2 2 2 2 0 2 2 2 2 2 2 0 0 0 0 1 0 1 0 0 0 0 
 2 2 2 2 0 2 2 2 2 2 2 0 0 0 0 1 1 0 0 0 0 0 
 2 2 2 2 0 2 2 2 2 2 2 0 0 0 0 2 0 0 0 0 0 0 
 2 2 2 2 0 2 2 2 2 2 2 0 0 0 1 0 0 0 0 0 0 1 
 2 2 2 2 0 2 2 2 2 2 2 0 0 0 1 0 0 0 0 0 1 0 
 2 2 2 2 0 2 2 2 2 2 2 0 0 0 1 0 0 0 0 1 0 0 
 2 2 2 2 0 2 2 2 2 2 2 0 0 0 1 0 0 0 1 0 0 0 
 2 2 2 2 0 2 2 2 2 2 2 0 0 0 1 0 0 1 0 0 0 0 
 2 2 2 2 0 2 2 2 2 2 2 0 0 0 1 0 1 0 0 0 0 0 
 2 2 2 2 0 2 2 2 2 2 2 0 0 0 1 1 0 0 0 0 0 0 
 2 2 2 2 0 2 2 2 2 2 2 0 0 0 2 0 0 0 0 0 0 0 
 2 2 2 2 0 2 2 2 2 2 2 0 0 1 0 0 0 0 0 0 0 1 
 2 2 2 2 0 2 2 2 2 2 2 0 0 1 0 0 0 0 0 0 1 0 
 2 2 2 2 0 2 2 2 2 2 2 0 0 1 0 0 0 0 0 1 0 0 
 2 2 2 2 0 2 2 2 2 2 2 0 0 1 0 0 0 0 1 0 0 0 
 2 2 2 2 0 2 2 2 2 2 2 0 0 1 0 0 0 1 0 0 0 0 
 2 2 2 2 0 2 2 2 2 2 2 0 0 1 0 0 1 0 0 0 0 0 
 2 2 2 2 0 2 2 2 2 2 2 0 0 1 0 1 0 0 0 0 0 0 
 2 2 2 2 0 2 2 2 2 2 2 0 0 1 1 0 0 0 0 0 0 0 
 2 2 2 2 0 2 2 2 2 2 2 0 0 2 0 0 0 0 0 0 0 0 
 2 2 2 2 0 2 2 2 2 2 2 0 1 0 0 0 0 0 0 0 0 1 
 2 2 2 2 0 2 2 2 2 2 2 0 1 0 0 0 0 0 0 0 1 0 
 2 2 2 2 0 2 2 2 2 2 2 0 1 0 0 0 0 0 0 1 0 0 
 2 2 2 2 0 2 2 2 2 2 2 0 1 0 0 0 0 0 1 0 0 0 
 2 2 2 2 0 2 2 2 2 2 2 0 1 0 0 0 0 1 0 0 0 0 
 2 2 2 2 0 2 2 2 2 2 2 0 1 0 0 0 1 0 0 0 0 0 
 2 2 2 2 0 2 2 2 2 2 2 0 1 0 0 1 0 0 0 0 0 0 
 2 2 2 2 0 2 2 2 2 2 2 0 1 0 1 0 0 0 0 0 0 0 
 2 2 2 2 0 2 2 2 2 2 2 0 1 1 0 0 0 0 0 0 0 0 
 2 2 2 2 0 2 2 2 2 2 2 0 2 0 0 0 0 0 0 0 0 0 
 2 2 2 2 0 2 2 2 2 2 2 1 0 0 0 0 0 0 0 0 0 1 
 2 2 2 2 0 2 2 2 2 2 2 1 0 0 0 0 0 0 0 0 1 0 
 2 2 2 2 0 2 2 2 2 2 2 1 0 0 0 0 0 0 0 1 0 0 
 2 2 2 2 0 2 2 2 2 2 2 1 0 0 0 0 0 0 1 0 0 0 
 2 2 2 2 0 2 2 2 2 2 2 1 0 0 0 0 0 1 0 0 0 0 
 2 2 2 2 0 2 2 2 2 2 2 1 0 0 0 0 1 0 0 0 0 0 
 2 2 2 2 0 2 2 2 2 2 2 1 0 0 0 1 0 0 0 0 0 0 
 2 2 2 2 0 2 2 2 2 2 2 1 0 0 1 0 0 0 0 0 0 0 
 2 2 2 2 0 2 2 2 2 2 2 1 0 1 0 0 0 0 0 0 0 0 
 2 2 2 2 0 2 2 2 2 2 2 1 1 0 0 0 0 0 0 0 0 0 
 2 2 2 2 0 2 2 2 2 2 2 2 0 0 0 0 0 0 0 0 0 0 
 2 2 2 2 1 1 2 2 2 2 2 0 0 0 0 0 0 0 0 0 0 2 
 2 2 2 2 1 1 2 2 2 2 2 0 0 0 0 0 0 0 0 0 1 1 
 2 2 2 2 1 1 2 2 2 2 2 0 0 0 0 0 0 0 0 0 2 0 
 2 2 2 2 1 1 2 2 2 2 2 0 0 0 0 0 0 0 0 1 0 1 
 2 2 2 2 1 1 2 2 2 2 2 0 0 0 0 0 0 0 0 1 1 0 
 2 2 2 2 1 1 2 2 2 2 2 0 0 0 0 0 0 0 0 2 0 0 
 2 2 2 2 1 1 2 2 2 2 2 0 0 0 0 0 0 0 1 0 0 1 
 2 2 2 2 1 1 2 2 2 2 2 0 0 0 0 0 0 0 1 0 1 0 
 2 2 2 2 1 1 2 2 2 2 2 0 0 0 0 0 0 0 1 1 0 0 
 2 2 2 2 1 1 2 2 2 2 2 0 0 0 0 0 0 0 2 0 0 0 
 2 2 2 2 1 1 2 2 2 2 2 0 0 0 0 0 0 1 0 0 0 1 
 2 2 2 2 1 1 2 2 2 2 2 0 0 0 0 0 0 1 0 0 1 0 
 2 2 2 2 1 1 2 2 2 2 2 0 0 0 0 0 0 1 0 1 0 0 
 2 2 2 2 1 1 2 2 2 2 2 0 0 0 0 0 0 1 1 0 0 0 
 2 2 2 2 1 1 2 2 2 2 2 0 0 0 0 0 0 2 0 0 0 0 
 2 2 2 2 1 1 2 2 2 2 2 0 0 0 0 0 1 0 0 0 0 1 
 2 2 2 2 1 1 2 2 2 2 2 0 0 0 0 0 1 0 0 0 1 0 
 2 2 2 2 1 1 2 2 2 2 2 0 0 0 0 0 1 0 0 1 0 0 
 2 2 2 2 1 1 2 2 2 2 2 0 0 0 0 0 1 0 1 0 0 0 
 2 2 2 2 1 1 2 2 2 2 2 0 0 0 0 0 1 1 0 0 0 0 
 2 2 2 2 1 1 2 2 2 2 2 0 0 0 0 0 2 0 0 0 0 0 
 2 2 2 2 1 1 2 2 2 2 2 0 0 0 0 1 0 0 0 0 0 1 
 2 2 2 2 1 1 2 2 2 2 2 0 0 0 0 1 0 0 0 0 1 0 
 2 2 2 2 1 1 2 2 2 2 2 0 0 0 0 1 0 0 0 1 0 0 
 2 2 2 2 1 1 2 2 2 2 2 0 0 0 0 1 0 0 1 0 0 0 
 2 2 2 2 1 1 2 2 2 2 2 0 0 0 0 1 0 1 0 0 0 0 
 2 2 2 2 1 1 2 2 2 2 2 0 0 0 0 1 1 0 0 0 0 0 
 2 2 2 2 1 1 2 2 2 2 2 0 0 0 0 2 0 0 0 0 0 0 
 2 2 2 2 1 1 2 2 2 2 2 0 0 0 1 0 0 0 0 0 0 1 
 2 2 2 2 1 1 2 2 2 2 2 0 0 0 1 0 0 0 0 0 1 0 
 2 2 2 2 1 1 2 2 2 2 2 0 0 0 1 0 0 0 0 1 0 0 
 2 2 2 2 1 1 2 2 2 2 2 0 0 0 1 0 0 0 1 0 0 0 
 2 2 2 2 1 1 2 2 2 2 2 0 0 0 1 0 0 1 0 0 0 0 
 2 2 2 2 1 1 2 2 2 2 2 0 0 0 1 0 1 0 0 0 0 0 
 2 2 2 2 1 1 2 2 2 2 2 0 0 0 1 1 0 0 0 0 0 0 
 2 2 2 2 1 1 2 2 2 2 2 0 0 0 2 0 0 0 0 0 0 0 
 2 2 2 2 1 1 2 2 2 2 2 0 0 1 0 0 0 0 0 0 0 1 
 2 2 2 2 1 1 2 2 2 2 2 0 0 1 0 0 0 0 0 0 1 0 
 2 2 2 2 1 1 2 2 2 2 2 0 0 1 0 0 0 0 0 1 0 0 
 2 2 2 2 1 1 2 2 2 2 2 0 0 1 0 0 0 0 1 0 0 0 
 2 2 2 2 1 1 2 2 2 2 2 0 0 1 0 0 0 1 0 0 0 0 
 2 2 2 2 1 1 2 2 2 2 2 0 0 1 0 0 1 0 0 0 0 0 
 2 2 2 2 1 1 2 2 2 2 2 0 0 1 0 1 0 0 0 0 0 0 
 2 2 2 2 1 1 2 2 2 2 2 0 0 1 1 0 0 0 0 0 0 0 
 2 2 2 2 1 1 2 2 2 2 2 0 0 2 0 0 0 0 0 0 0 0 
 2 2 2 2 1 1 2 2 2 2 2 0 1 0 0 0 0 0 0 0 0 1 
 2 2 2 2 1 1 2 2 2 2 2 0 1 0 0 0 0 0 0 0 1 0 
 2 2 2 2 1 1 2 2 2 2 2 0 1 0 0 0 0 0 0 1 0 0 
 2 2 2 2 1 1 2 2 2 2 2 0 1 0 0 0 0 0 1 0 0 0 
 2 2 2 2 1 1 2 2 2 2 2 0 1 0 0 0 0 1 0 0 0 0 
 2 2 2 2 1 1 2 2 2 2 2 0 1 0 0 0 1 0 0 0 0 0 
 2 2 2 2 1 1 2 2 2 2 2 0 1 0 0 1 0 0 0 0 0 0 
 2 2 2 2 1 1 2 2 2 2 2 0 1 0 1 0 0 0 0 0 0 0 
 2 2 2 2 1 1 2 2 2 2 2 0 1 1 0 0 0 0 0 0 0 0 
 2 2 2 2 1 1 2 2 2 2 2 0 2 0 0 0 0 0 0 0 0 0 
 2 2 2 2 1 1 2 2 2 2 2 1 0 0 0 0 0 0 0 0 0 1 
 2 2 2 2 1 1 2 2 2 2 2 1 0 0 0 0 0 0 0 0 1 0 
 2 2 2 2 1 1 2 2 2 2 2 1 0 0 0 0 0 0 0 1 0 0 
 2 2 2 2 1 1 2 2 2 2 2 1 0 0 0 0 0 0 1 0 0 0 
 2 2 2 2 1 1 2 2 2 2 2 1 0 0 0 0 0 1 0 0 0 0 
 2 2 2 2 1 1 2 2 2 2 2 1 0 0 0 0 1 0 0 0 0 0 
 2 2 2 2 1 1 2 2 2 2 2 1 0 0 0 1 0 0 0 0 0 0 
 2 2 2 2 1 1 2 2 2 2 2 1 0 0 1 0 0 0 0 0 0 0 
 2 2 2 2 1 1 2 2 2 2 2 1 0 1 0 0 0 0 0 0 0 0 
 2 2 2 2 1 1 2 2 2 2 2 1 1 0 0 0 0 0 0 0 0 0 
 2 2 2 2 1 1 2 2 2 2 2 2 0 0 0 0 0 0 0 0 0 0 
 2 2 2 2 1 2 1 2 2 2 2 0 0 0 0 0 0 0 0 0 0 2 
 2 2 2 2 1 2 1 2 2 2 2 0 0 0 0 0 0 0 0 0 1 1 
 2 2 2 2 1 2 1 2 2 2 2 0 0 0 0 0 0 0 0 0 2 0 
 2 2 2 2 1 2 1 2 2 2 2 0 0 0 0 0 0 0 0 1 0 1 
 2 2 2 2 1 2 1 2 2 2 2 0 0 0 0 0 0 0 0 1 1 0 
 2 2 2 2 1 2 1 2 2 2 2 0 0 0 0 0 0 0 0 2 0 0 
 2 2 2 2 1 2 1 2 2 2 2 0 0 0 0 0 0 0 1 0 0 1 
 2 2 2 2 1 2 1 2 2 2 2 0 0 0 0 0 0 0 1 0 1 0 
 2 2 2 2 1 2 1 2 2 2 2 0 0 0 0 0 0 0 1 1 0 0 
 2 2 2 2 1 2 1 2 2 2 2 0 0 0 0 0 0 0 2 0 0 0 
 2 2 2 2 1 2 1 2 2 2 2 0 0 0 0 0 0 1 0 0 0 1 
 2 2 2 2 1 2 1 2 2 2 2 0 0 0 0 0 0 1 0 0 1 0 
 2 2 2 2 1 2 1 2 2 2 2 0 0 0 0 0 0 1 0 1 0 0 
 2 2 2 2 1 2 1 2 2 2 2 0 0 0 0 0 0 1 1 0 0 0 
 2 2 2 2 1 2 1 2 2 2 2 0 0 0 0 0 0 2 0 0 0 0 
 2 2 2 2 1 2 1 2 2 2 2 0 0 0 0 0 1 0 0 0 0 1 
 2 2 2 2 1 2 1 2 2 2 2 0 0 0 0 0 1 0 0 0 1 0 
 2 2 2 2 1 2 1 2 2 2 2 0 0 0 0 0 1 0 0 1 0 0 
 2 2 2 2 1 2 1 2 2 2 2 0 0 0 0 0 1 0 1 0 0 0 
 2 2 2 2 1 2 1 2 2 2 2 0 0 0 0 0 1 1 0 0 0 0 
 2 2 2 2 1 2 1 2 2 2 2 0 0 0 0 0 2 0 0 0 0 0 
 2 2 2 2 1 2 1 2 2 2 2 0 0 0 0 1 0 0 0 0 0 1 
 2 2 2 2 1 2 1 2 2 2 2 0 0 0 0 1 0 0 0 0 1 0 
 2 2 2 2 1 2 1 2 2 2 2 0 0 0 0 1 0 0 0 1 0 0 
 2 2 2 2 1 2 1 2 2 2 2 0 0 0 0 1 0 0 1 0 0 0 
 2 2 2 2 1 2 1 2 2 2 2 0 0 0 0 1 0 1 0 0 0 0 
 2 2 2 2 1 2 1 2 2 2 2 0 0 0 0 1 1 0 0 0 0 0 
 2 2 2 2 1 2 1 2 2 2 2 0 0 0 0 2 0 0 0 0 0 0 
 2 2 2 2 1 2 1 2 2 2 2 0 0 0 1 0 0 0 0 0 0 1 
 2 2 2 2 1 2 1 2 2 2 2 0 0 0 1 0 0 0 0 0 1 0 
 2 2 2 2 1 2 1 2 2 2 2 0 0 0 1 0 0 0 0 1 0 0 
 2 2 2 2 1 2 1 2 2 2 2 0 0 0 1 0 0 0 1 0 0 0 
 2 2 2 2 1 2 1 2 2 2 2 0 0 0 1 0 0 1 0 0 0 0 
 2 2 2 2 1 2 1 2 2 2 2 0 0 0 1 0 1 0 0 0 0 0 
 2 2 2 2 1 2 1 2 2 2 2 0 0 0 1 1 0 0 0 0 0 0 
 2 2 2 2 1 2 1 2 2 2 2 0 0 0 2 0 0 0 0 0 0 0 
 2 2 2 2 1 2 1 2 2 2 2 0 0 1 0 0 0 0 0 0 0 1 
 2 2 2 2 1 2 1 2 2 2 2 0 0 1 0 0 0 0 0 0 1 0 
 2 2 2 2 1 2 1 2 2 2 2 0 0 1 0 0 0 0 0 1 0 0 
 2 2 2 2 1 2 1 2 2 2 2 0 0 1 0 0 0 0 1 0 0 0 
 2 2 2 2 1 2 1 2 2 2 2 0 0 1 0 0 0 1 0 0 0 0 
 2 2 2 2 1 2 1 2 2 2 2 0 0 1 0 0 1 0 0 0 0 0 
 2 2 2 2 1 2 1 2 2 2 2 0 0 1 0 1 0 0 0 0 0 0 
 2 2 2 2 1 2 1 2 2 2 2 0 0 1 1 0 0 0 0 0 0 0 
 2 2 2 2 1 2 1 2 2 2 2 0 0 2 0 0 0 0 0 0 0 0 
 2 2 2 2 1 2 1 2 2 2 2 0 1 0 0 0 0 0 0 0 0 1 
 2 2 2 2 1 2 1 2 2 2 2 0 1 0 0 0 0 0 0 0 1 0 
 2 2 2 2 1 2 1 2 2 2 2 0 1 0 0 0 0 0 0 1 0 0 
 2 2 2 2 1 2 1 2 2 2 2 0 1 0 0 0 0 0 1 0 0 0 
 2 2 2 2 1 2 1 2 2 2 2 0 1 0 0 0 0 1 0 0 0 0 
 2 2 2 2 1 2 1 2 2 2 2 0 1 0 0 0 1 0 0 0 0 0 
 2 2 2 2 1 2 1 2 2 2 2 0 1 0 0 1 0 0 0 0 0 0 
 2 2 2 2 1 2 1 2 2 2 2 0 1 0 1 0 0 0 0 0 0 0 
 2 2 2 2 1 2 1 2 2 2 2 0 1 1 0 0 0 0 0 0 0 0 
 2 2 2 2 1 2 1 2 2 2 2 0 2 0 0 0 0 0 0 0 0 0 
 2 2 2 2 1 2 1 2 2 2 2 1 0 0 0 0 0 0 0 0 0 1 
 2 2 2 2 1 2 1 2 2 2 2 1 0 0 0 0 0 0 0 0 1 0 
 2 2 2 2 1 2 1 2 2 2 2 1 0 0 0 0 0 0 0 1 0 0 
 2 2 2 2 1 2 1 2 2 2 2 1 0 0 0 0 0 0 1 0 0 0 
 2 2 2 2 1 2 1 2 2 2 2 1 0 0 0 0 0 1 0 0 0 0 
 2 2 2 2 1 2 1 2 2 2 2 1 0 0 0 0 1 0 0 0 0 0 
 2 2 2 2 1 2 1 2 2 2 2 1 0 0 0 1 0 0 0 0 0 0 
 2 2 2 2 1 2 1 2 2 2 2 1 0 0 1 0 0 0 0 0 0 0 
 2 2 2 2 1 2 1 2 2 2 2 1 0 1 0 0 0 0 0 0 0 0 
 2 2 2 2 1 2 1 2 2 2 2 1 1 0 0 0 0 0 0 0 0 0 
 2 2 2 2 1 2 1 2 2 2 2 2 0 0 0 0 0 0 0 0 0 0 
 2 2 2 2 1 2 2 1 2 2 2 0 0 0 0 0 0 0 0 0 0 2 
 2 2 2 2 1 2 2 1 2 2 2 0 0 0 0 0 0 0 0 0 1 1 
 2 2 2 2 1 2 2 1 2 2 2 0 0 0 0 0 0 0 0 0 2 0 
 2 2 2 2 1 2 2 1 2 2 2 0 0 0 0 0 0 0 0 1 0 1 
 2 2 2 2 1 2 2 1 2 2 2 0 0 0 0 0 0 0 0 1 1 0 
 2 2 2 2 1 2 2 1 2 2 2 0 0 0 0 0 0 0 0 2 0 0 
 2 2 2 2 1 2 2 1 2 2 2 0 0 0 0 0 0 0 1 0 0 1 
 2 2 2 2 1 2 2 1 2 2 2 0 0 0 0 0 0 0 1 0 1 0 
 2 2 2 2 1 2 2 1 2 2 2 0 0 0 0 0 0 0 1 1 0 0 
 2 2 2 2 1 2 2 1 2 2 2 0 0 0 0 0 0 0 2 0 0 0 
 2 2 2 2 1 2 2 1 2 2 2 0 0 0 0 0 0 1 0 0 0 1 
 2 2 2 2 1 2 2 1 2 2 2 0 0 0 0 0 0 1 0 0 1 0 
 2 2 2 2 1 2 2 1 2 2 2 0 0 0 0 0 0 1 0 1 0 0 
 2 2 2 2 1 2 2 1 2 2 2 0 0 0 0 0 0 1 1 0 0 0 
 2 2 2 2 1 2 2 1 2 2 2 0 0 0 0 0 0 2 0 0 0 0 
 2 2 2 2 1 2 2 1 2 2 2 0 0 0 0 0 1 0 0 0 0 1 
 2 2 2 2 1 2 2 1 2 2 2 0 0 0 0 0 1 0 0 0 1 0 
 2 2 2 2 1 2 2 1 2 2 2 0 0 0 0 0 1 0 0 1 0 0 
 2 2 2 2 1 2 2 1 2 2 2 0 0 0 0 0 1 0 1 0 0 0 
 2 2 2 2 1 2 2 1 2 2 2 0 0 0 0 0 1 1 0 0 0 0 
 2 2 2 2 1 2 2 1 2 2 2 0 0 0 0 0 2 0 0 0 0 0 
 2 2 2 2 1 2 2 1 2 2 2 0 0 0 0 1 0 0 0 0 0 1 
 2 2 2 2 1 2 2 1 2 2 2 0 0 0 0 1 0 0 0 0 1 0 
 2 2 2 2 1 2 2 1 2 2 2 0 0 0 0 1 0 0 0 1 0 0 
 2 2 2 2 1 2 2 1 2 2 2 0 0 0 0 1 0 0 1 0 0 0 
 2 2 2 2 1 2 2 1 2 2 2 0 0 0 0 1 0 1 0 0 0 0 
 2 2 2 2 1 2 2 1 2 2 2 0 0 0 0 1 1 0 0 0 0 0 
 2 2 2 2 1 2 2 1 2 2 2 0 0 0 0 2 0 0 0 0 0 0 
 2 2 2 2 1 2 2 1 2 2 2 0 0 0 1 0 0 0 0 0 0 1 
 2 2 2 2 1 2 2 1 2 2 2 0 0 0 1 0 0 0 0 0 1 0 
 2 2 2 2 1 2 2 1 2 2 2 0 0 0 1 0 0 0 0 1 0 0 
 2 2 2 2 1 2 2 1 2 2 2 0 0 0 1 0 0 0 1 0 0 0 
 2 2 2 2 1 2 2 1 2 2 2 0 0 0 1 0 0 1 0 0 0 0 
 2 2 2 2 1 2 2 1 2 2 2 0 0 0 1 0 1 0 0 0 0 0 
 2 2 2 2 1 2 2 1 2 2 2 0 0 0 1 1 0 0 0 0 0 0 
 2 2 2 2 1 2 2 1 2 2 2 0 0 0 2 0 0 0 0 0 0 0 
 2 2 2 2 1 2 2 1 2 2 2 0 0 1 0 0 0 0 0 0 0 1 
 2 2 2 2 1 2 2 1 2 2 2 0 0 1 0 0 0 0 0 0 1 0 
 2 2 2 2 1 2 2 1 2 2 2 0 0 1 0 0 0 0 0 1 0 0 
 2 2 2 2 1 2 2 1 2 2 2 0 0 1 0 0 0 0 1 0 0 0 
 2 2 2 2 1 2 2 1 2 2 2 0 0 1 0 0 0 1 0 0 0 0 
 2 2 2 2 1 2 2 1 2 2 2 0 0 1 0 0 1 0 0 0 0 0 
 2 2 2 2 1 2 2 1 2 2 2 0 0 1 0 1 0 0 0 0 0 0 
 2 2 2 2 1 2 2 1 2 2 2 0 0 1 1 0 0 0 0 0 0 0 
 2 2 2 2 1 2 2 1 2 2 2 0 0 2 0 0 0 0 0 0 0 0 
 2 2 2 2 1 2 2 1 2 2 2 0 1 0 0 0 0 0 0 0 0 1 
 2 2 2 2 1 2 2 1 2 2 2 0 1 0 0 0 0 0 0 0 1 0 
 2 2 2 2 1 2 2 1 2 2 2 0 1 0 0 0 0 0 0 1 0 0 
 2 2 2 2 1 2 2 1 2 2 2 0 1 0 0 0 0 0 1 0 0 0 
 2 2 2 2 1 2 2 1 2 2 2 0 1 0 0 0 0 1 0 0 0 0 
 2 2 2 2 1 2 2 1 2 2 2 0 1 0 0 0 1 0 0 0 0 0 
 2 2 2 2 1 2 2 1 2 2 2 0 1 0 0 1 0 0 0 0 0 0 
 2 2 2 2 1 2 2 1 2 2 2 0 1 0 1 0 0 0 0 0 0 0 
 2 2 2 2 1 2 2 1 2 2 2 0 1 1 0 0 0 0 0 0 0 0 
 2 2 2 2 1 2 2 1 2 2 2 0 2 0 0 0 0 0 0 0 0 0 
 2 2 2 2 1 2 2 1 2 2 2 1 0 0 0 0 0 0 0 0 0 1 
 2 2 2 2 1 2 2 1 2 2 2 1 0 0 0 0 0 0 0 0 1 0 
 2 2 2 2 1 2 2 1 2 2 2 1 0 0 0 0 0 0 0 1 0 0 
 2 2 2 2 1 2 2 1 2 2 2 1 0 0 0 0 0 0 1 0 0 0 
 2 2 2 2 1 2 2 1 2 2 2 1 0 0 0 0 0 1 0 0 0 0 
 2 2 2 2 1 2 2 1 2 2 2 1 0 0 0 0 1 0 0 0 0 0 
 2 2 2 2 1 2 2 1 2 2 2 1 0 0 0 1 0 0 0 0 0 0 
 2 2 2 2 1 2 2 1 2 2 2 1 0 0 1 0 0 0 0 0 0 0 
 2 2 2 2 1 2 2 1 2 2 2 1 0 1 0 0 0 0 0 0 0 0 
 2 2 2 2 1 2 2 1 2 2 2 1 1 0 0 0 0 0 0 0 0 0 
 2 2 2 2 1 2 2 1 2 2 2 2 0 0 0 0 0 0 0 0 0 0 
 2 2 2 2 1 2 2 2 1 2 2 0 0 0 0 0 0 0 0 0 0 2 
 2 2 2 2 1 2 2 2 1 2 2 0 0 0 0 0 0 0 0 0 1 1 
 2 2 2 2 1 2 2 2 1 2 2 0 0 0 0 0 0 0 0 0 2 0 
 2 2 2 2 1 2 2 2 1 2 2 0 0 0 0 0 0 0 0 1 0 1 
 2 2 2 2 1 2 2 2 1 2 2 0 0 0 0 0 0 0 0 1 1 0 
 2 2 2 2 1 2 2 2 1 2 2 0 0 0 0 0 0 0 0 2 0 0 
 2 2 2 2 1 2 2 2 1 2 2 0 0 0 0 0 0 0 1 0 0 1 
 2 2 2 2 1 2 2 2 1 2 2 0 0 0 0 0 0 0 1 0 1 0 
 2 2 2 2 1 2 2 2 1 2 2 0 0 0 0 0 0 0 1 1 0 0 
 2 2 2 2 1 2 2 2 1 2 2 0 0 0 0 0 0 0 2 0 0 0 
 2 2 2 2 1 2 2 2 1 2 2 0 0 0 0 0 0 1 0 0 0 1 
 2 2 2 2 1 2 2 2 1 2 2 0 0 0 0 0 0 1 0 0 1 0 
 2 2 2 2 1 2 2 2 1 2 2 0 0 0 0 0 0 1 0 1 0 0 
 2 2 2 2 1 2 2 2 1 2 2 0 0 0 0 0 0 1 1 0 0 0 
 2 2 2 2 1 2 2 2 1 2 2 0 0 0 0 0 0 2 0 0 0 0 
 2 2 2 2 1 2 2 2 1 2 2 0 0 0 0 0 1 0 0 0 0 1 
 2 2 2 2 1 2 2 2 1 2 2 0 0 0 0 0 1 0 0 0 1 0 
 2 2 2 2 1 2 2 2 1 2 2 0 0 0 0 0 1 0 0 1 0 0 
 2 2 2 2 1 2 2 2 1 2 2 0 0 0 0 0 1 0 1 0 0 0 
 2 2 2 2 1 2 2 2 1 2 2 0 0 0 0 0 1 1 0 0 0 0 
 2 2 2 2 1 2 2 2 1 2 2 0 0 0 0 0 2 0 0 0 0 0 
 2 2 2 2 1 2 2 2 1 2 2 0 0 0 0 1 0 0 0 0 0 1 
 2 2 2 2 1 2 2 2 1 2 2 0 0 0 0 1 0 0 0 0 1 0 
 2 2 2 2 1 2 2 2 1 2 2 0 0 0 0 1 0 0 0 1 0 0 
 2 2 2 2 1 2 2 2 1 2 2 0 0 0 0 1 0 0 1 0 0 0 
 2 2 2 2 1 2 2 2 1 2 2 0 0 0 0 1 0 1 0 0 0 0 
 2 2 2 2 1 2 2 2 1 2 2 0 0 0 0 1 1 0 0 0 0 0 
 2 2 2 2 1 2 2 2 1 2 2 0 0 0 0 2 0 0 0 0 0 0 
 2 2 2 2 1 2 2 2 1 2 2 0 0 0 1 0 0 0 0 0 0 1 
 2 2 2 2 1 2 2 2 1 2 2 0 0 0 1 0 0 0 0 0 1 0 
 2 2 2 2 1 2 2 2 1 2 2 0 0 0 1 0 0 0 0 1 0 0 
 2 2 2 2 1 2 2 2 1 2 2 0 0 0 1 0 0 0 1 0 0 0 
 2 2 2 2 1 2 2 2 1 2 2 0 0 0 1 0 0 1 0 0 0 0 
 2 2 2 2 1 2 2 2 1 2 2 0 0 0 1 0 1 0 0 0 0 0 
 2 2 2 2 1 2 2 2 1 2 2 0 0 0 1 1 0 0 0 0 0 0 
 2 2 2 2 1 2 2 2 1 2 2 0 0 0 2 0 0 0 0 0 0 0 
 2 2 2 2 1 2 2 2 1 2 2 0 0 1 0 0 0 0 0 0 0 1 
 2 2 2 2 1 2 2 2 1 2 2 0 0 1 0 0 0 0 0 0 1 0 
 2 2 2 2 1 2 2 2 1 2 2 0 0 1 0 0 0 0 0 1 0 0 
 2 2 2 2 1 2 2 2 1 2 2 0 0 1 0 0 0 0 1 0 0 0 
 2 2 2 2 1 2 2 2 1 2 2 0 0 1 0 0 0 1 0 0 0 0 
 2 2 2 2 1 2 2 2 1 2 2 0 0 1 0 0 1 0 0 0 0 0 
 2 2 2 2 1 2 2 2 1 2 2 0 0 1 0 1 0 0 0 0 0 0 
 2 2 2 2 1 2 2 2 1 2 2 0 0 1 1 0 0 0 0 0 0 0 
 2 2 2 2 1 2 2 2 1 2 2 0 0 2 0 0 0 0 0 0 0 0 
 2 2 2 2 1 2 2 2 1 2 2 0 1 0 0 0 0 0 0 0 0 1 
 2 2 2 2 1 2 2 2 1 2 2 0 1 0 0 0 0 0 0 0 1 0 
 2 2 2 2 1 2 2 2 1 2 2 0 1 0 0 0 0 0 0 1 0 0 
 2 2 2 2 1 2 2 2 1 2 2 0 1 0 0 0 0 0 1 0 0 0 
 2 2 2 2 1 2 2 2 1 2 2 0 1 0 0 0 0 1 0 0 0 0 
 2 2 2 2 1 2 2 2 1 2 2 0 1 0 0 0 1 0 0 0 0 0 
 2 2 2 2 1 2 2 2 1 2 2 0 1 0 0 1 0 0 0 0 0 0 
 2 2 2 2 1 2 2 2 1 2 2 0 1 0 1 0 0 0 0 0 0 0 
 2 2 2 2 1 2 2 2 1 2 2 0 1 1 0 0 0 0 0 0 0 0 
 2 2 2 2 1 2 2 2 1 2 2 0 2 0 0 0 0 0 0 0 0 0 
 2 2 2 2 1 2 2 2 1 2 2 1 0 0 0 0 0 0 0 0 0 1 
 2 2 2 2 1 2 2 2 1 2 2 1 0 0 0 0 0 0 0 0 1 0 
 2 2 2 2 1 2 2 2 1 2 2 1 0 0 0 0 0 0 0 1 0 0 
 2 2 2 2 1 2 2 2 1 2 2 1 0 0 0 0 0 0 1 0 0 0 
 2 2 2 2 1 2 2 2 1 2 2 1 0 0 0 0 0 1 0 0 0 0 
 2 2 2 2 1 2 2 2 1 2 2 1 0 0 0 0 1 0 0 0 0 0 
 2 2 2 2 1 2 2 2 1 2 2 1 0 0 0 1 0 0 0 0 0 0 
 2 2 2 2 1 2 2 2 1 2 2 1 0 0 1 0 0 0 0 0 0 0 
 2 2 2 2 1 2 2 2 1 2 2 1 0 1 0 0 0 0 0 0 0 0 
 2 2 2 2 1 2 2 2 1 2 2 1 1 0 0 0 0 0 0 0 0 0 
 2 2 2 2 1 2 2 2 1 2 2 2 0 0 0 0 0 0 0 0 0 0 
 2 2 2 2 1 2 2 2 2 1 2 0 0 0 0 0 0 0 0 0 0 2 
 2 2 2 2 1 2 2 2 2 1 2 0 0 0 0 0 0 0 0 0 1 1 
 2 2 2 2 1 2 2 2 2 1 2 0 0 0 0 0 0 0 0 0 2 0 
 2 2 2 2 1 2 2 2 2 1 2 0 0 0 0 0 0 0 0 1 0 1 
 2 2 2 2 1 2 2 2 2 1 2 0 0 0 0 0 0 0 0 1 1 0 
 2 2 2 2 1 2 2 2 2 1 2 0 0 0 0 0 0 0 0 2 0 0 
 2 2 2 2 1 2 2 2 2 1 2 0 0 0 0 0 0 0 1 0 0 1 
 2 2 2 2 1 2 2 2 2 1 2 0 0 0 0 0 0 0 1 0 1 0 
 2 2 2 2 1 2 2 2 2 1 2 0 0 0 0 0 0 0 1 1 0 0 
 2 2 2 2 1 2 2 2 2 1 2 0 0 0 0 0 0 0 2 0 0 0 
 2 2 2 2 1 2 2 2 2 1 2 0 0 0 0 0 0 1 0 0 0 1 
 2 2 2 2 1 2 2 2 2 1 2 0 0 0 0 0 0 1 0 0 1 0 
 2 2 2 2 1 2 2 2 2 1 2 0 0 0 0 0 0 1 0 1 0 0 
 2 2 2 2 1 2 2 2 2 1 2 0 0 0 0 0 0 1 1 0 0 0 
 2 2 2 2 1 2 2 2 2 1 2 0 0 0 0 0 0 2 0 0 0 0 
 2 2 2 2 1 2 2 2 2 1 2 0 0 0 0 0 1 0 0 0 0 1 
 2 2 2 2 1 2 2 2 2 1 2 0 0 0 0 0 1 0 0 0 1 0 
 2 2 2 2 1 2 2 2 2 1 2 0 0 0 0 0 1 0 0 1 0 0 
 2 2 2 2 1 2 2 2 2 1 2 0 0 0 0 0 1 0 1 0 0 0 
 2 2 2 2 1 2 2 2 2 1 2 0 0 0 0 0 1 1 0 0 0 0 
 2 2 2 2 1 2 2 2 2 1 2 0 0 0 0 0 2 0 0 0 0 0 
 2 2 2 2 1 2 2 2 2 1 2 0 0 0 0 1 0 0 0 0 0 1 
 2 2 2 2 1 2 2 2 2 1 2 0 0 0 0 1 0 0 0 0 1 0 
 2 2 2 2 1 2 2 2 2 1 2 0 0 0 0 1 0 0 0 1 0 0 
 2 2 2 2 1 2 2 2 2 1 2 0 0 0 0 1 0 0 1 0 0 0 
 2 2 2 2 1 2 2 2 2 1 2 0 0 0 0 1 0 1 0 0 0 0 
 2 2 2 2 1 2 2 2 2 1 2 0 0 0 0 1 1 0 0 0 0 0 
 2 2 2 2 1 2 2 2 2 1 2 0 0 0 0 2 0 0 0 0 0 0 
 2 2 2 2 1 2 2 2 2 1 2 0 0 0 1 0 0 0 0 0 0 1 
 2 2 2 2 1 2 2 2 2 1 2 0 0 0 1 0 0 0 0 0 1 0 
 2 2 2 2 1 2 2 2 2 1 2 0 0 0 1 0 0 0 0 1 0 0 
 2 2 2 2 1 2 2 2 2 1 2 0 0 0 1 0 0 0 1 0 0 0 
 2 2 2 2 1 2 2 2 2 1 2 0 0 0 1 0 0 1 0 0 0 0 
 2 2 2 2 1 2 2 2 2 1 2 0 0 0 1 0 1 0 0 0 0 0 
 2 2 2 2 1 2 2 2 2 1 2 0 0 0 1 1 0 0 0 0 0 0 
 2 2 2 2 1 2 2 2 2 1 2 0 0 0 2 0 0 0 0 0 0 0 
 2 2 2 2 1 2 2 2 2 1 2 0 0 1 0 0 0 0 0 0 0 1 
 2 2 2 2 1 2 2 2 2 1 2 0 0 1 0 0 0 0 0 0 1 0 
 2 2 2 2 1 2 2 2 2 1 2 0 0 1 0 0 0 0 0 1 0 0 
 2 2 2 2 1 2 2 2 2 1 2 0 0 1 0 0 0 0 1 0 0 0 
 2 2 2 2 1 2 2 2 2 1 2 0 0 1 0 0 0 1 0 0 0 0 
 2 2 2 2 1 2 2 2 2 1 2 0 0 1 0 0 1 0 0 0 0 0 
 2 2 2 2 1 2 2 2 2 1 2 0 0 1 0 1 0 0 0 0 0 0 
 2 2 2 2 1 2 2 2 2 1 2 0 0 1 1 0 0 0 0 0 0 0 
 2 2 2 2 1 2 2 2 2 1 2 0 0 2 0 0 0 0 0 0 0 0 
 2 2 2 2 1 2 2 2 2 1 2 0 1 0 0 0 0 0 0 0 0 1 
 2 2 2 2 1 2 2 2 2 1 2 0 1 0 0 0 0 0 0 0 1 0 
 2 2 2 2 1 2 2 2 2 1 2 0 1 0 0 0 0 0 0 1 0 0 
 2 2 2 2 1 2 2 2 2 1 2 0 1 0 0 0 0 0 1 0 0 0 
 2 2 2 2 1 2 2 2 2 1 2 0 1 0 0 0 0 1 0 0 0 0 
 2 2 2 2 1 2 2 2 2 1 2 0 1 0 0 0 1 0 0 0 0 0 
 2 2 2 2 1 2 2 2 2 1 2 0 1 0 0 1 0 0 0 0 0 0 
 2 2 2 2 1 2 2 2 2 1 2 0 1 0 1 0 0 0 0 0 0 0 
 2 2 2 2 1 2 2 2 2 1 2 0 1 1 0 0 0 0 0 0 0 0 
 2 2 2 2 1 2 2 2 2 1 2 0 2 0 0 0 0 0 0 0 0 0 
 2 2 2 2 1 2 2 2 2 1 2 1 0 0 0 0 0 0 0 0 0 1 
 2 2 2 2 1 2 2 2 2 1 2 1 0 0 0 0 0 0 0 0 1 0 
 2 2 2 2 1 2 2 2 2 1 2 1 0 0 0 0 0 0 0 1 0 0 
 2 2 2 2 1 2 2 2 2 1 2 1 0 0 0 0 0 0 1 0 0 0 
 2 2 2 2 1 2 2 2 2 1 2 1 0 0 0 0 0 1 0 0 0 0 
 2 2 2 2 1 2 2 2 2 1 2 1 0 0 0 0 1 0 0 0 0 0 
 2 2 2 2 1 2 2 2 2 1 2 1 0 0 0 1 0 0 0 0 0 0 
 2 2 2 2 1 2 2 2 2 1 2 1 0 0 1 0 0 0 0 0 0 0 
 2 2 2 2 1 2 2 2 2 1 2 1 0 1 0 0 0 0 0 0 0 0 
 2 2 2 2 1 2 2 2 2 1 2 1 1 0 0 0 0 0 0 0 0 0 
 2 2 2 2 1 2 2 2 2 1 2 2 0 0 0 0 0 0 0 0 0 0 
 2 2 2 2 1 2 2 2 2 2 1 0 0 0 0 0 0 0 0 0 0 2 
 2 2 2 2 1 2 2 2 2 2 1 0 0 0 0 0 0 0 0 0 1 1 
 2 2 2 2 1 2 2 2 2 2 1 0 0 0 0 0 0 0 0 0 2 0 
 2 2 2 2 1 2 2 2 2 2 1 0 0 0 0 0 0 0 0 1 0 1 
 2 2 2 2 1 2 2 2 2 2 1 0 0 0 0 0 0 0 0 1 1 0 
 2 2 2 2 1 2 2 2 2 2 1 0 0 0 0 0 0 0 0 2 0 0 
 2 2 2 2 1 2 2 2 2 2 1 0 0 0 0 0 0 0 1 0 0 1 
 2 2 2 2 1 2 2 2 2 2 1 0 0 0 0 0 0 0 1 0 1 0 
 2 2 2 2 1 2 2 2 2 2 1 0 0 0 0 0 0 0 1 1 0 0 
 2 2 2 2 1 2 2 2 2 2 1 0 0 0 0 0 0 0 2 0 0 0 
 2 2 2 2 1 2 2 2 2 2 1 0 0 0 0 0 0 1 0 0 0 1 
 2 2 2 2 1 2 2 2 2 2 1 0 0 0 0 0 0 1 0 0 1 0 
 2 2 2 2 1 2 2 2 2 2 1 0 0 0 0 0 0 1 0 1 0 0 
 2 2 2 2 1 2 2 2 2 2 1 0 0 0 0 0 0 1 1 0 0 0 
 2 2 2 2 1 2 2 2 2 2 1 0 0 0 0 0 0 2 0 0 0 0 
 2 2 2 2 1 2 2 2 2 2 1 0 0 0 0 0 1 0 0 0 0 1 
 2 2 2 2 1 2 2 2 2 2 1 0 0 0 0 0 1 0 0 0 1 0 
 2 2 2 2 1 2 2 2 2 2 1 0 0 0 0 0 1 0 0 1 0 0 
 2 2 2 2 1 2 2 2 2 2 1 0 0 0 0 0 1 0 1 0 0 0 
 2 2 2 2 1 2 2 2 2 2 1 0 0 0 0 0 1 1 0 0 0 0 
 2 2 2 2 1 2 2 2 2 2 1 0 0 0 0 0 2 0 0 0 0 0 
 2 2 2 2 1 2 2 2 2 2 1 0 0 0 0 1 0 0 0 0 0 1 
 2 2 2 2 1 2 2 2 2 2 1 0 0 0 0 1 0 0 0 0 1 0 
 2 2 2 2 1 2 2 2 2 2 1 0 0 0 0 1 0 0 0 1 0 0 
 2 2 2 2 1 2 2 2 2 2 1 0 0 0 0 1 0 0 1 0 0 0 
 2 2 2 2 1 2 2 2 2 2 1 0 0 0 0 1 0 1 0 0 0 0 
 2 2 2 2 1 2 2 2 2 2 1 0 0 0 0 1 1 0 0 0 0 0 
 2 2 2 2 1 2 2 2 2 2 1 0 0 0 0 2 0 0 0 0 0 0 
 2 2 2 2 1 2 2 2 2 2 1 0 0 0 1 0 0 0 0 0 0 1 
 2 2 2 2 1 2 2 2 2 2 1 0 0 0 1 0 0 0 0 0 1 0 
 2 2 2 2 1 2 2 2 2 2 1 0 0 0 1 0 0 0 0 1 0 0 
 2 2 2 2 1 2 2 2 2 2 1 0 0 0 1 0 0 0 1 0 0 0 
 2 2 2 2 1 2 2 2 2 2 1 0 0 0 1 0 0 1 0 0 0 0 
 2 2 2 2 1 2 2 2 2 2 1 0 0 0 1 0 1 0 0 0 0 0 
 2 2 2 2 1 2 2 2 2 2 1 0 0 0 1 1 0 0 0 0 0 0 
 2 2 2 2 1 2 2 2 2 2 1 0 0 0 2 0 0 0 0 0 0 0 
 2 2 2 2 1 2 2 2 2 2 1 0 0 1 0 0 0 0 0 0 0 1 
 2 2 2 2 1 2 2 2 2 2 1 0 0 1 0 0 0 0 0 0 1 0 
 2 2 2 2 1 2 2 2 2 2 1 0 0 1 0 0 0 0 0 1 0 0 
 2 2 2 2 1 2 2 2 2 2 1 0 0 1 0 0 0 0 1 0 0 0 
 2 2 2 2 1 2 2 2 2 2 1 0 0 1 0 0 0 1 0 0 0 0 
 2 2 2 2 1 2 2 2 2 2 1 0 0 1 0 0 1 0 0 0 0 0 
 2 2 2 2 1 2 2 2 2 2 1 0 0 1 0 1 0 0 0 0 0 0 
 2 2 2 2 1 2 2 2 2 2 1 0 0 1 1 0 0 0 0 0 0 0 
 2 2 2 2 1 2 2 2 2 2 1 0 0 2 0 0 0 0 0 0 0 0 
 2 2 2 2 1 2 2 2 2 2 1 0 1 0 0 0 0 0 0 0 0 1 
 2 2 2 2 1 2 2 2 2 2 1 0 1 0 0 0 0 0 0 0 1 0 
 2 2 2 2 1 2 2 2 2 2 1 0 1 0 0 0 0 0 0 1 0 0 
 2 2 2 2 1 2 2 2 2 2 1 0 1 0 0 0 0 0 1 0 0 0 
 2 2 2 2 1 2 2 2 2 2 1 0 1 0 0 0 0 1 0 0 0 0 
 2 2 2 2 1 2 2 2 2 2 1 0 1 0 0 0 1 0 0 0 0 0 
 2 2 2 2 1 2 2 2 2 2 1 0 1 0 0 1 0 0 0 0 0 0 
 2 2 2 2 1 2 2 2 2 2 1 0 1 0 1 0 0 0 0 0 0 0 
 2 2 2 2 1 2 2 2 2 2 1 0 1 1 0 0 0 0 0 0 0 0 
 2 2 2 2 1 2 2 2 2 2 1 0 2 0 0 0 0 0 0 0 0 0 
 2 2 2 2 1 2 2 2 2 2 1 1 0 0 0 0 0 0 0 0 0 1 
 2 2 2 2 1 2 2 2 2 2 1 1 0 0 0 0 0 0 0 0 1 0 
 2 2 2 2 1 2 2 2 2 2 1 1 0 0 0 0 0 0 0 1 0 0 
 2 2 2 2 1 2 2 2 2 2 1 1 0 0 0 0 0 0 1 0 0 0 
 2 2 2 2 1 2 2 2 2 2 1 1 0 0 0 0 0 1 0 0 0 0 
 2 2 2 2 1 2 2 2 2 2 1 1 0 0 0 0 1 0 0 0 0 0 
 2 2 2 2 1 2 2 2 2 2 1 1 0 0 0 1 0 0 0 0 0 0 
 2 2 2 2 1 2 2 2 2 2 1 1 0 0 1 0 0 0 0 0 0 0 
 2 2 2 2 1 2 2 2 2 2 1 1 0 1 0 0 0 0 0 0 0 0 
 2 2 2 2 1 2 2 2 2 2 1 1 1 0 0 0 0 0 0 0 0 0 
 2 2 2 2 1 2 2 2 2 2 1 2 0 0 0 0 0 0 0 0 0 0 
 2 2 2 2 2 0 2 2 2 2 2 0 0 0 0 0 0 0 0 0 0 2 
 2 2 2 2 2 0 2 2 2 2 2 0 0 0 0 0 0 0 0 0 1 1 
 2 2 2 2 2 0 2 2 2 2 2 0 0 0 0 0 0 0 0 0 2 0 
 2 2 2 2 2 0 2 2 2 2 2 0 0 0 0 0 0 0 0 1 0 1 
 2 2 2 2 2 0 2 2 2 2 2 0 0 0 0 0 0 0 0 1 1 0 
 2 2 2 2 2 0 2 2 2 2 2 0 0 0 0 0 0 0 0 2 0 0 
 2 2 2 2 2 0 2 2 2 2 2 0 0 0 0 0 0 0 1 0 0 1 
 2 2 2 2 2 0 2 2 2 2 2 0 0 0 0 0 0 0 1 0 1 0 
 2 2 2 2 2 0 2 2 2 2 2 0 0 0 0 0 0 0 1 1 0 0 
 2 2 2 2 2 0 2 2 2 2 2 0 0 0 0 0 0 0 2 0 0 0 
 2 2 2 2 2 0 2 2 2 2 2 0 0 0 0 0 0 1 0 0 0 1 
 2 2 2 2 2 0 2 2 2 2 2 0 0 0 0 0 0 1 0 0 1 0 
 2 2 2 2 2 0 2 2 2 2 2 0 0 0 0 0 0 1 0 1 0 0 
 2 2 2 2 2 0 2 2 2 2 2 0 0 0 0 0 0 1 1 0 0 0 
 2 2 2 2 2 0 2 2 2 2 2 0 0 0 0 0 0 2 0 0 0 0 
 2 2 2 2 2 0 2 2 2 2 2 0 0 0 0 0 1 0 0 0 0 1 
 2 2 2 2 2 0 2 2 2 2 2 0 0 0 0 0 1 0 0 0 1 0 
 2 2 2 2 2 0 2 2 2 2 2 0 0 0 0 0 1 0 0 1 0 0 
 2 2 2 2 2 0 2 2 2 2 2 0 0 0 0 0 1 0 1 0 0 0 
 2 2 2 2 2 0 2 2 2 2 2 0 0 0 0 0 1 1 0 0 0 0 
 2 2 2 2 2 0 2 2 2 2 2 0 0 0 0 0 2 0 0 0 0 0 
 2 2 2 2 2 0 2 2 2 2 2 0 0 0 0 1 0 0 0 0 0 1 
 2 2 2 2 2 0 2 2 2 2 2 0 0 0 0 1 0 0 0 0 1 0 
 2 2 2 2 2 0 2 2 2 2 2 0 0 0 0 1 0 0 0 1 0 0 
 2 2 2 2 2 0 2 2 2 2 2 0 0 0 0 1 0 0 1 0 0 0 
 2 2 2 2 2 0 2 2 2 2 2 0 0 0 0 1 0 1 0 0 0 0 
 2 2 2 2 2 0 2 2 2 2 2 0 0 0 0 1 1 0 0 0 0 0 
 2 2 2 2 2 0 2 2 2 2 2 0 0 0 0 2 0 0 0 0 0 0 
 2 2 2 2 2 0 2 2 2 2 2 0 0 0 1 0 0 0 0 0 0 1 
 2 2 2 2 2 0 2 2 2 2 2 0 0 0 1 0 0 0 0 0 1 0 
 2 2 2 2 2 0 2 2 2 2 2 0 0 0 1 0 0 0 0 1 0 0 
 2 2 2 2 2 0 2 2 2 2 2 0 0 0 1 0 0 0 1 0 0 0 
 2 2 2 2 2 0 2 2 2 2 2 0 0 0 1 0 0 1 0 0 0 0 
 2 2 2 2 2 0 2 2 2 2 2 0 0 0 1 0 1 0 0 0 0 0 
 2 2 2 2 2 0 2 2 2 2 2 0 0 0 1 1 0 0 0 0 0 0 
 2 2 2 2 2 0 2 2 2 2 2 0 0 0 2 0 0 0 0 0 0 0 
 2 2 2 2 2 0 2 2 2 2 2 0 0 1 0 0 0 0 0 0 0 1 
 2 2 2 2 2 0 2 2 2 2 2 0 0 1 0 0 0 0 0 0 1 0 
 2 2 2 2 2 0 2 2 2 2 2 0 0 1 0 0 0 0 0 1 0 0 
 2 2 2 2 2 0 2 2 2 2 2 0 0 1 0 0 0 0 1 0 0 0 
 2 2 2 2 2 0 2 2 2 2 2 0 0 1 0 0 0 1 0 0 0 0 
 2 2 2 2 2 0 2 2 2 2 2 0 0 1 0 0 1 0 0 0 0 0 
 2 2 2 2 2 0 2 2 2 2 2 0 0 1 0 1 0 0 0 0 0 0 
 2 2 2 2 2 0 2 2 2 2 2 0 0 1 1 0 0 0 0 0 0 0 
 2 2 2 2 2 0 2 2 2 2 2 0 0 2 0 0 0 0 0 0 0 0 
 2 2 2 2 2 0 2 2 2 2 2 0 1 0 0 0 0 0 0 0 0 1 
 2 2 2 2 2 0 2 2 2 2 2 0 1 0 0 0 0 0 0 0 1 0 
 2 2 2 2 2 0 2 2 2 2 2 0 1 0 0 0 0 0 0 1 0 0 
 2 2 2 2 2 0 2 2 2 2 2 0 1 0 0 0 0 0 1 0 0 0 
 2 2 2 2 2 0 2 2 2 2 2 0 1 0 0 0 0 1 0 0 0 0 
 2 2 2 2 2 0 2 2 2 2 2 0 1 0 0 0 1 0 0 0 0 0 
 2 2 2 2 2 0 2 2 2 2 2 0 1 0 0 1 0 0 0 0 0 0 
 2 2 2 2 2 0 2 2 2 2 2 0 1 0 1 0 0 0 0 0 0 0 
 2 2 2 2 2 0 2 2 2 2 2 0 1 1 0 0 0 0 0 0 0 0 
 2 2 2 2 2 0 2 2 2 2 2 0 2 0 0 0 0 0 0 0 0 0 
 2 2 2 2 2 0 2 2 2 2 2 1 0 0 0 0 0 0 0 0 0 1 
 2 2 2 2 2 0 2 2 2 2 2 1 0 0 0 0 0 0 0 0 1 0 
 2 2 2 2 2 0 2 2 2 2 2 1 0 0 0 0 0 0 0 1 0 0 
 2 2 2 2 2 0 2 2 2 2 2 1 0 0 0 0 0 0 1 0 0 0 
 2 2 2 2 2 0 2 2 2 2 2 1 0 0 0 0 0 1 0 0 0 0 
 2 2 2 2 2 0 2 2 2 2 2 1 0 0 0 0 1 0 0 0 0 0 
 2 2 2 2 2 0 2 2 2 2 2 1 0 0 0 1 0 0 0 0 0 0 
 2 2 2 2 2 0 2 2 2 2 2 1 0 0 1 0 0 0 0 0 0 0 
 2 2 2 2 2 0 2 2 2 2 2 1 0 1 0 0 0 0 0 0 0 0 
 2 2 2 2 2 0 2 2 2 2 2 1 1 0 0 0 0 0 0 0 0 0 
 2 2 2 2 2 0 2 2 2 2 2 2 0 0 0 0 0 0 0 0 0 0 
 2 2 2 2 2 1 1 2 2 2 2 0 0 0 0 0 0 0 0 0 0 2 
 2 2 2 2 2 1 1 2 2 2 2 0 0 0 0 0 0 0 0 0 1 1 
 2 2 2 2 2 1 1 2 2 2 2 0 0 0 0 0 0 0 0 0 2 0 
 2 2 2 2 2 1 1 2 2 2 2 0 0 0 0 0 0 0 0 1 0 1 
 2 2 2 2 2 1 1 2 2 2 2 0 0 0 0 0 0 0 0 1 1 0 
 2 2 2 2 2 1 1 2 2 2 2 0 0 0 0 0 0 0 0 2 0 0 
 2 2 2 2 2 1 1 2 2 2 2 0 0 0 0 0 0 0 1 0 0 1 
 2 2 2 2 2 1 1 2 2 2 2 0 0 0 0 0 0 0 1 0 1 0 
 2 2 2 2 2 1 1 2 2 2 2 0 0 0 0 0 0 0 1 1 0 0 
 2 2 2 2 2 1 1 2 2 2 2 0 0 0 0 0 0 0 2 0 0 0 
 2 2 2 2 2 1 1 2 2 2 2 0 0 0 0 0 0 1 0 0 0 1 
 2 2 2 2 2 1 1 2 2 2 2 0 0 0 0 0 0 1 0 0 1 0 
 2 2 2 2 2 1 1 2 2 2 2 0 0 0 0 0 0 1 0 1 0 0 
 2 2 2 2 2 1 1 2 2 2 2 0 0 0 0 0 0 1 1 0 0 0 
 2 2 2 2 2 1 1 2 2 2 2 0 0 0 0 0 0 2 0 0 0 0 
 2 2 2 2 2 1 1 2 2 2 2 0 0 0 0 0 1 0 0 0 0 1 
 2 2 2 2 2 1 1 2 2 2 2 0 0 0 0 0 1 0 0 0 1 0 
 2 2 2 2 2 1 1 2 2 2 2 0 0 0 0 0 1 0 0 1 0 0 
 2 2 2 2 2 1 1 2 2 2 2 0 0 0 0 0 1 0 1 0 0 0 
 2 2 2 2 2 1 1 2 2 2 2 0 0 0 0 0 1 1 0 0 0 0 
 2 2 2 2 2 1 1 2 2 2 2 0 0 0 0 0 2 0 0 0 0 0 
 2 2 2 2 2 1 1 2 2 2 2 0 0 0 0 1 0 0 0 0 0 1 
 2 2 2 2 2 1 1 2 2 2 2 0 0 0 0 1 0 0 0 0 1 0 
 2 2 2 2 2 1 1 2 2 2 2 0 0 0 0 1 0 0 0 1 0 0 
 2 2 2 2 2 1 1 2 2 2 2 0 0 0 0 1 0 0 1 0 0 0 
 2 2 2 2 2 1 1 2 2 2 2 0 0 0 0 1 0 1 0 0 0 0 
 2 2 2 2 2 1 1 2 2 2 2 0 0 0 0 1 1 0 0 0 0 0 
 2 2 2 2 2 1 1 2 2 2 2 0 0 0 0 2 0 0 0 0 0 0 
 2 2 2 2 2 1 1 2 2 2 2 0 0 0 1 0 0 0 0 0 0 1 
 2 2 2 2 2 1 1 2 2 2 2 0 0 0 1 0 0 0 0 0 1 0 
 2 2 2 2 2 1 1 2 2 2 2 0 0 0 1 0 0 0 0 1 0 0 
 2 2 2 2 2 1 1 2 2 2 2 0 0 0 1 0 0 0 1 0 0 0 
 2 2 2 2 2 1 1 2 2 2 2 0 0 0 1 0 0 1 0 0 0 0 
 2 2 2 2 2 1 1 2 2 2 2 0 0 0 1 0 1 0 0 0 0 0 
 2 2 2 2 2 1 1 2 2 2 2 0 0 0 1 1 0 0 0 0 0 0 
 2 2 2 2 2 1 1 2 2 2 2 0 0 0 2 0 0 0 0 0 0 0 
 2 2 2 2 2 1 1 2 2 2 2 0 0 1 0 0 0 0 0 0 0 1 
 2 2 2 2 2 1 1 2 2 2 2 0 0 1 0 0 0 0 0 0 1 0 
 2 2 2 2 2 1 1 2 2 2 2 0 0 1 0 0 0 0 0 1 0 0 
 2 2 2 2 2 1 1 2 2 2 2 0 0 1 0 0 0 0 1 0 0 0 
 2 2 2 2 2 1 1 2 2 2 2 0 0 1 0 0 0 1 0 0 0 0 
 2 2 2 2 2 1 1 2 2 2 2 0 0 1 0 0 1 0 0 0 0 0 
 2 2 2 2 2 1 1 2 2 2 2 0 0 1 0 1 0 0 0 0 0 0 
 2 2 2 2 2 1 1 2 2 2 2 0 0 1 1 0 0 0 0 0 0 0 
 2 2 2 2 2 1 1 2 2 2 2 0 0 2 0 0 0 0 0 0 0 0 
 2 2 2 2 2 1 1 2 2 2 2 0 1 0 0 0 0 0 0 0 0 1 
 2 2 2 2 2 1 1 2 2 2 2 0 1 0 0 0 0 0 0 0 1 0 
 2 2 2 2 2 1 1 2 2 2 2 0 1 0 0 0 0 0 0 1 0 0 
 2 2 2 2 2 1 1 2 2 2 2 0 1 0 0 0 0 0 1 0 0 0 
 2 2 2 2 2 1 1 2 2 2 2 0 1 0 0 0 0 1 0 0 0 0 
 2 2 2 2 2 1 1 2 2 2 2 0 1 0 0 0 1 0 0 0 0 0 
 2 2 2 2 2 1 1 2 2 2 2 0 1 0 0 1 0 0 0 0 0 0 
 2 2 2 2 2 1 1 2 2 2 2 0 1 0 1 0 0 0 0 0 0 0 
 2 2 2 2 2 1 1 2 2 2 2 0 1 1 0 0 0 0 0 0 0 0 
 2 2 2 2 2 1 1 2 2 2 2 0 2 0 0 0 0 0 0 0 0 0 
 2 2 2 2 2 1 1 2 2 2 2 1 0 0 0 0 0 0 0 0 0 1 
 2 2 2 2 2 1 1 2 2 2 2 1 0 0 0 0 0 0 0 0 1 0 
 2 2 2 2 2 1 1 2 2 2 2 1 0 0 0 0 0 0 0 1 0 0 
 2 2 2 2 2 1 1 2 2 2 2 1 0 0 0 0 0 0 1 0 0 0 
 2 2 2 2 2 1 1 2 2 2 2 1 0 0 0 0 0 1 0 0 0 0 
 2 2 2 2 2 1 1 2 2 2 2 1 0 0 0 0 1 0 0 0 0 0 
 2 2 2 2 2 1 1 2 2 2 2 1 0 0 0 1 0 0 0 0 0 0 
 2 2 2 2 2 1 1 2 2 2 2 1 0 0 1 0 0 0 0 0 0 0 
 2 2 2 2 2 1 1 2 2 2 2 1 0 1 0 0 0 0 0 0 0 0 
 2 2 2 2 2 1 1 2 2 2 2 1 1 0 0 0 0 0 0 0 0 0 
 2 2 2 2 2 1 1 2 2 2 2 2 0 0 0 0 0 0 0 0 0 0 
 2 2 2 2 2 1 2 1 2 2 2 0 0 0 0 0 0 0 0 0 0 2 
 2 2 2 2 2 1 2 1 2 2 2 0 0 0 0 0 0 0 0 0 1 1 
 2 2 2 2 2 1 2 1 2 2 2 0 0 0 0 0 0 0 0 0 2 0 
 2 2 2 2 2 1 2 1 2 2 2 0 0 0 0 0 0 0 0 1 0 1 
 2 2 2 2 2 1 2 1 2 2 2 0 0 0 0 0 0 0 0 1 1 0 
 2 2 2 2 2 1 2 1 2 2 2 0 0 0 0 0 0 0 0 2 0 0 
 2 2 2 2 2 1 2 1 2 2 2 0 0 0 0 0 0 0 1 0 0 1 
 2 2 2 2 2 1 2 1 2 2 2 0 0 0 0 0 0 0 1 0 1 0 
 2 2 2 2 2 1 2 1 2 2 2 0 0 0 0 0 0 0 1 1 0 0 
 2 2 2 2 2 1 2 1 2 2 2 0 0 0 0 0 0 0 2 0 0 0 
 2 2 2 2 2 1 2 1 2 2 2 0 0 0 0 0 0 1 0 0 0 1 
 2 2 2 2 2 1 2 1 2 2 2 0 0 0 0 0 0 1 0 0 1 0 
 2 2 2 2 2 1 2 1 2 2 2 0 0 0 0 0 0 1 0 1 0 0 
 2 2 2 2 2 1 2 1 2 2 2 0 0 0 0 0 0 1 1 0 0 0 
 2 2 2 2 2 1 2 1 2 2 2 0 0 0 0 0 0 2 0 0 0 0 
 2 2 2 2 2 1 2 1 2 2 2 0 0 0 0 0 1 0 0 0 0 1 
 2 2 2 2 2 1 2 1 2 2 2 0 0 0 0 0 1 0 0 0 1 0 
 2 2 2 2 2 1 2 1 2 2 2 0 0 0 0 0 1 0 0 1 0 0 
 2 2 2 2 2 1 2 1 2 2 2 0 0 0 0 0 1 0 1 0 0 0 
 2 2 2 2 2 1 2 1 2 2 2 0 0 0 0 0 1 1 0 0 0 0 
 2 2 2 2 2 1 2 1 2 2 2 0 0 0 0 0 2 0 0 0 0 0 
 2 2 2 2 2 1 2 1 2 2 2 0 0 0 0 1 0 0 0 0 0 1 
 2 2 2 2 2 1 2 1 2 2 2 0 0 0 0 1 0 0 0 0 1 0 
 2 2 2 2 2 1 2 1 2 2 2 0 0 0 0 1 0 0 0 1 0 0 
 2 2 2 2 2 1 2 1 2 2 2 0 0 0 0 1 0 0 1 0 0 0 
 2 2 2 2 2 1 2 1 2 2 2 0 0 0 0 1 0 1 0 0 0 0 
 2 2 2 2 2 1 2 1 2 2 2 0 0 0 0 1 1 0 0 0 0 0 
 2 2 2 2 2 1 2 1 2 2 2 0 0 0 0 2 0 0 0 0 0 0 
 2 2 2 2 2 1 2 1 2 2 2 0 0 0 1 0 0 0 0 0 0 1 
 2 2 2 2 2 1 2 1 2 2 2 0 0 0 1 0 0 0 0 0 1 0 
 2 2 2 2 2 1 2 1 2 2 2 0 0 0 1 0 0 0 0 1 0 0 
 2 2 2 2 2 1 2 1 2 2 2 0 0 0 1 0 0 0 1 0 0 0 
 2 2 2 2 2 1 2 1 2 2 2 0 0 0 1 0 0 1 0 0 0 0 
 2 2 2 2 2 1 2 1 2 2 2 0 0 0 1 0 1 0 0 0 0 0 
 2 2 2 2 2 1 2 1 2 2 2 0 0 0 1 1 0 0 0 0 0 0 
 2 2 2 2 2 1 2 1 2 2 2 0 0 0 2 0 0 0 0 0 0 0 
 2 2 2 2 2 1 2 1 2 2 2 0 0 1 0 0 0 0 0 0 0 1 
 2 2 2 2 2 1 2 1 2 2 2 0 0 1 0 0 0 0 0 0 1 0 
 2 2 2 2 2 1 2 1 2 2 2 0 0 1 0 0 0 0 0 1 0 0 
 2 2 2 2 2 1 2 1 2 2 2 0 0 1 0 0 0 0 1 0 0 0 
 2 2 2 2 2 1 2 1 2 2 2 0 0 1 0 0 0 1 0 0 0 0 
 2 2 2 2 2 1 2 1 2 2 2 0 0 1 0 0 1 0 0 0 0 0 
 2 2 2 2 2 1 2 1 2 2 2 0 0 1 0 1 0 0 0 0 0 0 
 2 2 2 2 2 1 2 1 2 2 2 0 0 1 1 0 0 0 0 0 0 0 
 2 2 2 2 2 1 2 1 2 2 2 0 0 2 0 0 0 0 0 0 0 0 
 2 2 2 2 2 1 2 1 2 2 2 0 1 0 0 0 0 0 0 0 0 1 
 2 2 2 2 2 1 2 1 2 2 2 0 1 0 0 0 0 0 0 0 1 0 
 2 2 2 2 2 1 2 1 2 2 2 0 1 0 0 0 0 0 0 1 0 0 
 2 2 2 2 2 1 2 1 2 2 2 0 1 0 0 0 0 0 1 0 0 0 
 2 2 2 2 2 1 2 1 2 2 2 0 1 0 0 0 0 1 0 0 0 0 
 2 2 2 2 2 1 2 1 2 2 2 0 1 0 0 0 1 0 0 0 0 0 
 2 2 2 2 2 1 2 1 2 2 2 0 1 0 0 1 0 0 0 0 0 0 
 2 2 2 2 2 1 2 1 2 2 2 0 1 0 1 0 0 0 0 0 0 0 
 2 2 2 2 2 1 2 1 2 2 2 0 1 1 0 0 0 0 0 0 0 0 
 2 2 2 2 2 1 2 1 2 2 2 0 2 0 0 0 0 0 0 0 0 0 
 2 2 2 2 2 1 2 1 2 2 2 1 0 0 0 0 0 0 0 0 0 1 
 2 2 2 2 2 1 2 1 2 2 2 1 0 0 0 0 0 0 0 0 1 0 
 2 2 2 2 2 1 2 1 2 2 2 1 0 0 0 0 0 0 0 1 0 0 
 2 2 2 2 2 1 2 1 2 2 2 1 0 0 0 0 0 0 1 0 0 0 
 2 2 2 2 2 1 2 1 2 2 2 1 0 0 0 0 0 1 0 0 0 0 
 2 2 2 2 2 1 2 1 2 2 2 1 0 0 0 0 1 0 0 0 0 0 
 2 2 2 2 2 1 2 1 2 2 2 1 0 0 0 1 0 0 0 0 0 0 
 2 2 2 2 2 1 2 1 2 2 2 1 0 0 1 0 0 0 0 0 0 0 
 2 2 2 2 2 1 2 1 2 2 2 1 0 1 0 0 0 0 0 0 0 0 
 2 2 2 2 2 1 2 1 2 2 2 1 1 0 0 0 0 0 0 0 0 0 
 2 2 2 2 2 1 2 1 2 2 2 2 0 0 0 0 0 0 0 0 0 0 
 2 2 2 2 2 1 2 2 1 2 2 0 0 0 0 0 0 0 0 0 0 2 
 2 2 2 2 2 1 2 2 1 2 2 0 0 0 0 0 0 0 0 0 1 1 
 2 2 2 2 2 1 2 2 1 2 2 0 0 0 0 0 0 0 0 0 2 0 
 2 2 2 2 2 1 2 2 1 2 2 0 0 0 0 0 0 0 0 1 0 1 
 2 2 2 2 2 1 2 2 1 2 2 0 0 0 0 0 0 0 0 1 1 0 
 2 2 2 2 2 1 2 2 1 2 2 0 0 0 0 0 0 0 0 2 0 0 
 2 2 2 2 2 1 2 2 1 2 2 0 0 0 0 0 0 0 1 0 0 1 
 2 2 2 2 2 1 2 2 1 2 2 0 0 0 0 0 0 0 1 0 1 0 
 2 2 2 2 2 1 2 2 1 2 2 0 0 0 0 0 0 0 1 1 0 0 
 2 2 2 2 2 1 2 2 1 2 2 0 0 0 0 0 0 0 2 0 0 0 
 2 2 2 2 2 1 2 2 1 2 2 0 0 0 0 0 0 1 0 0 0 1 
 2 2 2 2 2 1 2 2 1 2 2 0 0 0 0 0 0 1 0 0 1 0 
 2 2 2 2 2 1 2 2 1 2 2 0 0 0 0 0 0 1 0 1 0 0 
 2 2 2 2 2 1 2 2 1 2 2 0 0 0 0 0 0 1 1 0 0 0 
 2 2 2 2 2 1 2 2 1 2 2 0 0 0 0 0 0 2 0 0 0 0 
 2 2 2 2 2 1 2 2 1 2 2 0 0 0 0 0 1 0 0 0 0 1 
 2 2 2 2 2 1 2 2 1 2 2 0 0 0 0 0 1 0 0 0 1 0 
 2 2 2 2 2 1 2 2 1 2 2 0 0 0 0 0 1 0 0 1 0 0 
 2 2 2 2 2 1 2 2 1 2 2 0 0 0 0 0 1 0 1 0 0 0 
 2 2 2 2 2 1 2 2 1 2 2 0 0 0 0 0 1 1 0 0 0 0 
 2 2 2 2 2 1 2 2 1 2 2 0 0 0 0 0 2 0 0 0 0 0 
 2 2 2 2 2 1 2 2 1 2 2 0 0 0 0 1 0 0 0 0 0 1 
 2 2 2 2 2 1 2 2 1 2 2 0 0 0 0 1 0 0 0 0 1 0 
 2 2 2 2 2 1 2 2 1 2 2 0 0 0 0 1 0 0 0 1 0 0 
 2 2 2 2 2 1 2 2 1 2 2 0 0 0 0 1 0 0 1 0 0 0 
 2 2 2 2 2 1 2 2 1 2 2 0 0 0 0 1 0 1 0 0 0 0 
 2 2 2 2 2 1 2 2 1 2 2 0 0 0 0 1 1 0 0 0 0 0 
 2 2 2 2 2 1 2 2 1 2 2 0 0 0 0 2 0 0 0 0 0 0 
 2 2 2 2 2 1 2 2 1 2 2 0 0 0 1 0 0 0 0 0 0 1 
 2 2 2 2 2 1 2 2 1 2 2 0 0 0 1 0 0 0 0 0 1 0 
 2 2 2 2 2 1 2 2 1 2 2 0 0 0 1 0 0 0 0 1 0 0 
 2 2 2 2 2 1 2 2 1 2 2 0 0 0 1 0 0 0 1 0 0 0 
 2 2 2 2 2 1 2 2 1 2 2 0 0 0 1 0 0 1 0 0 0 0 
 2 2 2 2 2 1 2 2 1 2 2 0 0 0 1 0 1 0 0 0 0 0 
 2 2 2 2 2 1 2 2 1 2 2 0 0 0 1 1 0 0 0 0 0 0 
 2 2 2 2 2 1 2 2 1 2 2 0 0 0 2 0 0 0 0 0 0 0 
 2 2 2 2 2 1 2 2 1 2 2 0 0 1 0 0 0 0 0 0 0 1 
 2 2 2 2 2 1 2 2 1 2 2 0 0 1 0 0 0 0 0 0 1 0 
 2 2 2 2 2 1 2 2 1 2 2 0 0 1 0 0 0 0 0 1 0 0 
 2 2 2 2 2 1 2 2 1 2 2 0 0 1 0 0 0 0 1 0 0 0 
 2 2 2 2 2 1 2 2 1 2 2 0 0 1 0 0 0 1 0 0 0 0 
 2 2 2 2 2 1 2 2 1 2 2 0 0 1 0 0 1 0 0 0 0 0 
 2 2 2 2 2 1 2 2 1 2 2 0 0 1 0 1 0 0 0 0 0 0 
 2 2 2 2 2 1 2 2 1 2 2 0 0 1 1 0 0 0 0 0 0 0 
 2 2 2 2 2 1 2 2 1 2 2 0 0 2 0 0 0 0 0 0 0 0 
 2 2 2 2 2 1 2 2 1 2 2 0 1 0 0 0 0 0 0 0 0 1 
 2 2 2 2 2 1 2 2 1 2 2 0 1 0 0 0 0 0 0 0 1 0 
 2 2 2 2 2 1 2 2 1 2 2 0 1 0 0 0 0 0 0 1 0 0 
 2 2 2 2 2 1 2 2 1 2 2 0 1 0 0 0 0 0 1 0 0 0 
 2 2 2 2 2 1 2 2 1 2 2 0 1 0 0 0 0 1 0 0 0 0 
 2 2 2 2 2 1 2 2 1 2 2 0 1 0 0 0 1 0 0 0 0 0 
 2 2 2 2 2 1 2 2 1 2 2 0 1 0 0 1 0 0 0 0 0 0 
 2 2 2 2 2 1 2 2 1 2 2 0 1 0 1 0 0 0 0 0 0 0 
 2 2 2 2 2 1 2 2 1 2 2 0 1 1 0 0 0 0 0 0 0 0 
 2 2 2 2 2 1 2 2 1 2 2 0 2 0 0 0 0 0 0 0 0 0 
 2 2 2 2 2 1 2 2 1 2 2 1 0 0 0 0 0 0 0 0 0 1 
 2 2 2 2 2 1 2 2 1 2 2 1 0 0 0 0 0 0 0 0 1 0 
 2 2 2 2 2 1 2 2 1 2 2 1 0 0 0 0 0 0 0 1 0 0 
 2 2 2 2 2 1 2 2 1 2 2 1 0 0 0 0 0 0 1 0 0 0 
 2 2 2 2 2 1 2 2 1 2 2 1 0 0 0 0 0 1 0 0 0 0 
 2 2 2 2 2 1 2 2 1 2 2 1 0 0 0 0 1 0 0 0 0 0 
 2 2 2 2 2 1 2 2 1 2 2 1 0 0 0 1 0 0 0 0 0 0 
 2 2 2 2 2 1 2 2 1 2 2 1 0 0 1 0 0 0 0 0 0 0 
 2 2 2 2 2 1 2 2 1 2 2 1 0 1 0 0 0 0 0 0 0 0 
 2 2 2 2 2 1 2 2 1 2 2 1 1 0 0 0 0 0 0 0 0 0 
 2 2 2 2 2 1 2 2 1 2 2 2 0 0 0 0 0 0 0 0 0 0 
 2 2 2 2 2 1 2 2 2 1 2 0 0 0 0 0 0 0 0 0 0 2 
 2 2 2 2 2 1 2 2 2 1 2 0 0 0 0 0 0 0 0 0 1 1 
 2 2 2 2 2 1 2 2 2 1 2 0 0 0 0 0 0 0 0 0 2 0 
 2 2 2 2 2 1 2 2 2 1 2 0 0 0 0 0 0 0 0 1 0 1 
 2 2 2 2 2 1 2 2 2 1 2 0 0 0 0 0 0 0 0 1 1 0 
 2 2 2 2 2 1 2 2 2 1 2 0 0 0 0 0 0 0 0 2 0 0 
 2 2 2 2 2 1 2 2 2 1 2 0 0 0 0 0 0 0 1 0 0 1 
 2 2 2 2 2 1 2 2 2 1 2 0 0 0 0 0 0 0 1 0 1 0 
 2 2 2 2 2 1 2 2 2 1 2 0 0 0 0 0 0 0 1 1 0 0 
 2 2 2 2 2 1 2 2 2 1 2 0 0 0 0 0 0 0 2 0 0 0 
 2 2 2 2 2 1 2 2 2 1 2 0 0 0 0 0 0 1 0 0 0 1 
 2 2 2 2 2 1 2 2 2 1 2 0 0 0 0 0 0 1 0 0 1 0 
 2 2 2 2 2 1 2 2 2 1 2 0 0 0 0 0 0 1 0 1 0 0 
 2 2 2 2 2 1 2 2 2 1 2 0 0 0 0 0 0 1 1 0 0 0 
 2 2 2 2 2 1 2 2 2 1 2 0 0 0 0 0 0 2 0 0 0 0 
 2 2 2 2 2 1 2 2 2 1 2 0 0 0 0 0 1 0 0 0 0 1 
 2 2 2 2 2 1 2 2 2 1 2 0 0 0 0 0 1 0 0 0 1 0 
 2 2 2 2 2 1 2 2 2 1 2 0 0 0 0 0 1 0 0 1 0 0 
 2 2 2 2 2 1 2 2 2 1 2 0 0 0 0 0 1 0 1 0 0 0 
 2 2 2 2 2 1 2 2 2 1 2 0 0 0 0 0 1 1 0 0 0 0 
 2 2 2 2 2 1 2 2 2 1 2 0 0 0 0 0 2 0 0 0 0 0 
 2 2 2 2 2 1 2 2 2 1 2 0 0 0 0 1 0 0 0 0 0 1 
 2 2 2 2 2 1 2 2 2 1 2 0 0 0 0 1 0 0 0 0 1 0 
 2 2 2 2 2 1 2 2 2 1 2 0 0 0 0 1 0 0 0 1 0 0 
 2 2 2 2 2 1 2 2 2 1 2 0 0 0 0 1 0 0 1 0 0 0 
 2 2 2 2 2 1 2 2 2 1 2 0 0 0 0 1 0 1 0 0 0 0 
 2 2 2 2 2 1 2 2 2 1 2 0 0 0 0 1 1 0 0 0 0 0 
 2 2 2 2 2 1 2 2 2 1 2 0 0 0 0 2 0 0 0 0 0 0 
 2 2 2 2 2 1 2 2 2 1 2 0 0 0 1 0 0 0 0 0 0 1 
 2 2 2 2 2 1 2 2 2 1 2 0 0 0 1 0 0 0 0 0 1 0 
 2 2 2 2 2 1 2 2 2 1 2 0 0 0 1 0 0 0 0 1 0 0 
 2 2 2 2 2 1 2 2 2 1 2 0 0 0 1 0 0 0 1 0 0 0 
 2 2 2 2 2 1 2 2 2 1 2 0 0 0 1 0 0 1 0 0 0 0 
 2 2 2 2 2 1 2 2 2 1 2 0 0 0 1 0 1 0 0 0 0 0 
 2 2 2 2 2 1 2 2 2 1 2 0 0 0 1 1 0 0 0 0 0 0 
 2 2 2 2 2 1 2 2 2 1 2 0 0 0 2 0 0 0 0 0 0 0 
 2 2 2 2 2 1 2 2 2 1 2 0 0 1 0 0 0 0 0 0 0 1 
 2 2 2 2 2 1 2 2 2 1 2 0 0 1 0 0 0 0 0 0 1 0 
 2 2 2 2 2 1 2 2 2 1 2 0 0 1 0 0 0 0 0 1 0 0 
 2 2 2 2 2 1 2 2 2 1 2 0 0 1 0 0 0 0 1 0 0 0 
 2 2 2 2 2 1 2 2 2 1 2 0 0 1 0 0 0 1 0 0 0 0 
 2 2 2 2 2 1 2 2 2 1 2 0 0 1 0 0 1 0 0 0 0 0 
 2 2 2 2 2 1 2 2 2 1 2 0 0 1 0 1 0 0 0 0 0 0 
 2 2 2 2 2 1 2 2 2 1 2 0 0 1 1 0 0 0 0 0 0 0 
 2 2 2 2 2 1 2 2 2 1 2 0 0 2 0 0 0 0 0 0 0 0 
 2 2 2 2 2 1 2 2 2 1 2 0 1 0 0 0 0 0 0 0 0 1 
 2 2 2 2 2 1 2 2 2 1 2 0 1 0 0 0 0 0 0 0 1 0 
 2 2 2 2 2 1 2 2 2 1 2 0 1 0 0 0 0 0 0 1 0 0 
 2 2 2 2 2 1 2 2 2 1 2 0 1 0 0 0 0 0 1 0 0 0 
 2 2 2 2 2 1 2 2 2 1 2 0 1 0 0 0 0 1 0 0 0 0 
 2 2 2 2 2 1 2 2 2 1 2 0 1 0 0 0 1 0 0 0 0 0 
 2 2 2 2 2 1 2 2 2 1 2 0 1 0 0 1 0 0 0 0 0 0 
 2 2 2 2 2 1 2 2 2 1 2 0 1 0 1 0 0 0 0 0 0 0 
 2 2 2 2 2 1 2 2 2 1 2 0 1 1 0 0 0 0 0 0 0 0 
 2 2 2 2 2 1 2 2 2 1 2 0 2 0 0 0 0 0 0 0 0 0 
 2 2 2 2 2 1 2 2 2 1 2 1 0 0 0 0 0 0 0 0 0 1 
 2 2 2 2 2 1 2 2 2 1 2 1 0 0 0 0 0 0 0 0 1 0 
 2 2 2 2 2 1 2 2 2 1 2 1 0 0 0 0 0 0 0 1 0 0 
 2 2 2 2 2 1 2 2 2 1 2 1 0 0 0 0 0 0 1 0 0 0 
 2 2 2 2 2 1 2 2 2 1 2 1 0 0 0 0 0 1 0 0 0 0 
 2 2 2 2 2 1 2 2 2 1 2 1 0 0 0 0 1 0 0 0 0 0 
 2 2 2 2 2 1 2 2 2 1 2 1 0 0 0 1 0 0 0 0 0 0 
 2 2 2 2 2 1 2 2 2 1 2 1 0 0 1 0 0 0 0 0 0 0 
 2 2 2 2 2 1 2 2 2 1 2 1 0 1 0 0 0 0 0 0 0 0 
 2 2 2 2 2 1 2 2 2 1 2 1 1 0 0 0 0 0 0 0 0 0 
 2 2 2 2 2 1 2 2 2 1 2 2 0 0 0 0 0 0 0 0 0 0 
 2 2 2 2 2 1 2 2 2 2 1 0 0 0 0 0 0 0 0 0 0 2 
 2 2 2 2 2 1 2 2 2 2 1 0 0 0 0 0 0 0 0 0 1 1 
 2 2 2 2 2 1 2 2 2 2 1 0 0 0 0 0 0 0 0 0 2 0 
 2 2 2 2 2 1 2 2 2 2 1 0 0 0 0 0 0 0 0 1 0 1 
 2 2 2 2 2 1 2 2 2 2 1 0 0 0 0 0 0 0 0 1 1 0 
 2 2 2 2 2 1 2 2 2 2 1 0 0 0 0 0 0 0 0 2 0 0 
 2 2 2 2 2 1 2 2 2 2 1 0 0 0 0 0 0 0 1 0 0 1 
 2 2 2 2 2 1 2 2 2 2 1 0 0 0 0 0 0 0 1 0 1 0 
 2 2 2 2 2 1 2 2 2 2 1 0 0 0 0 0 0 0 1 1 0 0 
 2 2 2 2 2 1 2 2 2 2 1 0 0 0 0 0 0 0 2 0 0 0 
 2 2 2 2 2 1 2 2 2 2 1 0 0 0 0 0 0 1 0 0 0 1 
 2 2 2 2 2 1 2 2 2 2 1 0 0 0 0 0 0 1 0 0 1 0 
 2 2 2 2 2 1 2 2 2 2 1 0 0 0 0 0 0 1 0 1 0 0 
 2 2 2 2 2 1 2 2 2 2 1 0 0 0 0 0 0 1 1 0 0 0 
 2 2 2 2 2 1 2 2 2 2 1 0 0 0 0 0 0 2 0 0 0 0 
 2 2 2 2 2 1 2 2 2 2 1 0 0 0 0 0 1 0 0 0 0 1 
 2 2 2 2 2 1 2 2 2 2 1 0 0 0 0 0 1 0 0 0 1 0 
 2 2 2 2 2 1 2 2 2 2 1 0 0 0 0 0 1 0 0 1 0 0 
 2 2 2 2 2 1 2 2 2 2 1 0 0 0 0 0 1 0 1 0 0 0 
 2 2 2 2 2 1 2 2 2 2 1 0 0 0 0 0 1 1 0 0 0 0 
 2 2 2 2 2 1 2 2 2 2 1 0 0 0 0 0 2 0 0 0 0 0 
 2 2 2 2 2 1 2 2 2 2 1 0 0 0 0 1 0 0 0 0 0 1 
 2 2 2 2 2 1 2 2 2 2 1 0 0 0 0 1 0 0 0 0 1 0 
 2 2 2 2 2 1 2 2 2 2 1 0 0 0 0 1 0 0 0 1 0 0 
 2 2 2 2 2 1 2 2 2 2 1 0 0 0 0 1 0 0 1 0 0 0 
 2 2 2 2 2 1 2 2 2 2 1 0 0 0 0 1 0 1 0 0 0 0 
 2 2 2 2 2 1 2 2 2 2 1 0 0 0 0 1 1 0 0 0 0 0 
 2 2 2 2 2 1 2 2 2 2 1 0 0 0 0 2 0 0 0 0 0 0 
 2 2 2 2 2 1 2 2 2 2 1 0 0 0 1 0 0 0 0 0 0 1 
 2 2 2 2 2 1 2 2 2 2 1 0 0 0 1 0 0 0 0 0 1 0 
 2 2 2 2 2 1 2 2 2 2 1 0 0 0 1 0 0 0 0 1 0 0 
 2 2 2 2 2 1 2 2 2 2 1 0 0 0 1 0 0 0 1 0 0 0 
 2 2 2 2 2 1 2 2 2 2 1 0 0 0 1 0 0 1 0 0 0 0 
 2 2 2 2 2 1 2 2 2 2 1 0 0 0 1 0 1 0 0 0 0 0 
 2 2 2 2 2 1 2 2 2 2 1 0 0 0 1 1 0 0 0 0 0 0 
 2 2 2 2 2 1 2 2 2 2 1 0 0 0 2 0 0 0 0 0 0 0 
 2 2 2 2 2 1 2 2 2 2 1 0 0 1 0 0 0 0 0 0 0 1 
 2 2 2 2 2 1 2 2 2 2 1 0 0 1 0 0 0 0 0 0 1 0 
 2 2 2 2 2 1 2 2 2 2 1 0 0 1 0 0 0 0 0 1 0 0 
 2 2 2 2 2 1 2 2 2 2 1 0 0 1 0 0 0 0 1 0 0 0 
 2 2 2 2 2 1 2 2 2 2 1 0 0 1 0 0 0 1 0 0 0 0 
 2 2 2 2 2 1 2 2 2 2 1 0 0 1 0 0 1 0 0 0 0 0 
 2 2 2 2 2 1 2 2 2 2 1 0 0 1 0 1 0 0 0 0 0 0 
 2 2 2 2 2 1 2 2 2 2 1 0 0 1 1 0 0 0 0 0 0 0 
 2 2 2 2 2 1 2 2 2 2 1 0 0 2 0 0 0 0 0 0 0 0 
 2 2 2 2 2 1 2 2 2 2 1 0 1 0 0 0 0 0 0 0 0 1 
 2 2 2 2 2 1 2 2 2 2 1 0 1 0 0 0 0 0 0 0 1 0 
 2 2 2 2 2 1 2 2 2 2 1 0 1 0 0 0 0 0 0 1 0 0 
 2 2 2 2 2 1 2 2 2 2 1 0 1 0 0 0 0 0 1 0 0 0 
 2 2 2 2 2 1 2 2 2 2 1 0 1 0 0 0 0 1 0 0 0 0 
 2 2 2 2 2 1 2 2 2 2 1 0 1 0 0 0 1 0 0 0 0 0 
 2 2 2 2 2 1 2 2 2 2 1 0 1 0 0 1 0 0 0 0 0 0 
 2 2 2 2 2 1 2 2 2 2 1 0 1 0 1 0 0 0 0 0 0 0 
 2 2 2 2 2 1 2 2 2 2 1 0 1 1 0 0 0 0 0 0 0 0 
 2 2 2 2 2 1 2 2 2 2 1 0 2 0 0 0 0 0 0 0 0 0 
 2 2 2 2 2 1 2 2 2 2 1 1 0 0 0 0 0 0 0 0 0 1 
 2 2 2 2 2 1 2 2 2 2 1 1 0 0 0 0 0 0 0 0 1 0 
 2 2 2 2 2 1 2 2 2 2 1 1 0 0 0 0 0 0 0 1 0 0 
 2 2 2 2 2 1 2 2 2 2 1 1 0 0 0 0 0 0 1 0 0 0 
 2 2 2 2 2 1 2 2 2 2 1 1 0 0 0 0 0 1 0 0 0 0 
 2 2 2 2 2 1 2 2 2 2 1 1 0 0 0 0 1 0 0 0 0 0 
 2 2 2 2 2 1 2 2 2 2 1 1 0 0 0 1 0 0 0 0 0 0 
 2 2 2 2 2 1 2 2 2 2 1 1 0 0 1 0 0 0 0 0 0 0 
 2 2 2 2 2 1 2 2 2 2 1 1 0 1 0 0 0 0 0 0 0 0 
 2 2 2 2 2 1 2 2 2 2 1 1 1 0 0 0 0 0 0 0 0 0 
 2 2 2 2 2 1 2 2 2 2 1 2 0 0 0 0 0 0 0 0 0 0 
 2 2 2 2 2 2 0 2 2 2 2 0 0 0 0 0 0 0 0 0 0 2 
 2 2 2 2 2 2 0 2 2 2 2 0 0 0 0 0 0 0 0 0 1 1 
 2 2 2 2 2 2 0 2 2 2 2 0 0 0 0 0 0 0 0 0 2 0 
 2 2 2 2 2 2 0 2 2 2 2 0 0 0 0 0 0 0 0 1 0 1 
 2 2 2 2 2 2 0 2 2 2 2 0 0 0 0 0 0 0 0 1 1 0 
 2 2 2 2 2 2 0 2 2 2 2 0 0 0 0 0 0 0 0 2 0 0 
 2 2 2 2 2 2 0 2 2 2 2 0 0 0 0 0 0 0 1 0 0 1 
 2 2 2 2 2 2 0 2 2 2 2 0 0 0 0 0 0 0 1 0 1 0 
 2 2 2 2 2 2 0 2 2 2 2 0 0 0 0 0 0 0 1 1 0 0 
 2 2 2 2 2 2 0 2 2 2 2 0 0 0 0 0 0 0 2 0 0 0 
 2 2 2 2 2 2 0 2 2 2 2 0 0 0 0 0 0 1 0 0 0 1 
 2 2 2 2 2 2 0 2 2 2 2 0 0 0 0 0 0 1 0 0 1 0 
 2 2 2 2 2 2 0 2 2 2 2 0 0 0 0 0 0 1 0 1 0 0 
 2 2 2 2 2 2 0 2 2 2 2 0 0 0 0 0 0 1 1 0 0 0 
 2 2 2 2 2 2 0 2 2 2 2 0 0 0 0 0 0 2 0 0 0 0 
 2 2 2 2 2 2 0 2 2 2 2 0 0 0 0 0 1 0 0 0 0 1 
 2 2 2 2 2 2 0 2 2 2 2 0 0 0 0 0 1 0 0 0 1 0 
 2 2 2 2 2 2 0 2 2 2 2 0 0 0 0 0 1 0 0 1 0 0 
 2 2 2 2 2 2 0 2 2 2 2 0 0 0 0 0 1 0 1 0 0 0 
 2 2 2 2 2 2 0 2 2 2 2 0 0 0 0 0 1 1 0 0 0 0 
 2 2 2 2 2 2 0 2 2 2 2 0 0 0 0 0 2 0 0 0 0 0 
 2 2 2 2 2 2 0 2 2 2 2 0 0 0 0 1 0 0 0 0 0 1 
 2 2 2 2 2 2 0 2 2 2 2 0 0 0 0 1 0 0 0 0 1 0 
 2 2 2 2 2 2 0 2 2 2 2 0 0 0 0 1 0 0 0 1 0 0 
 2 2 2 2 2 2 0 2 2 2 2 0 0 0 0 1 0 0 1 0 0 0 
 2 2 2 2 2 2 0 2 2 2 2 0 0 0 0 1 0 1 0 0 0 0 
 2 2 2 2 2 2 0 2 2 2 2 0 0 0 0 1 1 0 0 0 0 0 
 2 2 2 2 2 2 0 2 2 2 2 0 0 0 0 2 0 0 0 0 0 0 
 2 2 2 2 2 2 0 2 2 2 2 0 0 0 1 0 0 0 0 0 0 1 
 2 2 2 2 2 2 0 2 2 2 2 0 0 0 1 0 0 0 0 0 1 0 
 2 2 2 2 2 2 0 2 2 2 2 0 0 0 1 0 0 0 0 1 0 0 
 2 2 2 2 2 2 0 2 2 2 2 0 0 0 1 0 0 0 1 0 0 0 
 2 2 2 2 2 2 0 2 2 2 2 0 0 0 1 0 0 1 0 0 0 0 
 2 2 2 2 2 2 0 2 2 2 2 0 0 0 1 0 1 0 0 0 0 0 
 2 2 2 2 2 2 0 2 2 2 2 0 0 0 1 1 0 0 0 0 0 0 
 2 2 2 2 2 2 0 2 2 2 2 0 0 0 2 0 0 0 0 0 0 0 
 2 2 2 2 2 2 0 2 2 2 2 0 0 1 0 0 0 0 0 0 0 1 
 2 2 2 2 2 2 0 2 2 2 2 0 0 1 0 0 0 0 0 0 1 0 
 2 2 2 2 2 2 0 2 2 2 2 0 0 1 0 0 0 0 0 1 0 0 
 2 2 2 2 2 2 0 2 2 2 2 0 0 1 0 0 0 0 1 0 0 0 
 2 2 2 2 2 2 0 2 2 2 2 0 0 1 0 0 0 1 0 0 0 0 
 2 2 2 2 2 2 0 2 2 2 2 0 0 1 0 0 1 0 0 0 0 0 
 2 2 2 2 2 2 0 2 2 2 2 0 0 1 0 1 0 0 0 0 0 0 
 2 2 2 2 2 2 0 2 2 2 2 0 0 1 1 0 0 0 0 0 0 0 
 2 2 2 2 2 2 0 2 2 2 2 0 0 2 0 0 0 0 0 0 0 0 
 2 2 2 2 2 2 0 2 2 2 2 0 1 0 0 0 0 0 0 0 0 1 
 2 2 2 2 2 2 0 2 2 2 2 0 1 0 0 0 0 0 0 0 1 0 
 2 2 2 2 2 2 0 2 2 2 2 0 1 0 0 0 0 0 0 1 0 0 
 2 2 2 2 2 2 0 2 2 2 2 0 1 0 0 0 0 0 1 0 0 0 
 2 2 2 2 2 2 0 2 2 2 2 0 1 0 0 0 0 1 0 0 0 0 
 2 2 2 2 2 2 0 2 2 2 2 0 1 0 0 0 1 0 0 0 0 0 
 2 2 2 2 2 2 0 2 2 2 2 0 1 0 0 1 0 0 0 0 0 0 
 2 2 2 2 2 2 0 2 2 2 2 0 1 0 1 0 0 0 0 0 0 0 
 2 2 2 2 2 2 0 2 2 2 2 0 1 1 0 0 0 0 0 0 0 0 
 2 2 2 2 2 2 0 2 2 2 2 0 2 0 0 0 0 0 0 0 0 0 
 2 2 2 2 2 2 0 2 2 2 2 1 0 0 0 0 0 0 0 0 0 1 
 2 2 2 2 2 2 0 2 2 2 2 1 0 0 0 0 0 0 0 0 1 0 
 2 2 2 2 2 2 0 2 2 2 2 1 0 0 0 0 0 0 0 1 0 0 
 2 2 2 2 2 2 0 2 2 2 2 1 0 0 0 0 0 0 1 0 0 0 
 2 2 2 2 2 2 0 2 2 2 2 1 0 0 0 0 0 1 0 0 0 0 
 2 2 2 2 2 2 0 2 2 2 2 1 0 0 0 0 1 0 0 0 0 0 
 2 2 2 2 2 2 0 2 2 2 2 1 0 0 0 1 0 0 0 0 0 0 
 2 2 2 2 2 2 0 2 2 2 2 1 0 0 1 0 0 0 0 0 0 0 
 2 2 2 2 2 2 0 2 2 2 2 1 0 1 0 0 0 0 0 0 0 0 
 2 2 2 2 2 2 0 2 2 2 2 1 1 0 0 0 0 0 0 0 0 0 
 2 2 2 2 2 2 0 2 2 2 2 2 0 0 0 0 0 0 0 0 0 0 
 2 2 2 2 2 2 1 1 2 2 2 0 0 0 0 0 0 0 0 0 0 2 
 2 2 2 2 2 2 1 1 2 2 2 0 0 0 0 0 0 0 0 0 1 1 
 2 2 2 2 2 2 1 1 2 2 2 0 0 0 0 0 0 0 0 0 2 0 
 2 2 2 2 2 2 1 1 2 2 2 0 0 0 0 0 0 0 0 1 0 1 
 2 2 2 2 2 2 1 1 2 2 2 0 0 0 0 0 0 0 0 1 1 0 
 2 2 2 2 2 2 1 1 2 2 2 0 0 0 0 0 0 0 0 2 0 0 
 2 2 2 2 2 2 1 1 2 2 2 0 0 0 0 0 0 0 1 0 0 1 
 2 2 2 2 2 2 1 1 2 2 2 0 0 0 0 0 0 0 1 0 1 0 
 2 2 2 2 2 2 1 1 2 2 2 0 0 0 0 0 0 0 1 1 0 0 
 2 2 2 2 2 2 1 1 2 2 2 0 0 0 0 0 0 0 2 0 0 0 
 2 2 2 2 2 2 1 1 2 2 2 0 0 0 0 0 0 1 0 0 0 1 
 2 2 2 2 2 2 1 1 2 2 2 0 0 0 0 0 0 1 0 0 1 0 
 2 2 2 2 2 2 1 1 2 2 2 0 0 0 0 0 0 1 0 1 0 0 
 2 2 2 2 2 2 1 1 2 2 2 0 0 0 0 0 0 1 1 0 0 0 
 2 2 2 2 2 2 1 1 2 2 2 0 0 0 0 0 0 2 0 0 0 0 
 2 2 2 2 2 2 1 1 2 2 2 0 0 0 0 0 1 0 0 0 0 1 
 2 2 2 2 2 2 1 1 2 2 2 0 0 0 0 0 1 0 0 0 1 0 
 2 2 2 2 2 2 1 1 2 2 2 0 0 0 0 0 1 0 0 1 0 0 
 2 2 2 2 2 2 1 1 2 2 2 0 0 0 0 0 1 0 1 0 0 0 
 2 2 2 2 2 2 1 1 2 2 2 0 0 0 0 0 1 1 0 0 0 0 
 2 2 2 2 2 2 1 1 2 2 2 0 0 0 0 0 2 0 0 0 0 0 
 2 2 2 2 2 2 1 1 2 2 2 0 0 0 0 1 0 0 0 0 0 1 
 2 2 2 2 2 2 1 1 2 2 2 0 0 0 0 1 0 0 0 0 1 0 
 2 2 2 2 2 2 1 1 2 2 2 0 0 0 0 1 0 0 0 1 0 0 
 2 2 2 2 2 2 1 1 2 2 2 0 0 0 0 1 0 0 1 0 0 0 
 2 2 2 2 2 2 1 1 2 2 2 0 0 0 0 1 0 1 0 0 0 0 
 2 2 2 2 2 2 1 1 2 2 2 0 0 0 0 1 1 0 0 0 0 0 
 2 2 2 2 2 2 1 1 2 2 2 0 0 0 0 2 0 0 0 0 0 0 
 2 2 2 2 2 2 1 1 2 2 2 0 0 0 1 0 0 0 0 0 0 1 
 2 2 2 2 2 2 1 1 2 2 2 0 0 0 1 0 0 0 0 0 1 0 
 2 2 2 2 2 2 1 1 2 2 2 0 0 0 1 0 0 0 0 1 0 0 
 2 2 2 2 2 2 1 1 2 2 2 0 0 0 1 0 0 0 1 0 0 0 
 2 2 2 2 2 2 1 1 2 2 2 0 0 0 1 0 0 1 0 0 0 0 
 2 2 2 2 2 2 1 1 2 2 2 0 0 0 1 0 1 0 0 0 0 0 
 2 2 2 2 2 2 1 1 2 2 2 0 0 0 1 1 0 0 0 0 0 0 
 2 2 2 2 2 2 1 1 2 2 2 0 0 0 2 0 0 0 0 0 0 0 
 2 2 2 2 2 2 1 1 2 2 2 0 0 1 0 0 0 0 0 0 0 1 
 2 2 2 2 2 2 1 1 2 2 2 0 0 1 0 0 0 0 0 0 1 0 
 2 2 2 2 2 2 1 1 2 2 2 0 0 1 0 0 0 0 0 1 0 0 
 2 2 2 2 2 2 1 1 2 2 2 0 0 1 0 0 0 0 1 0 0 0 
 2 2 2 2 2 2 1 1 2 2 2 0 0 1 0 0 0 1 0 0 0 0 
 2 2 2 2 2 2 1 1 2 2 2 0 0 1 0 0 1 0 0 0 0 0 
 2 2 2 2 2 2 1 1 2 2 2 0 0 1 0 1 0 0 0 0 0 0 
 2 2 2 2 2 2 1 1 2 2 2 0 0 1 1 0 0 0 0 0 0 0 
 2 2 2 2 2 2 1 1 2 2 2 0 0 2 0 0 0 0 0 0 0 0 
 2 2 2 2 2 2 1 1 2 2 2 0 1 0 0 0 0 0 0 0 0 1 
 2 2 2 2 2 2 1 1 2 2 2 0 1 0 0 0 0 0 0 0 1 0 
 2 2 2 2 2 2 1 1 2 2 2 0 1 0 0 0 0 0 0 1 0 0 
 2 2 2 2 2 2 1 1 2 2 2 0 1 0 0 0 0 0 1 0 0 0 
 2 2 2 2 2 2 1 1 2 2 2 0 1 0 0 0 0 1 0 0 0 0 
 2 2 2 2 2 2 1 1 2 2 2 0 1 0 0 0 1 0 0 0 0 0 
 2 2 2 2 2 2 1 1 2 2 2 0 1 0 0 1 0 0 0 0 0 0 
 2 2 2 2 2 2 1 1 2 2 2 0 1 0 1 0 0 0 0 0 0 0 
 2 2 2 2 2 2 1 1 2 2 2 0 1 1 0 0 0 0 0 0 0 0 
 2 2 2 2 2 2 1 1 2 2 2 0 2 0 0 0 0 0 0 0 0 0 
 2 2 2 2 2 2 1 1 2 2 2 1 0 0 0 0 0 0 0 0 0 1 
 2 2 2 2 2 2 1 1 2 2 2 1 0 0 0 0 0 0 0 0 1 0 
 2 2 2 2 2 2 1 1 2 2 2 1 0 0 0 0 0 0 0 1 0 0 
 2 2 2 2 2 2 1 1 2 2 2 1 0 0 0 0 0 0 1 0 0 0 
 2 2 2 2 2 2 1 1 2 2 2 1 0 0 0 0 0 1 0 0 0 0 
 2 2 2 2 2 2 1 1 2 2 2 1 0 0 0 0 1 0 0 0 0 0 
 2 2 2 2 2 2 1 1 2 2 2 1 0 0 0 1 0 0 0 0 0 0 
 2 2 2 2 2 2 1 1 2 2 2 1 0 0 1 0 0 0 0 0 0 0 
 2 2 2 2 2 2 1 1 2 2 2 1 0 1 0 0 0 0 0 0 0 0 
 2 2 2 2 2 2 1 1 2 2 2 1 1 0 0 0 0 0 0 0 0 0 
 2 2 2 2 2 2 1 1 2 2 2 2 0 0 0 0 0 0 0 0 0 0 
 2 2 2 2 2 2 1 2 1 2 2 0 0 0 0 0 0 0 0 0 0 2 
 2 2 2 2 2 2 1 2 1 2 2 0 0 0 0 0 0 0 0 0 1 1 
 2 2 2 2 2 2 1 2 1 2 2 0 0 0 0 0 0 0 0 0 2 0 
 2 2 2 2 2 2 1 2 1 2 2 0 0 0 0 0 0 0 0 1 0 1 
 2 2 2 2 2 2 1 2 1 2 2 0 0 0 0 0 0 0 0 1 1 0 
 2 2 2 2 2 2 1 2 1 2 2 0 0 0 0 0 0 0 0 2 0 0 
 2 2 2 2 2 2 1 2 1 2 2 0 0 0 0 0 0 0 1 0 0 1 
 2 2 2 2 2 2 1 2 1 2 2 0 0 0 0 0 0 0 1 0 1 0 
 2 2 2 2 2 2 1 2 1 2 2 0 0 0 0 0 0 0 1 1 0 0 
 2 2 2 2 2 2 1 2 1 2 2 0 0 0 0 0 0 0 2 0 0 0 
 2 2 2 2 2 2 1 2 1 2 2 0 0 0 0 0 0 1 0 0 0 1 
 2 2 2 2 2 2 1 2 1 2 2 0 0 0 0 0 0 1 0 0 1 0 
 2 2 2 2 2 2 1 2 1 2 2 0 0 0 0 0 0 1 0 1 0 0 
 2 2 2 2 2 2 1 2 1 2 2 0 0 0 0 0 0 1 1 0 0 0 
 2 2 2 2 2 2 1 2 1 2 2 0 0 0 0 0 0 2 0 0 0 0 
 2 2 2 2 2 2 1 2 1 2 2 0 0 0 0 0 1 0 0 0 0 1 
 2 2 2 2 2 2 1 2 1 2 2 0 0 0 0 0 1 0 0 0 1 0 
 2 2 2 2 2 2 1 2 1 2 2 0 0 0 0 0 1 0 0 1 0 0 
 2 2 2 2 2 2 1 2 1 2 2 0 0 0 0 0 1 0 1 0 0 0 
 2 2 2 2 2 2 1 2 1 2 2 0 0 0 0 0 1 1 0 0 0 0 
 2 2 2 2 2 2 1 2 1 2 2 0 0 0 0 0 2 0 0 0 0 0 
 2 2 2 2 2 2 1 2 1 2 2 0 0 0 0 1 0 0 0 0 0 1 
 2 2 2 2 2 2 1 2 1 2 2 0 0 0 0 1 0 0 0 0 1 0 
 2 2 2 2 2 2 1 2 1 2 2 0 0 0 0 1 0 0 0 1 0 0 
 2 2 2 2 2 2 1 2 1 2 2 0 0 0 0 1 0 0 1 0 0 0 
 2 2 2 2 2 2 1 2 1 2 2 0 0 0 0 1 0 1 0 0 0 0 
 2 2 2 2 2 2 1 2 1 2 2 0 0 0 0 1 1 0 0 0 0 0 
 2 2 2 2 2 2 1 2 1 2 2 0 0 0 0 2 0 0 0 0 0 0 
 2 2 2 2 2 2 1 2 1 2 2 0 0 0 1 0 0 0 0 0 0 1 
 2 2 2 2 2 2 1 2 1 2 2 0 0 0 1 0 0 0 0 0 1 0 
 2 2 2 2 2 2 1 2 1 2 2 0 0 0 1 0 0 0 0 1 0 0 
 2 2 2 2 2 2 1 2 1 2 2 0 0 0 1 0 0 0 1 0 0 0 
 2 2 2 2 2 2 1 2 1 2 2 0 0 0 1 0 0 1 0 0 0 0 
 2 2 2 2 2 2 1 2 1 2 2 0 0 0 1 0 1 0 0 0 0 0 
 2 2 2 2 2 2 1 2 1 2 2 0 0 0 1 1 0 0 0 0 0 0 
 2 2 2 2 2 2 1 2 1 2 2 0 0 0 2 0 0 0 0 0 0 0 
 2 2 2 2 2 2 1 2 1 2 2 0 0 1 0 0 0 0 0 0 0 1 
 2 2 2 2 2 2 1 2 1 2 2 0 0 1 0 0 0 0 0 0 1 0 
 2 2 2 2 2 2 1 2 1 2 2 0 0 1 0 0 0 0 0 1 0 0 
 2 2 2 2 2 2 1 2 1 2 2 0 0 1 0 0 0 0 1 0 0 0 
 2 2 2 2 2 2 1 2 1 2 2 0 0 1 0 0 0 1 0 0 0 0 
 2 2 2 2 2 2 1 2 1 2 2 0 0 1 0 0 1 0 0 0 0 0 
 2 2 2 2 2 2 1 2 1 2 2 0 0 1 0 1 0 0 0 0 0 0 
 2 2 2 2 2 2 1 2 1 2 2 0 0 1 1 0 0 0 0 0 0 0 
 2 2 2 2 2 2 1 2 1 2 2 0 0 2 0 0 0 0 0 0 0 0 
 2 2 2 2 2 2 1 2 1 2 2 0 1 0 0 0 0 0 0 0 0 1 
 2 2 2 2 2 2 1 2 1 2 2 0 1 0 0 0 0 0 0 0 1 0 
 2 2 2 2 2 2 1 2 1 2 2 0 1 0 0 0 0 0 0 1 0 0 
 2 2 2 2 2 2 1 2 1 2 2 0 1 0 0 0 0 0 1 0 0 0 
 2 2 2 2 2 2 1 2 1 2 2 0 1 0 0 0 0 1 0 0 0 0 
 2 2 2 2 2 2 1 2 1 2 2 0 1 0 0 0 1 0 0 0 0 0 
 2 2 2 2 2 2 1 2 1 2 2 0 1 0 0 1 0 0 0 0 0 0 
 2 2 2 2 2 2 1 2 1 2 2 0 1 0 1 0 0 0 0 0 0 0 
 2 2 2 2 2 2 1 2 1 2 2 0 1 1 0 0 0 0 0 0 0 0 
 2 2 2 2 2 2 1 2 1 2 2 0 2 0 0 0 0 0 0 0 0 0 
 2 2 2 2 2 2 1 2 1 2 2 1 0 0 0 0 0 0 0 0 0 1 
 2 2 2 2 2 2 1 2 1 2 2 1 0 0 0 0 0 0 0 0 1 0 
 2 2 2 2 2 2 1 2 1 2 2 1 0 0 0 0 0 0 0 1 0 0 
 2 2 2 2 2 2 1 2 1 2 2 1 0 0 0 0 0 0 1 0 0 0 
 2 2 2 2 2 2 1 2 1 2 2 1 0 0 0 0 0 1 0 0 0 0 
 2 2 2 2 2 2 1 2 1 2 2 1 0 0 0 0 1 0 0 0 0 0 
 2 2 2 2 2 2 1 2 1 2 2 1 0 0 0 1 0 0 0 0 0 0 
 2 2 2 2 2 2 1 2 1 2 2 1 0 0 1 0 0 0 0 0 0 0 
 2 2 2 2 2 2 1 2 1 2 2 1 0 1 0 0 0 0 0 0 0 0 
 2 2 2 2 2 2 1 2 1 2 2 1 1 0 0 0 0 0 0 0 0 0 
 2 2 2 2 2 2 1 2 1 2 2 2 0 0 0 0 0 0 0 0 0 0 
 2 2 2 2 2 2 1 2 2 1 2 0 0 0 0 0 0 0 0 0 0 2 
 2 2 2 2 2 2 1 2 2 1 2 0 0 0 0 0 0 0 0 0 1 1 
 2 2 2 2 2 2 1 2 2 1 2 0 0 0 0 0 0 0 0 0 2 0 
 2 2 2 2 2 2 1 2 2 1 2 0 0 0 0 0 0 0 0 1 0 1 
 2 2 2 2 2 2 1 2 2 1 2 0 0 0 0 0 0 0 0 1 1 0 
 2 2 2 2 2 2 1 2 2 1 2 0 0 0 0 0 0 0 0 2 0 0 
 2 2 2 2 2 2 1 2 2 1 2 0 0 0 0 0 0 0 1 0 0 1 
 2 2 2 2 2 2 1 2 2 1 2 0 0 0 0 0 0 0 1 0 1 0 
 2 2 2 2 2 2 1 2 2 1 2 0 0 0 0 0 0 0 1 1 0 0 
 2 2 2 2 2 2 1 2 2 1 2 0 0 0 0 0 0 0 2 0 0 0 
 2 2 2 2 2 2 1 2 2 1 2 0 0 0 0 0 0 1 0 0 0 1 
 2 2 2 2 2 2 1 2 2 1 2 0 0 0 0 0 0 1 0 0 1 0 
 2 2 2 2 2 2 1 2 2 1 2 0 0 0 0 0 0 1 0 1 0 0 
 2 2 2 2 2 2 1 2 2 1 2 0 0 0 0 0 0 1 1 0 0 0 
 2 2 2 2 2 2 1 2 2 1 2 0 0 0 0 0 0 2 0 0 0 0 
 2 2 2 2 2 2 1 2 2 1 2 0 0 0 0 0 1 0 0 0 0 1 
 2 2 2 2 2 2 1 2 2 1 2 0 0 0 0 0 1 0 0 0 1 0 
 2 2 2 2 2 2 1 2 2 1 2 0 0 0 0 0 1 0 0 1 0 0 
 2 2 2 2 2 2 1 2 2 1 2 0 0 0 0 0 1 0 1 0 0 0 
 2 2 2 2 2 2 1 2 2 1 2 0 0 0 0 0 1 1 0 0 0 0 
 2 2 2 2 2 2 1 2 2 1 2 0 0 0 0 0 2 0 0 0 0 0 
 2 2 2 2 2 2 1 2 2 1 2 0 0 0 0 1 0 0 0 0 0 1 
 2 2 2 2 2 2 1 2 2 1 2 0 0 0 0 1 0 0 0 0 1 0 
 2 2 2 2 2 2 1 2 2 1 2 0 0 0 0 1 0 0 0 1 0 0 
 2 2 2 2 2 2 1 2 2 1 2 0 0 0 0 1 0 0 1 0 0 0 
 2 2 2 2 2 2 1 2 2 1 2 0 0 0 0 1 0 1 0 0 0 0 
 2 2 2 2 2 2 1 2 2 1 2 0 0 0 0 1 1 0 0 0 0 0 
 2 2 2 2 2 2 1 2 2 1 2 0 0 0 0 2 0 0 0 0 0 0 
 2 2 2 2 2 2 1 2 2 1 2 0 0 0 1 0 0 0 0 0 0 1 
 2 2 2 2 2 2 1 2 2 1 2 0 0 0 1 0 0 0 0 0 1 0 
 2 2 2 2 2 2 1 2 2 1 2 0 0 0 1 0 0 0 0 1 0 0 
 2 2 2 2 2 2 1 2 2 1 2 0 0 0 1 0 0 0 1 0 0 0 
 2 2 2 2 2 2 1 2 2 1 2 0 0 0 1 0 0 1 0 0 0 0 
 2 2 2 2 2 2 1 2 2 1 2 0 0 0 1 0 1 0 0 0 0 0 
 2 2 2 2 2 2 1 2 2 1 2 0 0 0 1 1 0 0 0 0 0 0 
 2 2 2 2 2 2 1 2 2 1 2 0 0 0 2 0 0 0 0 0 0 0 
 2 2 2 2 2 2 1 2 2 1 2 0 0 1 0 0 0 0 0 0 0 1 
 2 2 2 2 2 2 1 2 2 1 2 0 0 1 0 0 0 0 0 0 1 0 
 2 2 2 2 2 2 1 2 2 1 2 0 0 1 0 0 0 0 0 1 0 0 
 2 2 2 2 2 2 1 2 2 1 2 0 0 1 0 0 0 0 1 0 0 0 
 2 2 2 2 2 2 1 2 2 1 2 0 0 1 0 0 0 1 0 0 0 0 
 2 2 2 2 2 2 1 2 2 1 2 0 0 1 0 0 1 0 0 0 0 0 
 2 2 2 2 2 2 1 2 2 1 2 0 0 1 0 1 0 0 0 0 0 0 
 2 2 2 2 2 2 1 2 2 1 2 0 0 1 1 0 0 0 0 0 0 0 
 2 2 2 2 2 2 1 2 2 1 2 0 0 2 0 0 0 0 0 0 0 0 
 2 2 2 2 2 2 1 2 2 1 2 0 1 0 0 0 0 0 0 0 0 1 
 2 2 2 2 2 2 1 2 2 1 2 0 1 0 0 0 0 0 0 0 1 0 
 2 2 2 2 2 2 1 2 2 1 2 0 1 0 0 0 0 0 0 1 0 0 
 2 2 2 2 2 2 1 2 2 1 2 0 1 0 0 0 0 0 1 0 0 0 
 2 2 2 2 2 2 1 2 2 1 2 0 1 0 0 0 0 1 0 0 0 0 
 2 2 2 2 2 2 1 2 2 1 2 0 1 0 0 0 1 0 0 0 0 0 
 2 2 2 2 2 2 1 2 2 1 2 0 1 0 0 1 0 0 0 0 0 0 
 2 2 2 2 2 2 1 2 2 1 2 0 1 0 1 0 0 0 0 0 0 0 
 2 2 2 2 2 2 1 2 2 1 2 0 1 1 0 0 0 0 0 0 0 0 
 2 2 2 2 2 2 1 2 2 1 2 0 2 0 0 0 0 0 0 0 0 0 
 2 2 2 2 2 2 1 2 2 1 2 1 0 0 0 0 0 0 0 0 0 1 
 2 2 2 2 2 2 1 2 2 1 2 1 0 0 0 0 0 0 0 0 1 0 
 2 2 2 2 2 2 1 2 2 1 2 1 0 0 0 0 0 0 0 1 0 0 
 2 2 2 2 2 2 1 2 2 1 2 1 0 0 0 0 0 0 1 0 0 0 
 2 2 2 2 2 2 1 2 2 1 2 1 0 0 0 0 0 1 0 0 0 0 
 2 2 2 2 2 2 1 2 2 1 2 1 0 0 0 0 1 0 0 0 0 0 
 2 2 2 2 2 2 1 2 2 1 2 1 0 0 0 1 0 0 0 0 0 0 
 2 2 2 2 2 2 1 2 2 1 2 1 0 0 1 0 0 0 0 0 0 0 
 2 2 2 2 2 2 1 2 2 1 2 1 0 1 0 0 0 0 0 0 0 0 
 2 2 2 2 2 2 1 2 2 1 2 1 1 0 0 0 0 0 0 0 0 0 
 2 2 2 2 2 2 1 2 2 1 2 2 0 0 0 0 0 0 0 0 0 0 
 2 2 2 2 2 2 1 2 2 2 1 0 0 0 0 0 0 0 0 0 0 2 
 2 2 2 2 2 2 1 2 2 2 1 0 0 0 0 0 0 0 0 0 1 1 
 2 2 2 2 2 2 1 2 2 2 1 0 0 0 0 0 0 0 0 0 2 0 
 2 2 2 2 2 2 1 2 2 2 1 0 0 0 0 0 0 0 0 1 0 1 
 2 2 2 2 2 2 1 2 2 2 1 0 0 0 0 0 0 0 0 1 1 0 
 2 2 2 2 2 2 1 2 2 2 1 0 0 0 0 0 0 0 0 2 0 0 
 2 2 2 2 2 2 1 2 2 2 1 0 0 0 0 0 0 0 1 0 0 1 
 2 2 2 2 2 2 1 2 2 2 1 0 0 0 0 0 0 0 1 0 1 0 
 2 2 2 2 2 2 1 2 2 2 1 0 0 0 0 0 0 0 1 1 0 0 
 2 2 2 2 2 2 1 2 2 2 1 0 0 0 0 0 0 0 2 0 0 0 
 2 2 2 2 2 2 1 2 2 2 1 0 0 0 0 0 0 1 0 0 0 1 
 2 2 2 2 2 2 1 2 2 2 1 0 0 0 0 0 0 1 0 0 1 0 
 2 2 2 2 2 2 1 2 2 2 1 0 0 0 0 0 0 1 0 1 0 0 
 2 2 2 2 2 2 1 2 2 2 1 0 0 0 0 0 0 1 1 0 0 0 
 2 2 2 2 2 2 1 2 2 2 1 0 0 0 0 0 0 2 0 0 0 0 
 2 2 2 2 2 2 1 2 2 2 1 0 0 0 0 0 1 0 0 0 0 1 
 2 2 2 2 2 2 1 2 2 2 1 0 0 0 0 0 1 0 0 0 1 0 
 2 2 2 2 2 2 1 2 2 2 1 0 0 0 0 0 1 0 0 1 0 0 
 2 2 2 2 2 2 1 2 2 2 1 0 0 0 0 0 1 0 1 0 0 0 
 2 2 2 2 2 2 1 2 2 2 1 0 0 0 0 0 1 1 0 0 0 0 
 2 2 2 2 2 2 1 2 2 2 1 0 0 0 0 0 2 0 0 0 0 0 
 2 2 2 2 2 2 1 2 2 2 1 0 0 0 0 1 0 0 0 0 0 1 
 2 2 2 2 2 2 1 2 2 2 1 0 0 0 0 1 0 0 0 0 1 0 
 2 2 2 2 2 2 1 2 2 2 1 0 0 0 0 1 0 0 0 1 0 0 
 2 2 2 2 2 2 1 2 2 2 1 0 0 0 0 1 0 0 1 0 0 0 
 2 2 2 2 2 2 1 2 2 2 1 0 0 0 0 1 0 1 0 0 0 0 
 2 2 2 2 2 2 1 2 2 2 1 0 0 0 0 1 1 0 0 0 0 0 
 2 2 2 2 2 2 1 2 2 2 1 0 0 0 0 2 0 0 0 0 0 0 
 2 2 2 2 2 2 1 2 2 2 1 0 0 0 1 0 0 0 0 0 0 1 
 2 2 2 2 2 2 1 2 2 2 1 0 0 0 1 0 0 0 0 0 1 0 
 2 2 2 2 2 2 1 2 2 2 1 0 0 0 1 0 0 0 0 1 0 0 
 2 2 2 2 2 2 1 2 2 2 1 0 0 0 1 0 0 0 1 0 0 0 
 2 2 2 2 2 2 1 2 2 2 1 0 0 0 1 0 0 1 0 0 0 0 
 2 2 2 2 2 2 1 2 2 2 1 0 0 0 1 0 1 0 0 0 0 0 
 2 2 2 2 2 2 1 2 2 2 1 0 0 0 1 1 0 0 0 0 0 0 
 2 2 2 2 2 2 1 2 2 2 1 0 0 0 2 0 0 0 0 0 0 0 
 2 2 2 2 2 2 1 2 2 2 1 0 0 1 0 0 0 0 0 0 0 1 
 2 2 2 2 2 2 1 2 2 2 1 0 0 1 0 0 0 0 0 0 1 0 
 2 2 2 2 2 2 1 2 2 2 1 0 0 1 0 0 0 0 0 1 0 0 
 2 2 2 2 2 2 1 2 2 2 1 0 0 1 0 0 0 0 1 0 0 0 
 2 2 2 2 2 2 1 2 2 2 1 0 0 1 0 0 0 1 0 0 0 0 
 2 2 2 2 2 2 1 2 2 2 1 0 0 1 0 0 1 0 0 0 0 0 
 2 2 2 2 2 2 1 2 2 2 1 0 0 1 0 1 0 0 0 0 0 0 
 2 2 2 2 2 2 1 2 2 2 1 0 0 1 1 0 0 0 0 0 0 0 
 2 2 2 2 2 2 1 2 2 2 1 0 0 2 0 0 0 0 0 0 0 0 
 2 2 2 2 2 2 1 2 2 2 1 0 1 0 0 0 0 0 0 0 0 1 
 2 2 2 2 2 2 1 2 2 2 1 0 1 0 0 0 0 0 0 0 1 0 
 2 2 2 2 2 2 1 2 2 2 1 0 1 0 0 0 0 0 0 1 0 0 
 2 2 2 2 2 2 1 2 2 2 1 0 1 0 0 0 0 0 1 0 0 0 
 2 2 2 2 2 2 1 2 2 2 1 0 1 0 0 0 0 1 0 0 0 0 
 2 2 2 2 2 2 1 2 2 2 1 0 1 0 0 0 1 0 0 0 0 0 
 2 2 2 2 2 2 1 2 2 2 1 0 1 0 0 1 0 0 0 0 0 0 
 2 2 2 2 2 2 1 2 2 2 1 0 1 0 1 0 0 0 0 0 0 0 
 2 2 2 2 2 2 1 2 2 2 1 0 1 1 0 0 0 0 0 0 0 0 
 2 2 2 2 2 2 1 2 2 2 1 0 2 0 0 0 0 0 0 0 0 0 
 2 2 2 2 2 2 1 2 2 2 1 1 0 0 0 0 0 0 0 0 0 1 
 2 2 2 2 2 2 1 2 2 2 1 1 0 0 0 0 0 0 0 0 1 0 
 2 2 2 2 2 2 1 2 2 2 1 1 0 0 0 0 0 0 0 1 0 0 
 2 2 2 2 2 2 1 2 2 2 1 1 0 0 0 0 0 0 1 0 0 0 
 2 2 2 2 2 2 1 2 2 2 1 1 0 0 0 0 0 1 0 0 0 0 
 2 2 2 2 2 2 1 2 2 2 1 1 0 0 0 0 1 0 0 0 0 0 
 2 2 2 2 2 2 1 2 2 2 1 1 0 0 0 1 0 0 0 0 0 0 
 2 2 2 2 2 2 1 2 2 2 1 1 0 0 1 0 0 0 0 0 0 0 
 2 2 2 2 2 2 1 2 2 2 1 1 0 1 0 0 0 0 0 0 0 0 
 2 2 2 2 2 2 1 2 2 2 1 1 1 0 0 0 0 0 0 0 0 0 
 2 2 2 2 2 2 1 2 2 2 1 2 0 0 0 0 0 0 0 0 0 0 
 2 2 2 2 2 2 2 0 2 2 2 0 0 0 0 0 0 0 0 0 0 2 
 2 2 2 2 2 2 2 0 2 2 2 0 0 0 0 0 0 0 0 0 1 1 
 2 2 2 2 2 2 2 0 2 2 2 0 0 0 0 0 0 0 0 0 2 0 
 2 2 2 2 2 2 2 0 2 2 2 0 0 0 0 0 0 0 0 1 0 1 
 2 2 2 2 2 2 2 0 2 2 2 0 0 0 0 0 0 0 0 1 1 0 
 2 2 2 2 2 2 2 0 2 2 2 0 0 0 0 0 0 0 0 2 0 0 
 2 2 2 2 2 2 2 0 2 2 2 0 0 0 0 0 0 0 1 0 0 1 
 2 2 2 2 2 2 2 0 2 2 2 0 0 0 0 0 0 0 1 0 1 0 
 2 2 2 2 2 2 2 0 2 2 2 0 0 0 0 0 0 0 1 1 0 0 
 2 2 2 2 2 2 2 0 2 2 2 0 0 0 0 0 0 0 2 0 0 0 
 2 2 2 2 2 2 2 0 2 2 2 0 0 0 0 0 0 1 0 0 0 1 
 2 2 2 2 2 2 2 0 2 2 2 0 0 0 0 0 0 1 0 0 1 0 
 2 2 2 2 2 2 2 0 2 2 2 0 0 0 0 0 0 1 0 1 0 0 
 2 2 2 2 2 2 2 0 2 2 2 0 0 0 0 0 0 1 1 0 0 0 
 2 2 2 2 2 2 2 0 2 2 2 0 0 0 0 0 0 2 0 0 0 0 
 2 2 2 2 2 2 2 0 2 2 2 0 0 0 0 0 1 0 0 0 0 1 
 2 2 2 2 2 2 2 0 2 2 2 0 0 0 0 0 1 0 0 0 1 0 
 2 2 2 2 2 2 2 0 2 2 2 0 0 0 0 0 1 0 0 1 0 0 
 2 2 2 2 2 2 2 0 2 2 2 0 0 0 0 0 1 0 1 0 0 0 
 2 2 2 2 2 2 2 0 2 2 2 0 0 0 0 0 1 1 0 0 0 0 
 2 2 2 2 2 2 2 0 2 2 2 0 0 0 0 0 2 0 0 0 0 0 
 2 2 2 2 2 2 2 0 2 2 2 0 0 0 0 1 0 0 0 0 0 1 
 2 2 2 2 2 2 2 0 2 2 2 0 0 0 0 1 0 0 0 0 1 0 
 2 2 2 2 2 2 2 0 2 2 2 0 0 0 0 1 0 0 0 1 0 0 
 2 2 2 2 2 2 2 0 2 2 2 0 0 0 0 1 0 0 1 0 0 0 
 2 2 2 2 2 2 2 0 2 2 2 0 0 0 0 1 0 1 0 0 0 0 
 2 2 2 2 2 2 2 0 2 2 2 0 0 0 0 1 1 0 0 0 0 0 
 2 2 2 2 2 2 2 0 2 2 2 0 0 0 0 2 0 0 0 0 0 0 
 2 2 2 2 2 2 2 0 2 2 2 0 0 0 1 0 0 0 0 0 0 1 
 2 2 2 2 2 2 2 0 2 2 2 0 0 0 1 0 0 0 0 0 1 0 
 2 2 2 2 2 2 2 0 2 2 2 0 0 0 1 0 0 0 0 1 0 0 
 2 2 2 2 2 2 2 0 2 2 2 0 0 0 1 0 0 0 1 0 0 0 
 2 2 2 2 2 2 2 0 2 2 2 0 0 0 1 0 0 1 0 0 0 0 
 2 2 2 2 2 2 2 0 2 2 2 0 0 0 1 0 1 0 0 0 0 0 
 2 2 2 2 2 2 2 0 2 2 2 0 0 0 1 1 0 0 0 0 0 0 
 2 2 2 2 2 2 2 0 2 2 2 0 0 0 2 0 0 0 0 0 0 0 
 2 2 2 2 2 2 2 0 2 2 2 0 0 1 0 0 0 0 0 0 0 1 
 2 2 2 2 2 2 2 0 2 2 2 0 0 1 0 0 0 0 0 0 1 0 
 2 2 2 2 2 2 2 0 2 2 2 0 0 1 0 0 0 0 0 1 0 0 
 2 2 2 2 2 2 2 0 2 2 2 0 0 1 0 0 0 0 1 0 0 0 
 2 2 2 2 2 2 2 0 2 2 2 0 0 1 0 0 0 1 0 0 0 0 
 2 2 2 2 2 2 2 0 2 2 2 0 0 1 0 0 1 0 0 0 0 0 
 2 2 2 2 2 2 2 0 2 2 2 0 0 1 0 1 0 0 0 0 0 0 
 2 2 2 2 2 2 2 0 2 2 2 0 0 1 1 0 0 0 0 0 0 0 
 2 2 2 2 2 2 2 0 2 2 2 0 0 2 0 0 0 0 0 0 0 0 
 2 2 2 2 2 2 2 0 2 2 2 0 1 0 0 0 0 0 0 0 0 1 
 2 2 2 2 2 2 2 0 2 2 2 0 1 0 0 0 0 0 0 0 1 0 
 2 2 2 2 2 2 2 0 2 2 2 0 1 0 0 0 0 0 0 1 0 0 
 2 2 2 2 2 2 2 0 2 2 2 0 1 0 0 0 0 0 1 0 0 0 
 2 2 2 2 2 2 2 0 2 2 2 0 1 0 0 0 0 1 0 0 0 0 
 2 2 2 2 2 2 2 0 2 2 2 0 1 0 0 0 1 0 0 0 0 0 
 2 2 2 2 2 2 2 0 2 2 2 0 1 0 0 1 0 0 0 0 0 0 
 2 2 2 2 2 2 2 0 2 2 2 0 1 0 1 0 0 0 0 0 0 0 
 2 2 2 2 2 2 2 0 2 2 2 0 1 1 0 0 0 0 0 0 0 0 
 2 2 2 2 2 2 2 0 2 2 2 0 2 0 0 0 0 0 0 0 0 0 
 2 2 2 2 2 2 2 0 2 2 2 1 0 0 0 0 0 0 0 0 0 1 
 2 2 2 2 2 2 2 0 2 2 2 1 0 0 0 0 0 0 0 0 1 0 
 2 2 2 2 2 2 2 0 2 2 2 1 0 0 0 0 0 0 0 1 0 0 
 2 2 2 2 2 2 2 0 2 2 2 1 0 0 0 0 0 0 1 0 0 0 
 2 2 2 2 2 2 2 0 2 2 2 1 0 0 0 0 0 1 0 0 0 0 
 2 2 2 2 2 2 2 0 2 2 2 1 0 0 0 0 1 0 0 0 0 0 
 2 2 2 2 2 2 2 0 2 2 2 1 0 0 0 1 0 0 0 0 0 0 
 2 2 2 2 2 2 2 0 2 2 2 1 0 0 1 0 0 0 0 0 0 0 
 2 2 2 2 2 2 2 0 2 2 2 1 0 1 0 0 0 0 0 0 0 0 
 2 2 2 2 2 2 2 0 2 2 2 1 1 0 0 0 0 0 0 0 0 0 
 2 2 2 2 2 2 2 0 2 2 2 2 0 0 0 0 0 0 0 0 0 0 
 2 2 2 2 2 2 2 1 1 2 2 0 0 0 0 0 0 0 0 0 0 2 
 2 2 2 2 2 2 2 1 1 2 2 0 0 0 0 0 0 0 0 0 1 1 
 2 2 2 2 2 2 2 1 1 2 2 0 0 0 0 0 0 0 0 0 2 0 
 2 2 2 2 2 2 2 1 1 2 2 0 0 0 0 0 0 0 0 1 0 1 
 2 2 2 2 2 2 2 1 1 2 2 0 0 0 0 0 0 0 0 1 1 0 
 2 2 2 2 2 2 2 1 1 2 2 0 0 0 0 0 0 0 0 2 0 0 
 2 2 2 2 2 2 2 1 1 2 2 0 0 0 0 0 0 0 1 0 0 1 
 2 2 2 2 2 2 2 1 1 2 2 0 0 0 0 0 0 0 1 0 1 0 
 2 2 2 2 2 2 2 1 1 2 2 0 0 0 0 0 0 0 1 1 0 0 
 2 2 2 2 2 2 2 1 1 2 2 0 0 0 0 0 0 0 2 0 0 0 
 2 2 2 2 2 2 2 1 1 2 2 0 0 0 0 0 0 1 0 0 0 1 
 2 2 2 2 2 2 2 1 1 2 2 0 0 0 0 0 0 1 0 0 1 0 
 2 2 2 2 2 2 2 1 1 2 2 0 0 0 0 0 0 1 0 1 0 0 
 2 2 2 2 2 2 2 1 1 2 2 0 0 0 0 0 0 1 1 0 0 0 
 2 2 2 2 2 2 2 1 1 2 2 0 0 0 0 0 0 2 0 0 0 0 
 2 2 2 2 2 2 2 1 1 2 2 0 0 0 0 0 1 0 0 0 0 1 
 2 2 2 2 2 2 2 1 1 2 2 0 0 0 0 0 1 0 0 0 1 0 
 2 2 2 2 2 2 2 1 1 2 2 0 0 0 0 0 1 0 0 1 0 0 
 2 2 2 2 2 2 2 1 1 2 2 0 0 0 0 0 1 0 1 0 0 0 
 2 2 2 2 2 2 2 1 1 2 2 0 0 0 0 0 1 1 0 0 0 0 
 2 2 2 2 2 2 2 1 1 2 2 0 0 0 0 0 2 0 0 0 0 0 
 2 2 2 2 2 2 2 1 1 2 2 0 0 0 0 1 0 0 0 0 0 1 
 2 2 2 2 2 2 2 1 1 2 2 0 0 0 0 1 0 0 0 0 1 0 
 2 2 2 2 2 2 2 1 1 2 2 0 0 0 0 1 0 0 0 1 0 0 
 2 2 2 2 2 2 2 1 1 2 2 0 0 0 0 1 0 0 1 0 0 0 
 2 2 2 2 2 2 2 1 1 2 2 0 0 0 0 1 0 1 0 0 0 0 
 2 2 2 2 2 2 2 1 1 2 2 0 0 0 0 1 1 0 0 0 0 0 
 2 2 2 2 2 2 2 1 1 2 2 0 0 0 0 2 0 0 0 0 0 0 
 2 2 2 2 2 2 2 1 1 2 2 0 0 0 1 0 0 0 0 0 0 1 
 2 2 2 2 2 2 2 1 1 2 2 0 0 0 1 0 0 0 0 0 1 0 
 2 2 2 2 2 2 2 1 1 2 2 0 0 0 1 0 0 0 0 1 0 0 
 2 2 2 2 2 2 2 1 1 2 2 0 0 0 1 0 0 0 1 0 0 0 
 2 2 2 2 2 2 2 1 1 2 2 0 0 0 1 0 0 1 0 0 0 0 
 2 2 2 2 2 2 2 1 1 2 2 0 0 0 1 0 1 0 0 0 0 0 
 2 2 2 2 2 2 2 1 1 2 2 0 0 0 1 1 0 0 0 0 0 0 
 2 2 2 2 2 2 2 1 1 2 2 0 0 0 2 0 0 0 0 0 0 0 
 2 2 2 2 2 2 2 1 1 2 2 0 0 1 0 0 0 0 0 0 0 1 
 2 2 2 2 2 2 2 1 1 2 2 0 0 1 0 0 0 0 0 0 1 0 
 2 2 2 2 2 2 2 1 1 2 2 0 0 1 0 0 0 0 0 1 0 0 
 2 2 2 2 2 2 2 1 1 2 2 0 0 1 0 0 0 0 1 0 0 0 
 2 2 2 2 2 2 2 1 1 2 2 0 0 1 0 0 0 1 0 0 0 0 
 2 2 2 2 2 2 2 1 1 2 2 0 0 1 0 0 1 0 0 0 0 0 
 2 2 2 2 2 2 2 1 1 2 2 0 0 1 0 1 0 0 0 0 0 0 
 2 2 2 2 2 2 2 1 1 2 2 0 0 1 1 0 0 0 0 0 0 0 
 2 2 2 2 2 2 2 1 1 2 2 0 0 2 0 0 0 0 0 0 0 0 
 2 2 2 2 2 2 2 1 1 2 2 0 1 0 0 0 0 0 0 0 0 1 
 2 2 2 2 2 2 2 1 1 2 2 0 1 0 0 0 0 0 0 0 1 0 
 2 2 2 2 2 2 2 1 1 2 2 0 1 0 0 0 0 0 0 1 0 0 
 2 2 2 2 2 2 2 1 1 2 2 0 1 0 0 0 0 0 1 0 0 0 
 2 2 2 2 2 2 2 1 1 2 2 0 1 0 0 0 0 1 0 0 0 0 
 2 2 2 2 2 2 2 1 1 2 2 0 1 0 0 0 1 0 0 0 0 0 
 2 2 2 2 2 2 2 1 1 2 2 0 1 0 0 1 0 0 0 0 0 0 
 2 2 2 2 2 2 2 1 1 2 2 0 1 0 1 0 0 0 0 0 0 0 
 2 2 2 2 2 2 2 1 1 2 2 0 1 1 0 0 0 0 0 0 0 0 
 2 2 2 2 2 2 2 1 1 2 2 0 2 0 0 0 0 0 0 0 0 0 
 2 2 2 2 2 2 2 1 1 2 2 1 0 0 0 0 0 0 0 0 0 1 
 2 2 2 2 2 2 2 1 1 2 2 1 0 0 0 0 0 0 0 0 1 0 
 2 2 2 2 2 2 2 1 1 2 2 1 0 0 0 0 0 0 0 1 0 0 
 2 2 2 2 2 2 2 1 1 2 2 1 0 0 0 0 0 0 1 0 0 0 
 2 2 2 2 2 2 2 1 1 2 2 1 0 0 0 0 0 1 0 0 0 0 
 2 2 2 2 2 2 2 1 1 2 2 1 0 0 0 0 1 0 0 0 0 0 
 2 2 2 2 2 2 2 1 1 2 2 1 0 0 0 1 0 0 0 0 0 0 
 2 2 2 2 2 2 2 1 1 2 2 1 0 0 1 0 0 0 0 0 0 0 
 2 2 2 2 2 2 2 1 1 2 2 1 0 1 0 0 0 0 0 0 0 0 
 2 2 2 2 2 2 2 1 1 2 2 1 1 0 0 0 0 0 0 0 0 0 
 2 2 2 2 2 2 2 1 1 2 2 2 0 0 0 0 0 0 0 0 0 0 
 2 2 2 2 2 2 2 1 2 1 2 0 0 0 0 0 0 0 0 0 0 2 
 2 2 2 2 2 2 2 1 2 1 2 0 0 0 0 0 0 0 0 0 1 1 
 2 2 2 2 2 2 2 1 2 1 2 0 0 0 0 0 0 0 0 0 2 0 
 2 2 2 2 2 2 2 1 2 1 2 0 0 0 0 0 0 0 0 1 0 1 
 2 2 2 2 2 2 2 1 2 1 2 0 0 0 0 0 0 0 0 1 1 0 
 2 2 2 2 2 2 2 1 2 1 2 0 0 0 0 0 0 0 0 2 0 0 
 2 2 2 2 2 2 2 1 2 1 2 0 0 0 0 0 0 0 1 0 0 1 
 2 2 2 2 2 2 2 1 2 1 2 0 0 0 0 0 0 0 1 0 1 0 
 2 2 2 2 2 2 2 1 2 1 2 0 0 0 0 0 0 0 1 1 0 0 
 2 2 2 2 2 2 2 1 2 1 2 0 0 0 0 0 0 0 2 0 0 0 
 2 2 2 2 2 2 2 1 2 1 2 0 0 0 0 0 0 1 0 0 0 1 
 2 2 2 2 2 2 2 1 2 1 2 0 0 0 0 0 0 1 0 0 1 0 
 2 2 2 2 2 2 2 1 2 1 2 0 0 0 0 0 0 1 0 1 0 0 
 2 2 2 2 2 2 2 1 2 1 2 0 0 0 0 0 0 1 1 0 0 0 
 2 2 2 2 2 2 2 1 2 1 2 0 0 0 0 0 0 2 0 0 0 0 
 2 2 2 2 2 2 2 1 2 1 2 0 0 0 0 0 1 0 0 0 0 1 
 2 2 2 2 2 2 2 1 2 1 2 0 0 0 0 0 1 0 0 0 1 0 
 2 2 2 2 2 2 2 1 2 1 2 0 0 0 0 0 1 0 0 1 0 0 
 2 2 2 2 2 2 2 1 2 1 2 0 0 0 0 0 1 0 1 0 0 0 
 2 2 2 2 2 2 2 1 2 1 2 0 0 0 0 0 1 1 0 0 0 0 
 2 2 2 2 2 2 2 1 2 1 2 0 0 0 0 0 2 0 0 0 0 0 
 2 2 2 2 2 2 2 1 2 1 2 0 0 0 0 1 0 0 0 0 0 1 
 2 2 2 2 2 2 2 1 2 1 2 0 0 0 0 1 0 0 0 0 1 0 
 2 2 2 2 2 2 2 1 2 1 2 0 0 0 0 1 0 0 0 1 0 0 
 2 2 2 2 2 2 2 1 2 1 2 0 0 0 0 1 0 0 1 0 0 0 
 2 2 2 2 2 2 2 1 2 1 2 0 0 0 0 1 0 1 0 0 0 0 
 2 2 2 2 2 2 2 1 2 1 2 0 0 0 0 1 1 0 0 0 0 0 
 2 2 2 2 2 2 2 1 2 1 2 0 0 0 0 2 0 0 0 0 0 0 
 2 2 2 2 2 2 2 1 2 1 2 0 0 0 1 0 0 0 0 0 0 1 
 2 2 2 2 2 2 2 1 2 1 2 0 0 0 1 0 0 0 0 0 1 0 
 2 2 2 2 2 2 2 1 2 1 2 0 0 0 1 0 0 0 0 1 0 0 
 2 2 2 2 2 2 2 1 2 1 2 0 0 0 1 0 0 0 1 0 0 0 
 2 2 2 2 2 2 2 1 2 1 2 0 0 0 1 0 0 1 0 0 0 0 
 2 2 2 2 2 2 2 1 2 1 2 0 0 0 1 0 1 0 0 0 0 0 
 2 2 2 2 2 2 2 1 2 1 2 0 0 0 1 1 0 0 0 0 0 0 
 2 2 2 2 2 2 2 1 2 1 2 0 0 0 2 0 0 0 0 0 0 0 
 2 2 2 2 2 2 2 1 2 1 2 0 0 1 0 0 0 0 0 0 0 1 
 2 2 2 2 2 2 2 1 2 1 2 0 0 1 0 0 0 0 0 0 1 0 
 2 2 2 2 2 2 2 1 2 1 2 0 0 1 0 0 0 0 0 1 0 0 
 2 2 2 2 2 2 2 1 2 1 2 0 0 1 0 0 0 0 1 0 0 0 
 2 2 2 2 2 2 2 1 2 1 2 0 0 1 0 0 0 1 0 0 0 0 
 2 2 2 2 2 2 2 1 2 1 2 0 0 1 0 0 1 0 0 0 0 0 
 2 2 2 2 2 2 2 1 2 1 2 0 0 1 0 1 0 0 0 0 0 0 
 2 2 2 2 2 2 2 1 2 1 2 0 0 1 1 0 0 0 0 0 0 0 
 2 2 2 2 2 2 2 1 2 1 2 0 0 2 0 0 0 0 0 0 0 0 
 2 2 2 2 2 2 2 1 2 1 2 0 1 0 0 0 0 0 0 0 0 1 
 2 2 2 2 2 2 2 1 2 1 2 0 1 0 0 0 0 0 0 0 1 0 
 2 2 2 2 2 2 2 1 2 1 2 0 1 0 0 0 0 0 0 1 0 0 
 2 2 2 2 2 2 2 1 2 1 2 0 1 0 0 0 0 0 1 0 0 0 
 2 2 2 2 2 2 2 1 2 1 2 0 1 0 0 0 0 1 0 0 0 0 
 2 2 2 2 2 2 2 1 2 1 2 0 1 0 0 0 1 0 0 0 0 0 
 2 2 2 2 2 2 2 1 2 1 2 0 1 0 0 1 0 0 0 0 0 0 
 2 2 2 2 2 2 2 1 2 1 2 0 1 0 1 0 0 0 0 0 0 0 
 2 2 2 2 2 2 2 1 2 1 2 0 1 1 0 0 0 0 0 0 0 0 
 2 2 2 2 2 2 2 1 2 1 2 0 2 0 0 0 0 0 0 0 0 0 
 2 2 2 2 2 2 2 1 2 1 2 1 0 0 0 0 0 0 0 0 0 1 
 2 2 2 2 2 2 2 1 2 1 2 1 0 0 0 0 0 0 0 0 1 0 
 2 2 2 2 2 2 2 1 2 1 2 1 0 0 0 0 0 0 0 1 0 0 
 2 2 2 2 2 2 2 1 2 1 2 1 0 0 0 0 0 0 1 0 0 0 
 2 2 2 2 2 2 2 1 2 1 2 1 0 0 0 0 0 1 0 0 0 0 
 2 2 2 2 2 2 2 1 2 1 2 1 0 0 0 0 1 0 0 0 0 0 
 2 2 2 2 2 2 2 1 2 1 2 1 0 0 0 1 0 0 0 0 0 0 
 2 2 2 2 2 2 2 1 2 1 2 1 0 0 1 0 0 0 0 0 0 0 
 2 2 2 2 2 2 2 1 2 1 2 1 0 1 0 0 0 0 0 0 0 0 
 2 2 2 2 2 2 2 1 2 1 2 1 1 0 0 0 0 0 0 0 0 0 
 2 2 2 2 2 2 2 1 2 1 2 2 0 0 0 0 0 0 0 0 0 0 
 2 2 2 2 2 2 2 1 2 2 1 0 0 0 0 0 0 0 0 0 0 2 
 2 2 2 2 2 2 2 1 2 2 1 0 0 0 0 0 0 0 0 0 1 1 
 2 2 2 2 2 2 2 1 2 2 1 0 0 0 0 0 0 0 0 0 2 0 
 2 2 2 2 2 2 2 1 2 2 1 0 0 0 0 0 0 0 0 1 0 1 
 2 2 2 2 2 2 2 1 2 2 1 0 0 0 0 0 0 0 0 1 1 0 
 2 2 2 2 2 2 2 1 2 2 1 0 0 0 0 0 0 0 0 2 0 0 
 2 2 2 2 2 2 2 1 2 2 1 0 0 0 0 0 0 0 1 0 0 1 
 2 2 2 2 2 2 2 1 2 2 1 0 0 0 0 0 0 0 1 0 1 0 
 2 2 2 2 2 2 2 1 2 2 1 0 0 0 0 0 0 0 1 1 0 0 
 2 2 2 2 2 2 2 1 2 2 1 0 0 0 0 0 0 0 2 0 0 0 
 2 2 2 2 2 2 2 1 2 2 1 0 0 0 0 0 0 1 0 0 0 1 
 2 2 2 2 2 2 2 1 2 2 1 0 0 0 0 0 0 1 0 0 1 0 
 2 2 2 2 2 2 2 1 2 2 1 0 0 0 0 0 0 1 0 1 0 0 
 2 2 2 2 2 2 2 1 2 2 1 0 0 0 0 0 0 1 1 0 0 0 
 2 2 2 2 2 2 2 1 2 2 1 0 0 0 0 0 0 2 0 0 0 0 
 2 2 2 2 2 2 2 1 2 2 1 0 0 0 0 0 1 0 0 0 0 1 
 2 2 2 2 2 2 2 1 2 2 1 0 0 0 0 0 1 0 0 0 1 0 
 2 2 2 2 2 2 2 1 2 2 1 0 0 0 0 0 1 0 0 1 0 0 
 2 2 2 2 2 2 2 1 2 2 1 0 0 0 0 0 1 0 1 0 0 0 
 2 2 2 2 2 2 2 1 2 2 1 0 0 0 0 0 1 1 0 0 0 0 
 2 2 2 2 2 2 2 1 2 2 1 0 0 0 0 0 2 0 0 0 0 0 
 2 2 2 2 2 2 2 1 2 2 1 0 0 0 0 1 0 0 0 0 0 1 
 2 2 2 2 2 2 2 1 2 2 1 0 0 0 0 1 0 0 0 0 1 0 
 2 2 2 2 2 2 2 1 2 2 1 0 0 0 0 1 0 0 0 1 0 0 
 2 2 2 2 2 2 2 1 2 2 1 0 0 0 0 1 0 0 1 0 0 0 
 2 2 2 2 2 2 2 1 2 2 1 0 0 0 0 1 0 1 0 0 0 0 
 2 2 2 2 2 2 2 1 2 2 1 0 0 0 0 1 1 0 0 0 0 0 
 2 2 2 2 2 2 2 1 2 2 1 0 0 0 0 2 0 0 0 0 0 0 
 2 2 2 2 2 2 2 1 2 2 1 0 0 0 1 0 0 0 0 0 0 1 
 2 2 2 2 2 2 2 1 2 2 1 0 0 0 1 0 0 0 0 0 1 0 
 2 2 2 2 2 2 2 1 2 2 1 0 0 0 1 0 0 0 0 1 0 0 
 2 2 2 2 2 2 2 1 2 2 1 0 0 0 1 0 0 0 1 0 0 0 
 2 2 2 2 2 2 2 1 2 2 1 0 0 0 1 0 0 1 0 0 0 0 
 2 2 2 2 2 2 2 1 2 2 1 0 0 0 1 0 1 0 0 0 0 0 
 2 2 2 2 2 2 2 1 2 2 1 0 0 0 1 1 0 0 0 0 0 0 
 2 2 2 2 2 2 2 1 2 2 1 0 0 0 2 0 0 0 0 0 0 0 
 2 2 2 2 2 2 2 1 2 2 1 0 0 1 0 0 0 0 0 0 0 1 
 2 2 2 2 2 2 2 1 2 2 1 0 0 1 0 0 0 0 0 0 1 0 
 2 2 2 2 2 2 2 1 2 2 1 0 0 1 0 0 0 0 0 1 0 0 
 2 2 2 2 2 2 2 1 2 2 1 0 0 1 0 0 0 0 1 0 0 0 
 2 2 2 2 2 2 2 1 2 2 1 0 0 1 0 0 0 1 0 0 0 0 
 2 2 2 2 2 2 2 1 2 2 1 0 0 1 0 0 1 0 0 0 0 0 
 2 2 2 2 2 2 2 1 2 2 1 0 0 1 0 1 0 0 0 0 0 0 
 2 2 2 2 2 2 2 1 2 2 1 0 0 1 1 0 0 0 0 0 0 0 
 2 2 2 2 2 2 2 1 2 2 1 0 0 2 0 0 0 0 0 0 0 0 
 2 2 2 2 2 2 2 1 2 2 1 0 1 0 0 0 0 0 0 0 0 1 
 2 2 2 2 2 2 2 1 2 2 1 0 1 0 0 0 0 0 0 0 1 0 
 2 2 2 2 2 2 2 1 2 2 1 0 1 0 0 0 0 0 0 1 0 0 
 2 2 2 2 2 2 2 1 2 2 1 0 1 0 0 0 0 0 1 0 0 0 
 2 2 2 2 2 2 2 1 2 2 1 0 1 0 0 0 0 1 0 0 0 0 
 2 2 2 2 2 2 2 1 2 2 1 0 1 0 0 0 1 0 0 0 0 0 
 2 2 2 2 2 2 2 1 2 2 1 0 1 0 0 1 0 0 0 0 0 0 
 2 2 2 2 2 2 2 1 2 2 1 0 1 0 1 0 0 0 0 0 0 0 
 2 2 2 2 2 2 2 1 2 2 1 0 1 1 0 0 0 0 0 0 0 0 
 2 2 2 2 2 2 2 1 2 2 1 0 2 0 0 0 0 0 0 0 0 0 
 2 2 2 2 2 2 2 1 2 2 1 1 0 0 0 0 0 0 0 0 0 1 
 2 2 2 2 2 2 2 1 2 2 1 1 0 0 0 0 0 0 0 0 1 0 
 2 2 2 2 2 2 2 1 2 2 1 1 0 0 0 0 0 0 0 1 0 0 
 2 2 2 2 2 2 2 1 2 2 1 1 0 0 0 0 0 0 1 0 0 0 
 2 2 2 2 2 2 2 1 2 2 1 1 0 0 0 0 0 1 0 0 0 0 
 2 2 2 2 2 2 2 1 2 2 1 1 0 0 0 0 1 0 0 0 0 0 
 2 2 2 2 2 2 2 1 2 2 1 1 0 0 0 1 0 0 0 0 0 0 
 2 2 2 2 2 2 2 1 2 2 1 1 0 0 1 0 0 0 0 0 0 0 
 2 2 2 2 2 2 2 1 2 2 1 1 0 1 0 0 0 0 0 0 0 0 
 2 2 2 2 2 2 2 1 2 2 1 1 1 0 0 0 0 0 0 0 0 0 
 2 2 2 2 2 2 2 1 2 2 1 2 0 0 0 0 0 0 0 0 0 0 
 2 2 2 2 2 2 2 2 0 2 2 0 0 0 0 0 0 0 0 0 0 2 
 2 2 2 2 2 2 2 2 0 2 2 0 0 0 0 0 0 0 0 0 1 1 
 2 2 2 2 2 2 2 2 0 2 2 0 0 0 0 0 0 0 0 0 2 0 
 2 2 2 2 2 2 2 2 0 2 2 0 0 0 0 0 0 0 0 1 0 1 
 2 2 2 2 2 2 2 2 0 2 2 0 0 0 0 0 0 0 0 1 1 0 
 2 2 2 2 2 2 2 2 0 2 2 0 0 0 0 0 0 0 0 2 0 0 
 2 2 2 2 2 2 2 2 0 2 2 0 0 0 0 0 0 0 1 0 0 1 
 2 2 2 2 2 2 2 2 0 2 2 0 0 0 0 0 0 0 1 0 1 0 
 2 2 2 2 2 2 2 2 0 2 2 0 0 0 0 0 0 0 1 1 0 0 
 2 2 2 2 2 2 2 2 0 2 2 0 0 0 0 0 0 0 2 0 0 0 
 2 2 2 2 2 2 2 2 0 2 2 0 0 0 0 0 0 1 0 0 0 1 
 2 2 2 2 2 2 2 2 0 2 2 0 0 0 0 0 0 1 0 0 1 0 
 2 2 2 2 2 2 2 2 0 2 2 0 0 0 0 0 0 1 0 1 0 0 
 2 2 2 2 2 2 2 2 0 2 2 0 0 0 0 0 0 1 1 0 0 0 
 2 2 2 2 2 2 2 2 0 2 2 0 0 0 0 0 0 2 0 0 0 0 
 2 2 2 2 2 2 2 2 0 2 2 0 0 0 0 0 1 0 0 0 0 1 
 2 2 2 2 2 2 2 2 0 2 2 0 0 0 0 0 1 0 0 0 1 0 
 2 2 2 2 2 2 2 2 0 2 2 0 0 0 0 0 1 0 0 1 0 0 
 2 2 2 2 2 2 2 2 0 2 2 0 0 0 0 0 1 0 1 0 0 0 
 2 2 2 2 2 2 2 2 0 2 2 0 0 0 0 0 1 1 0 0 0 0 
 2 2 2 2 2 2 2 2 0 2 2 0 0 0 0 0 2 0 0 0 0 0 
 2 2 2 2 2 2 2 2 0 2 2 0 0 0 0 1 0 0 0 0 0 1 
 2 2 2 2 2 2 2 2 0 2 2 0 0 0 0 1 0 0 0 0 1 0 
 2 2 2 2 2 2 2 2 0 2 2 0 0 0 0 1 0 0 0 1 0 0 
 2 2 2 2 2 2 2 2 0 2 2 0 0 0 0 1 0 0 1 0 0 0 
 2 2 2 2 2 2 2 2 0 2 2 0 0 0 0 1 0 1 0 0 0 0 
 2 2 2 2 2 2 2 2 0 2 2 0 0 0 0 1 1 0 0 0 0 0 
 2 2 2 2 2 2 2 2 0 2 2 0 0 0 0 2 0 0 0 0 0 0 
 2 2 2 2 2 2 2 2 0 2 2 0 0 0 1 0 0 0 0 0 0 1 
 2 2 2 2 2 2 2 2 0 2 2 0 0 0 1 0 0 0 0 0 1 0 
 2 2 2 2 2 2 2 2 0 2 2 0 0 0 1 0 0 0 0 1 0 0 
 2 2 2 2 2 2 2 2 0 2 2 0 0 0 1 0 0 0 1 0 0 0 
 2 2 2 2 2 2 2 2 0 2 2 0 0 0 1 0 0 1 0 0 0 0 
 2 2 2 2 2 2 2 2 0 2 2 0 0 0 1 0 1 0 0 0 0 0 
 2 2 2 2 2 2 2 2 0 2 2 0 0 0 1 1 0 0 0 0 0 0 
 2 2 2 2 2 2 2 2 0 2 2 0 0 0 2 0 0 0 0 0 0 0 
 2 2 2 2 2 2 2 2 0 2 2 0 0 1 0 0 0 0 0 0 0 1 
 2 2 2 2 2 2 2 2 0 2 2 0 0 1 0 0 0 0 0 0 1 0 
 2 2 2 2 2 2 2 2 0 2 2 0 0 1 0 0 0 0 0 1 0 0 
 2 2 2 2 2 2 2 2 0 2 2 0 0 1 0 0 0 0 1 0 0 0 
 2 2 2 2 2 2 2 2 0 2 2 0 0 1 0 0 0 1 0 0 0 0 
 2 2 2 2 2 2 2 2 0 2 2 0 0 1 0 0 1 0 0 0 0 0 
 2 2 2 2 2 2 2 2 0 2 2 0 0 1 0 1 0 0 0 0 0 0 
 2 2 2 2 2 2 2 2 0 2 2 0 0 1 1 0 0 0 0 0 0 0 
 2 2 2 2 2 2 2 2 0 2 2 0 0 2 0 0 0 0 0 0 0 0 
 2 2 2 2 2 2 2 2 0 2 2 0 1 0 0 0 0 0 0 0 0 1 
 2 2 2 2 2 2 2 2 0 2 2 0 1 0 0 0 0 0 0 0 1 0 
 2 2 2 2 2 2 2 2 0 2 2 0 1 0 0 0 0 0 0 1 0 0 
 2 2 2 2 2 2 2 2 0 2 2 0 1 0 0 0 0 0 1 0 0 0 
 2 2 2 2 2 2 2 2 0 2 2 0 1 0 0 0 0 1 0 0 0 0 
 2 2 2 2 2 2 2 2 0 2 2 0 1 0 0 0 1 0 0 0 0 0 
 2 2 2 2 2 2 2 2 0 2 2 0 1 0 0 1 0 0 0 0 0 0 
 2 2 2 2 2 2 2 2 0 2 2 0 1 0 1 0 0 0 0 0 0 0 
 2 2 2 2 2 2 2 2 0 2 2 0 1 1 0 0 0 0 0 0 0 0 
 2 2 2 2 2 2 2 2 0 2 2 0 2 0 0 0 0 0 0 0 0 0 
 2 2 2 2 2 2 2 2 0 2 2 1 0 0 0 0 0 0 0 0 0 1 
 2 2 2 2 2 2 2 2 0 2 2 1 0 0 0 0 0 0 0 0 1 0 
 2 2 2 2 2 2 2 2 0 2 2 1 0 0 0 0 0 0 0 1 0 0 
 2 2 2 2 2 2 2 2 0 2 2 1 0 0 0 0 0 0 1 0 0 0 
 2 2 2 2 2 2 2 2 0 2 2 1 0 0 0 0 0 1 0 0 0 0 
 2 2 2 2 2 2 2 2 0 2 2 1 0 0 0 0 1 0 0 0 0 0 
 2 2 2 2 2 2 2 2 0 2 2 1 0 0 0 1 0 0 0 0 0 0 
 2 2 2 2 2 2 2 2 0 2 2 1 0 0 1 0 0 0 0 0 0 0 
 2 2 2 2 2 2 2 2 0 2 2 1 0 1 0 0 0 0 0 0 0 0 
 2 2 2 2 2 2 2 2 0 2 2 1 1 0 0 0 0 0 0 0 0 0 
 2 2 2 2 2 2 2 2 0 2 2 2 0 0 0 0 0 0 0 0 0 0 
 2 2 2 2 2 2 2 2 1 1 2 0 0 0 0 0 0 0 0 0 0 2 
 2 2 2 2 2 2 2 2 1 1 2 0 0 0 0 0 0 0 0 0 1 1 
 2 2 2 2 2 2 2 2 1 1 2 0 0 0 0 0 0 0 0 0 2 0 
 2 2 2 2 2 2 2 2 1 1 2 0 0 0 0 0 0 0 0 1 0 1 
 2 2 2 2 2 2 2 2 1 1 2 0 0 0 0 0 0 0 0 1 1 0 
 2 2 2 2 2 2 2 2 1 1 2 0 0 0 0 0 0 0 0 2 0 0 
 2 2 2 2 2 2 2 2 1 1 2 0 0 0 0 0 0 0 1 0 0 1 
 2 2 2 2 2 2 2 2 1 1 2 0 0 0 0 0 0 0 1 0 1 0 
 2 2 2 2 2 2 2 2 1 1 2 0 0 0 0 0 0 0 1 1 0 0 
 2 2 2 2 2 2 2 2 1 1 2 0 0 0 0 0 0 0 2 0 0 0 
 2 2 2 2 2 2 2 2 1 1 2 0 0 0 0 0 0 1 0 0 0 1 
 2 2 2 2 2 2 2 2 1 1 2 0 0 0 0 0 0 1 0 0 1 0 
 2 2 2 2 2 2 2 2 1 1 2 0 0 0 0 0 0 1 0 1 0 0 
 2 2 2 2 2 2 2 2 1 1 2 0 0 0 0 0 0 1 1 0 0 0 
 2 2 2 2 2 2 2 2 1 1 2 0 0 0 0 0 0 2 0 0 0 0 
 2 2 2 2 2 2 2 2 1 1 2 0 0 0 0 0 1 0 0 0 0 1 
 2 2 2 2 2 2 2 2 1 1 2 0 0 0 0 0 1 0 0 0 1 0 
 2 2 2 2 2 2 2 2 1 1 2 0 0 0 0 0 1 0 0 1 0 0 
 2 2 2 2 2 2 2 2 1 1 2 0 0 0 0 0 1 0 1 0 0 0 
 2 2 2 2 2 2 2 2 1 1 2 0 0 0 0 0 1 1 0 0 0 0 
 2 2 2 2 2 2 2 2 1 1 2 0 0 0 0 0 2 0 0 0 0 0 
 2 2 2 2 2 2 2 2 1 1 2 0 0 0 0 1 0 0 0 0 0 1 
 2 2 2 2 2 2 2 2 1 1 2 0 0 0 0 1 0 0 0 0 1 0 
 2 2 2 2 2 2 2 2 1 1 2 0 0 0 0 1 0 0 0 1 0 0 
 2 2 2 2 2 2 2 2 1 1 2 0 0 0 0 1 0 0 1 0 0 0 
 2 2 2 2 2 2 2 2 1 1 2 0 0 0 0 1 0 1 0 0 0 0 
 2 2 2 2 2 2 2 2 1 1 2 0 0 0 0 1 1 0 0 0 0 0 
 2 2 2 2 2 2 2 2 1 1 2 0 0 0 0 2 0 0 0 0 0 0 
 2 2 2 2 2 2 2 2 1 1 2 0 0 0 1 0 0 0 0 0 0 1 
 2 2 2 2 2 2 2 2 1 1 2 0 0 0 1 0 0 0 0 0 1 0 
 2 2 2 2 2 2 2 2 1 1 2 0 0 0 1 0 0 0 0 1 0 0 
 2 2 2 2 2 2 2 2 1 1 2 0 0 0 1 0 0 0 1 0 0 0 
 2 2 2 2 2 2 2 2 1 1 2 0 0 0 1 0 0 1 0 0 0 0 
 2 2 2 2 2 2 2 2 1 1 2 0 0 0 1 0 1 0 0 0 0 0 
 2 2 2 2 2 2 2 2 1 1 2 0 0 0 1 1 0 0 0 0 0 0 
 2 2 2 2 2 2 2 2 1 1 2 0 0 0 2 0 0 0 0 0 0 0 
 2 2 2 2 2 2 2 2 1 1 2 0 0 1 0 0 0 0 0 0 0 1 
 2 2 2 2 2 2 2 2 1 1 2 0 0 1 0 0 0 0 0 0 1 0 
 2 2 2 2 2 2 2 2 1 1 2 0 0 1 0 0 0 0 0 1 0 0 
 2 2 2 2 2 2 2 2 1 1 2 0 0 1 0 0 0 0 1 0 0 0 
 2 2 2 2 2 2 2 2 1 1 2 0 0 1 0 0 0 1 0 0 0 0 
 2 2 2 2 2 2 2 2 1 1 2 0 0 1 0 0 1 0 0 0 0 0 
 2 2 2 2 2 2 2 2 1 1 2 0 0 1 0 1 0 0 0 0 0 0 
 2 2 2 2 2 2 2 2 1 1 2 0 0 1 1 0 0 0 0 0 0 0 
 2 2 2 2 2 2 2 2 1 1 2 0 0 2 0 0 0 0 0 0 0 0 
 2 2 2 2 2 2 2 2 1 1 2 0 1 0 0 0 0 0 0 0 0 1 
 2 2 2 2 2 2 2 2 1 1 2 0 1 0 0 0 0 0 0 0 1 0 
 2 2 2 2 2 2 2 2 1 1 2 0 1 0 0 0 0 0 0 1 0 0 
 2 2 2 2 2 2 2 2 1 1 2 0 1 0 0 0 0 0 1 0 0 0 
 2 2 2 2 2 2 2 2 1 1 2 0 1 0 0 0 0 1 0 0 0 0 
 2 2 2 2 2 2 2 2 1 1 2 0 1 0 0 0 1 0 0 0 0 0 
 2 2 2 2 2 2 2 2 1 1 2 0 1 0 0 1 0 0 0 0 0 0 
 2 2 2 2 2 2 2 2 1 1 2 0 1 0 1 0 0 0 0 0 0 0 
 2 2 2 2 2 2 2 2 1 1 2 0 1 1 0 0 0 0 0 0 0 0 
 2 2 2 2 2 2 2 2 1 1 2 0 2 0 0 0 0 0 0 0 0 0 
 2 2 2 2 2 2 2 2 1 1 2 1 0 0 0 0 0 0 0 0 0 1 
 2 2 2 2 2 2 2 2 1 1 2 1 0 0 0 0 0 0 0 0 1 0 
 2 2 2 2 2 2 2 2 1 1 2 1 0 0 0 0 0 0 0 1 0 0 
 2 2 2 2 2 2 2 2 1 1 2 1 0 0 0 0 0 0 1 0 0 0 
 2 2 2 2 2 2 2 2 1 1 2 1 0 0 0 0 0 1 0 0 0 0 
 2 2 2 2 2 2 2 2 1 1 2 1 0 0 0 0 1 0 0 0 0 0 
 2 2 2 2 2 2 2 2 1 1 2 1 0 0 0 1 0 0 0 0 0 0 
 2 2 2 2 2 2 2 2 1 1 2 1 0 0 1 0 0 0 0 0 0 0 
 2 2 2 2 2 2 2 2 1 1 2 1 0 1 0 0 0 0 0 0 0 0 
 2 2 2 2 2 2 2 2 1 1 2 1 1 0 0 0 0 0 0 0 0 0 
 2 2 2 2 2 2 2 2 1 1 2 2 0 0 0 0 0 0 0 0 0 0 
 2 2 2 2 2 2 2 2 1 2 1 0 0 0 0 0 0 0 0 0 0 2 
 2 2 2 2 2 2 2 2 1 2 1 0 0 0 0 0 0 0 0 0 1 1 
 2 2 2 2 2 2 2 2 1 2 1 0 0 0 0 0 0 0 0 0 2 0 
 2 2 2 2 2 2 2 2 1 2 1 0 0 0 0 0 0 0 0 1 0 1 
 2 2 2 2 2 2 2 2 1 2 1 0 0 0 0 0 0 0 0 1 1 0 
 2 2 2 2 2 2 2 2 1 2 1 0 0 0 0 0 0 0 0 2 0 0 
 2 2 2 2 2 2 2 2 1 2 1 0 0 0 0 0 0 0 1 0 0 1 
 2 2 2 2 2 2 2 2 1 2 1 0 0 0 0 0 0 0 1 0 1 0 
 2 2 2 2 2 2 2 2 1 2 1 0 0 0 0 0 0 0 1 1 0 0 
 2 2 2 2 2 2 2 2 1 2 1 0 0 0 0 0 0 0 2 0 0 0 
 2 2 2 2 2 2 2 2 1 2 1 0 0 0 0 0 0 1 0 0 0 1 
 2 2 2 2 2 2 2 2 1 2 1 0 0 0 0 0 0 1 0 0 1 0 
 2 2 2 2 2 2 2 2 1 2 1 0 0 0 0 0 0 1 0 1 0 0 
 2 2 2 2 2 2 2 2 1 2 1 0 0 0 0 0 0 1 1 0 0 0 
 2 2 2 2 2 2 2 2 1 2 1 0 0 0 0 0 0 2 0 0 0 0 
 2 2 2 2 2 2 2 2 1 2 1 0 0 0 0 0 1 0 0 0 0 1 
 2 2 2 2 2 2 2 2 1 2 1 0 0 0 0 0 1 0 0 0 1 0 
 2 2 2 2 2 2 2 2 1 2 1 0 0 0 0 0 1 0 0 1 0 0 
 2 2 2 2 2 2 2 2 1 2 1 0 0 0 0 0 1 0 1 0 0 0 
 2 2 2 2 2 2 2 2 1 2 1 0 0 0 0 0 1 1 0 0 0 0 
 2 2 2 2 2 2 2 2 1 2 1 0 0 0 0 0 2 0 0 0 0 0 
 2 2 2 2 2 2 2 2 1 2 1 0 0 0 0 1 0 0 0 0 0 1 
 2 2 2 2 2 2 2 2 1 2 1 0 0 0 0 1 0 0 0 0 1 0 
 2 2 2 2 2 2 2 2 1 2 1 0 0 0 0 1 0 0 0 1 0 0 
 2 2 2 2 2 2 2 2 1 2 1 0 0 0 0 1 0 0 1 0 0 0 
 2 2 2 2 2 2 2 2 1 2 1 0 0 0 0 1 0 1 0 0 0 0 
 2 2 2 2 2 2 2 2 1 2 1 0 0 0 0 1 1 0 0 0 0 0 
 2 2 2 2 2 2 2 2 1 2 1 0 0 0 0 2 0 0 0 0 0 0 
 2 2 2 2 2 2 2 2 1 2 1 0 0 0 1 0 0 0 0 0 0 1 
 2 2 2 2 2 2 2 2 1 2 1 0 0 0 1 0 0 0 0 0 1 0 
 2 2 2 2 2 2 2 2 1 2 1 0 0 0 1 0 0 0 0 1 0 0 
 2 2 2 2 2 2 2 2 1 2 1 0 0 0 1 0 0 0 1 0 0 0 
 2 2 2 2 2 2 2 2 1 2 1 0 0 0 1 0 0 1 0 0 0 0 
 2 2 2 2 2 2 2 2 1 2 1 0 0 0 1 0 1 0 0 0 0 0 
 2 2 2 2 2 2 2 2 1 2 1 0 0 0 1 1 0 0 0 0 0 0 
 2 2 2 2 2 2 2 2 1 2 1 0 0 0 2 0 0 0 0 0 0 0 
 2 2 2 2 2 2 2 2 1 2 1 0 0 1 0 0 0 0 0 0 0 1 
 2 2 2 2 2 2 2 2 1 2 1 0 0 1 0 0 0 0 0 0 1 0 
 2 2 2 2 2 2 2 2 1 2 1 0 0 1 0 0 0 0 0 1 0 0 
 2 2 2 2 2 2 2 2 1 2 1 0 0 1 0 0 0 0 1 0 0 0 
 2 2 2 2 2 2 2 2 1 2 1 0 0 1 0 0 0 1 0 0 0 0 
 2 2 2 2 2 2 2 2 1 2 1 0 0 1 0 0 1 0 0 0 0 0 
 2 2 2 2 2 2 2 2 1 2 1 0 0 1 0 1 0 0 0 0 0 0 
 2 2 2 2 2 2 2 2 1 2 1 0 0 1 1 0 0 0 0 0 0 0 
 2 2 2 2 2 2 2 2 1 2 1 0 0 2 0 0 0 0 0 0 0 0 
 2 2 2 2 2 2 2 2 1 2 1 0 1 0 0 0 0 0 0 0 0 1 
 2 2 2 2 2 2 2 2 1 2 1 0 1 0 0 0 0 0 0 0 1 0 
 2 2 2 2 2 2 2 2 1 2 1 0 1 0 0 0 0 0 0 1 0 0 
 2 2 2 2 2 2 2 2 1 2 1 0 1 0 0 0 0 0 1 0 0 0 
 2 2 2 2 2 2 2 2 1 2 1 0 1 0 0 0 0 1 0 0 0 0 
 2 2 2 2 2 2 2 2 1 2 1 0 1 0 0 0 1 0 0 0 0 0 
 2 2 2 2 2 2 2 2 1 2 1 0 1 0 0 1 0 0 0 0 0 0 
 2 2 2 2 2 2 2 2 1 2 1 0 1 0 1 0 0 0 0 0 0 0 
 2 2 2 2 2 2 2 2 1 2 1 0 1 1 0 0 0 0 0 0 0 0 
 2 2 2 2 2 2 2 2 1 2 1 0 2 0 0 0 0 0 0 0 0 0 
 2 2 2 2 2 2 2 2 1 2 1 1 0 0 0 0 0 0 0 0 0 1 
 2 2 2 2 2 2 2 2 1 2 1 1 0 0 0 0 0 0 0 0 1 0 
 2 2 2 2 2 2 2 2 1 2 1 1 0 0 0 0 0 0 0 1 0 0 
 2 2 2 2 2 2 2 2 1 2 1 1 0 0 0 0 0 0 1 0 0 0 
 2 2 2 2 2 2 2 2 1 2 1 1 0 0 0 0 0 1 0 0 0 0 
 2 2 2 2 2 2 2 2 1 2 1 1 0 0 0 0 1 0 0 0 0 0 
 2 2 2 2 2 2 2 2 1 2 1 1 0 0 0 1 0 0 0 0 0 0 
 2 2 2 2 2 2 2 2 1 2 1 1 0 0 1 0 0 0 0 0 0 0 
 2 2 2 2 2 2 2 2 1 2 1 1 0 1 0 0 0 0 0 0 0 0 
 2 2 2 2 2 2 2 2 1 2 1 1 1 0 0 0 0 0 0 0 0 0 
 2 2 2 2 2 2 2 2 1 2 1 2 0 0 0 0 0 0 0 0 0 0 
 2 2 2 2 2 2 2 2 2 0 2 0 0 0 0 0 0 0 0 0 0 2 
 2 2 2 2 2 2 2 2 2 0 2 0 0 0 0 0 0 0 0 0 1 1 
 2 2 2 2 2 2 2 2 2 0 2 0 0 0 0 0 0 0 0 0 2 0 
 2 2 2 2 2 2 2 2 2 0 2 0 0 0 0 0 0 0 0 1 0 1 
 2 2 2 2 2 2 2 2 2 0 2 0 0 0 0 0 0 0 0 1 1 0 
 2 2 2 2 2 2 2 2 2 0 2 0 0 0 0 0 0 0 0 2 0 0 
 2 2 2 2 2 2 2 2 2 0 2 0 0 0 0 0 0 0 1 0 0 1 
 2 2 2 2 2 2 2 2 2 0 2 0 0 0 0 0 0 0 1 0 1 0 
 2 2 2 2 2 2 2 2 2 0 2 0 0 0 0 0 0 0 1 1 0 0 
 2 2 2 2 2 2 2 2 2 0 2 0 0 0 0 0 0 0 2 0 0 0 
 2 2 2 2 2 2 2 2 2 0 2 0 0 0 0 0 0 1 0 0 0 1 
 2 2 2 2 2 2 2 2 2 0 2 0 0 0 0 0 0 1 0 0 1 0 
 2 2 2 2 2 2 2 2 2 0 2 0 0 0 0 0 0 1 0 1 0 0 
 2 2 2 2 2 2 2 2 2 0 2 0 0 0 0 0 0 1 1 0 0 0 
 2 2 2 2 2 2 2 2 2 0 2 0 0 0 0 0 0 2 0 0 0 0 
 2 2 2 2 2 2 2 2 2 0 2 0 0 0 0 0 1 0 0 0 0 1 
 2 2 2 2 2 2 2 2 2 0 2 0 0 0 0 0 1 0 0 0 1 0 
 2 2 2 2 2 2 2 2 2 0 2 0 0 0 0 0 1 0 0 1 0 0 
 2 2 2 2 2 2 2 2 2 0 2 0 0 0 0 0 1 0 1 0 0 0 
 2 2 2 2 2 2 2 2 2 0 2 0 0 0 0 0 1 1 0 0 0 0 
 2 2 2 2 2 2 2 2 2 0 2 0 0 0 0 0 2 0 0 0 0 0 
 2 2 2 2 2 2 2 2 2 0 2 0 0 0 0 1 0 0 0 0 0 1 
 2 2 2 2 2 2 2 2 2 0 2 0 0 0 0 1 0 0 0 0 1 0 
 2 2 2 2 2 2 2 2 2 0 2 0 0 0 0 1 0 0 0 1 0 0 
 2 2 2 2 2 2 2 2 2 0 2 0 0 0 0 1 0 0 1 0 0 0 
 2 2 2 2 2 2 2 2 2 0 2 0 0 0 0 1 0 1 0 0 0 0 
 2 2 2 2 2 2 2 2 2 0 2 0 0 0 0 1 1 0 0 0 0 0 
 2 2 2 2 2 2 2 2 2 0 2 0 0 0 0 2 0 0 0 0 0 0 
 2 2 2 2 2 2 2 2 2 0 2 0 0 0 1 0 0 0 0 0 0 1 
 2 2 2 2 2 2 2 2 2 0 2 0 0 0 1 0 0 0 0 0 1 0 
 2 2 2 2 2 2 2 2 2 0 2 0 0 0 1 0 0 0 0 1 0 0 
 2 2 2 2 2 2 2 2 2 0 2 0 0 0 1 0 0 0 1 0 0 0 
 2 2 2 2 2 2 2 2 2 0 2 0 0 0 1 0 0 1 0 0 0 0 
 2 2 2 2 2 2 2 2 2 0 2 0 0 0 1 0 1 0 0 0 0 0 
 2 2 2 2 2 2 2 2 2 0 2 0 0 0 1 1 0 0 0 0 0 0 
 2 2 2 2 2 2 2 2 2 0 2 0 0 0 2 0 0 0 0 0 0 0 
 2 2 2 2 2 2 2 2 2 0 2 0 0 1 0 0 0 0 0 0 0 1 
 2 2 2 2 2 2 2 2 2 0 2 0 0 1 0 0 0 0 0 0 1 0 
 2 2 2 2 2 2 2 2 2 0 2 0 0 1 0 0 0 0 0 1 0 0 
 2 2 2 2 2 2 2 2 2 0 2 0 0 1 0 0 0 0 1 0 0 0 
 2 2 2 2 2 2 2 2 2 0 2 0 0 1 0 0 0 1 0 0 0 0 
 2 2 2 2 2 2 2 2 2 0 2 0 0 1 0 0 1 0 0 0 0 0 
 2 2 2 2 2 2 2 2 2 0 2 0 0 1 0 1 0 0 0 0 0 0 
 2 2 2 2 2 2 2 2 2 0 2 0 0 1 1 0 0 0 0 0 0 0 
 2 2 2 2 2 2 2 2 2 0 2 0 0 2 0 0 0 0 0 0 0 0 
 2 2 2 2 2 2 2 2 2 0 2 0 1 0 0 0 0 0 0 0 0 1 
 2 2 2 2 2 2 2 2 2 0 2 0 1 0 0 0 0 0 0 0 1 0 
 2 2 2 2 2 2 2 2 2 0 2 0 1 0 0 0 0 0 0 1 0 0 
 2 2 2 2 2 2 2 2 2 0 2 0 1 0 0 0 0 0 1 0 0 0 
 2 2 2 2 2 2 2 2 2 0 2 0 1 0 0 0 0 1 0 0 0 0 
 2 2 2 2 2 2 2 2 2 0 2 0 1 0 0 0 1 0 0 0 0 0 
 2 2 2 2 2 2 2 2 2 0 2 0 1 0 0 1 0 0 0 0 0 0 
 2 2 2 2 2 2 2 2 2 0 2 0 1 0 1 0 0 0 0 0 0 0 
 2 2 2 2 2 2 2 2 2 0 2 0 1 1 0 0 0 0 0 0 0 0 
 2 2 2 2 2 2 2 2 2 0 2 0 2 0 0 0 0 0 0 0 0 0 
 2 2 2 2 2 2 2 2 2 0 2 1 0 0 0 0 0 0 0 0 0 1 
 2 2 2 2 2 2 2 2 2 0 2 1 0 0 0 0 0 0 0 0 1 0 
 2 2 2 2 2 2 2 2 2 0 2 1 0 0 0 0 0 0 0 1 0 0 
 2 2 2 2 2 2 2 2 2 0 2 1 0 0 0 0 0 0 1 0 0 0 
 2 2 2 2 2 2 2 2 2 0 2 1 0 0 0 0 0 1 0 0 0 0 
 2 2 2 2 2 2 2 2 2 0 2 1 0 0 0 0 1 0 0 0 0 0 
 2 2 2 2 2 2 2 2 2 0 2 1 0 0 0 1 0 0 0 0 0 0 
 2 2 2 2 2 2 2 2 2 0 2 1 0 0 1 0 0 0 0 0 0 0 
 2 2 2 2 2 2 2 2 2 0 2 1 0 1 0 0 0 0 0 0 0 0 
 2 2 2 2 2 2 2 2 2 0 2 1 1 0 0 0 0 0 0 0 0 0 
 2 2 2 2 2 2 2 2 2 0 2 2 0 0 0 0 0 0 0 0 0 0 
 2 2 2 2 2 2 2 2 2 1 1 0 0 0 0 0 0 0 0 0 0 2 
 2 2 2 2 2 2 2 2 2 1 1 0 0 0 0 0 0 0 0 0 1 1 
 2 2 2 2 2 2 2 2 2 1 1 0 0 0 0 0 0 0 0 0 2 0 
 2 2 2 2 2 2 2 2 2 1 1 0 0 0 0 0 0 0 0 1 0 1 
 2 2 2 2 2 2 2 2 2 1 1 0 0 0 0 0 0 0 0 1 1 0 
 2 2 2 2 2 2 2 2 2 1 1 0 0 0 0 0 0 0 0 2 0 0 
 2 2 2 2 2 2 2 2 2 1 1 0 0 0 0 0 0 0 1 0 0 1 
 2 2 2 2 2 2 2 2 2 1 1 0 0 0 0 0 0 0 1 0 1 0 
 2 2 2 2 2 2 2 2 2 1 1 0 0 0 0 0 0 0 1 1 0 0 
 2 2 2 2 2 2 2 2 2 1 1 0 0 0 0 0 0 0 2 0 0 0 
 2 2 2 2 2 2 2 2 2 1 1 0 0 0 0 0 0 1 0 0 0 1 
 2 2 2 2 2 2 2 2 2 1 1 0 0 0 0 0 0 1 0 0 1 0 
 2 2 2 2 2 2 2 2 2 1 1 0 0 0 0 0 0 1 0 1 0 0 
 2 2 2 2 2 2 2 2 2 1 1 0 0 0 0 0 0 1 1 0 0 0 
 2 2 2 2 2 2 2 2 2 1 1 0 0 0 0 0 0 2 0 0 0 0 
 2 2 2 2 2 2 2 2 2 1 1 0 0 0 0 0 1 0 0 0 0 1 
 2 2 2 2 2 2 2 2 2 1 1 0 0 0 0 0 1 0 0 0 1 0 
 2 2 2 2 2 2 2 2 2 1 1 0 0 0 0 0 1 0 0 1 0 0 
 2 2 2 2 2 2 2 2 2 1 1 0 0 0 0 0 1 0 1 0 0 0 
 2 2 2 2 2 2 2 2 2 1 1 0 0 0 0 0 1 1 0 0 0 0 
 2 2 2 2 2 2 2 2 2 1 1 0 0 0 0 0 2 0 0 0 0 0 
 2 2 2 2 2 2 2 2 2 1 1 0 0 0 0 1 0 0 0 0 0 1 
 2 2 2 2 2 2 2 2 2 1 1 0 0 0 0 1 0 0 0 0 1 0 
 2 2 2 2 2 2 2 2 2 1 1 0 0 0 0 1 0 0 0 1 0 0 
 2 2 2 2 2 2 2 2 2 1 1 0 0 0 0 1 0 0 1 0 0 0 
 2 2 2 2 2 2 2 2 2 1 1 0 0 0 0 1 0 1 0 0 0 0 
 2 2 2 2 2 2 2 2 2 1 1 0 0 0 0 1 1 0 0 0 0 0 
 2 2 2 2 2 2 2 2 2 1 1 0 0 0 0 2 0 0 0 0 0 0 
 2 2 2 2 2 2 2 2 2 1 1 0 0 0 1 0 0 0 0 0 0 1 
 2 2 2 2 2 2 2 2 2 1 1 0 0 0 1 0 0 0 0 0 1 0 
 2 2 2 2 2 2 2 2 2 1 1 0 0 0 1 0 0 0 0 1 0 0 
 2 2 2 2 2 2 2 2 2 1 1 0 0 0 1 0 0 0 1 0 0 0 
 2 2 2 2 2 2 2 2 2 1 1 0 0 0 1 0 0 1 0 0 0 0 
 2 2 2 2 2 2 2 2 2 1 1 0 0 0 1 0 1 0 0 0 0 0 
 2 2 2 2 2 2 2 2 2 1 1 0 0 0 1 1 0 0 0 0 0 0 
 2 2 2 2 2 2 2 2 2 1 1 0 0 0 2 0 0 0 0 0 0 0 
 2 2 2 2 2 2 2 2 2 1 1 0 0 1 0 0 0 0 0 0 0 1 
 2 2 2 2 2 2 2 2 2 1 1 0 0 1 0 0 0 0 0 0 1 0 
 2 2 2 2 2 2 2 2 2 1 1 0 0 1 0 0 0 0 0 1 0 0 
 2 2 2 2 2 2 2 2 2 1 1 0 0 1 0 0 0 0 1 0 0 0 
 2 2 2 2 2 2 2 2 2 1 1 0 0 1 0 0 0 1 0 0 0 0 
 2 2 2 2 2 2 2 2 2 1 1 0 0 1 0 0 1 0 0 0 0 0 
 2 2 2 2 2 2 2 2 2 1 1 0 0 1 0 1 0 0 0 0 0 0 
 2 2 2 2 2 2 2 2 2 1 1 0 0 1 1 0 0 0 0 0 0 0 
 2 2 2 2 2 2 2 2 2 1 1 0 0 2 0 0 0 0 0 0 0 0 
 2 2 2 2 2 2 2 2 2 1 1 0 1 0 0 0 0 0 0 0 0 1 
 2 2 2 2 2 2 2 2 2 1 1 0 1 0 0 0 0 0 0 0 1 0 
 2 2 2 2 2 2 2 2 2 1 1 0 1 0 0 0 0 0 0 1 0 0 
 2 2 2 2 2 2 2 2 2 1 1 0 1 0 0 0 0 0 1 0 0 0 
 2 2 2 2 2 2 2 2 2 1 1 0 1 0 0 0 0 1 0 0 0 0 
 2 2 2 2 2 2 2 2 2 1 1 0 1 0 0 0 1 0 0 0 0 0 
 2 2 2 2 2 2 2 2 2 1 1 0 1 0 0 1 0 0 0 0 0 0 
 2 2 2 2 2 2 2 2 2 1 1 0 1 0 1 0 0 0 0 0 0 0 
 2 2 2 2 2 2 2 2 2 1 1 0 1 1 0 0 0 0 0 0 0 0 
 2 2 2 2 2 2 2 2 2 1 1 0 2 0 0 0 0 0 0 0 0 0 
 2 2 2 2 2 2 2 2 2 1 1 1 0 0 0 0 0 0 0 0 0 1 
 2 2 2 2 2 2 2 2 2 1 1 1 0 0 0 0 0 0 0 0 1 0 
 2 2 2 2 2 2 2 2 2 1 1 1 0 0 0 0 0 0 0 1 0 0 
 2 2 2 2 2 2 2 2 2 1 1 1 0 0 0 0 0 0 1 0 0 0 
 2 2 2 2 2 2 2 2 2 1 1 1 0 0 0 0 0 1 0 0 0 0 
 2 2 2 2 2 2 2 2 2 1 1 1 0 0 0 0 1 0 0 0 0 0 
 2 2 2 2 2 2 2 2 2 1 1 1 0 0 0 1 0 0 0 0 0 0 
 2 2 2 2 2 2 2 2 2 1 1 1 0 0 1 0 0 0 0 0 0 0 
 2 2 2 2 2 2 2 2 2 1 1 1 0 1 0 0 0 0 0 0 0 0 
 2 2 2 2 2 2 2 2 2 1 1 1 1 0 0 0 0 0 0 0 0 0 
 2 2 2 2 2 2 2 2 2 1 1 2 0 0 0 0 0 0 0 0 0 0 
 2 2 2 2 2 2 2 2 2 2 0 0 0 0 0 0 0 0 0 0 0 2 
 2 2 2 2 2 2 2 2 2 2 0 0 0 0 0 0 0 0 0 0 1 1 
 2 2 2 2 2 2 2 2 2 2 0 0 0 0 0 0 0 0 0 0 2 0 
 2 2 2 2 2 2 2 2 2 2 0 0 0 0 0 0 0 0 0 1 0 1 
 2 2 2 2 2 2 2 2 2 2 0 0 0 0 0 0 0 0 0 1 1 0 
 2 2 2 2 2 2 2 2 2 2 0 0 0 0 0 0 0 0 0 2 0 0 
 2 2 2 2 2 2 2 2 2 2 0 0 0 0 0 0 0 0 1 0 0 1 
 2 2 2 2 2 2 2 2 2 2 0 0 0 0 0 0 0 0 1 0 1 0 
 2 2 2 2 2 2 2 2 2 2 0 0 0 0 0 0 0 0 1 1 0 0 
 2 2 2 2 2 2 2 2 2 2 0 0 0 0 0 0 0 0 2 0 0 0 
 2 2 2 2 2 2 2 2 2 2 0 0 0 0 0 0 0 1 0 0 0 1 
 2 2 2 2 2 2 2 2 2 2 0 0 0 0 0 0 0 1 0 0 1 0 
 2 2 2 2 2 2 2 2 2 2 0 0 0 0 0 0 0 1 0 1 0 0 
 2 2 2 2 2 2 2 2 2 2 0 0 0 0 0 0 0 1 1 0 0 0 
 2 2 2 2 2 2 2 2 2 2 0 0 0 0 0 0 0 2 0 0 0 0 
 2 2 2 2 2 2 2 2 2 2 0 0 0 0 0 0 1 0 0 0 0 1 
 2 2 2 2 2 2 2 2 2 2 0 0 0 0 0 0 1 0 0 0 1 0 
 2 2 2 2 2 2 2 2 2 2 0 0 0 0 0 0 1 0 0 1 0 0 
 2 2 2 2 2 2 2 2 2 2 0 0 0 0 0 0 1 0 1 0 0 0 
 2 2 2 2 2 2 2 2 2 2 0 0 0 0 0 0 1 1 0 0 0 0 
 2 2 2 2 2 2 2 2 2 2 0 0 0 0 0 0 2 0 0 0 0 0 
 2 2 2 2 2 2 2 2 2 2 0 0 0 0 0 1 0 0 0 0 0 1 
 2 2 2 2 2 2 2 2 2 2 0 0 0 0 0 1 0 0 0 0 1 0 
 2 2 2 2 2 2 2 2 2 2 0 0 0 0 0 1 0 0 0 1 0 0 
 2 2 2 2 2 2 2 2 2 2 0 0 0 0 0 1 0 0 1 0 0 0 
 2 2 2 2 2 2 2 2 2 2 0 0 0 0 0 1 0 1 0 0 0 0 
 2 2 2 2 2 2 2 2 2 2 0 0 0 0 0 1 1 0 0 0 0 0 
 2 2 2 2 2 2 2 2 2 2 0 0 0 0 0 2 0 0 0 0 0 0 
 2 2 2 2 2 2 2 2 2 2 0 0 0 0 1 0 0 0 0 0 0 1 
 2 2 2 2 2 2 2 2 2 2 0 0 0 0 1 0 0 0 0 0 1 0 
 2 2 2 2 2 2 2 2 2 2 0 0 0 0 1 0 0 0 0 1 0 0 
 2 2 2 2 2 2 2 2 2 2 0 0 0 0 1 0 0 0 1 0 0 0 
 2 2 2 2 2 2 2 2 2 2 0 0 0 0 1 0 0 1 0 0 0 0 
 2 2 2 2 2 2 2 2 2 2 0 0 0 0 1 0 1 0 0 0 0 0 
 2 2 2 2 2 2 2 2 2 2 0 0 0 0 1 1 0 0 0 0 0 0 
 2 2 2 2 2 2 2 2 2 2 0 0 0 0 2 0 0 0 0 0 0 0 
 2 2 2 2 2 2 2 2 2 2 0 0 0 1 0 0 0 0 0 0 0 1 
 2 2 2 2 2 2 2 2 2 2 0 0 0 1 0 0 0 0 0 0 1 0 
 2 2 2 2 2 2 2 2 2 2 0 0 0 1 0 0 0 0 0 1 0 0 
 2 2 2 2 2 2 2 2 2 2 0 0 0 1 0 0 0 0 1 0 0 0 
 2 2 2 2 2 2 2 2 2 2 0 0 0 1 0 0 0 1 0 0 0 0 
 2 2 2 2 2 2 2 2 2 2 0 0 0 1 0 0 1 0 0 0 0 0 
 2 2 2 2 2 2 2 2 2 2 0 0 0 1 0 1 0 0 0 0 0 0 
 2 2 2 2 2 2 2 2 2 2 0 0 0 1 1 0 0 0 0 0 0 0 
 2 2 2 2 2 2 2 2 2 2 0 0 0 2 0 0 0 0 0 0 0 0 
 2 2 2 2 2 2 2 2 2 2 0 0 1 0 0 0 0 0 0 0 0 1 
 2 2 2 2 2 2 2 2 2 2 0 0 1 0 0 0 0 0 0 0 1 0 
 2 2 2 2 2 2 2 2 2 2 0 0 1 0 0 0 0 0 0 1 0 0 
 2 2 2 2 2 2 2 2 2 2 0 0 1 0 0 0 0 0 1 0 0 0 
 2 2 2 2 2 2 2 2 2 2 0 0 1 0 0 0 0 1 0 0 0 0 
 2 2 2 2 2 2 2 2 2 2 0 0 1 0 0 0 1 0 0 0 0 0 
 2 2 2 2 2 2 2 2 2 2 0 0 1 0 0 1 0 0 0 0 0 0 
 2 2 2 2 2 2 2 2 2 2 0 0 1 0 1 0 0 0 0 0 0 0 
 2 2 2 2 2 2 2 2 2 2 0 0 1 1 0 0 0 0 0 0 0 0 
 2 2 2 2 2 2 2 2 2 2 0 0 2 0 0 0 0 0 0 0 0 0 
 2 2 2 2 2 2 2 2 2 2 0 1 0 0 0 0 0 0 0 0 0 1 
 2 2 2 2 2 2 2 2 2 2 0 1 0 0 0 0 0 0 0 0 1 0 
 2 2 2 2 2 2 2 2 2 2 0 1 0 0 0 0 0 0 0 1 0 0 
 2 2 2 2 2 2 2 2 2 2 0 1 0 0 0 0 0 0 1 0 0 0 
 2 2 2 2 2 2 2 2 2 2 0 1 0 0 0 0 0 1 0 0 0 0 
 2 2 2 2 2 2 2 2 2 2 0 1 0 0 0 0 1 0 0 0 0 0 
 2 2 2 2 2 2 2 2 2 2 0 1 0 0 0 1 0 0 0 0 0 0 
 2 2 2 2 2 2 2 2 2 2 0 1 0 0 1 0 0 0 0 0 0 0 
 2 2 2 2 2 2 2 2 2 2 0 1 0 1 0 0 0 0 0 0 0 0 
 2 2 2 2 2 2 2 2 2 2 0 1 1 0 0 0 0 0 0 0 0 0 
 2 2 2 2 2 2 2 2 2 2 0 2 0 0 0 0 0 0 0 0 0 0 
 $END

--- CLOSED SHELL ORBITALS --- GENERATED AT Tue Dec  8 18:10:09 2020
 pentacene                                                                      
E(RHF)=     -841.3341937254, E(NUC)= 1500.8345681055,   13 ITERS
 $VEC   
 1  1 1.74768474E-02-5.23685114E-05 6.89535378E-04-2.80111241E-05-5.48668234E-06
 1  2-9.10087608E-08 5.11537621E-04-5.90208530E-05 1.94317490E-06 4.31293312E-05
 1  3 1.59548757E-06-4.47248187E-05 1.96638737E-05 2.94568220E-07-8.23207914E-08
 1  4 3.89804894E-02-7.08628310E-05 9.43431826E-04-2.70654349E-05-5.29152914E-05
 1  5 5.68855647E-08 1.28994100E-03 9.49530510E-04 1.80331850E-06 1.92458294E-05
 1  6-1.13088209E-04 9.38423796E-05 1.19762520E-06-2.97118444E-07 6.56482338E-07
 1  7 4.95568106E-01 2.17488765E-03-5.34484258E-03-4.29207169E-05-1.76411580E-05
 1  8-1.10774424E-07-5.24376702E-04 9.17247503E-04-4.31898729E-06 9.33739479E-05
 1  9-3.80240192E-05-5.53499287E-05 1.50520014E-04 1.75800282E-07 4.61463792E-07
 1 10 4.95324419E-01 2.17366499E-03-5.34101243E-03-3.63471425E-05-2.89053075E-05
 1 11-6.07254469E-08 5.45919390E-04-9.06565488E-04 4.44081659E-06 1.03803657E-04
 1 12-4.86052496E-05-5.51984070E-05 1.43873758E-04 2.31211639E-07 4.78250019E-07
 1 13 3.89506678E-02-7.09465811E-05 9.42730839E-04-5.94130875E-05 2.06630806E-06
 1 14-2.05724264E-07 1.45653592E-03 6.65871752E-04 3.12695769E-06-8.07766407E-05
 1 15-1.30051889E-05 9.37818295E-05 6.56719037E-05-8.75636038E-07 5.79402812E-07
 1 16 1.74737581E-02-5.24791122E-05 6.91079041E-04-1.84221751E-05-2.17962794E-05
 1 17-1.46017129E-08 1.96495977E-04 4.75240090E-04-6.18389819E-07 2.60083004E-05
 1 18 1.87352463E-05-4.47435466E-05 3.07604273E-05 1.97386913E-07-9.87535155E-08
 1 19 8.61117461E-02-8.86039754E-05 2.85922604E-03 3.13878101E-05-5.33219792E-05
 1 20 2.57022341E-07-4.45933787E-04 7.58585610E-04-3.62780865E-06-4.31288695E-05
 1 21-1.18591319E-04 1.61720188E-04 7.82211748E-05-1.03154613E-06 1.16548604E-06
 1 22 8.61170568E-02-8.85850580E-05 2.85910028E-03-3.13734787E-05 5.33325183E-05
 1 23-2.57544008E-07 4.45409750E-04-7.58935077E-04 3.62850860E-06-4.31194056E-05
 1 24-1.18617414E-04 1.61736819E-04 7.82078845E-05-1.03421064E-06 1.16553773E-06
 1 25 4.95472261E-01 2.17444394E-03-5.34379225E-03 4.29258781E-05 1.76375125E-05
 1 26 1.10512598E-07 5.24021248E-04-9.16834972E-04 4.33722771E-06 9.33677413E-05
 1 27-3.80035066E-05-5.53642347E-05 1.50499254E-04 1.77358005E-07 4.58144249E-07
 1 28 4.95184160E-01 2.17299247E-03-5.33914036E-03 3.63464200E-05 2.89055888E-05
 1 29 6.11973848E-08-5.45794682E-04 9.06488772E-04-4.45369777E-06 1.03783631E-04
 1 30-4.85980839E-05-5.51855469E-05 1.43841879E-04 2.34266830E-07 4.75246502E-07
 1 31 3.89394964E-02-7.09340216E-05 9.42166708E-04 5.94045886E-05-2.06074107E-06
 1 32 2.06649369E-07-1.45629354E-03-6.66006243E-04-3.13423722E-06-8.07493835E-05
 1 33-1.30055157E-05 9.37548992E-05 6.56548772E-05-8.78066048E-07 5.78560953E-07
 1 34 1.83424605E-06 9.47640719E-05 1.87836690E-05 7.60509009E-05-1.52591699E-07
 1 35 1.74687280E-02-5.24969777E-05 6.91303755E-04 1.84165524E-05 2.17896328E-05
 1 36 1.37088793E-08-1.96576544E-04-4.75308024E-04 6.00580713E-07 2.60011808E-05
 1 37 1.87383879E-05-4.47395688E-05 3.07599435E-05 1.97538135E-07-9.63031600E-08
 1 38 1.74741155E-02-5.23674567E-05 6.89539072E-04 2.80034343E-05 5.48478841E-06
 1 39 8.95837468E-08-5.11557302E-04 5.90392373E-05-1.92084090E-06 4.31306527E-05
 1 40 1.59084916E-06-4.47215019E-05 1.96611988E-05 2.93765614E-07-8.09966893E-08
 1 41 3.89732563E-02-7.08520740E-05 9.43077530E-04 2.70676636E-05 5.29083462E-05
 1 42-5.61493079E-08-1.28980297E-03-9.49375982E-04-1.80352699E-06 1.92361562E-05
 1 43-1.13065381E-04 9.38292243E-05 1.19720943E-06-2.97279222E-07 6.61070977E-07
 1 44 4.76292116E-05 2.66179535E-04-4.48445394E-05 7.62293898E-05-3.68004823E-07
 1 45 1.76079209E-06 9.49829685E-05-7.55914518E-05 2.05134517E-05-3.12935408E-07
 1 46 1.84811579E-06 9.48183634E-05-1.87842908E-05-7.60616030E-05 1.51989725E-07
 1 47 4.76389147E-05 2.66200995E-04 4.48623084E-05-7.62224899E-05 3.68521886E-07
 1 48 1.75864494E-06 9.49782066E-05 7.55825448E-05-2.05096071E-05 3.15538056E-07
 1 49 9.87054064E-04-4.97396009E-05-9.15933150E-05-2.12962530E-05-1.58289913E-05
 1 50-3.35608907E-08 3.17377362E-04 1.67648722E-04 6.84021056E-07-2.50381527E-07
 1 51 7.04500995E-06-6.79462842E-06 5.98893724E-07 1.44985957E-08-4.46955888E-08
 1 52 9.85997552E-04-4.96675850E-05-9.30820274E-05-2.42148454E-05-1.09004752E-05
 1 53-4.51487375E-08 3.00057752E-04 1.96244977E-04 4.94091728E-07 5.69113677E-06
 1 54 1.04901134E-06-6.74014812E-06-3.28110466E-06 5.50460121E-08-4.19516542E-08
 1 55 2.41260855E-05-4.94204847E-05 3.76747079E-04-4.81183517E-06 9.14278571E-06
 1 56-4.76020890E-08 8.42426734E-05 1.65702673E-04-7.63784644E-08 9.67119686E-06
 1 57 8.82718013E-06-1.84983770E-05 7.13633904E-06 1.00169958E-07-4.92259812E-08
 1 58-1.59501301E-05 3.47681544E-05-1.17312613E-06-7.10796039E-06 1.04467125E-08
 1 59 2.42955630E-05-4.93510686E-05 3.75479221E-04 5.64657780E-06-8.64814147E-06
 1 60 3.88392601E-08 1.85570054E-04-7.83694724E-06 6.93000756E-07 1.42613927E-05
 1 61 4.19455479E-06-1.84559475E-05 4.18892019E-06 1.27268932E-07-5.58176461E-08
 1 62-1.59791942E-05 3.45517040E-05-6.77243823E-06 2.45177708E-06-3.14299406E-08
 1 63-1.45797354E-05 5.54776420E-05-1.31898183E-05-7.65677188E-07-4.46818648E-08
 1 64-1.45919390E-05 5.52504030E-05-7.07794577E-06-1.11570167E-05 3.47767419E-09
 1 65 9.85719977E-04-4.96633449E-05-9.30392445E-05 2.42115787E-05 1.08971795E-05
 1 66 4.97197556E-08-3.00000860E-04-1.96165257E-04-5.04136465E-07 5.69103178E-06
 1 67 1.04978880E-06-6.74082059E-06-3.28502395E-06 5.37133262E-08-4.21682300E-08
 1 68 9.86888380E-04-4.97366452E-05-9.15630582E-05 2.12922215E-05 1.58278979E-05
 1 69 2.83190125E-08-3.17293549E-04-1.67642339E-04-6.69626913E-07-2.51300445E-07
 1 70 7.04675940E-06-6.79545895E-06 5.97263417E-07 1.61602199E-08-4.28629304E-08
 1 71 2.42864665E-05-4.93461252E-05 3.75390388E-04-5.64478345E-06 8.64838077E-06
 1 72-3.94189612E-08-1.85541852E-04 7.83122543E-06-7.07140904E-07 1.42601421E-05
 1 73 4.19445547E-06-1.84545976E-05 4.18900665E-06 1.28868792E-07-5.77127837E-08
 1 74-1.59748836E-05 3.45504529E-05 6.77147945E-06-2.45123813E-06 3.22638970E-08
 1 75 2.41096086E-05-4.94161267E-05 3.76666312E-04 4.81273240E-06-9.14174243E-06
 1 76 4.85119233E-08-8.42413203E-05-1.65659317E-04 9.86781949E-08 9.67059468E-06
 1 77 8.82681369E-06-1.84974084E-05 7.13588474E-06 9.88826113E-08-5.33025994E-08
 1 78-1.59452541E-05 3.47683607E-05 1.17330685E-06 7.10625352E-06-1.09763784E-08
 1 79-1.45879211E-05 5.52560457E-05 7.07662842E-06 1.11528854E-05-6.88179874E-09
 1 80-1.45752839E-05 5.54797676E-05 1.31866778E-05 7.66827736E-07 4.62346988E-08
 2  1-1.94863782E-02-5.04845818E-05 5.19828191E-04 3.40087736E-05 7.16749579E-06
 2  2 1.03779865E-07 2.59752897E-04 3.66842889E-05 7.55461964E-07 3.20593903E-06
 2  3-1.85320487E-05 1.53261097E-05-1.79396663E-05-1.00419108E-10 4.41576180E-08
 2  4-3.98794228E-02 4.71279298E-05-1.95860278E-03-6.93596190E-06 3.57569641E-05
 2  5-1.23622250E-07-2.81153516E-04-9.16187746E-04 1.55098723E-06-3.22260613E-05
 2  6 1.16440852E-04-8.42147910E-05 7.22911131E-06 1.89641735E-07-6.08895966E-07
 2  7-4.99203118E-01-2.36060465E-03 6.17808968E-03-1.20781126E-05 7.99717696E-06
 2  8-6.06724922E-08 7.62203733E-04-1.18084232E-03 5.86654832E-06-5.82345929E-05
 2  9 6.18304472E-05-3.59585421E-06-1.05441774E-04 7.33277601E-08-5.71902250E-07
 2 10-4.98896378E-01-2.35904351E-03 6.17267093E-03 1.16893546E-06-1.44409635E-05
 2 11 5.31307958E-08-6.59014563E-04 1.24598738E-03-5.73493246E-06-4.38625186E-05
 2 12 4.76272377E-05-3.76471916E-06-1.14379433E-04 1.59413864E-07-5.61643978E-07
 2 13-3.98439203E-02 4.70155521E-05-1.95353563E-03 2.78125439E-05-2.34249208E-05
 2 14 1.60277431E-07-9.37083182E-04 1.96874424E-04-3.81159432E-06 8.63776071E-05
 2 15-2.21740474E-06-8.41602024E-05-6.92211394E-05 8.78609288E-07-4.95727755E-07
 2 16-1.94825494E-02-5.04246537E-05 5.18009690E-04 2.27957597E-05 2.62089432E-05
 2 17 2.68875656E-09 1.56726086E-04 2.06294756E-04 7.37023120E-09-2.66803925E-05
 2 18 1.13637366E-05 1.53166559E-05 1.13685026E-06-1.77072409E-07 1.91222216E-08
 2 19-4.05582106E-05-2.70041155E-07 3.80169258E-06-6.38619848E-05-3.75553323E-05
 2 20-1.15529408E-07 2.28846298E-03 1.34625951E-03 4.19333451E-06 7.97954876E-05
 2 21-7.96767124E-05-1.18775250E-07-5.14049222E-05 4.57396358E-07 8.22028708E-08
 2 22 6.09136161E-05 2.50429684E-07-3.13491512E-06-6.38721690E-05-3.75444632E-05
 2 23-1.15236907E-07 2.28851916E-03 1.34605355E-03 4.18318749E-06-7.98103034E-05
 2 24 7.96530813E-05 1.57222062E-07 5.14246570E-05-4.59983190E-07-7.90451594E-08
 2 25 4.99341072E-01 2.36122215E-03-6.17965717E-03-1.20662041E-05 7.99970382E-06
 2 26-6.17895616E-08 7.62219947E-04-1.18091027E-03 5.89801594E-06 5.82623434E-05
 2 27-6.18324705E-05 3.57012708E-06 1.05478047E-04-7.27536868E-08 5.68019971E-07
 2 28 4.98992557E-01 2.35945296E-03-6.17362114E-03 1.17747232E-06-1.44371861E-05
 2 29 5.38970002E-08-6.59223265E-04 1.24636338E-03-5.76179546E-06 4.38789633E-05
 2 30-4.76431865E-05 3.76422326E-06 1.14411545E-04-1.55978444E-07 5.59834431E-07
 2 31 3.98514490E-02-4.70363174E-05 1.95377330E-03 2.78245878E-05-2.34253114E-05
 2 32 1.61278905E-07-9.37424963E-04 1.96678226E-04-3.80343696E-06-8.63893860E-05
 2 33 2.21559732E-06 8.41737887E-05 6.92371173E-05-8.79709303E-07 4.97930794E-07
 2 34 3.37136327E-05 1.27552492E-04 2.77862433E-06 4.23332775E-05-1.08584467E-07
 2 35 1.94862207E-02 5.04078606E-05-5.17796664E-04 2.28001343E-05 2.62140691E-05
 2 36 2.73764789E-09 1.56679214E-04 2.06203495E-04-8.27736692E-09 2.66857415E-05
 2 37-1.13598802E-05-1.53258613E-05-1.13104351E-06 1.74489844E-07-1.72616492E-08
 2 38 1.94925506E-02 5.04844032E-05-5.19736451E-04 3.40152305E-05 7.16868919E-06
 2 39 1.02338103E-07 2.59618216E-04 3.67057155E-05 7.77739600E-07-3.19378584E-06
 2 40 1.85318328E-05-1.53380469E-05 1.79457052E-05-2.14852405E-09-4.13330121E-08
 2 41 3.98907749E-02-4.71396860E-05 1.95881977E-03-6.92908365E-06 3.57710156E-05
 2 42-1.23567014E-07-2.81417802E-04-9.16435853E-04 1.54962545E-06 3.22264051E-05
 2 43-1.16471601E-04 8.42451958E-05-7.23145755E-06-1.91139659E-07 6.13174228E-07
 2 44-1.86197097E-07-2.24893887E-08-6.91705758E-05-4.07669393E-05-1.27201406E-07
 2 45-3.36843815E-05-1.28163653E-04 3.82946656E-05-1.80583118E-05 1.79221485E-07
 2 46-3.37180071E-05-1.27545784E-04 2.77324584E-06 4.23166560E-05-1.07076978E-07
 2 47 1.96800256E-07 8.50389597E-08-6.91600554E-05-4.07844571E-05-1.26135599E-07
 2 48 3.36895567E-05 1.28204051E-04 3.83126321E-05-1.80646229E-05 1.81873163E-07
 2 49-1.13492075E-03 1.52914743E-05 1.50525966E-04 1.81075642E-05 5.08513493E-06
 2 50 4.94746330E-08-3.89562475E-04-3.90028470E-05-1.25757077E-06-7.29319429E-06
 2 51 1.10493273E-05-3.75613301E-06-8.56578149E-06 1.39263280E-08-6.96819078E-08
 2 52-1.13355035E-03 1.53528260E-05 1.49190006E-04 1.32774253E-05 1.33347147E-05
 2 53 1.09570878E-08-2.23607798E-04-3.20321418E-04 5.60232966E-08 4.42208285E-07
 2 54 3.30949703E-06-3.75170531E-06-1.34935015E-05 5.22164049E-08-6.83091407E-08
 2 55-6.67271108E-05 2.03170471E-05-3.61707958E-04-3.99608873E-06-5.11079747E-06
 2 56 2.81743176E-09-2.14000054E-05-1.50905679E-04 2.74963453E-07-2.15589130E-06
 2 57-2.91379317E-06 5.06968447E-06-2.11885961E-06-2.51078832E-08 9.67204226E-09
 2 58 1.97777386E-05-2.31026170E-06-3.63870400E-07 5.94639075E-06-1.44282105E-08
 2 59-6.68878372E-05 2.03487036E-05-3.62764228E-04-6.41920429E-06-1.00699177E-06
 2 60-1.80114859E-08-1.42830983E-04 5.44809440E-05-6.74531631E-07-4.30297971E-06
 2 61-7.80574765E-07 5.08355447E-06-7.54903194E-07-4.17198785E-08 1.64513047E-08
 2 62 1.97860466E-05-2.41544349E-06 5.03111668E-06-3.20287467E-06 2.77813403E-08
 2 63 1.80544939E-05 1.66924760E-05 1.60715403E-05-4.38203317E-06 6.82122684E-08
 2 64 1.80095279E-05 1.63807709E-05 3.99611998E-06 1.61529189E-05-2.60026180E-08
 2 65 1.13377405E-03-1.53634516E-05-1.49234198E-04 1.32833014E-05 1.33373334E-05
 2 66 9.01299593E-09-2.23675882E-04-3.20381469E-04 7.61684095E-08-4.40735384E-07
 2 67-3.30954504E-06 3.75028042E-06 1.34922682E-05-5.37704659E-08 6.75592026E-08
 2 68 1.13526502E-03-1.53044791E-05-1.50521542E-04 1.81124880E-05 5.08880605E-06
 2 69 4.93783941E-08-3.89630202E-04-3.90537849E-05-1.26834056E-06 7.29391059E-06
 2 70-1.10485484E-05 3.75463784E-06 8.56590803E-06-1.34217975E-08 7.33269438E-08
 2 71 6.69010492E-05-2.03597625E-05 3.62832911E-04-6.42012793E-06-1.00490536E-06
 2 72-1.76170616E-08-1.42868489E-04 5.44910254E-05-6.87973036E-07 4.30597600E-06
 2 73 7.81567735E-07-5.08754374E-06 7.56309682E-07 4.24830580E-08-1.73224699E-08
 2 74-1.97901059E-05 2.42172744E-06 5.03257091E-06-3.20363828E-06 2.83702845E-08
 2 75 6.67330196E-05-2.03296598E-05 3.61818893E-04-3.99511281E-06-5.11318424E-06
 2 76 3.63718236E-09-2.14301373E-05-1.50947249E-04 2.92213146E-07 2.15806805E-06
 2 77 2.91646428E-06-5.07453233E-06 2.12054231E-06 2.61686801E-08-1.15508701E-08
 2 78-1.97814409E-05 2.32041037E-06-3.63343860E-07 5.94811152E-06-1.44336950E-08
 2 79-1.80137304E-05-1.63692647E-05 3.99754921E-06 1.61557628E-05-2.87460129E-08
 2 80-1.80572301E-05-1.66779362E-05 1.60748553E-05-4.38160753E-06 6.99101790E-08
 3  1-2.71273143E-02-2.00833455E-04 2.02076464E-03 1.27995627E-05-1.76626071E-06
 3  2 5.24346462E-08 8.47409848E-05 4.80581083E-04-1.12713600E-06-1.97188429E-05
 3  3 4.06218872E-06 1.56566542E-05-3.62785120E-05-3.72292769E-08-9.17127824E-08
 3  4-4.59204790E-02-4.90486902E-05-9.37095987E-04 1.73282844E-05 3.53595456E-05
 3  5-3.95974892E-08 1.05302200E-03-9.57936578E-04 6.29539000E-06 3.30804943E-05
 3  6 1.38198813E-04-1.71279308E-04 4.69303109E-05 6.83977205E-07-8.18955825E-07
 3  7-4.93205868E-01-2.55351973E-03 9.30942206E-03 4.46244590E-05-3.67181871E-05
 3  8 2.61366191E-07-2.68675527E-03 3.39210897E-03-1.86902987E-05-2.16848570E-04
 3  9-9.38188314E-05 3.10667401E-04-9.82247887E-05-1.83225104E-06 9.49837317E-07
 3 10 4.93511149E-01 2.55503810E-03-9.31378716E-03 1.02649006E-05-5.69420166E-05
 3 11 1.79792494E-07-1.65542295E-03 3.99724037E-03-1.67463091E-05 1.95238168E-04
 3 12 1.15392382E-04-3.10630551E-04 1.12215122E-04 1.70760723E-06-9.73614420E-07
 3 13 4.59473883E-02 4.88627893E-05 9.40324412E-04-3.93441768E-05 2.07773727E-06
 3 14-1.41881733E-07 3.25982023E-04-1.38662582E-03 4.95056219E-06-1.47834486E-04
 3 15-2.35227653E-05 1.71357252E-04 2.69793859E-05-1.35417323E-06 7.15736066E-07
 3 16 2.73188841E-02 2.01726383E-04-2.02292807E-03-4.67938960E-06-1.20942583E-05
 3 17 1.11186499E-08-4.61442136E-04 1.59147173E-04-1.93712616E-06 2.83203070E-05
 3 18-1.26697354E-05-1.56505715E-05 3.08460664E-05 9.74179729E-08 9.12668780E-08
 3 19-1.00376133E-01-2.44120269E-04 8.02152055E-04-2.31934429E-05 3.94781618E-05
 3 20-1.86557364E-07 7.67110755E-04-1.30628822E-03 6.25446296E-06 1.92816997E-04
 3 21 1.65242115E-04-3.58059112E-04 2.88234100E-05 2.10851090E-06-1.57691503E-06
 3 22 1.00373461E-01 2.44130684E-04-8.02301713E-04-2.31789409E-05 3.94832228E-05
 3 23-1.86943261E-07 7.67225138E-04-1.30616468E-03 6.25365448E-06-1.92802068E-04
 3 24-1.65248893E-04 3.58050961E-04-2.88358952E-05-2.11412048E-06 1.57467988E-06
 3 25 4.93101460E-01 2.55301396E-03-9.30802164E-03 4.46150214E-05-3.67129518E-05
 3 26 2.60586404E-07-2.68647235E-03 3.39159390E-03-1.86621110E-05 2.16813499E-04
 3 27 9.38000998E-05-3.10613599E-04 9.82142293E-05 1.83164955E-06-9.50849435E-07
 3 28-4.93452197E-01-2.55473692E-03 9.31289889E-03 1.02619687E-05-5.69336474E-05
 3 29 1.80874888E-07-1.65506078E-03 3.99665238E-03-1.67275740E-05-1.95216927E-04
 3 30-1.15364889E-04 3.10581815E-04-1.12215843E-04-1.70805799E-06 9.72462440E-07
 3 31-4.59411263E-02-4.88366311E-05-9.40488171E-04-3.93406401E-05 2.07684708E-06
 3 32-1.42349554E-07 3.26062266E-04-1.38647031E-03 4.95122000E-06 1.47811249E-04
 3 33 2.35153033E-05-1.71326552E-04-2.69832127E-05 1.35531035E-06-7.14660892E-07
 3 34-1.28552093E-04-4.06418616E-04 3.72573174E-06-2.57296662E-05 8.54751895E-08
 3 35-2.73099005E-02-2.01672001E-04 2.02264448E-03-4.67960719E-06-1.20945978E-05
 3 36 1.26170307E-08-4.61481988E-04 1.59064052E-04-1.96685164E-06-2.83164652E-05
 3 37 1.26697825E-05 1.56466827E-05-3.08387087E-05-9.52975237E-08-9.26003035E-08
 3 38 2.71279222E-02 2.00834178E-04-2.02066596E-03 1.27983944E-05-1.76610598E-06
 3 39 5.08243392E-08 8.48927597E-05 4.80546348E-04-1.11365161E-06 1.97104535E-05
 3 40-4.06110828E-06-1.56493452E-05 3.62738977E-05 3.95874482E-08 9.25167803E-08
 3 41 4.59116680E-02 4.90267662E-05 9.37203043E-04 1.73238709E-05 3.53513659E-05
 3 42-3.93875990E-08 1.05299487E-03-9.57842979E-04 6.29368701E-06-3.30699621E-05
 3 43-1.38171164E-04 1.71241126E-04-4.69192132E-05-6.81805400E-07 8.22499113E-07
 3 44-2.28622588E-04-6.20181971E-04 3.45412158E-05-5.86362733E-05 2.79214706E-07
 3 45-1.28476447E-04-4.06246867E-04 2.06365120E-05-1.56940154E-05 1.03858424E-07
 3 46 1.28570607E-04 4.06466875E-04 3.73113367E-06-2.57320799E-05 8.25894863E-08
 3 47 2.28618769E-04 6.20170029E-04 3.45374879E-05-5.86328368E-05 2.80840056E-07
 3 48 1.28458640E-04 4.06196043E-04 2.06295990E-05-1.56875287E-05 1.10549509E-07
 3 49-1.74614932E-03 2.50775791E-05-2.46525476E-04 2.76698624E-06 1.84686734E-06
 3 50 9.81995191E-09 2.81309499E-05-2.15911253E-04 7.10530285E-07-1.30061859E-05
 3 51 9.87240183E-06 3.13378410E-06-3.81725618E-06-5.55399992E-08-2.60157143E-08
 3 52 1.75649773E-03-2.50776686E-05 2.46357200E-04-2.98960036E-06-1.53094378E-06
 3 53-5.78009894E-09 1.75326246E-04-1.29003378E-04 9.02671197E-07-1.70919812E-06
 3 54 4.79211028E-06-3.08291215E-06 1.32845159E-05-3.04650099E-08 3.28798782E-08
 3 55 1.42869917E-04 1.25785863E-05-3.23109085E-04-2.88453512E-06-5.82541226E-06
 3 56 3.49030977E-09-1.84469026E-04 9.89591284E-05-8.99888653E-07 2.37382450E-06
 3 57-8.81324286E-06 6.43941836E-06 3.94189318E-07-1.90443783E-08 5.18496897E-08
 3 58-6.19853850E-06-3.91387669E-05 4.15250402E-06-3.51404706E-06 2.49316131E-08
 3 59-1.42329796E-04-1.26349778E-05 3.23720618E-04 6.49465507E-06-3.20398455E-07
 3 60 2.73970266E-08 3.53967269E-06 2.09275452E-04-5.58843074E-07 5.88746640E-06
 3 61 5.72425697E-07-6.45989209E-06-5.68652293E-06 6.48665853E-08-4.13300795E-08
 3 62 6.16781380E-06 3.91761936E-05 1.04037827E-06-5.33615822E-06 1.91654014E-08
 3 63-1.04027117E-05-3.06259453E-05 7.84351410E-06 6.58947856E-06 5.43911018E-09
 3 64 1.03799160E-05 3.05383915E-05-9.57748209E-06-3.68475973E-06-3.04250976E-08
 3 65-1.75595279E-03 2.50734417E-05-2.46214220E-04-2.99078623E-06-1.53203162E-06
 3 66-8.50430424E-09 1.75304500E-04-1.28928671E-04 9.34364555E-07 1.70656137E-06
 3 67-4.79027253E-06 3.08371117E-06-1.32817190E-05 3.21043835E-08-2.81125231E-08
 3 68 1.74617521E-03-2.50706883E-05 2.46419354E-04 2.76656681E-06 1.84678413E-06
 3 69 6.88741798E-09 2.80884256E-05-2.15859777E-04 7.25745454E-07 1.30042809E-05
 3 70-9.87230637E-06-3.13197450E-06 3.81704160E-06 5.89143162E-08 2.84512094E-08
 3 71 1.42330419E-04 1.26324981E-05-3.23631829E-04 6.49392941E-06-3.20812243E-07
 3 72 2.69268927E-08 3.51001306E-06 2.09241422E-04-5.64382284E-07-5.88629425E-06
 3 73-5.72051612E-07 6.45834586E-06 5.68501348E-06-6.46077568E-08 4.00728682E-08
 3 74-6.16687638E-06-3.91679608E-05 1.04101819E-06-5.33532490E-06 1.87244870E-08
 3 75-1.42829865E-04-1.25740070E-05 3.22996268E-04-2.88357325E-06-5.82346213E-06
 3 76 3.87112706E-09-1.84415987E-04 9.89777252E-05-9.13069087E-07-2.37336544E-06
 3 77 8.81056472E-06-6.43719928E-06-3.94332468E-07 1.91852368E-08-5.03500914E-08
 3 78 6.19796788E-06 3.91279829E-05 4.15137273E-06-3.51482854E-06 2.39595188E-08
 3 79-1.03760006E-05-3.05276705E-05-9.57660635E-06-3.68543653E-06-2.28485705E-08
 3 80 1.04002075E-05 3.06128327E-05 7.84376007E-06 6.58792409E-06 9.75856967E-09
 4  1-3.17941176E-02-1.95689329E-04 1.26518767E-03 2.67907724E-06-9.07301221E-07
 4  2 1.55433653E-08-8.01934793E-04 1.47449102E-04-3.25928886E-06-4.86316727E-05
 4  3 1.06742388E-05 3.79574339E-05-3.20553743E-05-2.48117194E-07-2.86500105E-08
 4  4-4.79343721E-02-1.54863674E-04 8.98676939E-04 1.57079383E-05 3.69508786E-05
 4  5-4.83039630E-08 6.16299282E-04-2.91880536E-04 2.98005023E-06 7.80564548E-05
 4  6 1.34298499E-04-2.12354954E-04 6.35331806E-05 9.79363940E-07-8.77898221E-07
 4  7-4.97736257E-01-2.46627338E-03 7.01677824E-03 4.56278553E-05-3.97665271E-05
 4  8 2.81742471E-07-1.87880879E-03 3.45975482E-03-1.61086183E-05-1.79622223E-04
 4  9-1.32746042E-04 3.12368266E-04-2.45939883E-05-1.89364996E-06 1.33342772E-06
 4 10 4.97925277E-01 2.46668842E-03-7.01592250E-03 1.24272053E-05-5.92712622E-05
 4 11 1.92664305E-07-2.10758478E-03 3.32600395E-03-1.64378596E-05 1.62050127E-04
 4 12 1.50516710E-04-3.12566837E-04 3.61328813E-05 1.79188447E-06-1.35652571E-06
 4 13 4.80712252E-02 1.54583328E-04-8.93427246E-04-3.99304242E-05 4.35907384E-06
 4 14-1.53020353E-07-4.61053222E-05-6.83522436E-04 1.67520443E-06-1.67676124E-04
 4 15-4.49281596E-05 2.12604284E-04-5.77055078E-06-1.51159783E-06 8.07425177E-07
 4 16 3.31828677E-02 2.01957552E-04-1.28063230E-03-6.31195255E-07-2.89377944E-06
 4 17-3.90060900E-09 2.62895940E-04 7.69837035E-04-1.13144546E-06 2.71388519E-05
 4 18 1.09030758E-05-3.80419277E-05 4.63921707E-05 1.32607604E-07-4.07085555E-09
 4 19 5.55819492E-06-5.06698528E-08-1.67191830E-06-7.63304670E-05-4.48924206E-05
 4 20-1.36905494E-07-8.51246609E-04-5.01253023E-04-1.52055434E-06 8.32913418E-05
 4 21-8.33871272E-05 9.57854100E-08-5.36511969E-05 4.76903568E-07 8.26828242E-08
 4 22-1.09488491E-05-9.21778474E-08-1.54519957E-06 7.63341374E-05 4.48860354E-05
 4 23 1.38051934E-07 8.51135208E-04 5.01478320E-04 1.53253712E-06 8.33191715E-05
 4 24-8.33563820E-05 3.72105292E-08-5.36432289E-05 4.78171075E-07 8.33418551E-08
 4 25-4.97793727E-01-2.46657919E-03 7.01805969E-03-4.56343645E-05 3.97754249E-05
 4 26-2.78186422E-07 1.87924127E-03-3.46038454E-03 1.60822811E-05-1.79654219E-04
 4 27-1.32766345E-04 3.12420563E-04-2.46068853E-05-1.89250403E-06 1.33498086E-06
 4 28 4.98029260E-01 2.46722081E-03-7.01770682E-03-1.24269539E-05 5.92807901E-05
 4 29-1.91530861E-07 2.10780340E-03-3.32663243E-03 1.64243135E-05 1.62082257E-04
 4 30 1.50534132E-04-3.12616389E-04 3.61549887E-05 1.79350866E-06-1.35528798E-06
 4 31 4.80759642E-02 1.54592767E-04-8.93347787E-04 3.99404441E-05-4.35635074E-06
 4 32 1.52538974E-07 4.59164609E-05 6.83646458E-04-1.68550037E-06-1.67704736E-04
 4 33-4.49244971E-05 2.12629233E-04-5.76740715E-06-1.51338979E-06 8.05026257E-07
 4 34 1.11990899E-04 3.04254694E-04-2.44217818E-05 3.48895374E-05-1.84224081E-07
 4 35 3.31396525E-02 2.01773392E-04-1.28045847E-03 6.29083510E-07 2.89370468E-06
 4 36 1.93237202E-09-2.62784639E-04-7.69977020E-04 1.15942101E-06 2.71371304E-05
 4 37 1.09062783E-05-3.80434087E-05 4.63854849E-05 1.33905708E-07-2.28846279E-09
 4 38-3.18486658E-02-1.95951974E-04 1.26606299E-03-2.68443528E-06 9.06211621E-07
 4 39-1.33801628E-08 8.01859711E-04-1.47453233E-04 3.23859662E-06-4.86424337E-05
 4 40 1.06800833E-05 3.79623503E-05-3.20732859E-05-2.50466311E-07-2.73643897E-08
 4 41-4.79453653E-02-1.54872991E-04 8.98470854E-04-1.57060612E-05-3.69553096E-05
 4 42 4.64724855E-08-6.16626456E-04 2.91968013E-04-2.96755120E-06 7.80671006E-05
 4 43 1.34319707E-04-2.12386807E-04 6.35343848E-05 9.78227070E-07-8.81846721E-07
 4 44-5.26825173E-08-2.69785108E-08 5.76077247E-06 3.42154331E-06 7.54635851E-09
 4 45-1.11829390E-04-3.03582682E-04 1.86016861E-05-3.81046660E-05 1.57973272E-07
 4 46 1.11971320E-04 3.04196655E-04 2.44266869E-05-3.48854262E-05 1.81945759E-07
 4 47-8.96827182E-08-1.29089879E-07-5.76592576E-06-3.41221723E-06-8.68507419E-09
 4 48-1.11852077E-04-3.03658601E-04-1.86021097E-05 3.81121087E-05-1.64657895E-07
 4 49-2.05918211E-03 3.34955957E-05-7.94003175E-04-3.53569667E-06-1.41606752E-06
 4 50-1.61667613E-09 3.16091783E-04-3.43386326E-04 2.04814916E-06-1.45029815E-05
 4 51 1.34484134E-05 1.05456812E-06 2.07676234E-06-7.40337377E-08-2.81300239E-08
 4 52 2.14689429E-03-3.37320822E-05 7.97602290E-04 2.85406422E-06 2.45361653E-06
 4 53 6.84382064E-09 1.49590293E-04-4.42542313E-04 1.60638517E-06-8.67883781E-06
 4 54 9.49879870E-06-8.19960891E-07 1.28204186E-05-6.34331325E-08 3.01556005E-08
 4 55 1.78393344E-04 2.26624326E-05-6.43797717E-04-5.23761360E-06-7.62793440E-06
 4 56 4.92576703E-10-3.10030950E-04-8.94549380E-05-8.89823192E-07 3.48207083E-06
 4 57-1.51330864E-05 1.16510156E-05 1.03977126E-06-3.99075141E-08 8.79991789E-08
 4 58-4.98591036E-06-6.07051001E-05 6.81348188E-06 2.99070556E-06 2.08306269E-08
 4 59-1.72168988E-04-2.29454031E-05 6.45121453E-04 9.08970479E-06 8.48562625E-07
 4 60 3.32070681E-08 2.29523395E-04 2.26758484E-04 2.35584802E-07 1.00096004E-05
 4 61 1.75655836E-06-1.17661587E-05-9.64483749E-06 1.14962943E-07-7.56312413E-08
 4 62 4.82751821E-06 6.07341407E-05-5.92889938E-06-4.49697632E-06-1.06090754E-08
 4 63-2.14416839E-05-7.95606998E-05-1.14959277E-06 8.12433823E-06-3.10232015E-08
 4 64 2.14597921E-05 7.99669043E-05-6.58167851E-06 4.78299894E-06-4.55433040E-08
 4 65 2.14412958E-03-3.37319831E-05 7.97545537E-04-2.85671914E-06-2.45123571E-06
 4 66-6.66601399E-10-1.49537881E-04 4.42580358E-04-1.67937036E-06-8.66707840E-06
 4 67 9.49684820E-06-8.29769793E-07 1.28170445E-05-6.43559339E-08 2.39244754E-08
 4 68-2.06270737E-03 3.35036286E-05-7.94149689E-04 3.53565049E-06 1.41205002E-06
 4 69 5.72547708E-09-3.16048217E-04 3.43490148E-04-2.09666139E-06-1.45083682E-05
 4 70 1.34633751E-05 1.04499312E-06 2.08060973E-06-7.86753337E-08-2.89425146E-08
 4 71-1.72432020E-04-2.29394023E-05 6.45150005E-04-9.09453768E-06-8.49721577E-07
 4 72-3.28543454E-08-2.29512158E-04-2.26807370E-04-2.34415708E-07 1.00089593E-05
 4 73 1.75437972E-06-1.17633390E-05-9.64731599E-06 1.15706747E-07-7.35770633E-08
 4 74 4.83249463E-06 6.07389277E-05 5.92879014E-06 4.49758205E-06 1.13703236E-08
 4 75 1.78196395E-04 2.26729406E-05-6.43883595E-04 5.23521975E-06 7.62625348E-06
 4 76-1.37806103E-09 3.10058021E-04 8.94570626E-05 8.93799511E-07 3.47936556E-06
 4 77-1.51353283E-05 1.16559628E-05 1.03947095E-06-3.98743590E-08 8.79653512E-08
 4 78-4.98307015E-06-6.07139341E-05-6.81440355E-06-2.98998999E-06-1.89935492E-08
 4 79 2.14604994E-05 7.99633777E-05 6.58263390E-06-4.78740545E-06 3.49754845E-08
 4 80-2.14450539E-05-7.95768118E-05 1.14356350E-06-8.12353380E-06 2.53330191E-08
 5  1-3.95043116E-01-1.79583650E-03 4.31726458E-03 3.62890275E-05 1.20288698E-05
 5  2 1.15657597E-07 6.79224250E-04-5.99699487E-04 3.78947453E-06-5.06259742E-05
 5  3 3.31545858E-05 1.74713884E-05-1.01090981E-04-9.03949087E-09-4.14028672E-07
 5  4-3.84930360E-02 7.71514180E-06-1.16396771E-03-3.97809445E-05-2.01926598E-06
 5  5-1.26556018E-07 1.12942172E-03 2.59901898E-04 3.21175565E-06 2.02712319E-05
 5  6 3.63113499E-05-5.65825818E-05-4.96445546E-05 4.20989928E-07-4.54671079E-07
 5  7 1.90531371E-02 9.45544865E-05 2.69939927E-04-1.19435691E-05-1.60068310E-05
 5  8 9.94902373E-10 4.20100797E-04 1.24992394E-04 1.09177525E-06 4.92449690E-06
 5  9-9.34204718E-06 4.41755028E-06-9.67222233E-06 3.36827360E-08 1.12151358E-08
 5 10 1.90445075E-02 9.44451220E-05 2.70832831E-04-1.97929937E-05-2.63958393E-06
 5 11-7.00487398E-08 3.11862825E-04 3.04454862E-04 2.70160063E-07-1.31432217E-05
 5 12 8.72267582E-06 4.42054592E-06 1.95388955E-06-7.30964280E-08-2.73404627E-09
 5 13-3.85003723E-02 7.99025296E-06-1.16809324E-03-2.11384940E-05-3.38396807E-05
 5 14 1.46175947E-08 7.75270464E-04 8.62835545E-04 2.36493722E-07-3.92456419E-06
 5 15 6.06492029E-05-5.67246387E-05-3.38843111E-05 3.05717694E-07-4.90343506E-07
 5 16-3.95511677E-01-1.79819613E-03 4.32553552E-03 2.81403968E-05 2.59475714E-05
 5 17 4.30678430E-08-1.88888597E-04 8.84281689E-04-3.04289485E-06-6.10621010E-05
 5 18 4.32933085E-05 1.77687924E-05-9.45085768E-05-4.09955423E-08-4.16279935E-07
 5 19-8.48653843E-04-5.81113003E-06-1.83139755E-04-3.00477230E-05-1.65670529E-05
 5 20-5.71573702E-08 8.10084625E-04 3.72477563E-04 1.75468034E-06-1.09569078E-05
 5 21 1.11670135E-05-2.10105657E-07 8.34820319E-06-6.51976376E-08-1.12211488E-08
 5 22-8.09965909E-04-5.79684440E-06-1.80866580E-04-2.91577508E-05-1.81719240E-05
 5 23-4.99361566E-08 7.19647549E-04 5.25036992E-04 1.02751587E-06 1.19186282E-05
 5 24-1.18554800E-05-6.31481844E-08-6.52089611E-06 6.81211327E-08 2.01980226E-08
 5 25-2.67923906E-02-1.75925274E-04 1.55977167E-04-1.89249311E-05-2.45575200E-05
 5 26 2.90239999E-09 2.67391901E-04 2.03612455E-04 3.37477677E-07 1.37366488E-05
 5 27 5.52388345E-06-1.92605322E-05 1.51724600E-05 8.45912658E-08-2.92348509E-08
 5 28-2.71924070E-02-1.77845846E-04 1.60897459E-04-3.06470060E-05-4.63088003E-06
 5 29-1.01273864E-07 3.04815771E-04 1.36009184E-04 7.10458497E-07 1.85896804E-05
 5 30 4.42615060E-07-1.90322955E-05 1.19078301E-05 1.14268530E-07-2.48557252E-08
 5 31 5.66819755E-02-2.22140401E-05 1.68338827E-03-2.69496100E-05-5.07482804E-05
 5 32 4.64014599E-08 1.11464396E-03 1.28844456E-03 2.45721602E-07 8.72365818E-06
 5 33-8.98183968E-05 8.10947386E-05 4.11902508E-05-4.03274198E-07 6.95651028E-07
 5 34 3.18252337E-05 1.67908165E-04-6.09996463E-05 2.01097795E-05-2.67131361E-07
 5 35 5.81565443E-01 2.63483950E-03-6.38343899E-03 4.63291119E-05 3.68618155E-05
 5 36 6.63078175E-08-3.80837271E-04 1.26624954E-03-4.82843247E-06 8.84514848E-05
 5 37-5.78236218E-05-3.06278630E-05 1.43524285E-04 8.16390355E-08 5.92409477E-07
 5 38 5.80982534E-01 2.63196392E-03-6.37427463E-03 5.46478887E-05 2.26283294E-05
 5 39 1.52855534E-07 9.19057765E-04-9.53761521E-04 5.66721980E-06 8.19986711E-05
 5 40-5.17409033E-05-3.02577678E-05 1.47558732E-04 4.97214900E-08 5.84620683E-07
 5 41 5.67191906E-02-2.17452085E-05 1.67842929E-03-5.73374209E-05 1.15892771E-06
 5 42-2.02661734E-07 1.66670570E-03 3.49187027E-04 4.80512630E-06-3.60248285E-05
 5 43-4.50332209E-05 8.10580494E-05 7.01504445E-05-6.46255619E-07 6.33960682E-07
 5 44-6.45547451E-06-7.69252411E-06-3.01500616E-05-1.38016053E-05-6.53739057E-08
 5 45-2.13940156E-05-9.86136465E-05-7.77240838E-06-4.41045136E-05 9.21241234E-08
 5 46-2.14554877E-05-9.93634458E-05-4.23272813E-05 1.46450409E-05-1.86083419E-07
 5 47-6.37542699E-06-7.17021361E-06-2.67215162E-05-1.96230118E-05-3.78409012E-08
 5 48 3.18623621E-05 1.67425393E-04-1.20620330E-05-6.30975147E-05 1.30315834E-07
 5 49-2.57151054E-02 3.25646622E-05-7.12548445E-04 3.97122257E-06 3.18310846E-05
 5 50-7.77480215E-08-5.32763066E-04-5.09442042E-04-4.64532814E-07-2.82008255E-05
 5 51 1.07854239E-04-7.96534131E-05 3.24439108E-05 1.24373596E-07-4.43925459E-07
 5 52-2.57183452E-02 3.24734368E-05-7.10229110E-04 2.97660736E-05-1.19865012E-05
 5 53 1.53734090E-07-7.03487201E-04-2.17921610E-04-1.91364591E-06 9.97073741E-05
 5 54-1.98247458E-05-7.98826283E-05-4.97812891E-05 8.42038768E-07-3.57862941E-07
 5 55-1.90167055E-03 7.08298883E-05-3.53829398E-04 2.12038255E-05 1.86349232E-05
 5 56 5.74254452E-09 3.01401649E-05-1.92858801E-04 6.59470826E-07-2.56245534E-05
 5 57-6.51456605E-06 3.21391195E-05-4.14922489E-06-2.09654109E-07 9.38020255E-08
 5 58 3.75082861E-05-1.65910478E-05 1.83252252E-06 8.39672248E-07-8.65747597E-09
 5 59-1.90367225E-03 7.07732569E-05-3.52887603E-04 2.66017669E-05 9.45860054E-06
 5 60 6.45320117E-08-1.53585170E-04 1.20642211E-04-8.99794208E-07-1.40720953E-05
 5 61-1.79941198E-05 3.20662150E-05-1.14900524E-05-1.55778857E-07 1.15861258E-07
 5 62 3.74685049E-05-1.64733189E-05 1.59616782E-06 1.15102362E-06 3.34650956E-09
 5 63-4.59962406E-06-6.85825575E-05 4.26408584E-05-1.69429139E-05 1.84218505E-07
 5 64-4.76598892E-06-6.84740313E-05 5.89222045E-06 4.55964220E-05-7.10819712E-08
 5 65 3.78091679E-02-5.66678806E-05 1.14174505E-03 4.21165195E-05-1.89688363E-05
 5 66 2.05646264E-07-1.09003315E-03-3.03849697E-04-3.03065001E-06-1.44004702E-04
 5 67 2.99249103E-05 1.14079792E-04 7.28117300E-05-1.23800703E-06 5.22036285E-07
 5 68 3.78105544E-02-5.67818409E-05 1.14480451E-03 3.86702771E-06 4.60213203E-05
 5 69-1.09049780E-07-7.95645338E-04-8.05620245E-04-5.86874390E-07 4.23888599E-05
 5 70-1.56172383E-04 1.13783523E-04-4.70215428E-05-1.62457554E-07 6.79177522E-07
 5 71 2.79730601E-03-1.07543210E-04 5.17769062E-04 4.14488298E-05 1.37086381E-05
 5 72 9.77664784E-08-2.26977701E-04 1.84910750E-04-1.31558311E-06 2.11963541E-05
 5 73 2.69072691E-05-4.81036231E-05 1.68987402E-05 2.35392598E-07-1.89170054E-07
 5 74-5.58669830E-05 2.54756989E-05 1.73892197E-06 1.46284539E-06-2.61747300E-09
 5 75 2.79386167E-03-1.07631038E-04 5.19254669E-04 3.21377037E-05 2.95353958E-05
 5 76 1.60106542E-08 5.03483961E-05-2.88340500E-04 9.78788293E-07 3.81325926E-05
 5 77 1.00715396E-05-4.82041322E-05 6.12630274E-06 3.22352686E-07-1.53600224E-07
 5 78-5.59254753E-05 2.56360322E-05 2.19473669E-06 8.16962484E-07-2.21364016E-09
 5 79 6.42025198E-06 1.11165936E-04 1.05909650E-05 6.69573872E-05-1.36800541E-07
 5 80 6.20545684E-06 1.11295690E-04 6.35649481E-05-2.31912244E-05 2.95840240E-07
 6  1 5.81023655E-01 2.61638576E-03-6.41730673E-03-5.68425614E-05-3.11355684E-05
 6  2-1.43105213E-07-7.82247069E-04 1.07813117E-03-5.36452613E-06 9.49704258E-05
 6  3-5.69100150E-05-3.80604108E-05 1.45683398E-04 1.50198577E-07 5.82192417E-07
 6  4 5.69224985E-02-3.96246465E-05 1.62127061E-03 5.53259285E-05-8.27473476E-06
 6  5 2.06588786E-07-1.67708606E-03-2.92517862E-04-5.02675891E-06-4.67151466E-05
 6  6-3.06738068E-05 7.73889534E-05 6.52286247E-05-6.41978121E-07 5.49294759E-07
 6  7-2.45389457E-02-2.38683043E-04 1.10550624E-03 2.12557424E-05 2.63256590E-05
 6  8 2.10925938E-09 3.35984558E-04-2.38642953E-04 1.80772586E-06 4.98812293E-05
 6  9-8.56759264E-06-4.13136366E-05 1.68060233E-05 3.14209394E-07-5.41786034E-08
 6 10-2.59361314E-02-2.45586579E-04 1.12487042E-03 3.32955115E-05 5.93826838E-06
 6 11 9.60561048E-08-3.96486872E-05 3.99397483E-04-1.20254341E-06 1.72789366E-05
 6 12 2.32284963E-05-4.05074329E-05 3.73400100E-05 1.22739283E-07-7.58037246E-08
 6 13 5.67966097E-02-4.02344989E-05 1.62451996E-03 1.98548262E-05 5.24568418E-05
 6 14-6.47078665E-08-1.07078530E-03-1.32214435E-03-1.36883023E-08 1.38385313E-05
 6 15-9.09237508E-05 7.70852195E-05 2.63233956E-05-3.36156931E-07 6.26995145E-07
 6 16 5.81617737E-01 2.61919644E-03-6.42413434E-03-5.48487683E-05-3.46566349E-05
 6 17-1.20017541E-07 5.57854696E-04-1.20699365E-03 5.19600515E-06 8.61738240E-05
 6 18-4.77484237E-05-3.84254003E-05 1.51357153E-04 6.06118851E-08 5.64919639E-07
 6 19-4.34983630E-03-3.04705666E-05-9.55540637E-04 3.32310481E-06 7.53365948E-06
 6 20-1.31657914E-08 9.19926635E-05-4.85895440E-04 1.69363763E-06 4.67961494E-06
 6 21-3.98058058E-06-6.99034361E-07 3.39418260E-06 1.79451080E-08 2.79654830E-08
 6 22-4.35890531E-03-3.04846720E-05-9.55815380E-04 7.95258494E-06-9.18591542E-07
 6 23 3.32877511E-08-3.83298895E-04 3.14938132E-04-2.22165738E-06 3.28547878E-07
 6 24 4.06614951E-07-7.35162830E-07 6.22815021E-06-5.67508379E-09 2.23656046E-08
 6 25-1.58166015E-02-1.87211150E-04 1.12725679E-03-1.53771938E-05-1.85994483E-05
 6 26-1.31385709E-09-4.66810407E-04 1.76047267E-04-2.08659412E-06 4.81995092E-05
 6 27-1.14004313E-05-3.67990779E-05 1.20758995E-05 3.05224363E-07-4.59276640E-08
 6 28-1.71239673E-02-1.93700730E-04 1.14577591E-03-2.36903216E-05-4.55291967E-06
 6 29-6.29799732E-08-7.78250465E-05-4.83378759E-04 1.02133697E-06 1.12369873E-05
 6 30 2.48094841E-05-3.60464714E-05 3.54442174E-05 8.84187572E-08-7.10014114E-08
 6 31 3.86671163E-02-3.44924641E-05 1.08159221E-03-1.06944158E-05-3.63447824E-05
 6 32 6.12707044E-08 7.10929165E-04 9.12479550E-04-6.02308689E-08 1.14320186E-05
 6 33-6.22607183E-05 5.08286997E-05 1.20291418E-05-1.97573318E-07 4.08850592E-07
 6 34 2.21394886E-05 1.54481584E-04-3.91805342E-05 1.10331047E-05-1.69398219E-07
 6 35 3.95509504E-01 1.77480043E-03-4.38419018E-03 4.06657850E-05 2.26884655E-05
 6 36 8.33377455E-08-4.49433486E-04 7.97746678E-04-3.77707434E-06 5.76899885E-05
 6 37-2.85022831E-05-2.91877054E-05 1.06021651E-04 5.55736818E-08 3.71093184E-07
 6 38 3.95182832E-01 1.77332345E-03-4.38173351E-03 3.95301970E-05 2.45331549E-05
 6 39 8.57640812E-08 4.77644794E-04-7.82075174E-04 3.71895368E-06 6.97266219E-05
 6 40-4.07348361E-05-2.89917859E-05 9.83311902E-05 1.27630599E-07 3.80595634E-07
 6 41 3.87928105E-02-3.40049295E-05 1.07985305E-03-3.68343089E-05 8.43779464E-06
 6 42-1.52155819E-07 1.14454104E-03 1.76484664E-04 3.47290628E-06-3.60028891E-05
 6 43-1.51836388E-05 5.11865279E-05 4.24152792E-05-4.55024599E-07 3.50658620E-07
 6 44-3.36787998E-05-3.89699629E-05-3.59003580E-06 1.84661359E-05-6.66748446E-08
 6 45 3.25636889E-05 2.06020210E-04 1.31502236E-05 6.00798374E-05-1.15779529E-07
 6 46 3.22920377E-05 2.05392195E-04 5.88586828E-05-1.76544117E-05 2.55417810E-07
 6 47-3.36960483E-05-3.90712734E-05 1.44196180E-05-1.20987017E-05 8.61606495E-08
 6 48 2.24268729E-05 1.55366191E-04-9.37105802E-06-3.96657314E-05 7.54996753E-08
 6 49 3.78001509E-02-7.21022994E-05 1.31175298E-03-4.69863591E-07-4.46640484E-05
 6 50 1.25178480E-07 8.16815291E-04 9.02746480E-04 4.07178881E-07 4.39869644E-05
 6 51-1.51976575E-04 1.07989611E-04-4.58227261E-05-1.40513505E-07 6.11320509E-07
 6 52 3.77986710E-02-7.20002039E-05 1.30927780E-03-3.92782296E-05 2.12793868E-05
 6 53-2.19349104E-07 1.18567262E-03 2.75140773E-04 3.44694703E-06-1.39543421E-04
 6 54 3.12510621E-05 1.08292359E-04 7.21374400E-05-1.17017675E-06 4.91135890E-07
 6 55 2.78998325E-03-1.13610412E-04 5.17384487E-04-3.37843669E-05-3.32048625E-05
 6 56-2.70099325E-09-6.07345994E-05 2.96510828E-04-1.05890368E-06 3.89135206E-05
 6 57 1.09239699E-05-4.98374905E-05 6.17343864E-06 3.22887734E-07-1.48643874E-07
 6 58-5.72505136E-05 2.77669745E-05-1.33572447E-06-9.83208669E-08 1.48903776E-08
 6 59 2.79339073E-03-1.13524234E-04 5.15883006E-04-4.54627364E-05-1.33654910E-05
 6 60-1.19125819E-07 2.28936425E-04-1.97816027E-04 1.38012607E-06 2.20551789E-05
 6 61 2.76771277E-05-4.97323065E-05 1.69034981E-05 2.43346302E-07-1.83080619E-07
 6 62-5.71932937E-05 2.76330514E-05-6.91568460E-07-1.06685154E-06-6.03757547E-11
 6 63 5.22793040E-06 1.29209592E-04-6.50449057E-05 2.02210677E-05-2.67761396E-07
 6 64 5.42533545E-06 1.29252531E-04-1.39029465E-05-6.68078728E-05 8.45171099E-08
 6 65 2.56986663E-02-5.50248430E-05 9.56520196E-04 2.55868530E-05-1.53840765E-05
 6 66 1.37001144E-07-8.44098639E-04-1.75865774E-04-2.50451844E-06-9.31190099E-05
 6 67 2.17773013E-05 7.13417085E-05 4.87909545E-05-7.95622392E-07 3.29386990E-07
 6 68 2.57041909E-02-5.50857499E-05 9.58106469E-04-1.02229090E-06 2.98394329E-05
 6 69-8.28311440E-08-5.63757990E-04-6.52364632E-04-1.95196777E-07 3.05398778E-05
 6 70-1.01703519E-04 7.11636408E-05-3.06954031E-05-8.08541154E-08 4.32467247E-07
 6 71 1.89829993E-03-7.95621488E-05 3.49993075E-04 3.25032366E-05 8.95330562E-06
 6 72 8.30701876E-08-1.56437184E-04 1.39647360E-04-9.38115087E-07 1.53404768E-05
 6 73 1.91259187E-05-3.44663956E-05 1.14980186E-05 1.70542107E-07-1.37493560E-07
 6 74-3.94184946E-05 1.96386504E-05 5.61134544E-08 5.69046729E-07-4.88450543E-09
 6 75 1.89561445E-03-7.96273551E-05 3.51193360E-04 2.36261228E-05 2.40310578E-05
 6 76 6.67577046E-09 4.53768070E-05-2.04881759E-04 7.30860368E-07 2.67703887E-05
 6 77 7.76461396E-06-3.45350026E-05 4.21506171E-06 2.28441497E-07-1.12621854E-07
 6 78-3.94568617E-05 1.97305456E-05 5.68873791E-07-2.16842384E-07-2.96966897E-09
 6 79 3.28759712E-06 9.50141399E-05 1.07644058E-05 4.53713871E-05-7.97189592E-08
 6 80 3.17767613E-06 9.49820984E-05 4.48200493E-05-1.25789032E-05 1.98713385E-07
 7  1-4.92679400E-01-2.49028096E-03 7.91348300E-03 7.78042332E-05-3.53640124E-05
 7  2 3.94829396E-07-3.02507518E-03 3.18714723E-03-1.94043723E-05-2.21067459E-04
 7  3-8.54356203E-05 3.06503080E-04-3.23209906E-05-2.01106983E-06 1.09079180E-06
 7  4-5.64168682E-02-1.72143941E-04 1.43294261E-03-5.75647057E-05-5.87338694E-06
 7  5-1.83644699E-07-4.38207279E-04-6.28785161E-04 3.60595356E-07 1.20048639E-04
 7  6 4.84528819E-05-1.68501520E-04-8.81723795E-06 1.13976787E-06-7.13475850E-07
 7  7 3.16661487E-02 9.33000754E-05 9.41408233E-04 3.64988871E-06 7.84901907E-06
 7  8-3.88969953E-10 1.11761266E-03 4.42640555E-04 2.52372159E-06 1.22064054E-05
 7  9 2.10618531E-05-3.32682585E-05-4.27001442E-05 3.02570367E-07-3.26593519E-07
 7 10-3.16455929E-02-9.32354030E-05-9.40340711E-04-8.66277844E-06 6.55191672E-07
 7 11-4.69252295E-08-9.30123920E-04-7.60724605E-04-9.86326281E-07 1.25056725E-05
 7 12-4.57165282E-05 3.32108557E-05 2.68494282E-05-1.54694795E-07 3.38489535E-07
 7 13 5.62832940E-02 1.71885430E-04-1.43575324E-03 3.30991609E-05 4.73914315E-05
 7 14-1.48359638E-08 7.63778065E-04 7.90508359E-05 2.25736857E-06-5.89403206E-05
 7 15-1.09556673E-04 1.68496994E-04-3.06235904E-05-8.04062019E-07 8.08765627E-07
 7 16 4.92118308E-01 2.48768158E-03-7.90698690E-03-6.95903192E-06-8.51970883E-05
 7 17 1.85713940E-07-1.31230232E-03 4.19557726E-03-1.59108843E-05 1.41178732E-04
 7 18 1.65324690E-04-3.06503422E-04 8.35262348E-05 1.54637311E-06-1.23432791E-06
 7 19 8.25389402E-03 1.35342027E-04-2.27988227E-03 2.18586853E-06-3.83426494E-06
 7 20 1.89850221E-08 4.41562101E-04-7.48894859E-04 3.59838253E-06-4.75784841E-05
 7 21-1.73498841E-05 6.49283682E-05-3.11975880E-05-3.70430953E-07 1.51296211E-07
 7 22-8.25374918E-03-1.35340867E-04 2.27994182E-03 2.26386829E-06-3.78809798E-06
 7 23 1.78111837E-08 4.41361617E-04-7.49047158E-04 3.58634351E-06 4.74667206E-05
 7 24 1.74615841E-05-6.49283047E-05 3.12687274E-05 3.70294203E-07-1.48665118E-07
 7 25-3.21433732E-02-9.50960612E-05-9.43294490E-04 3.54506733E-06 7.96856362E-06
 7 26-9.74721964E-11 1.11707679E-03 4.43639218E-04 2.54024060E-06-1.19738450E-05
 7 27-2.15445567E-05 3.35184017E-05 4.32332666E-05-3.03987106E-07 3.29261692E-07
 7 28 3.21257485E-02 9.50596812E-05 9.42092670E-04-8.71268650E-06 8.05474649E-07
 7 29-4.13244171E-08-9.30730091E-04-7.59715792E-04-1.03317953E-06-1.25865136E-05
 7 30 4.60426114E-05-3.34560978E-05-2.74862624E-05 1.54827812E-07-3.43386032E-07
 7 31-5.69914347E-02-1.73691370E-04 1.44148648E-03 3.36218925E-05 4.80279759E-05
 7 32-1.67425546E-08 7.72044003E-04 7.35465876E-05 2.37424472E-06 5.96631994E-05
 7 33 1.10868388E-04-1.70531587E-04 3.09783525E-05 8.23853762E-07-8.13245623E-07
 7 34-1.02287563E-04-2.33532865E-04 6.77008940E-06-4.00020722E-05 1.38521248E-07
 7 35-4.98389500E-01-2.51942740E-03 8.01131337E-03-7.07178192E-06-8.62822626E-05
 7 36 2.06066378E-07-1.33128602E-03 4.24082053E-03-1.62555422E-05-1.42986999E-04
 7 37-1.67367519E-04 3.10354518E-04-8.44608393E-05-1.58702726E-06 1.25136270E-06
 7 38 4.98890967E-01 2.52175584E-03-8.01715583E-03 7.88017848E-05-3.57961107E-05
 7 39 3.94828297E-07-3.05543481E-03 3.22586145E-03-1.96278059E-05 2.23730085E-04
 7 40 8.66200287E-05-3.10350113E-04 3.26828254E-05 2.03198924E-06-1.13582531E-06
 7 41 5.71190533E-02 1.73955877E-04-1.43883473E-03-5.83685510E-05-6.02146914E-06
 7 42-1.86226563E-07-4.37585067E-04-6.38707820E-04 3.76584502E-07-1.21477954E-04
 7 43-4.90505352E-05 1.70528490E-04 8.91210895E-06-1.16187453E-06 7.31520302E-07
 7 44-8.13035596E-06-9.59700921E-05-1.20271419E-05 2.05654702E-05-9.82315285E-08
 7 45-1.00929908E-04-2.30076726E-04 3.14047521E-05-2.51177217E-05 1.63800901E-07
 7 46 1.00910557E-04 2.29744264E-04 6.63799055E-06-3.96579351E-05 1.39644477E-07
 7 47 8.13242002E-06 9.59729221E-05-1.21846061E-05 2.04741437E-05-9.76011624E-08
 7 48 1.02302886E-04 2.33842937E-04 3.16422749E-05-2.53942346E-05 1.69554385E-07
 7 49-3.74154323E-02-6.32300074E-05-8.07192393E-04 9.99399298E-06 2.46801788E-05
 7 50-1.74142420E-08 1.02150187E-03-7.91960420E-04 5.76025290E-06 3.90498255E-05
 7 51 1.37153842E-04-1.76203668E-04 7.62953122E-05 6.73118095E-07-6.84070619E-07
 7 52 3.73270958E-02 6.30525909E-05 8.07672215E-04-2.63715608E-05 3.25435254E-06
 7 53-8.12887552E-08 1.94692545E-04-1.27829491E-03 3.87718366E-06-1.69967666E-04
 7 54-6.15344933E-06 1.76121115E-04 7.91494771E-06-1.38268029E-06 6.19900980E-07
 7 55 3.90473030E-03 4.76911512E-05-1.12026742E-03 2.00021517E-07-6.28816944E-06
 7 56 3.82172176E-08-4.06572293E-04-1.28799050E-04-1.21091194E-06 2.01252648E-05
 7 57 2.62741647E-06-2.27526812E-05 2.14801143E-05 1.10328064E-07 3.31563779E-08
 7 58-3.49024359E-06-7.04177544E-05 4.66210516E-07 5.05867535E-06 3.59161486E-09
 7 59-3.91990360E-03-4.76005364E-05 1.11950517E-03 5.41682366E-06-3.20345387E-06
 7 60 2.79640407E-08 3.09910170E-04 2.92568623E-04 4.03111095E-07-2.25967515E-05
 7 61-2.11431530E-07 2.28081830E-05-1.99390642E-05-1.51571037E-07 1.34428343E-08
 7 62 3.54225226E-06 7.02968865E-05-4.63353745E-06 2.06082988E-06-2.88450443E-08
 7 63-1.07320840E-04-3.90815780E-04 1.92669351E-05-1.33258537E-05 7.21442791E-08
 7 64 1.07368357E-04 3.90765832E-04 2.29552656E-06-2.32897133E-05-1.01233742E-08
 7 65-3.78034372E-02-6.38456156E-05-8.16862233E-04-2.67267289E-05 3.29118442E-06
 7 66-1.00955814E-07 1.97380050E-04-1.29278076E-03 4.15170080E-06 1.72127276E-04
 7 67 6.21852533E-06-1.78345801E-04-8.12182368E-06 1.42435824E-06-6.29520205E-07
 7 68 3.78869237E-02 6.40262033E-05 8.16242765E-04 1.01348950E-05 2.50040710E-05
 7 69-3.26326711E-08 1.03294071E-03-8.01259249E-04 5.92058154E-06-3.94643916E-05
 7 70-1.38953368E-04 1.78417760E-04-7.72101662E-05-6.54675592E-07 7.31650333E-07
 7 71 3.96939218E-03 4.82372115E-05-1.13310932E-03 5.48376095E-06-3.25084643E-06
 7 72 1.74598111E-08 3.13322037E-04 2.96604170E-04 4.29143195E-07 2.28522265E-05
 7 73 2.09823058E-07-2.30620496E-05 2.01755880E-05 1.57038756E-07-2.17377073E-08
 7 74-3.60552364E-06-7.12347685E-05-4.68090896E-06 2.06838764E-06-3.29410719E-08
 7 75-3.95465978E-03-4.83164104E-05 1.13381691E-03 2.05383001E-07-6.37386843E-06
 7 76 2.80390928E-08-4.11765738E-04-1.29785321E-04-1.24286965E-06-2.03622715E-05
 7 77-2.64887420E-06 2.30111457E-05-2.17313185E-05-1.07111923E-07-2.27721118E-08
 7 78 3.55954437E-06 7.13530354E-05 4.82766126E-07 5.10383667E-06-5.35539637E-10
 7 79-1.08671518E-04-3.95233903E-04 2.33079557E-06-2.36306099E-05 6.34225515E-08
 7 80 1.08623737E-04 3.95270986E-04 1.95403211E-05-1.35209614E-05 1.19228400E-07
 8  1 4.98624576E-01 2.52509839E-03-8.30452572E-03-7.98507634E-05 3.43608432E-05
 8  2-3.99105967E-07 2.42484402E-03-3.08645162E-03 1.70668865E-05 2.13197132E-04
 8  3 9.41674074E-05-3.07364540E-04 2.96464828E-05 1.99217254E-06-1.13124045E-06
 8  4 5.63997261E-02 1.44863891E-04-4.69962890E-04 6.44289775E-05 1.17482342E-05
 8  5 1.89474814E-07-5.43361079E-05 7.90022634E-04-2.47599063E-06-1.14327598E-04
 8  6-4.79314256E-05 1.62259024E-04 7.91900187E-06-1.08922380E-06 6.90571151E-07
 8  7-3.80879850E-02-1.43810392E-04-1.51171938E-04 8.37337377E-06-9.38512076E-06
 8  8 5.10849245E-08 3.79228589E-05-8.38868945E-05 4.49484209E-07 1.86870008E-05
 8  9-3.84936758E-05 1.98066750E-05 4.26703157E-05-1.26288371E-07 3.38806482E-07
 8 10 3.80699108E-02 1.43589906E-04 1.52498238E-04 4.15724096E-06-1.19011288E-05
 8 11 6.09306209E-08 5.43794070E-05-7.37679730E-05 2.81778926E-07-6.43579929E-06
 8 12 2.62413493E-05-1.98055500E-05-5.05069238E-05 1.91770196E-07-3.16219839E-07
 8 13-5.62647042E-02-1.44537588E-04 4.70967392E-04-4.15824968E-05-5.05406562E-05
 8 14-5.61233284E-09-6.65412718E-04 4.30502796E-04-3.35874608E-06 5.78270238E-05
 8 15 1.04384389E-04-1.62211412E-04 2.84951325E-05 7.80345881E-07-7.77523135E-07
 8 16-4.98057117E-01-2.52255028E-03 8.29870498E-03 8.81261445E-06 8.65164758E-05
 8 17-1.83063242E-07 1.51715767E-03-3.62147473E-03 1.50185901E-05-1.44021507E-04
 8 18-1.63306117E-04 3.07327624E-04-7.39233952E-05-1.58968289E-06 1.26192733E-06
 8 19-5.61290908E-05-9.07256420E-07 1.43068777E-05-6.18992739E-06-3.60645365E-06
 8 20-1.43963332E-08 1.44822234E-05 1.48170911E-05-2.33235368E-08-8.56376704E-06
 8 21 8.99164141E-06-4.27874368E-07 5.90460497E-06-4.54079724E-08-1.36577088E-08
 8 22 4.76635266E-05 7.97768593E-07-1.44194837E-05 6.16403395E-06 3.65552016E-06
 8 23 1.30709434E-08-2.00985028E-05-5.40695375E-06-9.97520459E-09-9.16269444E-06
 8 24 8.77314634E-06 3.89548096E-07 5.51151112E-06-5.06293813E-08-1.46600019E-08
 8 25-3.76852946E-02-1.42619141E-04-1.39274273E-04-8.41773942E-06 9.28716685E-06
 8 26-5.09501742E-08-5.20190490E-05 7.82828291E-05-4.65076749E-07 1.88382851E-05
 8 27-3.82254558E-05 1.93871707E-05 4.21276216E-05-1.20473371E-07 3.32806402E-07
 8 28 3.76709226E-02 1.42419261E-04 1.40616456E-04-4.04608894E-06 1.18923083E-05
 8 29-5.47813855E-08-4.26734990E-05 8.33216440E-05-3.09973601E-07-6.27848937E-06
 8 30 2.56639030E-05-1.93854136E-05-5.01648220E-05 1.88405657E-07-3.12255659E-07
 8 31-5.55543676E-02-1.42359696E-04 4.52748642E-04 4.11638929E-05 4.99425167E-05
 8 32 3.81854194E-09 6.55669133E-04-4.31532016E-04 3.39486936E-06 5.70789519E-05
 8 33 1.03000128E-04-1.60079080E-04 2.81037742E-05 7.79413274E-07-7.63037589E-07
 8 34-1.08496842E-04-2.98270733E-04 1.01922229E-05-2.69785472E-05 1.13139711E-07
 8 35-4.91848309E-01-2.49114914E-03 8.19875285E-03-8.72571295E-06-8.54376372E-05
 8 36 1.98470709E-07-1.50047910E-03 3.56824336E-03-1.49701931E-05-1.42235349E-04
 8 37-1.61206648E-04 3.03441997E-04-7.28736773E-05-1.58910971E-06 1.24797374E-06
 8 38 4.92342882E-01 2.49336304E-03-8.20377732E-03 7.88614165E-05-3.39135636E-05
 8 39 3.88534970E-07-2.38658201E-03 3.04609539E-03-1.68211716E-05 2.10388681E-04
 8 40 9.30870952E-05-3.03475776E-04 2.92275558E-05 1.96247817E-06-1.14702653E-06
 8 41 5.56801837E-02 1.42681601E-04-4.51960923E-04-6.36946952E-05-1.16731469E-05
 8 42-1.86974149E-07 5.97559680E-05-7.82054518E-04 2.45508498E-06-1.12804589E-04
 8 43-4.73132628E-05 1.60117852E-04 7.80263564E-06-1.08343343E-06 6.90506405E-07
 8 44 2.88662676E-08 6.40689923E-07 1.25280928E-05 7.19737838E-06 2.58554618E-08
 8 45 1.09761708E-04 3.01343069E-04-1.90013349E-05 2.23737067E-05-1.14790248E-07
 8 46-1.09775813E-04-3.01182782E-04-1.02733233E-05 2.74793016E-05-1.16931952E-07
 8 47-7.40528107E-08-5.69721384E-07-1.23735738E-05-7.45468017E-06-2.55769493E-08
 8 48 1.08478680E-04 2.98409116E-04 1.86045173E-05-2.20517583E-05 1.17506024E-07
 8 49 3.78808134E-02 6.34671512E-05 7.29289201E-04-1.12249389E-05-2.60658708E-05
 8 50 1.65933508E-08-9.10306458E-04 7.47038715E-04-5.25760608E-06-3.28549718E-05
 8 51-1.44391387E-04 1.77246359E-04-7.32510464E-05-6.60059753E-07 7.17899172E-07
 8 52-3.77914770E-02-6.33437879E-05-7.29033329E-04 2.81874701E-05-2.83522388E-06
 8 53 9.08330826E-08-2.09260280E-04 1.15888438E-03-3.62004713E-06 1.71797230E-04
 8 54 5.38274727E-06-1.77179977E-04-1.61179190E-05 1.41749033E-06-6.49145474E-07
 8 55-3.96012744E-03-5.04184363E-05 1.08481446E-03-5.85122780E-07 6.66237557E-06
 8 56-4.01610256E-08 4.14497249E-04 8.04365929E-05 1.35555987E-06-1.87616841E-05
 8 57-1.67589882E-06 2.04375830E-05-2.00528109E-05-9.90383864E-08-3.83409749E-08
 8 58 5.26154170E-06 7.48309369E-05-1.31790993E-06-3.61417271E-06-1.00499886E-08
 8 59 3.97549667E-03 5.03145324E-05-1.08431539E-03-5.57624271E-06 3.72108719E-06
 8 60-2.97793922E-08-2.71606266E-04-3.23044383E-04-1.76679224E-07 2.04993364E-05
 8 61-6.01189644E-10-2.04987352E-05 1.89844414E-05 1.36430811E-07-9.50952413E-09
 8 62-5.30800506E-06-7.47145797E-05 3.79205600E-06-6.15349168E-07 2.14210483E-08
 8 63 1.04054582E-04 3.56570246E-04-2.21314498E-05 1.56367714E-05-8.87255735E-08
 8 64-1.04082233E-04-3.56359081E-04-2.92572421E-06 2.69226447E-05-3.41644217E-09
 8 65-3.73210318E-02-6.25450936E-05-7.18849793E-04-2.78550913E-05 2.79515171E-06
 8 66-1.04828388E-07 2.06846769E-04-1.14266325E-03 3.77769993E-06 1.69649745E-04
 8 67 5.30262462E-06-1.74952369E-04-1.60212560E-05 1.42368575E-06-6.43205073E-07
 8 68 3.74033592E-02 6.26651937E-05 7.18999113E-04 1.10980243E-05 2.57500288E-05
 8 69-2.97632034E-08 8.97406368E-04-7.36954969E-04 5.26362340E-06-3.23636272E-05
 8 70-1.42641845E-04 1.75005472E-04-7.22813929E-05-6.26056019E-07 7.48528644E-07
 8 71 3.92547995E-03 4.97164127E-05-1.07014890E-03 5.50500819E-06-3.68117552E-06
 8 72 1.89657219E-08 2.67692800E-04 3.19320481E-04 1.92594770E-07 2.02119230E-05
 8 73-4.76869009E-09-2.02071543E-05 1.87305188E-05 1.38025034E-07-1.69364205E-08
 8 74-5.25974971E-06-7.38244481E-05-3.73341529E-06 5.89257931E-07-2.48057067E-08
 8 75-3.91092894E-03-4.98076733E-05 1.07057805E-03 5.80720565E-07-6.58449961E-06
 8 76 2.94717259E-08-4.09341914E-04-7.87912782E-05-1.35716927E-06-1.85086206E-05
 8 77-1.64308571E-06 2.01517063E-05-1.97806915E-05-9.36629471E-08-2.76354746E-08
 8 78 5.22026482E-06 7.39356802E-05 1.31183920E-06 3.55010726E-06 5.70552570E-09
 8 79-1.02720881E-04-3.51412495E-04 2.89545398E-06-2.66303669E-05 7.39741568E-08
 8 80 1.02693763E-04 3.51610838E-04 2.18830432E-05-1.54664438E-05 1.32214752E-07
 9  1-1.16346768E-02-1.58305006E-04 3.43892857E-03 1.60180462E-05-1.53767928E-06
 9  2 4.84391674E-08 4.51034875E-03 1.15328979E-03 1.24068786E-05 6.93500607E-05
 9  3-4.97248130E-05-1.96252477E-05-4.90369885E-06 3.48697018E-07 7.56306091E-08
 9  4 8.94333751E-02 7.31794857E-04-9.72306229E-03-2.23143175E-05-5.26439884E-05
 9  5 6.88406843E-08 2.78105329E-03-3.03911397E-03 1.77973942E-05-7.97799163E-05
 9  6-7.00003841E-05 1.49780300E-04-3.56140055E-05-8.06396190E-07 5.69088873E-07
 9  7 6.24824195E-02 4.09577051E-04-2.45613073E-03 9.07503767E-05 3.90704451E-05
 9  8 1.96238376E-07-9.28143660E-03-3.24087708E-03-2.30121468E-05 1.28922059E-04
 9  9 1.97472943E-04-3.26395002E-04-7.46947384E-05 2.02636735E-06-1.93550353E-06
 9 10-6.34809207E-02-4.17428056E-04 2.49357320E-03-7.88747269E-05-6.14336997E-05
 9 11-9.75028296E-08 7.37696085E-03 6.55553083E-03 7.31726357E-06-1.27836728E-04
 9 12-2.01870256E-04 3.29706984E-04 7.17760304E-05-2.02700830E-06 1.94012058E-06
 9 13-8.97538508E-02-7.35122872E-04 9.75428124E-03 5.72333540E-05-6.05230101E-06
 9 14 2.21863662E-07 1.31109411E-03-3.91716901E-03 1.55786134E-05 9.97440657E-05
 9 15 5.17731452E-05-1.51517211E-04 2.35903593E-05 9.35700277E-07-5.90544914E-07
 9 16 1.16660056E-02 1.58683057E-04-3.45265491E-03-6.64818354E-06-1.50375873E-05
 9 17 2.28880516E-08-3.20163774E-03-3.38560233E-03-1.64163053E-06 2.51650145E-05
 9 18-4.49478703E-05 1.97828558E-05-5.60737921E-05 1.97824433E-07 2.30230349E-08
 9 19-6.85726652E-01-3.66118154E-03 1.93755950E-02-1.54971280E-05 2.62163511E-05
 9 20-1.20140756E-07-2.94629140E-03 5.00953224E-03-2.40284536E-05-1.27174767E-04
 9 21-1.45135569E-04 2.72310336E-04 1.89285895E-05-1.64341519E-06 1.39710385E-06
 9 22 6.97648404E-01 3.71791761E-03-1.95329760E-02-1.57582758E-05 2.66561226E-05
 9 23-1.21743300E-07-2.96701294E-03 5.04482309E-03-2.42011236E-05 1.29982292E-04
 9 24 1.48403166E-04-2.78385457E-04-1.94089792E-05 1.68421589E-06-1.43099190E-06
 9 25-6.34331074E-02-4.17245638E-04 2.49323547E-03 9.21501127E-05 3.91662218E-05
 9 26 2.03648981E-07-9.31790192E-03-3.25865379E-03-2.31046870E-05-1.31295651E-04
 9 27-1.98087899E-04 3.29383550E-04 7.42148411E-05-2.04191243E-06 1.94508978E-06
 9 28 6.25295096E-02 4.09757342E-04-2.45640889E-03-7.81138228E-05-6.02578577E-05
 9 29-9.71297812E-08 7.34380228E-03 6.53226424E-03 7.27768963E-06 1.26450807E-04
 9 30 2.00259790E-04-3.26710597E-04-7.28906822E-05 2.01407050E-06-1.92664494E-06
 9 31 8.85170057E-02 7.27447709E-04-9.71250893E-03 5.68849715E-05-6.01145701E-06
 9 32 2.19980064E-07 1.30228845E-03-3.90527266E-03 1.54601303E-05-9.86427172E-05
 9 33-5.16034128E-05 1.50246130E-04-2.35451567E-05-9.28267558E-07 5.78019446E-07
 9 34-4.77621121E-05-7.32075264E-04-2.85615825E-05 4.93049614E-05-2.42273021E-07
 9 35-1.15348868E-02-1.57549964E-04 3.43488261E-03-6.46923867E-06-1.48280514E-05
 9 36 2.24652494E-08-3.19983844E-03-3.37815107E-03-1.66561912E-06-2.50500049E-05
 9 37 4.49039126E-05-1.98539077E-05 5.59417246E-05-1.86234183E-07-2.09185108E-08
 9 38 1.17674958E-02 1.59450208E-04-3.45675855E-03 1.62866178E-05-1.48450428E-06
 9 39 5.05789192E-08 4.51783020E-03 1.15132864E-03 1.24093126E-05-6.94513326E-05
 9 40 4.99034761E-05 1.95478565E-05 4.91266496E-06-3.50756141E-07-7.20637823E-08
 9 41-9.06839528E-02-7.39538833E-04 9.76510054E-03-2.24464838E-05-5.29684539E-05
 9 42 6.55548611E-08 2.78717862E-03-3.05266457E-03 1.79030534E-05 8.02006335E-05
 9 43 7.08439112E-05-1.51044545E-04 3.60968355E-05 8.11524605E-07-5.75450949E-07
 9 44 2.67565297E-04 3.59564329E-04-1.35318531E-04 2.30310763E-04-1.10212644E-06
 9 45-4.82359019E-05-7.31681101E-04-2.89806340E-05 4.85031694E-05-2.25535299E-07
 9 46 4.77616916E-05 7.32314485E-04-2.88638993E-05 4.91928702E-05-2.47049543E-07
 9 47-2.73205684E-04-3.53769383E-04-1.38247549E-04 2.35293938E-04-1.12852687E-06
 9 48 4.82414449E-05 7.31916924E-04-2.87319795E-05 4.87068279E-05-2.23368851E-07
 9 49-4.60493020E-03-6.75725414E-05 2.19185121E-03 1.92125217E-05 1.47729644E-05
 9 50 2.69828656E-08-9.81929689E-04 8.02295970E-04-5.56161336E-06-4.81780142E-06
 9 51 1.98408330E-05-1.50230316E-05-1.40631848E-05 9.16557051E-08-1.41674197E-07
 9 52 4.58075335E-03 6.73365457E-05-2.19109559E-03-2.22246698E-05-9.71737303E-06
 9 53-7.52529457E-08-2.19260341E-04 1.25184203E-03-3.90082360E-06-3.50670349E-06
 9 54-1.14538772E-05 1.49605807E-05 1.95768814E-05-1.36891119E-07 1.28130874E-07
 9 55 1.49740210E-03-2.36045545E-05 1.21715370E-03 8.45132327E-06 6.82621125E-06
 9 56 1.45265703E-08 4.97910286E-04 4.93401230E-04 5.69055582E-07-5.63938082E-06
 9 57 2.16500955E-05-1.60107147E-05-6.41974093E-06 6.49300148E-08-1.34749641E-07
 9 58-2.17345347E-06 9.28062934E-05-9.50503850E-06-1.68918091E-05 1.30870641E-09
 9 59-1.52141108E-03 2.33555539E-05-1.21266023E-03-1.00147196E-05-3.99106221E-06
 9 60-2.86901112E-08-6.71716714E-04-1.96286317E-04-1.95930602E-06-1.04338585E-05
 9 61-5.55969187E-06 1.59935504E-05 1.67310864E-05-1.55362998E-07 1.29705265E-07
 9 62 1.90680477E-06-9.30050194E-05 1.93486001E-05 1.52338143E-07 7.51387812E-08
 9 63 3.58670537E-05 3.08418268E-04 2.34645167E-05-1.56644857E-05 1.32817106E-07
 9 64-3.61450172E-05-3.08286416E-04 2.19954561E-06-2.83001460E-05 9.59043741E-08
 9 65-4.53122688E-03-6.71679640E-05 2.19073164E-03-2.22220390E-05-9.59136384E-06
 9 66-5.40549944E-08-2.23189831E-04 1.24736044E-03-4.10746042E-06 3.57524167E-06
 9 67 1.13429232E-05-1.49181648E-05-1.94743201E-05 1.39563671E-07-1.35354501E-07
 9 68 4.65561881E-03 6.77492711E-05-2.19231369E-03 1.93242590E-05 1.47151604E-05
 9 69 3.54570465E-08-9.87750273E-04 8.01091330E-04-5.74555285E-06 4.82313737E-06
 9 70-1.98913667E-05 1.50682294E-05 1.42036053E-05-9.75977771E-08 1.54562100E-07
 9 71 1.54863364E-03-2.33656017E-05 1.21720460E-03-1.01115654E-05-4.05688525E-06
 9 72-2.89473281E-08-6.73337206E-04-1.95054180E-04-1.97505389E-06 1.04626975E-05
 9 73 5.52556606E-06-1.59882636E-05-1.67893311E-05 1.56905506E-07-1.25664013E-07
 9 74-2.18383409E-06 9.28602514E-05 1.93882167E-05 8.87814429E-08 7.62989864E-08
 9 75-1.47071728E-03 2.35949569E-05-1.21266490E-03 8.34705352E-06 6.77402673E-06
 9 76 1.25162218E-08 4.98233601E-04 4.91364946E-04 5.63346166E-07 5.57747863E-06
 9 77-2.15956656E-05 1.60181870E-05 6.42055870E-06-6.62852358E-08 1.35626005E-07
 9 78 1.89557808E-06-9.29595684E-05-9.54225306E-06-1.68254371E-05 3.09053263E-09
 9 79 3.58278394E-05 3.08303798E-04 2.25609563E-06-2.81185921E-05 8.22048023E-08
 9 80-3.61847704E-05-3.08406794E-04 2.36501103E-05-1.57046232E-05 1.27333430E-07
10  1 7.93987768E-03 6.89329705E-05-1.07574304E-03-1.57633748E-05-3.08864729E-06
10  2-4.44349165E-08-4.78429947E-04 1.03465998E-04-1.90448198E-06-6.40009150E-06
10  3 1.09144354E-05-4.51434385E-06 6.00699473E-07-2.16917963E-09-4.14693235E-08
10  4-7.45803512E-02-4.62314870E-04 2.54996478E-03 7.85342363E-06 1.94092968E-05
10  5-2.93987852E-08-3.84016981E-04 8.19512997E-04-3.56452533E-06 2.50941113E-05
10  6 4.96507875E-05-7.47448989E-05 2.85910425E-05 3.19866441E-07-3.03234298E-07
10  7-5.60002690E-02-4.51146376E-04 2.19005294E-03-8.26345803E-05-5.98377747E-06
10  8-2.68436507E-07 2.21336453E-03 1.06747384E-03 4.69008025E-06-1.39616705E-04
10  9-3.75707913E-05 1.77187496E-04-2.72891587E-05-1.19037466E-06 5.88916736E-07
10 10-5.49673335E-02-4.44128084E-04 2.14960187E-03-4.38655275E-05-6.81919492E-05
10 11 3.64857469E-08 1.87665050E-03 1.30524833E-03 2.87086000E-06-7.96734559E-05
10 12-9.23889459E-05 1.72062402E-04-6.57246040E-05-8.21308460E-07 6.14388743E-07
10 13-7.22588822E-02-4.45805312E-04 2.36799701E-03 1.98403821E-05-2.38915808E-06
10 14 7.59421621E-08 5.03595123E-04-6.64524747E-04 3.62429118E-06 6.33022650E-05
10 15 9.26080509E-06-7.25630701E-05 2.44744661E-06 5.43132124E-07-2.61522096E-07
10 16 7.63778138E-03 6.54766635E-05-1.01294225E-03-1.03595194E-05-1.20506615E-05
10 17 4.03461756E-09-7.97479250E-05-4.08601603E-04 8.23644791E-07 6.58047687E-06
10 18-2.07819604E-06-4.50228084E-06-7.19615076E-06 7.04383985E-08-3.07158999E-08
10 19 7.02544317E-01 3.34730760E-03-9.36838736E-03 1.53915087E-05-2.59000221E-05
10 20 1.22576909E-07 1.23748740E-03-2.10677519E-03 1.00949126E-05 1.65060932E-04
10 21 1.92035417E-04-3.57096349E-04-2.82226412E-05 2.15720932E-06-1.84636442E-06
10 22 6.90713395E-01 3.28418380E-03-9.03525352E-03-1.51241037E-05 2.54470640E-05
10 23-1.21327902E-07-1.18683216E-03 2.02065097E-03-9.68353624E-06 1.62865992E-04
10 24 1.89530232E-04-3.52396225E-04-2.78939731E-05 2.13140670E-06-1.82468237E-06
10 25-5.49257966E-02-4.44086191E-04 2.14771895E-03 8.10686926E-05 5.31316214E-06
10 26 2.64464258E-07-2.05404794E-03-1.01174476E-03-4.29193311E-06-1.37397602E-04
10 27-3.41928635E-05 1.71590466E-04-2.85621320E-05-1.15674844E-06 5.56602502E-07
10 28-5.60425596E-02-4.51189646E-04 2.19193038E-03 4.52102249E-05 6.92330818E-05
10 29-3.47668430E-08-2.00279171E-03-1.41732391E-03-3.00043134E-06-8.18427010E-05
10 30-9.58222234E-05 1.77664924E-04-6.44874266E-05-8.54492714E-07 6.49571391E-07
10 31-7.38008131E-02-4.58405872E-04 2.53496554E-03-2.08157450E-05 2.49342017E-06
10 32-8.10228628E-08-5.25995895E-04 7.31568353E-04-3.87282146E-06 6.49946731E-05
10 33 1.01410823E-05-7.51357554E-05 2.85070927E-06 5.59311427E-07-2.69154053E-07
10 34 7.64902848E-07 1.98018712E-05 1.76811390E-05 6.44404809E-06 4.25917393E-08
10 35 7.83819553E-03 6.81954475E-05-1.07195610E-03 1.04699500E-05 1.23049843E-05
10 36-2.01664201E-09 1.34649742E-04 4.66613729E-04-8.17683088E-07 7.01350596E-06
10 37-2.84180423E-06-4.17170174E-06-8.15729064E-06 7.24289098E-08-2.99167745E-08
10 38 7.73770381E-03 6.62008439E-05-1.01665846E-03 1.54888630E-05 3.11556770E-06
10 39 4.16438842E-08 4.00996971E-04-1.23230017E-04 1.72020813E-06-5.21512960E-06
10 40 1.00562029E-05-4.84107326E-06 5.18862443E-07 2.77453607E-09-3.90344621E-08
10 41-7.30228313E-02-4.49640417E-04 2.38281513E-03-7.47183462E-06-1.85058815E-05
10 42 2.74461398E-08 3.36294266E-04-7.67300715E-04 3.25726002E-06 2.37297273E-05
10 43 4.84504520E-05-7.21801793E-05 2.79772879E-05 3.04981994E-07-2.92760663E-07
10 44-3.31803259E-04 3.35354681E-04 1.72262618E-04-2.93084608E-04 1.40586848E-06
10 45 1.13470499E-06 1.96639907E-05-1.44543386E-05-1.19639695E-05-2.32729303E-08
10 46-5.95816319E-08 7.26678461E-06-1.71942653E-05-7.28071593E-06-4.02896191E-08
10 47-3.27179075E-04 3.41486520E-04-1.69925643E-04 2.89106765E-04-1.38907233E-06
10 48 3.01874580E-07 7.13521484E-06 1.49450632E-05 1.11391633E-05 2.86401905E-08
10 49 3.06934564E-03 1.12865301E-05-4.74403161E-05-6.70461043E-06 3.22649597E-06
10 50-3.62600040E-08 3.48573425E-04 6.28363622E-05 1.07843070E-06 3.37812295E-07
10 51-3.18684267E-06 2.84903038E-06 8.29746369E-06-3.55840693E-08 4.64512919E-08
10 52 2.93022925E-03 9.68488842E-06-3.89814540E-06 1.37741802E-08-7.27339923E-06
10 53 1.38253025E-08 2.31047402E-04 2.51537356E-04 1.64768569E-07 3.96480025E-06
10 54-6.38579453E-06 2.42099428E-06 5.83830264E-06-1.37755607E-08 4.90928911E-08
10 55 1.59909156E-03-1.19511882E-07 2.51685598E-04 6.02779072E-06 3.01276615E-06
10 56 1.63395826E-08-2.31366710E-05 1.14755594E-04-3.68048910E-07-3.57893581E-06
10 57 2.98970026E-06 5.89235546E-07 1.02257106E-07-1.89793747E-08-5.10887534E-09
10 58-1.62298078E-05-9.70784520E-06 2.24275722E-06-3.73883941E-06 1.88120554E-08
10 59 1.65152521E-03-5.64791299E-07 2.75861152E-04 5.76965598E-06 3.87599110E-06
10 60 1.28305669E-08 1.00441493E-04-7.02663950E-05 5.46562404E-07 1.76747973E-06
10 61-1.95430910E-06 1.86829373E-07-3.55132332E-06 1.53327828E-08-7.61361361E-09
10 62-1.62134700E-05-7.62609313E-06-2.49040052E-06 3.70493268E-06-1.82203765E-08
10 63-1.88679395E-05-1.96545088E-06-1.10234630E-05 2.49003509E-06-4.83935826E-08
10 64-1.82268319E-05 3.63529931E-06-3.30227204E-06-1.03581818E-05 1.01994080E-08
10 65 3.00963099E-03 1.08458450E-05-4.15145274E-05 3.67823506E-07 7.43855534E-06
10 66-1.35109618E-08-2.27233364E-04-2.72976565E-04-8.43000770E-08 3.90164956E-06
10 67-6.58157359E-06 2.67992403E-06 6.17180377E-06-1.63297297E-08 4.83035379E-08
10 68 2.98879683E-03 1.01190542E-05-9.80366296E-06 6.37423288E-06-3.47997976E-06
10 69 3.57136945E-08-3.31684855E-04-7.66072470E-05-9.81163647E-07 2.56917386E-07
10 70-2.84515675E-06 2.58823936E-06 8.05683488E-06-3.35892828E-08 4.44499542E-08
10 71 1.62477872E-03-1.64938437E-07 2.54998789E-04-5.59659541E-06-3.80683831E-06
10 72-1.17214301E-08-8.89051749E-05 7.36405496E-05-5.28109102E-07 1.58716420E-06
10 73-2.04943250E-06 4.62268302E-07-3.26288834E-06 1.40055109E-08-5.30859375E-09
10 74-1.61790477E-05-9.22413370E-06 2.15827225E-06-3.70758190E-06 1.75476435E-08
10 75 1.62512178E-03-5.22832472E-07 2.72545831E-04-6.17216703E-06-3.12972604E-06
10 76-1.60413502E-08 1.45773702E-05-1.23192684E-04 3.74788178E-07-3.67550352E-06
10 77 3.36210718E-06 3.13396346E-07-7.82169508E-09-1.75364933E-08-9.02665893E-09
10 78-1.62640901E-05-8.11042347E-06-2.07887426E-06 4.02762347E-06-1.88396172E-08
10 79-1.88439779E-05-1.65312434E-06 3.26341280E-06 1.08416372E-05-1.31201218E-08
10 80-1.82501363E-05 3.32532765E-06 1.06200238E-05-2.22058247E-06 4.65769212E-08
11  1 5.25557665E-02 3.98730085E-04-1.88325569E-03 6.37267833E-05 1.12423994E-05
11  2 1.79677523E-07-1.96215558E-03-7.11617245E-04-4.82047489E-06 1.03462317E-04
11  3 4.66461633E-05-1.50108480E-04 6.00771790E-06 9.98918744E-07-5.82469650E-07
11  4-5.36609265E-01-2.56979964E-03 7.56126362E-03-4.88082650E-05 6.35699155E-06
11  5-1.93747477E-07-9.54710863E-04 1.63371987E-03-7.72343433E-06-1.42797843E-04
11  6-1.44234990E-04 2.87032833E-04 2.91444033E-05-1.77898341E-06 1.45987804E-06
11  7 4.36411458E-02 3.29522689E-04-1.52375894E-03-4.66473269E-05-5.28267023E-05
11  8-2.04106025E-08 1.88020874E-03 1.33440083E-03 2.81547560E-06 7.67543315E-05
11  9 1.05174108E-04-1.81928440E-04 5.07334616E-05 8.83710363E-07-7.31819677E-07
11 10 2.97003871E-02 2.67831161E-04-1.95597857E-03-6.20711547E-05-1.91651936E-05
11 11-1.67526854E-07 4.08167694E-04 4.87805582E-05 1.27632341E-06 9.38379031E-05
11 12-1.72892915E-05-7.65486116E-05 1.45258386E-05 6.48566441E-07-1.39107181E-07
11 13-4.23929738E-01-1.98050650E-03 4.56604902E-03-1.31421523E-05-3.88058016E-05
11 14 3.88962671E-08 7.24255191E-04-7.37433365E-04 4.62862682E-06-8.87070117E-05
11 15-1.36160823E-04 2.24867835E-04 1.90165373E-05-1.29587739E-06 1.21797398E-06
11 16 3.96548574E-02 3.12356440E-04-1.30285102E-03 2.91681921E-05 4.19374421E-05
11 17-2.04408001E-08-7.11454607E-04-2.42692622E-04-1.78558080E-06 4.17862325E-05
11 18 4.89204754E-05-9.07067080E-05 5.18045448E-05 3.77521425E-07-2.84777629E-07
11 19-1.94111395E-02-3.90833862E-05-1.25491726E-03 2.26914753E-05 6.94879232E-06
11 20 6.46140036E-08 6.50714712E-04-3.48909470E-04 3.18570077E-06-5.02628939E-05
11 21-2.56132222E-06 5.28242161E-05 1.04653268E-05-4.41395442E-07 2.08482848E-07
11 22 2.20146941E-02 4.70226241E-05 1.28761074E-03 2.87188791E-05 1.02589879E-05
11 23 7.69403618E-08 5.83955639E-04-4.07805313E-04 3.12059038E-06 5.43421567E-05
11 24 4.23509381E-06-5.85772506E-05-1.08903399E-05 4.81830788E-07-2.34587186E-07
11 25-4.95219280E-02-3.73478924E-04 1.88389500E-03-5.34725913E-05-5.91751716E-05
11 26-2.60073369E-08 2.09668013E-03 1.67301450E-03 2.61549513E-06-8.40988186E-05
11 27-1.27487177E-04 2.11585995E-04-5.07987746E-05-1.03477400E-06 8.98347046E-07
11 28-2.62176319E-02-2.42676971E-04 1.64807144E-03-5.54877753E-05-1.53289824E-05
11 29-1.52999499E-07 6.00025008E-05 6.78784444E-05 2.76845619E-08-8.22048492E-05
11 30 2.56764547E-05 5.65283945E-05-2.44504955E-05-4.94733501E-07 1.37162655E-08
11 31 3.84199107E-01 1.77124427E-03-3.60834229E-03-1.00354427E-05-3.51516528E-05
11 32 4.96516023E-08 5.64457728E-04-5.42603650E-04 3.50092671E-06 8.08239017E-05
11 33 1.26606386E-04-2.07430287E-04-1.71319534E-05 1.19360967E-06-1.13137215E-06
11 34-1.76098764E-04 2.80578073E-04 1.00092793E-04-1.77143198E-04 8.34530615E-07
11 35-3.48600811E-02-2.81386958E-04 1.15106102E-03 2.39012107E-05 3.99390853E-05
11 36-3.24998898E-08-3.43433454E-04 4.97624195E-05-1.32350690E-06-3.29873026E-05
11 37-3.48471004E-05 6.78344029E-05-5.97979869E-05-2.38308757E-07 1.29516110E-07
11 38-5.98085804E-02-4.50223824E-04 2.14813592E-03 7.09562985E-05 1.47508564E-05
11 39 1.97116110E-07-2.47476672E-03-9.15930177E-04-6.01821008E-06-1.14966810E-04
11 40-6.42029276E-05 1.79169738E-04-5.73015448E-08-1.16422825E-06 7.62478498E-07
11 41 6.01970560E-01 2.89954709E-03-8.83460544E-03-5.55766712E-05 5.25154231E-06
11 42-2.18283421E-07-1.11275572E-03 1.92315889E-03-9.05730941E-06 1.57442692E-04
11 43 1.61722618E-04-3.19165310E-04-3.16992206E-05 1.98084402E-06-1.64167179E-06
11 44 7.01834940E-06-1.49632363E-04-4.50394201E-05 9.13746091E-06-1.82110779E-07
11 45 2.37456404E-04-2.18268202E-04-1.33060515E-04 2.34277184E-04-1.09146538E-06
11 46 1.88337410E-04-2.80391992E-04 1.08261206E-04-1.92937796E-04 8.99908915E-07
11 47-9.83758878E-06 1.52702914E-04-4.73887184E-05 1.10821224E-05-1.95728989E-07
11 48-2.62813034E-04 2.31631277E-04-1.48405367E-04 2.60798922E-04-1.23163795E-06
11 49 4.43321009E-02 2.46711188E-04-1.39640539E-03-1.32662658E-05-2.29736702E-05
11 50 1.03168967E-08 1.94946019E-04-5.68851368E-04 2.19448992E-06-1.75652339E-05
11 51-4.30087980E-05 6.05740319E-05-2.41764700E-05-2.52251549E-07 2.28496583E-07
11 52 3.56455318E-02 1.83627207E-04-5.69518356E-04-1.77423117E-05-4.08702098E-07
11 53-5.63718576E-08-2.24665101E-04 3.33007570E-05-8.83406179E-07-3.72819806E-05
11 54-1.03764454E-06 3.83196251E-05 1.04472749E-06-3.12938907E-07 1.38806955E-07
11 55 3.10465075E-02 1.38964764E-04-2.62856595E-04-9.31513825E-07 1.68821597E-05
11 56-4.06536104E-08-6.67629288E-05-2.15306642E-05-1.94847906E-07-1.34788528E-06
11 57-6.25891414E-06 7.60679942E-06 4.11465579E-06-4.70073531E-08 5.94939191E-08
11 58-8.08256596E-06 1.56293817E-05-6.90178569E-06-3.26789250E-06-1.15097007E-08
11 59 3.46916345E-02 1.41013650E-04 2.21774978E-04 1.98397261E-05-7.07914580E-06
11 60 9.73008542E-08 1.43004798E-04 1.15597944E-04 2.17606626E-07 7.16412107E-06
11 61-3.57428772E-06-3.58983335E-06-6.15149646E-06 6.17253571E-08-2.30409098E-08
11 62-4.90060975E-06 6.72007346E-05-1.11341281E-05-8.07791945E-06-1.98068730E-08
11 63-2.04074482E-06-4.33434859E-05 7.81820802E-06 1.31060944E-05-9.31550637E-09
11 64 7.90872757E-06 5.63680461E-05 9.88385694E-06 6.67749668E-06 6.49145145E-09
11 65-3.29466699E-02-1.59834668E-04 1.88427555E-04-1.37753741E-05-1.91865800E-07
11 66-5.03260402E-08-1.43257445E-04-1.23614198E-04-1.79001403E-07 3.06956980E-05
11 67-1.97977395E-06-2.87159240E-05-5.08804740E-06 2.55740443E-07-1.12032528E-07
11 68-4.92487197E-02-2.82662960E-04 1.82170659E-03-1.55044293E-05-2.70572272E-05
11 69 1.73090154E-08 2.92149019E-04-7.36598217E-04 3.08048173E-06 2.48057491E-05
11 70 4.80990409E-05-7.29047900E-05 2.90747230E-05 3.19872572E-07-2.76749913E-07
11 71-3.71286237E-02-1.43753549E-04-4.53992931E-04 2.31139606E-05-6.36995290E-06
11 72 1.09492760E-07 2.32199508E-04 2.07400407E-04 2.91597468E-07-1.26968671E-05
11 73 2.58939057E-06 1.01074766E-05 1.11872661E-05-1.28894885E-07 6.37715834E-08
11 74 2.85440597E-06-9.48566637E-05-1.37291450E-05-1.05140210E-05-2.23620530E-08
11 75-3.04566907E-02-1.44829630E-04 5.02894019E-04-3.01454922E-06 1.49593515E-05
11 76-4.60857653E-08-1.90180084E-04-5.60105697E-05-5.45480620E-07 3.34584186E-08
11 77 1.45431816E-05-1.45766401E-05-4.52789553E-06 7.10492451E-08-1.04936087E-07
11 78 1.03853453E-05 1.05541176E-05-3.99802100E-06-2.26731290E-06-5.61265670E-09
11 79-1.14438118E-05-8.92927105E-05 7.90593434E-06 9.26278471E-06-2.00436915E-09
11 80 5.17858822E-06 7.64556988E-05 7.05855163E-06 1.65563994E-05-2.14835473E-08
12  1-6.92551034E-02-4.93114401E-04 2.52726955E-03-6.96586579E-05-3.27317710E-05
12  2-1.58626088E-07 4.79901020E-03 1.90930466E-03 1.14888335E-05-1.10935106E-04
12  3-1.63218552E-04 2.74153657E-04 5.41332948E-05-1.69144531E-06 1.55510380E-06
12  4 6.27525825E-01 3.15837594E-03-1.20674659E-02 6.46077935E-05 9.77169619E-06
12  5 1.99560827E-07 1.49862096E-03-2.73848339E-03 1.25191750E-05 1.41852186E-04
12  6 1.67907793E-04-3.09759979E-04-2.49718923E-05 1.86367634E-06-1.59545966E-06
12  7-5.62065662E-02-4.20328840E-04 3.38011307E-03 6.50220310E-05 6.09874962E-05
12  8 5.14015847E-08-2.08374040E-03-3.17195510E-03 1.61971233E-06-7.13883412E-05
12  9-2.09970733E-04 2.81359074E-04-3.36989107E-06-1.39549939E-06 1.54262278E-06
12 10 3.02515032E-02 2.15592589E-04-2.71158676E-03-5.68606520E-05-3.40647808E-05
12 11-1.01307220E-07 3.16417558E-03-1.77411307E-04 1.13888929E-05 1.01336547E-04
12 12 7.76935698E-05-1.79030117E-04-9.16363648E-05 1.38284250E-06-1.14277051E-06
12 13-3.40468648E-01-1.80706751E-03 8.51622027E-03-2.77132927E-05-3.13151748E-05
12 14-1.33524092E-08 1.42300569E-03-1.74311439E-03 9.93062764E-06-6.72931345E-05
12 15-7.99959883E-05 1.47289123E-04 1.61975188E-05-8.93386402E-07 7.71099387E-07
12 16 4.17145002E-02 2.66385203E-04-1.31828383E-03 4.66186320E-05 1.60017386E-05
12 17 1.17066074E-07-3.32990763E-03-2.66345891E-03-4.21025870E-06 7.82305319E-05
12 18 1.26119531E-04-2.04350063E-04-7.59896604E-05 1.33485658E-06-1.33417013E-06
12 19 2.49013825E-02 7.49095129E-05 3.66497955E-04-5.64095078E-05-3.06853591E-05
12 20-1.15037729E-07 5.75735657E-04 5.57640185E-04 4.49380100E-07 4.00539859E-05
12 21 1.54432568E-05-5.54972427E-05-4.46748284E-06 3.89697417E-07-2.40952303E-07
12 22 2.26531704E-02 7.02215989E-05 2.28921553E-04 5.35952645E-05 2.97353747E-05
12 23 1.07403628E-07-6.42950211E-04-5.16906863E-04-7.91722902E-07 3.43597939E-05
12 24 1.51025454E-05-4.94623393E-05-3.29178801E-06 3.39048412E-07-2.19799185E-07
12 25-5.11122848E-02-3.81859577E-04 3.19325624E-03-5.95394961E-05-5.48577026E-05
12 26-5.22748119E-08 1.86701798E-03 3.00801606E-03-1.90088469E-06-6.26128593E-05
12 27-1.97261261E-04 2.59874120E-04 2.20365067E-06-1.29395316E-06 1.45368611E-06
12 28 3.33283377E-02 2.43634317E-04-2.90904687E-03 6.33137396E-05 3.59556872E-05
12 29 1.18519534E-07-3.19121792E-03 1.70367935E-04-1.14753313E-05 1.11021306E-04
12 30 7.53856895E-05-1.86406995E-04-8.95072626E-05 1.44158818E-06-1.14864619E-06
12 31-3.84870460E-01-2.01326792E-03 8.96703254E-03 2.89880516E-05 3.53751431E-05
12 32 3.12930411E-09-1.49390115E-03 1.81404879E-03-1.03322350E-05-7.66133415E-05
12 33-9.44246523E-05 1.71037994E-04 1.81780947E-05-1.03600302E-06 9.06945061E-07
12 34 1.21734657E-04-1.36318254E-05-8.02944764E-05 1.54328579E-04-6.98412774E-07
12 35 4.58108131E-02 2.99009975E-04-1.45331903E-03-4.95401625E-05-2.04975597E-05
12 36-1.19743003E-07 3.38859156E-03 2.67501851E-03 4.38294133E-06 8.23491808E-05
12 37 1.30744622E-04-2.13093803E-04-6.98913256E-05 1.37222646E-06-1.35543783E-06
12 38-6.31086508E-02-4.46666928E-04 2.30683192E-03 6.22871136E-05 3.13125688E-05
12 39 1.31587511E-07-4.55704070E-03-1.82034684E-03-1.07935002E-05-9.89817316E-05
12 40-1.57182138E-04 2.56163869E-04 5.44808985E-05-1.56199100E-06 1.49693332E-06
12 41 5.65229469E-01 2.85916706E-03-1.11715244E-02-5.88968226E-05-1.04089183E-05
12 42-1.79447211E-07-1.38580553E-03 2.54414620E-03-1.16511030E-05 1.25422819E-04
12 43 1.51168928E-04-2.76591746E-04-2.16363040E-05 1.66230117E-06-1.44291569E-06
12 44-2.61854395E-05 3.62060854E-05 2.39608215E-05-1.82819847E-05 1.37397500E-07
12 45-2.45031671E-04 1.34185224E-04 1.47707421E-04-2.55531572E-04 1.20514105E-06
12 46 1.01716855E-04 1.70732376E-05 6.88455555E-05-1.34007183E-04 5.98105802E-07
12 47-2.52702479E-05 1.98348637E-05-1.89154242E-05 1.72079729E-05-1.16684275E-07
12 48-2.17658702E-04 1.09488010E-04-1.32301165E-04 2.28439626E-04-1.08968604E-06
12 49-4.74655746E-02-3.42738461E-04 3.96958195E-03 2.12018984E-05 3.86274798E-05
12 50-3.30752040E-08-9.00302567E-04 1.56654419E-03-7.36290920E-06 6.72276866E-05
12 51 4.89277386E-05-1.16155425E-04 4.61602565E-05 6.38320091E-07-3.30173342E-07
12 52 2.28158437E-02 2.08005501E-04-3.45754291E-03-3.53257491E-05-1.95217428E-06
12 53-1.28430939E-07-7.32984958E-04 1.43438370E-03-6.07321883E-06-5.82413318E-05
12 54-2.75482256E-05 8.57895575E-05-3.70672276E-05-4.77682030E-07 1.86545101E-07
12 55 3.75277539E-03-6.10649535E-05 2.21104799E-03 1.91130949E-05 1.66653067E-05
12 56 3.97246814E-08 1.13326505E-03 3.16824933E-04 3.25945350E-06-1.19538436E-05
12 57 7.61744674E-05-6.42206238E-05-4.00247665E-06 2.39209809E-07-4.30600379E-07
12 58 2.15078333E-05 2.38859783E-04-2.62206498E-05-8.97649995E-06-8.21902087E-08
12 59-2.42155081E-02-3.28412948E-05-2.13748721E-03-3.10482970E-05-6.10619574E-06
12 60-1.07878009E-07-8.24291540E-04-8.46547869E-04-7.52244125E-07-5.10417506E-05
12 61-8.81979563E-06 5.98615462E-05 4.64363056E-05-5.88256975E-07 3.84530322E-07
12 62-1.84626439E-05-2.56822083E-04 2.43627378E-05 2.27451716E-05 3.13942890E-08
12 63 2.88450579E-05 3.05401650E-04 6.51520727E-06-3.22759679E-05 1.22082425E-07
12 64-3.28046046E-05-3.04373328E-04 1.75488131E-05-2.40053823E-05 1.31895516E-07
12 65 2.65908222E-02 2.26920612E-04-3.49994804E-03 3.70614528E-05 1.98388702E-06
12 66 1.16751586E-07 7.53343520E-04-1.42981171E-03 6.38287296E-06-6.19834722E-05
12 67-2.74990470E-05 8.94825192E-05-3.67335737E-05-5.14227393E-07 2.15340858E-07
12 68-4.23358250E-02-3.13748878E-04 3.79394660E-03-1.96311152E-05-3.58927163E-05
12 69 3.07833567E-08 8.73866934E-04-1.49531508E-03 7.29527945E-06 6.49183169E-05
12 70 4.39459631E-05-1.08864280E-04 4.32478067E-05 6.07629051E-07-3.27788454E-07
12 71-2.02737308E-02-1.71997313E-05-2.10097627E-03 2.87011942E-05 6.84542743E-06
12 72 9.90443585E-08 8.03917988E-04 8.29007044E-04 7.13176368E-07-4.99629357E-05
12 73-9.15958634E-06 5.91225221E-05 4.54979744E-05-5.85751345E-07 3.74318291E-07
12 74-1.88931305E-05-2.47978552E-04-2.30038124E-05-2.17274797E-05-3.07060827E-08
12 75 7.13487152E-03-4.54805807E-05 2.16950835E-03-1.89001499E-05-1.84134913E-05
12 76-2.73448818E-08-1.11942292E-03-3.12652105E-04-3.23078461E-06-1.20318074E-05
12 77 7.50480479E-05-6.30162405E-05-3.52969091E-06 2.29032977E-07-4.27676036E-07
12 78 2.04972703E-05 2.39201599E-04 2.68261737E-05 9.28211205E-06 7.80732714E-08
12 79-3.17553232E-05-2.96470218E-04-1.85275173E-05 2.31350845E-05-1.19573986E-07
12 80 2.84552808E-05 2.98933290E-04-7.33514164E-06 3.06605175E-05-1.13339439E-07
13  1-3.17537156E-02-2.86101823E-04 1.62171646E-03-4.09385366E-05 1.04012081E-05
13  2-1.56922247E-07 3.61600764E-04 3.04584612E-05 1.10893856E-06-6.35958889E-05
13  3 8.16716316E-06 5.54287258E-05-3.03152626E-05-3.97870527E-07 3.35284609E-08
13  4 3.55241187E-01 1.61892609E-03-3.30510689E-03 2.50639317E-05 7.13760304E-07
13  5 8.81665934E-08 9.23270880E-04-4.26082522E-04 4.36614975E-06 1.01511712E-04
13  6 1.13978471E-04-2.15490183E-04-8.60784669E-06 1.27367880E-06-1.06525041E-06
13  7-3.35367295E-02-2.68525784E-04 2.10286869E-04-9.85101275E-06 3.40114481E-05
13  8-1.17961376E-07-7.56546299E-04 2.75871176E-04-3.39886434E-06-9.04213631E-05
13  9-3.04485531E-05 1.20869916E-04-7.25322935E-05-6.28061548E-07 2.31340017E-07
13 10-5.49437814E-02-4.26077927E-04 1.71502758E-03 6.00908676E-05-9.94503303E-06
13 11 2.44371894E-07-1.84782081E-03-8.27292424E-04-4.08921607E-06-1.67474574E-04
13 12-6.75031329E-05 2.34977707E-04-2.87503801E-05-1.53644518E-06 8.74770038E-07
13 13 5.94986568E-01 2.84884812E-03-8.40469379E-03 2.94355601E-05 4.20015679E-05
13 14 4.98648487E-09-6.84281523E-04 2.10231573E-03-8.32058615E-06 1.57061794E-04
13 15 1.71716622E-04-3.28778416E-04-2.10799062E-05 1.99017641E-06-1.66854962E-06
13 16-5.91903256E-02-4.73626128E-04 2.57030255E-03-3.77876211E-05-5.59551886E-05
13 17 3.53410744E-08 2.01500240E-03 1.77704494E-03 2.00781641E-06-7.79476624E-05
13 18-9.62869232E-05 1.74234586E-04-1.88106167E-05-9.47644807E-07 8.17658176E-07
13 19 9.39650420E-02 2.83180300E-04 1.21606133E-03 9.57580182E-06 1.42971879E-05
13 20-8.38638126E-09-4.85157917E-04 4.37889979E-04-2.88013148E-06 1.07984119E-04
13 21 1.03079681E-04-2.11063800E-04 1.15057186E-05 1.24579368E-06-9.69264540E-07
13 22 9.46398238E-02 2.84459508E-04 1.26084209E-03-9.50051731E-06-1.44798963E-05
13 23 6.77520769E-09 4.96150914E-04-4.57316441E-04 2.98010482E-06 1.08977723E-04
13 24 1.03989958E-04-2.12967682E-04 1.16577728E-05 1.25758662E-06-9.77490008E-07
13 25-3.38152075E-02-2.69844524E-04 2.06606352E-04 9.78370847E-06-3.41873484E-05
13 26 1.20340304E-07 7.87266545E-04-2.53681318E-04 3.42612346E-06-9.14266173E-05
13 27-3.15325035E-05 1.22959121E-04-7.22443752E-05-6.43894039E-07 2.45901016E-07
13 28-5.45872272E-02-4.24121080E-04 1.71502074E-03-5.97645409E-05 9.95391950E-06
13 29-2.41413211E-07 1.81083543E-03 8.10114624E-04 4.01903634E-06-1.66376090E-04
13 30-6.62351419E-05 2.32611232E-04-2.89099715E-05-1.52046540E-06 8.63804084E-07
13 31 5.91618287E-01 2.83156904E-03-8.32694170E-03-2.92727333E-05-4.17590012E-05
13 32 8.59276632E-09 6.76274404E-04-2.08147220E-03 8.18470555E-06 1.56169972E-04
13 33 1.70838755E-04-3.27008727E-04-2.10692953E-05 1.98470120E-06-1.66977546E-06
13 34-2.84588112E-04 2.66040780E-04 1.66022083E-04-2.41528968E-04 1.24238820E-06
13 35-5.88144633E-02-4.71040664E-04 2.55485662E-03 3.74500304E-05 5.57078203E-05
13 36-3.24118247E-08-1.99193277E-03-1.75115270E-03-2.01361003E-06-7.73185935E-05
13 37-9.53087966E-05 1.72627390E-04-1.92476205E-05-9.47708735E-07 7.98884186E-07
13 38-3.20307268E-02-2.87923168E-04 1.63374904E-03 4.11980921E-05-1.02424052E-05
13 39 1.61108106E-07-3.92789065E-04-3.67452845E-05-1.21383723E-06-6.39672710E-05
13 40 7.19053091E-06 5.67767400E-05-2.98815294E-05-3.96546457E-07 4.88315060E-08
13 41 3.57584762E-01 1.63135412E-03-3.36995900E-03-2.52592283E-05-7.52487723E-07
13 42-9.20450774E-08-9.36276076E-04 4.40416995E-04-4.43457857E-06 1.02113327E-04
13 43 1.14597672E-04-2.16710999E-04-8.54099760E-06 1.28860990E-06-1.08061940E-06
13 44-1.03168008E-04 1.10194161E-04 5.09617442E-05-9.13099733E-05 4.20344142E-07
13 45-2.00120579E-04 2.36496942E-04 7.37006119E-05-1.69544178E-04 7.07753956E-07
13 46-2.85991242E-04 2.65326910E-04-1.66904522E-04 2.42760709E-04-1.23982835E-06
13 47-1.03441380E-04 1.15418944E-04-5.14827274E-05 9.22689020E-05-4.26279437E-07
13 48-2.01067242E-04 2.35248426E-04-7.40814687E-05 1.70463895E-04-7.22236040E-07
13 49-3.22837847E-02-1.56760923E-04-9.97322288E-05-2.74864017E-06 4.84822013E-06
13 50-1.64519411E-08 2.29291316E-04 1.62687432E-05 7.81347364E-07-8.36695375E-06
13 51 3.39669081E-05-2.55999544E-05 8.84438050E-06 3.50769070E-08-1.51474778E-07
13 52-4.93411754E-02-2.91657888E-04 1.73656619E-03 2.26022874E-05-4.27336532E-06
13 53 9.32561852E-08 5.36838830E-04-5.48299494E-04 3.25744765E-06 6.64608828E-05
13 54 9.20603480E-06-7.56669176E-05 1.16445528E-06 5.76601493E-07-2.68385476E-07
13 55-3.73207022E-02-1.54447510E-04-3.97030490E-04-7.31637279E-06-1.61510963E-05
13 56 1.62267962E-09-2.85256031E-04-5.52922525E-05-8.74858522E-07 9.55816286E-06
13 57-1.65109378E-05 6.95277491E-06 1.07880283E-06 3.81498658E-09 6.82346432E-08
13 58-2.73723625E-07-8.82614801E-05 1.60762143E-05 3.89449604E-06 4.61027216E-08
13 59-3.07069368E-02-1.62787639E-04 6.83612481E-04-3.99506708E-06 5.09144497E-06
13 60-3.33439892E-08 2.22280430E-04 1.94862894E-04 2.93432424E-07 1.59432667E-05
13 61 7.64883552E-06-2.35921022E-05-9.32219955E-06 1.90618793E-07-1.30097698E-07
13 62 9.68810528E-06 3.42460618E-05 1.48342432E-07 2.06578192E-06-5.95202427E-09
13 63-1.51132273E-05-7.23279593E-05-1.23040184E-05-1.31440113E-06-4.32058092E-08
13 64 1.47847481E-07 7.96483230E-05-1.77814420E-05 1.29757023E-06-5.99199654E-08
13 65-4.91001981E-02-2.89895524E-04 1.71435825E-03-2.23498822E-05 4.27872776E-06
13 66-9.00866969E-08-5.31903339E-04 5.38077760E-04-3.30002003E-06 6.59739617E-05
13 67 9.06208208E-06-7.50360438E-05 1.07686751E-06 5.71837422E-07-2.66409926E-07
13 68-3.24509618E-02-1.58109560E-04-7.95463356E-05 2.64708579E-06-5.02569072E-06
13 69 1.99730232E-08-2.22902056E-04-2.47390317E-05-7.49822118E-07-8.10924673E-06
13 70 3.42307030E-05-2.61214563E-05 9.01580652E-06 3.65140432E-08-1.55536777E-07
13 71-3.07589293E-02-1.62635029E-04 6.71084837E-04 4.12546368E-06-5.03628053E-06
13 72 3.32607910E-08-2.17428527E-04-1.90474114E-04-2.90947256E-07 1.56918104E-05
13 73 7.59149417E-06-2.32833046E-05-9.05427084E-06 1.87531071E-07-1.26637309E-07
13 74 9.58860386E-06 3.29317057E-05-2.66026573E-07-2.15919785E-06 7.55788081E-09
13 75-3.72122983E-02-1.54354785E-04-3.84464723E-04 7.20048113E-06 1.60220386E-05
13 76-6.27278953E-09 2.78953038E-04 5.31290597E-05 8.72103430E-07 9.45429899E-06
13 77-1.61027684E-05 6.64846940E-06 1.03792162E-06 3.87362062E-09 6.92093372E-08
13 78-1.84366350E-07-8.68786469E-05-1.59212051E-05-3.82709727E-06-4.72478537E-08
13 79-7.38144531E-08 7.73393393E-05 1.76311686E-05-1.14468092E-06 5.84121723E-08
13 80-1.48815353E-05-7.00183769E-05 1.22259846E-05 1.49666587E-06 3.98630134E-08
14  1-4.68299811E-02-3.08514463E-04 2.02367947E-03-4.40449596E-05-2.66865478E-05
14  2-8.52150005E-08 5.23394263E-03 1.06010616E-03 1.52397881E-05-6.30816418E-05
14  3-1.63801776E-04 2.26883418E-04 7.27662794E-05-1.36417498E-06 1.48109062E-06
14  4 3.96415904E-01 2.09956327E-03-1.09019308E-02 3.30998578E-05 6.73291938E-06
14  5 9.19503827E-08 2.18164564E-03-2.40778668E-03 1.39966321E-05 1.02490993E-04
14  6 1.04826323E-04-2.07317316E-04 1.13738568E-05 1.20431773E-06-9.45491542E-07
14  7-4.72728439E-02-2.25354992E-04-5.99375199E-04 1.10586341E-05 2.96605162E-05
14  8-4.84493425E-08-5.14022194E-03-3.72025365E-03-7.40193614E-06-1.69908477E-04
14  9-1.83391449E-04 3.53299925E-04 4.82739529E-05-2.21117241E-06 1.87267996E-06
14 10 5.98935271E-02 3.28364347E-04-3.43730292E-06-5.39867106E-05-1.22774197E-06
14 11-1.84454599E-07 6.18016475E-03 2.86104478E-03 1.33928798E-05 1.84107751E-04
14 12 2.13637083E-04-3.97744834E-04-2.73785370E-05 2.40863199E-06-2.05877344E-06
14 13-5.61993127E-01-2.88401386E-03 1.29931114E-02-2.72940055E-05-4.01928990E-05
14 14 5.88742359E-09 1.33516307E-03-3.48401101E-03 1.45138997E-05-1.49181813E-04
14 15-1.46400269E-04 2.95582081E-04 1.25014492E-06-1.77048798E-06 1.40216376E-06
14 16 6.26770333E-02 4.30793841E-04-2.57134568E-03 5.68075225E-05 4.14190401E-05
14 17 7.26535141E-08-3.86636754E-03-4.33474701E-03-1.35487558E-06 1.04685267E-04
14 18 1.63764061E-04-2.68449328E-04-7.34571952E-05 1.69148531E-06-1.65691420E-06
14 19 1.16595981E-01 2.31003679E-04 7.45941146E-03-1.26128094E-05 3.05870497E-05
14 20-1.26994633E-07-1.84154295E-03 3.24665476E-03-1.53387675E-05 1.68043625E-04
14 21 1.53767042E-04-3.21810667E-04 2.54198879E-05 1.88169922E-06-1.42953118E-06
14 22-1.16005753E-01-2.29184873E-04-7.45225500E-03-1.26581886E-05 3.05089545E-05
14 23-1.23540388E-07-1.83878467E-03 3.24393576E-03-1.53251171E-05-1.67383919E-04
14 24-1.53141068E-04 3.20524986E-04-2.53521976E-05-1.87564991E-06 1.42203330E-06
14 25 4.70590253E-02 2.23653982E-04 6.01359884E-04 1.11070897E-05 2.94453059E-05
14 26-4.67013693E-08-5.13525835E-03-3.72120302E-03-7.39787239E-06 1.69347907E-04
14 27 1.83160953E-04-3.52508860E-04-4.87059163E-05 2.20969678E-06-1.86962094E-06
14 28-6.02145766E-02-3.30858268E-04 1.30852903E-05-5.43278025E-05-1.15854326E-06
14 29-1.87076596E-07 6.19029865E-03 2.86591978E-03 1.34314513E-05-1.85079982E-04
14 30-2.14022585E-04 3.99102567E-04 2.71849738E-05-2.41095604E-06 2.06196779E-06
14 31 5.65441758E-01 2.90048579E-03-1.30409571E-02-2.74622817E-05-4.04331310E-05
14 32 1.68099254E-08 1.33885825E-03-3.49608030E-03 1.44816676E-05 1.50098974E-04
14 33 1.47399720E-04-2.97498695E-04-1.37051460E-06 1.78791412E-06-1.42342948E-06
14 34-2.35310522E-04-1.18940760E-04 1.48479482E-04-2.06807079E-04 1.08162950E-06
14 35-6.30178404E-02-4.33536959E-04 2.58626665E-03 5.70230423E-05 4.17487503E-05
14 36 7.85758677E-08-3.87759793E-03-4.34467856E-03-1.36356376E-06-1.05126940E-04
14 37-1.64305449E-04 2.69432390E-04 7.33276609E-05-1.70160748E-06 1.65720242E-06
14 38 4.66259357E-02 3.06707742E-04-2.01348848E-03-4.37840649E-05-2.67402945E-05
14 39-7.82534623E-08 5.23066523E-03 1.05948988E-03 1.51557416E-05 6.26791331E-05
14 40 1.63813426E-04-2.26492559E-04-7.29327402E-05 1.35540140E-06-1.48975016E-06
14 41-3.94167012E-01-2.08924702E-03 1.08795936E-02 3.29372883E-05 6.72562395E-06
14 42 9.22800727E-08 2.17578084E-03-2.40467129E-03 1.40138131E-05-1.01854466E-04
14 43-1.04111370E-04 2.05965836E-04-1.14287142E-05-1.19783408E-06 9.50541961E-07
14 44-4.73800930E-05 8.77768480E-04 8.84868196E-05-1.62364682E-04 7.51454879E-07
14 45-1.60316344E-04-2.06585552E-04 6.47449364E-05-1.55953793E-04 6.45271877E-07
14 46 2.33639317E-04 1.20517972E-04 1.47503648E-04-2.05398945E-04 1.06497623E-06
14 47 4.67492517E-05-8.77078607E-04 8.81710863E-05-1.61804363E-04 7.49315860E-07
14 48 1.59073761E-04 2.08015590E-04 6.42763705E-05-1.54888379E-04 6.48689002E-07
14 49-2.85029592E-02-2.29059912E-04 3.39636230E-03 1.70003457E-05 2.97728937E-05
14 50-2.52192696E-08-1.07161585E-03 1.42391129E-03-7.55752188E-06 4.35252041E-05
14 51 4.43693748E-05-8.78945789E-05 2.90201985E-05 4.72424206E-07-2.85034502E-07
14 52 4.21373085E-02 3.02633325E-04-3.73504621E-03-4.19100369E-05-5.51964071E-07
14 53-1.64877209E-07-8.31109313E-04 1.71160046E-03-7.15431562E-06-8.13713810E-05
14 54-2.36112913E-05 1.04982672E-04-1.47809643E-05-7.17034245E-07 3.22146688E-07
14 55 1.97464333E-02 2.16778113E-05 2.09672567E-03 1.92621402E-05 2.12352003E-05
14 56 3.04565107E-08 1.05759706E-03 3.62616720E-04 2.88533144E-06-1.71872969E-05
14 57 6.85303902E-05-5.13430933E-05-6.69027035E-06 1.71787760E-07-3.76253654E-07
14 58 1.46752724E-05 2.34220244E-04-2.65941250E-05-1.11702414E-05-7.61858714E-08
14 59-8.52371198E-03 2.61395538E-05-2.10300940E-03-2.20040861E-05-9.29959600E-06
14 60-6.36165125E-08-8.15286538E-04-7.35875155E-04-1.02941413E-06-4.24071852E-05
14 61-9.58518587E-06 5.19923710E-05 4.53186004E-05-5.18373147E-07 3.59090211E-07
14 62-1.68830995E-05-2.20032838E-04 1.97148380E-05 1.56584694E-05 3.44170345E-08
14 63 3.88201399E-05 3.87267294E-04 1.29193236E-05-3.04908558E-05 1.39768170E-07
14 64-3.77423188E-05-3.85143837E-04 2.47328921E-05-2.49387273E-05 1.62906608E-07
14 65-4.24367927E-02-3.04364944E-04 3.74464262E-03-4.20346714E-05-5.23615422E-07
14 66-1.42305212E-07-8.34161434E-04 1.71450718E-03-7.46480894E-06 8.17518771E-05
14 67 2.36554592E-05-1.05407336E-04 1.47789624E-05 7.24066605E-07-3.36373507E-07
14 68 2.82925393E-02 2.28020632E-04-3.39600710E-03 1.70139448E-05 2.97350154E-05
14 69-1.99797603E-08-1.07279578E-03 1.42344097E-03-7.77918444E-06-4.35628329E-05
14 70-4.41564827E-05 8.77193156E-05-2.89561789E-05-4.74574955E-07 3.06806978E-07
14 71 8.32642694E-03-2.71501753E-05 2.10664453E-03-2.19753184E-05-9.32893739E-06
14 72-6.48965070E-08-8.16429024E-04-7.36829625E-04-1.02822594E-06 4.24908698E-05
14 73 9.62844557E-06-5.21193154E-05-4.53659626E-05 5.25424886E-07-3.53526224E-07
14 74 1.69382848E-05 2.20162858E-04 1.97074055E-05 1.56382560E-05 3.65788862E-08
14 75-1.99791642E-02-2.26554901E-05-2.09849116E-03 1.92995512E-05 2.13250326E-05
14 76 2.27693855E-08 1.05903454E-03 3.62863068E-04 2.90489134E-06 1.72390980E-05
14 77-6.86092339E-05 5.13701359E-05 6.69457788E-06-1.69934723E-07 3.81467534E-07
14 78-1.46697276E-05-2.34707595E-04-2.66876374E-05-1.11906978E-05-7.33757316E-08
14 79 3.77389032E-05 3.85533051E-04 2.48319517E-05-2.49364238E-05 1.47188638E-07
14 80-3.89010447E-05-3.87635336E-04 1.29928908E-05-3.04784579E-05 1.29976736E-07
15  1 2.42271855E-02 2.01079254E-04-3.59365130E-04-2.77733539E-05-3.10500659E-05
15  2-1.12046413E-08 8.54066446E-04 3.53359009E-04 2.03442688E-06 3.01219132E-05
15  3 3.71169835E-05-6.72388967E-05 9.41011612E-06 3.42334550E-07-2.91149230E-07
15  4-4.41599989E-02-1.40786406E-04-2.22600826E-04-7.14938067E-06-8.57720807E-06
15  5 4.64706590E-10 6.46487879E-04 3.04039403E-04 1.36849955E-06-5.59385551E-05
15  6-1.61860703E-05 7.21246253E-05-4.66095383E-06-5.00355809E-07 2.54219620E-07
15  7 3.25935672E-03 3.00948617E-05 7.86588499E-05-6.63434320E-06-1.41323734E-05
15  8 1.81222006E-08 4.03815403E-04 1.67072508E-04 9.30334219E-07 2.35010698E-05
15  9-4.33963351E-06-1.91614363E-05 2.83877143E-06 1.59942903E-07-4.10110243E-08
15 10 3.18970179E-03 3.00879692E-05 6.67783453E-05-1.52687990E-05 1.05377830E-06
15 11-5.26733587E-08 3.60800895E-04 2.94148772E-04 4.19214387E-07 3.50178131E-06
15 12 1.47306530E-05-1.82324343E-05 1.55933866E-05 4.40095167E-08-5.30373509E-08
15 13-4.34279126E-02-1.39250990E-04-1.86342914E-04-1.09088725E-05-2.26948129E-06
15 14-3.77278787E-08 5.88374966E-04 3.96520533E-04 9.07012867E-07-2.78784721E-05
15 15-4.20838078E-05 6.99622799E-05-2.19108546E-05-3.21634001E-07 2.96470650E-07
15 16 2.35310836E-02 1.98467697E-04-3.67202061E-04-4.03217107E-05-9.09204842E-06
15 17-1.35954714E-07 6.79040250E-04 5.68312175E-04 7.98552528E-07 4.00181527E-05
15 18 2.29000622E-05-6.29182148E-05 2.98025458E-06 3.81950635E-07-2.57641159E-07
15 19 5.94549452E-04-1.01760853E-06-1.77786906E-06-9.49612395E-06-4.97556487E-06
15 20-2.44448426E-08 5.89757449E-04 3.43120446E-04 1.10609436E-06-2.08933869E-05
15 21 2.33898838E-05-2.49649687E-06 1.34950555E-05-1.09521565E-07-3.59527623E-08
15 22 7.01963444E-04 4.18826440E-07-3.62376988E-05-8.95304629E-06-5.93103320E-06
15 23-2.03166937E-08 5.81651835E-04 3.59432185E-04 1.03965418E-06 2.29571292E-05
15 24-2.02325389E-05-2.72459026E-06-1.46949630E-05 1.41324491E-07 4.57466176E-09
15 25-4.17511086E-03-5.07242066E-05 4.34356323E-05-8.17601807E-06-1.74861066E-05
15 26 2.11951799E-08 4.02515366E-04 2.03946676E-04 8.22429652E-07-2.29897716E-05
15 27 2.35755301E-06 2.06322186E-05-4.24208034E-06-1.60819729E-07 4.63831666E-08
15 28-4.09571158E-03-5.07797917E-05 5.96138550E-05-1.88773998E-05 1.34858335E-06
15 29-6.72399155E-08 3.94697193E-04 2.74720751E-04 6.03470275E-07-5.76416154E-06
15 30-1.37646689E-05 1.95288305E-05-1.51127001E-05-5.64298717E-08 5.47991539E-08
15 31 5.40804772E-02 1.69750784E-04 2.18484762E-04-1.25090181E-05-2.62794227E-06
15 32-3.57991161E-08 6.98903506E-04 4.77298113E-04 1.05073847E-06 3.67045338E-05
15 33 5.15300185E-05-8.82345523E-05 2.45238445E-05 4.29311308E-07-3.73417268E-07
15 34-6.37713895E-05 3.71595650E-05-1.33711273E-05-5.26432528E-05 1.00614404E-07
15 35-2.91615242E-02-2.50110744E-04 4.70778646E-04-4.87426374E-05-1.15520260E-05
15 36-1.50847018E-07 8.06158137E-04 6.80649480E-04 9.69408906E-07-5.01471819E-05
15 37-2.62312548E-05 7.63784367E-05-1.90790565E-06-4.77310803E-07 3.28016464E-07
15 38-3.00033759E-02-2.53240573E-04 4.61626393E-04-3.40788639E-05-3.72749055E-05
15 39-2.56140177E-08 1.02020285E-03 4.18316485E-04 2.41346836E-06-3.44891281E-05
15 40-4.71411979E-05 8.16303260E-05-1.20652508E-05-4.14943461E-07 3.77086183E-07
15 41 5.49350308E-02 1.71451216E-04 2.62297001E-04-8.19509731E-06-9.81616749E-06
15 42-1.85846020E-09 7.73090141E-04 3.58144595E-04 1.64429856E-06 6.74426524E-05
15 43 2.33970671E-05-9.08397195E-05 5.77298585E-06 6.11453912E-07-3.38881572E-07
15 44-3.58117980E-06 5.19210544E-06-1.98171229E-05-1.20296031E-05-3.81076809E-08
15 45 5.07711855E-05-3.12941772E-05-4.38096809E-05 1.12174821E-05-1.79263986E-07
15 46 5.04122531E-05-2.55203554E-05-1.17865929E-05-4.25386611E-05 7.74597325E-08
15 47-3.98654975E-06 2.68265041E-06-2.01700437E-05-1.15144872E-05-4.13799133E-08
15 48-6.42205590E-05 4.37911264E-05-5.35854179E-05 1.48897909E-05-2.22003157E-07
15 49-2.72827276E-01-1.06798783E-03 1.66287306E-03-6.20762567E-05-1.35387816E-06
15 50-1.71598379E-07 5.91290742E-04 4.92328191E-04 7.34926438E-07-9.37441670E-05
15 51 2.30722948E-06 9.14369375E-05 1.84359237E-05-7.94087260E-07 3.10685117E-07
15 52-2.66020939E-01-1.03769664E-03 1.58541467E-03-3.00230446E-05-5.25056560E-05
15 53 4.51025831E-09 7.03104264E-04 2.82775731E-04 1.70019671E-06-6.29793592E-06
15 54-8.35984129E-05 8.98963488E-05-3.73254518E-05-2.55970051E-07 3.44398474E-07
15 55-3.47913472E-01-1.37182800E-03 2.19108730E-03 4.10132045E-05 5.01039429E-05
15 56-1.71623475E-08-2.68348938E-05 2.64971580E-04-6.42777322E-07-6.86084930E-05
15 57 5.87739500E-05 9.83454295E-06-4.32654305E-05-1.92473305E-07-3.00411296E-07
15 58 9.45716576E-05-4.95736493E-04 1.18234300E-04-1.40207028E-05 4.12876987E-07
15 59-3.53623141E-01-1.39600039E-03 2.23128601E-03 6.51063361E-05 1.10812703E-05
15 60 1.91414614E-07 2.06045306E-04-1.44232138E-04 1.11948810E-06-4.92093780E-06
15 61-7.69932181E-06 1.26202596E-05-8.49236555E-05 1.76349793E-07-2.57081244E-07
15 62 9.61882110E-05-5.02017691E-04 4.64902070E-05 1.12636569E-04-1.31120714E-07
15 63 7.93702216E-05-3.18869424E-04-4.79700316E-05 8.44346873E-05-3.68253556E-07
15 64 7.77568534E-05-3.13405449E-04 4.88251859E-05-8.08246816E-05 3.34094520E-07
15 65 3.29262971E-01 1.28114229E-03-1.93661631E-03-3.73273616E-05-6.52301256E-05
15 66 7.26420233E-08 8.50100684E-04 3.53251957E-04 1.96356441E-06 8.85599181E-06
15 67 1.03666394E-04-1.12522386E-04 4.57718622E-05 3.73842444E-07-5.10518598E-07
15 68 3.37539749E-01 1.31800557E-03-2.03146400E-03-7.70895725E-05-1.68015012E-06
15 69-2.50705280E-07 7.24991751E-04 5.90129130E-04 9.07878897E-07 1.16076628E-04
15 70-1.70428873E-06-1.14372339E-04-2.26183111E-05 1.01215587E-06-4.43307116E-07
15 71 4.37564748E-01 1.72557559E-03-2.75606073E-03 8.10828621E-05 1.38428405E-05
15 72 2.30617519E-07 2.52020010E-04-1.76817354E-04 1.46641127E-06 6.49991363E-06
15 73 9.70525809E-06-1.62051717E-05 1.05167450E-04-2.07021375E-07 3.01453846E-07
15 74-1.19406185E-04 6.22238842E-04 5.74594761E-05 1.39277229E-04-1.88032061E-07
15 75 4.30606612E-01 1.69611979E-03-2.70730888E-03 5.11266006E-05 6.24223315E-05
15 76-7.58309476E-09-3.30217287E-05 3.24081923E-04-8.99601816E-07 8.52022268E-05
15 77-7.24104498E-05-1.27917769E-05 5.36994627E-05 2.54205988E-07 3.50503964E-07
15 78-1.17435797E-04 6.14561370E-04 1.46227026E-04-1.73608559E-05 5.52290514E-07
15 79-9.66412826E-05 3.92398195E-04 6.11037356E-05-1.00016468E-04 4.89890986E-07
15 80-9.85915148E-05 3.99052389E-04-5.90042464E-05 1.05017111E-04-4.97595353E-07
16  1-3.01208158E-02-2.69916829E-04 5.25083495E-04 3.29879610E-05 3.29526367E-05
16  2 2.40170044E-08-8.82939154E-04-3.48652891E-04-2.15711143E-06-2.40632625E-05
16  3-5.18666555E-05 7.59299180E-05-1.36133443E-05-3.39220602E-07 3.48282854E-07
16  4 5.60689486E-02 1.61229946E-04 2.13488430E-04 5.72964935E-06 6.81578609E-06
16  5-2.07034101E-09-6.72053600E-04-2.89421394E-04-1.48536444E-06 6.07982225E-05
16  6 3.61083943E-05-9.69066168E-05 5.79715054E-06 6.16747704E-07-3.88287655E-07
16  7-4.71279367E-03-1.01437664E-04 5.72322427E-04 8.06317187E-06 1.74894192E-05
16  8-1.86656342E-08-3.65006891E-05-1.93309149E-04 3.86686625E-07-7.33963732E-08
16  9-9.03380776E-06 9.10720413E-06-6.99191672E-06-1.72449010E-08 3.93692039E-08
16 10-4.64211475E-03-1.01683579E-04 5.95396377E-04 1.87761978E-05-1.52056217E-06
16 11 6.89235832E-08-1.99701076E-04 6.12318273E-05-8.56763570E-07-1.10801654E-05
16 12 3.05866754E-06 8.02149783E-06 6.21167365E-07-7.91751251E-08 1.64304642E-08
16 13 5.52142002E-02 1.59508863E-04 1.72758523E-04 8.77533513E-06 1.95460142E-06
16 14 3.14423488E-08-5.88949916E-04-4.26250616E-04-8.15814961E-07 4.49148488E-05
16 15 4.93714719E-05-9.42863207E-05 1.47551397E-05 5.06371746E-07-4.25348328E-07
16 16-2.92646381E-02-2.66786814E-04 5.32059311E-04 4.43685015E-05 1.26805190E-05
16 17 1.45122475E-07-6.75479962E-04-5.95348311E-04-7.26231787E-07-5.23472476E-05
16 18-1.81698382E-05 7.05170857E-05 4.71775924E-06-4.78839683E-07 2.90096365E-07
16 19 6.10841315E-03-2.74599017E-06-1.80965080E-04-1.57902491E-06 5.07815597E-06
16 20-1.97801053E-08-2.43348021E-05-1.14339559E-04 2.36756367E-07 1.20550815E-05
16 21 1.25369042E-05-2.45919857E-05-7.15519780E-06 1.65384094E-07-1.44560399E-07
16 22 6.09327244E-03-2.91484969E-06-1.77218972E-04 3.53755937E-06-3.91876324E-06
16 23 2.44844346E-08-1.00047035E-04 3.97447073E-05-4.67178616E-07 7.39361887E-06
16 24 1.71634325E-05-2.45570514E-05-4.16243943E-06 1.39184862E-07-1.48024239E-07
16 25-3.92179365E-03-9.28532317E-05 5.76226059E-04-6.48910541E-06-1.41287515E-05
16 26 1.40568054E-08-4.89979054E-05 1.53869532E-04-5.76347733E-07 4.86723558E-06
16 27-9.73145666E-06 4.86422108E-06-6.24019441E-06 1.60832967E-08 2.84153278E-08
16 28-3.87093367E-03-9.31065374E-05 5.96036956E-04-1.51555002E-05 1.26544125E-06
16 29-5.68646548E-08 1.19491382E-04-1.21750543E-04 7.59288329E-07-1.01095673E-05
16 30 6.07745284E-06 4.03211443E-06 3.88603470E-06-6.55939300E-08 4.46023293E-09
16 31 4.48849509E-02 1.26801150E-04 1.29754411E-04-6.28971930E-06-1.43330200E-06
16 32-1.63356945E-08 4.52230468E-04 3.33567428E-04 5.99436838E-07 3.80727222E-05
16 33 3.94462670E-05-7.75189892E-05 9.82565523E-06 4.34048267E-07-3.49302577E-07
16 34-5.67969973E-05 5.12885937E-05-6.15208747E-06-4.24535241E-05 9.78952229E-08
16 35-2.36785354E-02-2.19197187E-04 4.43109244E-04-3.49135316E-05-1.04882044E-05
16 36-1.03311900E-07 5.18126614E-04 4.62693585E-04 5.68956494E-07-4.27993422E-05
16 37-1.29769287E-05 5.57762709E-05 5.25150146E-06-3.90636087E-07 2.42085012E-07
16 38-2.43543218E-02-2.21641205E-04 4.37907766E-04-2.64184478E-05-2.56953996E-05
16 39-2.87729516E-08 6.83754337E-04 2.66376660E-04 1.66281983E-06-1.71903356E-05
16 40-4.28828503E-05 6.00731858E-05-1.13391798E-05-2.66434911E-07 2.95595439E-07
16 41 4.55325643E-02 1.28021506E-04 1.61881089E-04-4.10198538E-06-4.86121939E-06
16 42-7.55348271E-10 5.21233876E-04 2.19219461E-04 1.16100078E-06 4.76839069E-05
16 43 3.18932185E-05-7.95771254E-05 4.68781462E-06 4.92175480E-07-3.33137375E-07
16 44-3.56549257E-05 3.69432666E-05 3.79878261E-06-1.16381452E-06 1.53488870E-08
16 45-6.94694025E-05 6.30498785E-05 5.12577306E-05-1.87286814E-05 2.24221330E-07
16 46-6.89101321E-05 5.78919173E-05 8.83059863E-06 5.25420236E-05-1.16358478E-07
16 47-3.56073917E-05 3.72059509E-05 4.49091824E-07 3.65976447E-06-6.79058265E-09
16 48-5.72524275E-05 5.50298642E-05-4.09062435E-05 1.59457458E-05-1.81349929E-07
16 49 3.37495400E-01 1.30562783E-03-1.93588431E-03 7.81659831E-05 1.73323081E-06
16 50 2.16002553E-07-6.99611163E-04-5.18819157E-04-1.03022633E-06 1.16373205E-04
16 51 2.67035672E-06-1.19043562E-04-2.18860804E-05 1.00436023E-06-4.16191227E-07
16 52 3.29065853E-01 1.26796808E-03-1.83706998E-03 3.79001479E-05 6.61159344E-05
16 53-4.00542648E-09-7.73914535E-04-3.65786726E-04-1.73425699E-06 1.28098614E-05
16 54 1.04383927E-04-1.17193789E-04 4.41785865E-05 3.66317239E-07-4.54140722E-07
16 55 4.30455396E-01 1.68880809E-03-2.68897747E-03-5.24960341E-05-6.39127380E-05
16 56 1.93121264E-08 3.23576941E-05-3.10255701E-04 7.51134005E-07 8.62702425E-05
16 57-7.12513591E-05-1.50188834E-05 5.42675648E-05 2.53674284E-07 3.62110238E-07
16 58-1.18853068E-04 6.18183585E-04-1.45730092E-04 1.73833450E-05-5.09036894E-07
16 59 4.37524289E-01 1.71869088E-03-2.73755459E-03-8.30572393E-05-1.43080776E-05
16 60-2.44813636E-07-2.40207638E-04 1.70159624E-04-1.31278478E-06 8.10895515E-06
16 61 1.03990001E-05-1.85079553E-05 1.05394009E-04-1.99389601E-07 3.07162671E-07
16 62-1.20829384E-04 6.26080133E-04-5.72164612E-05-1.38924230E-04 1.62306810E-07
16 63-1.00055768E-04 4.15984918E-04 5.77053598E-05-1.07121579E-04 4.56553146E-07
16 64-9.81006720E-05 4.09144922E-04-6.35724532E-05 9.98605727E-05-4.24640915E-07
16 65 2.65922512E-01 1.02203706E-03-1.46378091E-03-3.07627175E-05-5.36247063E-05
16 66 5.88734064E-08 6.09124583E-04 2.98228905E-04 1.27841663E-06 1.12087101E-05
16 67 8.45106910E-05-9.57194011E-05 3.53562004E-05 3.42152884E-07-4.36093244E-07
16 68 2.72615411E-01 1.05196440E-03-1.54284683E-03-6.33735148E-05-1.40398208E-06
16 69-2.06648279E-07 5.59818920E-04 4.03736606E-04 8.42200995E-07 9.40803217E-05
16 70 3.08734635E-06-9.71676680E-05-1.75244926E-05 8.35816417E-07-3.84748025E-07
16 71 3.53467238E-01 1.38703962E-03-2.20766444E-03 6.75222343E-05 1.16652035E-05
16 72 1.92728623E-07 1.91686505E-04-1.36136885E-04 1.12264212E-06 6.88327966E-06
16 73 8.54537393E-06-1.54286536E-05 8.52141854E-05-1.51494485E-07 2.34486317E-07
16 74-9.79270795E-05 5.06650566E-04 4.61703031E-05 1.12156171E-04-1.51788726E-07
16 75 3.47842692E-01 1.36326490E-03-2.16923424E-03 4.27161359E-05 5.19776433E-05
16 76-4.70723671E-09-2.59890162E-05 2.47584140E-04-6.86933797E-07 6.99449710E-05
16 77-5.73080330E-05-1.26369379E-05 4.39742958E-05 2.17318960E-07 2.74642475E-07
16 78-9.63547667E-05 5.00346727E-04 1.17673094E-04-1.40533038E-05 4.44634323E-07
16 79-7.95987356E-05 3.34260184E-04 5.19161056E-05-8.06803145E-05 4.04608708E-07
16 80-8.11408382E-05 3.39695750E-04-4.63338410E-05 8.69774965E-05-4.02911351E-07
17  1 2.03285691E-02 7.29751924E-05 1.11176180E-04-1.11331230E-05-1.21245977E-05
17  2-2.32228350E-08 1.00561789E-03 1.33358760E-03-5.06337526E-08 3.92584925E-05
17  3 1.03191433E-04-1.42449926E-04-1.26911508E-05 7.55988946E-07-8.22256480E-07
17  4-1.77663017E-02-2.29208760E-05-1.12198338E-03 9.21119092E-06-1.08786425E-06
17  5 3.12408029E-08 3.09722754E-04-4.51631937E-04 2.27757537E-06-4.63935654E-05
17  6-1.99316494E-05 6.63252148E-05-6.39425792E-06-4.16824080E-07 2.46042328E-07
17  7 1.28696595E-03-1.71689529E-05 8.46506691E-04-7.34082762E-06-8.38510043E-06
17  8 5.67470582E-09 2.43355404E-04-3.57917991E-04 1.76222649E-06 1.29332527E-05
17  9 1.46018800E-05-2.75351326E-05 1.17818130E-05 1.26722966E-07-9.74934316E-08
17 10-1.31315703E-03 1.59261651E-05-8.36772568E-04 1.10714933E-05 2.35100614E-06
17 11 2.61451301E-08 1.94604611E-04-3.82985423E-04 1.81052233E-06-2.29613383E-05
17 12-4.45847719E-06 2.74198154E-05-5.21714073E-06-1.88191785E-07 8.47794658E-08
17 13 1.80757759E-02 2.32599000E-05 1.12595288E-03-3.47877539E-06-8.57051423E-06
17 14 2.86085958E-08 2.39611056E-04-4.94473651E-04 2.18637365E-06 3.13520792E-05
17 15 3.57731619E-05-6.71252411E-05 1.64290966E-05 3.38960647E-07-2.87396092E-07
17 16-2.05540464E-02-7.53634664E-05-1.07120187E-04 1.63903159E-05 4.00836477E-06
17 17 5.21860261E-08-1.65996469E-03-2.35250634E-04-5.10509010E-06-7.90875432E-05
17 18-6.38213116E-05 1.42908855E-04 3.82369592E-05-9.96817151E-07 7.77243410E-07
17 19 1.09227476E-03 2.13345724E-05-6.51966358E-04-7.15888413E-06-3.04967006E-06
17 20-2.46328418E-08 5.95373673E-04 8.80826105E-05 1.88008911E-06-1.02860087E-05
17 21 1.45257034E-05-4.23969466E-06 7.61570589E-06-4.61858165E-08-3.00757535E-08
17 22-1.05334803E-03-2.16545514E-05 6.48719131E-04 6.11666328E-06 4.65223741E-06
17 23 1.55414547E-08-3.63128644E-04-4.73433801E-04-1.30739979E-08-1.39929197E-05
17 24 1.00549277E-05 3.93799204E-06 7.98567431E-06-9.56765946E-08 1.13510273E-08
17 25 3.50523345E-03-2.52571889E-05 1.47736078E-03 1.38695313E-05 2.07546210E-05
17 26-1.61314073E-08 9.03969465E-04 6.15473348E-04 1.47921360E-06 1.15660510E-05
17 27 5.36303467E-05-6.51963977E-05 1.80874343E-05 2.55101124E-07-3.17731689E-07
17 28-3.56337322E-03 2.35647788E-05-1.46874240E-03-2.52864548E-05-2.01376968E-06
17 29-7.80809907E-08-9.72886431E-04-4.90596338E-04-2.06689420E-06-5.70605718E-05
17 30-8.21618060E-06 6.52767524E-05 1.10604100E-05-5.17629734E-07 2.73114836E-07
17 31 4.41900363E-02 5.93670014E-05 2.87614596E-03 3.39842578E-06 2.01978065E-05
17 32-6.21151883E-08-6.15507114E-04 1.42614633E-03-6.14813989E-06 7.99363784E-05
17 33 8.15822510E-05-1.61518629E-04 2.09784027E-05 8.99269027E-07-7.34423653E-07
17 34-3.08028604E-05 3.57840163E-04 1.64141272E-05-8.30739850E-05 2.85095847E-07
17 35-4.98169925E-02-1.90489359E-04-3.25283612E-04-3.61735753E-05-8.86415927E-06
17 36-1.23172611E-07 3.82573523E-03 6.17522925E-04 1.17383667E-05-1.89149819E-04
17 37-1.50454289E-04 3.39604108E-04 9.54677501E-05-2.37360758E-06 1.89330317E-06
17 38 4.92777112E-02 1.85215273E-04 3.33660405E-04 2.44993257E-05 2.65767550E-05
17 39 4.31210382E-08-2.37921392E-03-3.03459858E-03-6.90524418E-08 8.89707403E-05
17 40 2.49363551E-04-3.38334291E-04-3.13647100E-05 1.79737373E-06-1.98653067E-06
17 41-4.34467730E-02-5.80979882E-05-2.86569134E-03-1.94375112E-05 6.67179722E-06
17 42-6.73959714E-08-9.30431964E-04 1.23747156E-03-6.55679588E-06-9.54264101E-05
17 43-6.43258005E-05 1.59752211E-04-1.00205730E-05-9.54013000E-07 6.69291450E-07
17 44-7.33778117E-06-4.62847818E-05-1.76884053E-05-8.47158881E-06-4.48946241E-08
17 45 1.43690339E-05-1.09871055E-04-2.54330241E-05 2.04242858E-05-1.43281576E-07
17 46-1.49391677E-05 1.10484440E-04-5.36446962E-06 3.25420645E-05-1.04173086E-07
17 47 6.78182115E-06 4.68725145E-05 1.58807455E-05 1.12353786E-05 3.07634336E-08
17 48 2.95624530E-05-3.56840136E-04 6.35999568E-05-5.46233319E-05 3.69128501E-07
17 49-2.23049985E-01-1.01626979E-03 2.86086264E-03-4.74594959E-05-1.77209433E-05
17 50-9.85330774E-08 2.85861495E-05 6.40976462E-04-1.69807687E-06-3.56698768E-05
17 51-2.73682317E-05 6.30381085E-05 1.08193104E-05-4.09042118E-07 2.97397767E-07
17 52 2.26008934E-01 1.02728041E-03-2.87491287E-03 3.88727760E-05 3.34630912E-05
17 53 7.52612107E-08-5.80800097E-04 2.82121813E-04-2.66600283E-06 2.14304385E-05
17 54 4.25244162E-05-6.39548547E-05-1.16581670E-06 2.94837154E-07-2.78663708E-07
17 55 1.50441230E-01 6.12480588E-04-7.39880636E-04-8.44897733E-06-3.76324277E-05
17 56 9.62661862E-08 1.51934228E-04 4.14931710E-04-6.24697059E-07 7.30688609E-06
17 57 4.91869750E-05-5.64938611E-05 9.81730089E-06 2.42250026E-07-2.95843305E-07
17 58-2.60612312E-05 2.06779280E-04-6.67053858E-05 7.13737621E-06-2.31837518E-07
17 59-1.45921846E-01-5.94556217E-04 7.10684485E-04 3.61415894E-05-1.10780365E-05
17 60 1.45407216E-07-4.39447428E-04 7.04889895E-05-1.67912739E-06-4.62709423E-05
17 61-9.87965607E-06 5.61505984E-05 1.65375704E-05-4.45141202E-07 2.70788045E-07
17 62 2.47162590E-05-2.00492359E-04 2.56016733E-05 6.02452136E-05-7.30026065E-08
17 63 6.17146799E-05-1.55103188E-04-3.96872434E-05 8.28785876E-05-3.35759654E-07
17 64-6.24708843E-05 1.59207633E-04-5.36449349E-05 7.57807298E-05-3.42650527E-07
17 65 5.47267366E-01 2.48043937E-03-6.80228727E-03-9.62913070E-05-8.05958684E-05
17 66-9.52450171E-08 1.32414655E-03-6.91098659E-04 6.20448713E-06 5.25573705E-05
17 67 1.04374508E-04-1.56931879E-04-1.28112681E-06 8.21917098E-07-8.29471199E-07
17 68-5.40203669E-01-2.45379013E-03 6.76580471E-03 1.15653624E-04 4.50125701E-05
17 69 2.77934087E-07-2.18920117E-05-1.48218059E-03 4.23845057E-06-8.87789717E-05
17 70-6.60804770E-05 1.54859449E-04 2.57316368E-05-1.05483409E-06 8.27248370E-07
17 71-3.53503120E-01-1.44201975E-03 1.77568488E-03-8.89950492E-05 2.69468990E-05
17 72-3.50013751E-07 1.07940106E-03-2.19182897E-04 4.27622831E-06-1.10807757E-04
17 73-2.34034543E-05 1.34211211E-04 3.86728513E-05-1.08476530E-06 6.22116597E-07
17 74 6.11361105E-05-4.80761013E-04-6.21799534E-05-1.44499841E-04 1.94888993E-07
17 75 3.64242258E-01 1.48478096E-03-1.84547840E-03 2.10104716E-05 9.24062742E-05
17 76-2.12220267E-07-3.33057114E-04-1.04148947E-03 1.78928556E-06 1.79370458E-05
17 77 1.17020208E-04-1.34957254E-04 2.40964217E-05 5.49734503E-07-7.28177957E-07
17 78-6.42840569E-05 4.95616932E-04 1.60343470E-04-1.64375074E-05 5.91372435E-07
17 79-1.53713533E-04 3.81676285E-04 1.31995470E-04-1.83842206E-04 9.76245498E-07
17 80 1.51943595E-04-3.72384273E-04 9.53535256E-05-2.02766511E-04 8.92267374E-07
18  1 4.92914574E-02 1.88652397E-04 3.60183134E-04-2.34767504E-05-2.54234414E-05
18  2-5.55537871E-08 2.35588128E-03 2.95428834E-03 3.65684340E-07 8.64588142E-05
18  3 2.49128814E-04-3.35587628E-04-3.16191179E-05 1.76427521E-06-1.96040973E-06
18  4-4.36147403E-02-5.91623410E-05-2.92660256E-03 1.82600802E-05-8.32873195E-06
18  5 7.87087863E-08 1.00436138E-03-1.29663070E-03 6.90604593E-06-8.84538111E-05
18  6-7.09226286E-05 1.59376440E-04-7.77069177E-06-9.32017296E-07 6.83480055E-07
18  7 3.66449604E-03-1.85589727E-05 1.24195757E-03-1.22609560E-05-2.09350063E-05
18  8 2.05719665E-08-1.51793103E-03-5.12221199E-04-3.84827770E-06 3.44162278E-06
18  9 6.11408791E-05-6.45825019E-05 1.37947897E-05 2.32454478E-07-3.60050065E-07
18 10-3.72069742E-03 1.73885967E-05-1.23943262E-03 2.46619458E-05 5.00630111E-07
18 11 8.27398973E-08 1.17903169E-03 1.07352631E-03 1.16409926E-06-5.76542716E-05
18 12-7.15631687E-06 6.48105885E-05 2.07984326E-05-5.54611971E-07 3.03858626E-07
18 13 4.43591390E-02 6.05856952E-05 2.93775773E-03-1.32921402E-06-1.99672912E-05
18 14 9.12742189E-08 6.29819595E-04-1.52029211E-03 6.40268710E-06 8.15893506E-05
18 15 7.95110244E-05-1.61100375E-04 1.32523865E-05 9.17252027E-07-7.62305842E-07
18 16-4.98365661E-02-1.93810574E-04-3.52304923E-04 3.47390443E-05 8.52254212E-06
18 17 1.13690286E-07-3.74605152E-03-6.37379536E-04-1.12461584E-05-1.88171223E-04
18 18-1.48768627E-04 3.36939849E-04 9.66487301E-05-2.37503905E-06 1.84692373E-06
18 19-2.57358670E-03-5.17982042E-05 1.56446447E-03-1.50200534E-06-3.52688276E-06
18 20 1.05662872E-09-8.04355839E-05 5.80298152E-04-1.85033745E-06-9.50005625E-06
18 21-2.75752369E-07 9.77580862E-06 3.68352191E-06-9.03322942E-08 4.41117561E-08
18 22 2.58953027E-03 5.16601030E-05-1.56585159E-03 4.01480717E-06-3.26912777E-07
18 23 1.76438335E-08-4.78726867E-04 3.46990047E-04-2.64923614E-06-5.88320857E-07
18 24 1.04907746E-05-9.90245375E-06 2.79810400E-06 3.14565579E-08-5.06778470E-08
18 25-1.67341867E-03 9.16747245E-07-2.76234904E-04-3.44889857E-06-8.82860453E-06
18 26 1.01430126E-08-1.24343054E-03-1.07715336E-04-3.96195231E-06 6.74044211E-06
18 27-3.27892647E-05 2.60488226E-05-1.38284057E-06-7.36631500E-08 1.82138772E-07
18 28 1.69446307E-03-9.89591031E-07 2.81506330E-04 9.55245360E-06-1.31299410E-06
18 29 4.12748345E-08 6.93912807E-04 1.02878274E-03-4.81403269E-07 2.44043198E-05
18 30 1.89124308E-06-2.62955629E-05-1.83695314E-05 2.54807490E-07-1.52513154E-07
18 31-1.84865427E-02-2.62710684E-05-1.27463976E-03 1.52726397E-06-8.01380378E-06
18 32 3.46067603E-08 2.74576274E-04-7.22129996E-04 2.99785008E-06-3.53416037E-05
18 33-3.07432035E-05 6.60848072E-05 2.29389183E-06-4.11635095E-07 3.30924678E-07
18 34 9.58852807E-06-2.00345265E-04-8.76757827E-06 3.67871976E-05-1.32954339E-07
18 35 2.05933401E-02 8.33138418E-05 1.72662670E-04 1.28904631E-05 3.17054723E-06
18 36 4.53117758E-08-1.46647566E-03-2.82916355E-04-4.38291695E-06 7.67096684E-05
18 37 5.97301179E-05-1.36439786E-04-4.10879423E-05 9.64187858E-07-7.67092187E-07
18 38-2.03710689E-02-8.13982216E-05-1.75313663E-04-8.67621257E-06-9.34586261E-06
18 39-1.77602348E-08 9.49511474E-04 1.13923795E-03 2.34343978E-07-3.31758734E-05
18 40-1.02638735E-04 1.35814608E-04 1.33149100E-05-7.14212223E-07 8.07871986E-07
18 41 1.81817518E-02 2.54940602E-05 1.26968438E-03 6.35453212E-06-5.10550484E-06
18 42 2.83715496E-08 4.89156720E-04-5.94720270E-04 3.28419493E-06 2.95304434E-05
18 43 3.59145859E-05-6.54450293E-05 9.51721164E-07 3.61989677E-07-3.12878890E-07
18 44 1.68724135E-05 1.12225294E-04-4.79555486E-06-7.41815102E-06 9.34540922E-10
18 45 2.73989425E-05-3.94139906E-04-6.44139152E-05 5.67458683E-05-3.74154903E-07
18 46-2.86011102E-05 3.94953640E-04-1.78131345E-05 8.48323221E-05-2.89132666E-07
18 47-1.71077504E-05-1.11975594E-04 9.15360627E-06 7.69864060E-07 3.31770099E-08
18 48-9.15086491E-06 2.00215293E-04-2.74243404E-05 2.55609797E-05-1.63606102E-07
18 49-5.40136911E-01-2.45047239E-03 6.69867124E-03-1.15928141E-04-4.58749958E-05
18 50-2.33342024E-07 2.14860003E-06 1.45324463E-03-4.09333669E-06-8.97418168E-05
18 51-6.60099383E-05 1.55751755E-04 2.55358243E-05-1.01587845E-06 7.25089298E-07
18 52 5.47300648E-01 2.47762414E-03-6.73672545E-03 9.71813070E-05 8.04290924E-05
18 53 1.94495805E-07-1.29048896E-03 6.94178106E-04-6.08313824E-06 5.28222198E-05
18 54 1.04964509E-04-1.57786729E-04-6.32906609E-07 7.22864237E-07-6.78948340E-07
18 55 3.64336362E-01 1.48592606E-03-1.86839481E-03-2.12519535E-05-9.29437591E-05
18 56 2.34355451E-07 3.18707740E-04 1.05639808E-03-1.82006791E-06 1.80654674E-05
18 57 1.16136512E-04-1.34201979E-04 2.42523660E-05 5.75447221E-07-6.96918330E-07
18 58-6.48050725E-05 4.93679484E-04-1.59897767E-04 1.60955605E-05-5.52128714E-07
18 59-3.53395428E-01-1.44226716E-03 1.79699784E-03 8.95721224E-05-2.70003079E-05
18 60 3.60709269E-07-1.08576192E-03 2.39109226E-04-4.32608201E-06-1.10280999E-04
18 61-2.31787272E-05 1.33459726E-04 3.81439536E-05-1.05494543E-06 6.38904102E-07
18 62 6.16112851E-05-4.78599914E-04 6.22289139E-05 1.43868375E-04-1.70512564E-07
18 63 1.52952410E-04-3.70934370E-04-9.50317703E-05 2.03594160E-04-8.16258240E-07
18 64-1.54721500E-04 3.80170326E-04-1.32858509E-04 1.83986709E-04-8.41280546E-07
18 65-2.25942979E-01-1.01992719E-03 2.71541777E-03 4.10127849E-05 3.30246949E-05
18 66 4.44288052E-08-4.98804355E-04 2.89866895E-04-2.40691392E-06-2.20807381E-05
18 67-4.39124996E-05 6.59932377E-05-3.75711536E-07-3.43386335E-07 3.45198672E-07
18 68 2.23027358E-01 1.00872004E-03-2.69866446E-03-4.81618037E-05-1.98069821E-05
18 69-1.12640122E-07-1.86640815E-05 5.71064049E-04-1.73726376E-06 3.80422618E-05
18 70 2.71729479E-05-6.52152097E-05-1.03491007E-05 4.46157297E-07-3.44309702E-07
18 71 1.45959650E-01 5.96377672E-04-7.64489630E-04 3.75898616E-05-1.11969841E-05
18 72 1.48061434E-07-4.54559213E-04 1.18743305E-04-1.87474987E-06 4.50177131E-05
18 73 9.35440608E-06-5.43721192E-05-1.51804114E-05 4.38359335E-07-2.50061263E-07
18 74-2.59669032E-05 1.95632274E-04 2.57672461E-05 5.88232156E-05-7.78482992E-08
18 75-1.50392063E-01-6.14138137E-04 7.93596226E-04-9.00120792E-06-3.88991834E-05
18 76 8.81172255E-08 1.17182520E-04 4.51293591E-04-8.66377575E-07-7.55858536E-06
18 77-4.70842993E-05 5.46428847E-05-1.01460666E-05-2.22437155E-07 2.92638493E-07
18 78 2.72400315E-05-2.01705106E-04-6.55236760E-05 6.29565634E-06-2.40525624E-07
18 79 6.48830982E-05-1.55359835E-04-5.57140886E-05 7.60974611E-05-4.07808860E-07
18 80-6.41784523E-05 1.51818166E-04-3.89234747E-05 8.49097778E-05-3.69928783E-07
19  1 1.15123627E-02 6.84730680E-05-2.61065065E-04-7.00494022E-06-1.80220201E-05
19  2 3.28200291E-08 4.05000287E-04 1.74101156E-04 9.32646600E-07 3.71857664E-05
19  3 3.65774283E-05-7.37631947E-05 4.43292372E-05 3.24005525E-07-1.83258327E-07
19  4-4.26105124E-03 1.54847191E-06-4.51501310E-04 4.30284261E-06-3.30808629E-06
19  5 1.85761577E-08 1.19701327E-04-9.87191612E-05 6.98747412E-07-2.40391601E-05
19  6-9.10003974E-06 3.31391999E-05 3.65385552E-06-2.36621166E-07 1.42615413E-07
19  7 2.55004891E-04-1.85165568E-05 4.59527411E-04 3.15779400E-06 3.79005112E-07
19  8 1.28508879E-08 1.04815602E-04-1.37206556E-04 7.20945757E-07 1.02777760E-05
19  9 5.91905185E-07-1.08696812E-05 6.53242364E-06 6.27598682E-08-1.06205786E-08
19 10 2.51854250E-04-1.82338337E-05 4.55836183E-04 1.89705898E-06 2.57375226E-06
19 11 4.25139160E-09-6.36323273E-05 1.68803470E-04-7.32741023E-07 7.57711093E-06
19 12 3.07612224E-06-1.06532332E-05 8.31969017E-06 5.35343352E-08-2.18709927E-08
19 13-4.22005465E-03 1.42521605E-06-4.39124910E-04-8.72451122E-07 5.22965850E-06
19 14-3.01035706E-08-2.51594196E-05 1.45930492E-04-4.58788517E-07-9.88539225E-06
19 15-2.28039268E-05 3.26893190E-05-5.57053516E-06-1.49972450E-07 1.69506018E-07
19 16 1.13782036E-02 6.74554069E-05-2.54685973E-04-1.88410819E-05 2.69552762E-06
19 17-6.98020424E-08 3.34595634E-04 2.62601191E-04 4.05033234E-07 6.84097268E-05
19 18 4.16471322E-06-7.25744400E-05 2.34120941E-05 4.98186527E-07-1.36236421E-07
19 19 2.15309699E-04 7.45910582E-06-1.29332661E-04-4.19967713E-06 9.24625176E-07
19 20-2.29503468E-08 3.30297217E-04 1.10612240E-04 8.78348293E-07-8.30935883E-06
19 21 7.36446577E-06 9.44893064E-07 4.48131686E-06-5.04213027E-08 2.70446306E-09
19 22 2.19789350E-04 7.92808638E-06-1.43417944E-04-1.24484876E-06-4.14922933E-06
19 23 3.95369870E-10 2.57477919E-04 2.41516552E-04 2.84676233E-07 7.03213543E-06
19 24-7.94647093E-06 9.14335500E-07-5.21285041E-06 4.49531138E-08 3.59574705E-09
19 25-8.65267473E-04 4.94466841E-06-3.85887737E-04-1.06678234E-07-7.99712214E-06
19 26 3.37983507E-08-3.97010350E-05-1.90556700E-04 3.08090875E-07-8.03363372E-06
19 27-9.40374227E-06 1.74373760E-05-1.56884612E-05-5.57963642E-08 2.04844031E-08
19 28-8.56661713E-04 4.40677947E-06-3.71023736E-04-7.03186944E-06 3.83015552E-06
19 29-2.62729603E-08-1.66639453E-04 6.44164634E-05-8.05493876E-07-2.02615530E-05
19 30 3.26610585E-06 1.69954472E-05-7.53365129E-06-1.35926984E-07 2.75010841E-08
19 31 1.25880437E-02 1.20631957E-07 9.54355157E-04 5.07652609E-06 1.56275023E-05
19 32-4.96954941E-08 3.07628627E-05 4.08287018E-04-9.57962738E-07 2.64330987E-05
19 33 6.62570285E-05-9.26901273E-05 3.26695903E-06 4.66205375E-07-5.14418539E-07
19 34-5.63592351E-05 4.95607888E-06 4.91510091E-06-4.47339394E-05 1.25598328E-07
19 35-3.37776676E-02-2.14497054E-04 8.01872101E-04-4.99956255E-05 3.81204731E-06
19 36-1.59392302E-07 8.24491967E-04 6.97211824E-04 9.05466400E-07-2.03783630E-04
19 37-3.79374548E-06 2.07577376E-04-6.08084989E-05-1.47533567E-06 4.37252869E-07
19 38-3.41703707E-02-2.17326753E-04 8.21014662E-04-2.15733312E-05-4.63237298E-05
19 39 7.19411039E-08 1.04694373E-03 4.13849897E-04 2.43398885E-06-9.76796911E-05
19 40-1.13525966E-04 2.11205657E-04-1.31514422E-04-9.04764747E-07 5.80597118E-07
19 41 1.27069818E-02-4.98959412E-07 9.94514636E-04 1.66258083E-05-3.17337815E-06
19 42 4.07611015E-08 3.78217212E-04-1.89730887E-04 1.91436210E-06 6.00936761E-05
19 43 3.39943578E-05-9.40880339E-05-1.84193284E-05 6.52593703E-07-4.68175494E-07
19 44-7.96749002E-06 2.67141087E-07-9.46499498E-06-1.97133340E-06-3.18644257E-08
19 45 1.94925202E-05-2.84951309E-06-1.14988527E-05 9.37679528E-06-6.84718423E-08
19 46 1.94345021E-05-9.60301364E-07 2.46223100E-06-1.43359412E-05 4.14811597E-08
19 47-8.02971076E-06-1.16720113E-06-6.35206520E-06-7.44220217E-06-7.74111737E-09
19 48-5.67467120E-05 9.06499617E-06-3.70778305E-05 2.67960506E-05-2.13607805E-07
19 49-1.79545750E-01-8.79921258E-04 2.24932612E-03-1.58965415E-05-4.97931161E-06
19 50-6.84459774E-09-4.71154315E-04 4.11160333E-04-2.82205588E-06-7.04868382E-05
19 51-7.17703802E-05 1.42257218E-04 2.38962246E-05-9.26534665E-07 7.17317187E-07
19 52-1.77702990E-01-8.69770784E-04 2.20812104E-03-1.19285092E-05-1.13604606E-05
19 53-2.67730904E-08 1.23387787E-04-5.98968226E-04 1.94434152E-06-5.30344385E-05
19 54-8.67939767E-05 1.39828415E-04 1.28912198E-05-7.69173219E-07 6.33232045E-07
19 55 1.36776763E-01 6.54342910E-04-1.55252067E-03-1.17679915E-05-2.18130116E-06
19 56-2.82081825E-08-3.21436953E-04-3.12040560E-04-3.86646430E-07 6.48885280E-05
19 57 1.48585443E-05-7.97470723E-05 4.48619656E-05 4.26768316E-07-1.08982879E-07
19 58-7.87704137E-05 7.52180270E-05-8.56214338E-05 6.21459548E-06-3.03553915E-07
19 59 1.40220530E-01 6.71777760E-04-1.60793032E-03-8.19061551E-06-8.97408761E-06
19 60 1.79108923E-08-4.36632058E-04-1.45228502E-04-1.19609812E-06 6.11175511E-05
19 61 2.25280451E-05-8.36455962E-05 4.83817544E-05 4.76442126E-07-1.41456550E-07
19 62-8.14265800E-05 7.48529713E-05-3.75498394E-05-7.99685788E-05 8.34010178E-08
19 63 1.14458240E-04-5.93823473E-05-5.59628112E-05 1.01411846E-04-4.37776877E-07
19 64 1.12722889E-04-6.07065792E-05 6.06820214E-05-9.69062925E-05 3.97147403E-07
19 65 5.27390377E-01 2.57044841E-03-6.39986964E-03-3.80612169E-05-3.74890027E-05
19 66 2.97768529E-08 3.21401493E-04-1.70553171E-03 5.51033607E-06 1.59146230E-04
19 67 2.59542590E-04-4.18688820E-04-3.93853635E-05 2.45167369E-06-2.18645716E-06
19 68 5.32795058E-01 2.60033356E-03-6.52438648E-03-5.17316215E-05-1.52326209E-05
19 69-9.70908255E-08-1.35678360E-03 1.14643648E-03-8.12840758E-06 2.10126415E-04
19 70 2.15623442E-04-4.25749857E-04-7.15921089E-05 2.86956121E-06-2.33189888E-06
19 71-4.16025564E-01-1.99594016E-03 4.71854185E-03-1.99127153E-05-2.64783461E-05
19 72 4.60346898E-08-1.27765111E-03-4.29273481E-04-3.54337364E-06-1.81151132E-04
19 73-6.59019608E-05 2.47053093E-04-1.43390752E-04-1.39995034E-06 5.06218647E-07
19 74 2.43162094E-04-2.20579138E-04-1.12796180E-04-2.36917444E-04 2.55808630E-07
19 75-4.05986394E-01-1.94499996E-03 4.55479926E-03-3.26377782E-05-2.71505462E-06
19 76-5.69697703E-08-9.43309381E-04-9.10700938E-04-1.02420105E-06-1.91768344E-04
19 77-4.39823400E-05 2.35750684E-04-1.33379416E-04-1.38013951E-06 3.55336009E-07
19 78 2.35389432E-04-2.21870991E-04-2.54571049E-04 1.70398510E-05-9.38486252E-07
19 79-3.31487913E-04 2.00358422E-04 1.81753178E-04-2.89198626E-04 1.41833855E-06
19 80-3.36546741E-04 1.96700571E-04-1.66623871E-04 3.03120732E-04-1.44710314E-06
20  1-3.41748369E-02-2.20970703E-04 8.33090261E-04 2.17799828E-05 4.44968869E-05
20  2-7.11578396E-08-1.00755666E-03-3.87749395E-04-2.44016766E-06-9.44493697E-05
20  3-1.14812903E-04 2.09262272E-04-1.31518528E-04-8.60659721E-07 5.31385541E-07
20  4 1.27239133E-02 5.48628627E-07 9.06346465E-04-1.76185268E-05 1.47111079E-06
20  5-4.61415208E-08-3.84135593E-04 1.63429831E-04-1.83377963E-06 5.72189535E-05
20  6 3.57886867E-05-9.30076402E-05-2.03663185E-05 6.50568282E-07-4.67118402E-07
20  7-8.93148059E-04-7.86146972E-06-1.35510115E-04 2.53470445E-06 1.03333667E-05
20  8-3.06317348E-08 1.29656314E-04 1.35185404E-04 1.22203459E-07-2.28015484E-06
20  9-1.13640537E-05 1.36442085E-05-1.47427686E-05-2.08751077E-08 2.25557189E-08
20 10-8.84500653E-04-8.32997062E-06-1.19398024E-04 1.02758129E-05-2.85494168E-06
20 11 3.15268776E-08 1.60801587E-04 4.73938613E-05 5.05958044E-07-1.96889480E-05
20 12 6.44247515E-06 1.32464729E-05-3.13714438E-06-1.36923709E-07 2.03679870E-08
20 13 1.26026802E-02 1.23531013E-06 8.64676551E-04-7.03811885E-06-1.56509250E-05
20 14 5.90705681E-08-5.78740162E-05-4.01833623E-04 8.07973667E-07 2.56887527E-05
20 15 6.58826700E-05-9.15714227E-05-1.29358620E-07 4.56905801E-07-5.37359712E-07
20 16-3.37769367E-02-2.18132793E-04 8.13434296E-04 4.84697113E-05-2.74075649E-06
20 17 1.63942658E-07-7.80956963E-04-6.76015811E-04-7.46790569E-07-2.03955950E-04
20 18-1.59455068E-06 2.05550501E-04-5.85771625E-05-1.47456940E-06 3.76594054E-07
20 19 4.39812466E-04 1.56320365E-05-2.78535792E-04-1.62919863E-06 5.91523540E-06
20 20-1.77182839E-08-7.23394146E-05-2.19329147E-04 3.27458510E-07 2.51678030E-06
20 21-4.38365515E-06 1.86687485E-06-3.14054780E-06 1.69600387E-08 7.11096018E-09
20 22 4.37505491E-04 1.53958418E-05-2.71451721E-04 4.32907238E-06-4.31586789E-06
20 23 2.90233488E-08-2.19123322E-04 4.46633665E-05-9.07972351E-07-5.09224425E-06
20 24 3.20975951E-06 1.88248474E-06 1.66534464E-06-2.79148839E-08 8.88915251E-09
20 25-3.37519604E-04-1.94992543E-05 2.83811881E-04-4.04773635E-06-6.55565692E-06
20 26 8.62881394E-09-1.61851051E-04 2.74263552E-05-6.54624628E-07 6.80216151E-06
20 27-6.40577819E-06-3.96383323E-07-3.72236837E-06 3.68767785E-08 3.86483584E-09
20 28-3.34865410E-04-1.95555686E-05 2.90595584E-04-7.72936508E-06-3.21112761E-07
20 29-2.32104390E-08-4.67058309E-05-1.63100639E-04 2.87307402E-07-5.88484135E-06
20 30 6.34719289E-06-4.62351539E-07 4.72436193E-06-3.84199714E-08-5.89699831E-09
20 31 4.26842228E-03 1.88255416E-06 1.73826398E-04 4.95471434E-06 5.31012564E-06
20 32-6.35287614E-09 5.50319535E-05 1.27061353E-04-1.37236938E-07 7.67791869E-06
20 33 2.17228792E-05-2.94007979E-05-4.51368312E-06 1.60798810E-07-1.85096361E-07
20 34-1.84325741E-05 2.55358641E-06 6.42134780E-07-1.59990405E-05 4.12504309E-08
20 35-1.13855536E-02-7.83272547E-05 2.89620446E-04-1.43385671E-05-4.87464821E-07
20 36-3.94560941E-08 2.06386057E-04 2.00135728E-04 1.53296320E-07-6.89854884E-05
20 37 2.34912872E-06 6.66363597E-05-1.68170609E-05-4.95687241E-07 1.38105362E-07
20 38-1.15178015E-02-7.92189512E-05 2.96315358E-04-7.60375509E-06-1.25817252E-05
20 39 1.57152957E-08 2.87301905E-04 9.60174548E-05 7.08887892E-07-2.75558497E-05
20 40-4.03655353E-05 6.79213850E-05-4.43045006E-05-2.70614886E-07 1.91657562E-07
20 41 4.30834993E-03 1.56491599E-06 1.89033849E-04 7.23641922E-06 1.74296980E-06
20 42 1.03841341E-08 1.37180321E-04-2.02849547E-05 5.64309796E-07 1.54919271E-05
20 43 1.44143050E-05-2.99062322E-05-9.41543495E-06 2.02528057E-07-1.72274613E-07
20 44-1.61443580E-05-1.27009614E-06 7.83782768E-07 7.85074052E-06-1.61669536E-08
20 45-5.64684934E-05 9.25141990E-06 3.78365240E-05-2.65385499E-05 2.13997339E-07
20 46-5.60174683E-05 5.46467538E-06-4.29777367E-06 4.52890538E-05-1.19710598E-07
20 47-1.61127580E-05-5.45782010E-07 7.05964753E-06-3.18167162E-06 3.60396212E-08
20 48-1.86576460E-05 3.32002371E-06-1.37448208E-05 8.59525941E-06-7.57083184E-08
20 49 5.32823342E-01 2.59775058E-03-6.48683248E-03 5.28984499E-05 1.53500983E-05
20 50 3.77200215E-08 1.34641752E-03-1.12787548E-03 7.95084210E-06 2.10401074E-04
20 51 2.16335306E-04-4.26736380E-04-7.17788604E-05 2.77632150E-06-2.15651222E-06
20 52 5.27354459E-01 2.56744996E-03-6.35953666E-03 3.87422315E-05 3.84553002E-05
20 53 8.03512573E-08-3.09749693E-04 1.68671811E-03-5.35111169E-06 1.59571750E-04
20 54 2.60004851E-04-4.19576601E-04-3.96673557E-05 2.31454932E-06-1.90385377E-06
20 55-4.05896882E-01-1.94525214E-03 4.53961521E-03 3.20504287E-05 1.73153896E-06
20 56 8.58006826E-08 9.40047328E-04 9.06837884E-04 1.14631321E-06-1.91496135E-04
20 57-4.39022527E-05 2.35398388E-04-1.33455304E-04-1.25659581E-06 3.18040304E-07
20 58 2.35726753E-04-2.21531617E-04 2.54615588E-04-1.66837320E-05 8.98276527E-07
20 59-4.16117669E-01-1.99712392E-03 4.70668120E-03 1.88069001E-05 2.64306307E-05
20 60-7.22148006E-08 1.27322554E-03 4.29338356E-04 3.46662751E-06-1.81138896E-04
20 61-6.57334737E-05 2.46872370E-04-1.43344632E-04-1.40938802E-06 4.12264736E-07
20 62 2.43632354E-04-2.20183939E-04 1.13186807E-04 2.36883384E-04-2.39653542E-07
20 63-3.35791525E-04 2.01890701E-04 1.66784903E-04-3.03706545E-04 1.30916252E-06
20 64-3.30662723E-04 2.05579789E-04-1.82164371E-04 2.89578275E-04-1.19156625E-06
20 65 1.77712533E-01 8.61537767E-04-2.09138966E-03-1.39518798E-05-1.42303750E-05
20 66 1.03969852E-08 8.92903144E-05-5.44111354E-04 1.70908553E-06 5.43633353E-05
20 67 8.82770882E-05-1.42640423E-04-1.37469579E-05 8.36866020E-07-7.45370976E-07
20 68 1.79533814E-01 8.71668233E-04-2.13504656E-03-1.93604152E-05-5.32605396E-06
20 69-3.90652040E-08-4.39739346E-04 3.55211566E-04-2.58956976E-06 7.12174728E-05
20 70 7.37860463E-05-1.45003519E-04-2.44152148E-05 9.76131193E-07-7.95492997E-07
20 71-1.40185317E-01-6.73758119E-04 1.56807299E-03-4.85671220E-06-8.85456883E-06
20 72 2.19355542E-08-4.22933621E-04-1.44097076E-04-1.16695944E-06-6.09626249E-05
20 73-2.18289018E-05 8.27915267E-05-4.82390005E-05-4.69995783E-07 1.67954830E-07
20 74 8.26077011E-05-7.36700401E-05-3.85992020E-05-7.96872299E-05 8.36054945E-08
20 75-1.36802126E-01-6.56548396E-04 1.51200573E-03-1.00298580E-05 6.82962345E-07
20 76-2.00508409E-08-3.13193275E-04-3.00411429E-04-3.44032214E-07-6.42594438E-05
20 77-1.47558617E-05 7.90153054E-05-4.50528759E-05-4.61981628E-07 1.17698480E-07
20 78 7.99807839E-05-7.41947751E-05-8.59583389E-05 5.14915213E-06-3.15386400E-07
20 79-1.10400850E-04 7.60812675E-05 6.19466363E-05-9.81232071E-05 4.82140481E-07
20 80-1.12098397E-04 7.49305293E-05-5.63853110E-05 1.03069629E-04-4.91086497E-07
21  1-2.06070912E-03-1.19020193E-05 1.03915493E-04 3.73800604E-06 5.14522161E-06
21  2 7.94722250E-10-2.02224752E-04-2.47454543E-04-3.37105814E-08-1.15338144E-05
21  3-1.10145659E-05 2.25483803E-05-6.36136949E-06-1.20275072E-07 8.61278425E-08
21  4 6.21228994E-04-6.87509414E-06 2.35944939E-04-3.18581955E-06 1.52608680E-08
21  5-1.05967947E-08 4.69288418E-05 8.86754739E-05-8.85153663E-08 9.92722817E-06
21  6-5.47422907E-07-9.37980526E-06-2.64473640E-07 7.46215961E-08-3.00483291E-08
21  7-2.61187497E-05 5.21302207E-06-3.16963364E-04-4.55106313E-07-1.04922157E-06
21  8-2.88443078E-09-3.38314235E-04 2.09116808E-04-1.69485158E-06-5.16756572E-06
21  9 3.10081711E-06 2.06674861E-06-5.10836607E-06-1.29557594E-08-2.01814664E-08
21 10 2.75550097E-05-4.96809791E-06 3.11452273E-04 1.03837508E-06-1.46758490E-07
21 11 8.49348982E-09-1.82838617E-05 3.94851667E-04-1.20836306E-06 2.63207520E-06
21 12-6.17673461E-07-2.01440174E-06 6.65571886E-06-2.91075899E-10 1.78601611E-08
21 13-6.34759118E-04 6.84440026E-06-2.35120895E-04 1.59145168E-06 2.80994172E-06
21 14-5.11060737E-09-9.96311096E-05 2.58267210E-06-3.35665353E-07-1.74173399E-06
21 15-7.72910702E-06 9.47084101E-06-4.92641917E-06-2.82939967E-08 3.99385773E-08
21 16 2.10224529E-03 1.22326654E-05-1.05124195E-04-6.33844657E-06-7.80665488E-07
21 17-1.92728400E-08 3.14641966E-04 5.68058077E-05 9.24340116E-07 1.61063208E-05
21 18 6.68717634E-06-2.27934972E-05 3.65153162E-06 1.45126893E-07-7.47030522E-08
21 19-1.58429783E-04-2.28963697E-05 7.27981210E-04 2.59866487E-06 2.29809229E-07
21 20 1.23154400E-08-3.84353818E-04 1.39962246E-04-1.78165249E-06-1.33938773E-06
21 21 8.10485613E-07 5.28902112E-07-7.88643419E-06 1.28301539E-08-3.64510643E-08
21 22 1.54428080E-04 2.25864050E-05-7.23925500E-04-1.49637053E-06-2.06503048E-06
21 23-2.39244987E-09 6.29254544E-05 4.00040423E-04-8.27235306E-07 5.46692420E-06
21 24-4.86307383E-06-6.03850373E-07 5.24648865E-06 1.62991361E-08 2.97670284E-08
21 25-5.40202021E-04 3.56668348E-05-1.09167612E-03-2.75551936E-06-1.18509594E-06
21 26 4.98982191E-09-9.78164037E-04-9.50455747E-04-8.71380538E-07-1.27168411E-05
21 27-1.78210249E-05 3.05378660E-05-1.26596717E-05-1.39910404E-07 1.08989318E-07
21 28 5.51160839E-04-3.57723788E-05 1.09672866E-03 2.51129110E-06 1.79240854E-06
21 29-8.49183170E-09 1.31029300E-03 3.92748408E-04 3.57524745E-06 2.62964553E-05
21 30 4.50325875E-06-3.07997140E-05 4.24097914E-06 2.19898333E-07-9.77942483E-08
21 31-7.96709759E-03 5.33969142E-05-2.84380692E-03-1.53916372E-05-2.95094089E-05
21 32 5.24200766E-08 8.62317367E-04-1.02374357E-03 5.76780124E-06-1.87390987E-05
21 33-8.06114457E-05 9.93505444E-05 7.21089305E-06-4.84788837E-07 6.18378188E-07
21 34 2.65983057E-05-2.81719243E-04-2.97300944E-05 4.82174246E-05-2.25316301E-07
21 35 2.60346704E-02 1.83202934E-04-1.16973120E-03 6.78104325E-05 1.05632621E-05
21 36 2.05717881E-07-3.24036882E-03-1.10504490E-03-8.14105201E-06 1.89647552E-04
21 37 6.35092777E-05-2.53156829E-04 3.81431558E-05 1.64881292E-06-8.32114269E-07
21 38-2.55298587E-02-1.80074788E-04 1.15657399E-03-4.19252750E-05-5.34222751E-05
21 39 2.62232677E-09 2.52639600E-03 2.28823048E-03 2.42970252E-06-1.19761446E-04
21 40-1.29882303E-04 2.49643750E-04-7.97079903E-05-1.29153096E-06 9.69914195E-07
21 41 7.80476586E-03-5.33454867E-05 2.82846626E-03 3.29549973E-05-8.87090986E-07
21 42 9.27170434E-08 4.70632654E-04-1.24733989E-03 5.10505390E-06 5.97826340E-05
21 43 3.81128637E-05-9.78954978E-05-3.38023329E-05 6.94004777E-07-5.46006898E-07
21 44 5.51232619E-06 8.02248184E-05 9.03582843E-06-1.76320997E-06 4.23081315E-08
21 45-4.82803030E-06-6.02131136E-06 1.00052282E-06-3.50357875E-06 1.37201587E-08
21 46 4.87840240E-06 5.98377507E-06 2.56703386E-06-2.64985453E-06 1.41219682E-08
21 47-5.29232499E-06-7.99583252E-05-2.82853062E-06-8.62902421E-06 8.48429476E-09
21 48-2.57530214E-05 2.81604861E-04-2.71379198E-05 4.89614194E-05-2.37584304E-07
21 49 3.09491574E-02 1.70094252E-04-7.31151376E-04 1.70503359E-06 2.87310396E-07
21 50 1.49802961E-09 1.15970414E-04-2.04995784E-04 9.64927194E-07 1.59984918E-05
21 51 1.98153065E-05-3.58137983E-05-7.20407778E-06 2.32151680E-07-1.92126859E-07
21 52-3.16454764E-02-1.73519969E-04 7.39219005E-04-1.13479556E-06-1.40803060E-06
21 53-2.21455373E-09 1.22793177E-04-2.03179011E-04 9.29193045E-07-1.38574283E-05
21 54-2.25684856E-05 3.64259139E-05 5.74322748E-06-2.13365915E-07 1.79581220E-07
21 55 4.81154833E-02 2.48386261E-04-8.40859866E-04-9.41214350E-07-8.83565880E-06
21 56 2.49803661E-08-2.85995046E-04 2.07439963E-06-1.04104499E-06 3.37463681E-05
21 57 2.14201199E-05-5.51664880E-05-6.40535883E-06 3.70548365E-07-2.50582512E-07
21 58-3.86460420E-05-1.25853784E-05-3.48413921E-05-1.65823674E-06-1.06525251E-07
21 59-4.74115821E-02-2.45076199E-04 8.33780764E-04 8.15941219E-06-3.51691742E-06
21 60 3.61677757E-08 1.35529460E-04 2.50354774E-04-1.65963421E-07-1.93479829E-05
21 61-3.54659317E-05 5.48139146E-05-2.44621504E-06-3.02667454E-07 2.68432062E-07
21 62 3.82602708E-05 1.30536277E-05 1.82107692E-05 2.92650847E-05-1.35950462E-08
21 63-2.57730565E-05-1.25303163E-05 1.19704335E-05-1.90661854E-05 8.51514872E-08
21 64 2.62192842E-05 1.22290901E-05 1.10990660E-05-2.01447371E-05 7.39037637E-08
21 65-3.91339070E-01-2.12286098E-03 8.49207964E-03 2.25734595E-05 1.89054249E-05
21 66-6.97450487E-09-1.38317364E-03 2.44934132E-03-1.12007992E-05-1.67807810E-04
21 67-2.88374998E-04 4.56182808E-04 6.07759145E-05-2.72769348E-06 2.46346764E-06
21 68 3.82877362E-01 2.08052762E-03-8.38311105E-03-2.69071773E-05-1.03402414E-05
21 69-4.49474768E-08-1.44170528E-03 2.38144208E-03-1.18596861E-05 2.11777748E-04
21 70 2.37186421E-04-4.48964169E-04-9.00789070E-05 3.03896795E-06-2.50623843E-06
21 71-5.86418706E-01-3.01738299E-03 1.00012299E-02-9.51850746E-05 4.38832700E-05
21 72-4.13083101E-07-1.57448054E-03-2.96232609E-03 2.15695183E-06-2.48061454E-04
21 73-4.41204785E-04 6.89266239E-04-2.57450983E-05-3.83616150E-06 3.46616202E-06
21 74 4.70746716E-04 1.35580204E-04-2.29691219E-04-3.66257882E-04 2.17688726E-07
21 75 5.94993401E-01 3.05757233E-03-1.00916906E-02 8.66463315E-06 1.04742041E-04
21 76-3.00478577E-07 3.37114005E-03-4.82757177E-05 1.23310682E-05 4.18070070E-04
21 77 2.75528943E-04-6.93599013E-04-7.86264390E-05 4.77109916E-06-3.22554067E-06
21 78-4.75305114E-04-1.29814510E-04 4.36740937E-04 2.22048106E-05 1.45095644E-06
21 79 3.28480236E-04 1.94195253E-04-1.40525883E-04 2.54733248E-04-1.17880690E-06
21 80-3.22818130E-04-1.96601042E-04-1.51452170E-04 2.41611072E-04-1.22335764E-06
22  1-2.55257971E-02-1.80478411E-04 1.15476336E-03 4.18654100E-05 5.32815781E-05
22  2 1.73610782E-08-2.52657559E-03-2.27799385E-03-2.61657006E-06-1.19445793E-04
22  3-1.29781224E-04 2.49227017E-04-7.97024540E-05-1.27891358E-06 9.46617310E-07
22  4 7.80498622E-03-5.29260336E-05 2.82713267E-03-3.28676287E-05 8.95951931E-07
22  5-1.01024984E-07-4.84414068E-04 1.24928359E-03-5.08722558E-06 5.89451379E-05
22  6 3.86984343E-05-9.76435722E-05-3.42012181E-05 6.86887704E-07-5.41127332E-07
22  7-5.42964963E-04 3.52868246E-05-1.05439481E-03 2.86563190E-06 1.37029575E-06
22  8-5.04769163E-09 1.04608886E-03 9.28893055E-04 1.14919488E-06-1.20423751E-05
22  9-1.85585683E-05 3.06009434E-05-1.19925561E-05-1.38800869E-07 1.18286232E-07
22 10 5.53984131E-04-3.54353665E-05 1.06050690E-03-2.71420497E-06-1.79163661E-06
22 11 7.65595889E-09-1.32458140E-03-4.62183479E-04-3.44605459E-06 2.62165312E-05
22 12 4.66233290E-06-3.08788641E-05 3.21429221E-06 2.28465247E-07-1.04496532E-07
22 13-7.96954321E-03 5.29885444E-05-2.84307928E-03 1.53361583E-05 2.94422626E-05
22 14-7.07055565E-08-8.57446503E-04 1.03684470E-03-5.75123358E-06-1.87051103E-05
22 15-8.04230289E-05 9.91281392E-05 8.10771985E-06-4.79469199E-07 6.33136037E-07
22 16 2.60390748E-02 1.83648954E-04-1.16813102E-03-6.76780041E-05-1.05747004E-05
22 17-1.96094050E-07 3.23188834E-03 1.11043430E-03 8.01388958E-06 1.89550185E-04
22 18 6.32561120E-05-2.52806297E-04 3.80602274E-05 1.65813647E-06-7.88726466E-07
22 19 1.82222799E-04 2.66088452E-05-8.51917220E-04 1.09307858E-06 2.05414117E-06
22 20 1.49998599E-09-1.16546901E-06-4.28052464E-04 1.12565887E-06 5.75621633E-06
22 21-5.05804794E-06-6.98168382E-07 6.59973668E-06 1.43372503E-08 3.66298366E-08
22 22-1.85662935E-04-2.68754804E-05 8.55414982E-04-2.38983455E-06 1.03637901E-07
22 23-1.13899344E-08 3.79204484E-04-2.06912468E-04 1.94424423E-06-2.24593243E-06
22 24 1.61211451E-06 6.33817913E-07-8.84461650E-06 9.68391540E-09-4.30591538E-08
22 25 6.14623296E-05-5.21412338E-07-1.43493359E-04 9.10125655E-07 1.25632593E-06
22 26 1.74155709E-09 5.01994943E-04-5.71756427E-05 1.85819114E-06-3.16674512E-06
22 27 6.04254341E-06-2.87579829E-06-3.11532396E-06 8.97715543E-09-3.82738840E-08
22 28-6.17960261E-05 7.91775072E-07 1.36979818E-04-1.46017347E-06-1.42842279E-07
22 29-7.91225750E-09-1.94756718E-04-4.63950177E-04 6.43777382E-07-1.61394161E-06
22 30-1.35932690E-06 2.97326851E-06 6.05201452E-06-3.66868732E-08 3.37366734E-08
22 31 6.53773350E-04-1.75759133E-06 2.24703743E-04 8.92601657E-07 1.95650609E-06
22 32-4.77943644E-09-3.94240094E-05 1.64024267E-04-5.96870131E-07 1.28594882E-06
22 33 5.29119948E-06-6.57714830E-06-6.16424713E-06 5.00893505E-08-6.13982482E-08
22 34 6.12462565E-07 5.19179935E-05 2.23858680E-06-5.16400762E-06 2.18239571E-08
22 35-2.10810660E-03-1.74279063E-05 8.38981732E-05-4.61659521E-06-9.28194349E-07
22 36-1.30705078E-08 2.08672796E-04 1.22328215E-04 3.81018446E-07-1.45531740E-05
22 37-3.56271224E-06 1.81158863E-05-2.51024481E-06-1.22335710E-07 5.62389146E-08
22 38 2.06732737E-03 1.72507308E-05-8.29675647E-05 3.03683167E-06 3.48181524E-06
22 39 5.74836070E-10-2.06318766E-04-1.21736399E-04-3.76489341E-07 7.80633850E-06
22 40 9.98042494E-06-1.77867634E-05 6.52753741E-06 8.73592035E-08-6.89222837E-08
22 41-6.40877921E-04 1.71703827E-06-2.21311569E-04-2.13639337E-06 1.28551487E-07
22 42-4.78708637E-09-1.24148861E-04 1.13179132E-04-7.36421397E-07 3.28182629E-07
22 43-6.75816588E-06 6.42998325E-06 5.23425172E-06-3.70033241E-08 5.80350065E-08
22 44-6.25769211E-06-9.40682159E-05 1.39440499E-06 9.02845868E-06-1.51947824E-08
22 45-2.52983723E-05 2.86288133E-04 2.73270628E-05-4.90314572E-05 2.33526946E-07
22 46 2.61617304E-05-2.86399832E-04 2.97042850E-05-4.84262509E-05 2.18655332E-07
22 47 6.44767566E-06 9.42951197E-05-8.69541570E-06 3.19105119E-06-4.44201691E-08
22 48-7.00393404E-07-5.19371187E-05 3.40333868E-06-4.41941664E-06 2.43258583E-08
22 49 3.82799862E-01 2.07983489E-03-8.37344448E-03 2.69763288E-05 1.04276085E-05
22 50 1.93995697E-08 1.44159522E-03-2.37924546E-03 1.15342449E-05 2.11931417E-04
22 51 2.37050335E-04-4.48981751E-04-9.00809513E-05 2.95966293E-06-2.37213952E-06
22 52-3.91409982E-01-2.12291093E-03 8.48441048E-03-2.26899541E-05-1.89288787E-05
22 53-5.06509989E-08 1.38142195E-03-2.44875905E-03 1.08670426E-05-1.67784260E-04
22 54-2.88535261E-04 4.56319521E-04 6.06489552E-05-2.61721066E-06 2.22109944E-06
22 55 5.95058857E-01 3.05770084E-03-1.00883569E-02-8.63081499E-06-1.04684581E-04
22 56 3.09968850E-07-3.36909293E-03 4.84386185E-05-1.23305235E-05 4.18110242E-04
22 57 2.75675369E-04-6.93785610E-04-7.85971811E-05 4.63411911E-06-3.16434012E-06
22 58-4.75307449E-04-1.29431986E-04-4.36858478E-04-2.22239527E-05-1.33607409E-06
22 59-5.86355029E-01-3.01689722E-03 9.99642065E-03 9.51056647E-05-4.38927154E-05
22 60 4.26175738E-07 1.57294325E-03 2.96050273E-03-2.06573474E-06-2.48150170E-04
22 61-4.41229834E-04 6.89380005E-04-2.56615554E-05-3.83929755E-06 3.37927892E-06
22 62 4.70677191E-04 1.35276551E-04 2.29732849E-04 3.66279057E-04-1.63219404E-07
22 63-3.22820863E-04-1.97176806E-04 1.51472861E-04-2.41642594E-04 1.08075485E-06
22 64 3.28583339E-04 1.94737063E-04 1.40595365E-04-2.54848380E-04 9.36912544E-07
22 65 3.16426388E-02 1.69766734E-04-6.33400550E-04-2.52476901E-06-1.65080845E-06
22 66-1.50213049E-09 1.00736760E-04-1.92854275E-04 8.55171957E-07 1.32763347E-05
22 67 2.40767045E-05-3.73530392E-05-4.07435258E-06 2.18984970E-07-1.99689201E-07
22 68-3.09586429E-02-1.66285733E-04 6.23669994E-04 2.65188713E-06 1.39185816E-06
22 69 3.64245079E-09 1.17152444E-04-1.79919660E-04 9.24888407E-07-1.82599875E-05
22 70-1.85285889E-05 3.67885764E-05 7.36254356E-06-2.52969616E-07 2.02604338E-07
22 71 4.74114564E-02 2.42817513E-04-7.83099503E-04 7.22606279E-06-3.58009702E-06
22 72 3.16610587E-08 1.18950172E-04 2.28527640E-04-1.75036883E-07 2.07725324E-05
22 73 3.58820797E-05-5.66546121E-05 1.71019570E-06 3.18039776E-07-2.84994384E-07
22 74-3.78573892E-05-8.84620014E-06 1.89354178E-05 2.99631767E-05-1.71904631E-08
22 75-4.81045830E-02-2.46055765E-04 7.90773841E-04-4.57304649E-07-8.09744975E-06
22 76 2.43302640E-08-2.58978076E-04 5.74447284E-06-9.53505169E-07-3.38619056E-05
22 77-2.31467579E-05 5.70086635E-05 6.30675685E-06-3.89784512E-07 2.66227270E-07
22 78 3.82143596E-05 8.37560311E-06-3.57922833E-05-1.93391553E-06-1.18670214E-07
22 79-2.69068775E-05-1.92185629E-05 1.16305276E-05-2.10567031E-05 9.72986918E-08
22 80 2.64290265E-05 1.93069849E-05 1.25221986E-05-2.00067375E-05 1.01318424E-07
23  1-6.62245831E-03 1.03421096E-01 6.74218146E-02 4.79485764E-03 1.57917851E-02
23  2-2.99063892E-05 1.75566029E-03-5.33206874E-03 1.84633840E-05 4.37624498E-03
23  3 2.77355165E-03-7.14979663E-03 4.80308443E-04 4.48126965E-05-2.94611782E-05
23  4-6.23979152E-03 9.63273162E-02 3.65191186E-02-1.09015868E-02 3.05218145E-02
23  5-1.21544348E-04-6.33320284E-03 6.15659678E-03-3.81842711E-05 3.58464071E-03
23  6 8.01589436E-04-4.38623014E-03 4.29384899E-03 1.98829836E-05-1.73637181E-06
23  7-9.06148057E-03 1.40934923E-01 8.86030818E-02-3.59504858E-03 1.47931171E-02
23  8-5.38528134E-05 1.48797150E-03-6.02266808E-03 2.13924297E-05 5.59262519E-03
23  9 4.32249992E-03-9.91512510E-03 1.00723507E-03 5.90496730E-05-4.19053331E-05
23 10-9.06174458E-03 1.40936893E-01 8.86062343E-02 1.11598442E-02-1.03446368E-02
23 11 6.69731699E-05-4.52870608E-03 4.23382599E-03-2.73697245E-05 5.36290610E-03
23 12 4.55260558E-03-9.91551168E-03 1.15536664E-03 5.78349584E-05-4.22213666E-05
23 13-6.24102855E-03 9.63370700E-02 3.65335120E-02 2.13787710E-02-2.43651800E-02
23 14 1.42647800E-04 2.30174564E-03-8.53064253E-03 3.13171189E-05 4.62064568E-03
23 15-2.34408370E-04-4.38623731E-03 3.62900504E-03 2.58777040E-05-9.28613215E-07
23 16-6.62280218E-03 1.03420770E-01 6.74300555E-02 1.61269943E-02-3.49388322E-03
23 17 6.35291321E-05-3.80556714E-03 4.11775996E-03-2.27283723E-05 3.50490487E-03
23 18 3.64546138E-03-7.15036624E-03 1.04122949E-03 3.91278875E-05-3.09169053E-05
23 19-7.36487800E-03 1.11183669E-01 4.66654315E-02-1.86127071E-02 3.16446769E-02
23 20-1.51690490E-04-5.92786903E-03 1.00803149E-02-4.83980561E-05 4.78115876E-03
23 21 3.50430585E-04-5.13158935E-03 4.59602966E-03 2.67927454E-05-1.63119302E-06
23 22-7.36485476E-03 1.11183493E-01 4.66653645E-02 1.86127093E-02-3.16446135E-02
23 23 1.51686508E-04 5.92785547E-03-1.00803296E-02 4.84411095E-05 4.78116642E-03
23 24 3.50423154E-04-5.13158957E-03 4.59601725E-03 2.68245168E-05-1.60916927E-06
23 25-9.06149011E-03 1.40935123E-01 8.86032135E-02 3.59528585E-03-1.47931392E-02
23 26 5.34210500E-05-1.48799132E-03 6.02269488E-03-2.18648865E-05 5.59260107E-03
23 27 4.32253738E-03-9.91513845E-03 1.00722613E-03 5.90324299E-05-4.19215523E-05
23 28-9.06177570E-03 1.40937278E-01 8.86064799E-02-1.11597851E-02 1.03447168E-02
23 29-6.66855019E-05 4.52869062E-03-4.23383822E-03 2.77503336E-05 5.36291280E-03
23 30 4.55262455E-03-9.91553735E-03 1.15538431E-03 5.78234451E-05-4.21842899E-05
23 31-6.24106103E-03 9.63375113E-02 3.65338257E-02-2.13787898E-02 2.43653688E-02
23 32-1.42201052E-04-2.30177597E-03 8.53072063E-03-3.17459966E-05 4.62066446E-03
23 33-2.34403135E-04-4.38626132E-03 3.62903052E-03 2.59210311E-05-8.51471365E-07
23 34 2.72209761E-02 2.27981918E-03-2.68504228E-03 4.03918363E-03-2.05256222E-05
23 35-6.62283799E-03 1.03421246E-01 6.74302599E-02-1.61271217E-02 3.49382746E-03
23 36-6.38972474E-05 3.80566725E-03-4.11773609E-03 2.45181146E-05 3.50491283E-03
23 37 3.64547186E-03-7.15038469E-03 1.04124671E-03 3.95825456E-05-3.10176500E-05
23 38-6.62247119E-03 1.03421370E-01 6.74220234E-02-4.79480232E-03-1.57918911E-02
23 39 2.91980000E-05-1.75577409E-03 5.33197411E-03-2.05060059E-05 4.37624905E-03
23 40 2.77357273E-03-7.14982178E-03 4.80290068E-04 4.46083403E-05-3.00154627E-05
23 41-6.23980133E-03 9.63275001E-02 3.65190966E-02 1.09015804E-02-3.05219361E-02
23 42 1.21416275E-04 6.33318684E-03-6.15659371E-03 3.87789631E-05 3.58463372E-03
23 43 8.01605281E-04-4.38623900E-03 4.29383718E-03 1.98083540E-05-1.74068961E-06
23 44 3.15867710E-02 2.84350671E-03-2.81603332E-03 4.78878710E-03-2.29446674E-05
23 45 2.72178382E-02 2.27915682E-03-2.22406062E-03 4.30945128E-03-1.94130546E-05
23 46 2.72209038E-02 2.27980349E-03 2.68503624E-03-4.03916497E-03 2.05255353E-05
23 47 3.15867156E-02 2.84351161E-03 2.81603004E-03-4.78877508E-03 2.29682866E-05
23 48 2.72178871E-02 2.27915601E-03 2.22405766E-03-4.30945856E-03 1.95024209E-05
23 49-3.48272570E-03 5.52591202E-02 2.23756950E-02-8.80853427E-04 2.12489731E-02
23 50-6.18830500E-05-7.63538513E-03 1.70488245E-05-2.68292081E-05 1.58640292E-03
23 51 1.05876590E-03-2.64516882E-03 2.92257998E-03 9.86789005E-06-1.46384334E-06
23 52-3.48314513E-03 5.52625005E-02 2.23752332E-02 1.81377326E-02-1.11047763E-02
23 53 9.04662755E-05-3.69901671E-03-6.67738847E-03 2.76793697E-06 3.33454440E-03
23 54-6.89346051E-04-2.64519835E-03 1.80022679E-03 1.92655893E-05 4.14581384E-07
23 55-2.51258082E-03 4.09350631E-02 1.63210939E-02 1.67127847E-02 3.37266370E-03
23 56 5.23413204E-05 3.03536326E-03-1.89665606E-03 1.64053120E-05 2.35651515E-04
23 57 1.86535950E-03-2.10101102E-03 6.40618155E-04 8.46865993E-06-9.58969360E-06
23 58 9.56647924E-03-9.96896642E-05 1.66023734E-03 2.08883440E-04 5.19382732E-06
23 59-2.51213906E-03 4.09323616E-02 1.63195024E-02 1.10745399E-02 1.29632446E-02
23 60 5.93678644E-06-1.81761574E-04 3.57522449E-03-1.05274530E-05 1.95087190E-03
23 61 1.50169578E-04-2.10104148E-03-4.62268333E-04 1.80903750E-05-8.42983059E-06
23 62 9.56546700E-03-9.94755426E-05 9.89731649E-04 1.34903874E-03 9.28383040E-09
23 63 1.52985352E-02 3.87669388E-04-9.65753549E-04 2.62155960E-03-1.01086425E-05
23 64 1.52994549E-02 3.86646516E-04 1.82138554E-03-2.11894801E-03 1.07517182E-05
23 65-3.48315122E-03 5.52626462E-02 2.23752474E-02-1.81378166E-02 1.11047650E-02
23 66-9.13303755E-05 3.69903664E-03 6.67738766E-03-4.35924054E-06 3.33456492E-03
23 67-6.89354706E-04-2.64521021E-03 1.80023337E-03 1.92527012E-05 6.67881327E-07
23 68-3.48273591E-03 5.52592190E-02 2.23758297E-02 8.80837687E-04-2.12490176E-02
23 69 6.33757859E-05 7.63539267E-03-1.71049875E-05 2.78440933E-05 1.58639828E-03
23 70 1.05877620E-03-2.64517448E-03 2.92258324E-03 9.58793044E-06-1.62429921E-06
23 71-2.51213964E-03 4.09324158E-02 1.63194896E-02-1.10745640E-02-1.29632534E-02
23 72-5.83537394E-06 1.81762251E-04-3.57520426E-03 1.02069214E-05 1.95087648E-03
23 73 1.50166690E-04-2.10104317E-03-4.62269852E-04 1.82576026E-05-8.42813319E-06
23 74 9.56548319E-03-9.94813918E-05-9.89736022E-04-1.34903955E-03 1.01063679E-07
23 75-2.51257921E-03 4.09350996E-02 1.63211393E-02-1.67128117E-02-3.37266544E-03
23 76-5.15740644E-05-3.03537486E-03 1.89666702E-03-1.58743173E-05 2.35656791E-04
23 77 1.86535719E-03-2.10101398E-03 6.40621566E-04 8.21496968E-06-9.85671881E-06
23 78 9.56647510E-03-9.96888135E-05-1.66023612E-03-2.08881948E-04-5.36984687E-06
23 79 1.52995002E-02 3.86643928E-04-1.82138610E-03 2.11895177E-03-1.19457449E-05
23 80 1.52985762E-02 3.87684304E-04 9.65748194E-04-2.62156361E-03 1.08705192E-05
24  1-9.55378535E-03 1.43297052E-01 1.01214911E-01-7.29927366E-03 1.46323845E-02
24  2-7.01521782E-05 7.90066690E-03-6.43807548E-03 4.15641987E-05 5.46265150E-03
24  3 4.54145547E-03-1.00041070E-02-7.23756273E-06 6.20685954E-05-4.55362938E-05
24  4-6.28849317E-03 9.47810143E-02 3.71910506E-02-2.78770418E-02 2.01848365E-02
24  5-1.51675035E-04 1.25117900E-03 1.08628258E-02-2.48660064E-05 4.87008700E-03
24  6-5.37031799E-04-4.33305520E-03 2.35706920E-03 3.01514350E-05-3.97448299E-06
24  7-4.81477467E-03 7.10803326E-02 5.09210887E-02-2.70426771E-02-6.91765719E-03
24  8-7.45327931E-05 4.55315832E-03-2.83193549E-03 2.28904787E-05 1.86578288E-03
24  9 3.23601326E-03-5.10179614E-03 6.68069671E-04 2.59838484E-05-2.42273255E-05
24 10-4.81388131E-03 7.10779359E-02 5.09004242E-02-1.92063541E-02-2.02715122E-02
24 11-1.03855990E-05-2.53021654E-04 5.36976349E-03-1.53099544E-05 3.40237684E-03
24 12 1.69821826E-03-5.10059510E-03-3.20165390E-04 3.48510695E-05-2.28041831E-05
24 13-6.28900478E-03 9.47782779E-02 3.72035374E-02 4.08793405E-03-3.41685793E-02
24 14 1.10279232E-04 1.01054539E-02-4.19519072E-03 4.55142584E-05 2.47699030E-03
24 15 1.85609332E-03-4.33308362E-03 3.89455544E-03 1.63511626E-05-6.51323115E-06
24 16-9.55342781E-03 1.43291339E-01 1.01210288E-01 9.22930251E-03-1.35022096E-02
24 17 6.67264518E-05-1.78232681E-03 1.00275547E-02-3.10609923E-05 4.75188901E-03
24 18 5.25233044E-03-1.00042194E-02 4.49837760E-04 5.69556785E-05-4.72354565E-05
24 19-6.62845872E-07 7.98363380E-06 9.86503178E-06-2.27584790E-02-1.33764461E-02
24 20-4.16169554E-05 1.00627392E-02 5.91750099E-03 1.85779162E-05 2.36223172E-03
24 21-2.36226594E-03 3.42211340E-08-1.51740471E-03 1.36093663E-05 2.29869621E-06
24 22 6.51495321E-07-7.78882007E-06-9.87049333E-06-2.27584296E-02-1.33764808E-02
24 23-4.16520544E-05 1.00627136E-02 5.91750572E-03 1.84685512E-05-2.36222996E-03
24 24 2.36226593E-03-3.59706930E-08 1.51741362E-03-1.36225549E-05-2.27935145E-06
24 25 4.81476022E-03-7.10801750E-02-5.09209155E-02-2.70427086E-02-6.91764395E-03
24 26-7.42777928E-05 4.55312887E-03-2.83197434E-03 2.33906880E-05-1.86575832E-03
24 27-3.23601952E-03 5.10177785E-03-6.68059485E-04-2.59513698E-05 2.42705139E-05
24 28 4.81387499E-03-7.10777914E-02-5.09002991E-02-1.92063926E-02-2.02715363E-02
24 29-1.05620129E-05-2.52999589E-04 5.36970457E-03-1.57939542E-05-3.40236674E-03
24 30-1.69821579E-03 5.10058254E-03 3.20163126E-04-3.48807903E-05 2.27901530E-05
24 31 6.28900547E-03-9.47782616E-02-3.72035798E-02 4.08788114E-03-3.41686337E-02
24 32 1.09652698E-04 1.01054979E-02-4.19516304E-03 4.63372692E-05-2.47699038E-03
24 33-1.85609431E-03 4.33308469E-03-3.89455804E-03-1.63971536E-05 6.44885886E-06
24 34-2.66516752E-02-2.91930119E-03 1.87108773E-03-4.29251126E-03 1.84322258E-05
24 35 9.55342224E-03-1.43291136E-01-1.01210083E-01 9.22940801E-03-1.35020678E-02
24 36 6.70091736E-05-1.78238291E-03 1.00275962E-02-3.37755995E-05-4.75186437E-03
24 37-5.25232304E-03 1.00041874E-02-4.49857755E-04-5.76195393E-05 4.73615580E-05
24 38 9.55375025E-03-1.43296604E-01-1.01214632E-01-7.29931451E-03 1.46324477E-02
24 39-6.87888055E-05 7.90067569E-03-6.43792297E-03 4.45075198E-05-5.46261886E-03
24 40-4.54146169E-03 1.00040806E-02 7.25759988E-06-6.17141300E-05 4.63790375E-05
24 41 6.28846818E-03-9.47806867E-02-3.71908779E-02-2.78768792E-02 2.01848530E-02
24 42-1.51380048E-04 1.25117194E-03 1.08627504E-02-2.56939236E-05-4.87006095E-03
24 43 5.37015535E-04 4.33304541E-03-2.35704635E-03-3.00825118E-05 3.96852144E-06
24 44 1.17875295E-06 7.94159606E-08-9.42733331E-04-5.53801777E-04-1.74466034E-06
24 45 2.66509694E-02 2.91704891E-03-2.84154386E-03 3.72214943E-03-1.99635459E-05
24 46 2.66517380E-02 2.91931095E-03 1.87109359E-03-4.29251350E-03 1.84636742E-05
24 47-1.11916933E-06-8.50070516E-08-9.42726553E-04-5.53811154E-04-1.74058461E-06
24 48-2.66508800E-02-2.91703171E-03-2.84152781E-03 3.72213707E-03-2.00184625E-05
24 49-6.33823641E-03 9.45948653E-02 4.49581137E-02-7.39844781E-03 3.34021132E-02
24 50-1.18925114E-04-9.80558983E-03 4.71327137E-03-4.65715781E-05 2.94056272E-03
24 51 1.81704282E-03-4.75760553E-03 4.01988023E-03 2.13951691E-05-6.58973416E-06
24 52-6.33902874E-03 9.45984803E-02 4.49627884E-02 2.55853187E-02-2.27111655E-02
24 53 1.45714042E-04-6.47492389E-04-1.08597811E-02 2.27693370E-05 5.04131709E-03
24 54-2.83525830E-04-4.75779126E-03 2.67100185E-03 3.23642399E-05-3.98770477E-06
24 55-5.22351470E-03 7.82667947E-02 3.68367088E-02 3.05021421E-02 4.93450904E-03
24 56 9.89710779E-05 6.21857932E-03-1.54447450E-03 2.76792486E-05 1.98361846E-04
24 57 3.93291451E-03-4.13127635E-03 8.02288994E-04 1.66777979E-05-2.11757210E-05
24 58 1.93224108E-02 4.50690861E-04 3.41422526E-03 2.50183921E-04 1.11202359E-05
24 59-5.22286532E-03 7.82621412E-02 3.68391289E-02 1.91458241E-02 2.42529073E-02
24 60 5.58653019E-06 1.67399832E-03 6.18857446E-03-1.11287452E-05 3.63908626E-03
24 61 4.92268993E-04-4.13135525E-03-1.40966917E-03 3.60668972E-05-1.90356414E-05
24 62 1.93203680E-02 4.51545802E-04 1.87866203E-03 2.86135132E-03-7.87990687E-07
24 63 2.60248692E-02 1.89217049E-03-1.86477517E-03 4.20645163E-03-1.73565966E-05
24 64 2.60261912E-02 1.89219653E-03 2.76904412E-03-3.67519673E-03 1.74591005E-05
24 65 6.33899861E-03-9.45981146E-02-4.49625951E-02 2.55852915E-02-2.27110023E-02
24 66 1.47057012E-04-6.47503336E-04-1.08597506E-02 2.58325147E-05-5.04131905E-03
24 67 2.83539298E-04 4.75777975E-03-2.67099318E-03-3.23442824E-05 3.76101322E-06
24 68 6.33821396E-03-9.45944532E-02-4.49579659E-02-7.39837470E-03 3.34019783E-02
24 69-1.21260787E-04-9.80551414E-03 4.71329646E-03-4.88263658E-05-2.94053796E-03
24 70-1.81704658E-03 4.75758454E-03-4.01986087E-03-2.10512583E-05 6.95725747E-06
24 71 5.22283576E-03-7.82617438E-02-3.68389261E-02 1.91457488E-02 2.42527666E-02
24 72 5.39927625E-06 1.67401476E-03 6.18851884E-03-1.03854357E-05-3.63907135E-03
24 73-4.92260818E-04 4.13133217E-03 1.40966236E-03-3.64502437E-05 1.90805684E-05
24 74-1.93202799E-02-4.51540968E-04 1.87865776E-03 2.86133498E-03-1.02199524E-06
24 75 5.22347774E-03-7.82663591E-02-3.68365194E-02 3.05019963E-02 4.93447817E-03
24 76 9.75437783E-05 6.21854446E-03-1.54449529E-03 2.65054248E-05-1.98370128E-04
24 77-3.93288540E-03 4.13125553E-03-8.02290724E-04-1.62073804E-05 2.17808332E-05
24 78-1.93222763E-02-4.50686090E-04 3.41420073E-03 2.50179572E-04 1.14931111E-05
24 79-2.60261004E-02-1.89219866E-03 2.76902774E-03-3.67517845E-03 1.93658052E-05
24 80-2.60247823E-02-1.89217446E-03-1.86475667E-03 4.20643321E-03-1.85709779E-05
25  1-6.45659375E-03 9.58363232E-02 7.40981025E-02-3.40501590E-02-5.88233669E-03
25  2-1.05753826E-04 6.05139273E-03-5.40382072E-03 3.28107295E-05 2.11611137E-03
25  3 4.63077211E-03-6.74688348E-03-8.93181510E-05 3.62588591E-05-3.56593010E-05
25  4 1.54484663E-04-7.20889840E-04-7.32796829E-03-3.37599760E-02-2.00534628E-02
25  5-6.13980745E-05 6.92589936E-03 1.34632503E-03 2.03617200E-05 3.66262319E-03
25  6-4.17222225E-03 5.09599059E-04-2.85558094E-03 2.05251398E-05 5.00397302E-06
25  7 6.77936476E-03-1.00976911E-01-6.85991025E-02-2.19786757E-02-2.66474691E-02
25  8-1.83883283E-06-3.72655097E-03 2.94965963E-03-2.10734758E-05-4.09557206E-03
25  9-2.47637921E-03 6.57195127E-03 1.80123526E-03-4.74293588E-05 3.51321529E-05
25 10 6.78029072E-03-1.00981702E-01-6.86144991E-02-3.39551455E-02-6.23644120E-03
25 11-9.98557387E-05 7.50755439E-04-4.69195909E-03 1.60547093E-05-1.53409730E-03
25 12-5.03935964E-03 6.57345694E-03 1.54146622E-04-3.28350662E-05 3.76778620E-05
25 13 1.56470364E-04-7.47730103E-04-7.34818305E-03-3.39450351E-02-1.97397913E-02
25 14-6.21906361E-05 4.54152818E-03 5.39765759E-03-7.85993204E-07-4.42180588E-03
25 15 3.91153722E-03 5.10268664E-04 2.33790041E-03-2.62056182E-05-2.71198956E-06
25 16-6.45529189E-03 9.58210243E-02 7.40849805E-02-2.17052803E-02-2.69023756E-02
25 17-2.15239788E-06-1.78267123E-03 7.91465662E-03-2.49332989E-05 3.96838440E-03
25 18 2.77742647E-03-6.74581087E-03-1.28081698E-03 4.58919507E-05-3.48131679E-05
25 19 7.18912203E-03-1.06726426E-01-5.51031103E-02 1.79937500E-02-3.05945290E-02
25 20 1.46674209E-04 6.08841195E-03-1.03518681E-02 4.96024874E-05-4.00530414E-03
25 21-1.34373090E-03 5.34903504E-03-2.76002253E-03-2.96471483E-05 1.18363924E-05
25 22 7.18910285E-03-1.06726215E-01-5.51032379E-02-1.79935564E-02 3.05945700E-02
25 23-1.46674457E-04-6.08846122E-03 1.03518981E-02-4.96014672E-05-4.00528778E-03
25 24-1.34374574E-03 5.34903352E-03-2.76002950E-03-2.96643678E-05 1.18293872E-05
25 25 6.77933600E-03-1.00976496E-01-6.85988400E-02 2.19786340E-02 2.66475209E-02
25 26 2.10961675E-06 3.72639495E-03-2.94962463E-03 2.08459878E-05-4.09554127E-03
25 27-2.47638713E-03 6.57192840E-03 1.80123860E-03-4.74522954E-05 3.50945411E-05
25 28 6.78027851E-03-1.00981501E-01-6.86143519E-02 3.39552512E-02 6.23654585E-03
25 29 9.96894053E-05-7.50702192E-04 4.69210639E-03-1.57666927E-05-1.53407807E-03
25 30-5.03936339E-03 6.57344146E-03 1.54123909E-04-3.27732068E-05 3.76530590E-05
25 31 1.56448048E-04-7.47339825E-04-7.34819953E-03 3.39450453E-02 1.97399381E-02
25 32 6.25733964E-05-4.54160841E-03-5.39776474E-03-1.80461455E-07-4.42179891E-03
25 33 3.91154475E-03 5.10254163E-04 2.33790853E-03-2.61957510E-05-2.74518241E-06
25 34-2.86043778E-04-2.16438789E-04 1.19762530E-03 7.40402927E-04 2.06808198E-06
25 35-6.45532456E-03 9.58214030E-02 7.40853316E-02 2.17051353E-02 2.69023338E-02
25 36 2.47450080E-06 1.78259114E-03-7.91483924E-03 2.77404423E-05 3.96837197E-03
25 37 2.77745621E-03-6.74582818E-03-1.28080580E-03 4.64242823E-05-3.48858999E-05
25 38-6.45661062E-03 9.58366563E-02 7.40982506E-02 3.40501521E-02 5.88220873E-03
25 39 1.03985314E-04-6.05124832E-03 5.40380436E-03-3.56292517E-05 2.11610559E-03
25 40 4.63079537E-03-6.74690096E-03-8.93215455E-05 3.58229034E-05-3.64249522E-05
25 41 1.54465569E-04-7.20618702E-04-7.32763784E-03 3.37599807E-02 2.00533592E-02
25 42 6.10210304E-05-6.92578703E-03-1.34637601E-03-1.96902312E-05 3.66264546E-03
25 43-4.17222167E-03 5.09576207E-04-2.85556822E-03 2.05202561E-05 5.04275668E-06
25 44-3.00015071E-02-3.49582970E-03 2.54473361E-03-4.32756896E-03 2.07477390E-05
25 45-2.80724099E-04-2.16551045E-04-1.22993522E-03-6.85451701E-04-2.41084551E-06
25 46-2.86143958E-04-2.16424797E-04-1.19763228E-03-7.40387209E-04-1.99830336E-06
25 47-3.00014420E-02-3.49583713E-03-2.54472234E-03 4.32756058E-03-2.07703047E-05
25 48-2.80629721E-04-2.16523473E-04 1.22994357E-03 6.85438678E-04 2.34216619E-06
25 49-7.27789387E-03 1.06809904E-01 5.83359226E-02-2.21191677E-02 3.01887559E-02
25 50-1.63084209E-04-1.02231353E-02 6.98470896E-03-5.41413993E-05 4.36123472E-03
25 51 9.39754489E-04-5.30098921E-03 2.35615912E-03 3.41334984E-05-1.13406623E-05
25 52-7.27838036E-03 1.06810188E-01 5.83359680E-02 1.56152177E-02-3.40115941E-02
25 53 1.40349401E-04 1.13140473E-03-1.23322424E-02 3.24459486E-05 3.48246931E-03
25 54 1.81850939E-03-5.30097870E-03 2.92103375E-03 2.78240403E-05-1.07520551E-05
25 55-7.58774212E-03 1.08691102E-01 5.65619478E-02 3.84792916E-02 2.83740295E-03
25 56 1.34346526E-04 8.87143555E-03-1.50037025E-03 3.72935137E-05-2.51569355E-04
25 57 5.89036008E-03-5.63879072E-03 2.24190608E-05 2.32784324E-05-3.41891180E-05
25 58 2.94642087E-02 1.37239831E-03 5.16465649E-03 1.08944483E-04 1.74810580E-05
25 59-7.58701057E-03 1.08686403E-01 5.65661434E-02 2.11945827E-02 3.22437690E-02
25 60-7.55825725E-06 3.00395377E-03 8.48443041E-03-1.23886521E-05 4.45269746E-03
25 61 1.18613414E-03-5.63883160E-03-3.00119033E-03 4.99514392E-05-3.14635136E-05
25 62 2.94611668E-02 1.37313432E-03 2.60643524E-03 4.45934910E-03-2.42327627E-06
25 63 2.91543210E-02 2.45760832E-03-2.46232961E-03 4.32800827E-03-1.97972021E-05
25 64 2.91553556E-02 2.45825287E-03 2.58453861E-03-4.25624147E-03 1.83360825E-05
25 65-7.27837187E-03 1.06810175E-01 5.83360248E-02-1.56153145E-02 3.40114950E-02
25 66-1.41743474E-04-1.13141097E-03 1.23322834E-02-3.57634977E-05 3.48249525E-03
25 67 1.81848810E-03-5.30098335E-03 2.92103226E-03 2.77283837E-05-1.08206288E-05
25 68-7.27789977E-03 1.06809939E-01 5.83358495E-02 2.21190853E-02-3.01887851E-02
25 69 1.65286488E-04 1.02230800E-02-6.98470122E-03 5.67492089E-05 4.36122339E-03
25 70 9.39765710E-04-5.30098910E-03 2.35616544E-03 3.39970202E-05-1.17714645E-05
25 71-7.58700103E-03 1.08686299E-01 5.65661091E-02-2.11946034E-02-3.22437074E-02
25 72 7.81331834E-06-3.00400886E-03-8.48440662E-03 1.16474635E-05 4.45269759E-03
25 73 1.18612427E-03-5.63882186E-03-3.00118370E-03 5.05389460E-05-3.16233706E-05
25 74 2.94611571E-02 1.37313495E-03-2.60643988E-03-4.45934213E-03 2.77611720E-06
25 75-7.58771688E-03 1.08690924E-01 5.65618481E-02-3.84792643E-02-2.83738657E-03
25 76-1.32497836E-04-8.87139994E-03 1.50041589E-03-3.60493601E-05-2.51558508E-04
25 77 5.89034226E-03-5.63878375E-03 2.24261734E-05 2.27414123E-05-3.51128524E-05
25 78 2.94641157E-02 1.37238650E-03-5.16463947E-03-1.08939907E-04-1.80626659E-05
25 79 2.91553610E-02 2.45827438E-03-2.58453365E-03 4.25623494E-03-2.02723700E-05
25 80 2.91543717E-02 2.45760408E-03 2.46232176E-03-4.32801239E-03 2.10345052E-05
26  1-5.04392414E-04 9.79739616E-03-7.17436286E-03 5.15081268E-02 3.08529899E-02
26  2 9.53818741E-05-3.32222412E-03 4.01480952E-03-2.11307239E-05 1.87033917E-03
26  3-1.96621737E-03 9.58782011E-05-1.96225176E-03 1.16859045E-05-8.18691107E-07
26  4-6.33666045E-03 9.02398822E-02 7.01071861E-02 5.51633241E-03 3.78545821E-02
26  5-8.46471622E-05-9.17228363E-03 1.44421146E-02-7.08369612E-05 7.02417598E-04
26  6 4.32581387E-03-5.02823147E-03 3.38803981E-03 1.31891311E-05-1.79894180E-05
26  7-7.77565699E-03 1.19517261E-01 7.40402849E-02-3.40551824E-02-1.55906424E-03
26  8-1.13770849E-04 1.43581372E-03 1.29229906E-03 1.37356142E-06 1.38709978E-03
26  9 5.96850994E-03-7.35560972E-03-2.01565580E-03 4.04787178E-05-4.94343795E-05
26 10-7.77550203E-03 1.19519404E-01 7.40337507E-02-1.79532067E-02-2.90119509E-02
26 11 1.79546635E-05 1.83325323E-03 6.43298468E-04 4.30596982E-06 3.40256842E-03
26 12 3.95220917E-03-7.35477759E-03-3.30991931E-03 5.22157644E-05-4.75590895E-05
26 13-6.33910756E-03 9.02708745E-02 7.01255693E-02 3.57687919E-02-1.35927544E-02
26 14 1.62445531E-04 8.15980557E-03-1.50405335E-02 7.17488949E-05 5.96363766E-03
26 15-9.34576001E-04-5.02906166E-03 8.29220747E-06 4.38282629E-05-1.35607828E-05
26 16-5.06049565E-04 9.81561875E-03-7.15185135E-03 5.20077660E-02 3.00078237E-02
26 17 9.65876221E-05 1.90805452E-03-4.85742589E-03 1.73972839E-05-2.50241765E-03
26 18 2.40845501E-03 9.39626395E-05 8.49461562E-04-1.27688411E-05-4.57339387E-06
26 19-1.26742017E-06 1.55529036E-05 2.11587490E-05-4.60938163E-02-2.70915066E-02
26 20-8.41891207E-05-4.72187709E-03-2.77231589E-03-8.81374665E-06 5.91286683E-03
26 21-5.91266221E-03-2.04617647E-07-3.79974315E-03 3.40829896E-05 5.76217989E-06
26 22 1.27110336E-06-1.55690604E-05-2.13026806E-05-4.60937838E-02-2.70914595E-02
26 23-8.42221880E-05-4.72191397E-03-2.77227081E-03-8.86391972E-06-5.91287346E-03
26 24 5.91265548E-03 2.17982304E-07 3.79974357E-03-3.40843601E-05-5.75419177E-06
26 25 7.77566054E-03-1.19517366E-01-7.40403259E-02-3.40551993E-02-1.55895699E-03
26 26-1.13385950E-04 1.43575378E-03 1.29234852E-03 1.40777870E-06-1.38707803E-03
26 27-5.96853263E-03 7.35561066E-03 2.01567342E-03-4.04537083E-05 4.94347717E-05
26 28 7.77551244E-03-1.19519549E-01-7.40337225E-02-1.79531713E-02-2.90119999E-02
26 29 1.77055376E-05 1.83320203E-03 6.43294403E-04 4.39970507E-06-3.40255983E-03
26 30-3.95221922E-03 7.35477905E-03 3.30991578E-03-5.21782139E-05 4.75138167E-05
26 31 6.33911185E-03-9.02708764E-02-7.01257490E-02 3.57688381E-02-1.35927674E-02
26 32 1.62257167E-04 8.15979394E-03-1.50406070E-02 7.08705319E-05-5.96365068E-03
26 33 9.34583276E-04 5.02906740E-03-8.29575696E-06-4.38794437E-05 1.33913584E-05
26 34-2.61053323E-02-3.38958114E-03 2.72818748E-03-3.01274869E-03 1.78127708E-05
26 35 5.06034739E-04-9.81542636E-03 7.15214771E-03 5.20077591E-02 3.00079736E-02
26 36 9.75977148E-05 1.90787061E-03-4.85748524E-03 1.95340376E-05 2.50240822E-03
26 37-2.40842673E-03-9.39814951E-05-8.49483812E-04 1.29524141E-05 4.62750428E-06
26 38 5.04356360E-04-9.79680784E-03 7.17460498E-03 5.15081167E-02 3.08530251E-02
26 39 9.37409096E-05-3.32208653E-03 4.01496391E-03-2.30433508E-05-1.87032547E-03
26 40 1.96622981E-03-9.59043398E-05 1.96227002E-03-1.20971920E-05 4.52948240E-07
26 41 6.33663960E-03-9.02396098E-02-7.01068889E-02 5.51654077E-03 3.78546514E-02
26 42-8.48282495E-05-9.17217065E-03 1.44420673E-02-7.05945795E-05-7.02372538E-04
26 43-4.32584366E-03 5.02821620E-03-3.38802773E-03-1.31499084E-05 1.80522740E-05
26 44 1.69220175E-06 9.23228693E-08-1.36808154E-03-8.03978675E-04-2.49038852E-06
26 45 2.60967789E-02 3.38929679E-03-1.30560113E-03 3.84748585E-03-1.49480044E-05
26 46 2.61053797E-02 3.38957636E-03 2.72818925E-03-3.01275049E-03 1.77415821E-05
26 47-1.68825986E-06-1.04089939E-07-1.36807902E-03-8.03980722E-04-2.48505771E-06
26 48-2.60966811E-02-3.38926664E-03-1.30558339E-03 3.84747461E-03-1.50835097E-05
26 49 6.05709132E-03-8.75158998E-02-5.64432924E-02 4.25664742E-02-1.11144971E-02
26 50 1.84274211E-04 1.36584118E-02-4.03779200E-03 5.89834214E-05-6.08512332E-03
26 51 2.11280409E-03 3.97231924E-03 1.40195713E-03-4.59795063E-05 1.08896809E-05
26 52 6.05705449E-03-8.75109312E-02-5.64302009E-02 1.09981874E-02 4.26009261E-02
26 53-7.05338117E-05 3.11744061E-03 1.38996892E-02-2.28276781E-05 1.20686063E-03
26 54-5.17890908E-03 3.97204845E-03-3.28347313E-03-3.04903235E-06 1.52835558E-05
26 55 9.24980921E-03-1.28398126E-01-7.00368771E-02-3.82057907E-02 4.45472026E-03
26 56-1.53551721E-04-1.09601773E-02 3.93360147E-03-5.02534674E-05 9.09219824E-04
26 57-7.30969536E-03 6.40047554E-03 1.72796420E-03-2.81948279E-05 4.69164489E-05
26 58-3.98241591E-02-2.91805186E-03-6.70154660E-03 1.59256452E-04-2.34130353E-05
26 59 9.24906616E-03-1.28395657E-01-7.00397140E-02-1.46927150E-02-3.55522345E-02
26 60 3.90146101E-05-1.89204264E-03-1.14914415E-02 2.38389569E-05-4.09219695E-03
26 61-2.30826325E-03 6.40046020E-03 4.94192673E-03-5.67561122E-05 4.41632803E-05
26 62-3.98205658E-02-2.91812028E-03-3.11960722E-03-5.93255709E-03 4.53124701E-06
26 63-2.38264316E-02-2.02431983E-03 2.62390576E-03-3.00960695E-03 1.69818637E-05
26 64-2.38271488E-02-2.02483147E-03-1.35374141E-03 3.75629277E-03-1.32329428E-05
26 65-6.05705162E-03 8.75110006E-02 5.64303684E-02 1.09981227E-02 4.26009032E-02
26 66-7.16559415E-05 3.11740901E-03 1.38997142E-02-2.51997377E-05-1.20684284E-03
26 67 5.17889707E-03-3.97205423E-03 3.28346937E-03 2.72137227E-06-1.57043142E-05
26 68-6.05712106E-03 8.75163135E-02 5.64433802E-02 4.25664358E-02-1.11146151E-02
26 69 1.85343736E-04 1.36584203E-02-4.03779429E-03 6.08504105E-05 6.08513268E-03
26 70-2.11279512E-03-3.97233756E-03-1.40193347E-03 4.62328755E-05-1.10511039E-05
26 71-9.24907973E-03 1.28395867E-01 7.00398270E-02-1.46928246E-02-3.55522313E-02
26 72 3.93358916E-05-1.89211955E-03-1.14914353E-02 2.38224270E-05 4.09221117E-03
26 73 2.30825120E-03-6.40046237E-03-4.94191977E-03 5.74632847E-05-4.45062421E-05
26 74 3.98206587E-02 2.91812755E-03-3.11962272E-03-5.93256269E-03 4.98197842E-06
26 75-9.24979480E-03 1.28398156E-01 7.00369213E-02-3.82058492E-02 4.45477011E-03
26 76-1.51666259E-04-1.09601526E-02 3.93365604E-03-4.98561734E-05-9.09212955E-04
26 77 7.30969239E-03-6.40047943E-03-1.72796525E-03 2.77904640E-05-4.80433562E-05
26 78 3.98241035E-02 2.91803937E-03-6.70153674E-03 1.59263689E-04-2.41969516E-05
26 79 2.38271590E-02 2.02484568E-03-1.35373807E-03 3.75628868E-03-1.46533633E-05
26 80 2.38266122E-02 2.02432695E-03 2.62391285E-03-3.00963033E-03 1.78827609E-05
27  1 5.17053355E-03-7.52328841E-02-3.05014389E-02-3.48298349E-02 3.24575630E-02
27  2-2.05860915E-04-1.35237890E-02 2.78997058E-02-1.22166723E-04-6.84356228E-03
27  3 3.06760869E-03 3.77595359E-03-7.82337399E-03-2.09217737E-05-2.55192229E-05
27  4 9.21876712E-03-1.23463085E-01-6.97438970E-02 1.47813470E-04-1.77241742E-02
27  5 4.92599376E-05 1.00210367E-02-1.73505529E-02 8.19475969E-05-6.51196542E-03
27  6 1.05942240E-03 5.45254302E-03-8.13365773E-03-2.52594942E-05-1.40309496E-05
27  7 7.32481404E-03-1.08202549E-01-4.16965741E-02-3.77325719E-02 5.38146798E-02
27  8-2.78443816E-04-1.77022842E-02 3.34831108E-02-1.53283705E-04-8.87559665E-03
27  9 3.26030533E-03 5.61529132E-03-1.16687144E-02-2.54906522E-05-3.28693189E-05
27 10-7.32452290E-03 1.08198384E-01 4.16911674E-02-2.86936613E-02 5.91314687E-02
27 11-2.62899979E-04-2.06349316E-02 3.17582761E-02-1.59465699E-04 8.19951973E-03
27 12-2.58430376E-03-5.61521597E-03 1.21035200E-02 2.16365604E-05 3.21553157E-05
27 13-9.21992734E-03 1.23468847E-01 6.97508518E-02 1.54263301E-02-8.74058719E-03
27 14 7.93760323E-05 1.02965353E-02-1.71937803E-02 8.33346663E-05 6.71802167E-03
27 15-1.26551694E-03-5.45250473E-03 8.00179866E-03 2.61632511E-05 1.40814222E-05
27 16-5.17002226E-03 7.52255695E-02 3.04993927E-02-1.14268555E-02 4.62164893E-02
27 17-1.67583531E-04-1.77942504E-02 2.53915938E-02-1.30207455E-04 5.03605474E-03
27 18-1.26019000E-03-3.77586475E-03 8.98617542E-03 1.00748145E-05 2.27303615E-05
27 19 1.10096074E-02-1.46043042E-01-8.69745892E-02 9.22250694E-03-1.56660997E-02
27 20 7.50875262E-05 1.23615575E-02-2.10203510E-02 1.00743685E-04-7.84044863E-03
27 21 1.38073010E-03 6.45971854E-03-9.56538452E-03-3.05395075E-05-1.68147683E-05
27 22-1.10096105E-02 1.46043298E-01 8.69747601E-02 9.22241271E-03-1.56662410E-02
27 23 7.50339650E-05 1.23616073E-02-2.10203655E-02 1.00873903E-04 7.84044872E-03
27 24-1.38071315E-03-6.45973557E-03 9.56538480E-03 3.05581926E-05 1.68245148E-05
27 25-7.32482688E-03 1.08202733E-01 4.16967491E-02-3.77325037E-02 5.38146365E-02
27 26-2.78895911E-04-1.77022955E-02 3.34829842E-02-1.53453230E-04 8.87559564E-03
27 27-3.26028721E-03-5.61530843E-03 1.16686933E-02 2.55150814E-05 3.27642103E-05
27 28 7.32450313E-03-1.08197970E-01-4.16908646E-02-2.86937206E-02 5.91314337E-02
27 29-2.63134148E-04-2.06347588E-02 3.17582033E-02-1.59287507E-04-8.19951850E-03
27 30 2.58432215E-03 5.61519636E-03-1.21035174E-02-2.17060867E-05-3.21007177E-05
27 31 9.21992483E-03-1.23468799E-01-6.97510398E-02 1.54261627E-02-8.74075497E-03
27 32 7.85536258E-05 1.02965423E-02-1.71937623E-02 8.34255580E-05-6.71800271E-03
27 33 1.26549867E-03 5.45250404E-03-8.00181170E-03-2.63326422E-05-1.41924198E-05
27 34-5.26298677E-02-8.30959926E-03 4.23414600E-03-7.01773645E-03 3.41487408E-05
27 35 5.17004051E-03-7.52257438E-02-3.04994403E-02-1.14266517E-02 4.62165008E-02
27 36-1.68808141E-04-1.77941917E-02 2.53915193E-02-1.31868664E-04-5.03604740E-03
27 37 1.26017725E-03 3.77587016E-03-8.98615301E-03-1.03808270E-05-2.28314555E-05
27 38-5.17050328E-03 7.52324998E-02 3.05012572E-02-3.48297071E-02 3.24576291E-02
27 39-2.08145160E-04-1.35237740E-02 2.78996956E-02-1.23814440E-04 6.84356047E-03
27 40-3.06762132E-03-3.77593914E-03 7.82336955E-03 2.06123826E-05 2.50868034E-05
27 41-9.21875720E-03 1.23462950E-01 6.97438320E-02 1.47580529E-04-1.77243048E-02
27 42 4.87690045E-05 1.00209739E-02-1.73505779E-02 8.23140870E-05 6.51193353E-03
27 43-1.05939800E-03-5.45253553E-03 8.13365828E-03 2.50902919E-05 1.39776257E-05
27 44-6.22928518E-02-9.60555941E-03 4.90872793E-03-8.34717065E-03 3.99967055E-05
27 45-5.26265690E-02-8.30819610E-03 4.07405098E-03-7.11129342E-03 3.33119670E-05
27 46 5.26299972E-02 8.30963474E-03 4.23416089E-03-7.01773922E-03 3.40768449E-05
27 47 6.22929227E-02 9.60556933E-03 4.90872938E-03-8.34717680E-03 4.00424722E-05
27 48 5.26265474E-02 8.30820461E-03 4.07403533E-03-7.11129495E-03 3.35556494E-05
27 49 4.88016338E-03-6.51351819E-02-3.46452847E-02-7.46543123E-03-1.40381361E-02
27 50 1.36827210E-05 8.64222824E-03-5.05412817E-03 4.39435459E-05-3.44733905E-03
27 51 4.24788266E-04 3.02255079E-03-4.49884122E-03-1.46645244E-05-7.59741577E-06
27 52-4.88135070E-03 6.51452096E-02 3.46566113E-02 1.58899437E-02-3.10444094E-04
27 53 5.47295549E-05 2.14763805E-04-1.00124701E-02 2.49454992E-05 3.80125121E-03
27 54-7.78380287E-04-3.02287092E-03 4.27160856E-03 1.62510469E-05 7.97238278E-06
27 55-2.23270704E-03 2.48346665E-02 1.03177804E-02 5.01816120E-03 2.08822931E-02
27 56-3.51438864E-05 1.60309568E-03 3.27712280E-03-2.51885637E-06 4.32289054E-04
27 57 3.50174097E-04-7.82463151E-04 3.93673593E-03-5.01072307E-06 1.05973760E-05
27 58 8.81278526E-03 9.49056666E-04 1.20412765E-03 7.27514396E-04 2.24775457E-06
27 59 2.23102361E-03-2.48152120E-02-1.03066439E-02-2.06834132E-02 5.77541071E-03
27 60-8.93940314E-05-3.64246027E-03 1.94549078E-04-1.30793918E-05-3.26688722E-03
27 61 2.48533621E-03 7.81551006E-04-2.11524202E-03-1.10737464E-05-1.29113409E-05
27 62-8.80615087E-03-9.48327079E-04-1.22081380E-03-6.97377915E-04-2.55060078E-06
27 63-2.76322860E-02-3.67867541E-03 2.02896326E-03-3.85442839E-03 1.67471615E-05
27 64 2.76355661E-02 3.67954109E-03 2.38170103E-03-3.64760000E-03 1.56638898E-05
27 65 4.88132766E-03-6.51449546E-02-3.46564620E-02 1.58900345E-02-3.10310876E-04
27 66 5.39149275E-05 2.14809866E-04-1.00123863E-02 2.72510802E-05-3.80126496E-03
27 67 7.78399806E-04 3.02286516E-03-4.27158719E-03-1.60378886E-05-8.23844207E-06
27 68-4.88016431E-03 6.51351662E-02 3.46452451E-02-7.46530183E-03-1.40380722E-02
27 69 1.42327323E-05 8.64223251E-03-5.05411387E-03 4.52103426E-05 3.44735019E-03
27 70-4.24801776E-04-3.02254841E-03 4.49882170E-03 1.43159851E-05 7.59905371E-06
27 71-2.23104122E-03 2.48154543E-02 1.03068116E-02-2.06833592E-02 5.77531451E-03
27 72-9.05688142E-05-3.64247149E-03 1.94514009E-04-1.33924263E-05 3.26688642E-03
27 73-2.48531979E-03-7.81566627E-04 2.11522217E-03 1.11298685E-05 1.30841493E-05
27 74 8.80623202E-03 9.48337984E-04-1.22081774E-03-6.97388805E-04-2.50387248E-06
27 75 2.23267438E-03-2.48342761E-02-1.03175905E-02 5.01808582E-03 2.08822468E-02
27 76-3.72400382E-05 1.60306635E-03 3.27714300E-03-3.35734778E-06-4.32294181E-04
27 77-3.50153407E-04 7.82447588E-04-3.93673142E-03 5.34456494E-06-1.04761725E-05
27 78-8.81264812E-03-9.49043585E-04 1.20410763E-03 7.27511262E-04 2.35590305E-06
27 79-2.76354766E-02-3.67953006E-03 2.38168637E-03-3.64758111E-03 1.79569271E-05
27 80 2.76322952E-02 3.67867909E-03 2.02895773E-03-3.85442459E-03 1.81854313E-05
28  1 7.12557894E-03-1.08822055E-01-6.20737540E-02-3.35698003E-02-3.87992213E-02
28  2-9.12927319E-06 8.44934968E-04-7.14916012E-03 2.29240833E-05-2.90995789E-03
28  3-2.82818114E-03 5.73813903E-03 5.36808594E-03-4.87061196E-05 4.58472242E-05
28  4 5.68940529E-03-8.30295856E-02-6.77416991E-02 4.75230406E-02-3.04181864E-03
28  5 1.71407893E-04 1.38286470E-02-1.02871731E-02 7.51341906E-05-6.65846745E-03
28  6 2.65316270E-03 4.00530475E-03 2.36906658E-03-4.85750405E-05 1.23986840E-05
28  7-2.82873767E-03 4.05409065E-02 2.75714634E-02 5.49652682E-02 3.96795240E-02
28  8 7.99313906E-05 3.08171164E-04 1.68385244E-03-3.54578249E-06 2.86583485E-03
28  9-6.51964509E-04-2.21387034E-03-3.14748330E-03 2.88364406E-05-1.59310384E-05
28 10-2.86223085E-03 4.10574933E-02 2.78105293E-02 6.10191512E-02 2.88655910E-02
28 11 1.30834285E-04 1.54378639E-03-4.16306966E-04 6.83139426E-06-2.07610294E-03
28 12 4.32004176E-03-2.24393882E-03 1.03229967E-04 2.71189711E-07-2.06278703E-05
28 13 5.60361576E-03-8.18508520E-02-6.70131246E-02 2.03885957E-02 4.27885825E-02
28 14-5.01756980E-05-2.12776968E-03 1.69209290E-02-5.59437488E-05 2.24327078E-03
28 15-6.19911260E-03 3.95584182E-03-3.25399201E-03 2.32812778E-06 2.19166893E-05
28 16 7.06287134E-03-1.07820804E-01-6.16481353E-02-5.04880692E-02-9.90449314E-03
28 17-1.46082825E-04-6.14131725E-03 4.58790787E-03-3.23918948E-05 1.17513920E-03
28 18-6.86329110E-03 5.68815190E-03 2.89059554E-03-2.55641963E-05 5.00968664E-05
28 19-6.43687960E-03 9.66462947E-02 7.56542495E-02-1.54849736E-02 2.66494849E-02
28 20-1.27087640E-04-9.37012641E-03 1.59290627E-02-7.63336550E-05 2.71687667E-03
28 21 2.16936379E-03-4.88624047E-03 5.79040330E-04 2.86557407E-05-2.05422069E-05
28 22-6.43679276E-03 9.66451329E-02 7.56537018E-02 1.54847525E-02-2.66493949E-02
28 23 1.27080753E-04 9.37001506E-03-1.59289673E-02 7.63605363E-05 2.71681749E-03
28 24 2.16937831E-03-4.88619581E-03 5.79005181E-04 2.87130261E-05-2.05114480E-05
28 25-2.82868234E-03 4.05400443E-02 2.75710729E-02-5.49648108E-02-3.96797221E-02
28 26-7.99579878E-05-3.07974551E-04-1.68405040E-03 3.42713594E-06 2.86576246E-03
28 27-6.51928456E-04-2.21383400E-03-3.14750899E-03 2.88965861E-05-1.58961273E-05
28 28-2.86226118E-03 4.10580008E-02 2.78107995E-02-6.10191649E-02-2.88660511E-02
28 29-1.30822682E-04-1.54369803E-03 4.15975662E-04-6.64243369E-06-2.07608638E-03
28 30 4.32005076E-03-2.24396438E-03 1.03312526E-04 2.48882432E-07-2.06423821E-05
28 31 5.60360824E-03-8.18507365E-02-6.70131379E-02-2.03888263E-02-4.27887788E-02
28 32 4.94629632E-05 2.12781017E-03-1.69208868E-02 5.53218506E-05 2.24329018E-03
28 33-6.19912761E-03 3.95583743E-03-3.25398268E-03 2.26092326E-06 2.16957813E-05
28 34-2.46068073E-02-3.10755525E-03 8.65631740E-04-3.64956945E-03 1.31443488E-05
28 35 7.06287911E-03-1.07820915E-01-6.16480635E-02 5.04879845E-02 9.90464277E-03
28 36 1.47215461E-04 6.14110125E-03-4.58778518E-03 3.32778167E-05 1.17513060E-03
28 37-6.86327598E-03 5.68814537E-03 2.89056589E-03-2.57727035E-05 5.03349198E-05
28 38 7.12554253E-03-1.08821487E-01-6.20734839E-02 3.35697712E-02 3.87994285E-02
28 39 8.37538169E-06-8.44945779E-04 7.14942262E-03-2.35452333E-05-2.90993096E-03
28 40-2.82818099E-03 5.73811195E-03 5.36810545E-03-4.89779602E-05 4.60629640E-05
28 41 5.68940539E-03-8.30295895E-02-6.77416887E-02-4.75225761E-02 3.04206233E-03
28 42-1.71157933E-04-1.38286624E-02 1.02871771E-02-7.50441509E-05-6.65844564E-03
28 43 2.65313081E-03 4.00531483E-03 2.36903738E-03-4.85657282E-05 1.23846732E-05
28 44 2.92914159E-02 3.96952272E-03-2.13127530E-03 3.62737162E-03-1.73822288E-05
28 45-2.51050075E-02-3.19582334E-03 2.80756882E-03-2.59463943E-03 1.67059526E-05
28 46-2.46069425E-02-3.10757996E-03-8.65643950E-04 3.64958272E-03-1.31114734E-05
28 47 2.92909480E-02 3.96945800E-03 2.13123628E-03-3.62731184E-03 1.73979278E-05
28 48-2.51050629E-02-3.19582943E-03-2.80756212E-03 2.59465116E-03-1.67996073E-05
28 49-3.03582697E-03 4.26528577E-02 2.97314510E-02-6.18645399E-02-1.69338041E-02
28 50-1.76820372E-04-1.60282081E-02-5.82581163E-03-4.20393518E-05 7.69220470E-03
28 51-6.44423094E-03-1.24797376E-03-5.19988160E-03 5.14829340E-05-2.43422075E-06
28 52-3.11426108E-03 4.37265485E-02 3.02965262E-02-4.46912555E-02-4.58657330E-02
28 53-3.78903336E-05-1.28898804E-02-1.13350277E-02-1.58865845E-05-6.87263499E-03
28 54 8.16859596E-03-1.29596098E-03 4.25485812E-03-3.27569953E-05-1.27845084E-05
28 55-9.95583525E-03 1.35755170E-01 8.05395685E-02 2.92183037E-02-1.73149819E-02
28 56 1.55639654E-04 1.25209361E-02-7.32938553E-03 6.34447633E-05-1.54220163E-03
28 57 7.91906607E-03-6.37686444E-03-3.95594112E-03 3.09960084E-05-5.67086035E-05
28 58 4.99086791E-02 5.02403579E-03 7.85117322E-03-5.53585528E-04 2.83038043E-05
28 59-9.91647228E-03 1.35297110E-01 8.03297215E-02-1.28455201E-03 3.40685351E-02
28 60-9.19877691E-05-3.95850958E-04 1.45120231E-02-3.90339900E-05 2.70770770E-03
28 61 3.65489036E-03-6.36259805E-03-6.75597802E-03 5.56466912E-05-5.46228366E-05
28 62 4.97324652E-02 5.00398166E-03 3.31142772E-03 7.11350187E-03-7.03862337E-06
28 63 1.08432140E-02 3.91036588E-04-2.38335564E-03 7.85525124E-04-1.04155604E-05
28 64 1.13034076E-02 4.55006402E-04-4.34304282E-04-2.52374950E-03 4.47927960E-06
28 65-3.11423738E-03 4.37262702E-02 3.02964839E-02 4.46912332E-02 4.58656483E-02
28 66 3.69889922E-05 1.28898522E-02 1.13349738E-02 1.56196230E-05-6.87263471E-03
28 67 8.16858462E-03-1.29594992E-03 4.25484263E-03-3.34279186E-05-1.33630651E-05
28 68-3.03586707E-03 4.26534454E-02 2.97316792E-02 6.18644950E-02 1.69336726E-02
28 69 1.76260522E-04 1.60282712E-02 5.82576360E-03 4.19169244E-05 7.69222114E-03
28 70-6.44421950E-03-1.24800163E-03-5.19984520E-03 5.21054321E-05-1.99791359E-06
28 71-9.91648925E-03 1.35297357E-01 8.03298035E-02 1.28435519E-03-3.40684640E-02
28 72 9.24292803E-05 3.95740302E-04-1.45119894E-02 4.01989978E-05 2.70773302E-03
28 73 3.65486351E-03-6.36259653E-03-6.75595754E-03 5.63417699E-05-5.51655953E-05
28 74 4.97325946E-02 5.00399621E-03-3.31144943E-03-7.11350950E-03 7.56452046E-06
28 75-9.95580445E-03 1.35754977E-01 8.05395419E-02-2.92183261E-02 1.73151184E-02
28 76-1.54169043E-04-1.25209020E-02 7.32946752E-03-6.44246695E-05-1.54219592E-03
28 77 7.91905524E-03-6.37685932E-03-3.95595854E-03 3.09070226E-05-5.78586413E-05
28 78 4.99085217E-02 5.02401449E-03-7.85114719E-03 5.53596205E-04-2.92775969E-05
28 79 1.13032877E-02 4.54988921E-04 4.34315105E-04 2.52373037E-03-5.12479942E-06
28 80 1.08434815E-02 3.91069643E-04 2.38337372E-03-7.85560648E-04 1.07798419E-05
29  1 6.82067093E-03-1.08492436E-01-4.76036954E-02-3.73551969E-02 5.50278115E-02
29  2-2.74171011E-04-2.11389251E-02 4.60327290E-02-1.97690790E-04-8.29007093E-03
29  3 2.78156005E-03 5.50851088E-03-1.07391532E-02-2.57382742E-05-2.98164889E-05
29  4 9.20033991E-03-1.26978585E-01-7.42549326E-02 2.28479862E-02-5.03520865E-03
29  5 9.27783244E-05 8.67949109E-03-2.02933964E-02 8.56880385E-05-6.52629396E-03
29  6 1.20087037E-03 5.32542359E-03-6.44249167E-03-2.94867555E-05-9.03125212E-06
29  7 3.59044287E-03-5.71638025E-02-2.44860530E-02 5.80493996E-03 4.35733498E-02
29  8-9.99413564E-05-9.66363685E-03 1.93000238E-02-8.66479863E-05-1.93132421E-03
29  9-1.13838766E-03 3.06971186E-03-7.08642231E-03-3.70221453E-07-1.11064266E-05
29 10-3.56399771E-03 5.67827565E-02 2.42190479E-02-4.14773496E-02 1.58362214E-02
29 11-1.87185659E-04-1.21743529E-02 1.78330839E-02-9.14394945E-05 6.56163794E-03
29 12-3.51310849E-03-3.04852945E-03 4.12136544E-03 2.69133406E-05 1.57576069E-05
29 13-9.25257085E-03 1.27738012E-01 7.48673491E-02-6.89044342E-03-2.28022718E-02
29 14 4.17931320E-05 1.35410783E-02-1.76028442E-02 9.53320999E-05 5.34835325E-03
29 15 1.36016612E-05-5.36195492E-03 7.21647710E-03 2.23770890E-05 7.48579901E-06
29 16-6.88564888E-03 1.09483999E-01 4.81802616E-02-2.94542125E-02 5.94892662E-02
29 17-2.66284260E-04-2.98754862E-02 4.08288257E-02-2.13491146E-04 7.73257101E-03
29 18-2.17133137E-03-5.56123964E-03 1.10658698E-02 2.21490669E-05 2.69086862E-05
29 19 3.08778362E-05-4.62456013E-04-3.59523107E-04 3.10299093E-02 1.80739219E-02
29 20 5.71774291E-05-2.39077223E-03-1.50728680E-03-4.01566443E-06-1.03059374E-03
29 21 1.00774507E-03 2.28486690E-05 6.51001383E-04-5.99613895E-06-8.76295509E-07
29 22 3.08894206E-05-4.62658445E-04-3.59634778E-04-3.10301435E-02-1.80740307E-02
29 23-5.72092611E-05 2.39071383E-03 1.50728664E-03 4.23097315E-06-1.03063974E-03
29 24 1.00777825E-03 2.28614878E-05 6.51007913E-04-5.98276964E-06-8.91492485E-07
29 25 3.59049022E-03-5.71645315E-02-2.44864952E-02-5.80501687E-03-4.35734727E-02
29 26 1.00336470E-04 9.66367144E-03-1.93000855E-02 8.66243482E-05-1.93133276E-03
29 27-1.13841596E-03 3.06974872E-03-7.08642541E-03-3.32669402E-07-1.10076467E-05
29 28-3.56397647E-03 5.67823843E-02 2.42187467E-02 4.14773641E-02-1.58364235E-02
29 29 1.87432907E-04 1.21743685E-02-1.78331470E-02 9.13736807E-05 6.56164440E-03
29 30-3.51313836E-03-3.04850605E-03 4.12140394E-03 2.70102560E-05 1.57414530E-05
29 31-9.25257085E-03 1.27738022E-01 7.48673703E-02 6.89066404E-03 2.28024305E-02
29 32-4.05265956E-05-1.35410239E-02 1.76028209E-02-9.56550033E-05 5.34833381E-03
29 33 1.36180461E-05-5.36195186E-03 7.21650838E-03 2.26280611E-05 7.63160227E-06
29 34 5.45143160E-02 9.52610780E-03-4.01330172E-03 7.14640217E-03-3.37423834E-05
29 35-6.88567482E-03 1.09484245E-01 4.81803567E-02 2.94540754E-02-5.94893222E-02
29 36 2.68589731E-04 2.98754032E-02-4.08288104E-02 2.16364054E-04 7.73256770E-03
29 37-2.17131973E-03-5.56124797E-03 1.10658597E-02 2.26829364E-05 2.70669494E-05
29 38 6.82064993E-03-1.08492193E-01-4.76035238E-02 3.73552394E-02-5.50278538E-02
29 39 2.78180125E-04 2.11389184E-02-4.60327440E-02 2.00376286E-04-8.29008768E-03
29 40 2.78158374E-03 5.50850394E-03-1.07391533E-02-2.52114068E-05-2.90225361E-05
29 41 9.20036166E-03-1.26978926E-01-7.42551531E-02-2.28477055E-02 5.03548794E-03
29 42-9.18964292E-05-8.67950362E-03 2.02934586E-02-8.60885371E-05-6.52627650E-03
29 43 1.20083281E-03 5.32544369E-03-6.44250760E-03-2.92679700E-05-8.95326626E-06
29 44-1.39820171E-04-1.93639569E-05 3.26069675E-04 1.68195544E-04 6.72499871E-07
29 45-5.42837945E-02-9.49697460E-03 4.26817850E-03-6.95762657E-03 3.35876530E-05
29 46 5.45144033E-02 9.52614344E-03 4.01331363E-03-7.14639687E-03 3.36965652E-05
29 47-1.39908222E-04-1.93796893E-05-3.26082535E-04-1.68188040E-04-6.80172382E-07
29 48-5.42839554E-02-9.49700617E-03-4.26817320E-03 6.95765054E-03-3.38071757E-05
29 49 8.59281575E-03-1.17638296E-01-6.48728724E-02-5.75522552E-03-2.11678072E-02
29 50 4.09844263E-05 1.58145008E-02-9.04422650E-03 8.00277364E-05-5.53985750E-03
29 51 2.75131884E-04 5.26472561E-03-6.73432706E-03-2.67324118E-05-8.02748728E-06
29 52-8.56595461E-03 1.17250823E-01 6.46078980E-02 2.16987497E-02-4.84985901E-03
29 53 8.62393437E-05 3.32593281E-04-1.81175585E-02 4.50544397E-05 6.11928197E-03
29 54-8.66042397E-04-5.25323957E-03 6.36418934E-03 2.91918039E-05 8.94655224E-06
29 55-4.15732159E-03 4.93849694E-02 2.22778472E-02 8.75483632E-03 4.15156627E-02
29 56-7.39512378E-05 3.20514033E-03 7.76347753E-03-8.05428032E-06 1.96450778E-04
29 57 1.32389756E-03-1.52034834E-03 7.43672118E-03-1.17949150E-05 1.81431533E-05
29 58 1.85823889E-02 2.03754901E-03 2.64619998E-03 1.36634857E-03 5.50090123E-06
29 59 4.24709291E-03-5.06159770E-02-2.30089599E-02-4.05163918E-02 1.22306778E-02
29 60-1.77659866E-04-8.33764601E-03 8.42842901E-04-3.13490712E-05-6.55593307E-03
29 61 4.97775539E-03 1.57817768E-03-3.30331893E-03-2.49194125E-05-2.23679548E-05
29 62-1.90356725E-02-2.08296612E-03-2.51098177E-03-1.71256268E-03-4.48312990E-06
29 63-4.98505096E-02-7.02004309E-03 3.56295494E-03-6.73808120E-03 2.93537744E-05
29 64 4.97526349E-02 7.01765116E-03 4.15988593E-03-6.36727937E-03 2.74650217E-05
29 65-8.56593868E-03 1.17250717E-01 6.46078892E-02-2.16988618E-02 4.84975912E-03
29 66-8.44495099E-05-3.32635020E-04 1.81175152E-02-4.90902807E-05 6.11930002E-03
29 67-8.66057077E-04-5.25324294E-03 6.36417537E-03 2.89107756E-05 9.23898314E-06
29 68 8.59281180E-03-1.17638182E-01-6.48727360E-02 5.75520317E-03 2.11677390E-02
29 69-4.15786890E-05-1.58144800E-02 9.04421519E-03-8.22264967E-05-5.53985953E-03
29 70 2.75140748E-04 5.26471878E-03-6.73431482E-03-2.62473383E-05-7.89983058E-06
29 71 4.24709520E-03-5.06160059E-02-2.30090106E-02 4.05163037E-02-1.22306305E-02
29 72 1.80107338E-04 8.33765512E-03-8.42829445E-04 3.19996287E-05-6.55592471E-03
29 73 4.97774028E-03 1.57818443E-03-3.30330746E-03-2.50985435E-05-2.27022051E-05
29 74-1.90356797E-02-2.08297101E-03 2.51098067E-03 1.71256043E-03 4.36044325E-06
29 75-4.15729890E-03 4.93847552E-02 2.22777315E-02-8.75483006E-03-4.15155760E-02
29 76 7.82218471E-05-3.20512244E-03-7.76347469E-03 9.72070712E-06 1.96459134E-04
29 77 1.32388455E-03-1.52034368E-03 7.43671121E-03-1.24635302E-05 1.78337579E-05
29 78 1.85823060E-02 2.03753802E-03-2.64618992E-03-1.36634293E-03-5.77009473E-06
29 79 4.97525945E-02 7.01764879E-03-4.15986787E-03 6.36726333E-03-3.13626006E-05
29 80-4.98505249E-02-7.02005252E-03-3.56294073E-03 6.73807581E-03-3.18239580E-05
30  1 4.37038099E-03-7.92740189E-02-4.19367821E-02 1.27151749E-03 5.68076805E-02
30  2-1.45426735E-04-1.91628923E-02 4.52055930E-02-1.88650917E-04-2.23815363E-03
30  3-1.97859067E-03 4.21674430E-03-8.79893301E-03-2.10288766E-06-1.23644581E-05
30  4 6.15211547E-04-8.75442764E-03-1.51970499E-03 4.52727858E-02 2.51376126E-02
30  5 8.73967614E-05-7.13449887E-03-5.65375494E-03-8.44852905E-06-2.21386507E-03
30  6 2.23212564E-03-1.82605782E-05 1.19400047E-03-1.21841932E-05-2.96600177E-06
30  7-4.06066249E-03 7.31815645E-02 3.48604363E-02 5.33456305E-02-2.04746862E-02
30  8 2.40618870E-04 2.40736263E-02-2.98797800E-02 1.64945869E-04 8.14689871E-03
30  9-4.75807579E-03-3.38882291E-03 3.45953610E-03 3.63519567E-05 1.63592071E-05
30 10 4.05606113E-03-7.31157782E-02-3.48191806E-02-8.02185625E-03-5.65760708E-02
30 11 1.29038839E-04 1.43947054E-02-3.55764954E-02 1.48926916E-04-8.41935601E-04
30 12-2.54376872E-03 3.38570432E-03-8.15847237E-03 5.56466172E-06-9.20743738E-06
30 13-6.12852908E-04 8.72572076E-03 1.48507612E-03-4.39529180E-02-2.73124973E-02
30 14-7.49609684E-05 8.41602723E-03 3.49689173E-03 1.83654913E-05-2.05539296E-03
30 15 2.03665523E-03 1.87377332E-05 1.54842178E-03-1.29289931E-05-1.19015011E-06
30 16-4.36614609E-03 7.92083325E-02 4.19019824E-02-5.02654819E-02 2.65096601E-02
30 17-2.45911150E-04-3.01737784E-02 3.87385355E-02-2.08478439E-04 8.51726983E-03
30 18-4.30378582E-03-4.21348401E-03 4.76598895E-03 3.74802982E-05 1.63328749E-05
30 19-9.49520434E-03 1.38979274E-01 7.79571921E-02-8.78848932E-03 1.48954238E-02
30 20-7.14994592E-05-1.10072996E-02 1.87112454E-02-8.96228173E-05 5.24619931E-03
30 21 4.30566660E-04-5.67676597E-03 4.98828494E-03 2.96886430E-05-2.29407540E-06
30 22 9.49522570E-03-1.38979739E-01-7.79577149E-02-8.78831095E-03 1.48956858E-02
30 23-7.14546845E-05-1.10074156E-02 1.87113500E-02-8.97544938E-05-5.24619747E-03
30 24-4.30596981E-04 5.67679445E-03-4.98829392E-03-2.97392256E-05 2.27535992E-06
30 25 4.06066230E-03-7.31815152E-02-3.48603930E-02 5.33457602E-02-2.04743341E-02
30 26 2.40686885E-04 2.40735434E-02-2.98795614E-02 1.65107856E-04-8.14690128E-03
30 27 4.75807118E-03 3.38883010E-03-3.45948854E-03-3.64242434E-05-1.63664316E-05
30 28-4.05603135E-03 7.31152092E-02 3.48188554E-02-8.02169264E-03-5.65758634E-02
30 29 1.28997887E-04 1.43944769E-02-3.55764199E-02 1.48591049E-04 8.41927304E-04
30 30 2.54375457E-03-3.38568188E-03 8.15846245E-03-5.63567948E-06 9.17283642E-06
30 31 6.12850395E-04-8.72574591E-03-1.48479304E-03-4.39527380E-02-2.73123102E-02
30 32-7.60029800E-05 8.41601677E-03 3.49697671E-03 1.90317099E-05 2.05535749E-03
30 33-2.03661536E-03-1.87421296E-05-1.54841850E-03 1.27269465E-05 1.11180735E-06
30 34-3.71820332E-03-1.25465768E-03-3.50777425E-04-9.01109000E-04 1.27929434E-06
30 35 4.36611930E-03-7.92078226E-02-4.19016648E-02-5.02655639E-02 2.65098009E-02
30 36-2.48895303E-04-3.01737453E-02 3.87386623E-02-2.11644448E-04-8.51725998E-03
30 37 4.30380693E-03 4.21345305E-03-4.76602186E-03-3.81048196E-05-1.64679593E-05
30 38-4.37042034E-03 7.92746893E-02 4.19370400E-02 1.27130998E-03 5.68075043E-02
30 39-1.49982732E-04-1.91628637E-02 4.52055960E-02-1.91358421E-04 2.23818183E-03
30 40 1.97859662E-03-4.21677846E-03 8.79890213E-03 1.48891294E-06 1.13990087E-05
30 41-6.15254979E-04 8.75507699E-03 1.52021809E-03 4.52730031E-02 2.51375594E-02
30 42 8.64721140E-05-7.13431384E-03-5.65380489E-03-8.27627968E-06 2.21391981E-03
30 43-2.23214264E-03 1.82228274E-05-1.19401507E-03 1.20173581E-05 2.92983030E-06
30 44 5.96263512E-02 1.08440745E-02-4.30245903E-03 7.31527329E-03-3.50635268E-05
30 45-3.72629304E-03-1.25627160E-03 9.59594556E-04-1.32332059E-04 3.70496074E-06
30 46 3.71816823E-03 1.25466615E-03-3.50787412E-04-9.01106349E-04 1.33443987E-06
[truncated: 2,257,804 more chars]
