# Supplementary material for: Active Learning Configuration Interaction for Excited-State Calculations of Polycyclic Aromatic Hydrocarbons
Source: J Chem Theory Comput. 2021 Nov 17;17(12):7518–30. doi: 10.1021/acs.jctc.1c00769 (PMC8675132; doi:10.1021/acs.jctc.1c00769)
Supplement: Supplementary file 2 — ct1c00769_si_002.zip [file ct1c00769_si_002.zip › Pentacene/Hartree_Fock/HF_gamess.inp]

 $SYSTEM MWORDS=600 TIMLIM=1440  $END

 $CONTRL ISPHER=1 SCFTYP=RHF RUNTYP=ENERGY CITYP=NONE  $END

 $BASIS GBASIS=CCD  $END

 $DATA 
 pentacene
 C1
 C 6   -4.861678     0.831955     0.181339
 C 6   -3.479573     0.860785     0.185992
 C 6   -2.758663     2.066490     0.185161
 C 6   -3.493366     3.316514     0.179164
 C 6   -4.897374     3.272894     0.174418
 C 6   -5.594743     2.079224     0.175373
 C 6   -1.365039     2.103084     0.189865
 C 6   -2.783649     4.516563     0.178296
 C 6   -1.390024     4.553157     0.183004
 C 6   -0.655322     3.303133     0.188994
 C 6    0.748686     3.346753     0.193741
 H 1    1.299314     2.412253     0.198244
 C 6    1.446055     4.540422     0.192807
 C 6    0.712991     5.787691     0.186817
 C 6   -0.669115     5.758862     0.182166
 H 1   -0.815312     1.168183     0.194345
 H 1   -2.930675    -0.074740     0.190418
 H 1   -5.448002     4.207393     0.169928
 H 1   -3.333376     5.451464     0.173811
 H 1   -1.218012     6.694387     0.177706
 C 6   -5.598834    -0.386352     0.182001
 C 6   -7.017760     2.027544     0.170624
 C 6   -7.677530     0.839843     0.171262
 H 1   -8.759697     0.819088     0.167645
 C 6   -6.957509    -0.385191     0.177071
 H 1   -7.501941    -1.320682     0.177608
 H 1   -5.047594    -1.319306     0.186279
 H 1   -7.564956     2.962860     0.166733
 C 6    2.869072     4.592102     0.197608
 C 6    1.450147     7.005998     0.186049
 C 6    2.808822     7.004837     0.191022
 H 1    3.353255     7.940327     0.190405
 C 6    3.528843     5.779803     0.196882
 H 1    4.611010     5.800557     0.200648
 H 1    3.416266     3.656787     0.202006
 H 1    0.898909     7.938951     0.181451
 $END
