# Supplementary material for: Active Learning Configuration Interaction for Excited-State Calculations of Polycyclic Aromatic Hydrocarbons
Source: J Chem Theory Comput. 2021 Nov 17;17(12):7518–30. doi: 10.1021/acs.jctc.1c00769 (PMC8675132; doi:10.1021/acs.jctc.1c00769)
Supplement: Supplementary file 2 — ct1c00769_si_002.zip [file ct1c00769_si_002.zip › Pyrene/RASCI_2/RASCI_2_gamess.inp]

 $SYSTEM MWORDS=800 TIMLIM=1440  $END

 $CONTRL ISPHER=1 SCFTYP=None RUNTYP=Energy CITYP=GENCI  $END

 $BASIS GBASIS=CCD  $END

 $CIGEN PURES=.TRUE. NFLGDM(1)=1,1 GLIST=INPUT NCORE=45 ITERMX=1000 
 NACT=16 NELS=16 NSTATE=5 PRTTOL=0.00  $END

 $GUESS GUESS=MOREAD NORB=274 NORDER=1 IORDER(45)=48 IORDER(48)=45 
 IORDER(40)=46 IORDER(46)=40 IORDER(63)=58 IORDER(58)=63 IORDER(67)=59 
 IORDER(59)=67 IORDER(70)=60 IORDER(60)=70 IORDER(76)=61 IORDER(61)=76  $END

 $DATA 
 pyrene
 C1
 C  6  -3.007588    -0.664397    -0.000680
 C  6  -1.622823    -0.662623    -0.000619
 C  6  -0.908916     0.537953    -0.000469
 C  6  -1.625537     1.764912    -0.000383
 C  6  -3.046386     1.754072    -0.000443
 C  6  -3.713594     0.526898    -0.000593
 C  6   0.516244     0.581419    -0.000401
 C  6  -0.925353     2.995638    -0.000237
 C  6   0.495495     3.006478    -0.000176
 C  6   1.186315     1.759126    -0.000262
 C  6   1.162705     4.233653    -0.000036
 H  1   2.246158     4.241556     0.000007
 C  6   0.456700     5.424946     0.000044
 C  6  -0.928067     5.423172    -0.000014
 C  6  -1.641974     4.222599    -0.000155
 C  6  -3.067135     4.179131    -0.000220
 C  6  -3.737205     3.001424    -0.000355
 H  1  -4.820769     2.986620    -0.000396
 H  1  -3.608144     5.118092    -0.000160
 H  1   1.057256    -0.357541    -0.000466
 H  1  -3.542886    -1.605286    -0.000798
 H  1  -1.075887    -1.597941    -0.000690
 H  1  -4.797047     0.518989    -0.000640
 H  1   2.269879     1.773933    -0.000213
 H  1   0.991995     6.365836     0.000154
 H  1  -1.474999     6.358492     0.000047
 $END

 $GCILST 
 1361
 2 2 2 2 2 2 2 2 0 0 0 0 0 0 0 0 
 0 2 2 2 2 2 2 2 0 0 0 0 0 0 0 2 
 0 2 2 2 2 2 2 2 0 0 0 0 0 0 1 1 
 0 2 2 2 2 2 2 2 0 0 0 0 0 0 2 0 
 0 2 2 2 2 2 2 2 0 0 0 0 0 1 0 1 
 0 2 2 2 2 2 2 2 0 0 0 0 0 1 1 0 
 0 2 2 2 2 2 2 2 0 0 0 0 0 2 0 0 
 0 2 2 2 2 2 2 2 0 0 0 0 1 0 0 1 
 0 2 2 2 2 2 2 2 0 0 0 0 1 0 1 0 
 0 2 2 2 2 2 2 2 0 0 0 0 1 1 0 0 
 0 2 2 2 2 2 2 2 0 0 0 0 2 0 0 0 
 0 2 2 2 2 2 2 2 0 0 0 1 0 0 0 1 
 0 2 2 2 2 2 2 2 0 0 0 1 0 0 1 0 
 0 2 2 2 2 2 2 2 0 0 0 1 0 1 0 0 
 0 2 2 2 2 2 2 2 0 0 0 1 1 0 0 0 
 0 2 2 2 2 2 2 2 0 0 0 2 0 0 0 0 
 0 2 2 2 2 2 2 2 0 0 1 0 0 0 0 1 
 0 2 2 2 2 2 2 2 0 0 1 0 0 0 1 0 
 0 2 2 2 2 2 2 2 0 0 1 0 0 1 0 0 
 0 2 2 2 2 2 2 2 0 0 1 0 1 0 0 0 
 0 2 2 2 2 2 2 2 0 0 1 1 0 0 0 0 
 0 2 2 2 2 2 2 2 0 0 2 0 0 0 0 0 
 0 2 2 2 2 2 2 2 0 1 0 0 0 0 0 1 
 0 2 2 2 2 2 2 2 0 1 0 0 0 0 1 0 
 0 2 2 2 2 2 2 2 0 1 0 0 0 1 0 0 
 0 2 2 2 2 2 2 2 0 1 0 0 1 0 0 0 
 0 2 2 2 2 2 2 2 0 1 0 1 0 0 0 0 
 0 2 2 2 2 2 2 2 0 1 1 0 0 0 0 0 
 0 2 2 2 2 2 2 2 0 2 0 0 0 0 0 0 
 0 2 2 2 2 2 2 2 1 0 0 0 0 0 0 1 
 0 2 2 2 2 2 2 2 1 0 0 0 0 0 1 0 
 0 2 2 2 2 2 2 2 1 0 0 0 0 1 0 0 
 0 2 2 2 2 2 2 2 1 0 0 0 1 0 0 0 
 0 2 2 2 2 2 2 2 1 0 0 1 0 0 0 0 
 0 2 2 2 2 2 2 2 1 0 1 0 0 0 0 0 
 0 2 2 2 2 2 2 2 1 1 0 0 0 0 0 0 
 0 2 2 2 2 2 2 2 2 0 0 0 0 0 0 0 
 1 1 2 2 2 2 2 2 0 0 0 0 0 0 0 2 
 1 1 2 2 2 2 2 2 0 0 0 0 0 0 1 1 
 1 1 2 2 2 2 2 2 0 0 0 0 0 0 2 0 
 1 1 2 2 2 2 2 2 0 0 0 0 0 1 0 1 
 1 1 2 2 2 2 2 2 0 0 0 0 0 1 1 0 
 1 1 2 2 2 2 2 2 0 0 0 0 0 2 0 0 
 1 1 2 2 2 2 2 2 0 0 0 0 1 0 0 1 
 1 1 2 2 2 2 2 2 0 0 0 0 1 0 1 0 
 1 1 2 2 2 2 2 2 0 0 0 0 1 1 0 0 
 1 1 2 2 2 2 2 2 0 0 0 0 2 0 0 0 
 1 1 2 2 2 2 2 2 0 0 0 1 0 0 0 1 
 1 1 2 2 2 2 2 2 0 0 0 1 0 0 1 0 
 1 1 2 2 2 2 2 2 0 0 0 1 0 1 0 0 
 1 1 2 2 2 2 2 2 0 0 0 1 1 0 0 0 
 1 1 2 2 2 2 2 2 0 0 0 2 0 0 0 0 
 1 1 2 2 2 2 2 2 0 0 1 0 0 0 0 1 
 1 1 2 2 2 2 2 2 0 0 1 0 0 0 1 0 
 1 1 2 2 2 2 2 2 0 0 1 0 0 1 0 0 
 1 1 2 2 2 2 2 2 0 0 1 0 1 0 0 0 
 1 1 2 2 2 2 2 2 0 0 1 1 0 0 0 0 
 1 1 2 2 2 2 2 2 0 0 2 0 0 0 0 0 
 1 1 2 2 2 2 2 2 0 1 0 0 0 0 0 1 
 1 1 2 2 2 2 2 2 0 1 0 0 0 0 1 0 
 1 1 2 2 2 2 2 2 0 1 0 0 0 1 0 0 
 1 1 2 2 2 2 2 2 0 1 0 0 1 0 0 0 
 1 1 2 2 2 2 2 2 0 1 0 1 0 0 0 0 
 1 1 2 2 2 2 2 2 0 1 1 0 0 0 0 0 
 1 1 2 2 2 2 2 2 0 2 0 0 0 0 0 0 
 1 1 2 2 2 2 2 2 1 0 0 0 0 0 0 1 
 1 1 2 2 2 2 2 2 1 0 0 0 0 0 1 0 
 1 1 2 2 2 2 2 2 1 0 0 0 0 1 0 0 
 1 1 2 2 2 2 2 2 1 0 0 0 1 0 0 0 
 1 1 2 2 2 2 2 2 1 0 0 1 0 0 0 0 
 1 1 2 2 2 2 2 2 1 0 1 0 0 0 0 0 
 1 1 2 2 2 2 2 2 1 1 0 0 0 0 0 0 
 1 1 2 2 2 2 2 2 2 0 0 0 0 0 0 0 
 1 2 1 2 2 2 2 2 0 0 0 0 0 0 0 2 
 1 2 1 2 2 2 2 2 0 0 0 0 0 0 1 1 
 1 2 1 2 2 2 2 2 0 0 0 0 0 0 2 0 
 1 2 1 2 2 2 2 2 0 0 0 0 0 1 0 1 
 1 2 1 2 2 2 2 2 0 0 0 0 0 1 1 0 
 1 2 1 2 2 2 2 2 0 0 0 0 0 2 0 0 
 1 2 1 2 2 2 2 2 0 0 0 0 1 0 0 1 
 1 2 1 2 2 2 2 2 0 0 0 0 1 0 1 0 
 1 2 1 2 2 2 2 2 0 0 0 0 1 1 0 0 
 1 2 1 2 2 2 2 2 0 0 0 0 2 0 0 0 
 1 2 1 2 2 2 2 2 0 0 0 1 0 0 0 1 
 1 2 1 2 2 2 2 2 0 0 0 1 0 0 1 0 
 1 2 1 2 2 2 2 2 0 0 0 1 0 1 0 0 
 1 2 1 2 2 2 2 2 0 0 0 1 1 0 0 0 
 1 2 1 2 2 2 2 2 0 0 0 2 0 0 0 0 
 1 2 1 2 2 2 2 2 0 0 1 0 0 0 0 1 
 1 2 1 2 2 2 2 2 0 0 1 0 0 0 1 0 
 1 2 1 2 2 2 2 2 0 0 1 0 0 1 0 0 
 1 2 1 2 2 2 2 2 0 0 1 0 1 0 0 0 
 1 2 1 2 2 2 2 2 0 0 1 1 0 0 0 0 
 1 2 1 2 2 2 2 2 0 0 2 0 0 0 0 0 
 1 2 1 2 2 2 2 2 0 1 0 0 0 0 0 1 
 1 2 1 2 2 2 2 2 0 1 0 0 0 0 1 0 
 1 2 1 2 2 2 2 2 0 1 0 0 0 1 0 0 
 1 2 1 2 2 2 2 2 0 1 0 0 1 0 0 0 
 1 2 1 2 2 2 2 2 0 1 0 1 0 0 0 0 
 1 2 1 2 2 2 2 2 0 1 1 0 0 0 0 0 
 1 2 1 2 2 2 2 2 0 2 0 0 0 0 0 0 
 1 2 1 2 2 2 2 2 1 0 0 0 0 0 0 1 
 1 2 1 2 2 2 2 2 1 0 0 0 0 0 1 0 
 1 2 1 2 2 2 2 2 1 0 0 0 0 1 0 0 
 1 2 1 2 2 2 2 2 1 0 0 0 1 0 0 0 
 1 2 1 2 2 2 2 2 1 0 0 1 0 0 0 0 
 1 2 1 2 2 2 2 2 1 0 1 0 0 0 0 0 
 1 2 1 2 2 2 2 2 1 1 0 0 0 0 0 0 
 1 2 1 2 2 2 2 2 2 0 0 0 0 0 0 0 
 1 2 2 1 2 2 2 2 0 0 0 0 0 0 0 2 
 1 2 2 1 2 2 2 2 0 0 0 0 0 0 1 1 
 1 2 2 1 2 2 2 2 0 0 0 0 0 0 2 0 
 1 2 2 1 2 2 2 2 0 0 0 0 0 1 0 1 
 1 2 2 1 2 2 2 2 0 0 0 0 0 1 1 0 
 1 2 2 1 2 2 2 2 0 0 0 0 0 2 0 0 
 1 2 2 1 2 2 2 2 0 0 0 0 1 0 0 1 
 1 2 2 1 2 2 2 2 0 0 0 0 1 0 1 0 
 1 2 2 1 2 2 2 2 0 0 0 0 1 1 0 0 
 1 2 2 1 2 2 2 2 0 0 0 0 2 0 0 0 
 1 2 2 1 2 2 2 2 0 0 0 1 0 0 0 1 
 1 2 2 1 2 2 2 2 0 0 0 1 0 0 1 0 
 1 2 2 1 2 2 2 2 0 0 0 1 0 1 0 0 
 1 2 2 1 2 2 2 2 0 0 0 1 1 0 0 0 
 1 2 2 1 2 2 2 2 0 0 0 2 0 0 0 0 
 1 2 2 1 2 2 2 2 0 0 1 0 0 0 0 1 
 1 2 2 1 2 2 2 2 0 0 1 0 0 0 1 0 
 1 2 2 1 2 2 2 2 0 0 1 0 0 1 0 0 
 1 2 2 1 2 2 2 2 0 0 1 0 1 0 0 0 
 1 2 2 1 2 2 2 2 0 0 1 1 0 0 0 0 
 1 2 2 1 2 2 2 2 0 0 2 0 0 0 0 0 
 1 2 2 1 2 2 2 2 0 1 0 0 0 0 0 1 
 1 2 2 1 2 2 2 2 0 1 0 0 0 0 1 0 
 1 2 2 1 2 2 2 2 0 1 0 0 0 1 0 0 
 1 2 2 1 2 2 2 2 0 1 0 0 1 0 0 0 
 1 2 2 1 2 2 2 2 0 1 0 1 0 0 0 0 
 1 2 2 1 2 2 2 2 0 1 1 0 0 0 0 0 
 1 2 2 1 2 2 2 2 0 2 0 0 0 0 0 0 
 1 2 2 1 2 2 2 2 1 0 0 0 0 0 0 1 
 1 2 2 1 2 2 2 2 1 0 0 0 0 0 1 0 
 1 2 2 1 2 2 2 2 1 0 0 0 0 1 0 0 
 1 2 2 1 2 2 2 2 1 0 0 0 1 0 0 0 
 1 2 2 1 2 2 2 2 1 0 0 1 0 0 0 0 
 1 2 2 1 2 2 2 2 1 0 1 0 0 0 0 0 
 1 2 2 1 2 2 2 2 1 1 0 0 0 0 0 0 
 1 2 2 1 2 2 2 2 2 0 0 0 0 0 0 0 
 1 2 2 2 1 2 2 2 0 0 0 0 0 0 0 2 
 1 2 2 2 1 2 2 2 0 0 0 0 0 0 1 1 
 1 2 2 2 1 2 2 2 0 0 0 0 0 0 2 0 
 1 2 2 2 1 2 2 2 0 0 0 0 0 1 0 1 
 1 2 2 2 1 2 2 2 0 0 0 0 0 1 1 0 
 1 2 2 2 1 2 2 2 0 0 0 0 0 2 0 0 
 1 2 2 2 1 2 2 2 0 0 0 0 1 0 0 1 
 1 2 2 2 1 2 2 2 0 0 0 0 1 0 1 0 
 1 2 2 2 1 2 2 2 0 0 0 0 1 1 0 0 
 1 2 2 2 1 2 2 2 0 0 0 0 2 0 0 0 
 1 2 2 2 1 2 2 2 0 0 0 1 0 0 0 1 
 1 2 2 2 1 2 2 2 0 0 0 1 0 0 1 0 
 1 2 2 2 1 2 2 2 0 0 0 1 0 1 0 0 
 1 2 2 2 1 2 2 2 0 0 0 1 1 0 0 0 
 1 2 2 2 1 2 2 2 0 0 0 2 0 0 0 0 
 1 2 2 2 1 2 2 2 0 0 1 0 0 0 0 1 
 1 2 2 2 1 2 2 2 0 0 1 0 0 0 1 0 
 1 2 2 2 1 2 2 2 0 0 1 0 0 1 0 0 
 1 2 2 2 1 2 2 2 0 0 1 0 1 0 0 0 
 1 2 2 2 1 2 2 2 0 0 1 1 0 0 0 0 
 1 2 2 2 1 2 2 2 0 0 2 0 0 0 0 0 
 1 2 2 2 1 2 2 2 0 1 0 0 0 0 0 1 
 1 2 2 2 1 2 2 2 0 1 0 0 0 0 1 0 
 1 2 2 2 1 2 2 2 0 1 0 0 0 1 0 0 
 1 2 2 2 1 2 2 2 0 1 0 0 1 0 0 0 
 1 2 2 2 1 2 2 2 0 1 0 1 0 0 0 0 
 1 2 2 2 1 2 2 2 0 1 1 0 0 0 0 0 
 1 2 2 2 1 2 2 2 0 2 0 0 0 0 0 0 
 1 2 2 2 1 2 2 2 1 0 0 0 0 0 0 1 
 1 2 2 2 1 2 2 2 1 0 0 0 0 0 1 0 
 1 2 2 2 1 2 2 2 1 0 0 0 0 1 0 0 
 1 2 2 2 1 2 2 2 1 0 0 0 1 0 0 0 
 1 2 2 2 1 2 2 2 1 0 0 1 0 0 0 0 
 1 2 2 2 1 2 2 2 1 0 1 0 0 0 0 0 
 1 2 2 2 1 2 2 2 1 1 0 0 0 0 0 0 
 1 2 2 2 1 2 2 2 2 0 0 0 0 0 0 0 
 1 2 2 2 2 1 2 2 0 0 0 0 0 0 0 2 
 1 2 2 2 2 1 2 2 0 0 0 0 0 0 1 1 
 1 2 2 2 2 1 2 2 0 0 0 0 0 0 2 0 
 1 2 2 2 2 1 2 2 0 0 0 0 0 1 0 1 
 1 2 2 2 2 1 2 2 0 0 0 0 0 1 1 0 
 1 2 2 2 2 1 2 2 0 0 0 0 0 2 0 0 
 1 2 2 2 2 1 2 2 0 0 0 0 1 0 0 1 
 1 2 2 2 2 1 2 2 0 0 0 0 1 0 1 0 
 1 2 2 2 2 1 2 2 0 0 0 0 1 1 0 0 
 1 2 2 2 2 1 2 2 0 0 0 0 2 0 0 0 
 1 2 2 2 2 1 2 2 0 0 0 1 0 0 0 1 
 1 2 2 2 2 1 2 2 0 0 0 1 0 0 1 0 
 1 2 2 2 2 1 2 2 0 0 0 1 0 1 0 0 
 1 2 2 2 2 1 2 2 0 0 0 1 1 0 0 0 
 1 2 2 2 2 1 2 2 0 0 0 2 0 0 0 0 
 1 2 2 2 2 1 2 2 0 0 1 0 0 0 0 1 
 1 2 2 2 2 1 2 2 0 0 1 0 0 0 1 0 
 1 2 2 2 2 1 2 2 0 0 1 0 0 1 0 0 
 1 2 2 2 2 1 2 2 0 0 1 0 1 0 0 0 
 1 2 2 2 2 1 2 2 0 0 1 1 0 0 0 0 
 1 2 2 2 2 1 2 2 0 0 2 0 0 0 0 0 
 1 2 2 2 2 1 2 2 0 1 0 0 0 0 0 1 
 1 2 2 2 2 1 2 2 0 1 0 0 0 0 1 0 
 1 2 2 2 2 1 2 2 0 1 0 0 0 1 0 0 
 1 2 2 2 2 1 2 2 0 1 0 0 1 0 0 0 
 1 2 2 2 2 1 2 2 0 1 0 1 0 0 0 0 
 1 2 2 2 2 1 2 2 0 1 1 0 0 0 0 0 
 1 2 2 2 2 1 2 2 0 2 0 0 0 0 0 0 
 1 2 2 2 2 1 2 2 1 0 0 0 0 0 0 1 
 1 2 2 2 2 1 2 2 1 0 0 0 0 0 1 0 
 1 2 2 2 2 1 2 2 1 0 0 0 0 1 0 0 
 1 2 2 2 2 1 2 2 1 0 0 0 1 0 0 0 
 1 2 2 2 2 1 2 2 1 0 0 1 0 0 0 0 
 1 2 2 2 2 1 2 2 1 0 1 0 0 0 0 0 
 1 2 2 2 2 1 2 2 1 1 0 0 0 0 0 0 
 1 2 2 2 2 1 2 2 2 0 0 0 0 0 0 0 
 1 2 2 2 2 2 1 2 0 0 0 0 0 0 0 2 
 1 2 2 2 2 2 1 2 0 0 0 0 0 0 1 1 
 1 2 2 2 2 2 1 2 0 0 0 0 0 0 2 0 
 1 2 2 2 2 2 1 2 0 0 0 0 0 1 0 1 
 1 2 2 2 2 2 1 2 0 0 0 0 0 1 1 0 
 1 2 2 2 2 2 1 2 0 0 0 0 0 2 0 0 
 1 2 2 2 2 2 1 2 0 0 0 0 1 0 0 1 
 1 2 2 2 2 2 1 2 0 0 0 0 1 0 1 0 
 1 2 2 2 2 2 1 2 0 0 0 0 1 1 0 0 
 1 2 2 2 2 2 1 2 0 0 0 0 2 0 0 0 
 1 2 2 2 2 2 1 2 0 0 0 1 0 0 0 1 
 1 2 2 2 2 2 1 2 0 0 0 1 0 0 1 0 
 1 2 2 2 2 2 1 2 0 0 0 1 0 1 0 0 
 1 2 2 2 2 2 1 2 0 0 0 1 1 0 0 0 
 1 2 2 2 2 2 1 2 0 0 0 2 0 0 0 0 
 1 2 2 2 2 2 1 2 0 0 1 0 0 0 0 1 
 1 2 2 2 2 2 1 2 0 0 1 0 0 0 1 0 
 1 2 2 2 2 2 1 2 0 0 1 0 0 1 0 0 
 1 2 2 2 2 2 1 2 0 0 1 0 1 0 0 0 
 1 2 2 2 2 2 1 2 0 0 1 1 0 0 0 0 
 1 2 2 2 2 2 1 2 0 0 2 0 0 0 0 0 
 1 2 2 2 2 2 1 2 0 1 0 0 0 0 0 1 
 1 2 2 2 2 2 1 2 0 1 0 0 0 0 1 0 
 1 2 2 2 2 2 1 2 0 1 0 0 0 1 0 0 
 1 2 2 2 2 2 1 2 0 1 0 0 1 0 0 0 
 1 2 2 2 2 2 1 2 0 1 0 1 0 0 0 0 
 1 2 2 2 2 2 1 2 0 1 1 0 0 0 0 0 
 1 2 2 2 2 2 1 2 0 2 0 0 0 0 0 0 
 1 2 2 2 2 2 1 2 1 0 0 0 0 0 0 1 
 1 2 2 2 2 2 1 2 1 0 0 0 0 0 1 0 
 1 2 2 2 2 2 1 2 1 0 0 0 0 1 0 0 
 1 2 2 2 2 2 1 2 1 0 0 0 1 0 0 0 
 1 2 2 2 2 2 1 2 1 0 0 1 0 0 0 0 
 1 2 2 2 2 2 1 2 1 0 1 0 0 0 0 0 
 1 2 2 2 2 2 1 2 1 1 0 0 0 0 0 0 
 1 2 2 2 2 2 1 2 2 0 0 0 0 0 0 0 
 1 2 2 2 2 2 2 1 0 0 0 0 0 0 0 2 
 1 2 2 2 2 2 2 1 0 0 0 0 0 0 1 1 
 1 2 2 2 2 2 2 1 0 0 0 0 0 0 2 0 
 1 2 2 2 2 2 2 1 0 0 0 0 0 1 0 1 
 1 2 2 2 2 2 2 1 0 0 0 0 0 1 1 0 
 1 2 2 2 2 2 2 1 0 0 0 0 0 2 0 0 
 1 2 2 2 2 2 2 1 0 0 0 0 1 0 0 1 
 1 2 2 2 2 2 2 1 0 0 0 0 1 0 1 0 
 1 2 2 2 2 2 2 1 0 0 0 0 1 1 0 0 
 1 2 2 2 2 2 2 1 0 0 0 0 2 0 0 0 
 1 2 2 2 2 2 2 1 0 0 0 1 0 0 0 1 
 1 2 2 2 2 2 2 1 0 0 0 1 0 0 1 0 
 1 2 2 2 2 2 2 1 0 0 0 1 0 1 0 0 
 1 2 2 2 2 2 2 1 0 0 0 1 1 0 0 0 
 1 2 2 2 2 2 2 1 0 0 0 2 0 0 0 0 
 1 2 2 2 2 2 2 1 0 0 1 0 0 0 0 1 
 1 2 2 2 2 2 2 1 0 0 1 0 0 0 1 0 
 1 2 2 2 2 2 2 1 0 0 1 0 0 1 0 0 
 1 2 2 2 2 2 2 1 0 0 1 0 1 0 0 0 
 1 2 2 2 2 2 2 1 0 0 1 1 0 0 0 0 
 1 2 2 2 2 2 2 1 0 0 2 0 0 0 0 0 
 1 2 2 2 2 2 2 1 0 1 0 0 0 0 0 1 
 1 2 2 2 2 2 2 1 0 1 0 0 0 0 1 0 
 1 2 2 2 2 2 2 1 0 1 0 0 0 1 0 0 
 1 2 2 2 2 2 2 1 0 1 0 0 1 0 0 0 
 1 2 2 2 2 2 2 1 0 1 0 1 0 0 0 0 
 1 2 2 2 2 2 2 1 0 1 1 0 0 0 0 0 
 1 2 2 2 2 2 2 1 0 2 0 0 0 0 0 0 
 1 2 2 2 2 2 2 1 1 0 0 0 0 0 0 1 
 1 2 2 2 2 2 2 1 1 0 0 0 0 0 1 0 
 1 2 2 2 2 2 2 1 1 0 0 0 0 1 0 0 
 1 2 2 2 2 2 2 1 1 0 0 0 1 0 0 0 
 1 2 2 2 2 2 2 1 1 0 0 1 0 0 0 0 
 1 2 2 2 2 2 2 1 1 0 1 0 0 0 0 0 
 1 2 2 2 2 2 2 1 1 1 0 0 0 0 0 0 
 1 2 2 2 2 2 2 1 2 0 0 0 0 0 0 0 
 1 2 2 2 2 2 2 2 0 0 0 0 0 0 0 1 
 1 2 2 2 2 2 2 2 0 0 0 0 0 0 1 0 
 1 2 2 2 2 2 2 2 0 0 0 0 0 1 0 0 
 1 2 2 2 2 2 2 2 0 0 0 0 1 0 0 0 
 1 2 2 2 2 2 2 2 0 0 0 1 0 0 0 0 
 1 2 2 2 2 2 2 2 0 0 1 0 0 0 0 0 
 1 2 2 2 2 2 2 2 0 1 0 0 0 0 0 0 
 1 2 2 2 2 2 2 2 1 0 0 0 0 0 0 0 
 2 0 2 2 2 2 2 2 0 0 0 0 0 0 0 2 
 2 0 2 2 2 2 2 2 0 0 0 0 0 0 1 1 
 2 0 2 2 2 2 2 2 0 0 0 0 0 0 2 0 
 2 0 2 2 2 2 2 2 0 0 0 0 0 1 0 1 
 2 0 2 2 2 2 2 2 0 0 0 0 0 1 1 0 
 2 0 2 2 2 2 2 2 0 0 0 0 0 2 0 0 
 2 0 2 2 2 2 2 2 0 0 0 0 1 0 0 1 
 2 0 2 2 2 2 2 2 0 0 0 0 1 0 1 0 
 2 0 2 2 2 2 2 2 0 0 0 0 1 1 0 0 
 2 0 2 2 2 2 2 2 0 0 0 0 2 0 0 0 
 2 0 2 2 2 2 2 2 0 0 0 1 0 0 0 1 
 2 0 2 2 2 2 2 2 0 0 0 1 0 0 1 0 
 2 0 2 2 2 2 2 2 0 0 0 1 0 1 0 0 
 2 0 2 2 2 2 2 2 0 0 0 1 1 0 0 0 
 2 0 2 2 2 2 2 2 0 0 0 2 0 0 0 0 
 2 0 2 2 2 2 2 2 0 0 1 0 0 0 0 1 
 2 0 2 2 2 2 2 2 0 0 1 0 0 0 1 0 
 2 0 2 2 2 2 2 2 0 0 1 0 0 1 0 0 
 2 0 2 2 2 2 2 2 0 0 1 0 1 0 0 0 
 2 0 2 2 2 2 2 2 0 0 1 1 0 0 0 0 
 2 0 2 2 2 2 2 2 0 0 2 0 0 0 0 0 
 2 0 2 2 2 2 2 2 0 1 0 0 0 0 0 1 
 2 0 2 2 2 2 2 2 0 1 0 0 0 0 1 0 
 2 0 2 2 2 2 2 2 0 1 0 0 0 1 0 0 
 2 0 2 2 2 2 2 2 0 1 0 0 1 0 0 0 
 2 0 2 2 2 2 2 2 0 1 0 1 0 0 0 0 
 2 0 2 2 2 2 2 2 0 1 1 0 0 0 0 0 
 2 0 2 2 2 2 2 2 0 2 0 0 0 0 0 0 
 2 0 2 2 2 2 2 2 1 0 0 0 0 0 0 1 
 2 0 2 2 2 2 2 2 1 0 0 0 0 0 1 0 
 2 0 2 2 2 2 2 2 1 0 0 0 0 1 0 0 
 2 0 2 2 2 2 2 2 1 0 0 0 1 0 0 0 
 2 0 2 2 2 2 2 2 1 0 0 1 0 0 0 0 
 2 0 2 2 2 2 2 2 1 0 1 0 0 0 0 0 
 2 0 2 2 2 2 2 2 1 1 0 0 0 0 0 0 
 2 0 2 2 2 2 2 2 2 0 0 0 0 0 0 0 
 2 1 1 2 2 2 2 2 0 0 0 0 0 0 0 2 
 2 1 1 2 2 2 2 2 0 0 0 0 0 0 1 1 
 2 1 1 2 2 2 2 2 0 0 0 0 0 0 2 0 
 2 1 1 2 2 2 2 2 0 0 0 0 0 1 0 1 
 2 1 1 2 2 2 2 2 0 0 0 0 0 1 1 0 
 2 1 1 2 2 2 2 2 0 0 0 0 0 2 0 0 
 2 1 1 2 2 2 2 2 0 0 0 0 1 0 0 1 
 2 1 1 2 2 2 2 2 0 0 0 0 1 0 1 0 
 2 1 1 2 2 2 2 2 0 0 0 0 1 1 0 0 
 2 1 1 2 2 2 2 2 0 0 0 0 2 0 0 0 
 2 1 1 2 2 2 2 2 0 0 0 1 0 0 0 1 
 2 1 1 2 2 2 2 2 0 0 0 1 0 0 1 0 
 2 1 1 2 2 2 2 2 0 0 0 1 0 1 0 0 
 2 1 1 2 2 2 2 2 0 0 0 1 1 0 0 0 
 2 1 1 2 2 2 2 2 0 0 0 2 0 0 0 0 
 2 1 1 2 2 2 2 2 0 0 1 0 0 0 0 1 
 2 1 1 2 2 2 2 2 0 0 1 0 0 0 1 0 
 2 1 1 2 2 2 2 2 0 0 1 0 0 1 0 0 
 2 1 1 2 2 2 2 2 0 0 1 0 1 0 0 0 
 2 1 1 2 2 2 2 2 0 0 1 1 0 0 0 0 
 2 1 1 2 2 2 2 2 0 0 2 0 0 0 0 0 
 2 1 1 2 2 2 2 2 0 1 0 0 0 0 0 1 
 2 1 1 2 2 2 2 2 0 1 0 0 0 0 1 0 
 2 1 1 2 2 2 2 2 0 1 0 0 0 1 0 0 
 2 1 1 2 2 2 2 2 0 1 0 0 1 0 0 0 
 2 1 1 2 2 2 2 2 0 1 0 1 0 0 0 0 
 2 1 1 2 2 2 2 2 0 1 1 0 0 0 0 0 
 2 1 1 2 2 2 2 2 0 2 0 0 0 0 0 0 
 2 1 1 2 2 2 2 2 1 0 0 0 0 0 0 1 
 2 1 1 2 2 2 2 2 1 0 0 0 0 0 1 0 
 2 1 1 2 2 2 2 2 1 0 0 0 0 1 0 0 
 2 1 1 2 2 2 2 2 1 0 0 0 1 0 0 0 
 2 1 1 2 2 2 2 2 1 0 0 1 0 0 0 0 
 2 1 1 2 2 2 2 2 1 0 1 0 0 0 0 0 
 2 1 1 2 2 2 2 2 1 1 0 0 0 0 0 0 
 2 1 1 2 2 2 2 2 2 0 0 0 0 0 0 0 
 2 1 2 1 2 2 2 2 0 0 0 0 0 0 0 2 
 2 1 2 1 2 2 2 2 0 0 0 0 0 0 1 1 
 2 1 2 1 2 2 2 2 0 0 0 0 0 0 2 0 
 2 1 2 1 2 2 2 2 0 0 0 0 0 1 0 1 
 2 1 2 1 2 2 2 2 0 0 0 0 0 1 1 0 
 2 1 2 1 2 2 2 2 0 0 0 0 0 2 0 0 
 2 1 2 1 2 2 2 2 0 0 0 0 1 0 0 1 
 2 1 2 1 2 2 2 2 0 0 0 0 1 0 1 0 
 2 1 2 1 2 2 2 2 0 0 0 0 1 1 0 0 
 2 1 2 1 2 2 2 2 0 0 0 0 2 0 0 0 
 2 1 2 1 2 2 2 2 0 0 0 1 0 0 0 1 
 2 1 2 1 2 2 2 2 0 0 0 1 0 0 1 0 
 2 1 2 1 2 2 2 2 0 0 0 1 0 1 0 0 
 2 1 2 1 2 2 2 2 0 0 0 1 1 0 0 0 
 2 1 2 1 2 2 2 2 0 0 0 2 0 0 0 0 
 2 1 2 1 2 2 2 2 0 0 1 0 0 0 0 1 
 2 1 2 1 2 2 2 2 0 0 1 0 0 0 1 0 
 2 1 2 1 2 2 2 2 0 0 1 0 0 1 0 0 
 2 1 2 1 2 2 2 2 0 0 1 0 1 0 0 0 
 2 1 2 1 2 2 2 2 0 0 1 1 0 0 0 0 
 2 1 2 1 2 2 2 2 0 0 2 0 0 0 0 0 
 2 1 2 1 2 2 2 2 0 1 0 0 0 0 0 1 
 2 1 2 1 2 2 2 2 0 1 0 0 0 0 1 0 
 2 1 2 1 2 2 2 2 0 1 0 0 0 1 0 0 
 2 1 2 1 2 2 2 2 0 1 0 0 1 0 0 0 
 2 1 2 1 2 2 2 2 0 1 0 1 0 0 0 0 
 2 1 2 1 2 2 2 2 0 1 1 0 0 0 0 0 
 2 1 2 1 2 2 2 2 0 2 0 0 0 0 0 0 
 2 1 2 1 2 2 2 2 1 0 0 0 0 0 0 1 
 2 1 2 1 2 2 2 2 1 0 0 0 0 0 1 0 
 2 1 2 1 2 2 2 2 1 0 0 0 0 1 0 0 
 2 1 2 1 2 2 2 2 1 0 0 0 1 0 0 0 
 2 1 2 1 2 2 2 2 1 0 0 1 0 0 0 0 
 2 1 2 1 2 2 2 2 1 0 1 0 0 0 0 0 
 2 1 2 1 2 2 2 2 1 1 0 0 0 0 0 0 
 2 1 2 1 2 2 2 2 2 0 0 0 0 0 0 0 
 2 1 2 2 1 2 2 2 0 0 0 0 0 0 0 2 
 2 1 2 2 1 2 2 2 0 0 0 0 0 0 1 1 
 2 1 2 2 1 2 2 2 0 0 0 0 0 0 2 0 
 2 1 2 2 1 2 2 2 0 0 0 0 0 1 0 1 
 2 1 2 2 1 2 2 2 0 0 0 0 0 1 1 0 
 2 1 2 2 1 2 2 2 0 0 0 0 0 2 0 0 
 2 1 2 2 1 2 2 2 0 0 0 0 1 0 0 1 
 2 1 2 2 1 2 2 2 0 0 0 0 1 0 1 0 
 2 1 2 2 1 2 2 2 0 0 0 0 1 1 0 0 
 2 1 2 2 1 2 2 2 0 0 0 0 2 0 0 0 
 2 1 2 2 1 2 2 2 0 0 0 1 0 0 0 1 
 2 1 2 2 1 2 2 2 0 0 0 1 0 0 1 0 
 2 1 2 2 1 2 2 2 0 0 0 1 0 1 0 0 
 2 1 2 2 1 2 2 2 0 0 0 1 1 0 0 0 
 2 1 2 2 1 2 2 2 0 0 0 2 0 0 0 0 
 2 1 2 2 1 2 2 2 0 0 1 0 0 0 0 1 
 2 1 2 2 1 2 2 2 0 0 1 0 0 0 1 0 
 2 1 2 2 1 2 2 2 0 0 1 0 0 1 0 0 
 2 1 2 2 1 2 2 2 0 0 1 0 1 0 0 0 
 2 1 2 2 1 2 2 2 0 0 1 1 0 0 0 0 
 2 1 2 2 1 2 2 2 0 0 2 0 0 0 0 0 
 2 1 2 2 1 2 2 2 0 1 0 0 0 0 0 1 
 2 1 2 2 1 2 2 2 0 1 0 0 0 0 1 0 
 2 1 2 2 1 2 2 2 0 1 0 0 0 1 0 0 
 2 1 2 2 1 2 2 2 0 1 0 0 1 0 0 0 
 2 1 2 2 1 2 2 2 0 1 0 1 0 0 0 0 
 2 1 2 2 1 2 2 2 0 1 1 0 0 0 0 0 
 2 1 2 2 1 2 2 2 0 2 0 0 0 0 0 0 
 2 1 2 2 1 2 2 2 1 0 0 0 0 0 0 1 
 2 1 2 2 1 2 2 2 1 0 0 0 0 0 1 0 
 2 1 2 2 1 2 2 2 1 0 0 0 0 1 0 0 
 2 1 2 2 1 2 2 2 1 0 0 0 1 0 0 0 
 2 1 2 2 1 2 2 2 1 0 0 1 0 0 0 0 
 2 1 2 2 1 2 2 2 1 0 1 0 0 0 0 0 
 2 1 2 2 1 2 2 2 1 1 0 0 0 0 0 0 
 2 1 2 2 1 2 2 2 2 0 0 0 0 0 0 0 
 2 1 2 2 2 1 2 2 0 0 0 0 0 0 0 2 
 2 1 2 2 2 1 2 2 0 0 0 0 0 0 1 1 
 2 1 2 2 2 1 2 2 0 0 0 0 0 0 2 0 
 2 1 2 2 2 1 2 2 0 0 0 0 0 1 0 1 
 2 1 2 2 2 1 2 2 0 0 0 0 0 1 1 0 
 2 1 2 2 2 1 2 2 0 0 0 0 0 2 0 0 
 2 1 2 2 2 1 2 2 0 0 0 0 1 0 0 1 
 2 1 2 2 2 1 2 2 0 0 0 0 1 0 1 0 
 2 1 2 2 2 1 2 2 0 0 0 0 1 1 0 0 
 2 1 2 2 2 1 2 2 0 0 0 0 2 0 0 0 
 2 1 2 2 2 1 2 2 0 0 0 1 0 0 0 1 
 2 1 2 2 2 1 2 2 0 0 0 1 0 0 1 0 
 2 1 2 2 2 1 2 2 0 0 0 1 0 1 0 0 
 2 1 2 2 2 1 2 2 0 0 0 1 1 0 0 0 
 2 1 2 2 2 1 2 2 0 0 0 2 0 0 0 0 
 2 1 2 2 2 1 2 2 0 0 1 0 0 0 0 1 
 2 1 2 2 2 1 2 2 0 0 1 0 0 0 1 0 
 2 1 2 2 2 1 2 2 0 0 1 0 0 1 0 0 
 2 1 2 2 2 1 2 2 0 0 1 0 1 0 0 0 
 2 1 2 2 2 1 2 2 0 0 1 1 0 0 0 0 
 2 1 2 2 2 1 2 2 0 0 2 0 0 0 0 0 
 2 1 2 2 2 1 2 2 0 1 0 0 0 0 0 1 
 2 1 2 2 2 1 2 2 0 1 0 0 0 0 1 0 
 2 1 2 2 2 1 2 2 0 1 0 0 0 1 0 0 
 2 1 2 2 2 1 2 2 0 1 0 0 1 0 0 0 
 2 1 2 2 2 1 2 2 0 1 0 1 0 0 0 0 
 2 1 2 2 2 1 2 2 0 1 1 0 0 0 0 0 
 2 1 2 2 2 1 2 2 0 2 0 0 0 0 0 0 
 2 1 2 2 2 1 2 2 1 0 0 0 0 0 0 1 
 2 1 2 2 2 1 2 2 1 0 0 0 0 0 1 0 
 2 1 2 2 2 1 2 2 1 0 0 0 0 1 0 0 
 2 1 2 2 2 1 2 2 1 0 0 0 1 0 0 0 
 2 1 2 2 2 1 2 2 1 0 0 1 0 0 0 0 
 2 1 2 2 2 1 2 2 1 0 1 0 0 0 0 0 
 2 1 2 2 2 1 2 2 1 1 0 0 0 0 0 0 
 2 1 2 2 2 1 2 2 2 0 0 0 0 0 0 0 
 2 1 2 2 2 2 1 2 0 0 0 0 0 0 0 2 
 2 1 2 2 2 2 1 2 0 0 0 0 0 0 1 1 
 2 1 2 2 2 2 1 2 0 0 0 0 0 0 2 0 
 2 1 2 2 2 2 1 2 0 0 0 0 0 1 0 1 
 2 1 2 2 2 2 1 2 0 0 0 0 0 1 1 0 
 2 1 2 2 2 2 1 2 0 0 0 0 0 2 0 0 
 2 1 2 2 2 2 1 2 0 0 0 0 1 0 0 1 
 2 1 2 2 2 2 1 2 0 0 0 0 1 0 1 0 
 2 1 2 2 2 2 1 2 0 0 0 0 1 1 0 0 
 2 1 2 2 2 2 1 2 0 0 0 0 2 0 0 0 
 2 1 2 2 2 2 1 2 0 0 0 1 0 0 0 1 
 2 1 2 2 2 2 1 2 0 0 0 1 0 0 1 0 
 2 1 2 2 2 2 1 2 0 0 0 1 0 1 0 0 
 2 1 2 2 2 2 1 2 0 0 0 1 1 0 0 0 
 2 1 2 2 2 2 1 2 0 0 0 2 0 0 0 0 
 2 1 2 2 2 2 1 2 0 0 1 0 0 0 0 1 
 2 1 2 2 2 2 1 2 0 0 1 0 0 0 1 0 
 2 1 2 2 2 2 1 2 0 0 1 0 0 1 0 0 
 2 1 2 2 2 2 1 2 0 0 1 0 1 0 0 0 
 2 1 2 2 2 2 1 2 0 0 1 1 0 0 0 0 
 2 1 2 2 2 2 1 2 0 0 2 0 0 0 0 0 
 2 1 2 2 2 2 1 2 0 1 0 0 0 0 0 1 
 2 1 2 2 2 2 1 2 0 1 0 0 0 0 1 0 
 2 1 2 2 2 2 1 2 0 1 0 0 0 1 0 0 
 2 1 2 2 2 2 1 2 0 1 0 0 1 0 0 0 
 2 1 2 2 2 2 1 2 0 1 0 1 0 0 0 0 
 2 1 2 2 2 2 1 2 0 1 1 0 0 0 0 0 
 2 1 2 2 2 2 1 2 0 2 0 0 0 0 0 0 
 2 1 2 2 2 2 1 2 1 0 0 0 0 0 0 1 
 2 1 2 2 2 2 1 2 1 0 0 0 0 0 1 0 
 2 1 2 2 2 2 1 2 1 0 0 0 0 1 0 0 
 2 1 2 2 2 2 1 2 1 0 0 0 1 0 0 0 
 2 1 2 2 2 2 1 2 1 0 0 1 0 0 0 0 
 2 1 2 2 2 2 1 2 1 0 1 0 0 0 0 0 
 2 1 2 2 2 2 1 2 1 1 0 0 0 0 0 0 
 2 1 2 2 2 2 1 2 2 0 0 0 0 0 0 0 
 2 1 2 2 2 2 2 1 0 0 0 0 0 0 0 2 
 2 1 2 2 2 2 2 1 0 0 0 0 0 0 1 1 
 2 1 2 2 2 2 2 1 0 0 0 0 0 0 2 0 
 2 1 2 2 2 2 2 1 0 0 0 0 0 1 0 1 
 2 1 2 2 2 2 2 1 0 0 0 0 0 1 1 0 
 2 1 2 2 2 2 2 1 0 0 0 0 0 2 0 0 
 2 1 2 2 2 2 2 1 0 0 0 0 1 0 0 1 
 2 1 2 2 2 2 2 1 0 0 0 0 1 0 1 0 
 2 1 2 2 2 2 2 1 0 0 0 0 1 1 0 0 
 2 1 2 2 2 2 2 1 0 0 0 0 2 0 0 0 
 2 1 2 2 2 2 2 1 0 0 0 1 0 0 0 1 
 2 1 2 2 2 2 2 1 0 0 0 1 0 0 1 0 
 2 1 2 2 2 2 2 1 0 0 0 1 0 1 0 0 
 2 1 2 2 2 2 2 1 0 0 0 1 1 0 0 0 
 2 1 2 2 2 2 2 1 0 0 0 2 0 0 0 0 
 2 1 2 2 2 2 2 1 0 0 1 0 0 0 0 1 
 2 1 2 2 2 2 2 1 0 0 1 0 0 0 1 0 
 2 1 2 2 2 2 2 1 0 0 1 0 0 1 0 0 
 2 1 2 2 2 2 2 1 0 0 1 0 1 0 0 0 
 2 1 2 2 2 2 2 1 0 0 1 1 0 0 0 0 
 2 1 2 2 2 2 2 1 0 0 2 0 0 0 0 0 
 2 1 2 2 2 2 2 1 0 1 0 0 0 0 0 1 
 2 1 2 2 2 2 2 1 0 1 0 0 0 0 1 0 
 2 1 2 2 2 2 2 1 0 1 0 0 0 1 0 0 
 2 1 2 2 2 2 2 1 0 1 0 0 1 0 0 0 
 2 1 2 2 2 2 2 1 0 1 0 1 0 0 0 0 
 2 1 2 2 2 2 2 1 0 1 1 0 0 0 0 0 
 2 1 2 2 2 2 2 1 0 2 0 0 0 0 0 0 
 2 1 2 2 2 2 2 1 1 0 0 0 0 0 0 1 
 2 1 2 2 2 2 2 1 1 0 0 0 0 0 1 0 
 2 1 2 2 2 2 2 1 1 0 0 0 0 1 0 0 
 2 1 2 2 2 2 2 1 1 0 0 0 1 0 0 0 
 2 1 2 2 2 2 2 1 1 0 0 1 0 0 0 0 
 2 1 2 2 2 2 2 1 1 0 1 0 0 0 0 0 
 2 1 2 2 2 2 2 1 1 1 0 0 0 0 0 0 
 2 1 2 2 2 2 2 1 2 0 0 0 0 0 0 0 
 2 1 2 2 2 2 2 2 0 0 0 0 0 0 0 1 
 2 1 2 2 2 2 2 2 0 0 0 0 0 0 1 0 
 2 1 2 2 2 2 2 2 0 0 0 0 0 1 0 0 
 2 1 2 2 2 2 2 2 0 0 0 0 1 0 0 0 
 2 1 2 2 2 2 2 2 0 0 0 1 0 0 0 0 
 2 1 2 2 2 2 2 2 0 0 1 0 0 0 0 0 
 2 1 2 2 2 2 2 2 0 1 0 0 0 0 0 0 
 2 1 2 2 2 2 2 2 1 0 0 0 0 0 0 0 
 2 2 0 2 2 2 2 2 0 0 0 0 0 0 0 2 
 2 2 0 2 2 2 2 2 0 0 0 0 0 0 1 1 
 2 2 0 2 2 2 2 2 0 0 0 0 0 0 2 0 
 2 2 0 2 2 2 2 2 0 0 0 0 0 1 0 1 
 2 2 0 2 2 2 2 2 0 0 0 0 0 1 1 0 
 2 2 0 2 2 2 2 2 0 0 0 0 0 2 0 0 
 2 2 0 2 2 2 2 2 0 0 0 0 1 0 0 1 
 2 2 0 2 2 2 2 2 0 0 0 0 1 0 1 0 
 2 2 0 2 2 2 2 2 0 0 0 0 1 1 0 0 
 2 2 0 2 2 2 2 2 0 0 0 0 2 0 0 0 
 2 2 0 2 2 2 2 2 0 0 0 1 0 0 0 1 
 2 2 0 2 2 2 2 2 0 0 0 1 0 0 1 0 
 2 2 0 2 2 2 2 2 0 0 0 1 0 1 0 0 
 2 2 0 2 2 2 2 2 0 0 0 1 1 0 0 0 
 2 2 0 2 2 2 2 2 0 0 0 2 0 0 0 0 
 2 2 0 2 2 2 2 2 0 0 1 0 0 0 0 1 
 2 2 0 2 2 2 2 2 0 0 1 0 0 0 1 0 
 2 2 0 2 2 2 2 2 0 0 1 0 0 1 0 0 
 2 2 0 2 2 2 2 2 0 0 1 0 1 0 0 0 
 2 2 0 2 2 2 2 2 0 0 1 1 0 0 0 0 
 2 2 0 2 2 2 2 2 0 0 2 0 0 0 0 0 
 2 2 0 2 2 2 2 2 0 1 0 0 0 0 0 1 
 2 2 0 2 2 2 2 2 0 1 0 0 0 0 1 0 
 2 2 0 2 2 2 2 2 0 1 0 0 0 1 0 0 
 2 2 0 2 2 2 2 2 0 1 0 0 1 0 0 0 
 2 2 0 2 2 2 2 2 0 1 0 1 0 0 0 0 
 2 2 0 2 2 2 2 2 0 1 1 0 0 0 0 0 
 2 2 0 2 2 2 2 2 0 2 0 0 0 0 0 0 
 2 2 0 2 2 2 2 2 1 0 0 0 0 0 0 1 
 2 2 0 2 2 2 2 2 1 0 0 0 0 0 1 0 
 2 2 0 2 2 2 2 2 1 0 0 0 0 1 0 0 
 2 2 0 2 2 2 2 2 1 0 0 0 1 0 0 0 
 2 2 0 2 2 2 2 2 1 0 0 1 0 0 0 0 
 2 2 0 2 2 2 2 2 1 0 1 0 0 0 0 0 
 2 2 0 2 2 2 2 2 1 1 0 0 0 0 0 0 
 2 2 0 2 2 2 2 2 2 0 0 0 0 0 0 0 
 2 2 1 1 2 2 2 2 0 0 0 0 0 0 0 2 
 2 2 1 1 2 2 2 2 0 0 0 0 0 0 1 1 
 2 2 1 1 2 2 2 2 0 0 0 0 0 0 2 0 
 2 2 1 1 2 2 2 2 0 0 0 0 0 1 0 1 
 2 2 1 1 2 2 2 2 0 0 0 0 0 1 1 0 
 2 2 1 1 2 2 2 2 0 0 0 0 0 2 0 0 
 2 2 1 1 2 2 2 2 0 0 0 0 1 0 0 1 
 2 2 1 1 2 2 2 2 0 0 0 0 1 0 1 0 
 2 2 1 1 2 2 2 2 0 0 0 0 1 1 0 0 
 2 2 1 1 2 2 2 2 0 0 0 0 2 0 0 0 
 2 2 1 1 2 2 2 2 0 0 0 1 0 0 0 1 
 2 2 1 1 2 2 2 2 0 0 0 1 0 0 1 0 
 2 2 1 1 2 2 2 2 0 0 0 1 0 1 0 0 
 2 2 1 1 2 2 2 2 0 0 0 1 1 0 0 0 
 2 2 1 1 2 2 2 2 0 0 0 2 0 0 0 0 
 2 2 1 1 2 2 2 2 0 0 1 0 0 0 0 1 
 2 2 1 1 2 2 2 2 0 0 1 0 0 0 1 0 
 2 2 1 1 2 2 2 2 0 0 1 0 0 1 0 0 
 2 2 1 1 2 2 2 2 0 0 1 0 1 0 0 0 
 2 2 1 1 2 2 2 2 0 0 1 1 0 0 0 0 
 2 2 1 1 2 2 2 2 0 0 2 0 0 0 0 0 
 2 2 1 1 2 2 2 2 0 1 0 0 0 0 0 1 
 2 2 1 1 2 2 2 2 0 1 0 0 0 0 1 0 
 2 2 1 1 2 2 2 2 0 1 0 0 0 1 0 0 
 2 2 1 1 2 2 2 2 0 1 0 0 1 0 0 0 
 2 2 1 1 2 2 2 2 0 1 0 1 0 0 0 0 
 2 2 1 1 2 2 2 2 0 1 1 0 0 0 0 0 
 2 2 1 1 2 2 2 2 0 2 0 0 0 0 0 0 
 2 2 1 1 2 2 2 2 1 0 0 0 0 0 0 1 
 2 2 1 1 2 2 2 2 1 0 0 0 0 0 1 0 
 2 2 1 1 2 2 2 2 1 0 0 0 0 1 0 0 
 2 2 1 1 2 2 2 2 1 0 0 0 1 0 0 0 
 2 2 1 1 2 2 2 2 1 0 0 1 0 0 0 0 
 2 2 1 1 2 2 2 2 1 0 1 0 0 0 0 0 
 2 2 1 1 2 2 2 2 1 1 0 0 0 0 0 0 
 2 2 1 1 2 2 2 2 2 0 0 0 0 0 0 0 
 2 2 1 2 1 2 2 2 0 0 0 0 0 0 0 2 
 2 2 1 2 1 2 2 2 0 0 0 0 0 0 1 1 
 2 2 1 2 1 2 2 2 0 0 0 0 0 0 2 0 
 2 2 1 2 1 2 2 2 0 0 0 0 0 1 0 1 
 2 2 1 2 1 2 2 2 0 0 0 0 0 1 1 0 
 2 2 1 2 1 2 2 2 0 0 0 0 0 2 0 0 
 2 2 1 2 1 2 2 2 0 0 0 0 1 0 0 1 
 2 2 1 2 1 2 2 2 0 0 0 0 1 0 1 0 
 2 2 1 2 1 2 2 2 0 0 0 0 1 1 0 0 
 2 2 1 2 1 2 2 2 0 0 0 0 2 0 0 0 
 2 2 1 2 1 2 2 2 0 0 0 1 0 0 0 1 
 2 2 1 2 1 2 2 2 0 0 0 1 0 0 1 0 
 2 2 1 2 1 2 2 2 0 0 0 1 0 1 0 0 
 2 2 1 2 1 2 2 2 0 0 0 1 1 0 0 0 
 2 2 1 2 1 2 2 2 0 0 0 2 0 0 0 0 
 2 2 1 2 1 2 2 2 0 0 1 0 0 0 0 1 
 2 2 1 2 1 2 2 2 0 0 1 0 0 0 1 0 
 2 2 1 2 1 2 2 2 0 0 1 0 0 1 0 0 
 2 2 1 2 1 2 2 2 0 0 1 0 1 0 0 0 
 2 2 1 2 1 2 2 2 0 0 1 1 0 0 0 0 
 2 2 1 2 1 2 2 2 0 0 2 0 0 0 0 0 
 2 2 1 2 1 2 2 2 0 1 0 0 0 0 0 1 
 2 2 1 2 1 2 2 2 0 1 0 0 0 0 1 0 
 2 2 1 2 1 2 2 2 0 1 0 0 0 1 0 0 
 2 2 1 2 1 2 2 2 0 1 0 0 1 0 0 0 
 2 2 1 2 1 2 2 2 0 1 0 1 0 0 0 0 
 2 2 1 2 1 2 2 2 0 1 1 0 0 0 0 0 
 2 2 1 2 1 2 2 2 0 2 0 0 0 0 0 0 
 2 2 1 2 1 2 2 2 1 0 0 0 0 0 0 1 
 2 2 1 2 1 2 2 2 1 0 0 0 0 0 1 0 
 2 2 1 2 1 2 2 2 1 0 0 0 0 1 0 0 
 2 2 1 2 1 2 2 2 1 0 0 0 1 0 0 0 
 2 2 1 2 1 2 2 2 1 0 0 1 0 0 0 0 
 2 2 1 2 1 2 2 2 1 0 1 0 0 0 0 0 
 2 2 1 2 1 2 2 2 1 1 0 0 0 0 0 0 
 2 2 1 2 1 2 2 2 2 0 0 0 0 0 0 0 
 2 2 1 2 2 1 2 2 0 0 0 0 0 0 0 2 
 2 2 1 2 2 1 2 2 0 0 0 0 0 0 1 1 
 2 2 1 2 2 1 2 2 0 0 0 0 0 0 2 0 
 2 2 1 2 2 1 2 2 0 0 0 0 0 1 0 1 
 2 2 1 2 2 1 2 2 0 0 0 0 0 1 1 0 
 2 2 1 2 2 1 2 2 0 0 0 0 0 2 0 0 
 2 2 1 2 2 1 2 2 0 0 0 0 1 0 0 1 
 2 2 1 2 2 1 2 2 0 0 0 0 1 0 1 0 
 2 2 1 2 2 1 2 2 0 0 0 0 1 1 0 0 
 2 2 1 2 2 1 2 2 0 0 0 0 2 0 0 0 
 2 2 1 2 2 1 2 2 0 0 0 1 0 0 0 1 
 2 2 1 2 2 1 2 2 0 0 0 1 0 0 1 0 
 2 2 1 2 2 1 2 2 0 0 0 1 0 1 0 0 
 2 2 1 2 2 1 2 2 0 0 0 1 1 0 0 0 
 2 2 1 2 2 1 2 2 0 0 0 2 0 0 0 0 
 2 2 1 2 2 1 2 2 0 0 1 0 0 0 0 1 
 2 2 1 2 2 1 2 2 0 0 1 0 0 0 1 0 
 2 2 1 2 2 1 2 2 0 0 1 0 0 1 0 0 
 2 2 1 2 2 1 2 2 0 0 1 0 1 0 0 0 
 2 2 1 2 2 1 2 2 0 0 1 1 0 0 0 0 
 2 2 1 2 2 1 2 2 0 0 2 0 0 0 0 0 
 2 2 1 2 2 1 2 2 0 1 0 0 0 0 0 1 
 2 2 1 2 2 1 2 2 0 1 0 0 0 0 1 0 
 2 2 1 2 2 1 2 2 0 1 0 0 0 1 0 0 
 2 2 1 2 2 1 2 2 0 1 0 0 1 0 0 0 
 2 2 1 2 2 1 2 2 0 1 0 1 0 0 0 0 
 2 2 1 2 2 1 2 2 0 1 1 0 0 0 0 0 
 2 2 1 2 2 1 2 2 0 2 0 0 0 0 0 0 
 2 2 1 2 2 1 2 2 1 0 0 0 0 0 0 1 
 2 2 1 2 2 1 2 2 1 0 0 0 0 0 1 0 
 2 2 1 2 2 1 2 2 1 0 0 0 0 1 0 0 
 2 2 1 2 2 1 2 2 1 0 0 0 1 0 0 0 
 2 2 1 2 2 1 2 2 1 0 0 1 0 0 0 0 
 2 2 1 2 2 1 2 2 1 0 1 0 0 0 0 0 
 2 2 1 2 2 1 2 2 1 1 0 0 0 0 0 0 
 2 2 1 2 2 1 2 2 2 0 0 0 0 0 0 0 
 2 2 1 2 2 2 1 2 0 0 0 0 0 0 0 2 
 2 2 1 2 2 2 1 2 0 0 0 0 0 0 1 1 
 2 2 1 2 2 2 1 2 0 0 0 0 0 0 2 0 
 2 2 1 2 2 2 1 2 0 0 0 0 0 1 0 1 
 2 2 1 2 2 2 1 2 0 0 0 0 0 1 1 0 
 2 2 1 2 2 2 1 2 0 0 0 0 0 2 0 0 
 2 2 1 2 2 2 1 2 0 0 0 0 1 0 0 1 
 2 2 1 2 2 2 1 2 0 0 0 0 1 0 1 0 
 2 2 1 2 2 2 1 2 0 0 0 0 1 1 0 0 
 2 2 1 2 2 2 1 2 0 0 0 0 2 0 0 0 
 2 2 1 2 2 2 1 2 0 0 0 1 0 0 0 1 
 2 2 1 2 2 2 1 2 0 0 0 1 0 0 1 0 
 2 2 1 2 2 2 1 2 0 0 0 1 0 1 0 0 
 2 2 1 2 2 2 1 2 0 0 0 1 1 0 0 0 
 2 2 1 2 2 2 1 2 0 0 0 2 0 0 0 0 
 2 2 1 2 2 2 1 2 0 0 1 0 0 0 0 1 
 2 2 1 2 2 2 1 2 0 0 1 0 0 0 1 0 
 2 2 1 2 2 2 1 2 0 0 1 0 0 1 0 0 
 2 2 1 2 2 2 1 2 0 0 1 0 1 0 0 0 
 2 2 1 2 2 2 1 2 0 0 1 1 0 0 0 0 
 2 2 1 2 2 2 1 2 0 0 2 0 0 0 0 0 
 2 2 1 2 2 2 1 2 0 1 0 0 0 0 0 1 
 2 2 1 2 2 2 1 2 0 1 0 0 0 0 1 0 
 2 2 1 2 2 2 1 2 0 1 0 0 0 1 0 0 
 2 2 1 2 2 2 1 2 0 1 0 0 1 0 0 0 
 2 2 1 2 2 2 1 2 0 1 0 1 0 0 0 0 
 2 2 1 2 2 2 1 2 0 1 1 0 0 0 0 0 
 2 2 1 2 2 2 1 2 0 2 0 0 0 0 0 0 
 2 2 1 2 2 2 1 2 1 0 0 0 0 0 0 1 
 2 2 1 2 2 2 1 2 1 0 0 0 0 0 1 0 
 2 2 1 2 2 2 1 2 1 0 0 0 0 1 0 0 
 2 2 1 2 2 2 1 2 1 0 0 0 1 0 0 0 
 2 2 1 2 2 2 1 2 1 0 0 1 0 0 0 0 
 2 2 1 2 2 2 1 2 1 0 1 0 0 0 0 0 
 2 2 1 2 2 2 1 2 1 1 0 0 0 0 0 0 
 2 2 1 2 2 2 1 2 2 0 0 0 0 0 0 0 
 2 2 1 2 2 2 2 1 0 0 0 0 0 0 0 2 
 2 2 1 2 2 2 2 1 0 0 0 0 0 0 1 1 
 2 2 1 2 2 2 2 1 0 0 0 0 0 0 2 0 
 2 2 1 2 2 2 2 1 0 0 0 0 0 1 0 1 
 2 2 1 2 2 2 2 1 0 0 0 0 0 1 1 0 
 2 2 1 2 2 2 2 1 0 0 0 0 0 2 0 0 
 2 2 1 2 2 2 2 1 0 0 0 0 1 0 0 1 
 2 2 1 2 2 2 2 1 0 0 0 0 1 0 1 0 
 2 2 1 2 2 2 2 1 0 0 0 0 1 1 0 0 
 2 2 1 2 2 2 2 1 0 0 0 0 2 0 0 0 
 2 2 1 2 2 2 2 1 0 0 0 1 0 0 0 1 
 2 2 1 2 2 2 2 1 0 0 0 1 0 0 1 0 
 2 2 1 2 2 2 2 1 0 0 0 1 0 1 0 0 
 2 2 1 2 2 2 2 1 0 0 0 1 1 0 0 0 
 2 2 1 2 2 2 2 1 0 0 0 2 0 0 0 0 
 2 2 1 2 2 2 2 1 0 0 1 0 0 0 0 1 
 2 2 1 2 2 2 2 1 0 0 1 0 0 0 1 0 
 2 2 1 2 2 2 2 1 0 0 1 0 0 1 0 0 
 2 2 1 2 2 2 2 1 0 0 1 0 1 0 0 0 
 2 2 1 2 2 2 2 1 0 0 1 1 0 0 0 0 
 2 2 1 2 2 2 2 1 0 0 2 0 0 0 0 0 
 2 2 1 2 2 2 2 1 0 1 0 0 0 0 0 1 
 2 2 1 2 2 2 2 1 0 1 0 0 0 0 1 0 
 2 2 1 2 2 2 2 1 0 1 0 0 0 1 0 0 
 2 2 1 2 2 2 2 1 0 1 0 0 1 0 0 0 
 2 2 1 2 2 2 2 1 0 1 0 1 0 0 0 0 
 2 2 1 2 2 2 2 1 0 1 1 0 0 0 0 0 
 2 2 1 2 2 2 2 1 0 2 0 0 0 0 0 0 
 2 2 1 2 2 2 2 1 1 0 0 0 0 0 0 1 
 2 2 1 2 2 2 2 1 1 0 0 0 0 0 1 0 
 2 2 1 2 2 2 2 1 1 0 0 0 0 1 0 0 
 2 2 1 2 2 2 2 1 1 0 0 0 1 0 0 0 
 2 2 1 2 2 2 2 1 1 0 0 1 0 0 0 0 
 2 2 1 2 2 2 2 1 1 0 1 0 0 0 0 0 
 2 2 1 2 2 2 2 1 1 1 0 0 0 0 0 0 
 2 2 1 2 2 2 2 1 2 0 0 0 0 0 0 0 
 2 2 1 2 2 2 2 2 0 0 0 0 0 0 0 1 
 2 2 1 2 2 2 2 2 0 0 0 0 0 0 1 0 
 2 2 1 2 2 2 2 2 0 0 0 0 0 1 0 0 
 2 2 1 2 2 2 2 2 0 0 0 0 1 0 0 0 
 2 2 1 2 2 2 2 2 0 0 0 1 0 0 0 0 
 2 2 1 2 2 2 2 2 0 0 1 0 0 0 0 0 
 2 2 1 2 2 2 2 2 0 1 0 0 0 0 0 0 
 2 2 1 2 2 2 2 2 1 0 0 0 0 0 0 0 
 2 2 2 0 2 2 2 2 0 0 0 0 0 0 0 2 
 2 2 2 0 2 2 2 2 0 0 0 0 0 0 1 1 
 2 2 2 0 2 2 2 2 0 0 0 0 0 0 2 0 
 2 2 2 0 2 2 2 2 0 0 0 0 0 1 0 1 
 2 2 2 0 2 2 2 2 0 0 0 0 0 1 1 0 
 2 2 2 0 2 2 2 2 0 0 0 0 0 2 0 0 
 2 2 2 0 2 2 2 2 0 0 0 0 1 0 0 1 
 2 2 2 0 2 2 2 2 0 0 0 0 1 0 1 0 
 2 2 2 0 2 2 2 2 0 0 0 0 1 1 0 0 
 2 2 2 0 2 2 2 2 0 0 0 0 2 0 0 0 
 2 2 2 0 2 2 2 2 0 0 0 1 0 0 0 1 
 2 2 2 0 2 2 2 2 0 0 0 1 0 0 1 0 
 2 2 2 0 2 2 2 2 0 0 0 1 0 1 0 0 
 2 2 2 0 2 2 2 2 0 0 0 1 1 0 0 0 
 2 2 2 0 2 2 2 2 0 0 0 2 0 0 0 0 
 2 2 2 0 2 2 2 2 0 0 1 0 0 0 0 1 
 2 2 2 0 2 2 2 2 0 0 1 0 0 0 1 0 
 2 2 2 0 2 2 2 2 0 0 1 0 0 1 0 0 
 2 2 2 0 2 2 2 2 0 0 1 0 1 0 0 0 
 2 2 2 0 2 2 2 2 0 0 1 1 0 0 0 0 
 2 2 2 0 2 2 2 2 0 0 2 0 0 0 0 0 
 2 2 2 0 2 2 2 2 0 1 0 0 0 0 0 1 
 2 2 2 0 2 2 2 2 0 1 0 0 0 0 1 0 
 2 2 2 0 2 2 2 2 0 1 0 0 0 1 0 0 
 2 2 2 0 2 2 2 2 0 1 0 0 1 0 0 0 
 2 2 2 0 2 2 2 2 0 1 0 1 0 0 0 0 
 2 2 2 0 2 2 2 2 0 1 1 0 0 0 0 0 
 2 2 2 0 2 2 2 2 0 2 0 0 0 0 0 0 
 2 2 2 0 2 2 2 2 1 0 0 0 0 0 0 1 
 2 2 2 0 2 2 2 2 1 0 0 0 0 0 1 0 
 2 2 2 0 2 2 2 2 1 0 0 0 0 1 0 0 
 2 2 2 0 2 2 2 2 1 0 0 0 1 0 0 0 
 2 2 2 0 2 2 2 2 1 0 0 1 0 0 0 0 
 2 2 2 0 2 2 2 2 1 0 1 0 0 0 0 0 
 2 2 2 0 2 2 2 2 1 1 0 0 0 0 0 0 
 2 2 2 0 2 2 2 2 2 0 0 0 0 0 0 0 
 2 2 2 1 1 2 2 2 0 0 0 0 0 0 0 2 
 2 2 2 1 1 2 2 2 0 0 0 0 0 0 1 1 
 2 2 2 1 1 2 2 2 0 0 0 0 0 0 2 0 
 2 2 2 1 1 2 2 2 0 0 0 0 0 1 0 1 
 2 2 2 1 1 2 2 2 0 0 0 0 0 1 1 0 
 2 2 2 1 1 2 2 2 0 0 0 0 0 2 0 0 
 2 2 2 1 1 2 2 2 0 0 0 0 1 0 0 1 
 2 2 2 1 1 2 2 2 0 0 0 0 1 0 1 0 
 2 2 2 1 1 2 2 2 0 0 0 0 1 1 0 0 
 2 2 2 1 1 2 2 2 0 0 0 0 2 0 0 0 
 2 2 2 1 1 2 2 2 0 0 0 1 0 0 0 1 
 2 2 2 1 1 2 2 2 0 0 0 1 0 0 1 0 
 2 2 2 1 1 2 2 2 0 0 0 1 0 1 0 0 
 2 2 2 1 1 2 2 2 0 0 0 1 1 0 0 0 
 2 2 2 1 1 2 2 2 0 0 0 2 0 0 0 0 
 2 2 2 1 1 2 2 2 0 0 1 0 0 0 0 1 
 2 2 2 1 1 2 2 2 0 0 1 0 0 0 1 0 
 2 2 2 1 1 2 2 2 0 0 1 0 0 1 0 0 
 2 2 2 1 1 2 2 2 0 0 1 0 1 0 0 0 
 2 2 2 1 1 2 2 2 0 0 1 1 0 0 0 0 
 2 2 2 1 1 2 2 2 0 0 2 0 0 0 0 0 
 2 2 2 1 1 2 2 2 0 1 0 0 0 0 0 1 
 2 2 2 1 1 2 2 2 0 1 0 0 0 0 1 0 
 2 2 2 1 1 2 2 2 0 1 0 0 0 1 0 0 
 2 2 2 1 1 2 2 2 0 1 0 0 1 0 0 0 
 2 2 2 1 1 2 2 2 0 1 0 1 0 0 0 0 
 2 2 2 1 1 2 2 2 0 1 1 0 0 0 0 0 
 2 2 2 1 1 2 2 2 0 2 0 0 0 0 0 0 
 2 2 2 1 1 2 2 2 1 0 0 0 0 0 0 1 
 2 2 2 1 1 2 2 2 1 0 0 0 0 0 1 0 
 2 2 2 1 1 2 2 2 1 0 0 0 0 1 0 0 
 2 2 2 1 1 2 2 2 1 0 0 0 1 0 0 0 
 2 2 2 1 1 2 2 2 1 0 0 1 0 0 0 0 
 2 2 2 1 1 2 2 2 1 0 1 0 0 0 0 0 
 2 2 2 1 1 2 2 2 1 1 0 0 0 0 0 0 
 2 2 2 1 1 2 2 2 2 0 0 0 0 0 0 0 
 2 2 2 1 2 1 2 2 0 0 0 0 0 0 0 2 
 2 2 2 1 2 1 2 2 0 0 0 0 0 0 1 1 
 2 2 2 1 2 1 2 2 0 0 0 0 0 0 2 0 
 2 2 2 1 2 1 2 2 0 0 0 0 0 1 0 1 
 2 2 2 1 2 1 2 2 0 0 0 0 0 1 1 0 
 2 2 2 1 2 1 2 2 0 0 0 0 0 2 0 0 
 2 2 2 1 2 1 2 2 0 0 0 0 1 0 0 1 
 2 2 2 1 2 1 2 2 0 0 0 0 1 0 1 0 
 2 2 2 1 2 1 2 2 0 0 0 0 1 1 0 0 
 2 2 2 1 2 1 2 2 0 0 0 0 2 0 0 0 
 2 2 2 1 2 1 2 2 0 0 0 1 0 0 0 1 
 2 2 2 1 2 1 2 2 0 0 0 1 0 0 1 0 
 2 2 2 1 2 1 2 2 0 0 0 1 0 1 0 0 
 2 2 2 1 2 1 2 2 0 0 0 1 1 0 0 0 
 2 2 2 1 2 1 2 2 0 0 0 2 0 0 0 0 
 2 2 2 1 2 1 2 2 0 0 1 0 0 0 0 1 
 2 2 2 1 2 1 2 2 0 0 1 0 0 0 1 0 
 2 2 2 1 2 1 2 2 0 0 1 0 0 1 0 0 
 2 2 2 1 2 1 2 2 0 0 1 0 1 0 0 0 
 2 2 2 1 2 1 2 2 0 0 1 1 0 0 0 0 
 2 2 2 1 2 1 2 2 0 0 2 0 0 0 0 0 
 2 2 2 1 2 1 2 2 0 1 0 0 0 0 0 1 
 2 2 2 1 2 1 2 2 0 1 0 0 0 0 1 0 
 2 2 2 1 2 1 2 2 0 1 0 0 0 1 0 0 
 2 2 2 1 2 1 2 2 0 1 0 0 1 0 0 0 
 2 2 2 1 2 1 2 2 0 1 0 1 0 0 0 0 
 2 2 2 1 2 1 2 2 0 1 1 0 0 0 0 0 
 2 2 2 1 2 1 2 2 0 2 0 0 0 0 0 0 
 2 2 2 1 2 1 2 2 1 0 0 0 0 0 0 1 
 2 2 2 1 2 1 2 2 1 0 0 0 0 0 1 0 
 2 2 2 1 2 1 2 2 1 0 0 0 0 1 0 0 
 2 2 2 1 2 1 2 2 1 0 0 0 1 0 0 0 
 2 2 2 1 2 1 2 2 1 0 0 1 0 0 0 0 
 2 2 2 1 2 1 2 2 1 0 1 0 0 0 0 0 
 2 2 2 1 2 1 2 2 1 1 0 0 0 0 0 0 
 2 2 2 1 2 1 2 2 2 0 0 0 0 0 0 0 
 2 2 2 1 2 2 1 2 0 0 0 0 0 0 0 2 
 2 2 2 1 2 2 1 2 0 0 0 0 0 0 1 1 
 2 2 2 1 2 2 1 2 0 0 0 0 0 0 2 0 
 2 2 2 1 2 2 1 2 0 0 0 0 0 1 0 1 
 2 2 2 1 2 2 1 2 0 0 0 0 0 1 1 0 
 2 2 2 1 2 2 1 2 0 0 0 0 0 2 0 0 
 2 2 2 1 2 2 1 2 0 0 0 0 1 0 0 1 
 2 2 2 1 2 2 1 2 0 0 0 0 1 0 1 0 
 2 2 2 1 2 2 1 2 0 0 0 0 1 1 0 0 
 2 2 2 1 2 2 1 2 0 0 0 0 2 0 0 0 
 2 2 2 1 2 2 1 2 0 0 0 1 0 0 0 1 
 2 2 2 1 2 2 1 2 0 0 0 1 0 0 1 0 
 2 2 2 1 2 2 1 2 0 0 0 1 0 1 0 0 
 2 2 2 1 2 2 1 2 0 0 0 1 1 0 0 0 
 2 2 2 1 2 2 1 2 0 0 0 2 0 0 0 0 
 2 2 2 1 2 2 1 2 0 0 1 0 0 0 0 1 
 2 2 2 1 2 2 1 2 0 0 1 0 0 0 1 0 
 2 2 2 1 2 2 1 2 0 0 1 0 0 1 0 0 
 2 2 2 1 2 2 1 2 0 0 1 0 1 0 0 0 
 2 2 2 1 2 2 1 2 0 0 1 1 0 0 0 0 
 2 2 2 1 2 2 1 2 0 0 2 0 0 0 0 0 
 2 2 2 1 2 2 1 2 0 1 0 0 0 0 0 1 
 2 2 2 1 2 2 1 2 0 1 0 0 0 0 1 0 
 2 2 2 1 2 2 1 2 0 1 0 0 0 1 0 0 
 2 2 2 1 2 2 1 2 0 1 0 0 1 0 0 0 
 2 2 2 1 2 2 1 2 0 1 0 1 0 0 0 0 
 2 2 2 1 2 2 1 2 0 1 1 0 0 0 0 0 
 2 2 2 1 2 2 1 2 0 2 0 0 0 0 0 0 
 2 2 2 1 2 2 1 2 1 0 0 0 0 0 0 1 
 2 2 2 1 2 2 1 2 1 0 0 0 0 0 1 0 
 2 2 2 1 2 2 1 2 1 0 0 0 0 1 0 0 
 2 2 2 1 2 2 1 2 1 0 0 0 1 0 0 0 
 2 2 2 1 2 2 1 2 1 0 0 1 0 0 0 0 
 2 2 2 1 2 2 1 2 1 0 1 0 0 0 0 0 
 2 2 2 1 2 2 1 2 1 1 0 0 0 0 0 0 
 2 2 2 1 2 2 1 2 2 0 0 0 0 0 0 0 
 2 2 2 1 2 2 2 1 0 0 0 0 0 0 0 2 
 2 2 2 1 2 2 2 1 0 0 0 0 0 0 1 1 
 2 2 2 1 2 2 2 1 0 0 0 0 0 0 2 0 
 2 2 2 1 2 2 2 1 0 0 0 0 0 1 0 1 
 2 2 2 1 2 2 2 1 0 0 0 0 0 1 1 0 
 2 2 2 1 2 2 2 1 0 0 0 0 0 2 0 0 
 2 2 2 1 2 2 2 1 0 0 0 0 1 0 0 1 
 2 2 2 1 2 2 2 1 0 0 0 0 1 0 1 0 
 2 2 2 1 2 2 2 1 0 0 0 0 1 1 0 0 
 2 2 2 1 2 2 2 1 0 0 0 0 2 0 0 0 
 2 2 2 1 2 2 2 1 0 0 0 1 0 0 0 1 
 2 2 2 1 2 2 2 1 0 0 0 1 0 0 1 0 
 2 2 2 1 2 2 2 1 0 0 0 1 0 1 0 0 
 2 2 2 1 2 2 2 1 0 0 0 1 1 0 0 0 
 2 2 2 1 2 2 2 1 0 0 0 2 0 0 0 0 
 2 2 2 1 2 2 2 1 0 0 1 0 0 0 0 1 
 2 2 2 1 2 2 2 1 0 0 1 0 0 0 1 0 
 2 2 2 1 2 2 2 1 0 0 1 0 0 1 0 0 
 2 2 2 1 2 2 2 1 0 0 1 0 1 0 0 0 
 2 2 2 1 2 2 2 1 0 0 1 1 0 0 0 0 
 2 2 2 1 2 2 2 1 0 0 2 0 0 0 0 0 
 2 2 2 1 2 2 2 1 0 1 0 0 0 0 0 1 
 2 2 2 1 2 2 2 1 0 1 0 0 0 0 1 0 
 2 2 2 1 2 2 2 1 0 1 0 0 0 1 0 0 
 2 2 2 1 2 2 2 1 0 1 0 0 1 0 0 0 
 2 2 2 1 2 2 2 1 0 1 0 1 0 0 0 0 
 2 2 2 1 2 2 2 1 0 1 1 0 0 0 0 0 
 2 2 2 1 2 2 2 1 0 2 0 0 0 0 0 0 
 2 2 2 1 2 2 2 1 1 0 0 0 0 0 0 1 
 2 2 2 1 2 2 2 1 1 0 0 0 0 0 1 0 
 2 2 2 1 2 2 2 1 1 0 0 0 0 1 0 0 
 2 2 2 1 2 2 2 1 1 0 0 0 1 0 0 0 
 2 2 2 1 2 2 2 1 1 0 0 1 0 0 0 0 
 2 2 2 1 2 2 2 1 1 0 1 0 0 0 0 0 
 2 2 2 1 2 2 2 1 1 1 0 0 0 0 0 0 
 2 2 2 1 2 2 2 1 2 0 0 0 0 0 0 0 
 2 2 2 1 2 2 2 2 0 0 0 0 0 0 0 1 
 2 2 2 1 2 2 2 2 0 0 0 0 0 0 1 0 
 2 2 2 1 2 2 2 2 0 0 0 0 0 1 0 0 
 2 2 2 1 2 2 2 2 0 0 0 0 1 0 0 0 
 2 2 2 1 2 2 2 2 0 0 0 1 0 0 0 0 
 2 2 2 1 2 2 2 2 0 0 1 0 0 0 0 0 
 2 2 2 1 2 2 2 2 0 1 0 0 0 0 0 0 
 2 2 2 1 2 2 2 2 1 0 0 0 0 0 0 0 
 2 2 2 2 0 2 2 2 0 0 0 0 0 0 0 2 
 2 2 2 2 0 2 2 2 0 0 0 0 0 0 1 1 
 2 2 2 2 0 2 2 2 0 0 0 0 0 0 2 0 
 2 2 2 2 0 2 2 2 0 0 0 0 0 1 0 1 
 2 2 2 2 0 2 2 2 0 0 0 0 0 1 1 0 
 2 2 2 2 0 2 2 2 0 0 0 0 0 2 0 0 
 2 2 2 2 0 2 2 2 0 0 0 0 1 0 0 1 
 2 2 2 2 0 2 2 2 0 0 0 0 1 0 1 0 
 2 2 2 2 0 2 2 2 0 0 0 0 1 1 0 0 
 2 2 2 2 0 2 2 2 0 0 0 0 2 0 0 0 
 2 2 2 2 0 2 2 2 0 0 0 1 0 0 0 1 
 2 2 2 2 0 2 2 2 0 0 0 1 0 0 1 0 
 2 2 2 2 0 2 2 2 0 0 0 1 0 1 0 0 
 2 2 2 2 0 2 2 2 0 0 0 1 1 0 0 0 
 2 2 2 2 0 2 2 2 0 0 0 2 0 0 0 0 
 2 2 2 2 0 2 2 2 0 0 1 0 0 0 0 1 
 2 2 2 2 0 2 2 2 0 0 1 0 0 0 1 0 
 2 2 2 2 0 2 2 2 0 0 1 0 0 1 0 0 
 2 2 2 2 0 2 2 2 0 0 1 0 1 0 0 0 
 2 2 2 2 0 2 2 2 0 0 1 1 0 0 0 0 
 2 2 2 2 0 2 2 2 0 0 2 0 0 0 0 0 
 2 2 2 2 0 2 2 2 0 1 0 0 0 0 0 1 
 2 2 2 2 0 2 2 2 0 1 0 0 0 0 1 0 
 2 2 2 2 0 2 2 2 0 1 0 0 0 1 0 0 
 2 2 2 2 0 2 2 2 0 1 0 0 1 0 0 0 
 2 2 2 2 0 2 2 2 0 1 0 1 0 0 0 0 
 2 2 2 2 0 2 2 2 0 1 1 0 0 0 0 0 
 2 2 2 2 0 2 2 2 0 2 0 0 0 0 0 0 
 2 2 2 2 0 2 2 2 1 0 0 0 0 0 0 1 
 2 2 2 2 0 2 2 2 1 0 0 0 0 0 1 0 
 2 2 2 2 0 2 2 2 1 0 0 0 0 1 0 0 
 2 2 2 2 0 2 2 2 1 0 0 0 1 0 0 0 
 2 2 2 2 0 2 2 2 1 0 0 1 0 0 0 0 
 2 2 2 2 0 2 2 2 1 0 1 0 0 0 0 0 
 2 2 2 2 0 2 2 2 1 1 0 0 0 0 0 0 
 2 2 2 2 0 2 2 2 2 0 0 0 0 0 0 0 
 2 2 2 2 1 1 2 2 0 0 0 0 0 0 0 2 
 2 2 2 2 1 1 2 2 0 0 0 0 0 0 1 1 
 2 2 2 2 1 1 2 2 0 0 0 0 0 0 2 0 
 2 2 2 2 1 1 2 2 0 0 0 0 0 1 0 1 
 2 2 2 2 1 1 2 2 0 0 0 0 0 1 1 0 
 2 2 2 2 1 1 2 2 0 0 0 0 0 2 0 0 
 2 2 2 2 1 1 2 2 0 0 0 0 1 0 0 1 
 2 2 2 2 1 1 2 2 0 0 0 0 1 0 1 0 
 2 2 2 2 1 1 2 2 0 0 0 0 1 1 0 0 
 2 2 2 2 1 1 2 2 0 0 0 0 2 0 0 0 
 2 2 2 2 1 1 2 2 0 0 0 1 0 0 0 1 
 2 2 2 2 1 1 2 2 0 0 0 1 0 0 1 0 
 2 2 2 2 1 1 2 2 0 0 0 1 0 1 0 0 
 2 2 2 2 1 1 2 2 0 0 0 1 1 0 0 0 
 2 2 2 2 1 1 2 2 0 0 0 2 0 0 0 0 
 2 2 2 2 1 1 2 2 0 0 1 0 0 0 0 1 
 2 2 2 2 1 1 2 2 0 0 1 0 0 0 1 0 
 2 2 2 2 1 1 2 2 0 0 1 0 0 1 0 0 
 2 2 2 2 1 1 2 2 0 0 1 0 1 0 0 0 
 2 2 2 2 1 1 2 2 0 0 1 1 0 0 0 0 
 2 2 2 2 1 1 2 2 0 0 2 0 0 0 0 0 
 2 2 2 2 1 1 2 2 0 1 0 0 0 0 0 1 
 2 2 2 2 1 1 2 2 0 1 0 0 0 0 1 0 
 2 2 2 2 1 1 2 2 0 1 0 0 0 1 0 0 
 2 2 2 2 1 1 2 2 0 1 0 0 1 0 0 0 
 2 2 2 2 1 1 2 2 0 1 0 1 0 0 0 0 
 2 2 2 2 1 1 2 2 0 1 1 0 0 0 0 0 
 2 2 2 2 1 1 2 2 0 2 0 0 0 0 0 0 
 2 2 2 2 1 1 2 2 1 0 0 0 0 0 0 1 
 2 2 2 2 1 1 2 2 1 0 0 0 0 0 1 0 
 2 2 2 2 1 1 2 2 1 0 0 0 0 1 0 0 
 2 2 2 2 1 1 2 2 1 0 0 0 1 0 0 0 
 2 2 2 2 1 1 2 2 1 0 0 1 0 0 0 0 
 2 2 2 2 1 1 2 2 1 0 1 0 0 0 0 0 
 2 2 2 2 1 1 2 2 1 1 0 0 0 0 0 0 
 2 2 2 2 1 1 2 2 2 0 0 0 0 0 0 0 
 2 2 2 2 1 2 1 2 0 0 0 0 0 0 0 2 
 2 2 2 2 1 2 1 2 0 0 0 0 0 0 1 1 
 2 2 2 2 1 2 1 2 0 0 0 0 0 0 2 0 
 2 2 2 2 1 2 1 2 0 0 0 0 0 1 0 1 
 2 2 2 2 1 2 1 2 0 0 0 0 0 1 1 0 
 2 2 2 2 1 2 1 2 0 0 0 0 0 2 0 0 
 2 2 2 2 1 2 1 2 0 0 0 0 1 0 0 1 
 2 2 2 2 1 2 1 2 0 0 0 0 1 0 1 0 
 2 2 2 2 1 2 1 2 0 0 0 0 1 1 0 0 
 2 2 2 2 1 2 1 2 0 0 0 0 2 0 0 0 
 2 2 2 2 1 2 1 2 0 0 0 1 0 0 0 1 
 2 2 2 2 1 2 1 2 0 0 0 1 0 0 1 0 
 2 2 2 2 1 2 1 2 0 0 0 1 0 1 0 0 
 2 2 2 2 1 2 1 2 0 0 0 1 1 0 0 0 
 2 2 2 2 1 2 1 2 0 0 0 2 0 0 0 0 
 2 2 2 2 1 2 1 2 0 0 1 0 0 0 0 1 
 2 2 2 2 1 2 1 2 0 0 1 0 0 0 1 0 
 2 2 2 2 1 2 1 2 0 0 1 0 0 1 0 0 
 2 2 2 2 1 2 1 2 0 0 1 0 1 0 0 0 
 2 2 2 2 1 2 1 2 0 0 1 1 0 0 0 0 
 2 2 2 2 1 2 1 2 0 0 2 0 0 0 0 0 
 2 2 2 2 1 2 1 2 0 1 0 0 0 0 0 1 
 2 2 2 2 1 2 1 2 0 1 0 0 0 0 1 0 
 2 2 2 2 1 2 1 2 0 1 0 0 0 1 0 0 
 2 2 2 2 1 2 1 2 0 1 0 0 1 0 0 0 
 2 2 2 2 1 2 1 2 0 1 0 1 0 0 0 0 
 2 2 2 2 1 2 1 2 0 1 1 0 0 0 0 0 
 2 2 2 2 1 2 1 2 0 2 0 0 0 0 0 0 
 2 2 2 2 1 2 1 2 1 0 0 0 0 0 0 1 
 2 2 2 2 1 2 1 2 1 0 0 0 0 0 1 0 
 2 2 2 2 1 2 1 2 1 0 0 0 0 1 0 0 
 2 2 2 2 1 2 1 2 1 0 0 0 1 0 0 0 
 2 2 2 2 1 2 1 2 1 0 0 1 0 0 0 0 
 2 2 2 2 1 2 1 2 1 0 1 0 0 0 0 0 
 2 2 2 2 1 2 1 2 1 1 0 0 0 0 0 0 
 2 2 2 2 1 2 1 2 2 0 0 0 0 0 0 0 
 2 2 2 2 1 2 2 1 0 0 0 0 0 0 0 2 
 2 2 2 2 1 2 2 1 0 0 0 0 0 0 1 1 
 2 2 2 2 1 2 2 1 0 0 0 0 0 0 2 0 
 2 2 2 2 1 2 2 1 0 0 0 0 0 1 0 1 
 2 2 2 2 1 2 2 1 0 0 0 0 0 1 1 0 
 2 2 2 2 1 2 2 1 0 0 0 0 0 2 0 0 
 2 2 2 2 1 2 2 1 0 0 0 0 1 0 0 1 
 2 2 2 2 1 2 2 1 0 0 0 0 1 0 1 0 
 2 2 2 2 1 2 2 1 0 0 0 0 1 1 0 0 
 2 2 2 2 1 2 2 1 0 0 0 0 2 0 0 0 
 2 2 2 2 1 2 2 1 0 0 0 1 0 0 0 1 
 2 2 2 2 1 2 2 1 0 0 0 1 0 0 1 0 
 2 2 2 2 1 2 2 1 0 0 0 1 0 1 0 0 
 2 2 2 2 1 2 2 1 0 0 0 1 1 0 0 0 
 2 2 2 2 1 2 2 1 0 0 0 2 0 0 0 0 
 2 2 2 2 1 2 2 1 0 0 1 0 0 0 0 1 
 2 2 2 2 1 2 2 1 0 0 1 0 0 0 1 0 
 2 2 2 2 1 2 2 1 0 0 1 0 0 1 0 0 
 2 2 2 2 1 2 2 1 0 0 1 0 1 0 0 0 
 2 2 2 2 1 2 2 1 0 0 1 1 0 0 0 0 
 2 2 2 2 1 2 2 1 0 0 2 0 0 0 0 0 
 2 2 2 2 1 2 2 1 0 1 0 0 0 0 0 1 
 2 2 2 2 1 2 2 1 0 1 0 0 0 0 1 0 
 2 2 2 2 1 2 2 1 0 1 0 0 0 1 0 0 
 2 2 2 2 1 2 2 1 0 1 0 0 1 0 0 0 
 2 2 2 2 1 2 2 1 0 1 0 1 0 0 0 0 
 2 2 2 2 1 2 2 1 0 1 1 0 0 0 0 0 
 2 2 2 2 1 2 2 1 0 2 0 0 0 0 0 0 
 2 2 2 2 1 2 2 1 1 0 0 0 0 0 0 1 
 2 2 2 2 1 2 2 1 1 0 0 0 0 0 1 0 
 2 2 2 2 1 2 2 1 1 0 0 0 0 1 0 0 
 2 2 2 2 1 2 2 1 1 0 0 0 1 0 0 0 
 2 2 2 2 1 2 2 1 1 0 0 1 0 0 0 0 
 2 2 2 2 1 2 2 1 1 0 1 0 0 0 0 0 
 2 2 2 2 1 2 2 1 1 1 0 0 0 0 0 0 
 2 2 2 2 1 2 2 1 2 0 0 0 0 0 0 0 
 2 2 2 2 1 2 2 2 0 0 0 0 0 0 0 1 
 2 2 2 2 1 2 2 2 0 0 0 0 0 0 1 0 
 2 2 2 2 1 2 2 2 0 0 0 0 0 1 0 0 
 2 2 2 2 1 2 2 2 0 0 0 0 1 0 0 0 
 2 2 2 2 1 2 2 2 0 0 0 1 0 0 0 0 
 2 2 2 2 1 2 2 2 0 0 1 0 0 0 0 0 
 2 2 2 2 1 2 2 2 0 1 0 0 0 0 0 0 
 2 2 2 2 1 2 2 2 1 0 0 0 0 0 0 0 
 2 2 2 2 2 0 2 2 0 0 0 0 0 0 0 2 
 2 2 2 2 2 0 2 2 0 0 0 0 0 0 1 1 
 2 2 2 2 2 0 2 2 0 0 0 0 0 0 2 0 
 2 2 2 2 2 0 2 2 0 0 0 0 0 1 0 1 
 2 2 2 2 2 0 2 2 0 0 0 0 0 1 1 0 
 2 2 2 2 2 0 2 2 0 0 0 0 0 2 0 0 
 2 2 2 2 2 0 2 2 0 0 0 0 1 0 0 1 
 2 2 2 2 2 0 2 2 0 0 0 0 1 0 1 0 
 2 2 2 2 2 0 2 2 0 0 0 0 1 1 0 0 
 2 2 2 2 2 0 2 2 0 0 0 0 2 0 0 0 
 2 2 2 2 2 0 2 2 0 0 0 1 0 0 0 1 
 2 2 2 2 2 0 2 2 0 0 0 1 0 0 1 0 
 2 2 2 2 2 0 2 2 0 0 0 1 0 1 0 0 
 2 2 2 2 2 0 2 2 0 0 0 1 1 0 0 0 
 2 2 2 2 2 0 2 2 0 0 0 2 0 0 0 0 
 2 2 2 2 2 0 2 2 0 0 1 0 0 0 0 1 
 2 2 2 2 2 0 2 2 0 0 1 0 0 0 1 0 
 2 2 2 2 2 0 2 2 0 0 1 0 0 1 0 0 
 2 2 2 2 2 0 2 2 0 0 1 0 1 0 0 0 
 2 2 2 2 2 0 2 2 0 0 1 1 0 0 0 0 
 2 2 2 2 2 0 2 2 0 0 2 0 0 0 0 0 
 2 2 2 2 2 0 2 2 0 1 0 0 0 0 0 1 
 2 2 2 2 2 0 2 2 0 1 0 0 0 0 1 0 
 2 2 2 2 2 0 2 2 0 1 0 0 0 1 0 0 
 2 2 2 2 2 0 2 2 0 1 0 0 1 0 0 0 
 2 2 2 2 2 0 2 2 0 1 0 1 0 0 0 0 
 2 2 2 2 2 0 2 2 0 1 1 0 0 0 0 0 
 2 2 2 2 2 0 2 2 0 2 0 0 0 0 0 0 
 2 2 2 2 2 0 2 2 1 0 0 0 0 0 0 1 
 2 2 2 2 2 0 2 2 1 0 0 0 0 0 1 0 
 2 2 2 2 2 0 2 2 1 0 0 0 0 1 0 0 
 2 2 2 2 2 0 2 2 1 0 0 0 1 0 0 0 
 2 2 2 2 2 0 2 2 1 0 0 1 0 0 0 0 
 2 2 2 2 2 0 2 2 1 0 1 0 0 0 0 0 
 2 2 2 2 2 0 2 2 1 1 0 0 0 0 0 0 
 2 2 2 2 2 0 2 2 2 0 0 0 0 0 0 0 
 2 2 2 2 2 1 1 2 0 0 0 0 0 0 0 2 
 2 2 2 2 2 1 1 2 0 0 0 0 0 0 1 1 
 2 2 2 2 2 1 1 2 0 0 0 0 0 0 2 0 
 2 2 2 2 2 1 1 2 0 0 0 0 0 1 0 1 
 2 2 2 2 2 1 1 2 0 0 0 0 0 1 1 0 
 2 2 2 2 2 1 1 2 0 0 0 0 0 2 0 0 
 2 2 2 2 2 1 1 2 0 0 0 0 1 0 0 1 
 2 2 2 2 2 1 1 2 0 0 0 0 1 0 1 0 
 2 2 2 2 2 1 1 2 0 0 0 0 1 1 0 0 
 2 2 2 2 2 1 1 2 0 0 0 0 2 0 0 0 
 2 2 2 2 2 1 1 2 0 0 0 1 0 0 0 1 
 2 2 2 2 2 1 1 2 0 0 0 1 0 0 1 0 
 2 2 2 2 2 1 1 2 0 0 0 1 0 1 0 0 
 2 2 2 2 2 1 1 2 0 0 0 1 1 0 0 0 
 2 2 2 2 2 1 1 2 0 0 0 2 0 0 0 0 
 2 2 2 2 2 1 1 2 0 0 1 0 0 0 0 1 
 2 2 2 2 2 1 1 2 0 0 1 0 0 0 1 0 
 2 2 2 2 2 1 1 2 0 0 1 0 0 1 0 0 
 2 2 2 2 2 1 1 2 0 0 1 0 1 0 0 0 
 2 2 2 2 2 1 1 2 0 0 1 1 0 0 0 0 
 2 2 2 2 2 1 1 2 0 0 2 0 0 0 0 0 
 2 2 2 2 2 1 1 2 0 1 0 0 0 0 0 1 
 2 2 2 2 2 1 1 2 0 1 0 0 0 0 1 0 
 2 2 2 2 2 1 1 2 0 1 0 0 0 1 0 0 
 2 2 2 2 2 1 1 2 0 1 0 0 1 0 0 0 
 2 2 2 2 2 1 1 2 0 1 0 1 0 0 0 0 
 2 2 2 2 2 1 1 2 0 1 1 0 0 0 0 0 
 2 2 2 2 2 1 1 2 0 2 0 0 0 0 0 0 
 2 2 2 2 2 1 1 2 1 0 0 0 0 0 0 1 
 2 2 2 2 2 1 1 2 1 0 0 0 0 0 1 0 
 2 2 2 2 2 1 1 2 1 0 0 0 0 1 0 0 
 2 2 2 2 2 1 1 2 1 0 0 0 1 0 0 0 
 2 2 2 2 2 1 1 2 1 0 0 1 0 0 0 0 
 2 2 2 2 2 1 1 2 1 0 1 0 0 0 0 0 
 2 2 2 2 2 1 1 2 1 1 0 0 0 0 0 0 
 2 2 2 2 2 1 1 2 2 0 0 0 0 0 0 0 
 2 2 2 2 2 1 2 1 0 0 0 0 0 0 0 2 
 2 2 2 2 2 1 2 1 0 0 0 0 0 0 1 1 
 2 2 2 2 2 1 2 1 0 0 0 0 0 0 2 0 
 2 2 2 2 2 1 2 1 0 0 0 0 0 1 0 1 
 2 2 2 2 2 1 2 1 0 0 0 0 0 1 1 0 
 2 2 2 2 2 1 2 1 0 0 0 0 0 2 0 0 
 2 2 2 2 2 1 2 1 0 0 0 0 1 0 0 1 
 2 2 2 2 2 1 2 1 0 0 0 0 1 0 1 0 
 2 2 2 2 2 1 2 1 0 0 0 0 1 1 0 0 
 2 2 2 2 2 1 2 1 0 0 0 0 2 0 0 0 
 2 2 2 2 2 1 2 1 0 0 0 1 0 0 0 1 
 2 2 2 2 2 1 2 1 0 0 0 1 0 0 1 0 
 2 2 2 2 2 1 2 1 0 0 0 1 0 1 0 0 
 2 2 2 2 2 1 2 1 0 0 0 1 1 0 0 0 
 2 2 2 2 2 1 2 1 0 0 0 2 0 0 0 0 
 2 2 2 2 2 1 2 1 0 0 1 0 0 0 0 1 
 2 2 2 2 2 1 2 1 0 0 1 0 0 0 1 0 
 2 2 2 2 2 1 2 1 0 0 1 0 0 1 0 0 
 2 2 2 2 2 1 2 1 0 0 1 0 1 0 0 0 
 2 2 2 2 2 1 2 1 0 0 1 1 0 0 0 0 
 2 2 2 2 2 1 2 1 0 0 2 0 0 0 0 0 
 2 2 2 2 2 1 2 1 0 1 0 0 0 0 0 1 
 2 2 2 2 2 1 2 1 0 1 0 0 0 0 1 0 
 2 2 2 2 2 1 2 1 0 1 0 0 0 1 0 0 
 2 2 2 2 2 1 2 1 0 1 0 0 1 0 0 0 
 2 2 2 2 2 1 2 1 0 1 0 1 0 0 0 0 
 2 2 2 2 2 1 2 1 0 1 1 0 0 0 0 0 
 2 2 2 2 2 1 2 1 0 2 0 0 0 0 0 0 
 2 2 2 2 2 1 2 1 1 0 0 0 0 0 0 1 
 2 2 2 2 2 1 2 1 1 0 0 0 0 0 1 0 
 2 2 2 2 2 1 2 1 1 0 0 0 0 1 0 0 
 2 2 2 2 2 1 2 1 1 0 0 0 1 0 0 0 
 2 2 2 2 2 1 2 1 1 0 0 1 0 0 0 0 
 2 2 2 2 2 1 2 1 1 0 1 0 0 0 0 0 
 2 2 2 2 2 1 2 1 1 1 0 0 0 0 0 0 
 2 2 2 2 2 1 2 1 2 0 0 0 0 0 0 0 
 2 2 2 2 2 1 2 2 0 0 0 0 0 0 0 1 
 2 2 2 2 2 1 2 2 0 0 0 0 0 0 1 0 
 2 2 2 2 2 1 2 2 0 0 0 0 0 1 0 0 
 2 2 2 2 2 1 2 2 0 0 0 0 1 0 0 0 
 2 2 2 2 2 1 2 2 0 0 0 1 0 0 0 0 
 2 2 2 2 2 1 2 2 0 0 1 0 0 0 0 0 
 2 2 2 2 2 1 2 2 0 1 0 0 0 0 0 0 
 2 2 2 2 2 1 2 2 1 0 0 0 0 0 0 0 
 2 2 2 2 2 2 0 2 0 0 0 0 0 0 0 2 
 2 2 2 2 2 2 0 2 0 0 0 0 0 0 1 1 
 2 2 2 2 2 2 0 2 0 0 0 0 0 0 2 0 
 2 2 2 2 2 2 0 2 0 0 0 0 0 1 0 1 
 2 2 2 2 2 2 0 2 0 0 0 0 0 1 1 0 
 2 2 2 2 2 2 0 2 0 0 0 0 0 2 0 0 
 2 2 2 2 2 2 0 2 0 0 0 0 1 0 0 1 
 2 2 2 2 2 2 0 2 0 0 0 0 1 0 1 0 
 2 2 2 2 2 2 0 2 0 0 0 0 1 1 0 0 
 2 2 2 2 2 2 0 2 0 0 0 0 2 0 0 0 
 2 2 2 2 2 2 0 2 0 0 0 1 0 0 0 1 
 2 2 2 2 2 2 0 2 0 0 0 1 0 0 1 0 
 2 2 2 2 2 2 0 2 0 0 0 1 0 1 0 0 
 2 2 2 2 2 2 0 2 0 0 0 1 1 0 0 0 
 2 2 2 2 2 2 0 2 0 0 0 2 0 0 0 0 
 2 2 2 2 2 2 0 2 0 0 1 0 0 0 0 1 
 2 2 2 2 2 2 0 2 0 0 1 0 0 0 1 0 
 2 2 2 2 2 2 0 2 0 0 1 0 0 1 0 0 
 2 2 2 2 2 2 0 2 0 0 1 0 1 0 0 0 
 2 2 2 2 2 2 0 2 0 0 1 1 0 0 0 0 
 2 2 2 2 2 2 0 2 0 0 2 0 0 0 0 0 
 2 2 2 2 2 2 0 2 0 1 0 0 0 0 0 1 
 2 2 2 2 2 2 0 2 0 1 0 0 0 0 1 0 
 2 2 2 2 2 2 0 2 0 1 0 0 0 1 0 0 
 2 2 2 2 2 2 0 2 0 1 0 0 1 0 0 0 
 2 2 2 2 2 2 0 2 0 1 0 1 0 0 0 0 
 2 2 2 2 2 2 0 2 0 1 1 0 0 0 0 0 
 2 2 2 2 2 2 0 2 0 2 0 0 0 0 0 0 
 2 2 2 2 2 2 0 2 1 0 0 0 0 0 0 1 
 2 2 2 2 2 2 0 2 1 0 0 0 0 0 1 0 
 2 2 2 2 2 2 0 2 1 0 0 0 0 1 0 0 
 2 2 2 2 2 2 0 2 1 0 0 0 1 0 0 0 
 2 2 2 2 2 2 0 2 1 0 0 1 0 0 0 0 
 2 2 2 2 2 2 0 2 1 0 1 0 0 0 0 0 
 2 2 2 2 2 2 0 2 1 1 0 0 0 0 0 0 
 2 2 2 2 2 2 0 2 2 0 0 0 0 0 0 0 
 2 2 2 2 2 2 1 1 0 0 0 0 0 0 0 2 
 2 2 2 2 2 2 1 1 0 0 0 0 0 0 1 1 
 2 2 2 2 2 2 1 1 0 0 0 0 0 0 2 0 
 2 2 2 2 2 2 1 1 0 0 0 0 0 1 0 1 
 2 2 2 2 2 2 1 1 0 0 0 0 0 1 1 0 
 2 2 2 2 2 2 1 1 0 0 0 0 0 2 0 0 
 2 2 2 2 2 2 1 1 0 0 0 0 1 0 0 1 
 2 2 2 2 2 2 1 1 0 0 0 0 1 0 1 0 
 2 2 2 2 2 2 1 1 0 0 0 0 1 1 0 0 
 2 2 2 2 2 2 1 1 0 0 0 0 2 0 0 0 
 2 2 2 2 2 2 1 1 0 0 0 1 0 0 0 1 
 2 2 2 2 2 2 1 1 0 0 0 1 0 0 1 0 
 2 2 2 2 2 2 1 1 0 0 0 1 0 1 0 0 
 2 2 2 2 2 2 1 1 0 0 0 1 1 0 0 0 
 2 2 2 2 2 2 1 1 0 0 0 2 0 0 0 0 
 2 2 2 2 2 2 1 1 0 0 1 0 0 0 0 1 
 2 2 2 2 2 2 1 1 0 0 1 0 0 0 1 0 
 2 2 2 2 2 2 1 1 0 0 1 0 0 1 0 0 
 2 2 2 2 2 2 1 1 0 0 1 0 1 0 0 0 
 2 2 2 2 2 2 1 1 0 0 1 1 0 0 0 0 
 2 2 2 2 2 2 1 1 0 0 2 0 0 0 0 0 
 2 2 2 2 2 2 1 1 0 1 0 0 0 0 0 1 
 2 2 2 2 2 2 1 1 0 1 0 0 0 0 1 0 
 2 2 2 2 2 2 1 1 0 1 0 0 0 1 0 0 
 2 2 2 2 2 2 1 1 0 1 0 0 1 0 0 0 
 2 2 2 2 2 2 1 1 0 1 0 1 0 0 0 0 
 2 2 2 2 2 2 1 1 0 1 1 0 0 0 0 0 
 2 2 2 2 2 2 1 1 0 2 0 0 0 0 0 0 
 2 2 2 2 2 2 1 1 1 0 0 0 0 0 0 1 
 2 2 2 2 2 2 1 1 1 0 0 0 0 0 1 0 
 2 2 2 2 2 2 1 1 1 0 0 0 0 1 0 0 
 2 2 2 2 2 2 1 1 1 0 0 0 1 0 0 0 
 2 2 2 2 2 2 1 1 1 0 0 1 0 0 0 0 
 2 2 2 2 2 2 1 1 1 0 1 0 0 0 0 0 
 2 2 2 2 2 2 1 1 1 1 0 0 0 0 0 0 
 2 2 2 2 2 2 1 1 2 0 0 0 0 0 0 0 
 2 2 2 2 2 2 1 2 0 0 0 0 0 0 0 1 
 2 2 2 2 2 2 1 2 0 0 0 0 0 0 1 0 
 2 2 2 2 2 2 1 2 0 0 0 0 0 1 0 0 
 2 2 2 2 2 2 1 2 0 0 0 0 1 0 0 0 
 2 2 2 2 2 2 1 2 0 0 0 1 0 0 0 0 
 2 2 2 2 2 2 1 2 0 0 1 0 0 0 0 0 
 2 2 2 2 2 2 1 2 0 1 0 0 0 0 0 0 
 2 2 2 2 2 2 1 2 1 0 0 0 0 0 0 0 
 2 2 2 2 2 2 2 0 0 0 0 0 0 0 0 2 
 2 2 2 2 2 2 2 0 0 0 0 0 0 0 1 1 
 2 2 2 2 2 2 2 0 0 0 0 0 0 0 2 0 
 2 2 2 2 2 2 2 0 0 0 0 0 0 1 0 1 
 2 2 2 2 2 2 2 0 0 0 0 0 0 1 1 0 
 2 2 2 2 2 2 2 0 0 0 0 0 0 2 0 0 
 2 2 2 2 2 2 2 0 0 0 0 0 1 0 0 1 
 2 2 2 2 2 2 2 0 0 0 0 0 1 0 1 0 
 2 2 2 2 2 2 2 0 0 0 0 0 1 1 0 0 
 2 2 2 2 2 2 2 0 0 0 0 0 2 0 0 0 
 2 2 2 2 2 2 2 0 0 0 0 1 0 0 0 1 
 2 2 2 2 2 2 2 0 0 0 0 1 0 0 1 0 
 2 2 2 2 2 2 2 0 0 0 0 1 0 1 0 0 
 2 2 2 2 2 2 2 0 0 0 0 1 1 0 0 0 
 2 2 2 2 2 2 2 0 0 0 0 2 0 0 0 0 
 2 2 2 2 2 2 2 0 0 0 1 0 0 0 0 1 
 2 2 2 2 2 2 2 0 0 0 1 0 0 0 1 0 
 2 2 2 2 2 2 2 0 0 0 1 0 0 1 0 0 
 2 2 2 2 2 2 2 0 0 0 1 0 1 0 0 0 
 2 2 2 2 2 2 2 0 0 0 1 1 0 0 0 0 
 2 2 2 2 2 2 2 0 0 0 2 0 0 0 0 0 
 2 2 2 2 2 2 2 0 0 1 0 0 0 0 0 1 
 2 2 2 2 2 2 2 0 0 1 0 0 0 0 1 0 
 2 2 2 2 2 2 2 0 0 1 0 0 0 1 0 0 
 2 2 2 2 2 2 2 0 0 1 0 0 1 0 0 0 
 2 2 2 2 2 2 2 0 0 1 0 1 0 0 0 0 
 2 2 2 2 2 2 2 0 0 1 1 0 0 0 0 0 
 2 2 2 2 2 2 2 0 0 2 0 0 0 0 0 0 
 2 2 2 2 2 2 2 0 1 0 0 0 0 0 0 1 
 2 2 2 2 2 2 2 0 1 0 0 0 0 0 1 0 
 2 2 2 2 2 2 2 0 1 0 0 0 0 1 0 0 
 2 2 2 2 2 2 2 0 1 0 0 0 1 0 0 0 
 2 2 2 2 2 2 2 0 1 0 0 1 0 0 0 0 
 2 2 2 2 2 2 2 0 1 0 1 0 0 0 0 0 
 2 2 2 2 2 2 2 0 1 1 0 0 0 0 0 0 
 2 2 2 2 2 2 2 0 2 0 0 0 0 0 0 0 
 2 2 2 2 2 2 2 1 0 0 0 0 0 0 0 1 
 2 2 2 2 2 2 2 1 0 0 0 0 0 0 1 0 
 2 2 2 2 2 2 2 1 0 0 0 0 0 1 0 0 
 2 2 2 2 2 2 2 1 0 0 0 0 1 0 0 0 
 2 2 2 2 2 2 2 1 0 0 0 1 0 0 0 0 
 2 2 2 2 2 2 2 1 0 0 1 0 0 0 0 0 
 2 2 2 2 2 2 2 1 0 1 0 0 0 0 0 0 
 2 2 2 2 2 2 2 1 1 0 0 0 0 0 0 0 
 $END

--- CLOSED SHELL ORBITALS --- GENERATED AT Mon Dec  7 10:34:00 2020
 pyrene                                                                         
E(RHF)=     -611.8109062188, E(NUC)=  971.2488131210,   12 ITERS
 $VEC   
 1  1 6.04777267E-03-7.28705965E-05 2.96143264E-04-8.46189898E-06-1.46497724E-05
 1  2 1.66806720E-09-1.25825799E-04-2.36076416E-04-3.98835399E-08 1.08478583E-05
 1  3 4.09177136E-05-5.17655719E-05 2.82607925E-05 3.56801833E-09 9.75767895E-09
 1  4 3.66199940E-02-1.20274262E-04 1.55318288E-03-2.44781458E-05-5.61325676E-05
 1  5-4.94272919E-09 6.27344713E-04 8.68226894E-04 1.25421694E-07 1.00104812E-05
 1  6-8.49578898E-05 7.49474086E-05-1.73955233E-05-7.97763644E-09-1.41855261E-08
 1  7 4.58577631E-01 1.94425154E-03-4.02213595E-03 3.31467952E-05 1.04103152E-05
 1  8 8.73384335E-09-4.49876668E-04 1.24540502E-03 9.06186459E-08 9.83284119E-05
 1  9 8.54366441E-05-1.83765056E-04 4.34811384E-05 1.82403227E-08 3.87969261E-08
 1 10 2.53717654E-01 9.31734199E-04-1.58077899E-03 1.42775188E-05 2.22682541E-05
 1 11 7.01605073E-09-1.57075440E-05 3.32255148E-04 2.75715486E-08-1.45747121E-04
 1 12-7.28913166E-05 2.18638438E-04 7.13991902E-05-1.30895630E-08-2.74303739E-08
 1 13 4.68228046E-01 1.99899379E-03-4.32833066E-03-8.63405354E-06 3.51871390E-05
 1 14 2.90773191E-09 1.14708410E-03 1.58700535E-04 6.35229640E-08 5.30486260E-05
 1 15 1.31346898E-04-1.84395524E-04 1.42360620E-05 1.27988828E-08 4.34420259E-08
 1 16 3.74204157E-02-1.17015025E-04 1.51071066E-03-3.60490125E-05-5.01267462E-05
 1 17-5.77113359E-09 4.36469938E-04 9.50707405E-04 1.21870376E-07-4.81473682E-05
 1 18-2.95424509E-05 7.76898191E-05-5.69434243E-05-7.01645240E-09-1.27707065E-08
 1 19 5.01596495E-02-2.63871955E-05 1.04901400E-03 3.71032011E-05-2.46464275E-05
 1 20 2.82174057E-09-5.54030146E-04-2.59906539E-04-4.54037384E-08-1.20293769E-04
 1 21 4.99385338E-05 7.03552348E-05 4.12678945E-05-8.75416227E-09 2.43727466E-09
 1 22 2.53705598E-01 9.31662414E-04-1.58026118E-03-1.42697048E-05-2.22671654E-05
 1 23-6.30848060E-09 1.48727567E-05-3.32962639E-04-3.29390628E-08-1.45740063E-04
 1 24-7.28749120E-05 2.18614975E-04 7.14082308E-05-1.44018187E-08-2.62061470E-08
 1 25 4.68146461E-01 1.99858849E-03-4.32708275E-03 8.63772547E-06-3.51813048E-05
 1 26-5.19175363E-09-1.14747867E-03-1.58340123E-04-4.95676364E-08 5.30566415E-05
 1 27 1.31317676E-04-1.84374318E-04 1.42338939E-05 1.21079719E-08 4.19979622E-08
 1 28 5.09722257E-02-2.69600855E-05 1.16146875E-03 3.98577632E-05-1.92175841E-05
 1 29-1.80974033E-11-1.32713623E-04 5.91935545E-04 4.28456276E-08-2.63569598E-05
 1 30-4.58210576E-05 7.21780174E-05 1.07172662E-04 3.91186989E-09-4.01539132E-09
 1 31 3.74132203E-02-1.17014666E-04 1.51034277E-03 3.60472485E-05 5.01232481E-05
 1 32 5.48168582E-09-4.36231443E-04-9.50646350E-04-1.18961082E-07-4.81361351E-05
 1 33-2.95342456E-05 7.76703806E-05-5.69361108E-05-5.16396917E-09-1.11126727E-08
 1 34-8.57864417E-06 1.81570659E-04-4.18164280E-05 1.72534713E-05-8.02556180E-10
 1 35 6.04722271E-03-7.28797402E-05 2.96388221E-04 8.46168476E-06 1.46487948E-05
 1 36-2.13318328E-09 1.25732812E-04 2.35963832E-04 4.01218990E-08 1.08551105E-05
 1 37 4.09128971E-05-5.17680076E-05 2.82608596E-05 3.45982002E-09 8.84575611E-09
 1 38 3.66213951E-02-1.20261159E-04 1.55274076E-03 2.44813287E-05 5.61377563E-05
 1 39 4.78835504E-09-6.27376135E-04-8.68075714E-04-1.20436801E-07 1.00051659E-05
 1 40-8.49629017E-05 7.49577358E-05-1.73942289E-05-7.40184717E-09-1.25629283E-08
 1 41 4.58595261E-01 1.94433087E-03-4.02222680E-03-3.31485405E-05-1.04123963E-05
 1 42-7.97786452E-09 4.50291631E-04-1.24506285E-03-8.05503759E-08 9.83361298E-05
 1 43 8.54338329E-05-1.83769963E-04 4.34906890E-05 1.66320744E-08 3.73875775E-08
 1 44 5.01622936E-02-2.63937524E-05 1.04934456E-03-3.71006321E-05 2.46492209E-05
 1 45-2.68681886E-09 5.54141010E-04 2.59785515E-04 4.16965162E-08-1.20299462E-04
 1 46 4.99463784E-05 7.03530831E-05 4.12700008E-05-9.67589510E-09 2.41353174E-09
 1 47 5.09801559E-02-2.69353916E-05 1.16119872E-03-3.98639902E-05 1.92207815E-05
 1 48-3.97681926E-10 1.32673525E-04-5.91901638E-04-4.62350010E-08-2.63660093E-05
 1 49-4.58375035E-05 7.22035128E-05 1.07189179E-04 3.08487171E-09-4.04791888E-09
 1 50-5.11778633E-05 1.07434914E-04 3.36230624E-05 2.55806729E-05-1.22592186E-10
 1 51-5.36168364E-05 8.90465386E-05-4.18676152E-06-4.27227212E-05-4.18674099E-09
 1 52-5.36170723E-05 8.90021253E-05 4.18441778E-06 4.27243167E-05 4.80420650E-09
 1 53-7.92701772E-05-2.61238674E-06 9.45975529E-07 2.18295025E-06 1.21954841E-10
 1 54-1.13538061E-05 1.77166916E-04-3.60535592E-05 2.67048541E-05 1.92832061E-09
 1 55-8.56503275E-06 1.81642336E-04 4.18202570E-05-1.72556386E-05 1.06409572E-09
 1 56-5.11874028E-05 1.07426217E-04-3.36158000E-05-2.55767715E-05 8.28415130E-11
 1 57-7.92648011E-05-2.58410817E-06-9.45426126E-07-2.17977602E-06-2.92934393E-10
 1 58-1.13460148E-05 1.77141257E-04 3.60559759E-05-2.67102435E-05-1.47344585E-09
 2  1 6.62907231E-03 1.37497282E-04-3.88047913E-03-6.69494470E-06-1.17635651E-05
 2  2 1.76976169E-09-1.11660077E-03-1.95633908E-03-2.35364849E-07-4.08600158E-05
 2  3 5.90113351E-06 3.49588823E-05 4.40004208E-05-7.17068780E-10-1.59737876E-09
 2  4 3.83266582E-02-1.39491714E-04 6.46965432E-03 5.55231115E-06 1.39338791E-05
 2  5 6.84200836E-09-8.14038947E-04 3.07200802E-03 2.52527917E-07 8.67918725E-06
 2  6-7.52931937E-05 6.66140064E-05-2.62048435E-05-9.63061892E-09-1.50931519E-08
 2  7 4.74412854E-01 2.41199713E-03-8.76112313E-03-1.09186887E-05 2.33880054E-05
 2  8-3.34648742E-09 7.56514156E-03 1.51946365E-03 5.11017031E-07 5.52217513E-05
 2  9 6.46995827E-05-1.19921334E-04 9.54231008E-05 1.40954318E-08 2.74748731E-08
 2 10 1.78510571E-01 1.08783651E-03-8.13112152E-03 4.22016714E-05 7.19221183E-05
 2 11 6.19911811E-09-8.17142826E-03-1.42509049E-02-1.71921910E-06-1.17791838E-04
 2 12-2.41767871E-04 3.59559709E-04-1.20117121E-04-3.83081661E-08-6.79810287E-08
 2 13 4.88793319E-01 2.48177858E-03-8.95243286E-03 2.63368724E-05 3.72537656E-06
 2 14-9.97068701E-09-2.62855646E-03 7.25228014E-03 6.22965837E-07-1.16677324E-05
 2 15 1.35310197E-04-1.23642465E-04 5.03591961E-05 3.80337607E-09 3.32197032E-08
 2 16 3.95276726E-02-1.37004361E-04 6.45598898E-03 8.61521348E-06 1.06610184E-05
 2 17 5.66961288E-09 3.06871857E-03 8.69150186E-04 2.02957594E-07-3.55163478E-05
 2 18-3.54934775E-05 7.10098253E-05-5.64217138E-05-6.84104874E-09-1.50862858E-08
 2 19 4.06185925E-02 2.68685510E-04-4.96984665E-03 5.83482697E-05-5.28781635E-06
 2 20 4.14588651E-09 1.49481622E-03-1.11538607E-03-4.96382295E-08-1.61913626E-04
 2 21-4.42808990E-05 2.06194525E-04 2.13257377E-05-1.53659145E-08-2.58631328E-08
 2 22-1.78528247E-01-1.08790131E-03 8.13123880E-03 4.21848694E-05 7.19335637E-05
 2 23 5.89060937E-09-8.16900187E-03-1.42522634E-02-1.68803862E-06 1.17803822E-04
 2 24 2.41770941E-04-3.59574764E-04 1.20112470E-04 3.92513517E-08 6.67429156E-08
 2 25-4.88748280E-01-2.48147529E-03 8.95029465E-03 2.63411952E-05 3.71471130E-06
 2 26-7.65035009E-09-2.62727952E-03 7.25300809E-03 5.83173251E-07 1.16403482E-05
 2 27-1.35289725E-04 1.23649377E-04-5.03603635E-05-2.67509851E-09-3.31654282E-08
 2 28-4.22385009E-02-2.71846565E-04 4.96054761E-03-3.53048652E-05 4.73788295E-05
 2 29 2.09219449E-09-1.70467541E-03 7.14932389E-04-1.64234053E-08 9.19445188E-05
 2 30 1.17579677E-04-2.09524195E-04-7.30013663E-05 1.26621841E-08 2.65224960E-08
 2 31-3.95232491E-02 1.37039744E-04-6.45643306E-03 8.61583627E-06 1.06608085E-05
 2 32 5.51538456E-09 3.06867143E-03 8.69445727E-04 1.88085824E-07 3.55072819E-05
 2 33 3.54854071E-05-7.09926890E-05 5.64232639E-05 6.57484912E-09 1.41888810E-08
 2 34-4.74811101E-05-7.77305115E-04-1.45750447E-05-1.96614689E-05 1.62845444E-09
 2 35-6.62936997E-03-1.37491896E-04 3.88046694E-03-6.69373146E-06-1.17655469E-05
 2 36 2.37599362E-09-1.11669628E-03-1.95631126E-03-2.19606849E-07 4.08524264E-05
 2 37-5.89720281E-06-3.49552236E-05-4.40071000E-05 8.83786489E-10 1.74599340E-09
 2 38-3.83355474E-02 1.39477987E-04-6.46945700E-03 5.54905349E-06 1.39253311E-05
 2 39 6.93029989E-09-8.14235022E-04 3.07203075E-03 2.31481153E-07-8.67094836E-06
 2 40 7.53123616E-05-6.66414132E-05 2.62060362E-05 9.00050508E-09 1.44258374E-08
 2 41-4.74522237E-01-2.41257229E-03 8.76386854E-03-1.09051366E-05 2.33900616E-05
 2 42-3.01825104E-09 7.56510616E-03 1.51816590E-03 4.88814116E-07-5.52420528E-05
 2 43-6.46974480E-05 1.19939501E-04-9.54548569E-05-1.19875379E-08-2.63063872E-08
 2 44-4.06286101E-02-2.68679453E-04 4.96886906E-03 5.83492534E-05-5.28747093E-06
 2 45 4.42212392E-09 1.49459224E-03-1.11483639E-03-4.75482796E-08 1.61938331E-04
 2 46 4.42762050E-05-2.06214536E-04-2.13316535E-05 1.49534563E-08 2.50546696E-08
 2 47 4.22412893E-02 2.71842819E-04-4.95973581E-03-3.52998475E-05 4.73781224E-05
 2 48 2.01017489E-09-1.70410148E-03 7.15107088E-04-1.88069188E-08-9.19485314E-05
 2 49-1.17586298E-04 2.09534829E-04 7.30044035E-05-1.29383439E-08-2.55699512E-08
 2 50 6.25344304E-05-3.17860612E-04 7.49674069E-05 1.35462405E-05 1.97090357E-09
 2 51-6.12757682E-05 3.25816488E-04-2.69281389E-05 7.05510137E-05 6.40983074E-09
 2 52 6.12590771E-05-3.25968800E-04-2.69337180E-05 7.05530661E-05 7.14970390E-09
 2 53-7.96109113E-05-4.40342578E-04 2.41780817E-05 4.25975347E-05 4.03754174E-09
 2 54 4.48739037E-05 7.71401225E-04-8.65907238E-06-2.35147615E-05 1.81268276E-09
 2 55 4.75052986E-05 7.77325887E-04-1.45735371E-05-1.96593754E-05 1.63663612E-09
 2 56-6.25095016E-05 3.18001542E-04 7.49762695E-05 1.35465058E-05 2.06730658E-09
 2 57 7.96163278E-05 4.40343806E-04 2.41823243E-05 4.25955534E-05 3.68590408E-09
 2 58-4.48967335E-05-7.71450282E-04-8.66312355E-06-2.35083698E-05 1.19770348E-09
 3  1 6.16892309E-05-7.28845363E-07 4.13748969E-06 1.02263738E-05-5.98376738E-06
 3  2 4.22948722E-10-6.66012376E-04 3.76528997E-04 5.78842434E-09 3.89494671E-05
 3  3-3.84425970E-05-5.06870105E-07 2.69213084E-05 8.13892763E-09-3.87134488E-09
 3  4 4.27948302E-02 1.70700982E-04-2.18657880E-03-9.36610837E-06-2.44311157E-05
 3  5-5.32927334E-09-1.70355693E-03-3.77371162E-04-1.19336231E-07-5.64301661E-05
 3  6-8.54115925E-05 1.41841759E-04-1.68748990E-05-9.62839519E-09-3.16538876E-08
 3  7 5.02470772E-01 2.84864674E-03-1.58404032E-02 8.19852353E-05 8.87425014E-06
 3  8-1.90382738E-10-2.40626611E-05-9.18209630E-03-8.87319391E-07 9.04983443E-05
 3  9-5.63925820E-05-3.41057622E-05 1.58447727E-04 1.88373574E-08-2.24608893E-09
 3 10 2.79033909E-03 1.07545811E-05-2.21565896E-05-1.24075752E-04 7.08557935E-05
 3 11 8.90139455E-10 1.59507179E-02-9.07135114E-03-1.75867704E-07-2.45794947E-05
 3 12 2.24568118E-05 2.12268295E-06-1.52393340E-05-1.60928038E-09-3.57576686E-09
 3 13-4.93631838E-01-2.81116637E-03 1.57639114E-02 3.40641679E-05-7.42537269E-05
 3 14-4.12413461E-09 7.90707107E-03 4.71427380E-03 7.65797964E-07 1.39535870E-04
 3 15-1.70291597E-04 3.07557269E-05-9.15272321E-07 2.94949868E-09-1.43965944E-08
 3 16-4.20718718E-02-1.72891859E-04 2.21406623E-03 1.55328390E-05 1.95765146E-05
 3 17 3.42351990E-09-5.39292827E-04 1.67639885E-03 1.59429540E-07 6.41225641E-05
 3 18 7.63166509E-05-1.40439215E-04 2.17476707E-05 1.72626586E-08 2.96162380E-08
 3 19 4.42120928E-02-2.39626037E-05 5.81606421E-03-1.00121383E-05 1.03123056E-05
 3 20-4.78969954E-09-1.18596762E-03 3.69247637E-03 3.07524654E-07-1.01508071E-04
 3 21 6.22083377E-06 9.52872375E-05 6.89185780E-06-1.03753165E-08-8.70977760E-09
 3 22 2.75519580E-03 1.05471135E-05-2.07037689E-05 1.23975972E-04-7.07809985E-05
 3 23-1.58457106E-10-1.59469384E-02 9.06573883E-03 1.54279877E-07-2.45482846E-05
 3 24 2.24865209E-05 2.06176365E-06-1.52053120E-05-1.06343198E-10-4.61997441E-09
 3 25-4.92925479E-01-2.80775217E-03 1.57550349E-02-3.40959403E-05 7.41842525E-05
 3 26 4.54711412E-09-7.90371066E-03-4.71145291E-03-7.65785272E-07 1.39463349E-04
 3 27-1.70033072E-04 3.05697227E-05-9.25013351E-07 4.75502679E-09-1.19460444E-08
 3 28-4.31158192E-02 2.36826175E-05-5.79220662E-03 1.47873706E-05-3.67689631E-06
 3 29-3.05633689E-09 3.77725945E-03 8.79586569E-04 2.49047813E-07 2.66040936E-05
 3 30 6.72158167E-05-9.38199103E-05-5.57793767E-05 4.50440035E-10 1.89381783E-08
 3 31-4.20109759E-02-1.72727212E-04 2.21214294E-03-1.55020822E-05-1.95057983E-05
 3 32-3.67384387E-09 5.39156353E-04-1.67616495E-03-1.33936428E-07 6.40137604E-05
 3 33 7.61967998E-05-1.40210560E-04 2.16879721E-05 1.60538294E-08 2.58778973E-08
 3 34-1.43368962E-04-2.25977580E-04 2.28023156E-05 6.13170733E-06 1.14835368E-09
 3 35 6.04017330E-05-7.53702618E-07 4.84393263E-06-1.02277759E-05 5.98156011E-06
 3 36-9.07889477E-11 6.66086279E-04-3.77037065E-04-9.82342134E-09 3.88942800E-05
 3 37-3.83816199E-05-5.12660059E-07 2.68731429E-05 7.40603553E-09-3.21029598E-09
 3 38 4.27202507E-02 1.70583114E-04-2.18702402E-03 9.32582158E-06 2.43761921E-05
 3 39 4.48677476E-09 1.70299328E-03 3.78479340E-04 1.14937224E-07-5.63605050E-05
 3 40-8.52292141E-05 1.41589719E-04-1.68258522E-05-8.94667874E-09-2.91833340E-08
 3 41 5.01593424E-01 2.84436513E-03-1.58282740E-02-8.19449033E-05-8.80590938E-06
 3 42 1.19278978E-09 2.61453729E-05 9.17830559E-03 8.41618256E-07 9.02995319E-05
 3 43-5.64188062E-05-3.38807257E-05 1.58257422E-04 1.86233804E-08-3.26812227E-09
 3 44 4.41115210E-02-2.41997252E-05 5.81651554E-03 1.00457806E-05-1.03615454E-05
 3 45 3.84438116E-09 1.18573999E-03-3.69181470E-03-2.95525745E-07-1.01230823E-04
 3 46 6.16312595E-06 9.50676967E-05 6.86039521E-06-9.05178863E-09-7.56218620E-09
 3 47-4.32008912E-02 2.35466579E-05-5.79360280E-03-1.47407454E-05 3.68863590E-06
 3 48 2.34852262E-09-3.77858071E-03-8.79453100E-04-2.35458786E-07 2.66295757E-05
 3 49 6.73369262E-05-9.39665018E-05-5.59426046E-05 9.68473162E-10 1.92920866E-08
 3 50-1.29047746E-04-9.55071376E-04 4.96181292E-05-7.84977675E-06 6.22778225E-09
 3 51 1.27870983E-04 9.56468634E-04-3.21625258E-05 3.78871464E-05 4.61714481E-09
 3 52 1.27952355E-04 9.56858416E-04 3.21724002E-05-3.78316999E-05-3.78057523E-09
 3 53-7.72374427E-07 9.10520549E-08 2.41379981E-05-1.37152387E-05 2.44264267E-10
 3 54 1.43205378E-04 2.29293055E-04-7.12721351E-06 2.33125842E-05 2.31315254E-09
 3 55-1.43506899E-04-2.26174203E-04-2.28718776E-05-6.12610530E-06-2.59685023E-09
 3 56-1.28986364E-04-9.54562546E-04-4.96355632E-05 7.81616267E-06-4.86413558E-09
 3 57-7.58783200E-07 1.69611345E-07-2.41273818E-05 1.37196890E-05 1.91409152E-10
 3 58 1.43054685E-04 2.28816647E-04 7.08337340E-06-2.32669193E-05-1.88204352E-09
 4  1-1.00338457E-04-2.02030704E-06 5.64541364E-05 1.86295689E-07 1.10634832E-07
 4  2-2.25252860E-10-1.53661008E-04 1.25049285E-04 6.09325728E-09-3.78838435E-05
 4  3 3.84067947E-05-5.22951170E-07-2.70541278E-05-7.22077814E-09 3.75307863E-09
 4  4-4.27260981E-02-8.47665516E-05 3.62192615E-04 2.66886491E-05 3.66952341E-05
 4  5 7.93903003E-09 2.74261423E-04-3.91263634E-04-3.02306520E-08 4.41013671E-05
 4  6 1.07367496E-04-1.51468863E-04 2.63448917E-05 8.51612924E-09 3.22695305E-08
 4  7-5.02440017E-01-2.44112790E-03 6.66788362E-03-2.52522874E-05-4.11606632E-05
 4  8-7.21965027E-09-5.44363598E-04 2.50595997E-03 2.22321768E-07-1.18975298E-04
 4  9-1.15879411E-05 1.30563239E-04-1.12515191E-04-2.82040061E-08-2.10941567E-08
 4 10-2.74101509E-03-1.66104528E-05 1.21258703E-04 6.64858345E-05-3.92649290E-05
 4 11-2.09384109E-09-3.15278387E-03 2.06913398E-03 5.80359151E-08 9.93732167E-06
 4 12-4.85924493E-06-5.07807674E-06 7.35261960E-06 5.60519934E-09 1.76495931E-09
 4 13 4.88580854E-01 2.37063432E-03-6.41281938E-03 2.17645619E-05 4.25796620E-05
 4 14 1.06672763E-08-2.35747734E-03-1.02427466E-03-1.93947384E-07-4.55441278E-05
 4 15 1.72726093E-04-1.27181965E-04-2.22965202E-06 1.30376787E-08 3.22194320E-08
 4 16 4.15860793E-02 8.87527647E-05-5.50085521E-04-1.81703560E-05-4.20326191E-05
 4 17-6.78934759E-09 3.87485409E-04-6.10788300E-05 1.01134320E-08-6.98539178E-05
 4 18-7.97036101E-05 1.49557528E-04-4.31170838E-05-1.87820262E-08-2.74257270E-08
 4 19-5.87654158E-02-1.21631538E-04-2.08917542E-04-1.54513772E-05 3.01210091E-05
 4 20 1.09522312E-09 2.91452055E-04-5.20431788E-04-3.47593748E-08 1.58487337E-04
 4 21-4.07863054E-05-1.17701032E-04-1.97073545E-05 1.27633462E-08 9.35950145E-09
 4 22 2.71495825E-03 1.65110568E-05-1.21051612E-04 6.66854266E-05-3.93751276E-05
 4 23-2.63249637E-09-3.17821644E-03 2.08366675E-03 5.77096561E-08-9.96335278E-06
 4 24 4.90253324E-06 5.06081954E-06-7.38184579E-06-4.18783959E-09-2.08322651E-09
 4 25-4.89414481E-01-2.37531134E-03 6.43836394E-03 2.17088147E-05 4.27003464E-05
 4 26 1.14507156E-08-2.36995136E-03-1.03179686E-03-2.02921312E-07 4.57595758E-05
 4 27-1.73007054E-04 1.27247478E-04 2.22759886E-06-1.18921646E-08-3.01652275E-08
 4 28-5.76213450E-02-1.13614124E-04-3.63897120E-04-3.27570344E-05-3.47972974E-06
 4 29 1.31472434E-09 6.52756566E-04-4.09667882E-06 2.83799283E-08 2.35605416E-05
 4 30 8.83152983E-05-1.11875840E-04-1.08576481E-04-1.86358551E-09 1.95046638E-08
 4 31-4.16564204E-02-8.90169922E-05 5.53486907E-04-1.81985428E-05-4.20675806E-05
 4 32-6.61767340E-09 3.88371523E-04-6.36554277E-05 1.68382855E-08 6.99587249E-05
 4 33 7.98306415E-05-1.49789366E-04 4.31579767E-05 1.74660460E-08 2.45170149E-08
 4 34-9.00114685E-05-1.99216720E-04 4.14741964E-05-5.96265064E-06-4.29550987E-10
 4 35 9.97680241E-05 2.02747443E-06-5.65036713E-05 1.69025069E-07 1.18640252E-07
 4 36-7.24873075E-11-1.52605983E-04 1.24438391E-04 2.49526124E-09 3.79437191E-05
 4 37-3.84719114E-05 5.28192312E-07 2.70966549E-05 6.68851285E-09-3.20076777E-09
 4 38 4.27907045E-02 8.50463939E-05-3.65804034E-04 2.67025516E-05 3.67298927E-05
 4 39 7.28753165E-09 2.77049366E-04-3.90595671E-04-2.55977419E-08-4.41922054E-05
 4 40-1.07496393E-04 1.51688599E-04-2.63670016E-05-8.13264124E-09-2.99986191E-08
 4 41 5.03198941E-01 2.44549473E-03-6.69280895E-03-2.53784140E-05-4.11741579E-05
 4 42-5.77616101E-09-5.44401343E-04 2.52073938E-03 2.08922846E-07 1.19110504E-04
 4 43 1.14913635E-05-1.30601867E-04 1.12768801E-04 2.71931337E-08 1.93682735E-08
 4 44 5.88308511E-02 1.21595975E-04 2.18084953E-04-1.54317768E-05 3.01021117E-05
 4 45 8.93344857E-10 2.93283922E-04-5.26350541E-04-3.03736084E-08-1.58639562E-04
 4 46 4.07924922E-05 1.17847070E-04 1.97161977E-05-1.22898730E-08-9.01190418E-09
 4 47 5.75468229E-02 1.13651788E-04 3.54526351E-04-3.27771115E-05-3.47555423E-06
 4 48 2.01753698E-09 6.46714292E-04-5.43690694E-06 2.08730729E-08-2.35169406E-05
 4 49-8.82029618E-05 1.11719902E-04 1.08477332E-04 9.52125492E-10-1.99168316E-08
 4 50 4.35220070E-05 2.85245019E-04 1.78019586E-05 2.21561835E-05-9.83061370E-10
 4 51 4.55598446E-05 2.77285287E-04-9.19438927E-06-2.86295112E-05-2.53240764E-09
 4 52-4.53499103E-05-2.75768744E-04-9.14298999E-06-2.86934681E-05-2.86535616E-09
 4 53 1.14459766E-06 6.37044840E-06-4.28895578E-06 1.61678408E-06-3.34013753E-10
 4 54-9.10878233E-05-2.21356534E-04 2.65464372E-05-3.18781131E-05-1.12948400E-09
 4 55 8.97857843E-05 1.98843118E-04 4.14339430E-05-5.96995097E-06 4.47423175E-10
 4 56-4.37209243E-05-2.86780059E-04 1.77251760E-05 2.21710617E-05-7.25920873E-10
 4 57-1.13887667E-06-6.37355594E-06-4.32743539E-06 1.63894806E-06-7.46419031E-11
 4 58 9.13205656E-05 2.21710510E-04 2.65543139E-05-3.19140516E-05-8.74598012E-10
 5  1-6.95150792E-03-1.21743710E-04 2.51034064E-03 1.67716407E-06 2.98001038E-06
 5  2 1.37762804E-09 4.54530114E-04 7.97710203E-04 1.16749799E-07 9.61658488E-06
 5  3 1.42070103E-07-9.75865498E-06-9.26905805E-06 7.04517349E-09 5.81915110E-09
 5  4-2.09908296E-02 9.67116722E-07-1.71843920E-03 1.04915017E-06 1.13196476E-05
 5  5 2.53726747E-09 1.25508135E-03-1.11252343E-03-7.15151676E-08 2.18567806E-05
 5  6 4.15176767E-05-6.33744573E-05 3.71471760E-05 1.38736061E-08 7.93916330E-09
 5  7-1.75180209E-01-1.08857430E-03 5.65627506E-03 3.25050151E-05-3.51255169E-05
 5  8-2.20249187E-09-3.81104883E-03 2.27736972E-03 5.43911808E-08-7.93076418E-05
 5  9-1.11339326E-04 1.90646968E-04-2.91988828E-05-2.36337628E-08-4.01262554E-08
 5 10 6.61031242E-01 3.44819126E-03-1.35215256E-02-2.69330197E-05-4.75645014E-05
 5 11-4.96776713E-09 2.10987015E-03 3.72950901E-03 4.32788986E-07 4.84132220E-05
 5 12-1.57268390E-05-3.26863830E-05-6.23154411E-05-1.03562120E-09-1.66052930E-09
 5 13-1.74688846E-01-1.08569912E-03 5.63957970E-03-4.68300352E-05 1.01076319E-05
 5 14 2.51207297E-09 3.89569175E-03-2.11811818E-03-3.46690702E-08-8.08781838E-05
 5 15-1.09724941E-04 1.90603125E-04-3.02083060E-05-1.82344820E-08-3.81562196E-08
 5 16-2.09414224E-02 1.20131386E-06-1.72134796E-03 9.19270424E-06 6.66341274E-06
 5 17 4.43416188E-09-1.59704542E-03 5.08013508E-04-3.54951453E-08 8.07039813E-06
 5 18 5.51607527E-05-6.32311509E-05 2.77244338E-05 4.87843763E-10 1.40988930E-08
 5 19-4.20793138E-02-2.27489293E-04 1.94901797E-03-3.24131568E-05-2.96226044E-06
 5 20 4.10657114E-09-5.84795635E-04-6.70255348E-04-8.82317320E-08 8.47597798E-05
 5 21-8.76127953E-06-7.59985003E-05-3.09426376E-07-2.90268889E-10 1.98332198E-08
 5 22 6.61029220E-01 3.44818000E-03-1.35215036E-02 2.69332516E-05 4.75634486E-05
 5 23 5.06638506E-09-2.10988679E-03-3.72945534E-03-4.22912671E-07 4.84124473E-05
 5 24-1.57285169E-05-3.26839304E-05-6.23147696E-05 9.15905152E-11-2.13885203E-09
 5 25-1.74692379E-01-1.08571588E-03 5.63962811E-03 4.68300142E-05-1.01077361E-05
 5 26-1.87216194E-09-3.89570484E-03 2.11808829E-03 2.10953673E-08-8.08762342E-05
 5 27-1.09726249E-04 1.90602483E-04-3.02075911E-05-1.71048596E-08-3.72319083E-08
 5 28-4.20359330E-02-2.27535174E-04 1.95516160E-03-1.40346112E-05 2.93887096E-05
 5 29 2.20467665E-09 2.73300281E-04 8.44196420E-04 8.93991242E-08 1.58613869E-05
 5 30 6.00377941E-05-7.58991811E-05-4.75779294E-05 6.47049088E-09 1.87798922E-08
 5 31-2.09414597E-02 1.20094120E-06-1.72133410E-03-9.19267825E-06-6.66369534E-06
 5 32-3.91672504E-09 1.59704219E-03-5.08020309E-04 3.60569235E-08 8.07061217E-06
 5 33 5.51611683E-05-6.32317805E-05 2.77259541E-05 6.70841745E-10 1.27256588E-08
 5 34-8.58255301E-05-4.47294241E-04-1.92213955E-05-4.37812461E-07-8.36437440E-10
 5 35-6.95130415E-03-1.21742893E-04 2.51033481E-03-1.67658142E-06-2.98028689E-06
 5 36-3.90544544E-10-4.54527968E-04-7.97708529E-04-1.11346930E-07 9.61651185E-06
 5 37 1.42145921E-07-9.75865777E-06-9.26927388E-06 6.80992785E-09 5.99601124E-09
 5 38-2.09900846E-02 9.70022729E-07-1.71843650E-03-1.04901324E-06-1.13194534E-05
 5 39-2.26293374E-09-1.25507274E-03 1.11251839E-03 6.62037516E-08 2.18572622E-05
 5 40 4.15161167E-05-6.33733789E-05 3.71455963E-05 1.25843979E-08 7.07077011E-09
 5 41-1.75175861E-01-1.08855146E-03 5.65620549E-03-3.25049203E-05 3.51244597E-05
 5 42 2.62323537E-09 3.81100870E-03-2.27734202E-03-5.27579146E-08-7.93051898E-05
 5 43-1.11339676E-04 1.90644865E-04-2.91977000E-05-2.31305685E-08-3.89295051E-08
 5 44-4.20783728E-02-2.27486094E-04 1.94898524E-03 3.24124216E-05 2.96252108E-06
 5 45-4.21534456E-09 5.84783031E-04 6.70258159E-04 8.48564959E-08 8.47582285E-05
 5 46-8.76175668E-06-7.59964718E-05-3.08857730E-07-4.55680451E-10 1.93732935E-08
 5 47-4.20347360E-02-2.27532099E-04 1.95518235E-03 1.40341192E-05-2.93886205E-05
 5 48-3.40268807E-09-2.73285547E-04-8.44201828E-04-8.50631905E-08 1.58623320E-05
 5 49 6.00371964E-05-7.58995284E-05-4.75763779E-05 6.88802005E-09 1.84230934E-08
 5 50-1.04535357E-04-1.59536571E-04 8.43379233E-06 2.23038029E-06 4.16947221E-09
 5 51-1.04672795E-04-1.60538966E-04 2.40200223E-06-8.44405465E-06-6.30454282E-09
 5 52-1.04673613E-04-1.60537846E-04-2.40117006E-06 8.44367639E-06 5.90810734E-09
 5 53-2.07998093E-05 1.72672699E-04-8.07779441E-06-1.41624000E-05-1.43153972E-09
 5 54-8.59907943E-05-4.47588261E-04-9.45072146E-06 1.67225233E-05 8.24145730E-11
 5 55-8.58252622E-05-4.47294199E-04 1.92216250E-05 4.37052799E-07 6.37354627E-10
 5 56-1.04535011E-04-1.59541796E-04-8.43475996E-06-2.22962631E-06-3.78999421E-09
 5 57-2.07998540E-05 1.72672496E-04 8.07796929E-06 1.41622583E-05 1.41541265E-09
 5 58-8.59905346E-05-4.47583609E-04 9.45128093E-06-1.67219455E-05-6.81173294E-10
 6  1 8.47552850E-03 9.63963228E-06 1.03615130E-03 9.15370738E-06 1.60499330E-05
 6  2-4.05551084E-09 3.96003421E-04 6.95729070E-04 1.00184035E-07 3.57082697E-05
 6  3 1.71162307E-05-5.28245004E-05-1.80114638E-05-2.20957738E-09 5.10601201E-09
 6  4 1.94395746E-02 1.09323224E-04-2.49480925E-03-2.38496764E-05-4.96462265E-05
 6  5-5.46683829E-09-5.09530458E-05-9.47571995E-04-1.05082150E-07-4.89069463E-05
 6  6-6.25585359E-05 1.11465482E-04-4.26428384E-05-1.53561590E-08-2.12875262E-08
 6  7 1.23732014E-01 6.47811382E-04-1.17612570E-03-1.29869153E-05 8.53740424E-05
 6  8 1.00470561E-08-2.10918727E-03-2.25239947E-03-3.07223627E-07 1.39251634E-04
 6  9 2.08610778E-04-3.47862413E-04-8.95247119E-05 1.36686074E-08 5.81374729E-08
 6 10-6.85922115E-01-3.70755601E-03 1.42061284E-02-5.78194646E-05-1.01552424E-04
 6 11-1.52177037E-08 3.02665765E-03 5.31819450E-03 6.33360137E-07-2.63581438E-04
 6 12-3.01703028E-04 5.65284466E-04-3.70217044E-05-4.51385660E-08-9.45470853E-08
 6 13 1.23510448E-01 6.46701739E-04-1.17320356E-03 8.00130143E-05 3.24000116E-05
 6 14 5.71288611E-09-8.57470153E-04-2.96315754E-03-3.18105080E-07 2.58580777E-04
 6 15 8.92242177E-05-3.47804994E-04-7.61734022E-06 2.74090503E-08 4.53384166E-08
 6 16 1.94174115E-02 1.09256128E-04-2.49409825E-03-3.04815698E-05-4.58491857E-05
 6 17-7.42243473E-09-7.88449437E-04-5.28093960E-04-9.67557603E-08-2.65049875E-05
 6 18-8.48815290E-05 1.11386517E-04-2.73191243E-05-8.95379876E-09-2.38480319E-08
 6 19 2.16582453E-02-6.83185769E-06 2.06245392E-03 1.84166068E-05-5.60676543E-06
 6 20 7.39655559E-10-7.36909555E-04 8.07457421E-04 4.08348577E-08-8.59688454E-05
 6 21 1.25296912E-05 7.34391542E-05-2.52993737E-05-1.05680814E-08-1.10969672E-08
 6 22 6.85924159E-01 3.70756434E-03-1.42061728E-02-5.78184422E-05-1.01553712E-04
 6 23-1.55001299E-08 3.02658670E-03 5.31821614E-03 6.33890499E-07 2.63582802E-04
 6 24 3.01701316E-04-5.65284118E-04 3.70234149E-05 4.52745558E-08 9.30773686E-08
 6 25-1.23512931E-01-6.46717102E-04 1.17328853E-03 8.00137622E-05 3.24000863E-05
 6 26 6.96662992E-09-8.57517239E-04-2.96315787E-03-3.13872789E-07-2.58579629E-04
 6 27-8.92255153E-05 3.47805144E-04 7.61836556E-06-2.68644297E-08-4.29190047E-08
 6 28-2.16034579E-02 7.00866076E-06-2.06218849E-03-1.42253670E-05 1.29586209E-05
 6 29 6.27434136E-09 1.07028794E-03-2.20830485E-04 2.49146506E-08-6.07741697E-06
 6 30 7.94620635E-05-7.33846465E-05-3.78359400E-05-9.11329480E-09 1.79513661E-08
 6 31-1.94173883E-02-1.09256707E-04 2.49409546E-03-3.04816501E-05-4.58489747E-05
 6 32-6.65002232E-09-7.88441536E-04-5.28096021E-04-8.58575852E-08 2.65053583E-05
 6 33 8.48819049E-05-1.11387263E-04 2.73201192E-05 8.01432285E-09 2.10968242E-08
 6 34-3.07151485E-05 1.38043215E-04 2.73667597E-05 7.63173193E-06 3.56366856E-09
 6 35-8.47525541E-03-9.63925094E-06-1.03614209E-03 9.15402729E-06 1.60498099E-05
 6 36-3.41974599E-09 3.95998611E-04 6.95728000E-04 9.21478391E-08-3.57084821E-05
 6 37-1.71160268E-05 5.28245089E-05 1.80112619E-05 1.86881349E-09-4.39284308E-09
 6 38-1.94389602E-02-1.09319407E-04 2.49479853E-03-2.38500108E-05-4.96462843E-05
 6 39-5.17357867E-09-5.09585799E-05-9.47570607E-04-9.65807766E-08 4.89078504E-05
 6 40 6.25574121E-05-1.11465263E-04 4.26421944E-05 1.39345377E-08 1.94407052E-08
 6 41-1.23730265E-01-6.47799368E-04 1.17606115E-03-1.29872130E-05 8.53725734E-05
 6 42 9.28857781E-09-2.10917822E-03-2.25237507E-03-2.97505241E-07-1.39250088E-04
 6 43-2.08612654E-04 3.47862742E-04 8.95250728E-05-1.47129070E-08-5.51645480E-08
 6 44-2.16581520E-02 6.83078403E-06-2.06242590E-03 1.84158061E-05-5.60700205E-06
 6 45 5.42318006E-10-7.36903888E-04 8.07446455E-04 4.20397760E-08 8.59681929E-05
 6 46-1.25292195E-05-7.34389734E-05 2.52993872E-05 9.59423760E-09 1.00633304E-08
 6 47 2.16025641E-02-7.01250698E-06 2.06218897E-03-1.42251432E-05 1.29585108E-05
 6 48 6.68237494E-09 1.07027691E-03-2.20841336E-04 2.02693391E-08 6.07710423E-06
 6 49-7.94613886E-05 7.33842844E-05 3.78349757E-05 8.57401157E-09-1.83765267E-08
 6 50 8.15130107E-06 2.87470489E-04-1.76578832E-05 6.89033693E-06 2.24012009E-09
 6 51-8.16998982E-06-2.87638548E-04 1.49471951E-05-1.16530148E-05-1.59126175E-09
 6 52 8.17003111E-06 2.87640797E-04 1.49474345E-05-1.16531464E-05-1.10932356E-09
 6 53 3.18914022E-05 1.87176020E-04-1.23005067E-05-2.16188013E-05-5.93259864E-09
 6 54 3.07586117E-05-1.38005820E-04-7.43187841E-06 2.74471545E-05 4.59186693E-09
 6 55 3.07141904E-05-1.38045095E-04 2.73668433E-05 7.63226271E-06 4.03705238E-09
 6 56-8.15157966E-06-2.87474794E-04-1.76585172E-05 6.89042522E-06 2.69281034E-09
 6 57-3.18915608E-05-1.87175119E-04-1.23003547E-05-2.16188025E-05-5.56088626E-09
 6 58-3.07589013E-05 1.38005963E-04-7.43140450E-06 2.74476717E-05 4.25917308E-09
 7  1-8.17604432E-07-9.00150118E-08 1.50577505E-06-3.10950322E-05 1.76903098E-05
 7  2 5.07630610E-10 2.92079739E-04-1.65448903E-04-3.38136823E-09-2.27987687E-06
 7  3 2.31309307E-06-3.32161943E-08-1.53775566E-06-9.50507354E-10 3.55572299E-10
 7  4-1.33787652E-02-1.05042610E-04 4.06618001E-04-1.43989090E-06 6.37214637E-06
 7  5 5.13996136E-09 2.23799879E-04 4.01240788E-04 4.88651751E-08 3.39868924E-05
 7  6 3.18163979E-05-6.58032904E-05 6.85649049E-06 4.78828158E-09 1.40208013E-08
 7  7-5.75005626E-02-3.03078003E-04 7.72434535E-04-4.45715394E-05-7.88038974E-06
 7  8 2.68180293E-09 1.31441221E-03 4.20129256E-05 3.89284154E-08-1.24982245E-04
 7  9-5.55520465E-05 1.80534291E-04 7.01149395E-05-1.02419169E-08-2.65253324E-08
 7 10 1.32435736E-05-1.40391848E-07 3.58283912E-06 1.88959996E-06-1.12751018E-06
 7 11-5.55633843E-09 5.29764488E-04-2.96473815E-04-5.77935158E-09-7.68191479E-05
 7 12 7.68659291E-05-4.67811258E-08-5.27478271E-05 3.56012115E-09 5.57818014E-10
 7 13 5.74402552E-02 3.02657293E-04-7.72078425E-04-1.59971968E-05 4.23291800E-05
 7 14-2.94066990E-09 6.36799700E-04-1.15594733E-03-5.54568893E-08 1.26925843E-04
 7 15 5.37512107E-05-1.80677053E-04-6.88042194E-05 1.35326140E-08 2.40913960E-08
 7 16 1.33776343E-02 1.05051425E-04-4.09738985E-04-6.22478932E-06-2.05445834E-06
 7 17-4.56116335E-09-2.32221610E-04-3.97093865E-04-5.12076493E-08-2.72823502E-05
 7 18-3.85442153E-05 6.58265655E-05-2.19956168E-06-7.94043422E-09-1.26542525E-08
 7 19 4.97301439E-01 2.10386752E-03-4.00182280E-03-7.79776830E-05-8.33201727E-05
 7 20-1.29953211E-08 8.20458866E-04 1.19582917E-04 6.91134191E-08 2.31536532E-05
 7 21 1.04213018E-04-1.27366671E-04 2.12917290E-05 7.85478663E-09 2.88034722E-08
 7 22 1.88731847E-05 6.19133239E-08-9.74292204E-07 1.90713467E-06-1.09674944E-06
 7 23-5.20923971E-09 5.30760430E-04-2.94741969E-04-2.87804345E-09 7.69374499E-05
 7 24-7.67922969E-05-1.45153009E-07 5.27058226E-05-3.92018132E-09 3.01258826E-10
 7 25-5.75070775E-02-3.02999335E-04 7.71450906E-04-1.59877594E-05 4.23913718E-05
 7 26-2.67845005E-09 6.37667808E-04-1.15895445E-03-5.08354619E-08-1.27089519E-04
 7 27-5.38280737E-05 1.80917593E-04 6.88690132E-05-1.38262424E-08-2.33787887E-08
 7 28 4.98119195E-01 2.10809387E-03-4.01779963E-03 3.18431577E-05 1.09699858E-04
 7 29 1.41937910E-08 3.21282930E-04-7.66525527E-04-8.03617393E-08 6.74272881E-05
 7 30 6.05996001E-05-1.28026888E-04 5.15157821E-05 1.77471013E-08 2.31065624E-08
 7 31-1.33943793E-02-1.05300530E-04 4.12785417E-04-6.24600033E-06-2.06740921E-06
 7 32-4.03984469E-09-2.33624313E-04-3.97593173E-04-4.99476905E-08 2.73246096E-05
 7 33 3.86427009E-05-6.59673104E-05 2.20650208E-06 7.27319674E-09 1.17539326E-08
 7 34-2.43703876E-05 1.50265978E-05 1.39469953E-05 3.33371219E-05 1.44436468E-09
 7 35-8.90767115E-06 4.95389452E-08-3.14865555E-06-3.10821171E-05 1.77137332E-05
 7 36 1.94447021E-10 2.92598233E-04-1.64528333E-04-1.02292136E-09 2.24152399E-06
 7 37-2.31853274E-06 7.70087533E-08 1.57010931E-06 9.46449465E-10-5.24487204E-10
 7 38 1.33617197E-02 1.04791972E-04-4.03579778E-04-1.43955397E-06 6.34794415E-06
 7 39 5.13609498E-09 2.24076396E-04 3.99778125E-04 4.54241878E-08-3.39088237E-05
 7 40-3.17560174E-05 6.56648411E-05-6.82395620E-06-4.78841380E-09-1.35318896E-08
 7 41 5.74353378E-02 3.02741666E-04-7.73100314E-04-4.45218780E-05-7.84074986E-06
 7 42 3.23796650E-09 1.31141131E-03 4.12222423E-05 3.46765557E-08 1.24839627E-04
 7 43 5.54616803E-05-1.80301307E-04-7.00389416E-05 9.19300857E-09 2.54723902E-08
 7 44-4.96780459E-01-2.10167954E-03 3.99706875E-03-7.79152771E-05-8.32336791E-05
 7 45-1.17055910E-08 8.19379110E-04 1.19551552E-04 6.57990079E-08-2.31123813E-05
 7 46-1.04108960E-04 1.27221342E-04-2.12617944E-05-8.27081246E-09-2.61582200E-08
 7 47-4.97582138E-01-2.10582537E-03 4.01283209E-03 3.17980440E-05 1.09600745E-04
 7 48 1.26407718E-08 3.20711837E-04-7.65601026E-04-7.85559984E-08-6.73476737E-05
 7 49-6.05184026E-05 1.27866076E-04-5.14601822E-05-1.44997561E-08-2.26503368E-08
 7 50 1.18561700E-04-5.56608167E-04 1.96505532E-04-1.48506927E-05 6.57583225E-09
 7 51 1.17967160E-04-5.56768159E-04 1.12838950E-04-1.60883200E-04-1.05959094E-08
 7 52-1.18090284E-04 5.57293558E-04 1.12952702E-04-1.61050042E-04-1.14400645E-08
 7 53-2.94402225E-08 1.33960845E-07-1.11526286E-05 6.31695061E-06 7.79311037E-11
 7 54-2.43412513E-05 1.44243557E-05-2.15636223E-05-2.89068898E-05-9.46780430E-10
 7 55 2.43388741E-05-1.47449225E-05 1.39059838E-05 3.33053565E-05 1.32794733E-09
 7 56-1.18698466E-04 5.57144172E-04 1.96720830E-04-1.48662713E-05 8.16285463E-09
 7 57-1.37046664E-08-3.42330517E-07-1.11679651E-05 6.28980672E-06-1.41926910E-10
 7 58 2.43114308E-05-1.41403879E-05-2.15567624E-05-2.88567315E-05-6.82124447E-10
 8  1-8.96096805E-03-3.67673420E-05-1.55515924E-03-1.24047627E-05-2.18445206E-05
 8  2-4.78938199E-09-4.94119971E-04-8.68955571E-04-9.03184841E-08-3.58870047E-05
 8  3-5.51013698E-06 4.13971416E-05 2.95122760E-05 5.76494582E-11-4.30085640E-09
 8  4-1.56687785E-02-2.34457866E-04 2.87240729E-03 1.05823623E-07 2.27921679E-05
 8  5 3.52528071E-09-2.66264730E-04 1.38028868E-03 9.96135646E-08 7.35420383E-05
 8  6 5.75653730E-05-1.31107411E-04 2.91314845E-05 1.23979910E-08 1.99919276E-08
 8  7-6.12676370E-02-3.14171771E-04-6.25924402E-04-4.63059781E-05-3.70454803E-05
 8  8-1.01628905E-08 2.83497853E-03 7.48290178E-04 2.66524038E-07-1.37217116E-04
 8  9-8.44546081E-05 2.21671724E-04 7.06070135E-05-1.75763758E-08-2.49338966E-08
 8 10 2.96415001E-02-7.71880037E-05 2.45947559E-03-1.62116459E-05-2.85407696E-05
 8 11 1.00287164E-08-9.33806409E-04-1.63289942E-03-2.87815352E-07 1.10025241E-04
 8 12 6.96248284E-05-1.79650070E-04-3.90424394E-05 7.56838787E-09 3.89259811E-08
 8 13-6.13284342E-02-3.14311864E-04-6.27251806E-04-8.19118762E-06-5.88004693E-05
 8 14-1.13660967E-08-8.10183355E-04 2.82152337E-03 3.05690709E-07-1.52187775E-04
 8 15-7.00757695E-05 2.22263545E-04 6.06929859E-05-1.16203707E-08-3.28215056E-08
 8 16-1.56970654E-02-2.34629911E-04 2.87312026E-03 1.95460980E-05 1.17811602E-05
 8 17 3.56095689E-09 1.32363261E-03 4.75777128E-04 7.82688058E-08 3.97163579E-05
 8 18 9.15450769E-05-1.31261435E-04 5.89376806E-06 7.53255080E-09 2.04721973E-08
 8 19 4.95758322E-01 2.08830614E-03-4.55523776E-03-5.92555839E-05-8.23860422E-05
 8 20-8.38614375E-09 1.01579283E-03 7.00687863E-06 1.12889024E-08 3.68168427E-05
 8 21 1.06384945E-04-1.43201787E-04 2.82199581E-05 1.33740748E-08 2.78142999E-08
 8 22 2.96421204E-02-7.71835849E-05 2.45943324E-03 1.62098889E-05 2.85412053E-05
 8 23-1.04729231E-08 9.33271370E-04 1.63325662E-03 2.85206260E-07 1.09944549E-04
 8 24 6.97075328E-05-1.79652082E-04-3.90987553E-05 7.92905559E-09 3.81485256E-08
 8 25-6.12687460E-02-3.13996110E-04-6.28045505E-04 8.20893349E-06 5.87550357E-05
 8 26 1.20519269E-08 8.09518496E-04-2.82031614E-03-2.93803547E-07-1.52053956E-04
 8 27-7.00209321E-05 2.22074888E-04 6.06201721E-05-1.14733505E-08-3.12571329E-08
 8 28 4.96578424E-01 2.09238809E-03-4.56581174E-03 4.05904009E-05 9.31514063E-05
 8 29 8.38234494E-09 5.15134823E-04-8.76974194E-04-2.29155808E-08 6.73834281E-05
 8 30 7.65260626E-05-1.43909491E-04 4.89805870E-05 1.34918856E-08 2.84063101E-08
 8 31-1.56826897E-02-2.34518041E-04 2.87270406E-03-1.95399999E-05-1.17793047E-05
 8 32-3.42504472E-09-1.32339557E-03-4.75336593E-04-7.06962222E-08 3.96879566E-05
 8 33 9.15047818E-05-1.31192738E-04 5.89188001E-06 6.11359730E-09 1.83124333E-08
 8 34-2.89687927E-05 2.67951760E-04 3.83551661E-05 3.01623522E-05 9.71393391E-10
 8 35-8.96050174E-03-3.67648169E-05-1.55518776E-03 1.24382032E-05 2.18258608E-05
 8 36 4.29656952E-09 4.93803976E-04 8.69148062E-04 8.37435470E-08-3.58902642E-05
 8 37-5.50771226E-06 4.13979765E-05 2.95105240E-05-5.33177238E-11-4.07876615E-09
 8 38-1.56825414E-02-2.34568547E-04 2.87288062E-03-1.04860671E-07-2.27992996E-05
 8 39-3.62001290E-09 2.66023472E-04-1.38073904E-03-9.00075699E-08 7.35791025E-05
 8 40 5.76002401E-05-1.31179343E-04 2.91377485E-05 1.18295576E-08 1.82792297E-08
 8 41-6.13291184E-02-3.14493813E-04-6.25111323E-04 4.63531313E-05 3.70538133E-05
 8 42 9.67339627E-09-2.83642010E-03-7.48362468E-04-2.59470364E-07-1.37353909E-04
 8 43-8.45143100E-05 2.21868219E-04 7.06811135E-05-1.61405848E-08-2.27241463E-08
 8 44 4.96295773E-01 2.09058701E-03-4.55962389E-03 5.93392490E-05 8.24763094E-05
 8 45 6.97565675E-09-1.01667644E-03-7.10326976E-06-6.20281050E-09 3.68394248E-05
 8 46 1.06505288E-04-1.43344713E-04 2.82429388E-05 1.40163049E-08 2.50724515E-08
 8 47 4.97101570E-01 2.09459573E-03-4.56997071E-03-4.06225833E-05-9.32685219E-05
 8 48-6.85006423E-09-5.15445341E-04 8.77799369E-04 2.01819125E-08 6.74476994E-05
 8 49 7.65909183E-05-1.44038618E-04 4.90322515E-05 1.02695891E-08 2.81245857E-08
 8 50-1.21842004E-04 4.98702887E-04-1.95460500E-04 1.36840643E-05-1.10784358E-09
 8 51-1.21272150E-04 4.98187955E-04-1.11277079E-04 1.60518767E-04 5.71416018E-09
 8 52-1.21140313E-04 4.97591266E-04 1.11152080E-04-1.60343227E-04-6.73037176E-09
 8 53-4.05308421E-05-1.97377444E-04 1.46731762E-05 2.57947068E-05 1.45992487E-09
 8 54-2.89687324E-05 2.67826197E-04-6.34956552E-06-4.83181807E-05-1.69961773E-09
 8 55-2.89940548E-05 2.67966964E-04-3.83693068E-05-3.01985947E-05-1.05716290E-09
 8 56-1.21722596E-04 4.98111703E-04 1.95257824E-04-1.36692151E-05 2.90616433E-09
 8 57-4.05306913E-05-1.97378769E-04-1.46612367E-05-2.58018277E-05-1.34334561E-09
 8 58-2.89955908E-05 2.67844886E-04 6.37270189E-06 4.83506900E-05 1.59267268E-09
 9  1-2.28914202E-01-8.75570624E-04-9.94380678E-04 3.97754070E-06 7.11007759E-06
 9  2 3.17233868E-09-6.07458515E-04-1.06783600E-03-1.54951010E-07-5.49343438E-05
 9  3-6.80919140E-05 1.23026258E-04-1.28055048E-05-1.09188817E-08-2.60140861E-08
 9  4-1.18592274E-01-5.79159530E-04 4.61282449E-03-9.44667585E-07 4.88356487E-05
 9  5 3.15287876E-09-4.53765817E-04 1.92564580E-03 1.94385955E-07 3.58377157E-05
 9  6 7.71245075E-05-1.12962223E-04 5.61644259E-06 7.42453074E-09 2.54601224E-08
 9  7-2.99000023E-02-1.29591435E-04-1.54942144E-04-8.04084687E-05-3.04267080E-05
 9  8-4.23086145E-09 5.51929763E-03 1.86397179E-03 4.05641846E-07-1.84218021E-04
 9  9-2.10895631E-05 2.05307584E-04-3.85575315E-05-2.51337160E-08-2.26889210E-08
 9 10 8.80321683E-03 2.33811544E-04-4.37818499E-03 8.67531337E-06 1.52391540E-05
 9 11-6.68052350E-10-3.65048525E-03-6.41916135E-03-7.52605303E-07 4.09804376E-05
 9 12-3.86669032E-06-3.71137473E-05-4.37713329E-05-8.34070280E-09 3.81383965E-09
 9 13-2.97426287E-02-1.28633360E-04-1.58233920E-04 1.48641973E-05-8.45424606E-05
 9 14-7.14525204E-09-1.21527752E-03 5.69432324E-03 4.78954046E-07-3.40714282E-05
 9 15-1.70688400E-04 2.04759828E-04 6.42068446E-05-6.41893390E-09-3.90084604E-08
 9 16-1.18735112E-01-5.79746400E-04 4.61344410E-03 4.24218486E-05 2.40981139E-05
 9 17 3.85290747E-09 1.88665818E-03 5.94081358E-04 1.62699167E-07 6.19220473E-05
 9 18 5.07975685E-05-1.12719616E-04 2.35827100E-05 1.65585233E-08 1.76840521E-08
 9 19 4.59033896E-01 2.45596086E-03-1.01194326E-02-2.59851225E-05-4.37431707E-05
 9 20-5.63827313E-09 2.35881018E-03-2.55648427E-03-1.26447792E-07 1.25492335E-04
 9 21 2.40737432E-04-3.66229768E-04-4.97213661E-05 1.74817251E-08 6.31385963E-08
 9 22-8.80665287E-03-2.33785701E-04 4.37816047E-03 8.67389191E-06 1.52392808E-05
 9 23-1.99621417E-10-3.65150711E-03-6.41846072E-03-7.43341157E-07-4.10404922E-05
 9 24 3.89186719E-06 3.71486250E-05 4.37571403E-05 9.46462256E-09-2.91600758E-09
 9 25 2.97904310E-02 1.28956741E-04 1.56694220E-04 1.48754892E-05-8.45794468E-05
 9 26-7.19729825E-09-1.21634838E-03 5.69507884E-03 4.58807257E-07 3.41545049E-05
 9 27 1.70827167E-04-2.04981672E-04-6.42684792E-05 7.76327236E-09 3.74917338E-08
 9 28-4.58289192E-01-2.45266142E-03 1.01127007E-02-2.43106761E-05-4.45638531E-05
 9 29-4.95542171E-09-3.40230026E-03 7.20136299E-04-7.83365251E-08-2.48346865E-04
 9 30-1.17662321E-04 3.66009186E-04-3.47371349E-05-3.51679106E-08-5.30249631E-08
 9 31 1.18651065E-01 5.79446386E-04-4.61331634E-03 4.24134377E-05 2.41381379E-05
 9 32 3.11317321E-09 1.88700384E-03 5.93429714E-04 1.51031575E-07-6.19769350E-05
 9 33-5.07832260E-05 1.12760161E-04-2.36086522E-05-1.45067565E-08-1.53163981E-08
 9 34-3.16169628E-06-2.45045021E-04-3.13737289E-05-1.18315003E-05-1.19151900E-09
 9 35 2.28684730E-01 8.74612876E-04 9.96049138E-04 3.97953822E-06 7.08148998E-06
 9 36 3.60755574E-09-6.07217468E-04-1.06806865E-03-1.46717019E-07 5.49110086E-05
 9 37 6.80463028E-05-1.22957311E-04 1.27818971E-05 1.06432936E-08 2.47297857E-08
 9 38 1.18464242E-01 5.78638689E-04-4.61144766E-03-9.41094949E-07 4.88102294E-05
 9 39 2.70278077E-09-4.53624509E-04 1.92523998E-03 1.81530138E-07-3.58331008E-05
 9 40-7.70710498E-05 1.12904151E-04-5.61271309E-06-7.04583420E-09-2.38352471E-08
 9 41 2.98739292E-02 1.29468817E-04 1.55632711E-04-8.03456951E-05-3.04106855E-05
 9 42-3.50022261E-09 5.51738620E-03 1.86385817E-03 3.88204534E-07 1.84047761E-04
 9 43 2.10763408E-05-2.05124102E-04 3.85272516E-05 2.36764403E-08 2.08212274E-08
 9 44-4.58594922E-01-2.45368486E-03 1.01126071E-02-2.59567916E-05-4.37181128E-05
 9 45-4.02598116E-09 2.35777357E-03-2.55488075E-03-1.24615431E-07-1.25355802E-04
 9 46-2.40503358E-04 3.65859160E-04 4.96678279E-05-1.69941230E-08-6.03263066E-08
 9 47 4.57856789E-01 2.45049549E-03-1.01064018E-02-2.42985733E-05-4.45144530E-05
 9 48-3.05762672E-09-3.40058139E-03 7.20240752E-04-6.98647484E-08 2.48082390E-04
 9 49 1.17517451E-04-3.65599841E-04 3.47105174E-05 3.08817544E-08 5.20700515E-08
 9 50-3.11892964E-04-2.58369059E-04-2.78974406E-04-2.25535938E-05-1.17362339E-08
 9 51 3.12090728E-04 2.57465266E-04 1.23330638E-04-2.51600645E-04-1.74985249E-08
 9 52-3.12373057E-04-2.57402128E-04 1.23468859E-04-2.51862349E-04-1.98178107E-08
 9 53 7.04885731E-05-5.27142134E-04 6.79755797E-05 1.19475693E-04 1.61401014E-08
 9 54 3.07170519E-06 2.45079707E-04 5.87067109E-06-3.31029828E-05-4.29249082E-09
 9 55 3.19642172E-06 2.44862179E-04-3.13267864E-05-1.18276414E-05-1.10745504E-09
 9 56 3.12194687E-04 2.58253391E-04-2.79273043E-04-2.25549433E-05-1.50753532E-08
 9 57-7.04116616E-05 5.26867274E-04 6.79180178E-05 1.19391443E-04 1.50585907E-08
 9 58-3.06507621E-06-2.45181856E-04 5.87821015E-06-3.31079409E-05-4.17149095E-09
10  1-2.11970472E-05-1.32661272E-07 1.07336646E-07-1.66988766E-05 9.48716818E-06
10  2 1.99834393E-10-3.04746695E-04 1.73251703E-04 4.80297846E-09 9.95087050E-07
10  3-1.00736152E-06 1.22744680E-08 7.32670201E-07 1.76083209E-09-1.19296161E-09
10  4-2.07198642E-02-1.06681980E-04 6.80878693E-04 2.15800663E-05 2.20141149E-05
10  5 8.49351042E-09-4.89568645E-04 2.16460175E-04-1.64916543E-08-4.05746380E-06
10  6 6.32960108E-05-5.92385470E-05-1.08587170E-05 1.24216104E-09 1.44565744E-08
10  7-4.23212821E-02-2.53200781E-04 1.22626493E-03-5.73575099E-05-1.40007599E-05
10  8-7.72559261E-09 1.77852676E-03-2.56423802E-04 7.35615644E-08-1.96512208E-04
10  9-3.87130190E-05 2.35225227E-04-1.73290799E-05-2.43687511E-08-2.75541147E-08
10 10 1.24192160E-05-1.72285497E-07 3.87167826E-06 1.11455705E-06-6.59081593E-07
10 11-4.26539812E-09 1.27144661E-03-7.21411055E-04-1.71254215E-08-4.27111095E-05
10 12 4.28325145E-05-1.21404948E-07-2.94034428E-05-1.42946343E-08 6.25074819E-09
10 13 4.22335263E-02 2.52689633E-04-1.22686663E-03-1.72667803E-05 5.63870212E-05
10 14 6.79612459E-09 1.12884238E-03-1.39798104E-03-9.72784285E-08 6.65346933E-05
10 15 1.68509559E-04-2.35044252E-04-7.17853791E-05 5.03137795E-09 3.95463956E-08
10 16 2.06991209E-02 1.06460223E-04-6.80034697E-04-7.86976922E-06-2.97948441E-05
10 17-8.17634001E-09-4.35839117E-04 3.10709851E-04 2.37202646E-08-5.39962696E-05
10 18-5.11022168E-06 5.91064913E-05-2.89730177E-05-9.87884697E-09-8.84764333E-09
10 19 4.99340744E-01 2.54609458E-03-7.49387619E-03-3.77350082E-05-3.46379005E-05
10 20-4.37202268E-09 1.04359573E-03-1.77991075E-03-1.26572035E-07 1.68108110E-04
10 21 2.79832373E-04-4.47940483E-04-5.74268739E-05 2.67343701E-08 7.57430540E-08
10 22 1.91639709E-05 2.88213314E-08 3.25599067E-08-1.12183703E-06 6.46625274E-07
10 23 4.12811617E-09-1.26827247E-03 7.26967512E-04 1.66803572E-08-4.26789177E-05
10 24 4.28257566E-05-1.46838943E-07-2.94392079E-05-1.39726603E-08 5.59102420E-09
10 25 4.22090143E-02 2.52586204E-04-1.22703097E-03 1.72528891E-05-5.63115444E-05
10 26-6.55930092E-09-1.12780337E-03 1.39297091E-03 9.11551095E-08 6.65095072E-05
10 27 1.68360348E-04-2.34869855E-04-7.17301136E-05 6.41337380E-09 3.88675559E-08
10 28-4.98538046E-01-2.54253557E-03 7.48596188E-03-1.04581470E-05-5.00519101E-05
10 29-4.78923781E-09-2.06236493E-03-1.38663880E-05-9.36477675E-08-2.94227390E-04
10 30-1.53476080E-04 4.47703470E-04-2.92811772E-05-3.87618941E-08-6.75959351E-08
10 31 2.05847741E-02 1.05911670E-04-6.75941245E-04 7.83137462E-06 2.97751669E-05
10 32 6.98437604E-09 4.34194289E-04-3.11277150E-04-1.89626587E-08-5.39427257E-05
10 33-5.06494286E-06 5.90076686E-05-2.89521801E-05-8.52850124E-09-7.87124777E-09
10 34 1.75242646E-05-5.08075710E-05-2.48485738E-05-5.27292497E-06 1.45267310E-09
10 35-2.42197418E-04-9.87008885E-07-5.73718945E-07 1.66940298E-05-9.49530591E-06
10 36 2.25928271E-10 3.05270489E-04-1.72337152E-04-7.41988867E-09 9.45487388E-07
10 37-1.07105044E-06 1.25563053E-07 7.18360620E-07 1.72951602E-09-8.81850067E-10
10 38-2.08311220E-02-1.07215192E-04 6.84934277E-04-2.15772486E-05-2.20565307E-05
10 39-8.41038349E-09 4.89925949E-04-2.18145886E-04 1.89280395E-08-4.02572481E-06
10 40 6.33624815E-05-5.93367567E-05-1.08537821E-05 1.38901957E-09 1.34271912E-08
10 41-4.23446463E-02-2.53295780E-04 1.22608503E-03 5.74261056E-05 1.40268194E-05
10 42 7.98555730E-09-1.78331617E-03 2.54757370E-04-7.49507196E-08-1.96667562E-04
10 43-3.87275356E-05 2.35395098E-04-1.73658182E-05-2.30233407E-08-2.65058549E-08
10 44 4.99726321E-01 2.54816893E-03-7.50255026E-03 3.77569483E-05 3.46767779E-05
10 45 2.41300460E-09-1.04564936E-03 1.78212148E-03 1.26326437E-07 1.68210578E-04
10 46 2.80038911E-04-4.48249489E-04-5.74685401E-05 2.60952069E-08 7.25069567E-08
10 47-4.98938125E-01-2.54467574E-03 7.49476491E-03 1.04785465E-05 5.00917679E-05
10 48 2.61160244E-09 2.06532469E-03 1.32053527E-05 8.69672083E-08-2.94440792E-04
10 49-1.53575205E-04 4.48015997E-04-2.93093891E-05-3.41083623E-08-6.66448672E-08
10 50 3.34742387E-04-1.04103907E-04 3.40598238E-04 9.13832277E-06 1.31829656E-08
10 51-3.34926301E-04 1.04885457E-04-1.66331722E-04 2.97741177E-04 1.82479471E-08
10 52-3.34659472E-04 1.05123849E-04 1.66228882E-04-2.97528814E-04-2.07313662E-08
10 53-2.45178598E-08-3.16308756E-08 8.66109104E-06-4.91802166E-06-2.27068055E-10
10 54-1.75306755E-05 5.10646793E-05 8.13941980E-06-2.40901829E-05 2.14990977E-09
10 55 1.75200782E-05-5.10071736E-05 2.48728874E-05 5.28392113E-06-2.11589981E-09
10 56 3.34473251E-04-1.04326397E-04-3.40357051E-04-9.11767237E-06-1.64028024E-08
10 57 4.42153571E-08-5.14858109E-07-8.72522332E-06 4.80555803E-06 5.36320350E-10
10 58-1.75272310E-05 5.12646729E-05-8.14363637E-06 2.41172302E-05-2.48982299E-09
11  1 5.95189089E-01 2.48927052E-03-4.42105982E-03-3.09436892E-05-5.44683956E-05
11  2-6.91627162E-09-1.32486622E-04-2.32206639E-04-2.35557502E-08 5.81688389E-05
11  3 1.21275435E-04-1.79444274E-04 6.13811932E-05 1.82081301E-08 4.04458853E-08
11  4 2.71492802E-01 1.04239610E-03-1.79993024E-03 5.52820301E-05-1.42625463E-05
11  5 3.09851137E-09-7.92311901E-04-5.05238428E-04-9.45968733E-08-2.55145153E-05
11  6 5.84106772E-06 1.96734476E-05-3.19491997E-05-6.72330879E-09-2.62938576E-09
11  7-2.95737971E-02-2.70360156E-04 1.07260221E-03 2.83646913E-05 6.76776104E-06
11  8-3.41184254E-09-7.72501166E-04-8.16172332E-04-9.90009644E-08-5.39464724E-06
11  9-5.19950184E-05 5.73896656E-05 4.15987816E-05 2.57214760E-09-1.06317848E-08
11 10 9.22838781E-03-7.58229939E-05 2.21462086E-04-8.44606600E-07-1.51298106E-06
11 11-5.43705465E-09 7.71198812E-05 1.42324439E-04 1.57512301E-08 6.45292675E-05
11 12 3.23360755E-05-9.68653430E-05-3.11753787E-05 7.69238514E-09 1.67231339E-08
11 13-2.95802093E-02-2.70241748E-04 1.06848270E-03-8.68320428E-06 2.79341118E-05
11 14-2.41987702E-09-3.09602051E-04-1.08474412E-03-1.03535111E-07-7.15684386E-05
11 15 1.39973148E-05 5.75711238E-05-3.82184821E-06-9.41185959E-09-3.79030214E-09
11 16 2.72019131E-01 1.04482732E-03-1.80639572E-03-4.05158035E-05 4.02221001E-05
11 17 1.99096398E-09-3.04673634E-05-9.39941073E-04-1.02118001E-07 2.21058910E-05
11 18-4.15463838E-05 1.94404928E-05 7.08109781E-07-4.06357217E-09-5.54642158E-09
11 19 1.06055903E-02-5.50207315E-05 4.55209424E-04-1.18668390E-05-1.26044660E-05
11 20-2.07778081E-09-2.67397473E-04 9.18998438E-05-1.47453174E-08 3.13011399E-05
11 21 2.42054887E-05-5.55066286E-05 4.42460426E-06 5.74665953E-09 7.82936846E-09
11 22 9.13828046E-03-7.60755160E-05 2.22153748E-04 9.25150433E-07 1.65142296E-06
11 23 5.53644119E-09-8.18852417E-05-1.50726545E-04-1.51234736E-08 6.40177759E-05
11 24 3.20334514E-05-9.60512273E-05-3.09696396E-05 8.06471584E-09 1.59837776E-08
11 25-2.93507673E-02-2.68788339E-04 1.06530579E-03 8.69524127E-06-2.79537100E-05
11 26 2.74108947E-09 3.05216299E-04 1.08602874E-03 9.63775597E-08-7.09696658E-05
11 27 1.43900911E-05 5.65795746E-05-4.10450037E-06-8.63837589E-09-3.23352155E-09
11 28 9.26048979E-03-6.18617598E-05 4.78117720E-04 4.76809148E-06 1.65904341E-05
11 29 1.96043922E-09-2.22086812E-04 1.80195374E-04 1.95101507E-08 2.19733319E-05
11 30 3.21954672E-05-5.41687991E-05-1.53194560E-06 1.11372662E-09 9.60430211E-09
11 31 2.70857504E-01 1.04045872E-03-1.80385737E-03 4.03894012E-05-3.99769341E-05
11 32-1.99014204E-09 3.32337416E-05 9.35192918E-04 9.50637482E-08 2.18742821E-05
11 33-4.14158961E-05 1.95416140E-05 6.77999102E-07-4.44858245E-09-4.65925682E-09
11 34-5.21096312E-05 3.78755610E-04 7.11550305E-05 8.33490051E-07 6.48686433E-09
11 35 5.92550080E-01 2.47796530E-03-4.39593913E-03 3.07933164E-05 5.42095295E-05
11 36 6.85745743E-09 1.30704445E-04 2.29031311E-04 2.07577930E-08 5.79882074E-05
11 37 1.20808695E-04-1.78796903E-04 6.10914098E-05 1.73978690E-08 3.80720007E-08
11 38 2.70312763E-01 1.03794918E-03-1.79722175E-03-5.50021029E-05 1.42783001E-05
11 39-3.55352513E-09 7.86830232E-04 5.05168198E-04 9.06886674E-08-2.54685662E-05
11 40 5.68339946E-06 1.97851667E-05-3.17812625E-05-5.98285356E-09-3.29436433E-09
11 41-2.93422161E-02-2.68896311E-04 1.06939130E-03-2.83883420E-05-6.76614969E-06
11 42 3.48452795E-09 7.75832011E-04 8.13030982E-04 9.12221453E-08-4.73340678E-06
11 43-5.16552971E-05 5.63887039E-05 4.13589876E-05 2.23010575E-09-9.98820140E-09
11 44 9.44460519E-03-6.08039466E-05 4.72018149E-04 1.18100133E-05 1.26094518E-05
11 45 1.72475126E-09 2.67289380E-04-9.63558753E-05 1.52257044E-08 3.06596892E-05
11 46 2.35512662E-05-5.42109554E-05 4.43892899E-06 5.59198606E-09 7.25539646E-09
11 47 1.04190779E-02-5.60871083E-05 4.61317393E-04-4.73452539E-06-1.66355589E-05
11 48-1.85205388E-09 2.18310521E-04-1.82567333E-04-1.98710362E-08 2.26338645E-05
11 49 3.28279319E-05-5.54617964E-05-1.53284378E-06 1.35841579E-09 9.87831990E-09
11 50-2.83498888E-05 8.67245286E-05-1.17398698E-05 1.68474680E-05 1.47620377E-09
11 51-2.77180842E-05 8.58928433E-05-1.99952344E-05 8.84856953E-07-1.68809031E-09
11 52-2.84767576E-05 8.63704455E-05 2.05034590E-05-1.54463791E-06 1.49981087E-09
11 53-2.02594335E-04 7.03790310E-04-1.30123498E-04-2.28703362E-04-2.72696049E-08
11 54-5.21708520E-05 3.80471594E-04 3.57131488E-05-6.17577714E-05-1.24208305E-09
11 55-5.23471915E-05 3.80884656E-04-7.15858638E-05-8.40255157E-07-6.52867671E-09
11 56-2.75931109E-05 8.62470491E-05 1.09147674E-05-1.67483582E-05-1.50556370E-09
11 57-2.01725051E-04 7.01212499E-04 1.29578611E-04 2.27742809E-04 2.48629294E-08
11 58-5.19288042E-05 3.78325202E-04-3.54958136E-05 6.13757393E-05 1.44128075E-09
12  1-5.46726797E-01-2.33462130E-03 4.96273029E-03 2.99707491E-05 5.27241816E-05
12  2 5.37216567E-09 3.14982120E-04 5.52854406E-04 8.17387627E-08-3.96821667E-05
12  3-9.98212719E-05 1.39503439E-04-5.84787385E-05-1.42596776E-08-3.13431000E-08
12  4-2.43361827E-01-9.26105723E-04 8.75588906E-04-5.57864420E-05 4.85605488E-07
12  5-2.70093373E-09 1.06649257E-03 1.58806258E-04 4.94862839E-08 1.33682055E-05
12  6-2.57091361E-05 1.23409306E-05 3.42112341E-05 4.85018832E-09-6.85351603E-09
12  7 4.38482612E-02 2.81921935E-04-6.49756092E-04-1.42148446E-06-2.51903222E-06
12  8 5.49516340E-10-2.47232091E-04 7.71061763E-04 7.73737592E-08 1.18440923E-04
12  9 6.54077434E-05-1.83848667E-04-5.11628086E-05 8.47340105E-09 2.26946364E-08
12 10-1.73102708E-02-3.22498728E-05-2.02240032E-04-1.52399391E-05-2.67942059E-05
12 11 1.94147815E-09 6.77963492E-04 1.19130711E-03 1.31723656E-07-9.95589602E-05
12 12-6.07221456E-05 1.60281106E-04 3.77419654E-05-7.54550352E-09-2.41559611E-08
12 13 4.38261810E-02 2.81828339E-04-6.50139285E-04-1.44149930E-06-2.62488409E-06
12 14 5.15558706E-10 7.89286279E-04 1.83223439E-04 6.32911016E-08 1.18161914E-04
12 15 6.57679111E-05-1.83929825E-04-5.12672211E-05 1.14900533E-08 2.25633929E-08
12 16-2.43852766E-01-9.28377232E-04 8.80914164E-04 2.89317095E-05-4.76898470E-05
12 17-1.80956829E-09-4.07300598E-04 9.98165518E-04 6.68717824E-08-4.16631533E-05
12 18 2.91446357E-05 1.25185176E-05-3.54042423E-06-2.41270063E-09-3.75203661E-10
12 19-1.97470978E-01-9.71054973E-04 2.59378174E-03 9.25985086E-06-4.49093469E-06
12 20 2.34265147E-10 2.02550859E-04 6.96904090E-04 7.06366352E-08-1.18882514E-04
12 21-1.12470785E-04 2.31353298E-04-9.46938167E-07-1.72500548E-08-3.83932380E-08
12 22 1.73556378E-02 3.18714409E-05 2.03332773E-04-1.52348391E-05-2.67870705E-05
12 23 2.44459094E-09 6.77646911E-04 1.19052188E-03 1.29921854E-07 9.98777035E-05
12 24 6.08819379E-05-1.60759641E-04-3.78960557E-05 7.81119687E-09 2.32077586E-08
12 25-4.39715725E-02-2.83157261E-04 6.55333393E-04-1.39752946E-06-2.76714271E-06
12 26 9.08178222E-10 7.90837206E-04 1.88752518E-04 6.08817879E-08-1.18518087E-04
12 27-6.56901924E-05 1.84208279E-04 5.12420788E-05-1.17205897E-08-2.17528703E-08
12 28 1.97223952E-01 9.69414962E-04-2.58866702E-03-8.58882937E-06 5.72515366E-06
12 29 3.47750817E-10 4.94099972E-04 5.31571735E-04 7.17968295E-08 1.13520682E-04
12 30 1.18067452E-04-2.31588134E-04-2.79551446E-06 1.57560093E-08 3.74552694E-08
12 31 2.45213578E-01 9.33611245E-04-8.90045621E-04 2.91350936E-05-4.78900255E-05
12 32-1.42924120E-09-4.07106160E-04 1.00284526E-03 6.04432585E-08 4.17702852E-05
12 33-2.93474026E-05-1.24228826E-05 3.53955477E-06 1.41221057E-09 5.86988541E-10
12 34-4.84881086E-05 4.11722587E-04 8.51588689E-05 5.99044178E-07 8.24184094E-09
12 35 5.49683284E-01 2.34698778E-03-4.98467480E-03 3.01228460E-05 5.29954920E-05
12 36 5.20173892E-09 3.15653934E-04 5.53987813E-04 7.77019760E-08 3.99679987E-05
12 37 1.00428400E-04-1.40396399E-04 5.87805626E-05 1.37480990E-08 2.96676047E-08
12 38 2.44699167E-01 9.31235407E-04-8.84413097E-04-5.60598391E-05 5.55584958E-07
12 39-3.00695615E-09 1.07043058E-03 1.61297084E-04 4.77114235E-08-1.35019605E-05
12 40 2.57399068E-05-1.22379463E-05-3.43713981E-05-4.26171001E-09 5.70763744E-09
12 41-4.39947392E-02-2.83267742E-04 6.55201699E-04-1.56095841E-06-2.55236064E-06
12 42 6.93388923E-10-2.43446204E-04 7.75043171E-04 7.18580597E-08-1.18472486E-04
12 43-6.56604863E-05 1.84132973E-04 5.13678642E-05-8.24072513E-09-2.14736154E-08
12 44 1.97536358E-01 9.70850410E-04-2.59178937E-03 9.31966479E-06-4.42634793E-06
12 45-5.09708740E-10 2.03840995E-04 6.96537515E-04 7.02947972E-08 1.19040355E-04
12 46 1.12599454E-04-2.31639809E-04 9.66962316E-07 1.65149283E-08 3.65895668E-08
12 47-1.97197266E-01-9.69822466E-04 2.59137897E-03-8.61194532E-06 5.64496399E-06
12 48-5.23160886E-10 4.95309730E-04 5.30676954E-04 6.85485815E-08-1.13420814E-04
12 49-1.17910508E-04 2.31331322E-04 2.78798275E-06-1.41628237E-08-3.74051192E-08
12 50 1.27884327E-04-1.15397944E-04 1.44109972E-04-2.16301192E-05 3.98669696E-09
12 51-1.28061064E-04 1.16113334E-04-9.23655044E-05 1.12936611E-04 5.99295131E-09
12 52 1.27909068E-04-1.15689735E-04-9.22598874E-05 1.12921673E-04 6.96102571E-09
12 53 1.79814627E-04-5.57437131E-04 1.14719873E-04 2.01630536E-04 2.26136545E-08
12 54 4.80342144E-05-4.09525447E-04-4.26759742E-05 7.30156907E-05 3.61396339E-09
12 55 4.82278503E-05-4.09826710E-04 8.48007746E-05 5.94707843E-07 8.00905211E-09
12 56-1.28010034E-04 1.15826629E-04 1.44153137E-04-2.17142318E-05 5.08702569E-09
12 57-1.80821162E-04 5.60936273E-04 1.15367422E-04 2.02766104E-04 2.05957424E-08
12 58-4.82915820E-05 4.11404611E-04-4.28513261E-05 7.33182748E-05 3.83606628E-09
13  1-1.11532623E-03-5.64478378E-06 1.80856260E-05 5.32488828E-05-3.02424137E-05
13  2-1.66061746E-09-7.71577407E-04 4.45655697E-04 9.80787254E-09 4.94781928E-05
13  3-5.05859193E-05 1.10772650E-06 3.42864155E-05 5.32412354E-09-7.37146907E-09
13  4-5.22752698E-01-2.42710934E-03 5.70256940E-03-2.71805503E-05 2.04618153E-05
13  5 4.21289735E-09-2.54525618E-04 1.00276615E-03 8.71613424E-08-1.08330619E-04
13  6-1.58992876E-04 2.67323495E-04 1.58269798E-05-1.92578274E-08-4.42822706E-08
13  7 4.57873802E-02 2.64022678E-04-8.10491924E-04-2.97937120E-05-4.97251159E-05
13  8-8.93493938E-09 8.60500583E-04 1.56982981E-03 1.99611676E-07 7.61525218E-05
13  9 1.51567039E-04-2.27719560E-04 2.38297290E-05 2.43472565E-08 4.49190215E-08
13 10 9.67454416E-06-4.07587489E-09 1.73334779E-06-2.60853470E-05 1.48167890E-05
13 11 2.77291258E-10-1.19583424E-03 6.86438749E-04 1.21834723E-08 6.45526394E-05
13 12-6.43870143E-05-1.65625176E-07 4.42563731E-05 7.82180404E-09-5.33369005E-09
13 13-4.58685086E-02-2.64943127E-04 8.18863086E-04 2.75696518E-05 5.12627583E-05
13 14 8.80748224E-09-9.08295711E-04-1.55270353E-03-1.93009418E-07-1.13918910E-04
13 15-1.14536442E-04 2.28455353E-04-4.97376477E-05-1.87698551E-08-4.41399827E-08
13 16 5.24184133E-01 2.43462116E-03-5.73158462E-03-3.14945974E-05 1.26786550E-05
13 17 4.14349072E-09-1.00211646E-03-2.92411078E-04-7.63157399E-08 1.58698250E-04
13 18 1.10248980E-04-2.68947230E-04 1.80151159E-05 2.62756845E-08 4.02165401E-08
13 19-9.17707315E-03 1.84296494E-06-5.17194918E-04 4.30296697E-05 1.02960175E-05
13 20 7.81690383E-09 2.00089349E-04-2.73326932E-04-3.69045737E-08-4.75683289E-05
13 21-2.09226049E-05 6.84909338E-05 3.04795664E-06-3.75817037E-09-1.14106247E-08
13 22-9.16881551E-06 4.26738920E-09-1.84605000E-06-2.72613377E-05 1.54901007E-05
13 23-1.14128610E-10-4.81041858E-04 2.79683934E-04 6.92565657E-09-5.35007194E-05
13 24 5.33450995E-05 1.55619923E-07-3.66759757E-05-6.90837873E-09 4.55434759E-09
13 25 4.14597459E-02 2.58710270E-04-1.21350741E-03 2.81115639E-05 4.67878424E-05
13 26 7.54801890E-09-5.52126692E-04-1.18952049E-03-1.38855935E-07 9.64921311E-05
13 27 1.03139389E-04-1.99631520E-04 4.70896444E-05 1.60700574E-08 3.81827295E-08
13 28-7.50350486E-03-1.45988618E-06-1.61892327E-04 9.88122222E-06-4.01619973E-05
13 29-7.73026596E-09 1.26004355E-04-7.59035985E-05 1.70107875E-08-2.60684725E-05
13 30-2.75606456E-05 5.36291180E-05 1.22543083E-05-2.83071386E-09-7.68001471E-09
13 31-4.74267424E-01-2.19903156E-03 5.08375475E-03-2.84502669E-05 1.11264236E-05
13 32 3.46380968E-09-9.06659414E-04-1.91368477E-04-5.67318137E-08-1.43158265E-04
13 33-9.92121578E-05 2.42370423E-04-1.52977599E-05-2.23903798E-08-3.30722186E-08
13 34 1.96941166E-04-3.45667459E-04-2.53571793E-04 3.82710335E-06-7.92800808E-09
13 35 1.03682081E-03 5.25567252E-06-1.69694771E-05 4.87891453E-05-2.77083167E-05
13 36-1.71137498E-09-7.30566103E-04 4.21928023E-04 6.25188836E-09-4.46931779E-05
13 37 4.57158517E-05-1.02267379E-06-3.09647406E-05-4.12214982E-09 6.67862855E-09
13 38 4.72948483E-01 2.19208525E-03-5.05649215E-03-2.42773447E-05 1.86493182E-05
13 39 2.02972640E-09-2.92925508E-04 8.69492991E-04 7.01148129E-08 9.82433631E-05
13 40 1.42631376E-04-2.40874739E-04-1.48392122E-05 1.80240779E-08 3.48624617E-08
13 41-4.13846036E-02-2.57869519E-04 1.20573833E-03-2.56886373E-05-4.79190350E-05
13 42-7.74122854E-09 7.30567974E-04 1.07823550E-03 1.34862960E-07-6.52172083E-05
13 43-1.33726901E-04 1.98944109E-04-2.56423838E-05-2.16126497E-08-3.74585992E-08
13 44 7.48633511E-03 1.68591440E-06 1.53279944E-04 3.95182416E-05 1.20649131E-05
13 45 6.92723760E-09 1.27133107E-04-6.65815105E-05-1.67177434E-08 3.62846172E-05
13 46 1.70186730E-05-5.33032902E-05-5.08766470E-06 2.48181362E-09 8.60765006E-09
13 47 9.19396661E-03-2.07944661E-06 5.25871663E-04 1.31960281E-05-4.22824672E-05
13 48-7.61148185E-09 3.41048929E-04-3.29898088E-05 2.80704146E-08 3.03560690E-05
13 49 3.84730310E-05-6.88291000E-05-1.50239960E-05 3.15342797E-09 1.03643868E-08
13 50-2.77827882E-05 6.45583245E-05-2.54977178E-05 1.92016646E-05-2.57763694E-09
13 51-2.88529077E-05 1.72595772E-05-2.47584849E-05 5.64945515E-06 1.41653261E-09
13 52 2.76957747E-05-6.37961162E-05-2.94489106E-05 1.19783801E-05 2.29645961E-09
13 53 7.67669538E-07 1.13583696E-07-1.82339530E-06 1.88327637E-06-9.49661266E-10
13 54 2.14030296E-04-3.82722720E-04-1.47071600E-04 2.38532168E-04 1.97975637E-08
13 55-2.15153291E-04 3.81997971E-04-2.81161696E-04 4.54929257E-06-9.99663828E-09
13 56 2.89354773E-05-1.80104627E-05-1.76567782E-05 1.84001119E-05-2.42044445E-09
13 57-7.15873517E-07-1.17880054E-07-1.05647833E-06 1.38689587E-06-6.87352508E-10
13 58-1.95894400E-04 3.46401142E-04-1.32397659E-04 2.15248566E-04 1.52622638E-08
14  1-1.01014439E-03-5.04032372E-06 1.41888348E-05 4.20203607E-05-2.38789594E-05
14  2-1.43445645E-09-3.71772078E-04 2.16378750E-04 5.20917547E-09 4.53862400E-05
14  3-4.64321933E-05 1.04595337E-06 3.14778433E-05 5.14755293E-09-6.80330429E-09
14  4-4.72703950E-01-2.23258784E-03 6.18524486E-03-2.77366482E-05 1.71318139E-05
14  5 4.19162656E-09 3.98081672E-04 1.28447041E-03 1.41165924E-07-9.55013784E-05
14  6-1.55936782E-04 2.51438161E-04 9.02267528E-06-1.85163513E-08-4.35741076E-08
14  7 4.18073862E-02 4.83699953E-05 4.00117915E-03-3.96402303E-05-1.56149759E-05
14  8-7.58576855E-09 1.25828164E-03 4.84647953E-03 5.33880915E-07 1.05723513E-04
14  9 1.71107331E-04-2.76830843E-04-1.93834825E-05 2.23941724E-08 4.97832199E-08
14 10 6.34073719E-06 3.73296559E-08-1.73578502E-06 1.30808751E-05-7.49754251E-06
14 11-5.29488110E-10-7.10133746E-03 4.04108615E-03 8.20108880E-08 1.07515372E-04
14 12-1.07404186E-04-1.11185831E-07 7.37247655E-05 1.14951319E-08-7.87475347E-09
14 13-4.18789384E-02-4.92174400E-05-3.99410826E-03-6.81633302E-06 4.22673328E-05
14 14 8.53742794E-09-3.52281474E-03-3.56135569E-03-4.95977132E-07-1.68919452E-04
14 15-1.08487149E-04 2.77406601E-04-2.40700629E-05-2.07953071E-08-4.56253302E-08
14 16 4.74001318E-01 2.23918391E-03-6.20609092E-03-2.89234601E-05 1.49126537E-05
14 17 3.66787157E-09-9.07038325E-04-9.97402373E-04-1.40324389E-07 1.47870700E-04
14 18 1.05112901E-04-2.52983601E-04 2.62157028E-05 2.59419906E-08 3.92232545E-08
14 19-1.64663846E-02 3.53271724E-05-3.62015273E-03 3.30202736E-05-1.82445327E-05
14 20 2.99740826E-09 7.20870510E-04-2.05764307E-03-1.69912696E-07-1.10659382E-04
14 21-3.80494488E-05 1.48708831E-04-2.06025864E-05-1.26972924E-08-2.25079690E-08
14 22 7.53777775E-06 3.95615522E-08-1.52174035E-06-1.04114582E-05 5.98179634E-06
14 23 3.23902150E-10 7.18520343E-03-4.08945744E-03-7.34172282E-08 1.13423957E-04
14 24-1.13293505E-04-1.30451976E-07 7.77726943E-05 1.22090210E-08-7.97482876E-09
14 25-4.62484927E-02-7.54191231E-05-3.89236788E-03 4.03146047E-06-4.71727181E-05
14 26-8.10666873E-09 3.59588027E-03 3.69860305E-03 5.01037839E-07-1.79449582E-04
14 27-1.19381790E-04 2.98831372E-04-2.89169343E-05-2.23806087E-08-4.85587656E-08
14 28 1.73009493E-02-3.54462169E-05 3.65497445E-03-3.37039292E-05 2.32587047E-05
14 29 5.17138912E-09-2.16085027E-03-4.26193980E-04-1.41866218E-07 4.42621261E-05
14 30 1.10705365E-04-1.54967491E-04-2.83612159E-05 5.52123122E-09 2.42964615E-08
14 31 5.23967702E-01 2.47108104E-03-6.74744963E-03 3.19222960E-05-1.61031424E-05
14 32-3.67445909E-09 1.00262778E-03 1.02157729E-03 1.32430468E-07 1.62985508E-04
14 33 1.15597958E-04-2.78583467E-04 2.78712835E-05 2.70312357E-08 3.98684893E-08
14 34-1.92447230E-04 3.81236104E-04 2.89219463E-04-7.40207689E-06 9.18637154E-09
14 35-1.14723596E-03-5.73623888E-06 1.63657797E-05-4.71258745E-05 2.67785311E-05
14 36 1.74163146E-09 4.46866179E-04-2.59887214E-04-2.24391012E-09 5.00896953E-05
14 37-5.12681599E-05 1.17846464E-06 3.47333331E-05 4.89306747E-09-7.55693691E-09
14 38-5.22507208E-01-2.46362339E-03 6.72327934E-03 3.03124169E-05-1.90882152E-05
14 39-2.35378656E-09-3.70768406E-04-1.37807870E-03-1.42540634E-07-1.05821987E-04
14 40-1.71023884E-04 2.76845871E-04 1.05485095E-05-2.13373637E-08-4.23580337E-08
14 41 4.61674350E-02 7.44746723E-05 3.90033664E-03 4.24163699E-05 2.05014469E-05
14 42 7.75256530E-09-1.33783622E-03-4.97893585E-03-5.21405657E-07 1.12793110E-04
14 43 1.85376072E-04-2.98169182E-04-1.69107854E-05 2.41110207E-08 5.07828222E-08
14 44-1.72993590E-02 3.53368116E-05-3.65364705E-03-3.71495349E-05 1.71255878E-05
14 45-3.56694029E-09-7.37240932E-04 2.07462446E-03 1.66581557E-07-1.14852834E-04
14 46-3.99461927E-05 1.54799026E-04-2.01967217E-05-1.24500987E-08-2.29783545E-08
14 47 1.64657236E-02-3.54131108E-05 3.62052232E-03 3.25491043E-05-1.91337548E-05
14 48-3.64592811E-09 2.13746525E-03 4.31626744E-04 1.33210843E-07 4.14374797E-05
14 49 1.07401073E-04-1.48838552E-04-2.69971726E-05 4.83908947E-09 2.34004079E-08
14 50 1.29399470E-05 4.63099920E-04-7.72768082E-05 7.07003677E-06-5.39882807E-09
14 51-1.01658614E-05-4.67079059E-04 4.82188580E-05-6.36739965E-05-5.05994551E-09
14 52-1.29935302E-05-4.63026564E-04-4.55073116E-05 6.27940098E-05 4.95001886E-09
14 53 6.98531319E-07-1.04468563E-07-7.48965435E-06 5.05861183E-06-8.08814796E-10
14 54 1.70872866E-04-3.44814223E-04-1.39617970E-04 2.21239368E-04 1.82682923E-08
14 55-1.71816969E-04 3.44835779E-04-2.62455187E-04 6.98543207E-06-9.25931516E-09
14 56 1.01013898E-05 4.67232814E-04 7.94369266E-05-8.95109292E-06 5.67152962E-09
14 57 7.95420351E-07-9.79310634E-08 7.62308756E-06-5.24106760E-06 5.90936983E-10
14 58 1.91369043E-04-3.81299178E-04 1.53596274E-04-2.43932033E-04-1.72557553E-08
15  1-4.14783915E-01-2.24167842E-03 7.43837994E-03-2.85475874E-06-4.71864533E-06
15  2-1.35595318E-09 1.27299832E-03 2.23483104E-03 2.95629651E-07-2.55588848E-04
15  3-2.92931022E-04 5.48519870E-04-3.66318523E-05-4.70381822E-08-9.69473453E-08
15  4 4.50731807E-01 2.24610194E-03-7.14652726E-03-1.30505968E-05-2.56619442E-05
15  5 1.39273380E-09 1.13613466E-03-1.81875360E-03-1.59534224E-07 2.49302751E-04
15  6 1.87754502E-04-4.37057253E-04-8.27672519E-05 2.31212727E-08 7.01374525E-08
15  7-3.59881894E-02-3.44714525E-04 2.55743867E-03 4.38229366E-05 3.56804623E-05
15  8-2.06125132E-09-1.59420499E-03-9.11041635E-04-8.71842410E-08-8.44082461E-05
15  9-1.11252510E-04 1.95660756E-04-4.19712283E-05-1.24606782E-08-3.24955789E-08
15 10 6.27630439E-03 1.35987043E-05-8.40809348E-04-1.52556304E-05-2.68029211E-05
15 11 4.86833675E-09 4.51513251E-04 7.61027251E-04-1.09987567E-08 5.73426215E-05
15 12 3.85122018E-05-9.58548233E-05-1.89335553E-05 7.77917794E-10 7.51764528E-09
15 13-3.57862406E-02-3.44334252E-04 2.57291132E-03 8.30658826E-06 5.57379225E-05
15 14-2.02128230E-09 4.51254162E-05-1.82098991E-03-1.02148634E-07-7.15478007E-05
15 15-1.22903681E-04 1.94451482E-04-3.35785221E-05-1.58645848E-08-3.11470840E-08
15 16 4.48630783E-01 2.23609958E-03-7.11921540E-03-1.52883213E-05-2.44198727E-05
15 17-3.42862929E-09-2.13963436E-03 5.08699645E-05-1.17450318E-07 2.66104894E-04
15 18 1.69802789E-04-4.35907683E-04-7.07417447E-05 2.59625279E-08 6.77370393E-08
15 19 6.11130466E-03-2.73948735E-05 6.54286638E-04-3.04082985E-05-1.42766713E-05
15 20-1.33386420E-09-2.57582028E-04 2.25397731E-04-3.94539266E-08 4.05495515E-05
15 21 2.32989507E-05-6.38485022E-05-9.82962082E-06 9.71918841E-09 5.82942800E-09
15 22 5.14695864E-03 1.55521860E-05-1.04659773E-03 1.48280666E-05 2.60317658E-05
15 23-5.35446290E-09-2.78097605E-04-4.56682429E-04 5.20280325E-08 4.72724768E-05
15 24 2.88859040E-05-7.61583808E-05-1.84608661E-05 1.28365102E-10 3.93438656E-09
15 25-3.06476913E-02-3.00646901E-04 2.26854886E-03-6.30864948E-06-4.78766258E-05
15 26 3.57228248E-09-4.05394736E-05 1.38452245E-03 4.81454238E-08-5.84835530E-05
15 27-1.02755669E-04 1.61239222E-04-3.27477736E-05-1.20853325E-08-2.35248933E-08
15 28 4.57548399E-03-2.20405007E-05 3.04057540E-04-6.22344956E-08 3.22016999E-05
15 29 5.08630569E-10-1.54607110E-04 7.51065846E-05 5.14218205E-08 2.97386838E-05
15 30 1.70397491E-05-4.67784329E-05-1.04511098E-05-4.20128562E-09 8.99544710E-09
15 31 3.84865716E-01 1.91431631E-03-5.99243508E-03 1.32239203E-05 1.99310308E-05
15 32 1.98841068E-09 1.78479529E-03-5.42021633E-05 9.94461411E-08 2.28680861E-04
15 33 1.46120289E-04-3.74801150E-04-6.09337521E-05 2.00803904E-08 5.39070847E-08
15 34-2.61133862E-04 4.81299312E-05 2.53413213E-04 5.98104944E-06 5.36759165E-09
15 35-3.55868198E-01-1.92229128E-03 6.31523376E-03 2.84796337E-06 4.75235872E-06
15 36 1.09139341E-09-1.07733292E-03-1.89144574E-03-2.38345732E-07-2.20000508E-04
15 37-2.51328180E-04 4.71328689E-04-3.07347541E-05-3.81610333E-08-7.64575905E-08
15 38 3.86708895E-01 1.92310622E-03-6.01693272E-03 1.02609890E-05 2.15893888E-05
15 39-2.47518074E-09-9.57477115E-04 1.51156945E-03 1.30741944E-07 2.14496200E-04
15 40 1.61315737E-04-3.75811938E-04-7.10841615E-05 1.90682454E-08 5.43061161E-08
15 41-3.08247113E-02-3.00886947E-04 2.25256234E-03-3.80781474E-05-2.99236782E-05
15 42 3.33755253E-09 1.21627759E-03 6.91331803E-04 3.88812059E-08-6.67065059E-05
15 43-9.56290912E-05 1.62335597E-04-3.79717984E-05-9.89687440E-09-2.55247512E-08
15 44 4.63237120E-03-2.22423251E-05 3.18995654E-04 2.78342017E-05 1.63195520E-05
15 45 7.58943137E-10 1.46786297E-04-1.02800751E-04 4.77967845E-08 2.87554676E-05
15 46 1.86275238E-05-4.73829914E-05-1.13024772E-05 8.11592446E-09 3.09118435E-09
15 47 6.04934605E-03-2.71995168E-05 6.39173428E-04 3.12677448E-06-3.33489635E-05
15 48-3.04184207E-10 3.16495773E-04-1.07683041E-04-4.68209006E-08 3.51362235E-05
15 49 2.80764843E-05-6.32127078E-05-1.33520147E-05-3.23581183E-09 1.14697584E-08
15 50-2.48077802E-05 7.18476071E-05-2.18265274E-05 1.20801083E-05 3.42044416E-09
15 51-2.20576046E-05 4.05151389E-05-1.73802387E-05 7.47887708E-06-3.99651128E-09
15 52-2.47406381E-05 7.37622268E-05 2.17368704E-05-1.28298203E-05 3.38723107E-09
15 53 3.64657490E-04 1.79859762E-04 1.66105735E-04 2.91961954E-04 3.68990531E-08
15 54-3.06445076E-04 4.33169913E-05 1.45047105E-04-2.57644228E-04-1.75227220E-08
15 55-3.05627250E-04 4.18862471E-05-2.94398674E-04-6.96652818E-06-8.16904999E-09
15 56-2.21399077E-05 3.86137545E-05 1.50118997E-05-1.10783833E-05-3.52253258E-09
15 57 3.12910004E-04 1.49764341E-04-1.42884859E-04-2.51142662E-04-2.96515542E-08
15 58-2.61837686E-04 4.93731303E-05-1.24879309E-04 2.21785298E-04 1.04902530E-08
16  1 3.55682364E-01 1.92873460E-03-6.81655375E-03-1.69464208E-07-5.84666572E-07
16  2-6.80802035E-10-1.18938276E-03-2.08702115E-03-2.49884186E-07 2.14462414E-04
16  3 2.51175421E-04-4.65637835E-04 3.59725143E-05 4.09849965E-08 8.38430323E-08
16  4-3.86661796E-01-1.95277426E-03 6.88276142E-03 1.73322426E-05 2.48241119E-05
16  5 1.29022745E-09-1.08789106E-03 1.88115453E-03 1.24444356E-07-2.09822451E-04
16  6-1.59550117E-04 3.69372568E-04 7.04760863E-05-2.10362214E-08-6.42663228E-08
16  7 3.12118079E-02 2.61920552E-04-1.80963088E-03-3.44382945E-05-3.51468479E-05
16  8-8.48043278E-09 2.36346757E-03 1.37543194E-03 2.67758960E-07 1.09969310E-04
16  9 9.42580698E-05-2.04227380E-04 2.30880663E-05 1.22564557E-08 3.46608833E-08
16 10-6.94521456E-03 1.38921874E-05-1.41755068E-03 1.63611970E-06 3.02639306E-06
16 11 3.01342378E-09-1.10591697E-03-1.94301289E-03-2.58325665E-07-6.18136493E-05
16 12-6.03724395E-05 1.22186089E-04 1.67305916E-06-5.61938662E-09-1.66450082E-08
16 13 3.10391118E-02 2.60840222E-04-1.80415774E-03-1.24922060E-05-4.74120604E-05
16 14-7.92737512E-09-2.68725439E-05 2.73045396E-03 2.88221691E-07 8.04089198E-05
16 15 1.23056284E-04-2.03465203E-04 2.89011205E-06 1.72315875E-08 3.20617077E-08
16 16-3.84861620E-01-1.94436083E-03 6.86355049E-03 1.23940847E-05 2.76537727E-05
16 17 5.56420289E-09 2.16943717E-03 2.56569397E-05 8.40827068E-08-2.25711729E-04
16 18-1.42705447E-04 3.68417175E-04 5.91245526E-05-2.52171253E-08-6.09722892E-08
16 19-9.25630897E-03 3.18038531E-05-2.15481669E-03 1.46148753E-05-1.45226455E-05
16 20 1.54378389E-09 7.08907903E-04-7.88939088E-04-5.36625097E-08-7.44641489E-05
16 21-2.89366544E-05 1.03400803E-04-1.04405729E-05-1.01634476E-08-1.66006430E-08
16 22 7.81877308E-03-1.16636672E-05 1.27320731E-03 3.93752282E-06 7.06687205E-06
16 23 3.10407968E-09-1.16204450E-03-2.03595554E-03-2.52602123E-07 6.98078780E-05
16 24 6.55340350E-05-1.35341913E-04-4.53767173E-06 5.78016464E-09 1.59689201E-08
16 25-3.61178590E-02-3.10162406E-04 2.17460816E-03-1.36100285E-05-5.53339820E-05
16 26-7.08916934E-09-3.35870122E-05 2.97543789E-03 2.88047111E-07-9.03458726E-05
16 27-1.40310091E-04 2.30655964E-04-7.96401316E-06-1.87270649E-08-3.38108855E-08
16 28 1.00358923E-02-3.56256967E-05 2.22672807E-03-2.01512669E-05 9.99031898E-06
16 29 1.58759847E-09-1.07623757E-03 2.19945215E-04-2.39655363E-08 3.77562751E-05
16 30 7.38629504E-05-1.11619226E-04-1.98683982E-05 2.52883574E-09 1.84278425E-08
16 31 4.48587629E-01 2.26169415E-03-7.86606976E-03 1.45727440E-05 3.10463723E-05
16 32 5.36192587E-09 2.46954151E-03 1.75577647E-05 9.27167089E-08 2.63549213E-04
16 33 1.66861364E-04-4.30410577E-04-6.92022359E-05 2.70597256E-08 6.64411885E-08
16 34-3.12498465E-04-3.74811792E-05 2.88816343E-04 6.94462575E-06 9.93171074E-09
16 35-4.14621804E-01-2.24719847E-03 7.86844318E-03 2.67145948E-07 1.39529655E-07
16 36-8.31107772E-10-1.36913899E-03-2.40260510E-03-2.71114486E-07-2.50834902E-04
16 37-2.92802927E-04 5.43637830E-04-4.11243213E-05-4.51014526E-08-8.99598811E-08
16 38 4.50733426E-01 2.27174816E-03-7.88981750E-03 1.91129207E-05 2.84391682E-05
16 39-0.00000000E+00-1.24797626E-03 2.13593347E-03 1.34917524E-07 2.45296417E-04
16 40 1.86257460E-04-4.31553877E-04-8.22398080E-05 2.36687028E-08 6.81947733E-08
16 41-3.63235655E-02-3.11302470E-04 2.17734454E-03-4.07052327E-05-4.01660344E-05
16 42-7.74726682E-09 2.57848366E-03 1.49822072E-03 2.66130933E-07-1.21532996E-04
16 43-1.10087369E-04 2.31620366E-04-2.91993501E-05-1.30989254E-08-3.76542376E-08
16 44 1.00783601E-02-3.56038291E-05 2.22942550E-03 1.90711322E-05-1.21835308E-05
16 45 1.67697129E-09 7.39872019E-04-8.14135491E-04-4.58754708E-08 7.97704770E-05
16 46 3.21442390E-05-1.11914716E-04 8.82695022E-06 1.11446851E-08 1.67379928E-08
16 47-9.22408555E-03 3.18608445E-05-2.15476277E-03-1.99091310E-05 4.97797210E-06
16 48 1.04942946E-09-1.04030868E-03 2.05950008E-04-2.92494905E-08-3.27952881E-05
16 49-7.04187220E-05 1.03214010E-04 1.80498842E-05-3.22806654E-09-1.65595208E-08
16 50 1.56363076E-05-2.13029657E-04 4.31346152E-05-5.65734789E-06 2.77072745E-09
16 51-1.93327662E-05 2.21747044E-04-2.99842752E-05 3.57576268E-05 2.39089821E-09
16 52 1.57551528E-05-2.12984507E-04-2.69907002E-05 3.42022738E-05 3.02554712E-09
16 53-3.12390559E-04-1.84151230E-04-1.39994424E-04-2.46081596E-04-3.30523134E-08
16 54 2.69938268E-04 4.30291699E-05-1.21562881E-04 2.16149083E-04 1.80804749E-08
16 55 2.69157812E-04 4.43510816E-05 2.46929626E-04 5.95332186E-06 1.00457542E-08
16 56-1.92282232E-05 2.21455497E-04 4.59487355E-05-7.42826457E-06 2.53677142E-09
16 57 3.64212599E-04 2.09362817E-04-1.63627542E-04-2.87618158E-04-3.63011753E-08
16 58-3.13408665E-04-3.59228424E-05-1.42214020E-04 2.52826269E-04 1.57761400E-08
17  1-4.06079856E-03 6.60164844E-02 1.90953191E-02 1.35015452E-02 2.37271265E-02
17  2 2.93988396E-06 1.54501784E-03 2.71963428E-03 3.44043494E-07 2.40053541E-03
17  3 1.18774806E-03-3.58828347E-03-1.17731831E-03 1.90370744E-07 5.03564447E-07
17  4-5.04139401E-03 7.89681060E-02 3.63676527E-02-4.44422829E-03 3.13690643E-02
17  5 2.89067968E-06-1.33513375E-02 5.77050460E-03 1.42444620E-08 1.84832282E-03
17  6 1.99805064E-03-3.84637347E-03 3.48708698E-03 6.43340725E-07 8.30880805E-07
17  7-8.30492957E-03 1.36136952E-01 7.05949255E-02-1.08279308E-02 2.39171905E-02
17  8 1.76996813E-06 1.89497729E-02-1.65035045E-02-8.58568745E-07 3.90411532E-03
17  9 5.02736626E-03-8.93148158E-03-6.95722688E-04 6.02787171E-07 1.53922974E-06
17 10-1.21665400E-02 1.77784760E-01 1.43678265E-01 4.76212333E-03 8.37063843E-03
17 11 9.66319307E-07-8.19335135E-03-1.44355163E-02-1.58522271E-06 5.87960744E-03
17 12 6.48104897E-03-1.23606564E-02 5.82318472E-04 9.43261055E-07 2.09330465E-06
17 13-8.30392021E-03 1.36125512E-01 7.06018517E-02 2.61001801E-02 2.90994452E-03
17 14 1.22530474E-06-2.38497113E-02 7.85946857E-03-3.61703325E-07 5.26372072E-03
17 15 3.66724989E-03-8.93097061E-03 2.36480225E-04 7.27787981E-07 1.42058431E-06
17 16-5.04065728E-03 7.89605692E-02 3.63680970E-02 2.92331954E-02 1.22044274E-02
17 17 2.45574902E-06 1.17793443E-02-8.52176825E-03-3.08174693E-07-6.94160678E-04
17 18 4.54036694E-03-3.84620626E-03 1.74156035E-03 3.40918056E-07 1.04877673E-06
17 19-5.67580677E-03 8.93547633E-02 2.83188581E-02-2.22672295E-02 2.58668879E-02
17 20 1.39407761E-06 1.88797568E-03 1.26654867E-02 1.36549716E-06 4.18543658E-03
17 21 4.70240017E-04-4.65567660E-03 2.18594244E-03 6.63765335E-07 6.55190224E-07
17 22-1.21665211E-02 1.77784538E-01 1.43678121E-01-4.76193728E-03-8.37088856E-03
17 23-1.10457382E-06 8.19352614E-03 1.44353948E-02 1.56278218E-06 5.87959006E-03
17 24 6.48105736E-03-1.23606474E-02 5.82350179E-04 9.69217785E-07 2.06161404E-06
17 25-8.30389927E-03 1.36125366E-01 7.06016380E-02-2.61002800E-02-2.91005612E-03
17 26-1.42861548E-06 2.38499079E-02-7.85931353E-03 3.31764102E-07 5.26372803E-03
17 27 3.66722930E-03-8.93095732E-03 2.36489051E-04 7.24518894E-07 1.35322695E-06
17 28-5.67535713E-03 8.93454897E-02 2.83217394E-02-3.36112043E-02 5.91831482E-03
17 29-9.21624209E-07-9.92429376E-03-8.09305221E-03-1.25754924E-06-2.22050879E-04
17 30 4.87758345E-03-4.65553257E-03-8.38424042E-04 1.51325853E-07 9.99527450E-07
17 31-5.04064705E-03 7.89604187E-02 3.63679010E-02-2.92331605E-02-1.22042255E-02
17 32-2.35123724E-06-1.17793059E-02 8.52188163E-03 2.84187227E-07-6.94144888E-04
17 33 4.54034666E-03-3.84620177E-03 1.74155587E-03 3.27169758E-07 9.85231754E-07
17 34 2.06496243E-02 2.46229200E-03-3.56492506E-03-5.91969077E-04-2.02184559E-07
17 35-4.06080095E-03 6.60164435E-02 1.90953125E-02-1.35014324E-02-2.37271600E-02
17 36-2.75519861E-06-1.54507427E-03-2.71963185E-03-3.38592437E-07 2.40053345E-03
17 37 1.18774955E-03-3.58828300E-03-1.17732217E-03 1.84368331E-07 4.67660135E-07
17 38-5.04140409E-03 7.89681185E-02 3.63676792E-02 4.44407717E-03-3.13691240E-02
17 39-2.72958848E-06 1.33512655E-02-5.77051598E-03 2.68991577E-08 1.84832797E-03
17 40 1.99803436E-03-3.84636233E-03 3.48708856E-03 6.05122763E-07 7.88935824E-07
17 41-8.30490903E-03 1.36136589E-01 7.05948699E-02 1.08280061E-02-2.39168969E-02
17 42-1.75579826E-06-1.89496974E-02 1.65033044E-02 7.56291448E-07 3.90409972E-03
17 43 5.02736827E-03-8.93146798E-03-6.95685319E-04 5.69386124E-07 1.46251163E-06
17 44-5.67579842E-03 8.93545724E-02 2.83189349E-02 2.22670846E-02-2.58668463E-02
17 45-1.40379196E-06-1.88797160E-03-1.26655080E-02-1.28657616E-06 4.18541276E-03
17 46 4.70255126E-04-4.65566789E-03 2.18596549E-03 6.35757491E-07 6.42001357E-07
17 47-5.67536022E-03 8.93455408E-02 2.83216156E-02 3.36111860E-02-5.91838637E-03
17 48 7.91026958E-07 9.92416458E-03 8.09299807E-03 1.18853905E-06-2.22067137E-04
17 49 4.87759227E-03-4.65552513E-03-8.38433917E-04 1.35742869E-07 9.95332743E-07
17 50 2.31293672E-02 2.13583709E-03 3.92338787E-03-3.29289445E-04 1.11843372E-07
17 51 2.31318878E-02 2.13514672E-03 2.28867219E-03-3.20439815E-03-1.82133152E-07
17 52 2.31318849E-02 2.13513773E-03-2.28869445E-03 3.20438700E-03 1.96180530E-07
17 53 1.52467975E-02-3.55923650E-04 1.30317681E-03 2.29050077E-03 2.92246241E-07
17 54 2.06525701E-02 2.46376642E-03-1.31334138E-03 3.36705784E-03 2.90005684E-07
17 55 2.06496335E-02 2.46228768E-03 3.56492781E-03 5.91995754E-04 2.17352476E-07
17 56 2.31293605E-02 2.13588311E-03-3.92338120E-03 3.29272528E-04-1.41414378E-07
17 57 1.52468117E-02-3.55915309E-04-1.30316843E-03-2.29050546E-03-2.71713576E-07
17 58 2.06525693E-02 2.46374269E-03 1.31332514E-03-3.36706778E-03-2.55702453E-07
18  1 9.65517763E-03-1.35027280E-01-6.39866414E-02-2.34091073E-02-4.11293727E-02
18  2-5.08356026E-06-5.60432316E-03-9.85162636E-03-1.18796934E-06-5.18719972E-03
18  3-1.80594281E-03 6.99314254E-03 3.28115635E-03-2.86058162E-07-8.58431235E-07
18  4 9.31169728E-03-1.34591077E-01-6.87778885E-02 2.32816217E-02-3.92240025E-02
18  5-2.82428439E-06 1.54068071E-02-8.12471124E-03-1.56163259E-07-6.17901469E-03
18  6-6.91215080E-04 6.87022977E-03-3.92361234E-03-1.05171659E-06-1.02546543E-06
18  7 8.58397710E-03-1.26717848E-01-8.49476086E-02 3.41548283E-02 1.28453901E-02
18  8 2.82079823E-06-2.66522282E-03 1.64277801E-02 1.55968053E-06-4.27470810E-03
18  9-3.69217257E-03 7.96688067E-03-1.69888500E-03-8.07879817E-07-1.37762726E-06
18 10 6.67555017E-03-8.70801221E-02-1.01663145E-01 3.00174457E-02 5.27933275E-02
18 11 6.30021790E-06-6.45902194E-03-1.13466711E-02-1.46294024E-06-5.71903823E-03
18 12-8.36457348E-04 6.55549558E-03 4.74551684E-03-1.35945102E-07-5.97612479E-07
18 13 8.57911138E-03-1.26651475E-01-8.49008222E-02-6.42472519E-03 3.59367769E-02
18 14 3.34900712E-06 1.54748157E-02 6.09935769E-03 1.34438967E-06-2.55170729E-03
18 15-5.41074267E-03 7.96244996E-03-5.16331294E-04-5.63056519E-07-1.52907446E-06
18 16 9.30898951E-03-1.34557006E-01-6.87670938E-02-4.56039788E-02-1.29559204E-05
18 17-1.95922278E-06-1.48570668E-02 9.08815761E-03 2.38392041E-07 8.59756691E-04
18 18-7.72896116E-03 6.86920447E-03 9.10388131E-04-2.08127718E-07-1.62184608E-06
18 19 2.42252558E-03-3.35399397E-02-1.51320261E-02 2.86340451E-02 1.06346357E-02
18 20 2.30076267E-06-2.11561923E-03-5.90896492E-03-6.82380964E-07-6.00529335E-03
18 21 4.34845633E-03 1.65683702E-03-5.59147605E-04-4.56205595E-07 2.71456448E-07
18 22-6.67555228E-03 8.70800970E-02 1.01663349E-01 3.00175443E-02 5.27933422E-02
18 23 6.14777241E-06-6.45956823E-03-1.13462243E-02-1.35837470E-06 5.71900805E-03
18 24 8.36489983E-04-6.55549803E-03-4.74552832E-03 1.49798947E-07 5.66282449E-07
18 25-8.57910590E-03 1.26651345E-01 8.49012826E-02-6.42482297E-03 3.59367643E-02
18 26 3.00217971E-06 1.54747026E-02 6.09949152E-03 1.20537071E-06 2.55173088E-03
18 27 5.41073420E-03-7.96246508E-03 5.16345235E-04 5.46241094E-07 1.42982189E-06
18 28-2.41683737E-03 3.34626290E-02 1.50907141E-02-5.46462719E-03 3.00462354E-02
18 29 2.57115251E-06-3.99180494E-03-4.83655293E-03-6.00099514E-07-2.07025217E-03
18 30 3.72324501E-03-1.65299285E-03-4.98450957E-03-4.93619865E-07 3.55512278E-07
18 31-9.30899809E-03 1.34557249E-01 6.87669952E-02-4.56041064E-02-1.25606551E-05
18 32-1.90030360E-06-1.48569023E-02 9.08825494E-03 2.34705411E-07-8.59746858E-04
18 33 7.72894959E-03-6.86920273E-03-9.10415457E-04 2.05693787E-07 1.50508794E-06
18 34 3.80734871E-02 3.29923742E-03-6.52658515E-03-1.22591138E-04-2.66762712E-07
18 35-9.65521521E-03 1.35027671E-01 6.39867726E-02-2.34089338E-02-4.11295959E-02
18 36-4.75813649E-06-5.60430486E-03-9.85170712E-03-1.14226362E-06 5.18720598E-03
18 37 1.80595728E-03-6.99316325E-03-3.28117487E-03 2.82370998E-07 7.95146661E-07
18 38-9.31175139E-03 1.34591531E-01 6.87783202E-02 2.32813684E-02-3.92242638E-02
18 39-2.66254429E-06 1.54069729E-02-8.12489904E-03-8.32344936E-08 6.17903688E-03
18 40 6.91221105E-04-6.87025798E-03 3.92364178E-03 9.89516847E-07 9.70071066E-07
18 41-8.58399089E-03 1.26718262E-01 8.49473254E-02 3.41550239E-02 1.28457217E-02
18 42 2.64324912E-06-2.66558308E-03 1.64279736E-02 1.40534324E-06 4.27471261E-03
18 43 3.69217200E-03-7.96688461E-03 1.69893649E-03 7.62690275E-07 1.29877211E-06
18 44-2.42252134E-03 3.35399469E-02 1.51318241E-02 2.86340555E-02 1.06347222E-02
18 45 2.20970193E-06-2.11567239E-03-5.90898037E-03-6.36023685E-07 6.00531123E-03
18 46-4.34846795E-03-1.65684327E-03 5.59175063E-04 4.29456862E-07-2.64886929E-07
18 47 2.41683996E-03-3.34627277E-02-1.50907237E-02-5.46465636E-03 3.00462878E-02
18 48 2.59770119E-06-3.99176095E-03-4.83652905E-03-5.99354594E-07 2.07026214E-03
18 49-3.72326524E-03 1.65300310E-03 4.98451650E-03 4.90758038E-07-3.75633529E-07
18 50-1.33056724E-02-2.09039651E-03-2.35135435E-03 1.15399489E-03 3.01875881E-08
18 51 1.33270971E-02 2.09186292E-03 2.19546969E-03-1.43453397E-03-2.26924342E-08
18 52-1.33270052E-02-2.09186099E-03 2.19547157E-03-1.43451382E-03-3.07250868E-08
18 53-3.69354140E-02-2.14041910E-03-3.11711822E-03-5.47842779E-03-6.92894836E-07
18 54-3.80843916E-02-3.29926452E-03 3.23093802E-03-5.67449692E-03-4.30050015E-07
18 55-3.80734392E-02-3.29928758E-03-6.52657453E-03-1.22635684E-04-2.87550921E-07
18 56 1.33056916E-02 2.09042793E-03-2.35135695E-03 1.15398889E-03 6.45307310E-09
18 57 3.69355791E-02 2.14043940E-03-3.11711472E-03-5.47845652E-03-6.45107463E-07
18 58 3.80845764E-02 3.29933083E-03 3.23092187E-03-5.67453696E-03-3.75225375E-07
19  1-2.75197634E-06 3.67317965E-05 2.05967754E-05-1.99494265E-02 1.13632443E-02
19  2 2.46402168E-07 3.04059413E-04-1.68256796E-04 1.52741789E-08-3.77723274E-03
19  3 3.77910512E-03-1.87237939E-06-2.59434656E-03-4.62288241E-07 3.24145561E-07
19  4 4.56286708E-03-5.82774087E-02-2.46525553E-02-1.93556153E-02-2.25158127E-02
19  5-3.05994255E-06 7.29068086E-03-2.55191800E-03 9.86813962E-08-7.33382521E-04
19  6-1.61365378E-03 2.34703630E-03-5.49494564E-03-7.09789439E-07-6.87899322E-07
19  7 8.35944676E-03-1.29951609E-01-8.74884321E-02-3.89801602E-02-1.65887274E-03
19  8-1.81916579E-06-9.64178248E-03 1.65868005E-02 1.12411127E-06-8.13800344E-03
19  9-6.55945957E-04 8.79394939E-03-4.44097506E-03-1.31222024E-06-1.25553884E-06
19 10-1.43732215E-06 2.30143828E-05 2.07792084E-05-6.83413471E-02 3.88628714E-02
19 11 7.82782971E-07-1.49913126E-02 8.52952795E-03 1.82647464E-07 3.84496101E-03
19 12-3.84381000E-03-1.15100983E-06 2.63671317E-03 4.38273930E-07-3.08651857E-07
19 13-8.36278191E-03 1.30005780E-01 8.75312390E-02-1.84780616E-02 3.43298536E-02
19 14 2.30645653E-06-1.91914459E-02-1.88327584E-04-7.78690025E-07-7.67604208E-04
19 15 9.56541521E-03-8.79781101E-03-1.67196804E-03 2.33874381E-07 1.95227070E-06
19 16-4.56729821E-03 5.83443664E-02 2.46880513E-02 9.48738143E-03 2.81362805E-02
19 17 3.15879060E-06 5.92579736E-03-4.96709163E-03-3.13962251E-07-2.79667148E-03
19 18 5.14706142E-03-2.35038994E-03 3.07093725E-03 2.69306352E-07 9.74750589E-07
19 19 1.19600920E-02-1.65968152E-01-8.82339260E-02 1.65002981E-02-4.68587139E-02
19 20-3.58573203E-06 3.03335524E-03-1.85749496E-02-1.51973938E-06-4.59190152E-03
19 21-3.31351369E-03 7.90541522E-03-6.78448590E-03-1.29038195E-06-1.50280427E-06
19 22 1.45807163E-06-2.34658238E-05-2.06203214E-05-6.83411161E-02 3.88629385E-02
19 23 6.93539972E-07-1.49913153E-02 8.52986543E-03 1.38482618E-07-3.84494350E-03
19 24 3.84379445E-03 1.14904658E-06-2.63671408E-03-4.20276393E-07 2.89993293E-07
19 25 8.36275131E-03-1.30005353E-01-8.75310004E-02-1.84778225E-02 3.43299586E-02
19 26 2.41629878E-06-1.91913866E-02-1.88436087E-04-7.41513398E-07 7.67553332E-04
19 27-9.56534259E-03 8.79778926E-03 1.67197696E-03-2.16642305E-07-1.88047905E-06
19 28 1.19604759E-02-1.65973766E-01-8.82452842E-02 4.87133027E-02 9.75013374E-03
19 29 3.05765902E-06 1.75216036E-02 6.89516364E-03 1.34004983E-06 1.51387861E-03
19 30-9.41989020E-03 7.90601159E-03-2.59265664E-03-5.62974734E-07-1.97991377E-06
19 31 4.56726862E-03-5.83439212E-02-2.46878841E-02 9.48729144E-03 2.81360772E-02
19 32 2.98515171E-06 5.92579834E-03-4.96713355E-03-2.72359524E-07 2.79664525E-03
19 33-5.14703318E-03 2.35038793E-03-3.07094025E-03-2.62202509E-07-9.20585148E-07
19 34-2.29564089E-02-2.96093598E-03 3.84717662E-03 8.58837795E-04 2.35272879E-07
19 35 2.73224079E-06-3.66309542E-05-2.04035380E-05-1.99494174E-02 1.13632175E-02
19 36 2.04736452E-07 3.04018082E-04-1.68380312E-04 9.12514609E-09 3.77724674E-03
19 37-3.77909394E-03 1.84719276E-06 2.59433638E-03 4.37786298E-07-3.00029783E-07
19 38-4.56289437E-03 5.82777105E-02 2.46525715E-02-1.93556986E-02-2.25159206E-02
19 39-2.90904908E-06 7.29073204E-03-2.55190479E-03 1.11142961E-07 7.33398139E-04
19 40 1.61362966E-03-2.34702780E-03 5.49495427E-03 6.66326723E-07 6.57317451E-07
19 41-8.35943363E-03 1.29951471E-01 8.74883306E-02-3.89799366E-02-1.65856198E-03
19 42-1.80657468E-06-9.64205983E-03 1.65870426E-02 1.03950985E-06 8.13801208E-03
19 43 6.55931047E-04-8.79394312E-03 4.44103939E-03 1.26028482E-06 1.18536800E-06
19 44-1.19601019E-02 1.65968140E-01 8.82339197E-02 1.65000992E-02-4.68587333E-02
19 45-3.56210288E-06 3.03314800E-03-1.85751658E-02-1.43580729E-06 4.59186237E-03
19 46 3.31355134E-03-7.90541371E-03 6.78451016E-03 1.23840821E-06 1.46387121E-06
19 47-1.19605069E-02 1.65974121E-01 8.82451402E-02 4.87133166E-02 9.75006368E-03
19 48 2.84694137E-06 1.75215828E-02 6.89504095E-03 1.22511697E-06-1.51391179E-03
19 49 9.41992815E-03-7.90601636E-03 2.59265116E-03 5.37936789E-07 1.95525712E-06
19 50 5.15643130E-02 4.90590823E-03 8.57495282E-03 3.88367210E-04 3.61228512E-07
19 51 5.15618963E-02 4.90417700E-03 4.04782256E-03-7.56912969E-03-5.08525140E-07
19 52-5.15618086E-02-4.90414307E-03 4.04785260E-03-7.56910975E-03-5.45444602E-07
19 53 1.09208910E-05 1.11138566E-06-9.02101235E-04 5.15314196E-04 1.00646072E-08
19 54-2.29389091E-02-2.95938260E-03 1.22645959E-03-3.74309900E-03-3.30197845E-07
19 55 2.29564878E-02 2.96092201E-03 3.84719398E-03 8.58861493E-04 2.54319739E-07
19 56-5.15641514E-02-4.90590638E-03 8.57492043E-03 3.88392271E-04 4.24935779E-07
19 57-1.08419265E-05-1.06590142E-06-9.02107648E-04 5.15302966E-04 8.68870089E-09
19 58 2.29389793E-02 2.95938390E-03 1.22645168E-03-3.74311994E-03-2.88526937E-07
20  1-1.31237358E-02 1.83591591E-01 9.83204944E-02 2.28275684E-02 4.01084941E-02
20  2 4.95011443E-06 5.93892630E-03 1.04395014E-02 1.31135028E-06 7.34608750E-03
20  3 8.95763796E-04-8.24185130E-03-6.26320316E-03 1.60651190E-07 7.62925033E-07
20  4-9.37758738E-03 1.30776649E-01 8.81189812E-02-5.75660903E-02 1.07495112E-02
20  5-1.49370835E-06-1.90846164E-02 7.61303394E-03-9.32353203E-08 9.97106461E-03
20  6-3.61496517E-03-6.35609944E-03-8.35315888E-04 7.41564148E-07 2.63528834E-07
20  7 9.24639886E-04-8.52376745E-03-5.92787028E-03-5.12770282E-02-5.57983670E-02
20  8-7.69942559E-06 1.03456538E-03-9.69875118E-03-8.57071591E-07-2.62499435E-03
20  9 1.78117920E-03 8.43815144E-04 6.07363712E-03 4.21507307E-07 3.82841576E-07
20 10 4.69210655E-03-7.78074801E-02-4.43788775E-02-2.37972885E-02-4.18378951E-02
20 11-5.00839066E-06-4.34568637E-03-7.60979379E-03-9.67762653E-07-2.52631758E-03
20 12-2.11896951E-03 4.64528709E-03 3.93544579E-04-3.05103171E-07-7.15988014E-07
20 13 9.26896483E-04-8.54869146E-03-5.96886449E-03-2.17594947E-02-7.25778651E-02
20 14-7.92658739E-06-8.87379040E-03-4.07683842E-03-7.22064163E-07-3.99012127E-03
20 15 3.14467664E-03 8.45444629E-04 5.13572734E-03 2.67701505E-07 5.13375775E-07
20 16-9.37552257E-03 1.30753585E-01 8.80977722E-02 3.86456285E-02-4.39990805E-02
20 17-2.65763884E-06 1.62946395E-02-1.25155609E-02-5.55032541E-07 5.67591298E-04
20 18 5.78770314E-03-6.35529444E-03-7.29051012E-03-3.78089608E-07 1.06174395E-06
20 19 6.29244189E-03-9.16143904E-02-6.11343134E-02-3.91197025E-03-3.76116124E-02
20 20-3.67171767E-06 2.89755015E-03-1.08127563E-02-8.91786439E-07-1.22751261E-03
20 21-2.94224168E-03 4.16975428E-03-1.95460590E-03-4.37471310E-07-8.30362941E-07
20 22 4.69211156E-03-7.78076297E-02-4.43789576E-02 2.37971365E-02 4.18378491E-02
20 23 4.92394111E-06 4.34577751E-03 7.60970381E-03 9.90320574E-07-2.52632503E-03
20 24-2.11897064E-03 4.64529566E-03 3.93538437E-04-3.14942154E-07-7.07890918E-07
20 25 9.26907620E-04-8.54892154E-03-5.96882903E-03 2.17596201E-02 7.25776606E-02
20 26 7.59157418E-06 8.87393358E-03 4.07721799E-03 6.39636324E-07-3.99013241E-03
20 27 3.14470920E-03 8.45423208E-04 5.13573920E-03 2.37083407E-07 4.49832755E-07
20 28 6.29264580E-03-9.16224347E-02-6.11290195E-02 3.03337929E-02 2.25717164E-02
20 29 3.41158524E-06 1.07690575E-02 3.03499965E-03 7.71408782E-07-1.00696605E-03
20 30-3.16328859E-03 4.17025464E-03-1.80317234E-03-4.20206244E-07-8.43116931E-07
20 31-9.37552368E-03 1.30753703E-01 8.80974830E-02-3.86456702E-02 4.39993269E-02
20 32 2.42963723E-06-1.62944045E-02 1.25158237E-02 5.35912679E-07 5.67578302E-04
20 33 5.78768547E-03-6.35526377E-03-7.29053245E-03-3.47675392E-07 9.67209773E-07
20 34 4.10735949E-02 4.14719777E-03-6.48710991E-03 1.11090582E-03-1.54417430E-07
20 35-1.31237256E-02 1.83591275E-01 9.83202566E-02-2.28269957E-02-4.01086662E-02
20 36-4.62686990E-06-5.93898161E-03-1.04394786E-02-1.25243379E-06 7.34603210E-03
20 37 8.95800951E-04-8.24183305E-03-6.26322041E-03 1.69322592E-07 7.01428679E-07
20 38-9.37755703E-03 1.30775961E-01 8.81188561E-02 5.75656845E-02-1.07495052E-02
20 39 1.40645777E-06 1.90844970E-02-7.61325343E-03 1.34453430E-07 9.97103474E-03
20 40-3.61493236E-03-6.35610239E-03-8.35308692E-04 7.03131314E-07 2.47092537E-07
20 41 9.24652709E-04-8.52378916E-03-5.92825332E-03 5.12770674E-02 5.57982924E-02
20 42 7.31673534E-06-1.03470318E-03 9.69845706E-03 7.83460755E-07-2.62500797E-03
20 43 1.78114347E-03 8.43864500E-04 6.07360063E-03 3.88386916E-07 3.54469192E-07
20 44 6.29247229E-03-9.16147187E-02-6.11345617E-02 3.91199907E-03 3.76116720E-02
20 45 3.57199292E-06-2.89749118E-03 1.08128971E-02 8.45772014E-07-1.22751091E-03
20 46-2.94225016E-03 4.16976107E-03-1.95463382E-03-4.19938985E-07-8.06781973E-07
20 47 6.29267715E-03-9.16227220E-02-6.11292364E-02-3.03338270E-02-2.25718578E-02
20 48-3.32588402E-06-1.07691982E-02-3.03492769E-03-7.05148883E-07-1.00696229E-03
20 49-3.16329838E-03 4.17026067E-03-1.80318895E-03-4.07342526E-07-8.12242257E-07
20 50-2.65325034E-02-2.20804160E-03-4.27638472E-03-3.34238383E-04-1.92675403E-07
20 51-2.65297155E-02-2.20943178E-03-1.89747938E-03 3.84620612E-03 2.62390136E-07
20 52-2.65295612E-02-2.20938401E-03 1.89747669E-03-3.84617953E-03-2.79471113E-07
20 53 6.23976919E-02 4.52334957E-03 5.09709301E-03 8.95870786E-03 1.11924833E-06
20 54 4.10770761E-02 4.14707659E-03-4.27041460E-03 5.00899948E-03 3.19739287E-07
20 55 4.10736723E-02 4.14728386E-03 6.48712220E-03-1.11087007E-03 1.68339674E-07
20 56-2.65323530E-02-2.20797348E-03 4.27636374E-03 3.34247806E-04 2.17025937E-07
20 57 6.23976812E-02 4.52336105E-03-5.09705408E-03-8.95872015E-03-1.04275204E-06
20 58 4.10769745E-02 4.14712058E-03 4.27038014E-03-5.00899775E-03-2.71250981E-07
21  1-3.30034575E-08 7.48560147E-06 4.12886143E-06-5.70250092E-02 3.24457269E-02
21  2 7.11994699E-07-8.95735551E-03 5.09422332E-03 1.28226636E-07-8.49719434E-03
21  3 8.49738368E-03-1.89335615E-07-5.83299951E-03-1.00781165E-06 7.15227999E-07
21  4 9.85360716E-03-1.30827202E-01-7.80282059E-02-2.94712302E-02-3.64228726E-02
21  5-4.86913814E-06 1.17988377E-02-1.52593461E-02-1.01158139E-06-8.77634883E-04
21  6-4.46335319E-03 5.34098807E-03-8.09593117E-03-1.11312243E-06-1.47483708E-06
21  7 1.05336082E-02-1.58061596E-01-8.89711506E-02-6.30650078E-03 4.02692415E-02
21  8 3.69846285E-06-1.84544163E-02 3.81203765E-02 2.87823929E-06-3.31400358E-03
21  9-5.12022861E-03 8.43423219E-03-7.22642685E-03-1.31452014E-06-1.86102881E-06
21 10-3.96418169E-06 6.75160223E-05 3.18684868E-05-6.00801647E-02 3.41963793E-02
21 11 7.30375132E-07-5.27743143E-02 3.00338748E-02 6.48748757E-07 1.23037355E-02
21 12-1.23004318E-02-3.30365733E-06 8.44743031E-03 1.41975387E-06-9.90850862E-07
21 13-1.05330595E-02 1.58066373E-01 8.89772467E-02-3.77697945E-02-1.51868074E-02
21 14-3.26601267E-06-4.21718786E-02-3.61515281E-03-2.18126699E-06-8.40435102E-04
21 15 9.27513187E-03-8.43469677E-03 4.37432037E-03 8.33952440E-07 2.16848858E-06
21 16-9.85332703E-03 1.30829139E-01 7.80407057E-02 1.62591430E-02 4.39328963E-02
21 17 5.02962788E-06 1.91503300E-02-2.34205628E-03 5.87541327E-07-2.62870533E-03
21 18 7.97008566E-03-5.34138034E-03 5.68818508E-03 6.99661190E-07 1.75934076E-06
21 19 4.49172471E-03-7.35082249E-02-4.63651651E-02 5.52682586E-02 2.73024077E-02
21 20 5.04807998E-06 5.28470831E-03-1.03386411E-02-7.19417031E-07-1.12504144E-02
21 21 7.54173502E-03 3.70867939E-03-2.46383684E-03-1.00542691E-06 3.04367304E-07
21 22-3.95399386E-06 6.74106344E-05 3.23133850E-05 6.00801341E-02-3.41964596E-02
21 23-5.84026215E-07 5.27736124E-02-3.00351559E-02-5.63623803E-07 1.23037097E-02
21 24-1.23004508E-02-3.25893476E-06 8.44746537E-03 1.39133259E-06-9.53229708E-07
21 25-1.05330424E-02 1.58066011E-01 8.89775411E-02 3.77697797E-02 1.51868401E-02
21 26 2.93585266E-06 4.21717045E-02 3.61584784E-03 2.10195564E-06-8.40425852E-04
21 27 9.27513424E-03-8.43470839E-03 4.37433721E-03 7.77008556E-07 2.05970662E-06
21 28-4.48276892E-03 7.33958157E-02 4.62945279E-02-4.75176162E-03 6.14819198E-02
21 29 5.52485791E-06-1.15771352E-02-7.32854016E-04-6.08816122E-07-4.50870173E-03
21 30 8.21276543E-03-3.70406371E-03-8.35797892E-03-8.19898880E-07 9.04290603E-07
21 31-9.85337593E-03 1.30829750E-01 7.80408255E-02-1.62593027E-02-4.39321690E-02
21 32-4.73236819E-06-1.91502858E-02 2.34244066E-03-5.69173555E-07-2.62869397E-03
21 33 7.97011948E-03-5.34142552E-03 5.68809735E-03 6.58880553E-07 1.64583319E-06
21 34 5.57651713E-02 8.88211509E-03-8.10401092E-03-1.37811609E-03-4.41006862E-07
21 35-1.29665417E-07 8.93279265E-06 4.85667941E-06 5.70250204E-02-3.24460933E-02
21 36-5.93231053E-07 8.95731319E-03-5.09424989E-03-8.99385490E-08-8.49719163E-03
21 37 8.49740258E-03-2.10950321E-07-5.83305195E-03-9.51636261E-07 6.60193082E-07
21 38 9.85362697E-03-1.30827287E-01-7.80284236E-02 2.94720983E-02 3.64232720E-02
21 39 4.65358731E-06-1.17987377E-02 1.52595750E-02 8.89634776E-07-8.77546458E-04
21 40-4.46341436E-03 5.34096081E-03-8.09599701E-03-1.04458188E-06-1.39127853E-06
21 41 1.05336490E-02-1.58062389E-01-8.89714681E-02 6.30631970E-03-4.02695624E-02
21 42-3.42194730E-06 1.84552459E-02-3.81204461E-02-2.65815116E-06-3.31402089E-03
21 43-5.12023198E-03 8.43425287E-03-7.22646500E-03-1.24116414E-06-1.76058982E-06
21 44 4.49174015E-03-7.35084632E-02-4.63649682E-02-5.52683234E-02-2.73025796E-02
21 45-4.83582978E-06-5.28437799E-03 1.03388296E-02 6.88235413E-07-1.12504446E-02
21 46 7.54174369E-03 3.70870094E-03-2.46386998E-03-9.46085652E-07 3.03424208E-07
21 47-4.48277142E-03 7.33959325E-02 4.62944573E-02 4.75179828E-03-6.14821048E-02
21 48-5.52607617E-06 1.15770848E-02 7.33096308E-04 5.61553880E-07-4.50870755E-03
21 49 8.21278760E-03-3.70408006E-03-8.35800601E-03-8.10417965E-07 9.35481005E-07
21 50 3.49579966E-02 5.17173823E-03 5.49059334E-03-1.74649908E-03 2.41629847E-08
21 51-3.50004319E-02-5.17662994E-03-4.30995566E-03 3.83273154E-03 1.46624016E-07
21 52-3.50001435E-02-5.17660851E-03 4.30994828E-03-3.83268861E-03-1.72489977E-07
21 53 2.44998807E-06-5.58184139E-07-1.86286269E-03 1.06055762E-03 2.18887990E-08
21 54-5.57719692E-02-8.88237188E-03 2.95829128E-03-7.67119223E-03-6.50309879E-07
21 55 5.57648227E-02 8.88210281E-03 8.10395229E-03 1.37817306E-03 4.80428055E-07
21 56 3.49580561E-02 5.17177468E-03-5.49060531E-03 1.74647089E-03-7.31972792E-08
21 57 2.88745285E-06-5.47210805E-07 1.86283904E-03-1.06061780E-03-1.95276694E-08
21 58-5.57720015E-02-8.88241905E-03-2.95824108E-03 7.67122017E-03 5.67385419E-07
22  1 4.13266567E-03-3.88426970E-02-2.64805229E-02-9.80683731E-04-1.77183213E-03
22  2-2.32545754E-07-3.59605464E-03-6.32723905E-03-7.80714533E-07-7.43459322E-04
22  3-1.00375659E-03 1.74721592E-03-2.45610033E-04-1.58771828E-07-3.38101857E-07
22  4 2.11658215E-03-3.34577938E-02-9.69574361E-03 2.68910018E-03 9.13568904E-03
22  5 1.00847376E-06 8.21153021E-03 3.74527986E-03 7.08065063E-07-6.20444282E-03
22  6 5.16409919E-03 1.04034363E-03-2.97839363E-03-6.72220095E-07 3.39073250E-07
22  7-3.07243870E-04 7.06972769E-03 6.72523727E-03-7.27613274E-02 6.12403632E-02
22  8 2.66251455E-06-3.11096745E-02 3.64213526E-02 2.18761322E-06-1.17319211E-02
22  9 1.17075632E-02 2.43578338E-05-1.03707606E-02-1.59067777E-06 8.27694901E-07
22 10-1.16374934E-02 1.94860509E-01 8.78775994E-02 2.48029732E-02 4.35552089E-02
22 11 5.18249040E-06 1.37908202E-02 2.41663368E-02 2.82102876E-06 9.70678501E-05
22 12 9.71928472E-03-9.81635257E-03 9.33643570E-03 1.36137865E-06 2.52388755E-06
22 13-3.00858380E-04 6.97034578E-03 6.67911626E-03 8.98467921E-02-3.12442568E-02
22 14 8.62563987E-07 4.72495764E-02-8.12343496E-03 1.23071517E-06 1.34786854E-02
22 15-1.35085107E-02 2.98253103E-05 6.92810529E-03 1.28579762E-06-1.19048297E-06
22 16 2.12307013E-03-3.35470887E-02-9.74463717E-03 6.47047105E-03 6.95452218E-03
22 17 9.73311057E-07-9.90301294E-04 8.97880473E-03 8.31244012E-07 4.46323023E-03
22 18-5.50683763E-03 1.04360740E-03 4.33942366E-03 6.10654735E-07-5.57903827E-07
22 19 1.23496703E-02-1.62086824E-01-9.41586085E-02-3.38336451E-02-4.01190653E-02
22 20-5.16182177E-06-7.78840878E-03-2.40342785E-02-2.67695015E-06 6.58040576E-04
22 21-6.62554252E-03 5.96750194E-03-9.85139106E-03-1.18804530E-06-1.80591842E-06
22 22-1.16374788E-02 1.94860352E-01 8.78776530E-02-2.48029097E-02-4.35553428E-02
22 23-5.24605081E-06-1.37912763E-02-2.41667820E-02-2.81627987E-06 9.70636275E-05
22 24 9.71928721E-03-9.81635084E-03 9.33645480E-03 1.36679234E-06 2.49942839E-06
22 25-3.00845866E-04 6.97013991E-03 6.67910518E-03-8.98469895E-02 3.12441090E-02
22 26-8.98464714E-07-4.72499176E-02 8.12354166E-03-1.30143860E-06 1.34786584E-02
22 27-1.35085056E-02 2.98472338E-05 6.92809702E-03 1.30189082E-06-1.15070170E-06
22 28 1.23523756E-02-1.62134424E-01-9.42099750E-02 1.72057506E-02 4.95406342E-02
22 29 5.38669739E-06 1.66969656E-02 1.89909506E-02 2.56545987E-06 2.77193734E-03
22 30-8.74205730E-03 5.97011995E-03-8.39677136E-03-9.54293277E-07-1.95783972E-06
22 31 2.12309619E-03-3.35475669E-02-9.74489167E-03-6.47038414E-03-6.95442724E-03
22 32-9.06848671E-07 9.90310652E-04-8.97878492E-03-7.39426972E-07 4.46322791E-03
22 33-5.50685143E-03 1.04362352E-03 4.33937727E-03 5.64049465E-07-5.16724269E-07
22 34-2.16544518E-02-3.17309593E-03 3.59708488E-03-6.54846906E-04 6.64761332E-08
22 35 4.13265791E-03-3.88425372E-02-2.64803696E-02 9.80302585E-04 1.77200157E-03
22 36 2.17982548E-07 3.59592912E-03 6.32729465E-03 7.28329684E-07-7.43396449E-04
22 37-1.00381352E-03 1.74720997E-03-2.45577592E-04-1.51794305E-07-3.11777872E-07
22 38 2.11654810E-03-3.34571040E-02-9.69547086E-03-2.68903043E-03-9.13579143E-03
22 39-9.33953618E-07-8.21157740E-03-3.74521528E-03-6.90142787E-07-6.20444298E-03
22 40 5.16411953E-03 1.04032345E-03-2.97836402E-03-6.30601273E-07 3.15667881E-07
22 41-3.07254467E-04 7.06988602E-03 6.72522232E-03 7.27610723E-02-6.12398904E-02
22 42-2.52786427E-06 3.11100128E-02-3.64212441E-02-2.00864726E-06-1.17319093E-02
22 43 1.17075726E-02 2.43366619E-05-1.03707329E-02-1.53407797E-06 7.98647079E-07
22 44 1.23496712E-02-1.62086657E-01-9.41585741E-02 3.38337823E-02 4.01191370E-02
22 45 5.06952141E-06 7.78875445E-03 2.40345213E-02 2.51546441E-06 6.58079940E-04
22 46-6.62557309E-03 5.96749315E-03-9.85136225E-03-1.15068259E-06-1.75023737E-06
22 47 1.23523827E-02-1.62134348E-01-9.42097204E-02-1.72056968E-02-4.95407867E-02
22 48-5.25265170E-06-1.66969296E-02-1.89906119E-02-2.40924340E-06 2.77195475E-03
22 49-8.74205885E-03 5.97010409E-03-8.39677577E-03-9.33385640E-07-1.91378210E-06
22 50-7.13411007E-02-1.00803645E-02-1.03817405E-02-1.36948031E-03-5.02964577E-07
22 51-7.13206222E-02-1.00747004E-02-4.12577200E-03 9.62182107E-03 6.73752800E-07
22 52-7.13206929E-02-1.00746920E-02 4.12581250E-03-9.62182799E-03-7.23112798E-07
22 53-1.81212069E-02-3.64252171E-03-1.00685609E-03-1.77115847E-03-2.29682776E-07
22 54-2.16136433E-02-3.16605618E-03 2.39909888E-03-2.75165100E-03-1.70460577E-07
22 55-2.16542754E-02-3.17307330E-03-3.59707121E-03 6.54831387E-04-7.63295682E-08
22 56-7.13410607E-02-1.00803774E-02 1.03817222E-02 1.36950223E-03 5.84469621E-07
22 57-1.81211662E-02-3.64252131E-03 1.00683990E-03 1.77115867E-03 2.14504344E-07
22 58-2.16133945E-02-3.16606323E-03-2.39907189E-03 2.75162984E-03 1.35162013E-07
23  1 1.30685780E-02-1.85992359E-01-1.14498500E-01-8.63614979E-03-1.51590603E-02
23  2-1.87931350E-06-6.50763808E-03-1.14442893E-02-1.45934972E-06-7.28786319E-03
23  3 2.83253274E-04 7.00460992E-03 7.35169915E-03 5.04974121E-09-4.46995581E-07
23  4 5.47006427E-03-6.85030413E-02-4.99335543E-02 8.63013590E-02 3.76649733E-02
23  5 7.52182555E-06 2.68301379E-02 7.35273408E-03 1.92611830E-06-1.15445587E-02
23  6 8.79462454E-03 2.74993412E-03 5.78838660E-03-1.55717350E-07 9.38752155E-07
23  7-7.38742180E-03 1.20465682E-01 7.31959218E-02 1.21715885E-02 4.21313251E-02
23  8 4.64693645E-06-4.18352030E-03 9.89763759E-03 7.95538885E-07 5.25358024E-03
23  9 8.05980178E-04-6.05956041E-03-9.88558464E-03-3.78609492E-07 3.28933792E-07
23 10-7.47400271E-03 1.15416378E-01 7.30513635E-02-3.44722452E-02-6.05756402E-02
23 11-7.12267229E-06-1.20809041E-02-2.12338354E-02-2.56508423E-06 8.70408307E-03
23 12-3.19854634E-03-5.50553673E-03-1.15606792E-02-4.05460406E-07-2.40131238E-07
23 13-7.38822362E-03 1.20485045E-01 7.32195340E-02 2.99992818E-02 3.19687385E-02
23 14 4.30159928E-06 1.06405961E-02 1.46378584E-03 6.18215808E-07 9.48748886E-03
23 15-3.42688577E-03-6.06060310E-03-6.97805587E-03 8.78880015E-08-1.42380523E-08
23 16 5.46791393E-03-6.84753403E-02-4.99073055E-02-1.17107922E-02 9.34349728E-02
23 17 8.68475780E-06-7.38495438E-03 2.68135715E-02 2.34920460E-06-9.18976851E-04
23 18-1.82970203E-03 2.74867888E-03 1.30819180E-02 1.10196311E-06 3.90201595E-08
23 19-4.86935233E-03 5.91498315E-02 6.40848219E-02-4.72984168E-02-1.90279374E-02
23 20-3.88582423E-06-1.58139267E-02 1.23786219E-02 4.84043275E-07 8.46837982E-03
23 21-5.14886403E-03-3.31951579E-03-3.71425966E-03 2.45398702E-07-3.61350005E-07
23 22 7.47401914E-03-1.15416678E-01-7.30516940E-02-3.44729395E-02-6.05751729E-02
23 23-7.05880605E-06-1.20809725E-02-2.12338666E-02-2.46610245E-06-8.70415854E-03
23 24 3.19860674E-03 5.50555180E-03 1.15606035E-02 3.75049005E-07 2.60386119E-07
23 25 7.38829418E-03-1.20486304E-01-7.32204161E-02 2.99993572E-02 3.19688638E-02
23 26 4.21415755E-06 1.06404812E-02 1.46419476E-03 5.94936414E-07-9.48753205E-03
23 27 3.42688114E-03 6.06065091E-03 6.97807324E-03-1.10205207E-07 1.18873928E-08
23 28 4.86838693E-03-5.91373045E-02-6.40678600E-02 7.80393615E-03-5.03859073E-02
23 29-4.35741815E-06 1.87190920E-02-7.26727163E-03 9.99604439E-08-1.23079280E-03
23 30-2.08828145E-03 3.31907425E-03 8.68141483E-03 5.84498581E-07-2.09948051E-07
23 31-5.46790447E-03 6.84753282E-02 4.99070364E-02-1.17109114E-02 9.34355316E-02
23 32 8.06369047E-06-7.38467348E-03 2.68137775E-02 2.17491112E-06 9.18962894E-04
23 33 1.82967295E-03-2.74863585E-03-1.30819948E-02-1.01999919E-06-5.05240427E-08
23 34 2.79232560E-02 3.93984242E-03-3.89956555E-03 2.18983248E-03 4.33929764E-08
23 35-1.30685989E-02 1.85992480E-01 1.14498500E-01-8.63577191E-03-1.51591886E-02
23 36-1.75128862E-06-6.50766763E-03-1.14442865E-02-1.36682575E-06 7.28784698E-03
23 37-2.83240839E-04-7.00460614E-03-7.35170927E-03 1.27121986E-08 4.05418229E-07
23 38-5.47007752E-03 6.85030092E-02 4.99338400E-02 8.63009447E-02 3.76648803E-02
23 39 7.07040926E-06 2.68301385E-02 7.35243825E-03 1.81949618E-06 1.15445531E-02
23 40-8.79456654E-03-2.74998658E-03-5.78833862E-03 1.58614871E-07-8.80901656E-07
23 41 7.38736230E-03-1.20464583E-01-7.31953039E-02 1.21713689E-02 4.21313314E-02
23 42 4.38746684E-06-4.18378151E-03 9.89751943E-03 7.38660746E-07-5.25352403E-03
23 43-8.06014209E-04 6.05953824E-03 9.88556059E-03 3.45990399E-07-3.02201097E-07
23 44 4.86931251E-03-5.91491776E-02-6.40845291E-02-4.72979195E-02-1.90278227E-02
23 45-3.73366804E-06-1.58138436E-02 1.23787380E-02 4.76363774E-07-8.46830875E-03
23 46 5.14881754E-03 3.31949121E-03 3.71422157E-03-2.33102697E-07 3.50089752E-07
23 47-4.86835521E-03 5.91367003E-02 6.40678305E-02 7.80390670E-03-5.03854188E-02
23 48-4.31382549E-06 1.87191374E-02-7.26724755E-03 5.54078015E-08 1.23080348E-03
23 49 2.08825217E-03-3.31905565E-03-8.68134545E-03-5.91621130E-07 2.21693915E-07
23 50 2.58461814E-02 5.79453680E-03 3.01205375E-03-1.84593521E-03-5.83861270E-08
23 51-2.58462324E-02-5.79410716E-03-3.12579631E-03 1.64579537E-03 9.55353843E-09
23 52 2.58463845E-02 5.79408590E-03-3.12582031E-03 1.64579937E-03 2.07042044E-08
23 53-8.42698697E-02-9.79743804E-03-6.16383403E-03-1.08333731E-02-1.35030478E-06
23 54-2.79265258E-02-3.94040659E-03 3.87502719E-03-2.23328406E-03-6.34727447E-08
23 55-2.79235911E-02-3.93996457E-03-3.89961637E-03 2.18980148E-03 4.35589363E-08
23 56-2.58465402E-02-5.79455951E-03 3.01211284E-03-1.84593684E-03-3.70129888E-08
23 57 8.42700515E-02 9.79746270E-03-6.16380905E-03-1.08334102E-02-1.25904492E-06
23 58 2.79268022E-02 3.94051765E-03 3.87502995E-03-2.23332712E-03-4.00151351E-08
24  1-1.23284895E-06 1.78083325E-05 1.55114435E-05-9.00936126E-02 5.12571978E-02
24  2 1.14072966E-06-2.14775040E-02 1.22202635E-02 2.64968532E-07-1.06538092E-02
24  3 1.06543869E-02-5.77656240E-07-7.31299741E-03-1.25456156E-06 8.90999746E-07
24  4 1.07190612E-02-1.59657981E-01-1.04427740E-01-1.29458408E-02-2.26441862E-02
24  5-2.75517652E-06 9.61356609E-03-1.42206987E-02-9.92090264E-07-1.04696012E-03
24  6-4.78343522E-03 5.83039533E-03-6.36176003E-03-9.67840225E-07-1.48661971E-06
24  7 4.64259540E-03-7.81256172E-02-4.45044515E-02 6.16700621E-02 6.12920396E-02
24  8 8.78289326E-06 1.23505503E-02 3.07226368E-02 3.55720431E-06 5.47259918E-03
24  9-8.47309647E-03 3.00049729E-03-4.80178781E-03-3.51296287E-07-1.50939362E-06
24 10-5.44483962E-08 6.34172393E-07 7.42829561E-06-2.57743524E-02 1.46617750E-02
24 11 3.24572337E-07-2.48620526E-02 1.41580031E-02 3.27492413E-07 5.29071448E-03
24 12-5.29063395E-03-8.05308786E-08 3.63150322E-03 6.02146758E-07-4.33246899E-07
24 13-4.64138777E-03 7.81092546E-02 4.44935328E-02-2.11639038E-02-8.43360719E-02
24 14-9.12072201E-06-2.00925493E-02-2.63200400E-02-3.47500533E-06 1.17833588E-03
24 15 1.82157958E-03-2.99991546E-03 9.36733601E-03 1.12010109E-06 9.84781318E-07
24 16-1.07195919E-02 1.59670094E-01 1.04436983E-01 1.28496155E-02 2.26769384E-02
24 17 2.81310958E-06 1.71382675E-02-9.98795263E-04 6.92993998E-07-1.03160739E-03
24 18 6.86280269E-03-5.83119530E-03 4.93304356E-03 7.38104172E-07 1.66138506E-06
24 19-7.61954599E-03 1.10177721E-01 7.66765732E-02 5.37891772E-02 5.54120801E-02
24 20 7.56062943E-06 9.94603411E-03 1.34961529E-02 1.70059506E-06-2.84805525E-03
24 21 6.24538626E-03-3.39733101E-03 4.45956551E-03 4.28404817E-07 1.21377700E-06
24 22 8.93840143E-08-1.75436887E-06-7.32502844E-06-2.57738704E-02 1.46622550E-02
24 23 2.65179938E-07-2.48617087E-02 1.41586211E-02 2.34091001E-07-5.29067869E-03
24 24 5.29057334E-03 1.05345694E-07-3.63154169E-03-5.83492614E-07 3.97025337E-07
24 25 4.64133503E-03-7.81083679E-02-4.44932828E-02-2.11632085E-02-8.43355648E-02
24 26-8.60940682E-06-2.00920649E-02-2.63204489E-02-3.27196961E-06-1.17839284E-03
24 27-1.82152077E-03 2.99991361E-03-9.36734030E-03-1.05633132E-06-8.89135797E-07
24 28-7.62045574E-03 1.10196025E-01 7.66928606E-02-2.01530264E-02-7.45334930E-02
24 29-7.79121073E-06-6.52238022E-03-1.54473301E-02-1.72365284E-06 4.79010381E-04
24 30 2.91942804E-03-3.39843842E-03 6.74194194E-03 8.05663872E-07 9.63692364E-07
24 31 1.07195665E-02-1.59669546E-01-1.04436480E-01 1.28496449E-02 2.26759854E-02
24 32 2.64548184E-06 1.71381274E-02-9.99168692E-04 6.52090210E-07 1.03159319E-03
24 33-6.86277298E-03 5.83117978E-03-4.93293001E-03-6.85053934E-07-1.53748764E-06
24 34-7.46346477E-02-1.10273090E-02 1.01662374E-02 1.17234015E-03 5.00550361E-07
24 35 1.29454675E-06-1.88373428E-05-1.60104978E-05-9.00934847E-02 5.12572951E-02
24 36 9.46797721E-07-2.14774333E-02 1.22201786E-02 2.12680528E-07 1.06538004E-02
24 37-1.06543601E-02 5.59665663E-07 7.31301689E-03 1.17816826E-06-8.20180326E-07
24 38-1.07190855E-02 1.59658268E-01 1.04428020E-01-1.29466573E-02-2.26446002E-02
24 39-2.69521986E-06 9.61348638E-03-1.42208781E-02-9.06263386E-07 1.04688966E-03
24 40 4.78350113E-03-5.83039079E-03 6.36182068E-03 9.06663820E-07 1.39563033E-06
24 41-4.64261190E-03 7.81260622E-02 4.45042679E-02 6.16702457E-02 6.12929277E-02
24 42 8.26785418E-06 1.23501033E-02 3.07229034E-02 3.37566021E-06-5.47258044E-03
24 43 8.47305189E-03-3.00047145E-03 4.80185103E-03 3.18634782E-07 1.41217764E-06
24 44 7.61956427E-03-1.10177849E-01-7.66770496E-02 5.37891691E-02 5.54122587E-02
24 45 7.29016991E-06 9.94604777E-03 1.34962473E-02 1.60456919E-06 2.84806569E-03
24 46-6.24539091E-03 3.39732521E-03-4.45954495E-03-4.19381035E-07-1.17272548E-06
24 47 7.62045755E-03-1.10195792E-01-7.66928725E-02-2.01530734E-02-7.45339557E-02
24 48-7.74017241E-06-6.52237517E-03-1.54471061E-02-1.64944043E-06-4.79028594E-04
24 49-2.91938979E-03 3.39841838E-03-6.74196673E-03-7.93792047E-07-9.12822675E-07
24 50-4.35815287E-02-4.46929205E-03-6.50071682E-03-1.30034325E-03-3.55228185E-07
24 51-4.35765065E-02-4.46812797E-03-2.20357994E-03 6.25204785E-03 4.55618665E-07
24 52 4.35765775E-02 4.46810897E-03-2.20359412E-03 6.25204879E-03 4.86006341E-07
24 53 9.05548897E-06 1.11398892E-06-2.34132964E-03 1.33353711E-03 2.86422512E-08
24 54-7.46292848E-02-1.10259636E-02 4.18764160E-03-9.33729388E-03-7.64249601E-07
24 55 7.46348687E-02 1.10273760E-02 1.01662533E-02 1.17241833E-03 5.48429190E-07
24 56 4.35815879E-02 4.46929600E-03-6.50071750E-03-1.30035232E-03-3.96183410E-07
24 57-9.34502968E-06-1.10802374E-06-2.34131230E-03 1.33357453E-03 2.47416608E-08
24 58 7.46294502E-02 1.10260176E-02 4.18759162E-03-9.33733766E-03-6.63631372E-07
25  1 5.04604917E-06-8.61576648E-05-6.31269806E-05-1.29102476E-01 7.34727129E-02
25  2 1.64973819E-06-4.16569553E-02 2.36952755E-02 5.63891934E-07-9.96027871E-03
25  3 9.95837444E-03 1.90427152E-06-6.83237098E-03-1.17519828E-06 8.41556747E-07
25  4 8.46512262E-03-1.43230612E-01-1.08002434E-01 3.71948821E-02 3.73063912E-02
25  5 5.41422744E-06 1.08804577E-02-3.27899290E-03 1.52485041E-07-3.95991814E-03
25  6 2.47963891E-04 3.71195425E-03-4.76684080E-04-4.38432508E-07-4.14363143E-07
25  7-2.87769942E-03 7.37482052E-02 5.68974613E-02 8.63835372E-02 5.38769736E-02
25  8 9.15139742E-06 1.82236688E-02 1.55727683E-02 2.33327200E-06 7.82449099E-03
25  9-4.52327256E-03-3.30121843E-03-7.47049110E-03-1.45946765E-07-5.00531381E-07
25 10 1.48124989E-06-4.68251432E-05-2.75766569E-05 5.16392761E-02-2.94579327E-02
25 11-6.26127954E-07 1.15533476E-02-6.59777286E-03-1.06738253E-07-2.40262415E-03
25 12 2.40091791E-03 1.70623129E-06-1.65315090E-03-2.50501330E-07 1.76055236E-07
25 13 2.87304659E-03-7.36412672E-02-5.68346134E-02-2.24085570E-03-1.01847899E-01
25 14-9.90399940E-06-4.09521477E-03-2.36363340E-02-2.46676642E-06-4.38325889E-03
25 15 1.08521054E-03 3.29804835E-03 9.83242415E-03 5.76411079E-07 2.06610003E-07
25 16-8.46669645E-03 1.43278815E-01 1.08043455E-01-1.30730897E-02-5.08949160E-02
25 17-5.53512339E-06 8.38641594E-03-7.63126013E-03-3.97778251E-07 4.88562230E-04
25 18 3.22496266E-03-3.71352489E-03-1.89212879E-03 2.59673576E-08 7.14330912E-07
25 19-6.15400113E-03 1.05635793E-01 9.52133305E-02-6.20203799E-02-4.37354036E-02
25 20-6.84902463E-06-2.61884047E-02 1.99361131E-03-9.97135616E-07 9.78375733E-03
25 21-6.00466545E-03-3.77909188E-03-4.84864426E-03 2.37645638E-07-4.57219270E-07
25 22 1.50394014E-06-4.76568559E-05-2.75024396E-05-5.16391144E-02 2.94572084E-02
25 23 4.87035029E-07-1.15535512E-02 6.59701935E-03 8.78093523E-08-2.40261991E-03
25 24 2.40090039E-03 1.71952031E-06-1.65316816E-03-2.65769965E-07 1.92710705E-07
25 25 2.87302486E-03-7.36406389E-02-5.68341563E-02 2.24162480E-03 1.01846701E-01
25 26 9.39735468E-06 4.09539588E-03 2.36367184E-02 2.32434752E-06-4.38328730E-03
25 27 1.08528159E-03 3.29800571E-03 9.83236918E-03 5.21565630E-07 1.70981662E-07
25 28 6.15674394E-03-1.05681652E-01-9.52480349E-02-5.90143125E-03-7.55683824E-02
25 29-7.33551995E-06 1.50949504E-02-2.14714552E-02-1.32567515E-06-1.80623707E-03
25 30-1.97355144E-03 3.77978851E-03 1.03175964E-02 6.75873204E-07-1.70945977E-07
25 31-8.46667444E-03 1.43278361E-01 1.08042708E-01 1.30732254E-02 5.08944895E-02
25 32 5.13446647E-06-8.38625422E-03 7.63141140E-03 3.65492235E-07 4.88494862E-04
25 33 3.22499499E-03-3.71348985E-03-1.89216169E-03 2.18914442E-08 6.51541655E-07
25 34 8.88660280E-02 1.73848713E-02-1.09478269E-02 6.26669436E-04-3.69779805E-07
25 35 5.04139147E-06-8.64156508E-05-6.35833185E-05 1.29102092E-01-7.34726175E-02
25 36-1.36800393E-06 4.16568094E-02-2.36951413E-02-4.63295777E-07-9.96029122E-03
25 37 9.95832604E-03 1.96518045E-06-6.83234276E-03-1.10069636E-06 7.71605272E-07
25 38 8.46511356E-03-1.43230252E-01-1.08002576E-01-3.71951640E-02-3.73061550E-02
25 39-4.94006086E-06-1.08804424E-02 3.27915232E-03-1.54855804E-07-3.95985168E-03
25 40 2.47883096E-04 3.71196859E-03-4.76653258E-04-4.13812994E-07-3.79550577E-07
25 41-2.87770997E-03 7.37481768E-02 5.68978975E-02-8.63848447E-02-5.38763718E-02
25 42-8.65368063E-06-1.82238344E-02-1.55722372E-02-2.20175876E-06 7.82459668E-03
25 43-4.52333821E-03-3.30125847E-03-7.47042246E-03-1.25528797E-07-4.53485888E-07
25 44-6.15410299E-03 1.05637422E-01 9.52148169E-02 6.20205748E-02 4.37363760E-02
25 45 6.54835560E-06 2.61885939E-02-1.99378329E-03 9.31630555E-07 9.78383123E-03
25 46-6.00468706E-03-3.77914416E-03-4.84859201E-03 2.28159657E-07-4.41951155E-07
25 47 6.15680752E-03-1.05682704E-01-9.52495416E-02 5.90143038E-03 7.55695735E-02
25 48 7.08855120E-06-1.50953275E-02 2.14719526E-02 1.33563226E-06-1.80624950E-03
25 49-1.97359403E-03 3.77984353E-03 1.03177142E-02 6.80516939E-07-1.77529668E-07
25 50-6.31473175E-02-1.38179543E-02-7.38054375E-03 2.11050051E-03-7.43867819E-08
25 51 6.31232896E-02 1.38141619E-02 5.58534352E-03-5.26161948E-03-2.20768677E-07
25 52 6.31217357E-02 1.38138138E-02-5.58525124E-03 5.26146005E-03 2.54910230E-07
25 53-6.09950364E-05-1.15033830E-05-2.46944533E-03 1.39643322E-03 2.79909851E-08
25 54-8.88300293E-02-1.73774106E-02 6.13431868E-03-9.08509368E-03-6.55137552E-07
25 55 8.88663352E-02 1.73849458E-02 1.09478530E-02-6.26609456E-04 4.09166591E-07
25 56-6.31468055E-02-1.38177899E-02 7.38049577E-03-2.11044954E-03 1.24675590E-07
25 57-6.14357436E-05-1.15783877E-05 2.46947239E-03-1.39638355E-03-2.34519921E-08
25 58-8.88297399E-02-1.73773660E-02-6.13425534E-03 9.08508253E-03 5.54554082E-07
26  1-9.84053643E-03 1.62687304E-01 1.39142612E-01-2.06910025E-02-3.62211158E-02
26  2-4.52943168E-06 4.25445071E-03 7.52987211E-03 9.26507443E-07 4.07890265E-03
26  3-3.63110307E-04-3.71579234E-03-4.32786868E-03-3.42196147E-08 1.86234277E-07
26  4 1.70881453E-03-4.58060118E-02-4.28304415E-02-1.18105093E-01-6.98364236E-02
26  5-1.20964882E-05-2.46651192E-02-2.98732329E-02-4.05882726E-06 8.92872547E-03
26  6-1.03488498E-02 1.42012433E-03-6.48940741E-03-2.57576342E-07-1.62390122E-06
26  7 4.25806568E-03-1.03393403E-01-6.74067727E-02 2.62448214E-02 8.97782990E-02
26  8 9.89397512E-06-6.96240075E-03 2.90756423E-02 2.47820296E-06-1.64693644E-03
26  9-1.59681559E-03 3.24375203E-03-1.66060965E-03-4.10980940E-07-6.37913874E-07
26 10-2.24511484E-03 9.02888786E-02 3.88008829E-02 6.22200955E-02 1.09286433E-01
26 11 1.30315578E-05 2.34934924E-02 4.12717325E-02 4.98522982E-06-1.44176842E-03
26 12 4.83358652E-03-3.39181811E-03 6.08940397E-03 6.71450052E-07 1.15054128E-06
26 13 4.26120323E-03-1.03482719E-01-6.74795523E-02 6.37576124E-02 6.83298870E-02
26 14 9.38985920E-06 2.85535111E-02 8.83520073E-03 2.02639470E-06-3.49907958E-04
26 15-2.89793387E-03 3.24784182E-03-7.58287652E-04-2.71505516E-07-7.32475403E-07
26 16 1.70045113E-03-4.56648151E-02-4.27324631E-02 2.96186348E-04-1.37258178E-01
26 17-1.35579896E-05-1.30737574E-02-3.64745962E-02-4.14493019E-06-3.78491655E-04
26 18-1.03832273E-03 1.41681438E-03-1.28797750E-02-1.35312044E-06-8.41053034E-07
26 19-2.23160844E-03 3.88982380E-02 3.69196604E-02 6.18710198E-02 5.57785152E-02
26 20 8.01244288E-06 1.15398987E-02 9.98191106E-03 1.49140588E-06-4.35788361E-03
26 21 4.84509863E-03-4.87215019E-04 1.36641339E-03-8.50462987E-08 6.31749250E-07
26 22-2.24514352E-03 9.02894582E-02 3.88015372E-02-6.22200485E-02-1.09286029E-01
26 23-1.28259782E-05-2.34944041E-02-4.12718205E-02-4.94029778E-06-1.44176491E-03
26 24 4.83360668E-03-3.39184177E-03 6.08935729E-03 6.70497073E-07 1.15098569E-06
26 25 4.26119421E-03-1.03482990E-01-6.74794444E-02-6.37583026E-02-6.83301448E-02
26 26-8.94834902E-06-2.85545109E-02-8.83541386E-03-1.91303951E-06-3.49888742E-04
26 27-2.89798250E-03 3.24787125E-03-7.58346195E-04-2.24520193E-07-6.60845589E-07
26 28-2.22514796E-03 3.87850819E-02 3.68261404E-02-1.63463450E-02-8.17629192E-02
26 29-8.26711061E-06-2.67290982E-03-1.50344086E-02-1.54708381E-06 1.40148810E-03
26 30-9.18070329E-04-4.83417772E-04 5.33178276E-03 5.77182037E-07 1.78720167E-07
26 31 1.70051444E-03-4.56660055E-02-4.27333795E-02-2.96706460E-04 1.37258388E-01
26 32 1.25752301E-05 1.30739582E-02 3.64742923E-02 3.82299252E-06-3.78518549E-04
26 33-1.03836071E-03 1.41687926E-03-1.28797967E-02-1.24709230E-06-7.75566665E-07
26 34-2.54359487E-02-7.18213230E-03 2.92492984E-03 2.87125053E-03 3.75196444E-07
26 35-9.84055722E-03 1.62687500E-01 1.39142804E-01 2.06903738E-02 3.62216255E-02
26 36 4.24568395E-06-4.25454879E-03-7.52990003E-03-8.33439937E-07 4.07893564E-03
26 37-3.63149262E-04-3.71578638E-03-4.32782965E-03-2.77061317E-08 1.65289830E-07
26 38 1.70879205E-03-4.58053239E-02-4.28301109E-02 1.18105197E-01 6.98366851E-02
26 39 1.14213933E-05 2.46654535E-02 2.98733868E-02 3.76408533E-06 8.92874724E-03
26 40-1.03487992E-02 1.42005192E-03-6.48939860E-03-2.32828542E-07-1.51422433E-06
26 41 4.25806976E-03-1.03393083E-01-6.74066043E-02-2.62444993E-02-8.97784176E-02
26 42-9.40377866E-06 6.96288409E-03-2.90749554E-02-2.29964496E-06-1.64694162E-03
26 43-1.59678339E-03 3.24372500E-03-1.66065394E-03-3.94953021E-07-5.83787080E-07
26 44-2.23159194E-03 3.88976393E-02 3.69194946E-02-6.18705834E-02-5.57784436E-02
26 45-7.66745891E-06-1.15396795E-02-9.98204866E-03-1.42087587E-06-4.35787494E-03
26 46 4.84507254E-03-4.87197601E-04 1.36636588E-03-8.20481757E-08 6.05005158E-07
26 47-2.22514144E-03 3.87848987E-02 3.68257316E-02 1.63461211E-02 8.17623818E-02
26 48 8.25359157E-06 2.67289618E-03 1.50343294E-02 1.51999619E-06 1.40148544E-03
26 49-9.18076434E-04-4.83409009E-04 5.33174975E-03 5.75859097E-07 1.46068425E-07
26 50 9.84392227E-03 1.54972960E-03 1.91051450E-03 1.47355788E-03 2.05049617E-07
26 51 9.91766759E-03 1.56416642E-03-2.83895268E-04-2.40152124E-03-2.23481450E-07
26 52 9.91818118E-03 1.56414820E-03 2.83864800E-04 2.40158640E-03 2.34390143E-07
26 53 1.18901409E-01 2.29228656E-02 7.07390562E-03 1.24363816E-02 1.55575208E-06
26 54-2.55355409E-02-7.19913058E-03-9.65895773E-04-3.99180879E-03-4.43179692E-07
26 55-2.54345177E-02-7.18182516E-03-2.92475677E-03-2.87126222E-03-4.08080715E-07
26 56 9.84373593E-03 1.54967536E-03-1.91049538E-03-1.47356887E-03-2.12384428E-07
26 57 1.18901694E-01 2.29229349E-02-7.07389670E-03-1.24364189E-02-1.45158347E-06
26 58-2.55347396E-02-7.19900189E-03 9.65958350E-04 3.99173293E-03 3.99231193E-07
27  1 4.80546637E-04 1.77619043E-02 2.88884587E-02 1.00725280E-02 1.76672817E-02
27  2 2.18070323E-06 3.51329081E-03 6.16304806E-03 8.03091500E-07-1.15010134E-04
27  3 5.03782647E-04-3.88772513E-04 6.03790246E-04 6.60917321E-08 1.21013981E-07
27  4 2.46218120E-03-3.74087185E-02-2.44415357E-02-5.18785034E-02 2.84146835E-02
27  5 5.35264438E-07 6.32348357E-03 4.25137943E-03 6.65975782E-07-3.26806963E-03
27  6 3.04561990E-03 2.22449733E-04-3.74119509E-03-5.50488326E-07 1.47418502E-07
27  7 3.81659223E-04-7.11747221E-03 2.76478068E-03-1.28423887E-01 9.88361235E-02
27  8 3.86195733E-06-6.44096073E-02 6.23104182E-02 3.22513631E-06-6.39081717E-03
27  9 6.24648678E-03 1.44330392E-04-9.58202020E-03-1.26270853E-06 2.42973841E-07
27 10-4.22975250E-03 1.53934086E-01 5.34788566E-02-4.91452360E-02-8.63740906E-02
27 11-1.01897530E-05 1.44382372E-03 2.53880244E-03 2.35061927E-07 4.01096967E-03
27 12 6.30855797E-04-4.64182546E-03-3.28363835E-03 1.12212619E-07 4.45054519E-07
27 13 3.81888514E-04-7.11561022E-03 2.75465715E-03 1.50579779E-01-5.98847695E-02
27 14 6.75881290E-07 8.64784702E-02-2.35321297E-02 1.41160806E-06 1.02378309E-02
27 15-1.03828616E-02 1.45030677E-04 1.82831539E-03 6.19450818E-07-1.08555306E-06
27 16 2.46353774E-03-3.74394985E-02-2.44628417E-02 5.09359009E-02-3.00593746E-02
27 17-7.51100418E-07 4.20829909E-04 7.61074135E-03 7.53823444E-07 4.24361311E-03
27 18-4.46614583E-03 2.22532724E-04 1.41486622E-03 3.42461862E-07-4.69326642E-07
27 19 5.29888307E-03-1.20654694E-01-7.98162155E-02 4.75156614E-02 6.99167681E-02
27 20 8.74724142E-06 9.68322665E-03 1.21142545E-03 4.96950926E-07-6.71822193E-03
27 21 3.71284427E-03 3.00537767E-03-7.73365618E-04-5.85632928E-07 2.58186412E-08
27 22 4.22972843E-03-1.53933842E-01-5.34783599E-02-4.91453936E-02-8.63744020E-02
27 23-1.00526510E-05 1.44498632E-03 2.53821389E-03 3.15104658E-07-4.01100879E-03
27 24-6.30808117E-04 4.64181691E-03 3.28363779E-03-1.13762185E-07-4.09587707E-07
27 25-3.81874653E-04 7.11565155E-03-2.75512917E-03 1.50579934E-01-5.98858264E-02
27 26 8.18235761E-07 8.64792756E-02-2.35322796E-02 1.46478788E-06-1.02377842E-02
27 27 1.03828417E-02-1.45057478E-04-1.82841965E-03-6.55223699E-07 1.04374378E-06
27 28-5.29864852E-03 1.20660981E-01 7.98120572E-02 3.58306490E-02 7.65602074E-02
27 29 8.70023546E-06-3.90587852E-03 8.93361199E-03 7.25381454E-07-1.57819590E-03
27 30 4.58331664E-03-3.00512075E-03-4.91942252E-03-3.93425532E-07 5.76244422E-07
27 31-2.46346864E-03 3.74383384E-02 2.44618629E-02 5.09358811E-02-3.00595219E-02
27 32-6.72729349E-07 4.20881296E-04 7.61111575E-03 6.86667248E-07-4.24359756E-03
27 33 4.46611262E-03-2.22515058E-04-1.41488838E-03-3.29332073E-07 4.35973406E-07
27 34 5.61958650E-02 1.28515905E-02-6.00833654E-03-4.62372234E-04-2.61563966E-07
27 35-4.80577578E-04-1.77614553E-02-2.88881548E-02 1.00715947E-02 1.76680088E-02
27 36 2.02299778E-06 3.51277628E-03 6.16328752E-03 7.37944497E-07 1.15091693E-04
27 37-5.03849524E-04 3.88757831E-04-6.03760776E-04-5.76722230E-08-1.14245600E-07
27 38-2.46225158E-03 3.74096208E-02 2.44421475E-02-5.18777984E-02 2.84153047E-02
27 39 3.66546922E-07 6.32353820E-03 4.25134534E-03 6.50477866E-07 3.26812107E-03
27 40-3.04566134E-03-2.22459735E-04 3.74117352E-03 5.25072416E-07-1.43971309E-07
27 41-3.81646217E-04 7.11663855E-03-2.76462642E-03-1.28422788E-01 9.88359995E-02
27 42 3.54645865E-06-6.44094779E-02 6.23100336E-02 2.95079975E-06 6.39073156E-03
27 43-6.24644339E-03-1.44288175E-04 9.58208787E-03 1.20193058E-06-2.25843327E-07
27 44-5.29884190E-03 1.20653761E-01 7.98152741E-02 4.75146477E-02 6.99163478E-02
27 45 8.30238964E-06 9.68277326E-03 1.21123007E-03 4.69842647E-07 6.71809617E-03
27 46-3.71274220E-03-3.00535397E-03 7.73432160E-04 5.48166735E-07-3.94063807E-08
27 47 5.29858309E-03-1.20659636E-01-7.98112077E-02 3.58303754E-02 7.65597595E-02
27 48 8.41190687E-06-3.90581471E-03 8.93360179E-03 7.22575884E-07 1.57822620E-03
27 49-4.58331649E-03 3.00509029E-03 4.91935275E-03 3.90879857E-07-6.06167261E-07
27 50-9.29688610E-02-1.94121560E-02-1.08864365E-02 1.42114953E-03-2.60229923E-07
27 51 9.29569766E-02 1.94098946E-02 6.78452884E-03-8.63009775E-03-4.57889148E-07
27 52-9.29572276E-02-1.94099419E-02 6.78459618E-03-8.63009832E-03-5.11830082E-07
27 53-3.65673889E-03-8.98145773E-04 9.66982166E-05 1.69212573E-04 9.48855076E-09
27 54-5.61794061E-02-1.28478795E-02 2.67215898E-03-5.39883321E-03-4.36082093E-07
27 55-5.61963914E-02-1.28516805E-02-6.00841681E-03-4.62403071E-04-2.92944944E-07
27 56 9.29699335E-02 1.94123799E-02-1.08865590E-02 1.42113487E-03-3.51597238E-07
27 57 3.65711215E-03 8.98232855E-04 9.66588968E-05 1.69187008E-04 9.14618455E-09
27 58 5.61799615E-02 1.28480047E-02 2.67218510E-03-5.39890083E-03-3.65268997E-07
28  1-3.66086835E-07 1.37830364E-06 1.53957089E-05-8.68452591E-02 4.94095853E-02
28  2 1.10859796E-06-3.42976392E-02 1.95200331E-02 5.05638646E-07-5.33847746E-03
28  3 5.33881871E-03-3.41252320E-07-3.66405259E-03-6.40869362E-07 4.62436936E-07
28  4 4.27094164E-03-8.73339829E-02-5.13640274E-02 2.56761724E-02 5.52269603E-02
28  5 6.62824136E-06 5.97567926E-03 8.93960283E-03 1.07502019E-06-5.58892272E-03
28  6 4.06414088E-03 1.52478184E-03 8.29577494E-04-2.91438981E-07 3.02265772E-07
28  7-3.40072888E-03 1.13258689E-01 8.93358692E-02 1.22688050E-03 8.51775055E-02
28  8 8.26054231E-06-6.78637006E-03 4.19433466E-02 3.88011746E-06-2.19508075E-03
28  9 5.99960639E-03-3.80452564E-03-5.49831596E-03-4.44795351E-07 8.11362534E-07
28 10-9.41254095E-07 9.13579604E-06 2.96888115E-05 1.52759870E-01-8.69177172E-02
28 11-1.75475248E-06 3.43426817E-02-1.95073122E-02-4.74868809E-07-3.08247920E-03
28 12 3.08342301E-03-9.43809560E-07-2.11634967E-03-3.20321277E-07 2.48766040E-07
28 13 3.40015370E-03-1.13259044E-01-8.93261339E-02-7.25752301E-02-4.45692238E-02
28 14-7.28238024E-06-3.95101489E-02-1.56290143E-02-3.05218595E-06-8.04244439E-03
28 15 4.23770946E-03 3.80473492E-03-1.52925553E-03-6.81227129E-07 2.82773134E-09
28 16-4.27002980E-03 8.73252153E-02 5.13291630E-02-3.43502479E-02-5.03012136E-02
28 17-6.38399293E-06-4.64364699E-03-9.70403990E-03-1.25084786E-06-9.11976833E-04
28 18 2.43640756E-03-1.52443073E-03-5.29174591E-03-4.93427172E-07 2.36954572E-07
28 19 5.53125841E-03-7.09773970E-02-5.38934839E-02-1.17512836E-01 5.06266221E-03
28 20-4.63590755E-06-3.23757304E-02-7.09602038E-03-2.16667875E-06 5.71213310E-03
28 21-5.77596513E-03 6.38320356E-05-8.47591410E-03-4.96653562E-07-1.00937680E-06
28 22 9.42319378E-07-9.66623717E-06-3.01447228E-05 1.52760260E-01-8.69171407E-02
28 23-1.54550509E-06 3.43426745E-02-1.95071336E-02-3.61669164E-07 3.08248238E-03
28 24-3.08346799E-03 9.85612475E-07 2.11630714E-03 3.12434223E-07-2.17218649E-07
28 25-3.40017193E-03 1.13259479E-01 8.93264195E-02-7.25749693E-02-4.45692607E-02
28 26-7.14986081E-06-3.95100959E-02-1.56289581E-02-3.08381740E-06 8.04243845E-03
28 27-4.23769158E-03-3.80474687E-03 1.52920584E-03 7.11266051E-07 2.23323721E-08
28 28 5.53152560E-03-7.09700242E-02-5.39280535E-02-6.43784374E-02 9.84294785E-02
28 29 6.38090476E-06-1.04234646E-02 3.14637136E-02 2.52051696E-06 3.67005490E-03
28 30-3.73393946E-03 6.38845599E-05-9.87672156E-03-7.35565505E-07-8.48432838E-07
28 31 4.27005027E-03-8.73254333E-02-5.13293225E-02-3.43501510E-02-5.03015050E-02
28 32-5.97006024E-06-4.64361924E-03-9.70411165E-03-1.12550616E-06 9.11984444E-04
28 33-2.43640765E-03 1.52442321E-03 5.29178472E-03 4.64170928E-07-2.04980548E-07
28 34-7.42071558E-02-1.55232011E-02 8.57202722E-03-1.06627291E-03 2.30475096E-07
28 35 3.75800038E-07-1.50565040E-06-1.53392824E-05-8.68456415E-02 4.94099379E-02
28 36 9.17081283E-07-3.42977854E-02 1.95200826E-02 4.00222074E-07 5.33852225E-03
28 37-5.33883083E-03 3.08577246E-07 3.66407759E-03 5.97422738E-07-4.21014098E-07
28 38-4.27097869E-03 8.73345477E-02 5.13643171E-02 2.56762266E-02 5.52272222E-02
28 39 6.09992360E-06 5.97576686E-03 8.93964861E-03 1.02945263E-06 5.58891905E-03
28 40-4.06410605E-03-1.52481301E-03-8.29573940E-04 2.78671354E-07-2.98375905E-07
28 41 3.40071956E-03-1.13258799E-01-8.93358605E-02 1.22745461E-03 8.51777983E-02
28 42 7.83943963E-06-6.78629254E-03 4.19437679E-02 3.61006684E-06 2.19505715E-03
28 43-5.99960497E-03 3.80454781E-03 5.49833572E-03 4.13185247E-07-7.83382581E-07
28 44-5.53124219E-03 7.09768394E-02 5.38931750E-02-1.17513049E-01 5.06240444E-03
28 45-4.50659834E-06-3.23760842E-02-7.09634844E-03-2.02327906E-06-5.71218951E-03
28 46 5.77599631E-03-6.38068011E-05 8.47591244E-03 4.91516536E-07 9.58645980E-07
28 47-5.53155635E-03 7.09704430E-02 5.39281247E-02-6.43787544E-02 9.84292619E-02
28 48 6.49542068E-06-1.04234716E-02 3.14633302E-02 2.45060670E-06-3.67005419E-03
28 49 3.73393992E-03-6.38857296E-05 9.87667788E-03 7.20132436E-07 8.12210733E-07
28 50 8.43167803E-02 1.69523375E-02 9.32951147E-03 2.01674298E-03 5.06926946E-07
28 51 8.43345552E-02 1.69507088E-02 3.03516518E-03-9.05188914E-03-6.62554304E-07
28 52-8.43350121E-02-1.69507319E-02 3.03522691E-03-9.05193016E-03-7.15759244E-07
28 53 8.93039932E-07 1.73749107E-06-1.24689971E-03 7.09425294E-04 1.17622879E-08
28 54-7.42123752E-02-1.55286219E-02 5.29732497E-03-6.82369272E-03-4.58598697E-07
28 55 7.42072109E-02 1.55231751E-02 8.57203480E-03-1.06622330E-03 2.61500591E-07
28 56-8.43162088E-02-1.69522295E-02 9.32943928E-03 2.01676441E-03 5.95386104E-07
28 57-7.20208696E-07-1.70139071E-06-1.24691767E-03 7.09416683E-04 1.10372415E-08
28 58 7.42129591E-02 1.55287255E-02 5.29732910E-03-6.82376693E-03-3.78312016E-07
29  1 7.78691010E-03-1.35917408E-01-1.46486776E-01 4.91180648E-02 8.63751763E-02
29  2 1.07971581E-05-4.10228289E-04-6.94357244E-04-1.19104675E-07 1.62915587E-03
29  3-2.73934426E-03 1.11018840E-03-4.24510489E-03-4.05295866E-07-6.30654348E-07
29  4-5.43015341E-03 9.87702619E-02 1.24198336E-01 1.03442713E-01 3.87891786E-02
29  5 8.30892869E-06 2.25135460E-02 4.11477114E-02 5.11350633E-06-8.13457294E-03
29  6 9.52235874E-03-1.38778579E-03-2.88253557E-03-6.43549028E-07 1.13038078E-06
29  7 1.11458015E-03-1.08304459E-03-2.45100242E-02-8.00837702E-02-1.19103618E-01
29  8-1.53225706E-05 2.41049275E-02-2.97891633E-02-1.94887879E-06-1.23298101E-02
29  9 1.18006628E-02 5.29147331E-04 1.17444447E-02 4.89125498E-07 1.79186793E-06
29 10 3.45883831E-03-6.72032023E-02-8.26190258E-02 1.38778728E-02 2.44052117E-02
29 11 2.65335825E-06-3.07292780E-02-5.40166468E-02-6.43368333E-06-8.42222182E-03
29 12 7.19705843E-03 1.22516340E-03 1.51729465E-02 9.62004922E-07 1.29906965E-06
29 13 1.11574435E-03-1.09172668E-03-2.45383436E-02-6.14462711E-02-1.29687218E-01
29 14-1.52676270E-05-3.79014528E-02 5.50453764E-03-1.20712919E-06-3.43512790E-03
29 15 2.90541388E-03 5.29714019E-04 1.78508952E-02 1.53914571E-06 1.04254615E-06
29 16-5.43057809E-03 9.87858494E-02 1.24214901E-01-1.95153770E-02 1.08704741E-01
29 17 9.94852232E-06 2.38670243E-02 4.03882441E-02 5.11807626E-06 7.10471301E-03
29 18-5.71652959E-03-1.38818342E-03 7.57641407E-03 1.18193183E-06-1.52829354E-07
29 19 5.08257005E-03-8.09800888E-02-1.03577959E-01 3.41233139E-02 3.58498063E-02
29 20 4.79763756E-06 3.92712403E-02 2.32261569E-03 1.95198668E-06-3.24835492E-03
29 21 1.81610559E-03 1.43224932E-03 9.50496294E-03 6.75166355E-07 4.61685222E-07
29 22-3.45884423E-03 6.72031319E-02 8.26194629E-02 1.38794112E-02 2.44048397E-02
29 23 2.82703711E-06-3.07305210E-02-5.40155096E-02-6.32776521E-06 8.42241988E-03
29 24-7.19725986E-03-1.22516002E-03-1.51728255E-02-8.95831440E-07-1.26265544E-06
29 25-1.11581749E-03 1.09304862E-03 2.45401238E-02-6.14471368E-02-1.29686136E-01
29 26-1.43885284E-05-3.79028103E-02 5.50376503E-03-1.06683956E-06 3.43515543E-03
29 27-2.90545635E-03-5.29699075E-04-1.78508012E-02-1.43191412E-06-9.96513641E-07
29 28-5.08266403E-03 8.09767476E-02 1.03564878E-01 1.34060584E-02 4.76737917E-02
29 29 5.07851961E-06-1.80625392E-02 3.49441378E-02 2.47286803E-06 6.73628644E-03
29 30-5.30380362E-03-1.43248282E-03-7.11141345E-03-2.52044330E-07-6.93962043E-07
29 31 5.43058833E-03-9.87864279E-02-1.24214923E-01-1.95165868E-02 1.08703755E-01
29 32 9.26325730E-06 2.38667141E-02 4.03870825E-02 4.72800553E-06-7.10473984E-03
29 33 5.71653718E-03 1.38820267E-03-7.57624497E-03-1.09472802E-06 1.42988373E-07
29 34-7.46951048E-02-2.71322929E-02 7.05058127E-03 2.09110598E-03 4.64781988E-07
29 35-7.78691588E-03 1.35917243E-01 1.46486505E-01 4.91170826E-02 8.63758625E-02
29 36 1.01229545E-05-4.10054826E-04-6.94508972E-04-6.36207675E-08-1.62920401E-03
29 37 2.73938288E-03-1.11017887E-03 4.24510702E-03 3.66692668E-07 5.83145852E-07
29 38 5.43016599E-03-9.87697507E-02-1.24198296E-01 1.03442749E-01 3.87904022E-02
29 39 8.02049253E-06 2.25143988E-02 4.11484470E-02 4.76956609E-06 8.13467861E-03
29 40-9.52243094E-03 1.38775233E-03 2.88247277E-03 5.93965319E-07-1.04214836E-06
29 41-1.11451947E-03 1.08206504E-03 2.45087999E-02-8.00849807E-02-1.19103367E-01
29 42-1.43946553E-05 2.41043132E-02-2.97873391E-02-1.73046147E-06 1.23299351E-02
29 43-1.18007561E-02-5.29179023E-04-1.17444927E-02-4.38183663E-07-1.70135316E-06
29 44-5.08261593E-03 8.09811693E-02 1.03578742E-01 3.41233988E-02 3.58511751E-02
29 45 4.55229077E-06 3.92713038E-02 2.32256783E-03 1.82590218E-06 3.24832525E-03
29 46-1.81607497E-03-1.43225028E-03-9.50504468E-03-6.29070950E-07-4.33590727E-07
29 47 5.08272362E-03-8.09778537E-02-1.03566346E-01 1.34066076E-02 4.76739232E-02
29 48 4.66721871E-06-1.80627589E-02 3.49443646E-02 2.41936233E-06-6.73637526E-03
29 49 5.30388527E-03 1.43248999E-03 7.11140826E-03 2.66075363E-07 7.03351879E-07
29 50-5.96340997E-02-2.17273241E-02-5.61553697E-03 1.20826869E-03-9.80435205E-08
29 51 5.96167925E-02 2.17229656E-02 3.90693588E-03-4.20854270E-03-2.07178407E-07
29 52-5.96151959E-02-2.17224291E-02 3.90685673E-03-4.20842173E-03-2.32757387E-07
29 53-1.56781481E-01-4.40466136E-02-7.38276070E-03-1.29760320E-02-1.62439292E-06
29 54 7.46893129E-02 2.71306153E-02-1.80493513E-03 7.12905892E-03 6.45230074E-07
29 55 7.46934948E-02 2.71319240E-02 7.05041682E-03 2.09116227E-03 5.05125534E-07
29 56 5.96330394E-02 2.17269492E-02-5.61545273E-03 1.20825603E-03-1.32264011E-07
29 57 1.56781554E-01 4.40466593E-02-7.38273617E-03-1.29760441E-02-1.51580079E-06
29 58-7.46879762E-02-2.71303127E-02-1.80483829E-03 7.12896895E-03 5.67737309E-07
30  1-6.33233162E-04-1.98785212E-02-3.94258042E-02-5.24893909E-02-9.23240131E-02
30  2-1.14998380E-05-2.21823505E-02-3.89778930E-02-4.80780916E-06 2.19593417E-03
30  3-3.17855585E-03 9.82621679E-04-5.22400493E-03-4.57929536E-07-6.87270895E-07
30  4-3.96064421E-03 3.49431015E-02 5.35185333E-02 8.83473886E-02-1.14718168E-01
30  5-7.62634213E-06 7.35894854E-03-2.96062202E-02-2.66457646E-06-9.22324211E-04
30  6 1.02277755E-04 8.20046456E-04 6.35261406E-04-3.28060055E-08-4.51265234E-08
30  7-3.96444429E-04-1.79548888E-03-5.45718178E-04 1.16928738E-01-3.10999015E-02
30  8 2.04875230E-06 6.38048782E-02-2.69628971E-02 1.82737472E-07-5.56296505E-03
30  9 5.47776066E-03 8.52043949E-05 2.17874792E-03-7.80969615E-08 7.08202145E-07
30 10-1.81466451E-03 8.94970514E-03 5.48026231E-02 8.72712053E-02 1.53663686E-01
30 11 1.82410990E-05 2.16047928E-02 3.78063863E-02 4.54153146E-06-2.01621503E-03
30 12 2.40198154E-03-3.85766503E-04 4.33638109E-03 3.37366081E-07 5.02661250E-07
30 13-4.06356431E-04-1.62081518E-03-2.45069071E-04-8.63165744E-02 8.45265200E-02
30 14 4.42646379E-06-5.55783162E-02 4.10973528E-02 1.62132929E-06 9.40878684E-04
30 15-1.02291966E-03 8.20409780E-05 6.66271687E-03 7.17076024E-07 1.33068771E-07
30 16-3.96006328E-03 3.49092181E-02 5.35265270E-02-1.43619322E-01 1.74157521E-02
30 17-4.52405942E-06-2.91813396E-02-8.71603931E-03-2.17769781E-06-6.48076473E-04
30 18-1.72413696E-04 8.20490170E-04 8.37278192E-04-3.98488935E-09-7.19403556E-08
30 19 2.45250993E-03-1.98444998E-02-3.94213660E-02-1.12369611E-01-3.57731301E-02
30 20-8.40111600E-06-2.83867581E-02-7.73577515E-03-2.05515854E-06 4.39998832E-03
30 21-3.26404073E-03-1.13594759E-03-3.42528693E-03-2.42022565E-08-3.78668113E-07
30 22-1.81467993E-03 8.94992200E-03 5.48030439E-02-8.72720502E-02-1.53663032E-01
30 23-1.80067714E-05-2.16048856E-02-3.78059519E-02-4.46925286E-06-2.01619015E-03
30 24 2.40196119E-03-3.85771037E-04 4.33638721E-03 3.25397527E-07 5.15905100E-07
30 25-4.06363900E-04-1.62063547E-03-2.44887370E-04 8.63173652E-02-8.45258109E-02
30 26-4.21775965E-06 5.55789493E-02-4.10972092E-02-1.51104573E-06 9.40920439E-04
30 27-1.02295874E-03 8.20382995E-05 6.66272101E-03 6.50533867E-07 1.61351262E-07
30 28 2.45987216E-03-2.00082601E-02-3.95904381E-02-2.68043722E-02 1.14823163E-01
30 29 9.42896533E-06-7.85488501E-03 2.83456120E-02 2.31318819E-06 1.32795749E-03
30 30-1.92005362E-04-1.13595212E-03-5.52786604E-03-3.75804602E-07-1.45768214E-07
30 31-3.96005543E-03 3.49090034E-02 5.35265163E-02 1.43619403E-01-1.74175152E-02
30 32 4.16725846E-06 2.91812457E-02 8.71595892E-03 2.01588849E-06-6.48057155E-04
30 33-1.72423093E-04 8.20480248E-04 8.37301148E-04-1.68229766E-08-5.62449087E-08
30 34 1.31273697E-01 3.72189251E-02-1.10534231E-02-8.61635017E-04-4.99683179E-07
30 35-6.33234623E-04-1.98785205E-02-3.94259868E-02 5.24881096E-02 9.23250477E-02
30 36 1.06219319E-05 2.21817136E-02 3.89783234E-02 4.42466772E-06 2.19597216E-03
30 37-3.17859485E-03 9.82622687E-04-5.22398088E-03-4.13618128E-07-6.38059317E-07
30 38-3.96065180E-03 3.49432516E-02 5.35183816E-02-8.83460533E-02 1.14719267E-01
30 39 6.67036290E-06-7.35870995E-03 2.96064667E-02 2.40727736E-06-9.22324024E-04
30 40 1.02261852E-04 8.20062172E-04 6.35247311E-04-9.12843337E-09-6.41503080E-08
30 41-3.96416163E-04-1.79582782E-03-5.46290509E-04-1.16928536E-01 3.10986719E-02
30 42-2.20748450E-06-6.38048268E-02 2.69626473E-02-2.92890886E-07-5.56296850E-03
30 43 5.47775901E-03 8.52094969E-05 2.17874232E-03-8.01109029E-08 6.72858340E-07
30 44 2.45251458E-03-1.98444105E-02-3.94212340E-02 1.12369117E-01 3.57723948E-02
30 45 7.95725442E-06 2.83867485E-02 7.73538156E-03 1.92150639E-06 4.39994179E-03
30 46-3.26398700E-03-1.13595480E-03-3.42530670E-03-4.55711090E-08-3.58133587E-07
30 47 2.45988745E-03-2.00081533E-02-3.95903250E-02 2.68053926E-02-1.14822687E-01
30 48-9.51866521E-06 7.85515234E-03-2.83454425E-02-2.37441885E-06 1.32793816E-03
30 49-1.91982645E-04-1.13595552E-03-5.52784568E-03-3.68133781E-07-1.26028848E-07
30 50-3.03835064E-02-5.66215517E-03-3.39938678E-03-2.53086122E-03-3.37509664E-07
30 51-3.01729629E-02-5.58990509E-03 4.47535223E-04 4.20042872E-03 3.81137293E-07
30 52-3.01728896E-02-5.58996085E-03-4.47541906E-04-4.20043221E-03-4.12126356E-07
30 53 6.67412620E-02 1.31461055E-02 2.90010367E-03 5.09695189E-03 6.37321638E-07
30 54 1.31402512E-01 3.72558074E-02-4.91550388E-03 9.94928063E-03 8.01117947E-07
30 55 1.31273703E-01 3.72188844E-02 1.10534353E-02 8.61658913E-04 5.52210419E-07
30 56-3.03825809E-02-5.66190745E-03 3.39931081E-03 2.53088432E-03 3.67492049E-07
30 57 6.67414942E-02 1.31461608E-02-2.90012436E-03-5.09695935E-03-5.95077549E-07
30 58 1.31402805E-01 3.72558769E-02 4.91550023E-03-9.94931203E-03-6.77482793E-07
31  1-6.48721880E-07-1.32321627E-05-3.13835909E-05-4.44738032E-02 2.52081809E-02
31  2 5.68747175E-07-9.71016059E-03 5.48294029E-03 1.19373251E-07 1.14475699E-03
31  3-1.14545705E-03 7.00057562E-07 7.81399110E-04 1.18527423E-07-9.02284655E-08
31  4-5.20186634E-05-1.88593671E-02 1.27003677E-02 1.82246507E-02 1.01865858E-01
31  5 1.09050880E-05 2.48391477E-02 3.86984644E-02 4.98737961E-06-6.10112098E-03
31  6 6.31093957E-03-2.09818585E-04 3.33629233E-03 3.08869794E-08 8.75171406E-07
31  7-5.64900886E-03 1.02314628E-01 1.72878783E-01-9.98689268E-02 4.39112253E-02
31  8-3.38686491E-07-3.90062556E-02 9.32974193E-02 7.17930988E-06-9.82014592E-03
31  9 1.12888959E-02-1.46874996E-03 5.71336188E-03 1.23461433E-07 1.67193156E-06
31 10-1.03518971E-06 9.36913401E-08 3.36574675E-05 1.32271565E-01-7.50972334E-02
31 11-1.63486110E-06-6.69457109E-02 3.81267186E-02 7.28854688E-07-2.01292336E-02
31 12 2.01295530E-02-3.19438884E-07-1.38124767E-02-2.29304899E-06 1.61679982E-06
31 13 5.64704929E-03-1.02301310E-01-1.72853902E-01-8.89225787E-02 6.35745015E-02
31 14 2.54259530E-06-1.00217504E-01-1.40512771E-02-5.38095141E-06-1.43208603E-03
31 15-3.61373428E-05 1.46822337E-03-1.34276339E-02-1.40879878E-06-7.31210528E-07
31 16 4.59566358E-05 1.89008523E-02-1.26178333E-02-7.84680934E-02-6.76971007E-02
31 17-1.00348823E-05-2.06107443E-02-4.11401545E-02-5.03439602E-06-5.34266558E-04
31 18 3.23005482E-04 2.11261076E-04-7.88804041E-03-8.08101741E-07-3.34394720E-07
31 19 5.08446537E-03-1.04563435E-01-1.16708762E-01-2.22844768E-02 9.63664248E-02
31 20 8.08561622E-06 1.00906254E-02 2.76161106E-03 7.05948223E-07 5.68782606E-03
31 21-5.84969723E-03 1.61871176E-04 8.57707603E-03 1.08646275E-06-2.83746667E-07
31 22-1.06100317E-06 6.74814263E-07 3.45585569E-05-1.32271756E-01 7.50976428E-02
31 23 1.25385950E-06 6.69454735E-02-3.81268640E-02-6.92284357E-07-2.01291296E-02
31 24 2.01295019E-02-3.72357020E-07-1.38126260E-02-2.25336202E-06 1.57890154E-06
31 25 5.64702712E-03-1.02301227E-01-1.72853514E-01 8.89222964E-02-6.35754808E-02
31 26-2.06830446E-06 1.00217386E-01 1.40509904E-02 5.48371070E-06-1.43206163E-03
31 27-3.61607559E-05 1.46822239E-03-1.34278652E-02-1.36683015E-06-7.32375268E-07
31 28-5.07954683E-03 1.04531152E-01 1.16630894E-01 9.41592730E-02 3.03112574E-02
31 29 6.95059455E-06-2.79882783E-03 1.01353135E-02 8.26213810E-07 9.36577016E-03
31 30-9.20192170E-03-1.63848458E-04 1.74238076E-03 6.42582681E-07-8.94151898E-07
31 31 4.60291847E-05 1.88994525E-02-1.26194635E-02 7.84671107E-02 6.76975894E-02
31 32 9.38892392E-06 2.06108776E-02 4.11404741E-02 4.59993587E-06-5.34387297E-04
31 33 3.23105205E-04 2.11282093E-04-7.88811810E-03-7.62367789E-07-3.19046363E-07
31 34 7.43053923E-02 2.00965582E-02-6.18812965E-03 1.43733396E-03-1.04823771E-07
31 35-7.44225730E-07-1.15938709E-05-2.95200581E-05 4.44739278E-02-2.52069961E-02
31 36-4.62615549E-07 9.70985370E-03-5.48292890E-03-4.42156309E-08 1.14472770E-03
31 37-1.14543051E-03 7.02806310E-07 7.81516524E-04 1.11288615E-07-8.42597977E-08
31 38-5.19644741E-05-1.88605132E-02 1.26992141E-02-1.82229951E-02-1.01866271E-01
31 39-1.00551231E-05-2.48390901E-02-3.86982960E-02-4.67057127E-06-6.10100559E-03
31 40 6.31080026E-03-2.09794670E-04 3.33638197E-03 1.30893557E-08 8.39758276E-07
31 41-5.64900120E-03 1.02314781E-01 1.72878137E-01 9.98684571E-02-4.39127139E-02
31 42 3.39282576E-07 3.90066771E-02-9.32985045E-02-6.76809509E-06-9.82000775E-03
31 43 1.12887556E-02-1.46874785E-03 5.71329023E-03 8.92941452E-08 1.61064197E-06
31 44 5.08441549E-03-1.04562685E-01-1.16707522E-01 2.22846100E-02-9.63671850E-02
31 45-7.48675044E-06-1.00900685E-02-2.76152446E-03-5.75501759E-07 5.68786459E-03
31 46-5.84971377E-03 1.61849180E-04 8.57701534E-03 1.02350974E-06-2.86230870E-07
31 47-5.07950259E-03 1.04530314E-01 1.16630363E-01-9.41583589E-02-3.03101306E-02
31 48-6.16759621E-06 2.79909648E-03-1.01349888E-02-7.23676169E-07 9.36570102E-03
31 49-9.20186625E-03-1.63834766E-04 1.74245101E-03 6.00212704E-07-8.75372111E-07
31 50 1.41023505E-01 4.85661357E-02 1.18373156E-02-1.28084405E-04 4.01671204E-07
31 51-1.41088383E-01-4.85801344E-02-6.15876630E-03 1.01177547E-02 6.27075889E-07
31 52-1.41088169E-01-4.85800706E-02 6.15878222E-03-1.01177407E-02-6.86839323E-07
31 53 5.29677855E-05 1.06514278E-05-3.38966049E-04 1.98137202E-04 4.51287481E-09
31 54-7.41129386E-02-2.00425816E-02 4.39059038E-03-4.56977510E-03-2.91492708E-07
31 55 7.43071691E-02 2.00971313E-02 6.18830110E-03-1.43728844E-03 1.30151634E-07
31 56 1.41024813E-01 4.85665039E-02-1.18374287E-02 1.28082851E-04-5.03370156E-07
31 57 5.47474350E-05 1.12702553E-05 3.38879320E-04-1.98271267E-04-6.88551170E-09
31 58-7.41147366E-02-2.00431836E-02-4.39061521E-03 4.56993306E-03 2.28258946E-07
32  1 5.88387632E-07-9.46893844E-06-1.46933352E-05 1.51002593E-01-8.58822923E-02
32  2-1.92233456E-06 5.52128954E-02-3.14053427E-02-6.99473535E-07 5.07635530E-03
32  3-5.07642278E-03 6.74733706E-08 3.48303404E-03 5.89713923E-07-4.31548759E-07
32  4-2.65460074E-03 3.43277464E-02 5.18266656E-02-1.27734240E-01-1.01174493E-01
32  5-1.57532705E-05-2.87373282E-02-2.05854457E-02-3.39357246E-06 5.48320262E-03
32  6-5.38000831E-03-1.03194309E-04-4.20427521E-03-1.35863174E-07-7.95968906E-07
32  7 2.02594680E-03-4.25348723E-02-5.67273817E-02-8.30646430E-03 1.35139001E-01
32  8 1.26017639E-05-8.52418710E-03 7.29133811E-02 6.73348301E-06-1.31610098E-03
32  9 1.09777683E-03 2.18324145E-04 1.76770915E-03 8.76718532E-08 1.52576293E-07
32 10 4.17780736E-07-1.58245406E-05-4.95814890E-06 9.53410189E-02-5.42334414E-02
32 11-1.06821242E-06 1.92135955E-02-1.09371035E-02-1.98358932E-07 2.14154503E-03
32 12-2.14144875E-03-9.62758736E-08 1.47313707E-03 2.50985898E-07-1.77084476E-07
32 13-2.02504231E-03 4.25320158E-02 5.67190764E-02-1.20438010E-01-6.19443167E-02
32 14-1.09615928E-05-6.70587210E-02-2.99376918E-02-5.78004331E-06 8.73091384E-04
32 15-6.54864455E-04-2.18226929E-04-2.06510052E-03-9.85285178E-08-8.63355049E-08
32 16 2.65411164E-03-3.43020285E-02-5.18031532E-02 2.17243098E-02 1.61516787E-01
32 17 1.69493431E-05 3.02289709E-03 3.52246977E-02 3.68983503E-06-6.54171222E-04
32 18 5.51105742E-04 1.03065480E-04 7.51755259E-03 7.19781750E-07 4.06749575E-07
32 19 5.80119367E-04 5.27414666E-03 8.13113055E-03 2.72441978E-02 1.50063442E-01
32 20 1.53451940E-05 7.36052236E-04 3.79427747E-02 3.50063658E-06-4.47638736E-03
32 21 4.79396155E-03-3.17574190E-04 5.73890882E-04-1.61177550E-07 5.58767652E-07
32 22-4.09501653E-07 1.56608049E-05 4.85010659E-06 9.53393962E-02-5.42347567E-02
32 23-9.99338506E-07 1.92138021E-02-1.09378096E-02-1.80438342E-07-2.14164498E-03
32 24 2.14154838E-03 9.66021118E-08-1.47320263E-03-2.51663277E-07 1.78946364E-07
32 25 2.02505422E-03-4.25321433E-02-5.67197453E-02-1.20436337E-01-6.19458557E-02
32 26-1.07848045E-05-6.70577291E-02-2.99379296E-02-5.71677901E-06-8.73159606E-04
32 27 6.54911650E-04 2.18247956E-04 2.06506259E-03 1.36376220E-07 1.34316330E-07
32 28 5.80563664E-04 5.28044389E-03 8.11582434E-03-1.15093616E-01-1.00080504E-01
32 29-1.42727143E-05-3.22351556E-02-1.99942893E-02-3.17563903E-06 1.93799659E-03
32 30-1.62054291E-03-3.17453683E-04 4.97272792E-03 5.54059785E-07 5.87953704E-08
32 31-2.65413229E-03 3.43022151E-02 5.18029845E-02 2.17253740E-02 1.61517001E-01
32 32 1.55921857E-05 3.02322746E-03 3.52251424E-02 3.41092300E-06 6.54041880E-04
32 33-5.51022778E-04-1.03019102E-04-7.51764925E-03-6.51398824E-07-3.59063191E-07
32 34 3.99237594E-02 1.06815602E-02-4.21139886E-03 3.50648206E-03 1.48130997E-07
32 35-6.37780108E-07 9.83037292E-06 1.45793681E-05 1.51003270E-01-8.58815936E-02
32 36-1.62960812E-06 5.52130376E-02-3.14050191E-02-5.98848418E-07-5.07635507E-03
32 37 5.07637333E-03-1.82594656E-08-3.48306000E-03-5.56783016E-07 4.02790856E-07
32 38 2.65457278E-03-3.43277236E-02-5.18266592E-02-1.27734771E-01-1.01174289E-01
32 39-1.46833135E-05-2.87374249E-02-2.05854216E-02-3.16057749E-06-5.48316998E-03
32 40 5.37993312E-03 1.03236862E-04 4.20434953E-03 1.19108151E-07 7.46501200E-07
32 41-2.02599080E-03 4.25354768E-02 5.67285615E-02-8.30740363E-03 1.35139065E-01
32 42 1.19655149E-05-8.52491864E-03 7.29130284E-02 6.37759665E-06 1.31604593E-03
32 43-1.09773228E-03-2.18313654E-04-1.76761905E-03-8.99162656E-08-1.46450436E-07
32 44-5.80066850E-04-5.27485219E-03-8.13215143E-03 2.72455739E-02 1.50063560E-01
32 45 1.46746414E-05 7.36119383E-04 3.79427999E-02 3.34778212E-06 4.47643816E-03
32 46-4.79399357E-03 3.17555416E-04-5.73880741E-04 1.53441806E-07-5.59242053E-07
32 47-5.80553418E-04-5.28005701E-03-8.11545083E-03-1.15093500E-01-1.00082310E-01
32 48-1.37848611E-05-3.22349203E-02-1.99950079E-02-3.05065886E-06-1.93796151E-03
32 49 1.62053442E-03 3.17427091E-04-4.97282040E-03-5.69878742E-07-5.12497670E-08
32 50 8.61195606E-02 2.39571397E-02 6.60659686E-03-2.22181794E-03 1.50109579E-08
32 51 8.61033866E-02 2.39515846E-02 5.28570333E-03-4.54210908E-03-1.54996650E-07
32 52-8.61041460E-02-2.39518980E-02 5.28573369E-03-4.54216818E-03-1.89311523E-07
32 53-2.52520425E-05-7.63561520E-06 2.69505492E-03-1.53566821E-03-3.99740320E-08
32 54 3.99099519E-02 1.06809577E-02-5.16573892E-03 1.82707084E-03-3.54041736E-08
32 55-3.99233919E-02-1.06814596E-02-4.21136967E-03 3.50644461E-03 1.65654719E-07
32 56-8.61195347E-02-2.39570641E-02 6.60660798E-03-2.22176006E-03 8.17010036E-08
32 57 2.59005492E-05 7.83377033E-06 2.69503085E-03-1.53572757E-03-3.39720656E-08
32 58-3.99100628E-02-1.06809620E-02-5.16573136E-03 1.82708285E-03-5.55500806E-08
33  1 2.98103968E-03-6.52612288E-02-6.76822520E-02 2.68077686E-02 4.71713043E-02
33  2 5.87675814E-06 4.00917985E-03 7.07300765E-03 9.41690971E-07 5.44312453E-03
33  3-4.30837766E-03-1.13474687E-03-9.47327428E-03-6.25673258E-07-7.94894776E-07
33  4-3.22529509E-03 5.95959050E-02 6.24997148E-02 4.74427866E-02-3.84476360E-02
33  5-1.85707113E-06 9.07063402E-03 1.91836727E-03 4.33521276E-07-7.30767939E-03
33  6 7.02557720E-03 2.82102184E-04-9.76774425E-03-1.37038439E-06 3.35386091E-07
33  7 2.22546507E-03-7.35929236E-02-9.63598948E-02-9.37023982E-02-3.04176937E-02
33  8-7.30840163E-06 7.34932132E-03-3.70048181E-02-3.01578891E-06-1.51264503E-02
33  9 1.38844028E-02 1.24204749E-03-1.86046824E-03-1.00060167E-06 1.33700300E-06
33 10-6.36652428E-03 8.28859371E-02 1.77320084E-01 5.74768010E-02 1.01009154E-01
33 11 1.18766766E-05 1.42289007E-03 2.56903692E-03-1.91392578E-08-8.04542724E-03
33 12 9.70090586E-03-1.65547862E-03 1.72334219E-02 1.29945350E-06 1.99665116E-06
33 13 2.22751375E-03-7.36175895E-02-9.64393155E-02 2.17288786E-02-9.60436116E-02
33 14-8.23213946E-06-3.55970798E-02-1.25849604E-02-2.45169059E-06 7.72480334E-03
33 15-8.96787201E-03 1.24306868E-03 1.38191744E-02 1.62381529E-06-5.08748564E-07
33 16-3.22485411E-03 5.96010567E-02 6.24920046E-02-5.73115412E-02 2.10781602E-02
33 17-2.94944569E-07-2.98940955E-03 8.76570566E-03 6.98036088E-07 1.07134274E-02
33 18-1.09955285E-02 2.82101111E-04 2.59967584E-03 7.88727553E-07-1.16890653E-06
33 19-1.51193062E-03 4.02406532E-03-1.51195550E-02 1.65390804E-01-7.59872067E-02
33 20 9.50740236E-08 6.46942985E-02-1.59525032E-02 1.11431833E-06-3.23125790E-03
33 21 1.99703589E-03 1.23422201E-03 2.24971705E-03-1.12431774E-08 1.76095279E-07
33 22-6.36652517E-03 8.28859438E-02 1.77320205E-01-5.74765630E-02-1.01009320E-01
33 23-1.20242664E-05-1.42251323E-03-2.56934920E-03-6.83268000E-08-8.04539938E-03
33 24 9.70088296E-03-1.65548358E-03 1.72334125E-02 1.27137045E-06 1.97823537E-06
33 25 2.22751552E-03-7.36177554E-02-9.64392969E-02-2.17294044E-02 9.60429657E-02
33 26 7.82372210E-06 3.55973208E-02 1.25851276E-02 2.40507263E-06 7.72477702E-03
33 27-8.96784310E-03 1.24306608E-03 1.38191897E-02 1.58035940E-06-5.11547906E-07
33 28-1.51347272E-03 4.05095023E-03-1.50627760E-02 1.49824392E-01-1.03332557E-01
33 29-3.13878089E-06 4.67493952E-02-4.74821781E-02-2.23877479E-06-1.07804146E-03
33 30-1.56434291E-04 1.23447575E-03 3.72630865E-03 2.23170504E-07 1.53316362E-08
33 31-3.22486569E-03 5.96010635E-02 6.24918440E-02 5.73118665E-02-2.10777411E-02
33 32 2.66558589E-07 2.98958692E-03-8.76510513E-03-6.55259209E-07 1.07134418E-02
33 33-1.09955406E-02 2.82098763E-04 2.59955301E-03 7.30614614E-07-1.09008697E-06
33 34 8.75315139E-02 3.53120955E-02-6.31023900E-03-9.20718373E-04-3.33612528E-07
33 35 2.98103532E-03-6.52610718E-02-6.76819656E-02-2.68073024E-02-4.71716333E-02
33 36-5.55756228E-06-4.00936287E-03-7.07297073E-03-9.16075784E-07 5.44316749E-03
33 37-4.30841404E-03-1.13475345E-03-9.47324800E-03-5.59139885E-07-7.43946636E-07
33 38-3.22528626E-03 5.95957457E-02 6.24993189E-02-4.74426831E-02 3.84471226E-02
33 39 1.38574333E-06-9.07094968E-03-1.91868512E-03-4.57225606E-07-7.30773810E-03
33 40 7.02563386E-03 2.82104242E-04-9.76767920E-03-1.26717894E-06 2.89986115E-07
33 41 2.22544375E-03-7.35926693E-02-9.63593866E-02 9.37023323E-02 3.04183413E-02
33 42 6.72036224E-06-7.34933521E-03 3.70047975E-02 2.68435976E-06-1.51264264E-02
33 43 1.38843709E-02 1.24205547E-03-1.86048001E-03-9.77858027E-07 1.27689107E-06
33 44-1.51193058E-03 4.02387293E-03-1.51195189E-02-1.65390503E-01 7.59872614E-02
33 45-1.62512325E-07-6.46945985E-02 1.59521928E-02-1.01614576E-06-3.23124166E-03
33 46 1.99700128E-03 1.23424039E-03 2.24974753E-03-2.01981120E-09 1.34313199E-07
33 47-1.51347312E-03 4.05109147E-03-1.50630753E-02-1.49825225E-01 1.03332507E-01
33 48 3.60147590E-06-4.67497521E-02 4.74817685E-02 2.29088004E-06-1.07801893E-03
33 49-1.56467141E-04 1.23448608E-03 3.72629101E-03 1.96757402E-07-8.17604866E-09
33 50 1.21688540E-01 3.50951252E-02 9.64608519E-03 1.40064895E-03 4.72469785E-07
33 51 1.21675356E-01 3.50844374E-02 3.72445323E-03-9.00634774E-03-6.37585130E-07
33 52 1.21675701E-01 3.50845143E-02-3.72449020E-03 9.00636504E-03 6.94019517E-07
33 53-8.60210702E-02-2.90840698E-02-3.33594771E-03-5.86274643E-03-7.40474382E-07
33 54 8.75143746E-02 3.53075797E-02-2.43128515E-03 5.89431265E-03 5.01142608E-07
33 55 8.75311305E-02 3.53119849E-02 6.31019775E-03 9.20747853E-04 3.68154256E-07
33 56 1.21687671E-01 3.50949435E-02-9.64600537E-03-1.40066640E-03-5.71185433E-07
33 57-8.60210440E-02-2.90840497E-02 3.33593606E-03 5.86274890E-03 6.89268280E-07
33 58 8.75138083E-02 3.53074027E-02 2.43124090E-03-5.89427785E-03-4.37451498E-07
34  1 3.13680188E-04 3.56771045E-02 5.54273152E-02 9.44112899E-02 1.65965977E-01
34  2 2.07566845E-05 3.66698852E-02 6.44428886E-02 8.02368735E-06-1.32559098E-03
34  3 2.34132824E-03-1.01573727E-03 3.56358446E-03 3.48115045E-07 5.28640883E-07
34  4 2.88848639E-03-1.19967004E-02-2.04236187E-02-1.13434542E-01 1.43967328E-01
34  5 9.58070796E-06-1.39027726E-02 5.46007996E-02 4.94226334E-06 8.14499798E-03
34  6-6.80618684E-03-1.33881114E-03 1.08305242E-04 4.95127954E-07-6.26419111E-07
34  7 1.50149634E-03-8.05809378E-03-3.56802117E-02-7.40429833E-03-5.60212963E-02
34  8-5.59252845E-06-2.22943823E-02 6.44186334E-03-3.46947783E-07 7.39665095E-03
34  9-7.58757823E-03 1.90927281E-04 7.20316544E-03 1.07361969E-06-5.94755423E-07
34 10 4.69413279E-03-6.43840896E-02-1.40759506E-01 1.62589213E-02 2.85711484E-02
34 11 3.36171127E-06 5.15213971E-04 9.20221012E-04 1.10635333E-07-3.25939235E-03
34 12 1.66192344E-03 1.59746890E-03 4.77751685E-03 2.16742964E-07 1.96958931E-07
34 13 1.50247493E-03-8.07453931E-03-3.56926842E-02-4.43762649E-02-3.49306775E-02
34 14-5.20381489E-06 1.69048611E-02-1.58534959E-02-8.41970762E-07-9.15467038E-03
34 15 8.96356491E-03 1.91105463E-04-4.15883335E-03-8.81568210E-07 8.26310300E-07
34 16 2.88771048E-03-1.19880171E-02-2.04061679E-02 1.81664602E-01-2.39807044E-02
34 17 5.56454507E-06 5.40280354E-02 1.59146142E-02 3.99184283E-06-2.98456661E-03
34 18 4.32322525E-03-1.33865864E-03-7.53688736E-03-7.99748269E-07 3.09354587E-07
34 19-3.20481012E-03 3.58556235E-02 7.55011007E-02 2.13684460E-02-4.26813282E-02
34 20-3.04984737E-06-7.18993715E-03-3.76213363E-03-6.45518131E-07-2.81701613E-03
34 21 3.58918570E-03-7.72169571E-04 8.03891196E-04-1.68451343E-08 5.08958507E-07
34 22-4.69413146E-03 6.43840944E-02 1.40759443E-01 1.62579866E-02 2.85721618E-02
34 23 3.36390975E-06 5.15842249E-04 9.20008468E-04 1.68701297E-07 3.25932582E-03
34 24-1.66185693E-03-1.59746889E-03-4.77757022E-03-1.96946024E-07-1.89338795E-07
34 25-1.50244048E-03 8.07414823E-03 3.56916066E-02-4.43755049E-02-3.49294150E-02
34 26-5.13010859E-06 1.69060558E-02-1.58533076E-02-8.81765074E-07 9.15466861E-03
34 27-8.96359846E-03-1.91070143E-04 4.15887780E-03 8.20639061E-07-7.61857630E-07
34 28 3.20448661E-03-3.58560932E-02-7.54927818E-02-4.75717698E-02-3.47128099E-03
34 29-2.43693235E-06 4.50819131E-04-8.11169990E-03-7.18910200E-07-1.30751430E-03
34 30 5.34394637E-04 7.73119660E-04-3.63264552E-03-4.47497560E-07-1.76772638E-07
34 31-2.88773429E-03 1.19882728E-02 2.04069057E-02 1.81665713E-01-2.39827370E-02
34 32 5.07532967E-06 5.40279175E-02 1.59145760E-02 3.67320132E-06 2.98462197E-03
34 33-4.32326257E-03 1.33864060E-03 7.53688096E-03 7.37513377E-07-2.77967973E-07
34 34 1.56250871E-01 5.12084647E-02-1.17390535E-02-2.14022060E-03-6.41065174E-07
34 35-3.13677888E-04-3.56771597E-02-5.54275312E-02 9.44097447E-02 1.65967178E-01
34 36 1.91568856E-05 3.66690212E-02 6.44434686E-02 7.37708260E-06 1.32564109E-03
34 37-2.34138449E-03 1.01574340E-03-3.56352302E-03-3.08842315E-07-4.85600814E-07
34 38-2.88846205E-03 1.19964016E-02 2.04228506E-02-1.13432552E-01 1.43967334E-01
34 39 8.32794932E-06-1.39027748E-02 5.46009182E-02 4.45894255E-06-8.14500395E-03
34 40 6.80617321E-03 1.33883074E-03-1.08234094E-04-4.58802486E-07 5.47638726E-07
34 41-1.50152675E-03 8.05859109E-03 3.56813139E-02-7.40457996E-03-5.60226592E-02
34 42-5.37819634E-06-2.22936106E-02 6.44066703E-03-3.96455344E-07-7.39662993E-03
34 43 7.58759086E-03-1.90960926E-04-7.20317195E-03-1.02666071E-06 5.21699096E-07
34 44 3.20479212E-03-3.58554968E-02-7.55001625E-02 2.13688668E-02-4.26820394E-02
34 45-2.78308518E-06-7.18951827E-03-3.76250290E-03-5.64721492E-07 2.81712200E-03
34 46-3.58928343E-03 7.72161430E-04-8.03876217E-04 4.86735782E-09-5.06227030E-07
34 47-3.20446821E-03 3.58559107E-02 7.54920169E-02-4.75721981E-02-3.47052644E-03
34 48-2.03431564E-06 4.50450954E-04-8.11146211E-03-6.11222177E-07 1.30753054E-03
34 49-5.34423749E-04-7.73106792E-04 3.63274410E-03 4.15125018E-07 1.82624183E-07
34 50 6.29622851E-02 2.08780596E-02 5.61050559E-03 8.08816024E-04 2.71565768E-07
34 51-6.29887569E-02-2.08850423E-02-2.17269112E-03 5.23853279E-03 3.64969880E-07
34 52 6.29881219E-02 2.08849090E-02-2.17270345E-03 5.23849403E-03 3.96996826E-07
34 53-1.30442542E-01-3.62388072E-02-4.89700080E-03-8.60737716E-03-1.07050802E-06
34 54-1.56297368E-01-5.12242258E-02 4.16257734E-03-1.11866412E-02-9.54782210E-07
34 55-1.56249744E-01-5.12079489E-02-1.17389667E-02-2.14024111E-03-7.02551483E-07
34 56-6.29620294E-02-2.08780275E-02 5.61049076E-03 8.08818538E-04 3.17690213E-07
34 57 1.30442772E-01 3.62388640E-02-4.89701788E-03-8.60737975E-03-1.00254071E-06
34 58 1.56296328E-01 5.12237480E-02 4.16252403E-03-1.11865816E-02-8.21725920E-07
35  1-3.90902272E-03 4.11426113E-02 6.13551812E-02-8.37360274E-02-1.47227219E-01
35  2-1.82369834E-05-1.94483953E-02-3.42188995E-02-4.26925817E-06-6.77039689E-03
35  3 6.64882772E-03 1.21569172E-04 1.30343427E-02 9.66129998E-07 1.34516262E-06
35  4 4.12133983E-03-6.21794375E-02-1.03577847E-01 1.98065116E-02 3.59617334E-02
35  5 4.71437525E-06-6.74870333E-04-7.23878790E-03-5.93810764E-07-1.36427461E-03
35  6 1.66982841E-03-3.05553794E-04 1.20240364E-02 1.14126455E-06 7.66425971E-07
35  7-1.60672047E-03 4.17567743E-02 5.22386338E-02-3.54003169E-03-3.77473587E-03
35  8 2.95683455E-08 1.53371512E-02-4.14290170E-02-3.07106482E-06 3.54174696E-03
35  9-4.32036662E-03 7.78619658E-04-1.31039278E-02-1.11151871E-06-1.13695658E-06
35 10-3.75579735E-03 9.19618756E-03 9.44157799E-02-3.24199553E-02-5.70263798E-02
35 11-6.25712346E-06-2.41716366E-02-4.24562328E-02-4.67525594E-06 3.02882046E-03
35 12-1.94294062E-03-1.08587984E-03-4.83129054E-03-2.61226636E-07-2.88010795E-07
35 13-1.60639098E-03 4.17503913E-02 5.22284517E-02-1.46769389E-03-5.04601671E-03
35 14 5.39748935E-08-4.34971541E-02-8.02945144E-03-2.37339176E-06 7.69925072E-03
35 15-8.47801757E-03 7.78766849E-04-1.02464960E-02-6.35950562E-07-1.42350711E-06
35 16 4.12141494E-03-6.21698117E-02-1.03579202E-01 2.08171950E-02 3.54673881E-02
35 17 4.56673020E-06-5.87133089E-03-4.28000548E-03-5.83710804E-07-8.26920590E-03
35 18 8.57501658E-03-3.05810682E-04 7.28770891E-03 3.44796257E-07 1.35167316E-06
35 19-1.09524312E-03-1.67385636E-02-2.12313070E-02-2.08199988E-02-2.06662476E-01
35 20-2.00478951E-05 2.23370092E-03-5.95186961E-02-5.40463680E-06 5.98659978E-03
35 21-5.92243105E-03-6.41687335E-05-8.89271041E-03-5.51209153E-07-1.01630494E-06
35 22-3.75579482E-03 9.19646296E-03 9.44158176E-02 3.24195730E-02 5.70268484E-02
35 23 7.07217319E-06 2.41722335E-02 4.24577488E-02 5.07549841E-06 3.02878713E-03
35 24-1.94290983E-03-1.08587730E-03-4.83128263E-03-2.31545792E-07-2.95194047E-07
35 25-1.60635363E-03 4.17501265E-02 5.22273532E-02 1.46783820E-03 5.04627113E-03
35 26 9.85140926E-07 4.34977641E-02 8.02850554E-03 2.80801719E-06 7.69929648E-03
35 27-8.47807516E-03 7.78778676E-04-1.02464592E-02-6.05466404E-07-1.42544165E-06
35 28-1.09544061E-03-1.67553064E-02-2.12201819E-02 1.67049106E-01 1.23461944E-01
35 29 1.90084822E-05 5.23026574E-02 2.84533477E-02 5.06997610E-06 3.95183434E-03
35 30-3.88802623E-03-6.38081037E-05-1.02830182E-02-7.76778897E-07-8.52307722E-07
35 31 4.12138977E-03-6.21697066E-02-1.03578750E-01-2.08157305E-02-3.54678823E-02
35 32-3.70458254E-06 5.87149792E-03 4.27920932E-03 7.77133019E-07-8.26910662E-03
35 33 8.57492168E-03-3.05815059E-04 7.28778638E-03 2.67559058E-07 1.21890092E-06
35 34-6.21695506E-02-2.53279193E-02 5.22838040E-03-2.10881213E-03 1.88507330E-08
35 35-3.90901735E-03 4.11422877E-02 6.13546812E-02 8.37346339E-02 1.47227847E-01
35 36 1.73461017E-05 1.94485196E-02 3.42187220E-02 4.16331407E-06-6.77034255E-03
35 37 6.64877818E-03 1.21564374E-04 1.30343410E-02 8.74931915E-07 1.22934692E-06
35 38 4.12135291E-03-6.21791755E-02-1.03577553E-01-1.98056804E-02-3.59624346E-02
35 39-3.88077163E-06 6.75641412E-04 7.23888475E-03 7.67946598E-07-1.36426106E-03
35 40 1.66981223E-03-3.05551180E-04 1.20240207E-02 1.04704646E-06 6.95298858E-07
35 41-1.60673385E-03 4.17565609E-02 5.22389129E-02 3.54103356E-03 3.77424181E-03
35 42 7.25956641E-07-1.53373396E-02 4.14293069E-02 3.22353720E-06 3.54172290E-03
35 43-4.32032338E-03 7.78600477E-04-1.31039361E-02-1.03555810E-06-1.10637385E-06
35 44-1.09524217E-03-1.67388287E-02-2.12316505E-02 2.08188952E-02 2.06663069E-01
35 45 1.97098022E-05-2.23464617E-03 5.95184610E-02 5.45369498E-06 5.98651715E-03
35 46-5.92235679E-03-6.41603661E-05-8.89272527E-03-5.07678150E-07-1.05291758E-06
35 47-1.09544686E-03-1.67551513E-02-2.12197117E-02-1.67049206E-01-1.23462049E-01
35 48-1.75602899E-05-5.23026091E-02-2.84540119E-02-4.54896311E-06 3.95179772E-03
35 49-3.88797417E-03-6.38235565E-05-1.02831088E-02-7.70680533E-07-8.66083233E-07
35 50 1.31496775E-01 4.86224619E-02 8.69575638E-03-3.76709697E-03-3.79846526E-08
35 51 1.31471964E-01 4.86121064E-02 7.68208224E-03-5.54772292E-03-1.38188844E-07
35 52 1.31471061E-01 4.86117918E-02-7.68207871E-03 5.54764416E-03 1.94212715E-07
35 53 1.77298659E-01 6.97885670E-02 5.97954971E-03 1.05099404E-02 1.33232260E-06
35 54-6.21528749E-02-2.53227209E-02 4.48249826E-03-3.41606140E-03-1.43979177E-07
35 55-6.21710409E-02-2.53285706E-02-5.22849035E-03 2.10877070E-03-1.93742065E-10
35 56 1.31496812E-01 4.86224745E-02-8.69576594E-03 3.76706237E-03-2.29581795E-08
35 57 1.77298361E-01 6.97884632E-02-5.97954818E-03-1.05099084E-02-1.23445078E-06
35 58-6.21536763E-02-2.53230167E-02-4.48251571E-03 3.41612869E-03 1.21118360E-07
36  1 9.67267916E-07-1.83841982E-05-2.98960166E-05 1.77589671E-01-1.01024019E-01
36  2-2.25364723E-06 6.66280023E-02-3.79129638E-02-8.07838296E-07 4.87511721E-03
36  3-4.87547756E-03 3.60350595E-07 3.34022884E-03 5.72908259E-07-4.10920583E-07
36  4-7.72141144E-05-7.77106846E-03 1.06579537E-02-1.78120270E-01-1.05632513E-01
36  5-1.83473456E-05-5.18046732E-02-3.25357263E-02-5.51203952E-06 7.35478833E-03
36  6-7.82771698E-03 4.72928653E-04-2.60806060E-03 8.57042605E-08-1.07118119E-06
36  7-8.99550268E-04 1.08992291E-02 2.83613757E-02 5.85703878E-02 1.89504838E-01
36  8 2.10272154E-05 1.69336921E-02 1.09811500E-01 1.14519000E-05 4.55292745E-03
36  9-3.47016100E-03-1.08276645E-03-6.42768807E-03-3.10624813E-07-5.89653058E-07
36 10 1.68895973E-07 6.86332276E-06 6.52063580E-06 1.31245704E-01-7.46683521E-02
36 11-1.73172581E-06 9.50750335E-03-5.40962079E-03-3.33698610E-07-6.76175161E-03
36 12 6.76171152E-03 4.00988160E-08-4.63844621E-03-7.26349581E-07 4.92006042E-07
36 13 9.00462280E-04-1.09246504E-02-2.84001004E-02-1.32954610E-01-1.47194194E-01
36 14-2.00273296E-05-8.57323384E-02-7.06602974E-02-1.03331293E-05-3.51534708E-03
36 15 2.43289043E-03 1.08245665E-03 7.14789012E-03 5.06889654E-07 4.67472850E-07
36 16 7.43901609E-05 7.81110447E-03-1.05847153E-02-2.72061417E-04 2.07086287E-01
36 17 2.05069914E-05 1.48844905E-03 6.11601586E-02 5.97693898E-06 1.88475781E-03
36 18-1.41237665E-03-4.72381161E-04 8.94535195E-03 1.00656645E-06 2.88291730E-07
36 19-1.10463034E-03 2.86219898E-02 1.65144190E-02-4.83849309E-02 2.05941611E-02
36 20-1.14777746E-07-2.78059300E-02-7.12992361E-03-1.93841860E-06 6.21569975E-03
36 21-5.71727007E-03-4.98429683E-04-6.40701015E-03-2.70592097E-07-8.54245486E-07
36 22 1.67023331E-07 6.73805714E-06 7.36625319E-06-1.31247761E-01 7.46696753E-02
36 23 1.00183929E-06-9.50884069E-03 5.40886030E-03 1.02314517E-07-6.76191916E-03
36 24 6.76190005E-03 1.91056285E-08-4.63846621E-03-7.53536429E-07 5.30375141E-07
36 25 9.00516827E-04-1.09257618E-02-2.84012037E-02 1.32956232E-01 1.47191871E-01
36 26 1.89109949E-05 8.57329554E-02 7.06601306E-02 9.83220280E-06-3.51539907E-03
36 27 2.43297732E-03 1.08242175E-03 7.14769319E-03 4.36049620E-07 4.23918170E-07
36 28 1.10517327E-03-2.86162735E-02-1.65165037E-02 4.23831374E-02-3.11451210E-02
36 29-1.16169275E-06 8.06544682E-03-2.75709658E-02-2.17297192E-06-2.27239370E-03
36 30 1.77351295E-03 4.98880744E-04 9.11825344E-03 7.03571454E-07 4.97962364E-07
36 31 7.44130555E-05 7.81079709E-03-1.05851503E-02 2.73488018E-04-2.07085521E-01
36 32-1.90447871E-05-1.48791835E-03-6.11598136E-02-5.59654932E-06 1.88495079E-03
36 33-1.41253530E-03-4.72415496E-04 8.94513801E-03 9.34398755E-07 2.65945290E-07
36 34 5.00835594E-03 4.48780100E-03-1.61455115E-04-4.53942043E-03-4.32413499E-07
36 35 1.01899787E-06-1.84635456E-05-2.95982013E-05-1.77592185E-01 1.01022225E-01
36 36 1.85175267E-06-6.66288845E-02 3.79121334E-02 6.60059621E-07 4.87533633E-03
36 37-4.87563673E-03 3.00398496E-07 3.34030245E-03 5.34196769E-07-3.74028679E-07
36 38-7.71770883E-05-7.77073269E-03 1.06583234E-02 1.78122866E-01 1.05629477E-01
36 39 1.71660751E-05 5.18053943E-02 3.25346010E-02 5.13908188E-06 7.35476754E-03
36 40-7.82763185E-03 4.72864310E-04-2.60812617E-03 8.41503249E-08-9.87914265E-07
36 41-8.99555638E-04 1.08990716E-02 2.83615807E-02-5.85668543E-02-1.89505475E-01
36 42-2.01061681E-05-1.69314489E-02-1.09811863E-01-1.09599526E-05 4.55288235E-03
36 43-3.47006128E-03-1.08282107E-03-6.42768693E-03-3.05353740E-07-5.21321945E-07
36 44-1.10468686E-03 2.86221041E-02 1.65150671E-02 4.83814352E-02-2.05929781E-02
36 45 3.27520760E-08 2.78050389E-02 7.13047332E-03 1.78702867E-06 6.21556458E-03
36 46-5.71717438E-03-4.98390204E-04-6.40705016E-03-2.56549218E-07-8.03367261E-07
36 47 1.10519018E-03-2.86169133E-02-1.65173353E-02-4.23841007E-02 3.11471384E-02
36 48 9.27559041E-07-8.06601253E-03 2.75720654E-02 2.05410984E-06-2.27252608E-03
36 49 1.77362178E-03 4.98904301E-04 9.11824749E-03 6.75314117E-07 5.21696388E-07
36 50 1.59148269E-02 5.40524966E-03 4.51069469E-04 1.34822930E-03 1.24142759E-07
36 51-1.59432362E-02-5.41544950E-03 9.25658043E-04 1.07753145E-03 1.20116676E-07
36 52-1.59456610E-02-5.41629073E-03-9.25610573E-04-1.07772298E-03-1.33706181E-07
36 53-2.40950989E-05-1.26675970E-05 3.56544991E-03-2.03000779E-03-4.93016421E-08
36 54-4.94142158E-03-4.45751307E-03-3.82191712E-03-2.45476134E-03-4.17379115E-07
36 55 5.00654954E-03 4.48722938E-03 1.61330719E-04 4.53945904E-03 4.67886501E-07
36 56 1.59145386E-02 5.40528569E-03-4.51026596E-04-1.34820514E-03-1.50050854E-07
36 57-2.61500620E-05-1.34023800E-05-3.56542436E-03 2.03016921E-03 3.94976326E-08
36 58-4.94391373E-03-4.45838321E-03 3.82183454E-03 2.45492328E-03 3.87854576E-07
37  1-2.14662793E-07 1.52300324E-05 1.42911700E-05-4.90116204E-02 2.79087467E-02
37  2 5.81176787E-07-1.52015718E-02 8.66003220E-03 1.48026446E-07-8.78688256E-03
37  3 8.78648116E-03 4.01400128E-07-6.02763979E-03-1.04235665E-06 7.35963668E-07
37  4-2.43048282E-04-1.62820563E-02-1.88067183E-02 6.10761398E-02-1.26659747E-01
37  5-9.95672384E-06 1.43583559E-02-4.90520779E-02-4.32434484E-06 3.87024726E-03
37  6-4.67073081E-03 8.00483549E-04-5.45295932E-03-3.99299319E-07-8.51365698E-07
37  7 1.52812327E-03-2.34052407E-02-3.01044486E-02 1.85013569E-01-2.15575538E-02
37  8 6.26047424E-06 7.87006597E-02-2.51689986E-02 1.22667912E-06 7.77708468E-03
37  9-7.89247231E-03 1.15387627E-04-8.36621074E-04 3.02690470E-07-9.12722387E-07
37 10 7.26163012E-07-2.20392588E-05-3.40982947E-05-1.17255613E-01 6.67254996E-02
37 11 1.52928740E-06-3.32825038E-02 1.89475677E-02 3.88111556E-07 7.19083008E-03
37 12-7.19081463E-03-1.54505134E-08 4.93546050E-03 8.11411152E-07-6.05276624E-07
37 13-1.52823544E-03 2.34098721E-02 3.01085706E-02 1.13024675E-01-1.48020993E-01
37 14-9.41028806E-06 6.18458686E-02-5.47963311E-02-2.63697090E-06 3.15881775E-03
37 15-3.04382269E-03-1.14995061E-04 8.34411384E-03 9.29317157E-07 7.74733296E-08
37 16 2.44053449E-04 1.62773228E-02 1.88036100E-02 1.40154469E-01 1.22196078E-02
37 17 7.28845166E-06 4.95246469E-02 1.27222902E-02 3.45455053E-06-1.71268271E-03
37 18 2.51437515E-03-8.01692431E-04 6.93271310E-03 6.48953096E-07 7.04209933E-07
37 19 1.13067466E-03 1.32714797E-02 2.83583689E-03-1.72157297E-01 1.47650580E-02
37 20-6.30762994E-06-6.39891140E-02 1.11623323E-02-1.89973214E-06 3.44088241E-03
37 21-1.73090657E-03-1.70997584E-03-2.07151539E-03 9.50757475E-08-1.11672457E-07
37 22-7.22368913E-07 2.20068031E-05 3.44045527E-05-1.17252989E-01 6.67232149E-02
37 23 1.24330090E-06-3.32825292E-02 1.89477056E-02 3.66311732E-07-7.19066246E-03
37 24 7.19067255E-03-1.00842816E-08-4.93524022E-03-8.03997420E-07 5.38456072E-07
37 25 1.52821722E-03-2.34099142E-02-3.01084615E-02 1.13021648E-01-1.48022447E-01
37 26-8.94140404E-06 6.18436749E-02-5.47976799E-02-2.53906209E-06-3.15879271E-03
37 27 3.04381213E-03 1.14980585E-04-8.34409524E-03-9.48667569E-07-3.72115960E-08
37 28 1.13088312E-03 1.32675257E-02 2.82552550E-03-1.00626038E-01 1.40428466E-01
37 29 8.55760711E-06-4.22822611E-02 4.92984331E-02 2.72764563E-06 1.19974158E-03
37 30 5.10152959E-04-1.70989454E-03-3.61359438E-03-1.94940857E-07 8.26560294E-08
37 31-2.44076847E-04-1.62771772E-02-1.88025431E-02 1.40154109E-01 1.22225975E-02
37 32 6.68717618E-06 4.95244816E-02 1.27231803E-02 3.17299413E-06 1.71265873E-03
37 33-2.51435642E-03 8.01697686E-04-6.93285393E-03-6.07428876E-07-6.44528553E-07
37 34 1.08377543E-01 3.64205028E-02-7.42980630E-03 1.07272280E-03-1.87243265E-07
37 35 2.17572334E-07-1.52957965E-05-1.44610749E-05-4.90080636E-02 2.79074906E-02
37 36 4.66486878E-07-1.52003051E-02 8.65949162E-03 1.06234846E-07 8.78677102E-03
37 37-8.78636361E-03-4.07408852E-07 6.02760299E-03 9.58427359E-07-6.62000313E-07
37 38 2.43029438E-04 1.62824579E-02 1.88071789E-02 6.10723400E-02-1.26661820E-01
37 39-8.96905047E-06 1.43572783E-02-4.90526978E-02-3.93325695E-06-3.87036248E-03
37 40 4.67085310E-03-8.00490616E-04 5.45302522E-03 3.43384772E-07 8.31037005E-07
37 41-1.52809268E-03 2.34046713E-02 3.01029010E-02 1.85014509E-01-2.15535593E-02
37 42 6.01940568E-06 7.87005376E-02-2.51669361E-02 1.21623226E-06-7.77717244E-03
37 43 7.89252327E-03-1.15350833E-04 8.36869228E-04-3.06571778E-07 8.91517162E-07
37 44-1.13065175E-03-1.32717752E-02-2.83604558E-03-1.72158283E-01 1.47628844E-02
37 45-5.91392650E-06-6.39899029E-02 1.11612680E-02-1.73043657E-06-3.44102863E-03
37 46 1.73103386E-03 1.70999477E-03 2.07177549E-03-7.63204579E-08 7.72362624E-08
37 47-1.13090462E-03-1.32669998E-02-2.82553402E-03-1.00624302E-01 1.40430082E-01
37 48 8.97851145E-06-4.22819089E-02 4.92983075E-02 2.89003609E-06-1.19968630E-03
37 49-5.10202445E-04 1.70988874E-03 3.61357805E-03 1.80196444E-07-9.09333982E-08
37 50 7.29435550E-02 2.08872756E-02 5.69469234E-03 2.95796729E-03 4.73865093E-07
37 51 7.29754942E-02 2.09004750E-02 3.68200616E-04-6.40796735E-03-5.37889118E-07
37 52-7.29771361E-02-2.09010956E-02 3.68334958E-04-6.40803598E-03-5.86034370E-07
37 53-7.17045942E-06-1.00530768E-06-2.14721528E-03 1.22099034E-03 2.68348210E-08
37 54 1.08311714E-01 3.63943166E-02-4.71782782E-03 5.83362500E-03 3.94564548E-07
37 55-1.08377753E-01-3.64206276E-02-7.42982495E-03 1.07260608E-03-2.07701109E-07
37 56-7.29444045E-02-2.08876517E-02 5.69472854E-03 2.95794456E-03 5.24405309E-07
37 57 7.74547035E-06 1.23540482E-06-2.14717261E-03 1.22091845E-03 2.10277697E-08
37 58-1.08311366E-01-3.63941823E-02-4.71785665E-03 5.83357434E-03 3.15605065E-07
38  1-2.37879688E-04 4.00661710E-02 4.39273213E-02 9.05685422E-02 1.59130662E-01
38  2 2.01107250E-05 3.82197280E-02 6.71404394E-02 8.55773794E-06 2.00707830E-03
38  3-1.22559815E-03-7.81480148E-04-3.13816907E-03-1.52010386E-07-1.76039853E-07
38  4 1.10140799E-03 6.16052230E-03-4.34665975E-03-9.65846040E-02 7.07381839E-02
38  5 3.22106605E-06-3.12594313E-02 3.26991167E-02 1.99603528E-06 1.06571201E-02
38  6-1.02354176E-02-4.21702552E-04-2.63214964E-03 2.91152964E-07-1.23002733E-06
38  7 6.92157847E-04-1.28735456E-02-1.00307902E-02 1.06011832E-01-6.46079606E-02
38  8-1.21520321E-06 3.91351117E-02-2.05617737E-02 3.15360268E-08 3.22024266E-03
38  9-3.20613742E-03-1.41052381E-05 7.55359395E-03 9.04837531E-07-6.19919616E-08
38 10 9.32322686E-04-2.37747015E-03-2.11493443E-02 1.19322083E-01 2.09730232E-01
38 11 2.51502873E-05 5.08906319E-02 8.94618459E-02 1.05286722E-05-4.47479973E-03
38 12 4.71860869E-03-2.43808962E-04 8.93261356E-03 6.59760047E-07 9.24946485E-07
38 13 6.91828299E-04-1.28647121E-02-1.00097574E-02-1.09706400E-01 5.80779471E-02
38 14 1.15679003E-06-3.76898230E-02 2.31274501E-02 8.59805583E-07-7.27301447E-03
38 15 7.28704047E-03-1.40259920E-05 3.55914616E-04-3.12109596E-07 8.31578889E-07
38 16 1.10107939E-03 6.16864055E-03-4.32726926E-03 1.10144741E-01-4.68231790E-02
38 17 3.62413931E-07 4.40851146E-02-1.01575859E-02 9.29556697E-07-2.77679826E-03
38 18 3.19813843E-03-4.21340172E-04-1.18521220E-02-1.25725723E-06-1.19432662E-07
38 19 1.77678129E-05-1.12063420E-03 3.45676112E-03-9.16805018E-02-1.14957192E-01
38 20-1.47219994E-05-2.94216572E-02-4.28505662E-02-5.22914293E-06 4.11634923E-03
38 21-3.78730662E-03-3.29042610E-04-2.90435835E-03-3.50085846E-08-4.78973107E-07
38 22 9.32291152E-04-2.37608068E-03-2.11478121E-02-1.19324353E-01-2.09727885E-01
38 23-2.46168992E-05-5.08915018E-02-8.94595663E-02-1.02829874E-05-4.47483608E-03
38 24 4.71862637E-03-2.43790286E-04 8.93257408E-03 6.38403067E-07 9.22448796E-07
38 25 6.91833720E-04-1.28657113E-02-1.00106203E-02 1.09707095E-01-5.80775671E-02
38 26-6.87211115E-07 3.76898855E-02-2.31275902E-02-6.11095173E-07-7.27300600E-03
38 27 7.28707167E-03-1.40656652E-05 3.55803249E-04-2.96562774E-07 7.80221111E-07
38 28 1.87853357E-05-1.14521062E-03 3.41481625E-03 5.19849591E-02 1.37526518E-01
38 29 1.51343092E-05 2.18144633E-02 4.71735602E-02 5.35131439E-06 4.84800438E-04
38 30-1.55623626E-04-3.29176812E-04-5.39411273E-03-4.52255339E-07-2.09135829E-07
38 31 1.10107715E-03 6.16892017E-03-4.32699012E-03-1.10145237E-01 4.68237107E-02
38 32-1.29410796E-07-4.40850515E-02 1.01575784E-02-7.72250143E-07-2.77675397E-03
38 33 3.19807094E-03-4.21316970E-04-1.18521022E-02-1.18027237E-06-1.18038797E-07
38 34-9.18843352E-02-3.30846110E-02 6.49437122E-03 2.46636430E-03 4.73988728E-07
38 35-2.37844519E-04 4.00656838E-02 4.39266813E-02-9.05683451E-02-1.59131510E-01
38 36-1.84653440E-05-3.82195980E-02-6.71405369E-02-7.81801607E-06 2.00713285E-03
38 37-1.22563595E-03-7.81496903E-04-3.13840215E-03-1.50796646E-07-1.79245591E-07
38 38 1.10136598E-03 6.16090193E-03-4.34576464E-03 9.65838931E-02-7.07351618E-02
38 39-2.44896606E-06 3.12595548E-02-3.26984539E-02-1.65580804E-06 1.06569566E-02
38 40-1.02352445E-02-4.21712094E-04-2.63251949E-03 2.88551976E-07-1.13178566E-06
38 41 6.92235049E-04-1.28746909E-02-1.00333440E-02-1.06008871E-01 6.46049224E-02
38 42 1.23350386E-06-3.91350662E-02 2.05614625E-02 5.14174852E-08 3.22000600E-03
38 43-3.20591469E-03-1.40913084E-05 7.55318883E-03 8.49735895E-07-1.07617736E-08
38 44 1.77340156E-05-1.12074117E-03 3.45630957E-03 9.16767410E-02 1.14959605E-01
38 45 1.42629615E-05 2.94201311E-02 4.28513805E-02 5.07445008E-06 4.11608558E-03
38 46-3.78705579E-03-3.29029788E-04-2.90470501E-03-4.86673865E-08-4.86243328E-07
38 47 1.88248857E-05-1.14587907E-03 3.41422280E-03-5.19844594E-02-1.37526634E-01
38 48-1.45398288E-05-2.18143332E-02-4.71735157E-02-5.09621587E-06 4.84572492E-04
38 49-1.55365713E-04-3.29206779E-04-5.39429455E-03-4.57729087E-07-2.01594309E-07
38 50 4.37628444E-02 1.31170550E-02 3.30019494E-03-2.60234926E-03-1.16217937E-07
38 51 4.37697556E-02 1.31245005E-02 3.92436776E-03-1.50737186E-03 4.31242316E-08
38 52 4.37659555E-02 1.31230061E-02-3.92428883E-03 1.50716285E-03-2.60838492E-08
38 53-1.31715466E-01-4.58440694E-02-4.20683300E-03-7.39548716E-03-9.21028266E-07
38 54-9.19031815E-02-3.30957330E-02 1.19852826E-03-6.84478817E-03-6.31966108E-07
38 55-9.18840594E-02-3.30844630E-02-6.49433417E-03-2.46638336E-03-5.07718073E-07
38 56 4.37640322E-02 1.31175800E-02-3.30027542E-03 2.60229881E-03 9.80297888E-08
38 57-1.31716455E-01-4.58445361E-02 4.20686731E-03 7.39552435E-03 8.67190489E-07
38 58-9.19000649E-02-3.30942265E-02-1.19841405E-03 6.84464309E-03 5.61601732E-07
39  1-2.57354527E-03 2.68990403E-02 3.74358869E-02-4.32905524E-02-7.62918868E-02
39  2-1.80750396E-05-1.28807328E-02-2.27167473E-02-7.13718005E-06-8.32335797E-03
39  3 7.21311922E-03 1.11023875E-03 1.50948410E-02 6.99500312E-07 7.64115597E-07
39  4 1.18934674E-03-2.17621845E-02-2.86646848E-02 2.53346153E-02 9.58504370E-02
39  5 6.95091308E-07 8.75599731E-03 3.00768375E-02-2.11585357E-06 5.02224541E-03
39  6-4.54873419E-03-4.73511216E-04 1.61404420E-02 1.96773256E-06-6.76269674E-07
39  7-2.66386488E-03 7.54464404E-02 1.15992253E-01 8.33025123E-02-8.54967383E-02
39  8-2.05537962E-05 2.58837818E-02-2.26528557E-02-9.18267709E-06 3.56908066E-03
39  9-4.53055131E-03 9.61470656E-04 1.55728344E-02 1.95748136E-06-4.92993477E-07
39 10 2.15184407E-03-8.98307026E-02-1.14061351E-01 2.90812660E-02 5.08635560E-02
39 11-1.46244579E-05 2.41334375E-02 4.22485606E-02-6.17074706E-06-8.90405822E-05
39 12 1.15853962E-03-1.06949904E-03 1.21700119E-03 8.64856573E-08 8.18073543E-08
39 13-2.66539895E-03 7.54465456E-02 1.16025457E-01-1.16218568E-01 2.77566889E-02
39 14-1.89517036E-05-3.26955168E-02 1.06257044E-02-8.81337350E-06-1.42855153E-02
39 15 1.33246245E-02 9.60890769E-04 3.35057145E-03-1.02664630E-06 1.45783245E-06
39 16 1.18655186E-03-2.17197315E-02-2.85800667E-02 6.94738544E-02 7.09936446E-02
39 17-3.87516079E-07 2.13887390E-02 2.29953153E-02-2.51109509E-06-1.43309043E-02
39 18 1.48039913E-02-4.73087019E-04 2.86514064E-03-1.25744512E-06 1.43872673E-06
39 19 2.84485809E-03-3.01522505E-02-3.05227838E-02-1.30204997E-01 9.28047541E-02
39 20-7.95003832E-06-3.43717268E-02 3.90345990E-02-3.66002178E-06 1.70924508E-02
39 21-1.54354078E-02-1.65704300E-03 1.81400965E-02 3.21893530E-06-1.41512711E-06
39 22-2.15185145E-03 8.98309186E-02 1.14061792E-01 2.90839481E-02 5.08664735E-02
39 23-1.46322855E-05 2.41334505E-02 4.22504799E-02-6.14967517E-06 8.91844927E-05
39 24-1.15868548E-03 1.06950098E-03-1.21707365E-03-2.40362548E-08-1.00607394E-07
39 25 2.66536827E-03-7.54470342E-02-1.16025441E-01-1.16222005E-01 2.77581584E-02
39 26-1.82434409E-05-3.26975661E-02 1.06262923E-02-8.51159208E-06 1.42856204E-02
39 27-1.33247245E-02-9.60895936E-04-3.35064112E-03 1.09699235E-06-1.48036740E-06
39 28-2.84498801E-03 3.01192340E-02 3.04849958E-02 1.46633377E-01-6.42387183E-02
39 29-1.03878402E-05 5.12453066E-02-9.52574593E-03-4.46781303E-06 2.07603375E-02
39 30-2.24170776E-02 1.65674018E-03 7.80301776E-03 2.59050332E-06-2.33252267E-06
39 31-1.18658856E-03 2.17200056E-02 2.85807557E-02 6.94735343E-02 7.09949518E-02
39 32-9.34500817E-07 2.13887799E-02 2.29960558E-02-2.62743797E-06 1.43309109E-02
39 33-1.48040104E-02 4.73099574E-04-2.86514487E-03 1.21595803E-06-1.34864325E-06
39 34 8.72947452E-02 4.22991028E-02-4.34280591E-03 1.27756409E-03-3.93950809E-07
39 35 2.57356795E-03-2.68997335E-02-3.74366850E-02-4.32870962E-02-7.62920417E-02
39 36-1.75385851E-05-1.28797161E-02-2.27163752E-02-7.00929789E-06 8.32325579E-03
39 37-7.21302031E-03-1.11023549E-03-1.50949829E-02-5.80980322E-07-6.85382430E-07
39 38-1.18937269E-03 2.17621191E-02 2.86646736E-02 2.53312973E-02 9.58528902E-02
39 39-5.40057603E-07 8.75469165E-03 3.00775842E-02-2.55925096E-06-5.02254091E-03
39 40 4.54903125E-03 4.73509659E-04-1.61405803E-02-1.82226199E-06 6.77543540E-07
39 41 2.66387857E-03-7.54464212E-02-1.15992666E-01 8.33030870E-02-8.54972863E-02
39 42-2.07250836E-05 2.58835888E-02-2.26523766E-02-9.40426467E-06-3.56918029E-03
39 43 4.53065946E-03-9.61479165E-04-1.55729371E-02-1.83838978E-06 4.57380369E-07
39 44-2.84481567E-03 3.01519474E-02 3.05220606E-02-1.30205357E-01 9.28016976E-02
39 45-9.12145196E-06-3.43723885E-02 3.90329568E-02-4.24747929E-06-1.70924184E-02
39 46 1.54353618E-02 1.65705659E-03-1.81399123E-02-3.06163832E-06 1.47192377E-06
39 47 2.84493905E-03-3.01185550E-02-3.04844555E-02 1.46632591E-01-6.42356485E-02
39 48-1.22346083E-05 5.12449130E-02-9.52500689E-03-5.28217546E-06-2.07601608E-02
39 49 2.24168871E-02-1.65672632E-03-7.80278081E-03-2.53713354E-06 2.29724134E-06
39 50-1.63059618E-01-7.41679675E-02-9.25628240E-03-2.09205649E-03-9.18690200E-07
39 51 1.62783094E-01 7.40548988E-02 2.91573877E-03-9.01536537E-03-1.07536601E-06
39 52-1.62785586E-01-7.40558117E-02 2.91586893E-03-9.01549796E-03-1.09445862E-06
39 53 1.03218971E-01 4.77528019E-02 2.83808415E-03 4.98493197E-03 3.35972392E-07
39 54-8.72915160E-02-4.22945695E-02 3.31481197E-03-3.08375387E-03-5.11906458E-07
39 55-8.72949695E-02-4.22992017E-02-4.34281979E-03 1.27754622E-03-4.10686008E-07
39 56 1.63060833E-01 7.41685300E-02-9.25635447E-03-2.09216064E-03-9.72667540E-07
39 57-1.03218117E-01-4.77525540E-02 2.83811946E-03 4.98484492E-03 2.90995531E-07
39 58 8.72950982E-02 4.22960355E-02 3.31488327E-03-3.08397512E-03-4.88530000E-07
40  1 1.47126447E-08 3.06495817E-06-4.58912118E-06-7.95182393E-06-1.56262947E-05
40  2 8.22916472E-02-4.27157641E-06-9.88490264E-06 4.28648999E-02-1.18455243E-06
40  3-3.47615644E-07 1.53216808E-06 9.49042830E-07 3.31797974E-03 5.83104613E-03
40  4-3.50676204E-08-2.07370093E-06 4.09991537E-06-1.54046997E-06-2.31157143E-07
40  5 9.82084216E-02-4.04180920E-06 7.87020031E-07 5.25301490E-02 6.93738249E-07
40  6-2.02797548E-06 1.33423723E-06 1.21256022E-06-7.11851469E-04 8.84158587E-03
40  7-3.10406730E-07 7.82444506E-06 1.20575272E-05 2.54430176E-06-2.43665734E-05
40  8 1.55610890E-01 6.19772692E-06-7.83389749E-06 8.11413095E-02 6.77669970E-07
40  9-1.37406620E-06 6.96396229E-07 1.92900128E-06-3.28254477E-03 5.48483550E-03
40 10 1.67137394E-07-9.58227177E-06-1.22485292E-05-6.58472116E-06-1.32191477E-05
40 11 1.99159451E-01-8.78103333E-06-1.12774524E-05 1.06668075E-01 1.47021879E-08
40 12-3.15621304E-07 3.00919117E-07-1.07105090E-07 1.20146085E-03 2.11139347E-03
40 13-1.78531661E-07 8.09746238E-06 9.62607824E-06-1.75510650E-05-1.21925117E-05
40 14 1.55601794E-01-1.17975130E-05-4.34811872E-06 8.11370490E-02-1.97121861E-06
40 15 1.46447088E-06 5.06747730E-07-1.24155389E-07 6.39362214E-03-2.01190263E-05
40 16 5.56621452E-08-2.18711400E-06 6.28849693E-07 2.39493194E-06-2.91329179E-06
40 17 9.82011663E-02 3.09945960E-06-6.56766352E-06 5.25267569E-02-1.91524659E-06
40 18 7.29630177E-07 1.18561642E-06-8.31363439E-07 7.96328294E-03 3.90489551E-03
40 19 5.42875495E-07-2.54987657E-06-1.13135905E-05-1.90697365E-05 1.66182516E-06
40 20 1.06648213E-01-4.42352793E-06-4.27166410E-06 5.67475183E-02 2.21158420E-06
40 21-2.92650513E-06 7.14920924E-07 2.13930515E-06-5.22180853E-03 7.08060676E-03
40 22-1.62365555E-07 9.66754069E-06 1.17732937E-05-6.09006794E-06-1.25586008E-05
40 23 1.99159228E-01-9.14986716E-06-1.11281420E-05 1.06667966E-01 4.05294665E-08
40 24 2.90112338E-07-3.30641804E-07 1.57448614E-07-1.20141400E-03-2.11145020E-03
40 25 1.66422402E-07-8.18758670E-06-9.23319988E-06-1.85419144E-05-1.03290804E-05
40 26 1.55601606E-01-1.26681525E-05-2.88099620E-06 8.11369833E-02 2.02113689E-06
40 27-1.40192570E-06-6.19211197E-07 2.38123407E-07-6.39365049E-03 2.00852166E-05
40 28-5.15867675E-07 3.02374971E-06 1.09478157E-05 1.01748980E-05-1.79427851E-05
40 29 1.06641715E-01-9.73042009E-09-7.06660598E-06 5.67447749E-02 2.84196128E-06
40 30-2.37697281E-06-4.64988473E-07 1.94477259E-06-8.75452843E-03 8.69896117E-04
40 31-7.37956332E-08 2.83436062E-06-3.18712109E-07 2.10951803E-06-1.82202075E-06
40 32 9.82009247E-02 3.34179723E-06-6.08008968E-06 5.25266238E-02 1.95531987E-06
40 33-8.66598439E-07-1.08872143E-06 7.63241906E-07-7.96327181E-03-3.90482913E-03
40 34 8.19065890E-06 3.22278801E-06-6.41005225E-07-9.43110183E-08 3.40696911E-03
40 35 1.49333824E-09-3.41744215E-06 4.55531015E-06-7.85085450E-06-1.61455493E-05
40 36 8.22915879E-02-4.34551976E-06-1.01265359E-05 4.28648575E-02 1.18056243E-06
40 37 2.77322069E-07-1.45788449E-06-1.20786716E-06-3.31794700E-03-5.83105873E-03
40 38 9.76182175E-09 2.42445813E-06-3.95647033E-06-1.77280115E-06 2.73389753E-06
40 39 9.82085124E-02-4.22810194E-06 2.26465931E-06 5.25302003E-02-6.90969116E-07
40 40 1.90885727E-06-1.21788816E-06-1.42636553E-06 7.11798928E-04-8.84160882E-03
40 41 3.00752071E-07-8.01872577E-06-1.18025326E-05 1.22856653E-06-2.44843696E-05
40 42 1.55610540E-01 5.88452870E-06-7.60345958E-06 8.11411221E-02-6.88416249E-07
40 43 1.38796658E-06-6.99550328E-07-1.89057421E-06 3.28256419E-03-5.48476858E-03
40 44-5.21010346E-07 2.77307476E-06 1.15739728E-05-1.76353268E-05 3.79057402E-07
40 45 1.06648028E-01-4.01901262E-06-4.77404045E-06 5.67474442E-02-2.06875680E-06
40 46 2.79877835E-06-7.30021551E-07-2.04507094E-06 5.22176728E-03-7.08060993E-03
40 47 4.88592705E-07-3.14171562E-06-1.06549313E-05 9.88061978E-06-1.64569851E-05
40 48 1.06641780E-01 1.53899435E-07-6.89293611E-06 5.67447805E-02-2.72227583E-06
40 49 2.29899993E-06 4.23275893E-07-1.77395973E-06 8.75452873E-03-8.69902329E-04
40 50-1.59514118E-05-7.77708154E-06-9.83429690E-07-5.00345640E-07 3.62208202E-03
40 51 1.71057191E-05 9.14830719E-06 1.84306580E-07-1.19999130E-06 3.62225087E-03
40 52-1.89952453E-05-9.87120986E-06 2.28621339E-07-1.34387913E-06 3.62225692E-03
40 53 1.00619298E-05 3.57663981E-06 1.56885504E-07 2.24117794E-07 2.70552797E-03
40 54-8.53599578E-06-3.14832677E-06 2.50763350E-07-6.95527024E-07 3.40715053E-03
40 55-8.25964549E-06-3.29547740E-06-6.48726507E-07-1.23212903E-07 3.40697838E-03
40 56 1.68301124E-05 8.18604706E-06-1.07599687E-06-5.57554911E-07 3.62208036E-03
40 57-1.12666295E-05-4.05169066E-06 2.19068302E-07 2.97032172E-07 2.70552852E-03
40 58 1.04216367E-05 3.85997755E-06 3.35046059E-07-7.44997465E-07 3.40715545E-03
41  1-2.11874362E-06 2.00734205E-05 2.56337114E-05-5.15988180E-02 2.92543790E-02
41  2 3.30951673E-07-1.77339553E-02 1.00563996E-02 9.81377722E-08 2.52702797E-03
41  3-2.52776772E-03 7.39751522E-07 1.75382455E-03 2.67602199E-07-2.27028772E-07
41  4-1.19132762E-03 2.59944415E-02 5.11242338E-02 5.90102395E-02 1.08891761E-01
41  5 1.29148570E-05 3.24875974E-02 4.87780055E-02 5.97444244E-06-9.60042935E-04
41  6 8.99006539E-04 6.10363962E-05 6.48084614E-03 5.99321024E-07 3.41112773E-07
41  7-1.41194205E-03-3.04430782E-04 2.40419745E-02-3.82721544E-02-1.27784298E-01
41  8-1.52088037E-05-2.27447157E-02-2.45640545E-03-1.76029190E-06 2.05611773E-03
41  9-1.81527096E-03-2.40846774E-04 1.83252331E-02 1.87044449E-06 6.35506328E-07
41 10 1.72107762E-06-7.90493770E-05-9.84391240E-05-1.25246428E-01 7.13151970E-02
41 11 4.55507055E-07-9.36795581E-02 5.33196942E-02 5.24448817E-07-2.50471524E-03
41 12 2.50568905E-03-9.73813442E-07-1.71861622E-03-3.55773482E-07 2.12474749E-07
41 13 1.40723054E-03 4.46127519E-04-2.38335773E-02 9.00866396E-02 9.82356138E-02
41 14 1.31230116E-05-9.59160879E-03 2.08479948E-02 1.53496042E-06 1.47205317E-02
41 15-1.49634829E-02 2.42951266E-04-6.78625342E-03-3.72505836E-08-1.95241292E-06
41 16 1.19336025E-03-2.60341276E-02-5.11699251E-02-6.33378931E-02-1.06228812E-01
41 17-1.35254625E-05-2.52887796E-02-5.28076473E-02-6.51039798E-06 4.49159100E-03
41 18-4.42987852E-03-6.17124801E-05-4.03075986E-03-2.05543961E-07-6.91031093E-07
41 19-1.65289492E-04 2.55703655E-02 2.33110607E-02 3.55114367E-02 2.20900188E-01
41 20 2.13885802E-05 7.34242580E-03 7.87222375E-02 7.14223997E-06-6.93995870E-03
41 21 6.27746690E-03 6.62491801E-04 1.63739554E-02 1.21099183E-06 1.25297707E-06
41 22-1.71805761E-06 7.91495160E-05 9.86744452E-05-1.25244877E-01 7.13181972E-02
41 23 4.69271582E-08-9.36784318E-02 5.33206395E-02 2.48358574E-07 2.50470688E-03
41 24-2.50568665E-03 9.79769980E-07 1.71840926E-03 2.81048216E-07-2.11919950E-07
41 25-1.40721679E-03-4.46124884E-04 2.38335014E-02 9.00854249E-02 9.82340301E-02
41 26 1.16026293E-05-9.59177819E-03 2.08476571E-02 8.73700991E-07-1.47203472E-02
41 27 1.49633166E-02-2.42969434E-04 6.78614559E-03-4.55978587E-08 1.93407610E-06
41 28-1.70787638E-04 2.56376774E-02 2.33799456E-02-1.71478270E-01-1.43504151E-01
41 29-2.17718302E-05-6.38199531E-02-4.65182425E-02-7.53384467E-06-9.58903673E-03
41 30 8.92354301E-03 6.65493722E-04 1.45408418E-02 9.06123544E-07 1.50509240E-06
41 31-1.19336352E-03 2.60337079E-02 5.11696350E-02-6.33344306E-02-1.06228626E-01
41 32-1.30011985E-05-2.52875131E-02-5.28074013E-02-6.24194428E-06-4.49135081E-03
41 33 4.42964732E-03 6.17034865E-05 4.03082300E-03 2.26023785E-07 6.67751021E-07
41 34-4.38564945E-02-2.09946079E-02 1.34880215E-03-1.52340514E-03-1.14080081E-07
41 35 2.15086492E-06-2.06573265E-05-2.63403807E-05-5.15998295E-02 2.92554801E-02
41 36-8.23856314E-09-1.77341888E-02 1.00570037E-02-7.74711866E-08-2.52684500E-03
41 37 2.52759641E-03-7.51409486E-07-1.75376426E-03-2.55214787E-07 2.31684892E-07
41 38 1.19134251E-03-2.59942264E-02-5.11239630E-02 5.90112054E-02 1.08891112E-01
41 39 1.18392847E-05 3.24879661E-02 4.87777288E-02 5.47747051E-06 9.59928683E-04
41 40-8.98860134E-04-6.10685494E-05-6.48081964E-03-5.64653319E-07-3.36857484E-07
41 41 1.41192592E-03 3.04464228E-04-2.40409390E-02-3.82699841E-02-1.27785156E-01
41 42-1.43759022E-05-2.27435858E-02-2.45669885E-03-1.64408880E-06-2.05608079E-03
41 43 1.81526637E-03 2.40814419E-04-1.83253400E-02-1.81359882E-06-6.09632350E-07
41 44 1.65280276E-04-2.55705807E-02-2.33109782E-02 3.55096860E-02 2.20900214E-01
41 45 2.09821601E-05 7.34156653E-03 7.87218102E-02 7.12256796E-06 6.93980930E-03
41 46-6.27733016E-03-6.62479145E-04-1.63739568E-02-1.18810001E-06-1.30744790E-06
41 47 1.70819516E-04-2.56374807E-02-2.33801419E-02-1.71477042E-01-1.43503922E-01
41 48-1.99382672E-05-6.38194908E-02-4.65184394E-02-6.78986661E-06 9.58900629E-03
41 49-8.92349769E-03-6.65508603E-04-1.45409981E-02-9.14517852E-07-1.52698397E-06
41 50 1.41413701E-01 6.04784830E-02 8.12235874E-03-4.97882795E-03-1.86862011E-07
41 51 1.41718034E-01 6.06188988E-02 8.43586468E-03-4.45381562E-03-3.84970458E-08
41 52-1.41717163E-01-6.06185026E-02 8.43587734E-03-4.45372589E-03-8.51307143E-08
41 53 9.92985250E-05 4.62371304E-05-2.62016122E-04 1.55232250E-04-1.23178908E-08
41 54-4.40020045E-02-2.10669989E-02 2.00464740E-03-3.85219583E-04 2.65242863E-08
41 55 4.38596812E-02 2.09958572E-02 1.34899620E-03-1.52339764E-03-9.61096397E-08
41 56-1.41414889E-01-6.04788826E-02 8.12246617E-03-4.97878045E-03-1.40302505E-07
41 57-9.91881241E-05-4.63121806E-05-2.62060667E-04 1.55258931E-04-1.99085226E-08
41 58 4.40014895E-02 2.10667728E-02 2.00461801E-03-3.85188087E-04 3.53231217E-08
42  1-1.15039554E-07-4.94661196E-06-4.57448566E-06 1.28754720E-01-7.32848386E-02
42  2-9.29551482E-07 4.67668809E-02-2.66243803E-02-2.75210427E-07 1.41137489E-02
42  3-1.41137021E-02-4.68648650E-08 9.68854328E-03 1.72387924E-06-1.16099126E-06
42  4 1.07567161E-03 2.45350343E-02 2.40419565E-02-1.31599571E-01 1.49732777E-01
42  5 1.00784383E-05-3.93552986E-02 5.86938161E-02 4.58897563E-06 4.05529492E-03
42  6-3.39822310E-03-6.57071821E-04 1.15179968E-02 1.39756605E-06 2.34458071E-07
42  7-5.85708888E-04-8.56010773E-03 1.39812085E-02-1.00586370E-01-4.83736798E-02
42  8-8.08282437E-06-7.36804192E-02 1.81733172E-02-9.19289217E-07 3.76948076E-03
42  9-3.68104137E-03-8.84393968E-05 3.27233445E-03 5.09483620E-07-2.75536470E-07
42 10 6.20895839E-08-8.89727669E-07 5.91222483E-06-1.22909588E-02 6.99763980E-03
42 11 1.11208358E-06-6.94852262E-02 3.95324555E-02 1.45184614E-06-2.10596637E-03
42 12 2.10581964E-03 1.46732291E-07-1.44512716E-03-2.43843385E-07 1.76817076E-07
42 13 5.85906760E-04 8.58306787E-03-1.39699832E-02-9.82977990E-03 1.11169044E-01
42 14 1.09298631E-05-5.32755684E-02 5.40572733E-02 3.11131364E-06 4.22520591E-03
42 15-4.31427726E-03 8.90713554E-05 2.21701778E-03 4.92117955E-07-4.83591421E-07
42 16-1.07549744E-03-2.45438955E-02-2.40461202E-02-1.95956518E-01 3.66420380E-02
42 17-4.27291352E-06-7.05601943E-02 3.85779669E-03-2.25126344E-06 1.02123544E-02
42 18-1.08697213E-02 6.57366922E-04-1.71713434E-03 3.52048377E-07-1.40989856E-06
42 19-2.72028105E-03 1.70884365E-02 4.22982541E-02 9.29030729E-02-6.86148499E-02
42 20-1.67927447E-06 1.54271908E-02-3.56758670E-02-2.27624451E-06-1.14504099E-02
42 21 1.06311495E-02 8.19260330E-04-4.58693056E-03-1.09562666E-06 8.99977844E-07
42 22 6.02376377E-08-2.93723444E-07 6.38677972E-06 1.22933814E-02-6.99792488E-03
42 23 6.74260620E-07 6.94889933E-02-3.95292790E-02-3.69704231E-07-2.10611462E-03
42 24 2.10597083E-03 1.43789704E-07-1.44489787E-03-2.66147305E-07 1.53738325E-07
42 25 5.85991559E-04 8.58200504E-03-1.39730483E-02 9.82731868E-03-1.11165837E-01
42 26-9.34346296E-06 5.32768478E-02-5.40570324E-02-2.33043560E-06 4.22563233E-03
42 27-4.31472866E-03 8.90963335E-05 2.21706881E-03 3.53979447E-07-3.91149075E-07
42 28 2.72112040E-03-1.70951359E-02-4.23088942E-02-1.06436822E-01 4.48120730E-02
42 29-1.73302161E-09-3.85465391E-02-4.96238762E-03-1.98705734E-06-8.35754153E-03
42 30 9.17656153E-03-8.19019994E-04-9.00899525E-03-1.26021201E-06 6.55249723E-07
42 31-1.07544227E-03-2.45444899E-02-2.40468243E-02 1.95957892E-01-3.66441788E-02
42 32 4.70855429E-06 7.05604345E-02-3.85794921E-03 2.48429190E-06 1.02125232E-02
42 33-1.08698650E-02 6.57341745E-04-1.71694762E-03 2.57937259E-07-1.30972992E-06
42 34 1.63119176E-01 7.00645050E-02-9.64645698E-03-5.05260443E-04-4.03864460E-07
42 35-1.17103439E-07-5.05705135E-06-4.90578459E-06-1.28754072E-01 7.32882518E-02
42 36 1.55246682E-06-4.67667051E-02 2.66255018E-02 6.55150561E-07 1.41137703E-02
42 37-1.41136892E-02-8.11112374E-08 9.68893735E-03 1.54116198E-06-1.09961714E-06
42 38 1.07572373E-03 2.45352667E-02 2.40427615E-02 1.31598832E-01-1.49736799E-01
42 39-7.79180809E-06 3.93553556E-02-5.86954457E-02-3.52362481E-06 4.05522654E-03
42 40-3.39812840E-03-6.57098148E-04 1.15183019E-02 1.28294043E-06 1.92675481E-07
42 41-5.85684264E-04-8.56114597E-03 1.39791677E-02 1.00590765E-01 4.83766084E-02
42 42 9.16216424E-06 7.36801692E-02-1.81722492E-02 1.73105827E-06 3.76950469E-03
42 43-3.68108258E-03-8.84221147E-05 3.27240150E-03 5.30610450E-07-2.61787729E-07
42 44-2.72033430E-03 1.70890944E-02 4.22976226E-02-9.29074027E-02 6.86155638E-02
42 45 2.11340409E-06-1.54294911E-02 3.56763445E-02 2.47315165E-06-1.14510695E-02
42 46 1.06317451E-02 8.19324426E-04-4.58707597E-03-9.67216390E-07 8.48944147E-07
42 47 2.72114946E-03-1.70948212E-02-4.23075129E-02 1.06443079E-01-4.48134477E-02
42 48-3.93631673E-08 3.85492679E-02 4.96150122E-03 2.05703206E-06-8.35811229E-03
42 49 9.17717096E-03-8.19058663E-04-9.00920270E-03-1.12085369E-06 6.23458546E-07
42 50-1.10687508E-01-4.54567984E-02-7.54383336E-03-2.61698616E-03-5.23041321E-07
42 51 1.10692781E-01 4.54585706E-02 1.60625644E-03-7.82211978E-03-6.23787445E-07
42 52 1.10689678E-01 4.54573421E-02-1.60630811E-03 7.82188542E-03 6.94935782E-07
42 53 2.22393991E-05 8.01997308E-06 4.54041892E-03-2.58154152E-03-2.96632862E-08
42 54-1.63125316E-01-7.00658054E-02 4.49745349E-03-8.54912778E-03-6.55996126E-07
42 55 1.63118054E-01 7.00638350E-02 9.64643730E-03 5.05229066E-04 4.74464214E-07
42 56-1.10681669E-01-4.54542855E-02 7.54349740E-03 2.61697893E-03 6.07617753E-07
42 57 2.54920231E-05 9.46206008E-06-4.54056890E-03 2.58140176E-03 4.89367864E-08
42 58-1.63127920E-01-7.00668625E-02-4.49757079E-03 8.54924561E-03 5.85568880E-07
43  1-1.68430512E-03-1.26870801E-02-8.00509772E-03-1.00013719E-01-1.74850162E-01
43  2-2.17209010E-05-4.04331496E-02-7.07731846E-02-8.67200285E-06-1.04966416E-02
43  3 1.04450271E-02 5.16144784E-05 2.02678696E-02 1.49632553E-06 2.10959777E-06
43  4 2.06967809E-03-1.50020089E-02-2.59561771E-02 1.01227528E-01 1.13425629E-01
43  5 1.58725763E-05 3.28797568E-02 4.38716710E-02 5.81360160E-06-8.14637017E-03
43  6 8.86905696E-03-7.22686791E-04 1.61528340E-02 1.22764826E-06 1.80548638E-06
43  7 6.64769454E-04 2.97352502E-03-1.54811675E-02-1.37285935E-01-1.05655146E-01
43  8-1.64335352E-05-1.44166622E-02-6.53206459E-02-6.83845072E-06-6.68344732E-03
43  9 5.83904245E-03 8.44404873E-04 4.99734917E-04-3.37128411E-07 5.65351910E-07
43 10 6.11024033E-04-1.48770166E-02-2.66944358E-02-8.06848145E-03-1.47366815E-02
43 11-1.75935886E-06-5.16636354E-02-9.11515179E-02-1.08632339E-05-6.02564791E-03
43 12 6.56750048E-03-5.41852569E-04 1.22202247E-02 8.63104833E-07 1.31095829E-06
43 13 6.59515645E-04 2.98851456E-03-1.53395992E-02-2.10802040E-02-1.71739398E-01
43 14-1.69757874E-05-4.88850783E-02-4.56481668E-02-6.22736502E-06 2.13805238E-03
43 15-2.98072884E-03 8.42676460E-04 6.52613269E-03 6.92435448E-07-1.05555663E-07
43 16 2.07666732E-03-1.49597877E-02-2.58953376E-02 4.64644583E-02 1.44474686E-01
43 17 1.66250222E-05 2.11846175E-02 5.04378272E-02 6.09592182E-06-7.93264331E-03
43 18 8.65560810E-03-7.22964796E-04 1.63167039E-02 1.28676754E-06 1.83792579E-06
43 19-1.52053533E-04-1.85387971E-02-3.48290677E-02 1.14351096E-01-5.99592251E-02
43 20-6.96788861E-07 6.89078106E-02-1.83067956E-02 1.20258565E-06-1.33466484E-02
43 21 1.24345410E-02 9.12107402E-04-2.02467684E-03-9.25790958E-07 1.14446719E-06
43 22-6.11019181E-04 1.48769305E-02 2.66942462E-02-8.06924268E-03-1.47367600E-02
43 23-1.66848290E-06-5.16621280E-02-9.11526940E-02-1.07230803E-05 6.02545487E-03
43 24-6.56731531E-03 5.41860437E-04-1.22203483E-02-8.69011231E-07-1.26149300E-06
43 25-6.59511345E-04-2.98844276E-03 1.53392660E-02-2.10787747E-02-1.71743293E-01
43 26-1.68839440E-05-4.88830902E-02-4.56497445E-02-6.35158971E-06-2.13803689E-03
43 27 2.98069935E-03-8.42662464E-04-6.52620578E-03-7.08435508E-07 1.33318344E-07
43 28 1.56826768E-04 1.84534372E-02 3.46933179E-02-1.09917354E-01 6.71175834E-02
43 29 1.34375638E-06-5.09263691E-02 4.96604510E-02 2.37891226E-06-7.24266515E-03
43 30 8.15502696E-03-9.12361807E-04-1.20966790E-02-1.44962155E-06 4.68017452E-07
43 31-2.07668857E-03 1.49591039E-02 2.58944236E-02 4.64687119E-02 1.44474396E-01
43 32 1.47547190E-05 2.11865417E-02 5.04385346E-02 5.24862417E-06 7.93278974E-03
43 33-8.65579318E-03 7.23003447E-04-1.63168903E-02-1.14136264E-06-1.68207973E-06
43 34 5.86863839E-02 2.58199916E-02-3.53053860E-03 5.21576307E-03 3.32567621E-07
43 35 1.68430397E-03 1.26872466E-02 8.00534169E-03-1.00015752E-01-1.74849078E-01
43 36-2.06233421E-05-4.04344800E-02-7.07723450E-02-8.27543057E-06 1.04970145E-02
43 37-1.04454042E-02-5.16102303E-05-2.02676161E-02-1.38215407E-06-1.93866976E-06
43 38-2.06965433E-03 1.50026096E-02 2.59570391E-02 1.01230135E-01 1.13421949E-01
43 39 1.46136149E-05 3.28802261E-02 4.38695526E-02 5.29670254E-06 8.14637835E-03
43 40-8.86902668E-03 7.22648325E-04-1.61525672E-02-1.14829162E-06-1.71833202E-06
43 41-6.64772331E-04-2.97338727E-03 1.54820409E-02-1.37282770E-01-1.05654059E-01
43 42-1.54138384E-05-1.44146429E-02-6.53214126E-02-6.33444256E-06 6.68342807E-03
43 43-5.83900112E-03-8.44426942E-04-4.99661234E-04 2.79918418E-07-5.59481955E-07
43 44 1.51999633E-04 1.85387174E-02 3.48294008E-02 1.14348596E-01-5.99570593E-02
43 45 1.40781419E-07 6.89072890E-02-1.83054574E-02 1.53791575E-06 1.33463561E-02
43 46-1.24342628E-02-9.12093222E-04 2.02454167E-03 8.58487662E-07-1.16007049E-06
43 47-1.56766522E-04-1.84535402E-02-3.46937533E-02-1.09914247E-01 6.71153511E-02
43 48 2.55825624E-06-5.09249488E-02 4.96600817E-02 3.02534908E-06 7.24239780E-03
43 49-8.15473639E-03 9.12338593E-04 1.20963578E-02 1.43303878E-06-4.34816707E-07
43 50 9.19257634E-02 4.02066092E-02 4.97949509E-03 2.45315765E-03 4.25746247E-07
43 51-9.19236824E-02-4.02144481E-02-4.26160831E-04 5.53508372E-03 4.98705473E-07
43 52 9.19266807E-02 4.02157175E-02-4.26228804E-04 5.53527706E-03 5.08046103E-07
43 53 1.89732147E-01 8.95323782E-02 4.94066808E-03 8.71494080E-03 1.10837058E-06
43 54-5.80216266E-02-2.54965552E-02 6.28090854E-03-3.30997061E-04 2.43816042E-07
43 55-5.86833778E-02-2.58186837E-02-3.53040142E-03 5.21572625E-03 3.81990554E-07
43 56-9.19287420E-02-4.02078860E-02 4.97966032E-03 2.45327271E-03 4.49228411E-07
43 57-1.89732091E-01-8.95323532E-02 4.94056444E-03 8.71498508E-03 1.02203784E-06
43 58 5.80182012E-02 2.54951025E-02 6.28080155E-03-3.30849332E-04 2.46666816E-07
44  1-3.30339279E-06-3.67716335E-05-1.93299745E-05 1.84885678E-01-1.05670831E-01
44  2-2.08737928E-06 6.05896398E-02-3.46675748E-02-6.51313972E-07 1.30795430E-02
44  3-1.30792819E-02-2.61079856E-07 9.03059113E-03 1.59774275E-06-1.09907406E-06
44  4 1.61193589E-03 8.40947402E-03 1.31161739E-02-1.79487981E-01 7.95499197E-02
44  5 5.65728492E-07-7.83216133E-02 2.97167611E-02-1.74906372E-07 1.31302557E-02
44  6-1.31287729E-02-1.48278947E-06 1.34196711E-02 2.01121240E-06-9.08927545E-07
44  7-1.21833686E-03 5.75917970E-03 3.57611014E-02 9.97908865E-02-5.12706729E-02
44  8-1.29835167E-07 3.85998833E-02-2.36346477E-03 1.71034232E-06 1.70298021E-02
44  9-1.66506883E-02-3.79113830E-04 4.98386946E-03 1.40432062E-06-1.66005105E-06
44 10 9.00015515E-07-1.66313602E-05-2.64098523E-05-1.10450420E-01 6.27835316E-02
44 11 9.52407124E-07-7.16095866E-02 4.04919228E-02 6.34851362E-07 2.35181400E-03
44 12-2.35085177E-03-9.62229252E-07 1.64855395E-03 2.96199662E-07-2.52198177E-07
44 13 1.22229055E-03-5.77176433E-03-3.58711246E-02 9.50128505E-02-6.03405389E-02
44 14-2.19312986E-06 2.15634789E-02-3.21910249E-02-2.45628251E-06 1.16632731E-02
44 15-1.20459638E-02 3.82690701E-04 1.47266817E-02 1.97067174E-06-8.17123103E-07
44 16-1.60319493E-03-8.46313885E-03-1.32299280E-02-1.59926649E-01 1.14237065E-01
44 17 4.44983369E-06-6.54928706E-02 5.23603299E-02 2.34973830E-06 1.64528254E-02
44 18-1.64515655E-02-1.25994599E-06 6.97781644E-03 1.51127056E-06-1.60837128E-06
44 19-1.05063129E-03 1.83232903E-02 2.90277272E-02-1.17065547E-01-5.66685184E-02
44 20-1.04472140E-05-4.71438757E-02-2.44490448E-02-4.48437050E-06 2.47724732E-03
44 21-2.47160653E-03-5.64079129E-06-6.99946807E-04 7.10062199E-08-3.13384963E-07
44 22-9.14335388E-07 1.68996704E-05 2.71097300E-05-1.10448328E-01 6.27852429E-02
44 23 4.11701780E-07-7.16082952E-02 4.04926860E-02 2.86238443E-07-2.35167909E-03
44 24 2.35071704E-03 9.62051935E-07-1.64858928E-03-2.46039697E-07 1.27906859E-07
44 25-1.22229476E-03 5.77225893E-03 3.58714470E-02 9.50112745E-02-6.03401198E-02
44 26-1.90327201E-06 2.15630753E-02-3.21911619E-02-2.31352509E-06-1.16630172E-02
44 27 1.20456987E-02-3.82681550E-04-1.47266024E-02-1.86391326E-06 7.17515847E-07
44 28-1.04881218E-03 1.83865465E-02 2.91438870E-02-1.16295933E-02 1.29899347E-01
44 29 1.14854827E-05-3.30577424E-03 5.32434307E-02 4.87315413E-06-6.86061296E-04
44 30 6.97042105E-04-1.09808084E-05-2.89968836E-03-3.08560994E-07-6.18309187E-08
44 31 1.60316432E-03 8.46274100E-03 1.32295540E-02-1.59923455E-01 1.14235974E-01
44 32 3.82417190E-06-6.54914915E-02 5.23595209E-02 2.01754791E-06-1.64526800E-02
44 33 1.64513957E-02 1.28430089E-06-6.97749054E-03-1.38138540E-06 1.44926452E-06
44 34-1.52481354E-01-7.41603790E-02 8.14917827E-03 3.15142412E-03 5.99306459E-07
44 35 3.28074901E-06 3.61940746E-05 1.85598542E-05 1.84885213E-01-1.05667812E-01
44 36-2.45752948E-06 6.05897728E-02-3.46661025E-02-9.46467047E-07-1.30794350E-02
44 37 1.30791365E-02 2.98451500E-07-9.03045818E-03-1.41110393E-06 1.02060811E-06
44 38-1.61193689E-03-8.40944015E-03-1.31163421E-02-1.79487376E-01 7.95496370E-02
44 39-1.10126760E-06-7.83216126E-02 2.97167114E-02-1.00321970E-06-1.31303688E-02
44 40 1.31288669E-02 1.50196567E-06-1.34194069E-02-1.86567260E-06 8.67569220E-07
44 41 1.21833248E-03-5.75891142E-03-3.57607471E-02 9.97917536E-02-5.12703237E-02
44 42-1.32324292E-06 3.86006575E-02-2.36352359E-03 9.71799498E-07-1.70297695E-02
44 43 1.66506508E-02 3.79118640E-04-4.98397281E-03-1.34074742E-06 1.50588109E-06
44 44 1.05062189E-03-1.83230494E-02-2.90273230E-02-1.17066271E-01-5.66684580E-02
44 45-1.08009989E-05-4.71440346E-02-2.44490370E-02-4.75438476E-06-2.47726387E-03
44 46 2.47159389E-03 5.66998817E-06 6.99950221E-04-1.05674113E-07 3.31856442E-07
44 47 1.04884325E-03-1.83869605E-02-2.91447418E-02-1.16297022E-02 1.29900244E-01
44 48 1.08471996E-05-3.30585178E-03 5.32439478E-02 4.48520376E-06 6.86087788E-04
44 49-6.97074468E-04 1.09866797E-05 2.89965191E-03 2.83235934E-07 8.61230371E-09
44 50-7.11228100E-05 2.46983780E-03-9.66840476E-04 2.25748588E-03 1.40246393E-07
44 51-5.28095381E-04 2.26113592E-03-2.43766058E-03-2.95370669E-04-1.41336588E-07
44 52 5.28446117E-04-2.26089945E-03-2.43766476E-03-2.95336611E-04-1.13891496E-07
44 53 3.87864548E-04 1.82331648E-04 6.01703930E-03-3.39962851E-03-6.00376464E-08
44 54-1.52703784E-01-7.42564836E-02 1.48219430E-03-8.61566226E-03-8.05358238E-07
44 55 1.52483706E-01 7.41615143E-02 8.14929274E-03 3.15152099E-03 6.65146770E-07
44 56 7.11284612E-05-2.46982049E-03-9.66831188E-04 2.25747159E-03 1.58719835E-07
44 57-3.86405276E-04-1.81747163E-04 6.01695080E-03-3.39967008E-03-7.29308827E-08
44 58 1.52702911E-01 7.42560382E-02 1.48212808E-03-8.61564372E-03-7.43561931E-07
45  1 3.10931630E-07 5.06146751E-07-1.01480980E-05 7.50715503E-06 1.62673667E-05
45  2-1.72365284E-01 1.34852171E-06 6.44028180E-06-1.02860350E-01 2.82307077E-07
45  3 1.79697409E-06-2.07928116E-06 1.25400219E-06-6.05249998E-03-1.06344742E-02
45  4-1.47471885E-07-2.39520079E-07 5.97275724E-06 7.39294376E-06 1.79359173E-05
45  5-1.65769246E-01-1.20846079E-06 1.39288133E-05-1.00899761E-01-4.19345974E-07
45  6 1.70625511E-06-1.28690914E-06-1.85484583E-07 6.79117913E-03-9.71769918E-03
45  7 1.63165799E-07 2.53688665E-07-6.65477765E-06 5.82031395E-06 1.34446043E-05
45  8-1.49028952E-01 1.25953819E-05 3.05005083E-06-8.86494089E-02-5.26991837E-07
45  9-7.57020492E-07 1.28401233E-06-5.30336351E-07 6.66575228E-03 3.64821895E-03
45 10-4.61535736E-07-6.81433908E-07 1.43641914E-05 5.13937624E-06 1.05336667E-05
45 11-9.77009582E-02 2.32955627E-06-1.66443484E-06-6.00423150E-02-5.06470072E-07
45 12-1.91030291E-06 2.41677298E-06-1.36643485E-06 7.35864152E-03 1.29397698E-02
45 13 1.60497164E-07 1.32159275E-08-6.14745833E-06 5.11255324E-06 1.37449070E-05
45 14-1.48970997E-01-5.21760607E-07 1.26731931E-05-8.86160427E-02-2.05012317E-07
45 15-1.24445897E-06 1.44947129E-06-1.64886600E-07-2.73612249E-04 7.59651621E-03
45 16-1.34733653E-07-1.34897817E-07 5.99288628E-06 7.54102035E-06 1.76114822E-05
45 17-1.65734658E-01 9.20492525E-06 9.31093853E-06-1.00879503E-01 8.95767491E-07
45 18-3.50806902E-08-8.60686800E-07 1.11656716E-06-1.18207492E-02 8.75966123E-04
45 19-1.62626955E-08 1.33484437E-07-3.18451486E-06 2.65350030E-06 3.90061977E-06
45 20-3.94655763E-02 4.24304793E-06 4.27579126E-06-2.27474220E-02-8.44401792E-07
45 21-2.35934562E-07 1.08033635E-06-1.04119446E-06 9.45303170E-03 2.32659928E-03
45 22-4.66519650E-07-6.76035642E-07 1.45317442E-05-5.99480061E-06-9.89504229E-06
45 23 9.77009965E-02-3.52795139E-06 7.33129821E-07 6.00423583E-02-5.41687448E-07
45 24-1.83876842E-06 2.38045587E-06-1.29574542E-06 7.35866101E-03 1.29397639E-02
45 25 1.29695875E-07 1.64401882E-07-5.26729194E-06-4.46400985E-06-1.34534759E-05
45 26 1.48970754E-01 2.40605222E-07-1.17977582E-05 8.86159078E-02-2.57300949E-07
45 27-1.03117746E-06 1.28847841E-06-1.45977386E-07-2.73642573E-04 7.59647923E-03
45 28-2.07402032E-08-2.53977452E-08-3.31741759E-06-2.75259317E-06-3.73048066E-06
45 29 3.93881621E-02-1.77909607E-06-1.42111051E-06 2.27011558E-02 1.13944073E-07
45 30-1.34718429E-06 1.23324022E-06-1.62613139E-07-2.82456096E-03 9.31594242E-03
45 31-1.53250863E-07 8.47853667E-08 6.12684556E-06-7.48617339E-06-1.57737449E-05
45 32 1.65734859E-01-8.91786148E-06-8.28673079E-06 1.00879611E-01 8.02500119E-07
45 33 1.66284891E-08-8.19128608E-07 9.73984022E-07-1.18207715E-02 8.76079377E-04
45 34-6.11230586E-07 8.77123304E-07-1.19245762E-07-5.81055343E-07 5.79496270E-03
45 35 3.10803159E-07 3.90575589E-07-1.00655367E-05-6.56746013E-06-1.57207627E-05
45 36 1.72365642E-01-9.99646106E-07-6.00591153E-06 1.02860552E-01 2.43291350E-07
45 37 1.67404925E-06-1.91734060E-06 1.05502680E-06-6.05244763E-03-1.06345315E-02
45 38-1.80122140E-07-3.29266555E-08 6.26922612E-06-7.77999131E-06-1.56868417E-05
45 39 1.65769697E-01 8.72844615E-07-1.26300733E-05 1.00900038E-01-4.42001901E-07
45 40 1.66029726E-06-1.21829536E-06-2.73675981E-07 6.79110063E-03-9.71776547E-03
45 41 1.51449556E-07 1.64334475E-07-6.43744442E-06-5.38142052E-06-1.32712472E-05
45 42 1.49029446E-01-1.16355636E-05-3.01480875E-06 8.86496945E-02-6.39463978E-07
45 43-5.65544065E-07 1.20500804E-06-5.58466985E-07 6.66580809E-03 3.64830471E-03
45 44 3.29981104E-10-1.44310005E-07-3.35280253E-06-2.87415829E-06-3.54056377E-06
45 45 3.94654677E-02-3.99786663E-06-3.94190316E-06 2.27473258E-02-7.68267504E-07
45 46-2.62693113E-07 1.03096062E-06-9.90710259E-07 9.45303779E-03 2.32662127E-03
45 47-1.83484321E-08-5.55066756E-08-3.59764529E-06 1.83641938E-06 3.97259771E-06
45 48-3.93881953E-02 1.22871383E-06 1.92184911E-06-2.27011046E-02 1.96645830E-07
45 49-1.43453937E-06 1.23789354E-06-1.76060401E-07-2.82456519E-03 9.31595376E-03
45 50-4.72802382E-07-2.08437567E-07-2.61266558E-08 1.94215734E-07-1.65163877E-03
45 51 4.84730026E-07 4.13126825E-07-5.72506913E-08-1.28113337E-07 1.65443395E-03
45 52 4.30713131E-07 3.26145313E-07 6.48289631E-08 1.43126746E-07-1.65443835E-03
45 53 1.02548579E-06-8.36319240E-07 3.66078742E-07 6.97849833E-07-5.94695300E-03
45 54-7.32548404E-07 1.39309608E-06 3.96858566E-07 5.33077036E-07-5.79627970E-03
45 55-2.38145620E-07 1.11657920E-06 1.53637787E-07 6.46753925E-07-5.79495354E-03
45 56-1.07864063E-06-4.67729241E-07 2.94592803E-08-2.03928297E-07 1.65163498E-03
45 57 5.79939040E-07-1.04499838E-06-3.20184320E-07-6.53997618E-07 5.94697071E-03
45 58 1.66271728E-07 1.85217058E-06-3.82207606E-07-4.93538725E-07 5.79629680E-03
46  1-1.52625146E-03-8.88975486E-03-7.05069823E-03-6.35429200E-02-1.11664842E-01
46  2-1.21958475E-05-2.89081316E-02-5.08100685E-02-5.41006243E-06-1.02367722E-02
46  3 1.00065658E-02 2.30206339E-04 1.96621122E-02 1.47475307E-06 2.09467710E-06
46  4 2.81517914E-04 1.52408539E-02 2.06111182E-02 9.20929080E-02 1.48423632E-01
46  5 2.03607444E-05 3.51964379E-02 6.72501250E-02 9.33719694E-06-2.25876081E-03
46  6 2.27777304E-03-1.90122304E-05 1.71557950E-02 1.51671397E-06 1.09809475E-06
46  7-4.25976384E-04 6.74660320E-04 7.54964353E-03-5.68301273E-02-1.67994448E-01
46  8-1.82199656E-05-1.93108728E-02-6.91405370E-02-7.35954628E-06-1.05277684E-02
46  9 1.02146818E-02 3.13086527E-04 1.97705573E-02 1.27275720E-06 1.91311814E-06
46 10 1.66337725E-04 3.70478633E-03-2.81591075E-03 1.13918028E-01 2.00218333E-01
46 11 2.44600952E-05 5.18404176E-02 9.11367250E-02 1.16053341E-05-1.12164455E-02
46 12 1.11792250E-02 3.72205715E-05 2.17531467E-02 1.48016977E-06 2.14210853E-06
46 13-4.25552580E-04 6.65779008E-04 7.52459339E-03-1.15375617E-01-1.34700870E-01
46 14-1.65824726E-05-4.95745119E-02-5.19592909E-02-6.51654290E-06-1.02409657E-02
46 15 9.92799480E-03 3.12970871E-04 1.99670701E-02 1.40296767E-06 1.84557902E-06
46 16 2.82087061E-04 1.52500700E-02 2.06142501E-02 8.05448913E-02 1.54999604E-01
46 17 2.06131282E-05 3.98236139E-02 6.46055564E-02 9.41217339E-06-1.19598346E-02
46 18 1.19788732E-02-1.90386609E-05 1.04963660E-02 5.96005408E-07 1.85315206E-06
46 19 4.67305548E-04 3.61429070E-03-8.79339181E-03 7.47230381E-02 1.00719409E-01
46 20 1.23697159E-05 3.65221195E-02 4.21392437E-02 5.41888701E-06-4.20652202E-03
46 21 3.23857908E-03 9.67942939E-04 1.43717977E-02 1.03792337E-06 8.29651883E-07
46 22 1.66330968E-04 3.70499655E-03-2.81567769E-03-1.13918184E-01-2.00218122E-01
46 23-2.39744229E-05-5.18407785E-02-9.11367754E-02-1.13099147E-05-1.12163485E-02
46 24 1.11791245E-02 3.72239783E-05 2.17531901E-02 1.40398045E-06 2.12318991E-06
46 25-4.25547845E-04 6.65911525E-04 7.52488982E-03 1.15375388E-01 1.34702163E-01
46 26 1.59760985E-05 4.95739153E-02 5.19601526E-02 6.34160919E-06-1.02409875E-02
46 27 9.92803558E-03 3.12951949E-04 1.99671428E-02 1.31899196E-06 1.87186911E-06
46 28 4.66438825E-04 3.62137911E-03-8.76849290E-03-4.83830439E-02-1.15703009E-01
46 29-1.38018646E-05-1.75597178E-02-5.29181441E-02-6.36918429E-06-9.63422913E-03
46 30 8.66602487E-03 9.68204267E-04 1.06446283E-02 5.38723975E-07 1.23895042E-06
46 31 2.82110238E-04 1.52503407E-02 2.06146002E-02-8.05461559E-02-1.54999958E-01
46 32-1.82424781E-05-3.98243109E-02-6.46060860E-02-8.19780433E-06-1.19598380E-02
46 33 1.19788999E-02-1.90619283E-05 1.04965073E-02 4.93679366E-07 1.77536644E-06
46 34-7.78585961E-02-4.25905134E-02 2.96293682E-03-4.51981039E-03-3.19731835E-07
46 35-1.52624638E-03-8.88976673E-03-7.05077864E-03 6.35425387E-02 1.11664825E-01
46 36 1.25141488E-05 2.89083104E-02 5.08098046E-02 5.75400324E-06-1.02368950E-02
46 37 1.00066918E-02 2.30203116E-04 1.96620013E-02 1.30359172E-06 1.90297854E-06
46 38 2.81499475E-04 1.52405423E-02 2.06106480E-02-9.20929706E-02-1.48422066E-01
46 39-1.77816049E-05-3.51962695E-02-6.72490862E-02-7.97608469E-06-2.25868259E-03
46 40 2.27767321E-03-1.89906212E-05 1.71556842E-02 1.45360089E-06 1.02680895E-06
46 41-4.25971115E-04 6.74292023E-04 7.54864214E-03 5.68292497E-02 1.67993662E-01
46 42 1.77867969E-05 1.93103623E-02 6.91402247E-02 7.36923781E-06-1.05277080E-02
46 43 1.02145919E-02 3.13116037E-04 1.97703969E-02 1.23435017E-06 1.91372422E-06
46 44 4.67283037E-04 3.61451557E-03-8.79321496E-03-7.47224142E-02-1.00718349E-01
46 45-1.17645919E-05-3.65216366E-02-4.21384903E-02-5.15759737E-06-4.20654647E-03
46 46 3.23861253E-03 9.67933936E-04 1.43716011E-02 1.03620544E-06 8.28710521E-07
46 47 4.66443218E-04 3.62114731E-03-8.76880782E-03 4.83832282E-02 1.15701620E-01
46 48 1.31491034E-05 1.75598741E-02 5.29178654E-02 6.09187843E-06-9.63423506E-03
46 49 8.66604748E-03 9.68187583E-04 1.06445707E-02 5.77921564E-07 1.25274687E-06
46 50-5.38784201E-02-3.38463538E-02-2.08266380E-03 4.36714015E-03 3.51015906E-07
46 51-5.38976791E-02-3.38603315E-02-4.81823194E-03-4.41040772E-04-2.18107856E-07
46 52-5.38984279E-02-3.38607868E-02 4.81826371E-03 4.41049218E-04 2.30355716E-07
46 53 1.31378508E-01 7.18739168E-02 2.84559186E-03 5.00251803E-03 7.10582981E-07
46 54-7.78377436E-02-4.25805087E-02 5.39844369E-03-2.35613049E-04 2.40707902E-07
46 55-7.78580640E-02-4.25901995E-02-2.96293971E-03 4.51978236E-03 3.73581307E-07
46 56-5.38783366E-02-3.38463231E-02 2.08267264E-03-4.36718280E-03-3.39245317E-07
46 57 1.31378276E-01 7.18737865E-02-2.84557047E-03-5.00251174E-03-6.23962263E-07
46 58-7.78369796E-02-4.25801120E-02-5.39841024E-03 2.35605949E-04-2.05659471E-07
47  1-4.94030304E-08 7.23743903E-08 9.59667803E-07 3.31056879E-06-1.23002577E-06
47  2 3.58601757E-05-2.69853687E-07 6.63716405E-07 2.32169869E-05 8.88271530E-07
47  3-1.01928141E-06 1.31009876E-07 7.04933370E-07-7.54669675E-03 4.29627651E-03
47  4 1.81526100E-07 3.91666680E-07-3.12534442E-06 6.79557367E-07 9.28612487E-06
47  5-8.21921394E-02-1.51857296E-06 4.09363116E-06-5.36880733E-02 6.53064232E-07
47  6 1.01228938E-06-1.66535361E-06 1.08028349E-06-4.31717513E-03-8.25342561E-03
47  7 5.73870646E-08 8.23148321E-08-4.46440128E-06 1.15919507E-05 1.16811682E-05
47  8-1.47238847E-01 7.77637527E-06-1.50696466E-07-9.02197290E-02 1.34376239E-06
47  9-1.13805102E-06-2.05711371E-07 1.10726138E-06-8.95000736E-03 2.84859356E-03
47 10 5.16550633E-08-1.72252776E-07-1.40366350E-06-4.88736338E-06 2.27262963E-06
47 11 1.96499603E-05 1.07352909E-05-6.54102043E-06 1.27930703E-05 1.52134966E-06
47 12-1.83931635E-06 3.17966690E-07 1.26992583E-06-1.40880588E-02 8.01179941E-03
47 13-1.57260141E-07 3.90942461E-07 6.15783032E-06-1.37266696E-06-1.55349791E-05
47 14 1.47288559E-01 7.10344015E-06-3.74087857E-06 9.02527274E-02 1.08978522E-06
47 15-1.48361520E-06 3.93829975E-07 6.84561343E-07-7.02005376E-03 6.23379359E-03
47 16-2.44658864E-07-6.74960547E-07 4.57629032E-06-6.23720546E-06-7.21908550E-06
47 17 8.22570591E-02-2.93413485E-06-1.91634720E-07 5.37299613E-02 3.80724912E-08
47 18-1.67096330E-06 1.63289081E-06-6.43757146E-07 4.89313004E-03 7.92688940E-03
47 19 1.68942595E-07 6.51956938E-07 8.64645689E-07 4.63434235E-06 2.05090831E-05
47 20-2.09054599E-01 5.63299593E-06 1.42113696E-05-1.34728338E-01 2.21959224E-07
47 21 1.83554147E-06-2.05750070E-06 7.19815977E-07 2.05434725E-03-1.45053647E-02
47 22 3.36849165E-08 1.94731497E-07-5.38451538E-07 5.21301224E-06-2.02145696E-06
47 23-2.05172725E-05-1.06986035E-05 6.91255183E-06-1.32914563E-05 1.47202245E-06
47 24-1.74192669E-06 2.69904234E-07 1.25524663E-06-1.40880061E-02 8.01181374E-03
47 25-1.46518676E-07-2.62037542E-07 5.30710820E-06 8.14931750E-07 1.51856586E-05
47 26-1.47288151E-01-7.16934588E-06 3.29583630E-06-9.02525376E-02 1.21137229E-06
47 27-1.65810864E-06 4.46736348E-07 5.08871626E-07-7.01997724E-03 6.23383178E-03
47 28-5.19349947E-08-5.86681317E-07-2.59410201E-06 1.31099713E-05 1.75636892E-05
47 29-2.09064231E-01 9.39933837E-06 1.30023311E-05-1.34734859E-01-4.39908413E-07
47 30-1.46888285E-06 1.90879127E-06-1.22716859E-06 1.35200598E-02 5.64234897E-03
47 31-2.09214489E-07-8.20776529E-07 4.16731080E-06 5.48564461E-06 7.29982896E-06
47 32-8.22563900E-02 2.47972228E-06 1.94114164E-07-5.37295156E-02 5.41164715E-08
47 33-1.56307484E-06 1.50895837E-06-5.72547126E-07 4.89309640E-03 7.92683524E-03
47 34 2.12706614E-06 1.70741924E-06 3.86751269E-08 3.35266358E-07-3.26139503E-03
47 35-4.95206225E-08-4.22170184E-08 9.80381816E-07-2.23093930E-06 9.35456392E-07
47 36-3.58404659E-05 5.68453345E-07-7.93387939E-07-2.32187496E-05 8.18281837E-07
47 37-9.15923118E-07 9.76412810E-08 6.21426715E-07-7.54669480E-03 4.29626306E-03
47 38 1.82377289E-07 5.80604433E-07-3.23607102E-06-1.69280743E-06-8.50393710E-06
47 39 8.21926237E-02 9.26560283E-07-3.43899780E-06 5.36883965E-02 5.34744206E-07
47 40 1.02220196E-06-1.55694616E-06 9.75488455E-07-4.31719727E-03-8.25345952E-03
47 41 8.55432350E-08-3.08137640E-07-5.52789432E-06-1.00336864E-05-1.07399775E-05
47 42 1.47238663E-01-6.68995087E-06 1.07822204E-06 9.02195884E-02 1.21828130E-06
47 43-1.00742559E-06-2.10855714E-07 1.05209402E-06-8.94996715E-03 2.84866763E-03
47 44 1.36044015E-07 1.02885239E-06 1.88819318E-06-5.81043168E-06-2.00980197E-05
47 45 2.09054682E-01-5.87858392E-06-1.40076888E-05 1.34728416E-01 3.54907253E-08
47 46 1.98385302E-06-2.01934374E-06 6.40908155E-07 2.05430356E-03-1.45053927E-02
47 47-3.93102352E-08-9.15293309E-07-3.06044946E-06-1.04666538E-05-1.69264045E-05
47 48 2.09064647E-01-7.97065426E-06-1.28084966E-05 1.34735072E-01-6.31661495E-07
47 49-1.17802846E-06 1.80968996E-06-1.21276503E-06 1.35200765E-02 5.64236562E-03
47 50 2.18578554E-06 7.46537514E-07-1.63259581E-07-6.37239740E-07 7.41848476E-03
47 51-2.40967987E-06-1.70138548E-06-3.32639637E-07-5.03940100E-07 7.41788477E-03
47 52-2.94505499E-06-2.17681760E-06 2.94463254E-07 5.19862215E-07-7.41787745E-03
47 53-5.13991692E-07-1.19820789E-07 1.12091309E-07-8.50508802E-08 1.24639264E-06
47 54-2.45068936E-06-1.56171874E-06 1.55098721E-07 2.16465439E-07-3.25904823E-03
47 55 2.66411124E-06 1.86382885E-06-2.53200131E-09-3.60646453E-07 3.26142056E-03
47 56 3.79593035E-06 1.69198992E-06 1.66467771E-07 6.54143710E-07-7.41847169E-03
47 57-3.07320041E-07 9.15899098E-09-8.99610070E-08 5.87045451E-08-1.24607833E-06
47 58-1.79030775E-06-1.21908210E-06-1.63962104E-07-2.21714317E-07 3.25906763E-03
48  1-4.54057597E-07 3.45194163E-06 6.71854108E-06-8.92920678E-02 5.08015663E-02
48  2 2.25619124E-06-2.92726902E-02 1.66583304E-02 1.00256922E-06-6.74723168E-03
48  3 6.74730382E-03-7.21365215E-08-4.62944381E-03-9.82013246E-07 7.48811046E-07
48  4-8.37912413E-04-1.20012904E-02-8.02773279E-03 7.18849010E-02-5.25961645E-02
48  5-3.39485698E-06 3.95131303E-02-1.42246736E-02-4.62902484E-07-1.26212026E-02
48  6 1.32625423E-02-6.41339752E-04-1.18083401E-02-1.95724562E-06 9.19059718E-07
48  7 5.35375965E-04 5.93771684E-03-2.38296880E-02-1.63934253E-01 1.24832041E-01
48  8 1.74924426E-06-6.79137593E-02 5.64527264E-02 4.60598527E-07-1.64803926E-02
48  9 1.61755909E-02 3.04801691E-04-1.17117595E-02-2.27087689E-06 1.32552434E-06
48 10-2.24079416E-07-1.84296364E-06-3.41516180E-06 1.85675242E-01-1.05623061E-01
48 11-1.49533892E-06 1.06014945E-01-6.03053760E-02-5.45706585E-07-2.06741145E-02
48 12 2.06740468E-02 6.77025140E-08-1.41883899E-02-2.76985576E-06 1.84020882E-06
48 13-5.35894653E-04-5.93243534E-03 2.38521309E-02-1.91087659E-01 7.71495015E-02
48 14 3.95856818E-06-8.32325815E-02 2.95322825E-02 1.98829658E-06-1.65602476E-02
48 15 1.68654196E-02-3.05172023E-04-1.09643465E-02-1.99199159E-06 1.50641797E-06
48 16 8.37932376E-04 1.19962194E-02 8.01577970E-03 8.19524120E-02-3.49139572E-02
48 17 3.33852748E-06 3.24196321E-02-2.67009436E-02 1.01167857E-06-1.54885495E-02
48 18 1.48469673E-02 6.41582195E-04-7.48801287E-03-1.32703775E-06 1.49552956E-06
48 19-9.66407398E-04-2.12975806E-02-3.36184974E-02 1.46727020E-01-5.91045542E-02
48 20-4.14153052E-06 6.11250187E-02-3.71893307E-02-4.02814418E-06-1.53174080E-02
48 21 1.48311366E-02 4.86271405E-04-1.68392199E-02-2.41539973E-06 4.44229728E-07
48 22-2.35669009E-07-1.39623484E-06-2.24576702E-06-1.85675923E-01 1.05623946E-01
48 23 1.93223338E-06-1.06015243E-01 6.03062764E-02 9.11849276E-07-2.06741597E-02
48 24 2.06741279E-02 3.17925522E-08-1.41883556E-02-2.73736894E-06 1.79133323E-06
48 25-5.35881788E-04-5.93248189E-03 2.38520435E-02 1.91088227E-01-7.71492790E-02
48 26-2.99653657E-06 8.32329035E-02-2.95324712E-02-1.45785371E-06-1.65601950E-02
48 27 1.68653694E-02-3.05174375E-04-1.09644223E-02-2.01272796E-06 1.53877813E-06
48 28 9.66234076E-04 2.12862557E-02 3.36182870E-02-1.25770931E-01 9.59565298E-02
48 29-2.00081203E-06-6.31988325E-02 3.35637831E-02-3.30457801E-06-1.97701985E-02
48 30 2.02572441E-02-4.87045681E-04-7.24516344E-03-1.30544507E-06 2.03300206E-06
48 31 8.37941556E-04 1.19961483E-02 8.01578389E-03-8.19524239E-02 3.49139610E-02
48 32-2.25062914E-06-3.24196172E-02 2.67007235E-02-4.07962469E-07-1.54886108E-02
48 33 1.48470272E-02 6.41583602E-04-7.48783650E-03-1.29619572E-06 1.40969760E-06
48 34-8.64323423E-02-5.51454798E-02 2.86170472E-03 2.12318067E-03 2.29741322E-07
48 35-4.65843274E-07 3.03151912E-06 6.17661414E-06 8.92933740E-02-5.08007721E-02
48 36-1.08011557E-06 2.92733512E-02-1.66577862E-02-3.06188604E-07-6.74729626E-03
48 37 6.74736331E-03-6.70509379E-08-4.62940914E-03-9.34787412E-07 6.26530362E-07
48 38-8.37917084E-04-1.20012626E-02-8.02773368E-03-7.18860599E-02 5.25962577E-02
48 39 3.66525158E-06-3.95138390E-02 1.42246822E-02 8.23991307E-07-1.26214432E-02
48 40 1.32627854E-02-6.41342129E-04-1.18083138E-02-1.77983153E-06 7.72362908E-07
48 41 5.35394437E-04 5.93750901E-03-2.38301628E-02 1.63936304E-01-1.24832207E-01
48 42-8.66581630E-07 6.79145672E-02-5.64526359E-02 8.87288940E-08-1.64805578E-02
48 43 1.61757642E-02 3.04793550E-04-1.17118585E-02-2.12969499E-06 1.24479950E-06
48 44-9.66411826E-04-2.12977048E-02-3.36189597E-02-1.46729078E-01 5.91044986E-02
48 45 3.87033736E-06-6.11262468E-02 3.71891553E-02 3.82581722E-06-1.53175869E-02
48 46 1.48312813E-02 4.86305589E-04-1.68392851E-02-2.23657576E-06 4.46495346E-07
48 47 9.66236142E-04 2.12863410E-02 3.36183668E-02 1.25771538E-01-9.59558643E-02
48 48 1.08984160E-06 6.31991191E-02-3.35635623E-02 2.88864467E-06-1.97703042E-02
48 49 2.02573607E-02-4.87056457E-04-7.24516003E-03-1.18937845E-06 1.97045208E-06
48 50-1.23800365E-01-7.12271030E-02-4.66418684E-03-2.70573542E-03-2.45009259E-07
48 51 1.23804670E-01 7.12288078E-02 5.85477474E-05-5.39130378E-03-3.06181631E-07
48 52 1.23803863E-01 7.12283070E-02-5.85944121E-05 5.39124800E-03 3.27432294E-07
48 53 3.36227082E-06 3.27781804E-06-3.36790549E-03 1.91616432E-03 8.82049405E-08
48 54 8.64229452E-02 5.51407569E-02 3.62688132E-04 3.54453242E-03 3.31784621E-07
48 55-8.64320760E-02-5.51453484E-02-2.86167200E-03-2.12319994E-03-2.21197058E-07
48 56-1.23799651E-01-7.12267356E-02 4.66414143E-03 2.70576053E-03 2.83147417E-07
48 57 4.22925356E-06 3.69813661E-06 3.36791384E-03-1.91620773E-03-4.56277871E-08
48 58 8.64236257E-02 5.51411612E-02-3.62725305E-04-3.54457167E-03-2.66993207E-07
49  1 1.60088424E-07 3.64381034E-07-4.48981951E-06-1.05754165E-05-2.35652406E-05
49  2 2.38342714E-01-1.11988293E-05-1.71848732E-05 1.70294470E-01-5.98057950E-07
49  3-1.96050738E-06 2.55856533E-06-1.21716630E-06 6.49430185E-03 1.14123712E-02
49  4-2.84827227E-08-1.23119607E-07 1.94531733E-06-7.09206487E-06-1.66142882E-05
49  5 1.61990263E-01-9.85772801E-06-1.21866133E-05 1.15147359E-01 1.36856608E-06
49  6-1.82038918E-07-1.18652717E-06 1.55483847E-06-1.67013954E-02 8.00630579E-04
49  7 2.11720670E-07 2.85491513E-07-4.54593251E-06 1.30266356E-06 2.37823639E-06
49  8-2.18247963E-02 1.87753489E-06-3.65315035E-06-1.20483607E-02 7.22601479E-07
49  9 2.40545233E-06-3.12805381E-06 1.64436991E-06-9.96798046E-03-1.46814003E-02
49 10-1.58194398E-07-3.36928224E-08 3.97789441E-06 3.51145316E-06 8.80263618E-06
49 11-9.75407139E-02 4.32818842E-06 2.52267224E-06-7.18512946E-02 3.22218681E-07
49 12 8.73901370E-07-1.19612005E-06 3.61028195E-07-2.99696426E-03-5.26989268E-03
49 13 1.46387720E-07 2.13935872E-07-3.48432996E-06 1.55968828E-06 2.09289373E-06
49 14-2.18476531E-02 2.27528872E-06 4.35918207E-06-1.20651075E-02 6.02201961E-07
49 15 2.56446585E-06-3.16666781E-06 1.34858701E-06-7.52636178E-03-1.60683198E-02
49 16-8.96400163E-09-2.29176750E-07 2.58807178E-06-7.10935695E-06-1.64095776E-05
49 17 1.61969721E-01-3.08693805E-06-9.62132277E-06 1.15133905E-01-6.56702634E-07
49 18 2.38778842E-06-1.73108579E-06-2.54555671E-07 9.22035956E-03-1.39490895E-02
49 19 1.02058899E-07 9.54054764E-08-3.15636649E-06 4.89168067E-06 1.10237346E-05
49 20-1.18441243E-01 1.33513324E-06 7.62225316E-06-8.69613287E-02 2.74749588E-07
49 21 1.34543125E-06-1.62018084E-06 4.37936522E-07-1.94003796E-03-9.33250222E-03
49 22 1.79130010E-07 1.83091000E-07-4.17891556E-06 4.87365489E-06 9.29537348E-06
49 23-9.75407384E-02 4.60012709E-06 2.88936518E-06-7.18513245E-02-1.87284539E-07
49 24-1.01109503E-06 1.19837957E-06-4.10721599E-07 2.99693127E-03 5.26990539E-03
49 25-1.50971398E-07-2.85808133E-07 3.54459446E-06 1.86981132E-07 1.73023031E-06
49 26-2.18479903E-02 1.07943082E-06 4.01381842E-06-1.20654306E-02-4.42155610E-07
49 27-2.58472329E-06 3.02687890E-06-1.39841420E-06 7.52637775E-03 1.60682945E-02
49 28-1.21473316E-07-2.03782693E-07 3.29288748E-06 5.34737619E-06 1.09612570E-05
49 29-1.18448436E-01 3.13791727E-06 5.74760953E-06-8.69664256E-02-4.48400652E-07
49 30-1.03808374E-06 1.48648439E-06-8.18515436E-07 7.03174639E-03 6.43412508E-03
49 31 3.97100864E-09 2.66910623E-08-2.68384572E-06-6.12724460E-06-1.43666750E-05
49 32 1.61970367E-01-2.51682434E-06-8.60408111E-06 1.15134359E-01 7.19321659E-07
49 33-2.30048421E-06 1.58116255E-06 2.08599595E-07-9.22038548E-03 1.39491449E-02
49 34 2.37902107E-07 1.32086660E-08-2.68816517E-07-5.36886737E-07 5.69376729E-03
49 35-1.61580656E-07-3.85743537E-07 4.53669673E-06-1.02535543E-05-2.21728330E-05
49 36 2.38342328E-01-1.08184313E-05-1.62033982E-05 1.70294188E-01 6.36151726E-07
49 37 1.74701142E-06-2.38316314E-06 1.02367927E-06-6.49412713E-03-1.14124431E-02
49 38 2.35827627E-08 1.78251084E-07-1.92240839E-06-6.52839496E-06-1.45120076E-05
49 39 1.61989042E-01-9.44391242E-06-1.06539650E-05 1.15146476E-01-1.26581460E-06
49 40 1.39555644E-07 1.12625896E-06-1.49214845E-06 1.67012828E-02-8.00627422E-04
49 41-2.14392107E-07-3.12314367E-07 4.57690225E-06 3.78395905E-07 1.86872918E-06
49 42-2.18244827E-02 1.51905729E-06-3.56885901E-06-1.20481285E-02-6.00819767E-07
49 43-2.35402448E-06 2.95484425E-06-1.65256377E-06 9.96797985E-03 1.46813752E-02
49 44-9.68771942E-08-2.38660555E-07 3.26499611E-06 5.60222807E-06 1.06493208E-05
49 45-1.18441565E-01 1.61136437E-06 7.07405285E-06-8.69616038E-02-1.69609682E-07
49 46-1.40047690E-06 1.57008659E-06-3.95334552E-07 1.94006344E-03 9.33253601E-03
49 47 1.22471307E-07 3.57776290E-07-3.26760473E-06 4.12981243E-06 1.07334377E-05
49 48-1.18448767E-01 2.14531612E-06 5.33191066E-06-8.69666916E-02 5.74841620E-07
49 49 8.61233621E-07-1.43607524E-06 7.83851050E-07-7.03175826E-03-6.43417890E-03
49 50 6.05011844E-07 2.22868745E-07 1.91169088E-07 4.30689658E-07-3.93357653E-03
49 51-4.42193849E-07-9.62254863E-07 2.44298233E-07 4.25859453E-07-3.93324174E-03
49 52 7.96597154E-08 7.85429029E-07 2.20887162E-07 4.21390073E-07-3.93322708E-03
49 53-1.46299301E-07-6.63555985E-07-3.08043187E-07-8.64333824E-07 8.63897543E-03
49 54 2.95336058E-07 5.78640373E-07-1.43717674E-07-5.64042441E-07 5.69456476E-03
49 55 1.89847364E-07 4.04087202E-07-2.89464078E-07-5.99482490E-07 5.69373994E-03
49 56 1.45426072E-07 2.82111720E-07 2.03139488E-07 4.43387894E-07-3.93356488E-03
49 57-3.80644990E-07 3.08831898E-07-2.87411053E-07-7.88873639E-07 8.63896882E-03
49 58-1.13404158E-07-4.30628336E-07-1.22543720E-07-4.79170312E-07 5.69452225E-03
50  1-9.30768156E-09 8.33430407E-08 1.81237959E-06 1.10371904E-07-1.86739692E-08
50  2-5.12233651E-06 8.23799365E-07 3.47897261E-07-9.87674949E-07 1.22785020E-06
50  3-1.59188127E-06 3.64031073E-07 1.26089129E-06-1.68027816E-02 9.55964991E-03
50  4-1.30879875E-07-3.48428850E-07 1.80507157E-06 7.55111465E-06 1.78856965E-05
50  5-1.76826724E-01 8.74602459E-06 1.40790379E-05-1.39909821E-01 5.97377943E-07
50  6 2.04415335E-06-2.64153130E-06 1.22073344E-06-6.25800339E-03-1.22837398E-02
50  7-1.65506000E-07-3.15759924E-07 4.87846522E-06 9.28894673E-06 1.96460629E-05
50  8-2.03968047E-01 9.97759409E-07 2.20450817E-05-1.47616978E-01-1.45810995E-07
50  9-1.65025174E-06 1.79606273E-06-8.58963309E-07 2.03337750E-03 1.01088621E-02
50 10-2.13954986E-08-1.83960570E-07 1.31516876E-06 8.43681404E-08 7.11734000E-08
50 11 9.14788051E-05-1.35711959E-06 1.32523673E-05 6.60222731E-05 1.47088978E-06
50 12-1.87228065E-06 4.01390862E-07 1.50701754E-06-1.82291074E-02 1.03765251E-02
50 13 6.10235990E-08 4.16717119E-07-8.26867813E-07-8.74576686E-06-1.97478815E-05
50 14 2.03981865E-01-7.83389208E-06-2.33759687E-05 1.47635367E-01 4.26841259E-07
50 15 1.33379101E-06-1.76063227E-06 1.06847150E-06-7.63393977E-03-6.92180860E-03
50 16 1.74119099E-07 2.33621862E-07-6.53737138E-06-7.72723610E-06-1.74127760E-05
50 17 1.76824493E-01-7.91490273E-06-1.61479589E-05 1.39905633E-01-6.22781814E-07
50 18-2.00939808E-06 2.63217989E-06-1.25858968E-06 7.36147235E-03 1.16562289E-02
50 19-3.29778653E-08 5.26650607E-08 1.10831401E-06 3.08258065E-06 6.66801723E-06
50 20-7.14837482E-02-8.88095518E-07 2.18110270E-06-5.63254705E-02-1.07226215E-06
50 21-7.79923875E-07 1.85218603E-06-1.55817897E-06 1.44160937E-02 4.39623714E-03
50 22 2.17373275E-09-1.85214660E-08-9.45654313E-07 5.23703826E-08-1.18999601E-07
50 23 9.15261339E-05 2.96159340E-06 1.09972086E-05 6.61700810E-05-1.42071235E-06
50 24 1.75556589E-06-3.34853547E-07-1.41775434E-06 1.82290997E-02-1.03765574E-02
50 25-1.48530355E-08-3.99147020E-08-1.51683929E-06-8.57614743E-06-1.86697825E-05
50 26 2.03981282E-01-5.20607793E-06-2.05567100E-05 1.47634935E-01-4.78727084E-07
50 27-1.16306141E-06 1.64178849E-06-9.07911463E-07 7.63393494E-03 6.92177593E-03
50 28 1.86747010E-08-1.45615725E-07-1.44632729E-06-3.07812396E-06-6.66725529E-06
50 29 7.13257397E-02-1.79312083E-06-8.73349682E-06 5.62041469E-02 1.64562249E-07
50 30-2.26359314E-06 2.09903089E-06-2.55133725E-07-3.57986414E-03 1.46479655E-02
50 31-1.63254245E-07-1.97576203E-07 5.51122143E-06-6.90986100E-06-1.63424609E-05
50 32 1.76824919E-01-7.16385936E-06-1.41911830E-05 1.39905922E-01 6.12842087E-07
50 33 1.83873811E-06-2.45158020E-06 1.18557707E-06-7.36151769E-03-1.16560342E-02
50 34-2.77067041E-09 3.97182264E-07-1.92207654E-07-5.78636293E-07 6.63826718E-03
50 35 8.83190393E-09-5.50789593E-08-1.93340969E-06-1.62702401E-07 1.86331038E-07
50 36-3.00292401E-06 2.36948296E-07 7.61740190E-07 6.63975759E-07-1.14363526E-06
50 37 1.45570383E-06-3.12068572E-07-1.11132544E-06 1.68027807E-02-9.55973875E-03
50 38 1.11009793E-07 1.97825589E-07-7.52815449E-07 7.56871718E-06 1.59659128E-05
50 39-1.76827017E-01 8.08430768E-06 1.17738627E-05-1.39910079E-01-5.57027172E-07
50 40-1.92793605E-06 2.48496322E-06-1.10139023E-06 6.25822274E-03 1.22838421E-02
50 41 1.17530237E-07 2.30930113E-07-2.35667478E-06 8.93332386E-06 1.88651729E-05
50 42-2.03969122E-01-3.70405691E-07 1.84809850E-05-1.47617786E-01 2.23724438E-07
50 43 1.48740265E-06-1.71112708E-06 8.46376859E-07-2.03343789E-03-1.01089252E-02
50 44 7.26864460E-08 2.50103798E-07-3.13876279E-06 2.89101209E-06 6.05001794E-06
50 45-7.14838286E-02-1.75513538E-06 3.17094311E-06-5.63254843E-02 9.67812755E-07
50 46 7.70076592E-07-1.73788935E-06 1.49263858E-06-1.44161249E-02-4.39626848E-03
50 47-4.85428091E-08-1.19372308E-07 3.02354563E-06-2.51277368E-06-6.22259570E-06
50 48 7.13257694E-02 2.31913250E-07-8.27002236E-06 5.62040473E-02-2.04696122E-07
50 49 2.33996949E-06-2.13527337E-06 2.74150719E-07 3.57986836E-03-1.46480081E-02
50 50-1.57738218E-07 2.45107746E-07-1.95209647E-07-1.59825019E-07 2.90985425E-03
50 51-6.82350187E-08-3.76846907E-07 1.58877831E-07 3.11822612E-07-2.91572449E-03
50 52 3.39233285E-08-2.52224468E-07 1.64506472E-07 3.55861194E-07-2.91571895E-03
50 53 6.85670660E-08 1.57069841E-07 1.82758160E-08-2.14734210E-08-2.49443809E-07
50 54-4.48773126E-07-9.60548994E-07 2.69635700E-07 6.44380097E-07-6.63848260E-03
50 55 2.50990391E-07-3.39357158E-07-2.09313150E-07-6.12580365E-07 6.63824882E-03
50 56-3.27768124E-08 1.83941974E-07-2.03874175E-07-1.71265456E-07 2.90985217E-03
50 57 2.00138148E-08-1.05459412E-07 1.54296307E-08-2.11240237E-08-1.73017122E-07
50 58 1.67696933E-07 8.80757943E-07 2.84803363E-07 5.76636681E-07-6.63849475E-03
51  1-1.99458623E-07-2.66249287E-07 6.79504953E-06 2.72900918E-06 6.12448449E-06
51  2-6.02439524E-02-2.77366520E-07 7.32481449E-06-4.38906584E-02 1.09543380E-07
51  3 3.13401791E-07-4.22945172E-07 8.00378848E-08-7.82425483E-04-1.38977195E-03
51  4 1.06511572E-07 1.54184464E-07-5.63992025E-06 1.36013194E-06 3.37795302E-06
51  5-3.27760816E-02 1.08663310E-06-6.04321921E-07-2.98376569E-02-3.40424931E-07
51  6-2.32619484E-07 5.73044416E-07-4.61748711E-07 4.24170741E-03 1.21216938E-03
51  7 1.54063171E-07 2.44536190E-07-3.88466976E-06-1.11790239E-06-2.20666417E-06
51  8 2.31084025E-02-9.34784884E-06-9.02312236E-06 2.68805969E-02 1.33239627E-06
51  9-2.41617859E-06 1.08378232E-06 1.13542396E-06-1.90911906E-02 1.47193978E-02
51 10 7.05633013E-08 1.33190893E-07-4.94755145E-07-1.08677412E-05-2.43192721E-05
51 11 2.55817207E-01 2.43504258E-06-1.52321232E-05 1.90478197E-01-7.44432917E-07
51 12-1.82146636E-06 2.56589928E-06-1.16255215E-06 6.88270533E-03 1.20834536E-02
51 13-1.05621160E-07-4.26657955E-07 2.18082576E-06-7.52664289E-07-2.58225858E-06
51 14 2.29687428E-02 8.24943597E-06-1.66576975E-06 2.67737656E-02-1.33158642E-06
51 15 1.19464021E-06 1.36946207E-07-1.89756213E-06 2.24128429E-02-8.88533690E-03
51 16-7.28724242E-09-8.24599049E-08-4.12596285E-07 1.51940502E-06 3.19398033E-06
51 17-3.29045732E-02-5.23393226E-07 9.68562215E-06-2.99427605E-02 5.71178136E-08
51 18-7.08702396E-07 6.51584582E-07 8.31613201E-08-1.13006384E-03 4.25734199E-03
51 19-3.31276691E-07-6.75748672E-07 1.01938486E-05 9.48915924E-06 1.98941681E-05
51 20-2.12110551E-01 3.87732673E-06 2.09610965E-05-1.70536908E-01 7.48738085E-07
51 21 2.46451004E-06-3.21324812E-06 1.42797273E-06-8.31720769E-03-1.44091852E-02
51 22-7.80150600E-08 2.42956487E-08 9.23069195E-07-1.09558093E-05-2.40289124E-05
51 23 2.55817117E-01-1.47768239E-06-1.26452192E-05 1.90478148E-01 6.74190286E-07
51 24 1.89953049E-06-2.57372078E-06 1.17731531E-06-6.88269782E-03-1.20834583E-02
51 25 6.94642818E-08 1.28351219E-07-6.34080990E-07-9.43820334E-07-2.04429234E-06
51 26 2.29685403E-02 5.70672007E-06-3.44139914E-06 2.67735691E-02 1.47413952E-06
51 27-1.29079848E-06-1.83341039E-07 1.79627158E-06-2.24129060E-02 8.88530106E-03
51 28 1.81897977E-07 3.05540515E-07-7.49179824E-06 9.25786011E-06 1.97275311E-05
51 29-2.12164517E-01 1.05477203E-05 1.60094123E-05-1.70581593E-01-6.36994795E-07
51 30-2.45380194E-06 3.09079674E-06-1.59371926E-06 8.13996931E-03 1.45004893E-02
51 31-7.17440715E-09-2.19193917E-08 1.72047821E-06 1.23201740E-06 3.01000664E-06
51 32-3.29053547E-02-1.19682770E-06 8.20470713E-06-2.99433974E-02-2.76475891E-08
51 33 6.44386701E-07-6.16739112E-07-6.66118244E-08 1.13008773E-03-4.25733857E-03
51 34 8.97126811E-08 4.75993200E-07 1.09964824E-07-9.10369045E-09-1.58825561E-03
51 35 2.10494197E-07 4.19348047E-07-6.89385976E-06 2.53858629E-06 5.55534106E-06
51 36-6.02439603E-02 4.03530918E-07 6.85500264E-06-4.38906596E-02-1.06568284E-07
51 37-2.96105720E-07 4.02674004E-07-8.04481307E-08 7.82336258E-04 1.38982120E-03
51 38-9.89536963E-08-1.76567013E-07 5.11966537E-06 1.37357243E-06 2.99144571E-06
51 39-3.27752855E-02 2.04331383E-06-6.28401351E-07-2.98370153E-02 3.40166740E-07
51 40 2.03381404E-07-5.43548144E-07 4.26893968E-07-4.24170339E-03-1.21219173E-03
51 41-9.37816344E-08 6.99951801E-08 1.54260984E-06-1.48650213E-06-1.99122201E-06
51 42 2.31086408E-02-9.49132637E-06-6.19802397E-06 2.68807765E-02-1.31883559E-06
51 43 2.31759759E-06-9.98762001E-07-1.00260526E-06 1.90911290E-02-1.47192971E-02
51 44 3.04809649E-07 3.62997643E-07-8.83931382E-06 9.50054826E-06 1.88523746E-05
51 45-2.12110319E-01 3.99064725E-06 1.87147523E-05-1.70536684E-01-5.96862848E-07
51 46-2.51420609E-06 3.11106894E-06-1.28928156E-06 8.31721805E-03 1.44091891E-02
51 47-1.60577324E-07-4.75589426E-08 6.03760027E-06 7.77058937E-06 1.98577497E-05
51 48-2.12164351E-01 7.84185354E-06 1.54241685E-05-1.70581427E-01 6.84046490E-07
51 49 2.29629059E-06-2.98033708E-06 1.60762157E-06-8.13995665E-03-1.45005251E-02
51 50 3.28812583E-07 4.10615864E-07 2.43741432E-07 7.07025978E-07-7.99276581E-03
51 51-4.79652140E-07-2.14472431E-06 4.02258479E-07 6.65238806E-07-7.99050583E-03
51 52 1.36328176E-07 2.20662410E-06 4.04198929E-07 6.95652642E-07-7.99051023E-03
51 53-2.15519907E-07-2.71027717E-08 1.21887859E-07 1.50437465E-07-2.35405608E-03
51 54-1.69827534E-07-8.33334958E-07 5.64144672E-08 1.97254515E-07-1.58352853E-03
51 55-2.83235499E-07-2.58318755E-07 9.72621937E-08 2.28304163E-09-1.58822365E-03
51 56-7.27483658E-08-7.35955758E-07 3.05453641E-07 6.89922735E-07-7.99277461E-03
51 57 1.70060282E-07-1.39635094E-07 1.04621591E-07 1.35710241E-07-2.35405782E-03
51 58 9.59643214E-08 8.48565307E-07 3.82975966E-08 1.74650826E-07-1.58349845E-03
52  1-6.39770673E-08-1.87759323E-07 1.05094451E-06 1.00663892E-05 2.27679435E-05
52  2-2.28437715E-01 8.79676385E-06 2.13318984E-05-1.98462201E-01 3.30618874E-07
52  3 1.19334726E-06-1.52396613E-06 6.84608926E-07-3.84781857E-03-6.76050088E-03
52  4 7.29524118E-08 2.34847120E-07-8.19957201E-07 4.11878024E-06 9.33968585E-06
52  5-9.15055238E-02 2.38268324E-06 6.97430787E-06-7.45648672E-02-1.68295240E-06
52  6-1.43359467E-06 3.11654707E-06-2.49210704E-06 2.07690859E-02 8.59053414E-03
52  7-5.10180055E-08-9.22239302E-08 3.16933598E-06-7.48350517E-06-1.61037846E-05
52  8 1.63246706E-01-2.69353621E-06-1.45798416E-05 1.35157205E-01-1.15583281E-07
52  9-2.40605798E-06 2.52164126E-06-6.02446776E-07 1.35369271E-03 1.44981062E-02
52 10-2.90393788E-07-7.94564854E-07 5.99288164E-06-7.30303767E-06-1.67045302E-05
52 11 1.78095339E-01-9.64428926E-06-1.38646416E-05 1.46814863E-01 8.12326474E-07
52 12 3.06740604E-06-3.87973251E-06 1.75629265E-06-1.04094753E-02-1.82941563E-02
52 13 1.53268034E-07 3.61922272E-07-4.85409350E-06-7.10285372E-06-1.58602514E-05
52 14 1.63263830E-01-9.14169038E-06-1.71526910E-05 1.35172354E-01-9.87184336E-07
52 15-1.37761505E-06 2.36479939E-06-1.34379828E-06 1.17712843E-02 8.56783433E-03
52 16 1.32178184E-07 3.55140186E-07-3.87169235E-06 3.96153920E-06 9.12316822E-06
52 17-9.14824231E-02 1.60966173E-06 6.95472620E-06-7.45457766E-02 2.56203741E-07
52 18-3.89238032E-06 3.63617658E-06-6.18929258E-07-3.22623595E-03 2.22435369E-02
52 19 9.91380520E-08 1.00282394E-07-5.31679066E-06-2.90701185E-06-6.48988817E-06
52 20 6.85943431E-02-2.78109849E-07-5.66065033E-06 5.53738616E-02 8.86977757E-07
52 21 6.68957232E-07-1.55593499E-06 1.33566202E-06-1.20590514E-02-4.19969522E-03
52 22-2.40011970E-07-3.27884606E-07 5.68452791E-06 7.67032028E-06 1.64004525E-05
52 23-1.78095549E-01 9.81382493E-06 1.37927384E-05-1.46815092E-01 8.40136047E-07
52 24 2.96934684E-06-3.80948289E-06 1.61879680E-06-1.04096988E-02-1.82940147E-02
52 25 1.65299084E-07 1.86273075E-07-5.09723923E-06 6.76250326E-06 1.48546020E-05
52 26-1.63265821E-01 8.60058222E-06 1.62196231E-05-1.35174056E-01-9.17163293E-07
52 27-1.38302737E-06 2.30019066E-06-1.36321111E-06 1.17712928E-02 8.56791370E-03
52 28-1.38434897E-07-1.27474449E-07 3.29780482E-06 2.97264953E-06 6.42600037E-06
52 29-6.85783467E-02-1.77169915E-06 5.54807352E-06-5.53616748E-02-1.18391923E-07
52 30 2.05872878E-06-1.94033686E-06 2.10958967E-07 2.55035367E-03-1.25132591E-02
52 31 1.37435628E-07 2.80480891E-07-4.11632989E-06-3.64818181E-06-8.24088594E-06
52 32 9.14830485E-02-1.19638453E-06-6.47258634E-06 7.45462696E-02 2.41213925E-07
52 33-3.60654306E-06 3.36532914E-06-5.87768553E-07-3.22624439E-03 2.22436811E-02
52 34 2.74232564E-08-7.47809081E-07-1.28020069E-07-2.94006864E-07 3.51236691E-03
52 35-8.53767976E-08-2.61858990E-07 1.48452579E-06-9.47138661E-06-2.11554789E-05
52 36 2.28437871E-01-8.41522728E-06-2.01182698E-05 1.98462326E-01 3.30979205E-07
52 37 1.09782353E-06-1.42880274E-06 6.05948449E-07-3.84771566E-03-6.76056167E-03
52 38 7.90133546E-08 2.51770839E-07-1.02904936E-06-3.97620599E-06-8.32346570E-06
52 39 9.15049940E-02-2.47709532E-06-5.98851460E-06 7.45644591E-02-1.61592098E-06
52 40-1.32678706E-06 2.94270804E-06-2.34185743E-06 2.07689880E-02 8.59047577E-03
52 41-4.01354886E-08-4.89636682E-08 3.23671021E-06 7.13537219E-06 1.49005037E-05
52 42-1.63244782E-01 2.57851659E-06 1.36680530E-05-1.35155639E-01-5.80776102E-08
52 43-2.32289068E-06 2.38096829E-06-6.18026379E-07 1.35363912E-03 1.44980883E-02
52 44 9.79902746E-08 2.96214306E-07-4.89912762E-06 2.80792436E-06 5.89210383E-06
52 45-6.85934697E-02 1.96987730E-07 5.15979474E-06-5.53731166E-02 8.41981050E-07
52 46 6.49944114E-07-1.49192516E-06 1.25663253E-06-1.20588763E-02-4.19964557E-03
52 47-1.31273408E-07-2.76995646E-07 2.98609657E-06-2.55350605E-06-6.03623019E-06
52 48 6.85772006E-02 2.11506023E-06-5.43202008E-06 5.53606086E-02-1.65442171E-07
52 49 2.10503952E-06-1.93959735E-06 2.41915780E-07 2.55031062E-03-1.25131118E-02
52 50 8.90485645E-08 1.65987048E-06-9.27072002E-08-1.98610590E-07 2.46447689E-03
52 51-2.79153880E-08-1.00708197E-07 1.40880251E-07 1.76428902E-07-2.46507129E-03
52 52-1.24100944E-08-9.47865890E-08-1.43377134E-07-1.96048202E-07 2.46510508E-03
52 53 7.61354630E-08 5.34953520E-07 3.91942269E-07 8.34216643E-07-8.70977025E-03
52 54 1.17629205E-07-5.60854979E-08 1.86630565E-07 3.67295716E-07-3.51320521E-03
52 55 6.47451394E-08-7.84178527E-07 1.44284375E-07 3.27082027E-07-3.51234707E-03
52 56 2.73167726E-07 1.84796838E-06 1.06563589E-07 2.23244328E-07-2.46451829E-03
52 57-8.62064418E-09 5.28104290E-07-3.68298750E-07-7.71916896E-07 8.70978302E-03
52 58 1.33296012E-07-4.86351073E-08-1.78135664E-07-3.15154378E-07 3.51319106E-03
53  1 1.27844200E-07 3.05156507E-07-3.90940588E-06-5.80868331E-08 8.86751038E-08
53  2 1.34789389E-05-3.78783475E-06-4.19513086E-07 1.50772707E-05 1.47679020E-06
53  3-2.00593990E-06 5.29149699E-07 1.52645282E-06-2.05241584E-02 1.16770963E-02
53  4-2.71176078E-08-7.13521368E-08-1.11551126E-06 8.95412788E-06 2.05456591E-05
53  5-2.04117045E-01 1.82884681E-06 1.94610036E-05-1.89716616E-01 2.91436069E-07
53  6 1.46207247E-06-1.75350854E-06 6.67753060E-07-3.09356203E-03-8.28522635E-03
53  7 5.42609299E-07 8.03039247E-07-2.11227214E-05 5.58411774E-06 1.13483557E-05
53  8-1.19863416E-01 8.26013837E-06-6.51301044E-06-1.07827210E-01-1.27494559E-06
53  9-2.46457593E-06 3.73952152E-06-1.98810318E-06 1.65219441E-02 1.28679567E-02
53 10-9.47536965E-08-1.98131805E-07 3.22786374E-06-4.16871792E-07 3.28144816E-07
53 11-5.54132107E-06 2.46990168E-05-1.73814594E-05-2.74755436E-06 6.44533737E-07
53 12-8.17227956E-07 1.72694219E-07 5.92487796E-07-1.02227820E-02 5.81676373E-03
53 13-3.96653810E-07-5.58644138E-07 1.61372661E-05-4.76901570E-06-1.17907341E-05
53 14 1.19845552E-01 8.26901144E-06-6.48102829E-07 1.07810755E-01 4.72990975E-07
53 15 3.38826994E-06-3.86126092E-06 1.20928347E-06-2.61948330E-03-2.07790891E-02
53 16-1.32434687E-07-4.77516311E-07 6.63644755E-06-8.84619392E-06-2.04354069E-05
53 17 2.04129719E-01-7.34891718E-06-1.47024882E-05 1.89727445E-01-3.92034575E-07
53 18-1.17591817E-06 1.56795274E-06-9.13890229E-07 5.54129287E-03 6.88928566E-03
53 19-1.46062997E-07-8.92246987E-08 8.07733394E-06-7.44513698E-06-1.54109394E-05
53 20 1.62503144E-01-7.36555332E-06-6.77147539E-06 1.51457428E-01-8.65933675E-07
53 21-2.22484524E-06 3.09077891E-06-1.90394155E-06 1.29020674E-02 1.38137438E-02
53 22-1.02081045E-07-2.49739211E-07 3.95238423E-06 4.48692876E-08-1.39728505E-07
53 23 3.71867097E-06-2.60145955E-05 1.53570751E-05 9.41479594E-07 6.74651789E-07
53 24-7.89719102E-07 1.15067314E-07 5.75548754E-07-1.02226580E-02 5.81691244E-03
53 25-3.76536709E-07-5.43913912E-07 1.62971954E-05 4.98449075E-06 1.11302993E-05
53 26-1.19844315E-01-8.70668387E-06 1.53871235E-06-1.07809525E-01 3.64159454E-07
53 27 3.28297297E-06-3.64713242E-06 1.15937097E-06-2.61930319E-03-2.07789445E-02
53 28 1.13907499E-07 1.00932173E-07-9.10140101E-06-6.86190970E-06-1.49387781E-05
53 29 1.62520623E-01 1.00962468E-07-1.10517801E-05 1.51473406E-01 3.32495336E-07
53 30 2.89587068E-06-3.22836602E-06 1.31277264E-06-5.28306039E-03-1.81455904E-02
53 31-1.19816815E-07-2.37306084E-07 5.89596485E-06 8.02644166E-06 1.87003094E-05
53 32-2.04128690E-01 7.33201843E-06 1.31608802E-05-1.89726432E-01-4.14644428E-07
53 33-1.06178042E-06 1.47642485E-06-8.54280961E-07 5.54128773E-03 6.88910454E-03
53 34-1.97773074E-07-3.04375452E-07 3.09232617E-07 7.24393932E-07-7.67090864E-03
53 35 1.04301759E-07 1.67438436E-07-3.11397525E-06 1.70225179E-07-5.10470652E-08
53 36-1.47964591E-05 3.61755757E-06-2.12998618E-08-1.63148477E-05 1.37050683E-06
53 37-1.82094624E-06 4.50439408E-07 1.38316518E-06-2.05241374E-02 1.16771007E-02
53 38-1.51783155E-08 9.13330334E-08-1.88710204E-06-8.84288009E-06-1.85699401E-05
53 39 2.04117713E-01-2.00450106E-06-1.69949712E-05 1.89717269E-01 2.75450401E-07
53 40 1.37489119E-06-1.65034159E-06 6.26501437E-07-3.09371300E-03-8.28530294E-03
53 41 5.17881239E-07 8.97995727E-07-2.00688784E-05-5.48706777E-06-1.09990647E-05
53 42 1.19864250E-01-6.52506270E-06 7.14712748E-06 1.07827991E-01-1.28030590E-06
53 43-2.25617401E-06 3.53647992E-06-1.90458354E-06 1.65219646E-02 1.28681759E-02
53 44-1.70331648E-07-3.25067952E-07 8.93494765E-06 7.17612945E-06 1.44717932E-05
53 45-1.62503547E-01 7.75157703E-06 5.63238421E-06-1.51457871E-01-7.57202266E-07
53 46-2.21079171E-06 2.96799397E-06-1.78196089E-06 1.29020892E-02 1.38137971E-02
53 47 1.54871912E-07 3.42248575E-07-1.02315883E-05 6.01602321E-06 1.51164728E-05
53 48-1.62520691E-01-1.43019326E-06 1.13004184E-05-1.51473566E-01 3.29471059E-07
53 49 2.83030387E-06-3.15977493E-06 1.30496093E-06-5.28307429E-03-1.81457136E-02
53 50-6.24461469E-08-1.96376035E-06 2.85567450E-07 5.68349966E-07-5.96102420E-03
53 51 2.25075104E-08 2.25101806E-06 2.27499723E-07 5.94503603E-07-5.96057211E-03
53 52 2.52962637E-07 2.24682319E-06-2.36532948E-07-6.31182084E-07 5.96056296E-03
53 53 3.09574158E-08-7.83775398E-07 4.45810698E-08 4.60775129E-09 4.84452809E-07
53 54 2.43611423E-07 1.30366976E-06 3.94753977E-07 7.69810828E-07-7.67024975E-03
53 55-1.45694113E-07 1.70330138E-07-3.59417103E-07-7.70145115E-07 7.67094771E-03
53 56-3.79502482E-08-2.06298162E-06-3.26261050E-07-5.82210802E-07 5.96102099E-03
53 57 4.87070493E-08-5.85565474E-07-4.03576388E-08 2.04086769E-09-5.30941521E-07
53 58 2.21767289E-07 1.18534810E-06-4.00173720E-07-6.89468836E-07 7.67027788E-03
54  1-1.85843736E-07-2.41626652E-07 1.17604999E-05-1.05590921E-07 1.71406295E-07
54  2-1.90730900E-05 2.44014322E-06 4.91569601E-06-2.51504235E-05 1.95537671E-06
54  3-2.36587010E-06 4.10493391E-07 1.80665161E-06-2.47247050E-02 1.40671203E-02
54  4 2.13357376E-07 2.74585019E-07-1.37247288E-05 8.87696751E-06 2.03542720E-05
54  5-2.03621094E-01 1.76132693E-05 2.09325021E-05-2.88481202E-01-5.96586744E-07
54  6-1.37685145E-06 1.97343819E-06-1.05939277E-06 7.43626125E-03 7.50682593E-03
54  7-1.78973068E-07-2.88471315E-07 4.93308116E-06-5.48254448E-06-1.17953345E-05
54  8 1.20020830E-01-3.27180130E-05-1.71382846E-05 1.62228518E-01-1.52508371E-06
54  9-1.94202369E-06 3.46710740E-06-2.47703485E-06 1.88641881E-02 1.19860477E-02
54 10-1.99398615E-07-3.24719588E-07 1.26943153E-05-6.00051366E-07 2.19452562E-07
54 11-1.33252695E-05 1.99467510E-05 3.34252710E-05-1.84086618E-05-9.58367586E-07
54 12 1.30018601E-06-3.41818421E-07-5.04488208E-07 1.24915844E-02-7.10958774E-03
54 13 7.26848170E-08-3.03122025E-08 3.18155591E-06 5.17070978E-06 1.19095587E-05
54 14-1.19999797E-01 1.81890420E-05-6.03432660E-06-1.62199179E-01 2.82827904E-07
54 15 3.45165648E-06-3.73448439E-06 1.02066722E-06-6.66841255E-04-2.23412841E-02
54 16 1.72529792E-07 1.86117081E-08-1.38537291E-05-8.82440797E-06-2.03663047E-05
54 17 2.03632852E-01-2.05277647E-05-2.78889796E-05 2.88499134E-01 8.55310708E-08
54 18 1.79387815E-06-1.87940922E-06 6.98361713E-07-2.65357932E-03-1.02241240E-02
54 19-4.96543482E-07-6.72428193E-07 1.96175747E-05-7.34483579E-06-1.54873336E-05
54 20 1.64738186E-01-2.23082108E-05-1.75610968E-05 2.21200585E-01 1.30328617E-06
54 21 1.65781893E-06-2.96110510E-06 1.88016566E-06-1.46521133E-02-1.00540629E-02
54 22 2.11817612E-07 5.55006210E-07-1.07882846E-05 2.72653680E-08-1.27128657E-07
54 23-1.19967665E-05 1.30308248E-05 3.88821675E-05-1.67089918E-05 9.35281059E-07
54 24-1.20885132E-06 2.73570258E-07 4.73675763E-07-1.24914861E-02 7.10966674E-03
54 25-7.48593010E-08-6.38162450E-08-1.17632216E-06 4.92455387E-06 1.10567101E-05
54 26-1.19998842E-01 1.32643432E-05-1.10938941E-05-1.62197859E-01-6.34829164E-08
54 27-3.43966180E-06 3.50314472E-06-1.04985950E-06 6.66700462E-04 2.23411419E-02
54 28 4.02328559E-07 6.40566933E-07-1.88621386E-05 7.26505511E-06 1.52581543E-05
54 29-1.64745318E-01 2.04046026E-05 1.16671553E-05-2.21218411E-01-3.75304240E-08
54 30 2.69522276E-06-2.65769233E-06 1.00214711E-06-1.15726748E-03-1.77297440E-02
54 31-2.61887387E-07-4.45205310E-07 1.63509438E-05-8.17987982E-06-1.86338456E-05
54 32 2.03631844E-01-2.07858007E-05-2.84756669E-05 2.88497600E-01-7.86271498E-08
54 33-1.60256197E-06 1.68118912E-06-6.77274903E-07 2.65356091E-03 1.02240015E-02
54 34-1.16775918E-07 3.47967939E-06-2.83600685E-07-8.96130501E-07 9.71907804E-03
54 35 2.29346658E-07 4.63843939E-07-1.30078449E-05-1.42598294E-07 6.44620276E-08
54 36-1.96562592E-05 4.74487920E-06 4.97730586E-06-2.63331918E-05-1.85646770E-06
54 37 2.15135646E-06-2.94888761E-07-1.64947430E-06 2.47246755E-02-1.40671012E-02
54 38-2.24490459E-07-4.69712563E-07 1.40907380E-05 8.71964676E-06 1.85778051E-05
54 39-2.03621495E-01 2.00918700E-05 1.80996540E-05-2.88481813E-01 5.79138348E-07
54 40 1.31498683E-06-1.89412518E-06 9.63317203E-07-7.43633007E-03-7.50687070E-03
54 41 2.80277837E-07 4.63319398E-07-1.04445510E-05-5.26191017E-06-1.08672935E-05
54 42 1.20021237E-01-3.46982683E-05-1.10450085E-05 1.62229241E-01 1.51395824E-06
54 43 1.69782393E-06-3.21178216E-06 2.42154804E-06-1.88642116E-02-1.19862052E-02
54 44 4.53022444E-07 6.40085728E-07-1.77928723E-05-6.94651217E-06-1.45396346E-05
54 45 1.64738800E-01-2.26593114E-05-1.84444426E-05 2.21201458E-01-1.24427910E-06
54 46-1.63053615E-06 2.87481526E-06-1.79670363E-06 1.46521384E-02 1.00541211E-02
54 47-3.20048059E-07-2.91541338E-07 1.60926549E-05 6.47348827E-06 1.47133521E-05
54 48-1.64745676E-01 1.74362055E-05 1.01049650E-05-2.21218721E-01 3.06118520E-08
54 49-2.65853444E-06 2.62792259E-06-9.79358135E-07 1.15724425E-03 1.77298450E-02
54 50-9.68303342E-08 3.44199946E-06 1.91332235E-07 8.32412407E-07-7.76256797E-03
54 51-2.40138798E-07-2.32860594E-06-2.11562512E-07-6.60603309E-07 7.76192582E-03
54 52-6.82420117E-08 2.28187041E-06-2.15262559E-07-7.32823082E-07 7.76188708E-03
54 53 9.62939059E-08 1.51190253E-06-4.58647620E-08-6.59797021E-08-1.02533231E-06
54 54 8.95479260E-08-3.13375325E-06 3.45105429E-07 1.05605327E-06-9.71802569E-03
54 55-1.40515813E-07-2.57418904E-06-3.36808888E-07-9.79567143E-07 9.71914524E-03
54 56-7.37001224E-08-3.72161037E-06 2.15265877E-07 8.50548771E-07-7.76255767E-03
54 57-1.51398119E-07-2.14158173E-06-7.57636644E-08-6.96668625E-08-1.06931044E-06
54 58 3.80764477E-07 3.89910364E-06 3.36533432E-07 9.68251173E-07-9.71806032E-03
55  1-6.03473727E-07-8.15720242E-07 2.14951077E-05-1.02082553E-05-2.34225516E-05
55  2 2.33684407E-01-9.65224968E-06-2.99230660E-05 3.91966170E-01 5.67123174E-07
55  3 1.29872009E-06-1.86584326E-06 6.62611477E-07-3.77095554E-03-6.62363615E-03
55  4 5.90426302E-07 1.03022060E-06-2.49709793E-05 4.03538166E-06 8.93318094E-06
55  5-8.87908144E-02 1.48102452E-05 4.28168326E-06-1.61987415E-01 1.61303730E-06
55  6 2.16642169E-06-3.77945899E-06 3.01049043E-06-2.42010177E-02-1.36374328E-02
55  7-2.20552850E-07-2.47508640E-07 9.88755651E-06 7.43356429E-06 1.61535756E-05
55  8-1.65670980E-01-1.45584383E-05 1.78451532E-05-2.48544240E-01-2.69742013E-07
55  9-3.30427932E-06 3.57402133E-06-1.14092452E-06 3.00967773E-03 2.08362498E-02
55 10-2.19998905E-07-4.53069548E-07 1.23388476E-05-7.42294666E-06-1.64166696E-05
55 11 1.70975021E-01 9.95433766E-06 5.65076911E-06 2.68330152E-01-1.03020082E-06
55 12-3.93032218E-06 4.96052300E-06-2.18545634E-06 1.39711921E-02 2.45533826E-02
55 13-3.05716439E-07-5.31088924E-07 1.56745544E-05 7.12948505E-06 1.60358302E-05
55 14-1.65695800E-01 1.94728660E-05-3.93194184E-07-2.48580386E-01-1.14723247E-06
55 15-2.06260629E-06 3.20983876E-06-1.93199914E-06 1.63726644E-02 1.32306837E-02
55 16 5.41508831E-07 1.16558435E-06-2.19339547E-05 3.77872405E-06 9.18830319E-06
55 17-8.87611663E-02-7.62354649E-06 1.38356753E-05-1.61942209E-01-2.17467989E-07
55 18 4.53910055E-06-4.32163256E-06 1.09351945E-06 6.42036521E-04-2.77731424E-02
55 19-2.79097179E-07-5.36150945E-07 1.77184475E-05-3.01853663E-06-6.36828011E-06
55 20 6.62530333E-02-1.45831799E-05-5.98992544E-06 1.10774287E-01-1.02201457E-06
55 21-1.68576412E-06 2.70777869E-06-1.88419925E-06 1.47388456E-02 1.04586463E-02
55 22 2.21555511E-07 2.84544339E-07-1.34389165E-05-7.36315234E-06-1.57715635E-05
55 23 1.70974915E-01 4.03605906E-07 1.14765947E-05 2.68329947E-01 1.00428420E-06
55 24 3.90301956E-06-4.90730376E-06 2.05894633E-06-1.39713898E-02-2.45532861E-02
55 25 2.23293980E-07 2.33518306E-07-9.78770051E-06 6.98687964E-06 1.52845397E-05
55 26-1.65697051E-01 1.36476282E-05-5.61036373E-06-2.48582423E-01 1.19296865E-06
55 27 1.99336629E-06-3.18633494E-06 1.87729734E-06-1.63726525E-02-1.32307757E-02
55 28 2.51559841E-07 2.69519948E-07-1.84503705E-05-2.77058732E-06-5.92457030E-06
55 29 6.62356712E-02 4.63030289E-06-1.63610834E-05 1.10746522E-01 1.90826162E-08
55 30 2.79429318E-06-2.81337579E-06 9.69385174E-07-1.45967338E-03-1.80150944E-02
55 31-5.64382902E-07-8.81877315E-07 2.47900870E-05 3.35531869E-06 7.96926104E-06
55 32-8.87619877E-02-7.52530777E-06 9.92876931E-06-1.61943758E-01 2.25565939E-07
55 33-4.18581848E-06 3.96025254E-06-1.03070455E-06-6.42025672E-04 2.77732399E-02
55 34 2.40242459E-07 4.90359557E-06 3.18983516E-07 4.03282310E-07-3.89582582E-03
55 35 5.89072686E-07 7.84213771E-07-2.08510418E-05-9.78950839E-06-2.16307525E-05
55 36 2.33684550E-01-8.01237522E-06-2.79409032E-05 3.91966355E-01-5.76445923E-07
55 37-1.17198122E-06 1.74842714E-06-5.79120565E-07 3.77085073E-03 6.62371200E-03
55 38-5.40941923E-07-9.63537818E-07 2.26726766E-05 3.86428204E-06 7.92242085E-06
55 39-8.87900701E-02 1.58295000E-05 3.93803509E-06-1.61985871E-01-1.54384021E-06
55 40-1.97538413E-06 3.51922434E-06-2.80959691E-06 2.42009665E-02 1.36373950E-02
55 41 4.04466850E-07 6.63430557E-07-1.62170091E-05 7.33396236E-06 1.51703212E-05
55 42-1.65669860E-01-1.38734603E-05 2.23178205E-05-2.48542336E-01 2.49039465E-07
55 43 3.07855401E-06-3.32759347E-06 1.15007496E-06-3.00966884E-03-2.08361953E-02
55 44 1.96650410E-07 2.02253515E-07-1.40830774E-05-2.82328372E-06-5.83480313E-06
55 45 6.62524791E-02-1.33212754E-05-8.74533920E-06 1.10773549E-01 9.86956247E-07
55 46 1.66078057E-06-2.64773682E-06 1.71900662E-06-1.47386507E-02-1.04585627E-02
55 47-2.03025954E-07-3.14370880E-07 1.41866846E-05-2.54612047E-06-6.13441448E-06
55 48 6.62343599E-02 1.58477592E-06-1.69567018E-05 1.10744659E-01-1.12950852E-08
55 49-2.86569171E-06 2.87698680E-06-9.50089396E-07 1.45971674E-03 1.80149594E-02
55 50 1.81989924E-07 1.49009035E-06-1.90959045E-07-9.85291541E-08 2.69049337E-03
55 51-3.29403645E-08-9.58826894E-07-2.56040542E-08-2.17138932E-07 2.69201827E-03
55 52 3.73921177E-07 3.16091990E-06-3.13192961E-08-2.75052819E-07 2.69206525E-03
55 53 4.38730031E-08 2.71955158E-06-6.76912152E-07-1.37873809E-06 1.19789328E-02
55 54-2.17068933E-07-5.43433276E-06 8.02854287E-08 5.34089356E-07-3.89810792E-03
55 55-2.86225876E-07-5.99849936E-06 3.26955162E-07 4.33490619E-07-3.89575422E-03
55 56 6.65080994E-08-2.72896543E-06-2.43537402E-07-1.52963023E-07 2.69054189E-03
55 57 1.25325868E-07-2.26360437E-06-6.64572103E-07-1.27362142E-06 1.19789445E-02
55 58 2.75827264E-07 5.14293617E-06 2.95081752E-08 4.87051406E-07-3.89804974E-03
56  1 5.45918333E-07 1.13131004E-06-1.44958810E-05-2.07335767E-06-4.96772596E-06
56  2 5.11773101E-02-1.34013968E-05-2.25202892E-05 1.56401849E-01-2.33701420E-07
56  3-6.86364734E-07 9.20066154E-07-2.75143974E-07 1.50777904E-03 2.64447453E-03
56  4-4.02791493E-07-6.68831142E-07 1.09217408E-05 1.52733982E-06 4.18684148E-06
56  5-3.94709787E-02-2.34537647E-06 1.91236603E-05-1.19800950E-01 1.07832928E-06
56  6-3.73897418E-07-7.04431861E-07 1.02568094E-06-1.06083732E-02 2.66753787E-03
56  7 5.33484359E-07 8.33632364E-07-2.27361472E-05 7.27204884E-07 9.06837553E-07
56  8-1.12641707E-02 6.31837133E-06-1.10865010E-05 2.64481971E-02 1.96446501E-06
56  9-3.78726521E-06 1.82280020E-06 1.58325759E-06-2.70902933E-02 2.16690032E-02
56 10-4.16208787E-08 1.07595162E-07 6.36030187E-06-1.10320592E-05-2.42847715E-05
56 11 2.58634692E-01-3.15552011E-06-5.39734279E-05 3.99834073E-01 7.11971254E-07
56 12 3.18842746E-06-3.90039872E-06 1.82458992E-06-1.07574773E-02-1.89039971E-02
56 13-8.33561629E-09 2.06976780E-07 3.12231997E-06 4.70919813E-07 1.21859389E-06
56 14-1.12394837E-02 8.40913880E-06 1.69197358E-05 2.64736008E-02-2.14708721E-06
56 15 1.80136877E-06 3.45718444E-07-2.79410472E-06 3.24698405E-02-1.22132312E-02
56 16-6.15060840E-07-1.19237134E-06 2.12136544E-05 1.50587543E-06 3.61347369E-06
56 17-3.95057731E-02 1.45565857E-05 1.66292736E-05-1.19854755E-01-4.98519285E-07
56 18 1.59839108E-06-1.09987179E-06-5.57454929E-07 7.71559936E-03-7.75287825E-03
56 19-2.82537680E-07-5.93693528E-07 7.80006042E-06 8.77038667E-06 1.81466295E-05
56 20-1.93564745E-01 1.80904594E-05 4.43066697E-05-4.02940709E-01-7.24343011E-07
56 21-2.15112866E-06 2.87547167E-06-1.60798198E-06 1.05201453E-02 1.42750475E-02
56 22-1.66771654E-07-2.72411424E-07 1.14219540E-05 1.10050389E-05 2.40115822E-05
56 23-2.58634844E-01 6.15299176E-06 5.03344517E-05-3.99834420E-01 7.88887104E-07
56 24 3.19238761E-06-3.98127472E-06 1.78798750E-06-1.07575057E-02-1.89039423E-02
56 25-5.48218563E-08-2.30076023E-08 5.01900244E-06-4.91012575E-07-1.04557515E-06
56 26 1.12391623E-02-1.26322595E-06-1.18569965E-05-2.64739040E-02-2.41619995E-06
56 27 2.04507246E-06 3.71127485E-07-2.54376803E-06 3.24699254E-02-1.22132304E-02
56 28 2.84122684E-07 5.41091195E-07-1.38680628E-05-8.29079002E-06-1.81362233E-05
56 29 1.93569916E-01-7.78622876E-06-3.64907223E-05 4.02951823E-01-5.96484605E-07
56 30-2.78640863E-06 3.38289323E-06-1.32554372E-06 6.89744482E-03 1.63345746E-02
56 31-5.15641296E-07-6.48586122E-07 1.71023438E-05-1.35633155E-06-3.56291268E-06
56 32 3.95062387E-02-1.24449491E-05-1.01325162E-05 1.19855959E-01-3.64373225E-07
56 33 1.30229703E-06-9.37923800E-07-5.13004915E-07 7.71559965E-03-7.75288706E-03
56 34 4.29579295E-08 1.36552078E-06 2.45967043E-08-2.90570325E-07 2.99046603E-03
56 35 5.06189804E-07 7.14845207E-07-1.55539570E-05 1.94484223E-06 4.84524563E-06
56 36-5.11775776E-02 9.45485174E-06 2.07554850E-05-1.56402380E-01-2.24241719E-07
56 37-6.07171772E-07 8.31413491E-07-2.74989147E-07 1.50782323E-03 2.64443627E-03
56 38-4.12299882E-07-7.65803736E-07 9.24686856E-06-1.44024535E-06-3.25054080E-06
56 39 3.94707483E-02 6.15786989E-07-1.61397501E-05 1.19800264E-01 9.42844760E-07
56 40-2.60603107E-07-6.82241653E-07 9.25602757E-07-1.06084119E-02 2.66751309E-03
56 41 4.87927433E-07 1.14708836E-06-1.92185982E-05-6.69807436E-07-1.32276012E-06
56 42 1.12647659E-02-5.68142967E-06 9.22034695E-06-2.64472619E-02 1.97410791E-06
56 43-3.68221248E-06 1.70810456E-06 1.43940196E-06-2.70902013E-02 2.16689686E-02
56 44-2.76783257E-07-2.73481769E-07 9.36449948E-06-8.45415310E-06-1.69753310E-05
56 45 1.93564124E-01-1.75139092E-05-4.14301498E-05 4.02939411E-01-6.20984293E-07
56 46-2.20850771E-06 2.82949200E-06-1.52756175E-06 1.05201451E-02 1.42750379E-02
56 47 9.81122488E-08 5.32240049E-07-9.91149480E-06 6.78129649E-06 1.78120776E-05
56 48-1.93569392E-01 2.79868610E-06 3.55198649E-05-4.02950685E-01-6.67858102E-07
56 49-2.59425919E-06 3.26211729E-06-1.21586742E-06 6.89739866E-03 1.63345398E-02
56 50-9.43372320E-07-9.56531838E-06 3.37269393E-07 1.01211225E-06-1.00355130E-02
56 51-5.43404531E-07-9.57774672E-07-5.29723434E-07-7.55815107E-07 1.00342015E-02
56 52 1.09026838E-07 1.14231387E-06 5.26517755E-07 7.80264995E-07-1.00342123E-02
56 53-1.70387750E-07-3.04877152E-06 8.65934259E-08 6.94429945E-08 1.22185892E-03
56 54-5.55549799E-08 4.46184346E-06 2.55235662E-07 2.65533145E-07-2.98966485E-03
56 55-2.22041365E-07 2.96262040E-06 8.71227953E-09 2.67187548E-07-2.99040802E-03
56 56-2.39172468E-07-5.30030944E-06-4.55581393E-07-9.82561950E-07 1.00355695E-02
56 57-3.92095684E-08-1.24111197E-06-6.24277816E-08-8.00576248E-08-1.22187370E-03
56 58-6.34507222E-09 2.34758454E-06-1.94446572E-07-1.63267696E-07 2.98962679E-03
57  1-1.48749121E-07-2.27814840E-08 7.11953832E-06-1.93881774E-07-1.74799903E-07
57  2-3.17598290E-06-1.38795576E-06 1.57518271E-06-1.84328166E-05-1.53962562E-06
57  3 2.03586856E-06-4.96242940E-07-1.59475425E-06 2.04972033E-02-1.16622465E-02
57  4 1.08308215E-08 4.01650474E-07 1.73239075E-06-6.91842605E-06-1.61889084E-05
57  5 1.60124181E-01-1.29860106E-05-3.75463888E-05 3.45497572E-01 7.29711254E-07
57  6 2.35391730E-06-3.08362856E-06 1.46276953E-06-8.36884911E-03-1.49223359E-02
57  7-4.37936558E-07-9.59586157E-07 1.51930741E-05 9.67230842E-06 2.04399069E-05
57  8-2.12092135E-01 1.55633929E-05 4.81086078E-05-4.12137164E-01 1.32829683E-07
57  9 2.74486085E-06-2.87769054E-06 8.24174498E-07-2.34971534E-03-1.47191833E-02
57 10 3.50416006E-07 6.23767835E-07-1.58285969E-05 1.19640496E-07-3.74705477E-07
57 11-1.93737287E-05-9.75498258E-06 7.29701260E-06-3.28455182E-05 2.35859651E-06
57 12-3.21204298E-06 8.53446475E-07 2.31282901E-06-3.15219451E-02 1.79357716E-02
57 13 1.86031031E-07 6.70011366E-07-7.43714098E-06-8.76834082E-06-2.06220203E-05
57 14 2.12098856E-01-1.34018972E-05-4.44874660E-05 4.12129019E-01-7.33866373E-07
57 15-1.85010330E-06 2.58396967E-06-1.56744330E-06 1.14476016E-02 9.54138328E-03
57 16-2.25745710E-08 1.19514995E-09-3.21883959E-07 6.44050967E-06 1.54681466E-05
57 17-1.60114885E-01 1.07520144E-05 3.76073614E-05-3.45461721E-01-7.10955198E-07
57 18-2.45686962E-06 3.16782482E-06-1.37952932E-06 8.54942948E-03 1.48207632E-02
57 19 2.09315380E-07 3.43340178E-07-6.22082758E-06-3.85532984E-06-8.13093177E-06
57 20 8.61866889E-02-6.01901401E-06-2.19627542E-05 1.68213307E-01-1.80679033E-06
57 21 7.82438381E-09 1.79896594E-06-2.25996096E-06 2.30440873E-02-1.38907625E-04
57 22 2.13544378E-08 2.67781220E-08-2.72637964E-06 1.40171618E-07 2.67204708E-07
57 23 1.96365949E-05 9.29111261E-06-1.42937053E-05 3.36817049E-05 2.28374338E-06
57 24-2.83289702E-06 5.49153646E-07 2.10656152E-06-3.15219772E-02 1.79357451E-02
57 25 1.83923182E-07 1.11992358E-07-7.43725968E-06 8.94325680E-06 1.92481623E-05
57 26-2.12098794E-01 2.00642072E-05 5.30087646E-05-4.12128710E-01-8.55581899E-07
57 27-1.55246027E-06 2.40804217E-06-1.32619647E-06 1.14475852E-02 9.54138469E-03
57 28-3.27415790E-07-7.46126130E-07 1.36315186E-05-3.80522010E-06-7.82509715E-06
57 29 8.61759260E-02-1.53155228E-05-1.37494938E-05 1.68165180E-01-6.99382829E-07
57 30 3.21835172E-06-2.51896889E-06-3.64001141E-07 1.18919971E-02-1.97395712E-02
57 31 1.85611767E-07 6.55022542E-07-8.44519823E-06-6.11214845E-06-1.47268689E-05
57 32 1.60115247E-01-6.34778339E-06-2.96175765E-05 3.45462122E-01-6.57371556E-07
57 33-2.40552707E-06 3.06289863E-06-1.40189828E-06 8.54944970E-03 1.48206615E-02
57 34-3.56770504E-07-5.94918330E-06-3.12785194E-07-8.79173056E-07 9.25803054E-03
57 35-1.32665445E-07-5.68724072E-08 6.94674759E-06 2.74608269E-08 1.26556148E-07
57 36 2.30333696E-06-1.70413619E-06-1.93502787E-06 1.61046717E-05-1.48249250E-06
57 37 1.95342868E-06-4.70936179E-07-1.47384828E-06 2.04972347E-02-1.16622875E-02
57 38 6.85401161E-08 2.80904664E-08-2.93544620E-06 7.01881926E-06 1.48073310E-05
57 39-1.60124361E-01 1.20515116E-05 3.32285044E-05-3.45498179E-01 6.21806531E-07
57 40 2.31053075E-06-2.93233728E-06 1.40562404E-06-8.36897630E-03-1.49224009E-02
57 41-2.53902248E-07-5.21649387E-08 1.44322367E-05-9.15314926E-06-1.95683958E-05
57 42 2.12092553E-01-1.33796155E-05-4.46247824E-05 4.12138011E-01 1.79549090E-07
57 43 2.41511905E-06-2.59466814E-06 7.40418905E-07-2.34975810E-03-1.47192104E-02
57 44 5.55220907E-08 3.92915231E-07 2.20129534E-06 3.54394285E-06 7.77513333E-06
57 45-8.61866297E-02 6.02624600E-06 1.69858550E-05-1.68212795E-01-1.62899965E-06
57 46-4.64763544E-08 1.67547601E-06-2.05818048E-06 2.30441401E-02-1.38859504E-04
57 47-3.50566586E-07-5.20180921E-07 9.87128834E-06 2.57726514E-06 8.24890471E-06
57 48-8.61762354E-02 4.91339089E-06 1.20420432E-05-1.68165653E-01-8.86261113E-07
57 49 3.26773571E-06-2.38147460E-06-3.25840134E-07 1.18920088E-02-1.97395997E-02
57 50-6.30176582E-07-5.06583153E-06 1.20141467E-07 6.53367102E-07-6.50748123E-03
57 51-3.24985733E-07-2.21794482E-06 2.41533688E-07 5.82147633E-07-6.50868967E-03
57 52-1.67857566E-07-1.25248180E-06-2.61820888E-07-5.92063610E-07 6.50870923E-03
57 53-3.13114057E-07-2.27204711E-06-2.21866992E-08-6.15130968E-08 1.64221479E-07
57 54-5.09886289E-07-3.48969628E-06-3.86208032E-07-8.51587738E-07 9.25859346E-03
57 55-2.60463086E-07-3.93033919E-06 3.45188914E-07 8.38094337E-07-9.25802197E-03
57 56 1.54974647E-07 4.03544077E-06-1.60224298E-07-6.33075610E-07 6.50745733E-03
57 57-1.31363424E-07-7.94185635E-07 4.87186773E-08 6.27270656E-08-2.33099773E-07
57 58 1.35744383E-07-7.59785359E-07 4.64393006E-07 7.83665864E-07-9.25861238E-03
58  1-2.23718158E-02-1.26231602E-03 8.59445662E-01-3.52548353E-02-6.19627442E-02
58  2-7.38375525E-06-1.48357520E-02-2.61744766E-02-3.65928856E-06 6.46121883E-03
58  3 1.83491700E-03-8.29613583E-03-4.49631853E-03 2.68702199E-07 1.02860140E-06
58  4-9.04078288E-03 2.35801326E-02 2.02154916E-01 2.07137582E-02-8.12603470E-02
58  5-7.80881568E-06 3.82618174E-01-4.07785615E-01-2.52061194E-05 2.57418549E-03
58  6-1.14035677E-03-1.43382872E-03 5.33281720E-03 7.54494309E-07 3.01817891E-07
58  7-9.46442047E-03-4.02894969E-03 3.49428519E-01 1.28471963E-02-1.24684614E-02
58  8-1.50097803E-07-4.48519236E-01 2.80103886E-01 8.70882335E-06-7.73827332E-04
58  9 6.33634189E-03-5.56251456E-03-1.50073774E-02-9.92085482E-07 6.38536532E-07
58 10 1.69125146E-02 6.05436286E-02-8.02328803E-01-1.82452525E-02-3.20823930E-02
58 11-4.38867853E-06 1.65754347E-01 2.91603681E-01 3.29241673E-05-7.99202871E-03
58 12-2.03994847E-03 1.00319772E-02 5.78419739E-03-2.86588486E-07-1.14132577E-06
58 13-9.46409069E-03-4.02657861E-03 3.49409323E-01-1.72854299E-02 4.67147569E-03
58 14-4.92978995E-07 4.69706746E-01-2.42451355E-01-5.04848578E-06 1.58922330E-02
58 15-1.03294251E-02-5.56280787E-03-3.56920046E-03 5.89383362E-07-6.05024479E-07
58 16-9.03986461E-03 2.35769420E-02 2.02090459E-01-8.04274542E-02-2.37197596E-02
58 17-5.47481761E-06-5.45957893E-01 1.20363641E-01-1.04378837E-05-4.22403698E-03
58 18 5.65849565E-03-1.43445867E-03 6.66191606E-04-1.34689898E-07 8.65181119E-07
58 19-1.64362055E-02 1.27340083E-02 7.27422111E-01 4.49779659E-02-6.93945996E-02
58 20-4.04633850E-06 5.03687999E-02-3.82269640E-01-3.39061072E-05 4.77758627E-03
58 21-3.21859992E-04-4.45572628E-03 4.01230674E-03 7.33580071E-07 5.89675728E-07
58 22 1.69125142E-02 6.05436034E-02-8.02327882E-01 1.82452985E-02 3.20823604E-02
58 23 4.30366901E-06-1.65760502E-01-2.91604210E-01-3.25677954E-05-7.99204865E-03
58 24-2.03991434E-03 1.00319630E-02 5.78420023E-03-2.26287732E-07-1.12478715E-06
58 25-9.46411966E-03-4.02642715E-03 3.49410554E-01 1.72853792E-02-4.67129146E-03
58 26 1.03473367E-06-4.69713266E-01 2.42449254E-01 3.90973020E-06 1.58923069E-02
58 27-1.03295012E-02-5.56280576E-03-3.56927810E-03 5.91169661E-07-5.86684629E-07
58 28-1.64342244E-02 1.27390616E-02 7.27328157E-01 8.26251412E-02-3.20793250E-03
58 29 2.10988477E-06 3.54338616E-01 1.51980862E-01 2.84385660E-05-2.04113048E-03
58 30 6.49494087E-03-4.45381039E-03-6.67327430E-04 8.17470738E-08 1.11178963E-06
58 31-9.03989383E-03 2.35768628E-02 2.02090835E-01 8.04278786E-02 2.37196053E-02
58 32 4.92601879E-06 5.45959728E-01-1.20370610E-01 9.38418624E-06-4.22410301E-03
58 33 5.65856650E-03-1.43446349E-03 6.66290244E-04-1.87886492E-07 7.63572585E-07
58 34-1.98991629E-02-6.92696320E-01 3.39774873E-03 4.11575197E-03 4.83301336E-07
58 35-2.23718533E-02-1.26253648E-03 8.59447844E-01 3.52546467E-02 6.19627062E-02
58 36 6.96730636E-06 1.48375775E-02 2.61712724E-02 4.00965639E-06 6.46130002E-03
58 37 1.83488187E-03-8.29618189E-03-4.49630160E-03 2.56603845E-07 9.80563731E-07
58 38-9.04069708E-03 2.35805192E-02 2.02152105E-01-2.07134404E-02 8.12601077E-02
58 39 7.15585248E-06-3.82614219E-01 4.07789877E-01 2.17775956E-05 2.57417258E-03
58 40-1.14041555E-03-1.43375702E-03 5.33271283E-03 7.63499029E-07 2.65737951E-07
58 41-9.46442836E-03-4.02913647E-03 3.49428322E-01-1.28474863E-02 1.24683575E-02
58 42-3.20313840E-07 4.48521744E-01-2.80098183E-01-8.10565202E-06-7.73816318E-04
58 43 6.33636210E-03-5.56254579E-03-1.50071664E-02-1.00547074E-06 5.95350091E-07
58 44-1.64361040E-02 1.27339412E-02 7.27417825E-01-4.49777792E-02 6.93940250E-02
58 45 4.27867848E-06-5.03656887E-02 3.82269049E-01 3.20321289E-05 4.77753671E-03
58 46-3.21821040E-04-4.45571566E-03 4.01222260E-03 7.13046085E-07 5.70856425E-07
58 47-1.64341498E-02 1.27387715E-02 7.27325841E-01-8.26244888E-02 3.20789538E-03
58 48-2.30590355E-06-3.54334546E-01-1.51977256E-01-2.61538064E-05-2.04111189E-03
58 49 6.49493042E-03-4.45381853E-03-6.67341653E-04-2.57118528E-09 1.13993963E-06
58 50-2.43902271E-02-6.67844370E-01-6.86207652E-03 2.82101423E-03 6.05966436E-08
58 51-2.43871397E-02-6.67852395E-01-5.93322191E-03 4.45526704E-03 6.96023640E-08
58 52-2.43873281E-02-6.67856234E-01 5.93325450E-03-4.45527880E-03-2.87006409E-08
58 53-2.71164712E-02-4.84830605E-01-4.55014101E-03-7.99694333E-03-9.22272605E-07
58 54-1.99070912E-02-6.92774788E-01-1.80071314E-03-5.02261289E-03-6.93900356E-07
58 55-1.98990530E-02-6.92694996E-01-3.39777624E-03-4.11574225E-03-5.67577243E-07
58 56-2.43903777E-02-6.67849788E-01 6.86210269E-03-2.82098760E-03-5.39996748E-08
58 57-2.71164486E-02-4.84829327E-01 4.55011457E-03 7.99697531E-03 8.63502604E-07
58 58-1.99070088E-02-6.92775396E-01 1.80071297E-03 5.02258695E-03 6.29013987E-07
59  1 2.56468982E-02-1.02455170E-02-1.04069428E+00 5.29453709E-02 9.30529063E-02
59  2 1.18273501E-05 9.95152125E-02 1.75089680E-01 2.22759207E-05-4.65060345E-03
59  3-4.04723152E-03 8.69783498E-03 5.89048827E-04-6.05464398E-07-1.46730504E-06
59  4 1.06774518E-02-3.88956488E-02-3.30304515E-01-4.14485024E-02 7.67395700E-02
59  5 5.99430511E-06-4.28121221E-01 4.45230732E-01 2.63966447E-05-4.39408869E-03
59  6 3.70406695E-03 6.90021741E-04-3.61393780E-03-6.36794880E-07 1.19331968E-07
59  7 8.49020703E-03 1.26573040E-02-2.76772614E-01 2.43793345E-03 1.31340061E-02
59  8 1.10043242E-06 6.09986862E-01-3.21818844E-01-4.64788015E-06 8.53191454E-03
59  9-1.45160731E-02 5.98415853E-03 7.17024857E-03 8.74935037E-07-1.97996357E-06
59 10-1.84105439E-02-6.66676865E-02 6.30886143E-01 3.19055663E-03 5.64131305E-03
59 11 5.79995287E-07-2.77150167E-01-4.87308591E-01-5.76576289E-05 5.21090317E-03
59 12 9.24388048E-03-1.44547837E-02 3.90933646E-03 1.27506213E-06 2.78727989E-06
59 13 8.48958271E-03 1.26565132E-02-2.76812172E-01 1.00349803E-02 8.81067011E-03
59 14 1.18121371E-06-5.87997801E-01 3.60076691E-01 1.06592660E-05-1.39466172E-02
59 15 7.96322327E-03 5.98339390E-03-8.26192831E-03-1.75884695E-06-7.46357601E-08
59 16 1.06724541E-02-3.88918603E-02-3.30065281E-01 8.71116097E-02 3.58718809E-03
59 17 3.87484808E-06 6.01309782E-01-1.40228093E-01 1.14107967E-05 4.33763363E-03
59 18-5.02599769E-03 6.88364060E-04 2.38034406E-03 4.00213840E-07-6.22392352E-07
59 19 4.61559600E-03-4.71318874E-03-1.90723654E-01-3.44208831E-02 2.83149043E-02
59 20 1.16512867E-06 1.95016004E-01 4.39506518E-01 5.02501942E-05-3.38976672E-03
59 21 8.54635752E-04 2.53513097E-03 1.11221167E-03-7.86093381E-08-1.36629110E-07
59 22 1.84105572E-02 6.66677317E-02-6.30885964E-01 3.19036817E-03 5.64143479E-03
59 23 1.12362466E-06-2.77157937E-01-4.87304547E-01-5.60895131E-05-5.21089810E-03
59 24-9.24388504E-03 1.44547831E-02-3.90933569E-03-1.36053193E-06-2.71247668E-06
59 25-8.48960763E-03-1.26564935E-02 2.76814437E-01 1.00350239E-02 8.81091876E-03
59 26 6.05214406E-07-5.88003158E-01 3.60072571E-01 7.48155763E-06 1.39466498E-02
59 27-7.96326519E-03-5.98338459E-03 8.26185746E-03 1.72878840E-06 2.90210181E-08
59 28-4.60830174E-03 4.70410373E-03 1.90385145E-01 4.18692697E-02-1.51167489E-02
59 29 8.58180496E-07 2.77923888E-01 3.92148984E-01 4.89629334E-05 1.09988186E-03
59 30 1.43236243E-03-2.53224429E-03-2.68372502E-03 5.62305091E-08 2.13185580E-07
59 31-1.06724542E-02 3.88917078E-02 3.30066154E-01 8.71114788E-02 3.58691813E-03
59 32 3.77923323E-06 6.01308669E-01-1.40234702E-01 1.10681480E-05-4.33770495E-03
59 33 5.02607686E-03-6.88371907E-04-2.38028090E-03-3.82324212E-07 6.15521993E-07
59 34-2.47821591E-02-8.61258595E-01 5.88019025E-03 1.51101173E-03 2.85958275E-07
59 35-2.56469008E-02 1.02452956E-02 1.04069561E+00 5.29449889E-02 9.30527443E-02
59 36 1.13092926E-05 9.95151892E-02 1.75087189E-01 2.18525378E-05 4.65069096E-03
59 37 4.04718093E-03-8.69787189E-03-5.89031131E-04 6.27485779E-07 1.35447756E-06
59 38-1.06773828E-02 3.88959200E-02 3.30301133E-01-4.14481476E-02 7.67397305E-02
59 39 4.79192768E-06-4.28118682E-01 4.45236019E-01 2.12626400E-05 4.39404570E-03
59 40-3.70407092E-03-6.89974781E-04 3.61383034E-03 6.43335175E-07-1.80169797E-07
59 41-8.49017085E-03-1.26573332E-02 2.76770113E-01 2.43764892E-03 1.31338979E-02
59 42 1.15983914E-06 6.09988262E-01-3.21812427E-01-3.32211262E-06-8.53192398E-03
59 43 1.45160835E-02-5.98415957E-03-7.17013718E-03-8.68017991E-07 1.79610832E-06
59 44-4.61569438E-03 4.71297788E-03 1.90727141E-01-3.44207978E-02 2.83148504E-02
59 45 1.11812967E-06 1.95016483E-01 4.39504277E-01 4.82374329E-05 3.38979110E-03
59 46-8.54601316E-04-2.53518978E-03-1.11218318E-03 8.70275546E-08 1.03910270E-07
59 47 4.60828379E-03-4.70391747E-03-1.90386393E-01 4.18689369E-02-1.51167916E-02
59 48 3.92929988E-07 2.77920293E-01 3.92146949E-01 4.62775179E-05-1.09992078E-03
59 49-1.43235675E-03 2.53227754E-03 2.68370880E-03 6.46625494E-08-2.73592599E-07
59 50-6.92544650E-03 3.35683408E-01 2.65027929E-03-7.84239921E-03-6.08005223E-07
59 51 6.91988342E-03-3.36092100E-01-8.09868245E-03-1.72550289E-03-5.92950672E-07
59 52-6.91995540E-03 3.36092659E-01-8.09871036E-03-1.72553553E-03-6.38364996E-07
59 53 1.89459214E-02 7.87727936E-01 6.98161921E-03 1.22694194E-02 1.56570942E-06
59 54 2.47862562E-02 8.61517097E-01-1.70536814E-03 5.82957971E-03 5.53152703E-07
59 55 2.47821092E-02 8.61260244E-01 5.88022596E-03 1.51100918E-03 3.15293659E-07
59 56 6.92525568E-03-3.35686336E-01 2.65023957E-03-7.84240449E-03-5.58301707E-07
59 57-1.89459041E-02-7.87725742E-01 6.98159882E-03 1.22694291E-02 1.48535319E-06
59 58-2.47861596E-02-8.61518865E-01-1.70534814E-03 5.82958293E-03 4.55309901E-07
60  1 3.18159348E-06-1.06157849E-05-1.06881146E-04-6.11287422E-03 3.51245367E-03
60  2 3.54538097E-07 2.07392740E-01-1.17808916E-01-1.69081811E-06 7.73203307E-04
60  3-7.73560758E-04 3.57450666E-07 5.29051400E-04 1.05840367E-07-2.11830581E-08
60  4-1.13123577E-02 3.86834905E-03 4.62098480E-01 3.51358744E-02-6.45181862E-02
60  5-4.70844396E-06 4.73007679E-01-1.50057782E-01 6.01970344E-06-1.06848398E-03
60  6 6.15568927E-03-5.08720530E-03 3.45034024E-04 1.46266420E-07 1.35852345E-06
60  7-4.30331898E-03-2.29556966E-03 1.12838957E-01 1.08796288E-02-4.72348779E-03
60  8-3.39682171E-07-1.79057963E-02 5.49281628E-01 5.09234395E-05-1.07132338E-03
60  9 3.99390542E-03-2.92258204E-03-1.16191260E-02-1.18943584E-06 2.87118120E-07
60 10-5.23198146E-06-1.42826286E-05 2.36432980E-04 4.49623399E-02-2.55836143E-02
60 11 1.05327032E-07-2.63988188E-01 1.50440203E-01 4.18358836E-06 7.61124429E-03
60 12-7.60775917E-03-3.48512776E-06 5.22811812E-03 8.13835664E-07-5.90661117E-07
60 13 4.30332484E-03 2.28794568E-03-1.12796467E-01 9.62321403E-03-6.93089496E-03
60 14-7.34560344E-08-4.81381339E-01-2.65399644E-01-4.39279832E-05-1.15141980E-02
60 15 8.59035272E-03 2.92384527E-03 2.97613140E-03-3.21803644E-07 8.28310290E-07
60 16 1.13208341E-02-3.87822153E-03-4.62493032E-01 7.34506380E-02 2.76145246E-03
60 17 2.96027212E-06 3.70766328E-01-3.29927446E-01-1.87148546E-05-4.00843377E-03
60 18-1.08248767E-03 5.09092144E-03-3.82910517E-03-7.98722875E-07-8.66716677E-07
60 19-1.85887316E-02 1.89231522E-02 6.63327085E-01 6.34231243E-02-9.61756406E-02
60 20-6.49520076E-06 2.01523882E-01-5.02517622E-01-3.83966361E-05 2.76350882E-03
60 21 3.37444823E-03-6.13795704E-03 2.45944817E-03 7.69934004E-07 1.20370996E-06
60 22 5.26376331E-06 1.41821464E-05-2.37544064E-04 4.49621804E-02-2.55839103E-02
60 23-9.49229667E-07-2.63987898E-01 1.50440367E-01 1.87893667E-06-7.61124915E-03
60 24 7.60778056E-03 3.46859022E-06-5.22811691E-03-9.17951704E-07 5.74521677E-07
60 25-4.30326090E-03-2.28795189E-03 1.12795306E-01 9.62303952E-03-6.93087808E-03
60 26-4.16580505E-07-4.81381902E-01-2.65398772E-01-4.49144471E-05 1.15140898E-02
60 27-8.59024619E-03-2.92384364E-03-2.97613306E-03 5.89890568E-07-6.96702183E-07
60 28-1.85857284E-02 1.89324999E-02 6.63087554E-01 1.15094296E-01-5.39373418E-03
60 29 4.94374164E-06 5.35155343E-01 8.36983019E-02 3.12980428E-05 1.34656891E-03
60 30 4.79036267E-03-6.13693157E-03 1.48500868E-03 5.03310146E-07 1.28939213E-06
60 31-1.13207371E-02 3.87837848E-03 4.62487991E-01 7.34503660E-02 2.76134153E-03
60 32 3.53288852E-06 3.70767031E-01-3.29930094E-01-1.46878718E-05 4.00840011E-03
60 33 1.08243788E-03-5.09083800E-03 3.82913535E-03 7.28796397E-07 7.98299676E-07
60 34-8.22958063E-04-5.64910058E-01 6.81483109E-03 6.79507746E-03 9.30078059E-07
60 35-3.12098671E-06 1.02150639E-05 1.07338767E-04-6.11327717E-03 3.51192643E-03
60 36 4.33962504E-10 2.07391006E-01-1.17813736E-01-2.81022148E-06-7.73159514E-04
60 37 7.73534628E-04-3.75113842E-07-5.29122036E-04-3.56086137E-08-1.44499825E-08
60 38 1.13124773E-02-3.86837944E-03-4.62105247E-01 3.51361960E-02-6.45186895E-02
60 39-4.38415248E-06 4.73008708E-01-1.50059365E-01 6.97711448E-06 1.06840808E-03
60 40-6.15569186E-03 5.08728378E-03-3.45038335E-04-2.80924507E-07-1.24786612E-06
60 41 4.30326728E-03 2.29536225E-03-1.12834092E-01 1.08798719E-02-4.72361878E-03
60 42 5.27200575E-07-1.79080614E-02 5.49283181E-01 4.91551917E-05 1.07140337E-03
60 43-3.99395216E-03 2.92254878E-03 1.16191588E-02 1.04552251E-06-2.86162806E-07
60 44 1.85887804E-02-1.89231394E-02-6.63327788E-01 6.34235140E-02-9.61756199E-02
60 45-6.05464296E-06 2.01520647E-01-5.02521028E-01-3.47467913E-05-2.76352200E-03
60 46-3.37449280E-03 6.13801480E-03-2.45942958E-03-6.78833580E-07-1.06406734E-06
60 47 1.85858134E-02-1.89322782E-02-6.63090417E-01 1.15094395E-01-5.39389332E-03
60 48 3.93251592E-06 5.35155484E-01 8.36944198E-02 2.58256109E-05-1.34650785E-03
60 49-4.79047304E-03 6.13698089E-03-1.48496608E-03-2.94499664E-07-1.33300704E-06
60 50 1.73084891E-02 9.34081432E-01 1.05987032E-02-9.07841862E-04 3.30798023E-07
60 51 1.73135181E-02 9.33926616E-01 6.19313738E-03-8.64714770E-03-5.92993673E-07
60 52-1.73134601E-02-9.33924389E-01 6.19308633E-03-8.64712599E-03-6.23834495E-07
60 53 3.55316607E-06 2.55373038E-04-3.60855413E-03 2.05658064E-03 9.52404011E-08
60 54-8.20717028E-04-5.64592490E-01-2.35960823E-03-9.32376357E-03-9.97197978E-07
60 55 8.22889074E-04 5.64911475E-01 6.81491559E-03 6.79514257E-03 1.00916649E-06
60 56-1.73082981E-02-9.34080344E-01 1.05986892E-02-9.07817719E-04 4.45448311E-07
60 57-3.52399497E-06-2.48796530E-04-3.60859234E-03 2.05654055E-03 7.89974539E-08
60 58 8.20652539E-04 5.64596840E-01-2.35962815E-03-9.32386358E-03-9.09713804E-07
61  1 1.49296309E-02-4.67312113E-02-5.45014068E-01 5.55820000E-02 9.77490276E-02
61  2 1.16430902E-05 3.28328901E-01 5.76880114E-01 7.08620868E-05 1.58387663E-03
61  3-4.04597758E-03 2.46210095E-03-5.46027399E-03-5.51324185E-07-9.87615051E-07
61  4 9.88495740E-03-7.25552787E-03-3.31119583E-01-3.30563478E-02 2.43251371E-02
61  5 1.67400479E-06 2.68315761E-04-3.52001579E-02-2.11943055E-06-4.55267682E-03
61  6 1.76129033E-03 2.79138649E-03 3.21512352E-04-2.59647873E-07-1.24267681E-07
61  7-4.46775579E-03-2.42167143E-02 1.49568926E-01-3.04412689E-03-1.24722992E-02
61  8-1.58812417E-06-5.84198256E-02 1.45127785E-01 1.17189139E-05 1.03643285E-02
61  9-5.47063830E-03-4.89369019E-03-7.93218777E-03 1.37846200E-07-6.31320928E-07
61 10 8.16031007E-03 3.26286857E-02-2.85425932E-01 4.43621724E-03 7.67016755E-03
61 11 2.37542276E-08 6.32218061E-02 1.16524342E-01 1.13858932E-05-9.43648594E-03
61 12 3.85813130E-03 5.57835464E-03 1.29437129E-02 5.14561836E-07 4.58366106E-07
61 13-4.39658820E-03-2.40710483E-02 1.45855268E-01-9.20967341E-03-8.98688148E-03
61 14-5.38239192E-07 1.51551784E-01 2.23800922E-02 9.70569479E-06 4.65670898E-03
61 15 1.96836556E-04-4.85354553E-03-1.18342280E-02-7.91092639E-07-3.37836682E-08
61 16 9.92752651E-03-7.32828384E-03-3.33594648E-01 3.80626421E-02-1.60039344E-02
61 17 2.92543178E-07-2.87056078E-02-1.85766194E-02-3.03516656E-06-1.57149114E-04
61 18-2.64025633E-03 2.79740545E-03 3.36493413E-03 1.47850165E-07-3.16750588E-07
61 19-1.24663165E-02 3.76180689E-02 5.79699625E-01 1.98545866E-02-7.18810395E-02
61 20-5.79808305E-06 1.17692923E-01-3.73047517E-01-3.02606883E-05-5.67752316E-03
61 21 6.88427720E-03-1.20675403E-03 4.64831020E-04-1.57006481E-07 9.34913752E-07
61 22 8.16016403E-03 3.26283396E-02-2.85418849E-01-4.43628098E-03-7.67025460E-03
61 23-1.87518950E-07-6.32256841E-02-1.16531051E-01-1.13851817E-05-9.43653355E-03
61 24 3.85827832E-03 5.57825523E-03 1.29436500E-02 5.53257255E-07 4.44027061E-07
61 25-4.39653138E-03-2.40711146E-02 1.45853701E-01 9.20960974E-03 8.98656168E-03
61 26 1.21934993E-06-1.51551914E-01-2.23732972E-02-9.40673577E-06 4.65667280E-03
61 27 1.96841787E-04-4.85351459E-03-1.18340849E-02-7.84882263E-07-1.72498780E-08
61 28-1.24906389E-02 3.74622851E-02 5.81113564E-01 7.17621788E-02 1.97025817E-02
61 29 5.04606872E-06 3.77856663E-01 8.86606637E-02 2.53089024E-05 3.24966696E-03
61 30-2.01685716E-03-1.23280980E-03 6.60149914E-03 7.83568244E-07 1.85893604E-07
61 31 9.92756273E-03-7.32801998E-03-3.33598894E-01-3.80624900E-02 1.60039099E-02
61 32-7.62598254E-07 2.87089427E-02 1.85777021E-02 2.16938383E-06-1.57173023E-04
61 33-2.64029316E-03 2.79746618E-03 3.36490450E-03 5.98526158E-08-2.88163305E-07
61 34 8.93115422E-03 2.73084125E-01-6.01247139E-03 3.56404001E-03 6.56425528E-08
61 35 1.49296254E-02-4.67311759E-02-5.45013246E-01-5.55816664E-02-9.77491921E-02
61 36-1.02907280E-05-3.28327576E-01-5.76881508E-01-6.50912432E-05 1.58384563E-03
61 37-4.04595623E-03 2.46211060E-03-5.46030178E-03-5.19066613E-07-8.86565664E-07
61 38 9.88503994E-03-7.25575352E-03-3.31122580E-01 3.30564378E-02-2.43255727E-02
61 39-1.68176512E-06-2.67868370E-04 3.51977968E-02 1.76613759E-06-4.55268374E-03
61 40 1.76128719E-03 2.79139655E-03 3.21629428E-04-1.99536333E-07-9.12154126E-08
61 41-4.46761827E-03-2.42161294E-02 1.49565391E-01 3.04419036E-03 1.24722995E-02
61 42 1.39055642E-06 5.84237032E-02-1.45126836E-01-1.08890481E-05 1.03643276E-02
61 43-5.47075006E-03-4.89357757E-03-7.93219717E-03 8.59106015E-08-6.10828866E-07
61 44-1.24664460E-02 3.76179569E-02 5.79705614E-01-1.98547418E-02 7.18812297E-02
61 45 5.92657004E-06-1.17688247E-01 3.73047373E-01 2.82760006E-05-5.67751564E-03
61 46 6.88437477E-03-1.20685913E-03 4.64846392E-04-9.96960266E-08 8.44549568E-07
61 47-1.24906911E-02 3.74627977E-02 5.81115193E-01-7.17631906E-02-1.97025560E-02
61 48-4.92826406E-06-3.77865409E-01-8.86572830E-02-2.29162975E-05 3.24961572E-03
61 49-2.01685528E-03-1.23276044E-03 6.60145483E-03 7.42783907E-07 1.71455462E-07
61 50-1.21045539E-02-7.77563856E-01-1.03348798E-02-3.40824266E-03-7.72245896E-07
61 51-1.21123291E-02-7.79985052E-01-2.36743049E-03 1.06163130E-02 8.68464986E-07
61 52-1.21123923E-02-7.79983837E-01 2.36737291E-03-1.06162468E-02-8.93841445E-07
61 53 2.26693113E-03 1.12533490E+00 7.07964739E-03 1.24543856E-02 1.51545326E-06
61 54 8.93182552E-03 2.70478580E-01-6.12303012E-03 3.31778711E-03 8.19867582E-08
61 55 8.93137362E-03 2.73086160E-01 6.01244260E-03-3.56413434E-03-1.50248328E-07
61 56-1.21042265E-02-7.77553052E-01 1.03348133E-02 3.40821986E-03 7.97707807E-07
61 57 2.26690008E-03 1.12533564E+00-7.07963990E-03-1.24543949E-02-1.38137958E-06
61 58 8.93190062E-03 2.70482989E-01 6.12311954E-03-3.31781817E-03-8.33005761E-08
62  1-2.08277240E-05 6.15238114E-05 7.96309505E-04-2.02760867E-02 1.13664894E-02
62  2 4.60908395E-06 7.89677469E-02-4.59400673E-02 9.67908348E-06 2.07152088E-03
62  3-2.06827780E-03-3.24308590E-06 1.42884924E-03 1.92627694E-07-4.54511573E-07
62  4-1.54193096E-02 2.86454770E-02 9.10998337E-01 5.53216280E-02-7.72764157E-02
62  5-8.19324015E-06 6.08963357E-01-3.79030380E-01-1.73060015E-05 2.52530838E-04
62  6 1.87809639E-03-2.13062722E-03-1.03908802E-02-1.19969832E-06-3.66539852E-08
62  7-2.63007053E-02-5.39563671E-02 1.36253426E+00-9.15296987E-03 1.27791938E-02
62  8-8.98801424E-08-1.51740720E-01 1.30375608E+00 1.16650329E-04-5.00844226E-04
62  9 1.57867089E-02-1.52858647E-02-5.14763077E-03 5.11414777E-07 3.56960402E-06
62 10-9.08443411E-06-4.01790681E-05 3.12198343E-04 4.02588766E-02-2.29213720E-02
62 11 1.96040668E-06-1.78444646E+00 1.01506507E+00 2.51006630E-05 9.14041609E-03
62 12-9.13423325E-03-6.18284261E-06 6.24840071E-03 8.76942177E-07-7.47912364E-07
62 13 2.63117603E-02 5.40141148E-02-1.36295216E+00-1.56400201E-02 1.36319603E-03
62 14-5.71889983E-07-1.19856950E+00-5.35575633E-01-1.00120824E-04-1.54616697E-02
62 15 1.64147808E-04 1.52975219E-02-5.77088527E-03-1.63374071E-06-1.59827913E-06
62 16 1.53931128E-02-2.86274718E-02-9.09997592E-01 9.45948467E-02-8.02444923E-03
62 17-3.32147552E-07 6.37105368E-01-3.29595624E-01-1.38393581E-05-9.35980697E-03
62 18 7.23484676E-03 2.12496021E-03 4.12901387E-03-8.11783584E-08 3.75958800E-07
62 19 8.96889135E-03 5.92579968E-02-5.23642433E-01 4.60013616E-02-4.59015556E-02
62 20 2.08861627E-07 2.31500918E-01-1.12762412E+00-9.07984569E-05-5.23651448E-03
62 21-4.07271573E-03 9.30923021E-03-7.79121654E-03-1.36896724E-06-1.84312516E-06
62 22-9.30407602E-06-4.04415849E-05 3.27211135E-04-4.02588441E-02 2.29212224E-02
62 23-1.72564610E-06 1.78444696E+00-1.01505766E+00-2.21969004E-05 9.14050835E-03
62 24-9.13421291E-03-6.29543714E-06 6.24822720E-03 8.70647960E-07-7.07417225E-07
62 25 2.63118886E-02 5.40144797E-02-1.36296000E+00 1.56402304E-02-1.36318613E-03
62 26 8.38940752E-07 1.19857357E+00 5.35571208E-01 1.00808712E-04-1.54616379E-02
62 27 1.64011337E-04 1.52976265E-02-5.77082292E-03-1.75567155E-06-1.57808931E-06
62 28-8.93082432E-03-5.93552286E-02 5.21911213E-01-6.31592794E-02 1.60330877E-02
62 29-3.61496548E-06-1.08862014E+00-3.77434937E-01-8.69392933E-05-1.55951608E-03
62 30 1.08637440E-02-9.30422795E-03 3.11876378E-03 6.99101506E-07 2.01712017E-06
62 31 1.53929304E-02-2.86281486E-02-9.09989174E-01-9.45949977E-02 8.02455396E-03
62 32 1.75725516E-07-6.37112604E-01 3.29599858E-01 1.08796995E-05-9.35978980E-03
62 33 7.23497776E-03 2.12481204E-03 4.12896678E-03 2.43000052E-08 4.00868941E-07
62 34-2.75321144E-03 9.70238451E-01-1.17742753E-02-2.26988916E-03-5.77532256E-07
62 35-2.07380354E-05 6.26014156E-05 7.90737314E-04 2.02765309E-02-1.13657866E-02
62 36-4.48838268E-06-7.89627200E-02 4.59518150E-02-8.75994791E-06 2.07137324E-03
62 37-2.06825772E-03-3.11551885E-06 1.42901838E-03 1.34210582E-07-4.07470228E-07
62 38-1.54194507E-02 2.86448756E-02 9.11004362E-01-5.53215143E-02 7.72763114E-02
62 39 7.72361590E-06-6.08959098E-01 3.79025803E-01 1.46367616E-05 2.52664422E-04
62 40 1.87809627E-03-2.13076069E-03-1.03908061E-02-1.05118592E-06-1.22095119E-07
62 41-2.63003901E-02-5.39556281E-02 1.36251440E+00 9.15275770E-03-1.27789173E-02
62 42-8.06959310E-07 1.51737823E-01-1.30375153E+00-1.11676432E-04-5.01107161E-04
62 43 1.57867423E-02-1.52856352E-02-5.14756842E-03 4.57552995E-07 3.44787657E-06
62 44 8.96879268E-03 5.92569624E-02-5.23643474E-01-4.60009177E-02 4.59009045E-02
62 45 1.19005685E-07-2.31495389E-01 1.12761727E+00 8.86030954E-05-5.23633194E-03
62 46-4.07274541E-03 9.30907735E-03-7.79109838E-03-1.40296767E-06-1.82723434E-06
62 47-8.93083910E-03-5.93546077E-02 5.21916105E-01 6.31588941E-02-1.60331605E-02
62 48 2.74979081E-06 1.08861473E+00 3.77432589E-01 8.08210385E-05-1.55953079E-03
62 49 1.08636623E-02-9.30413153E-03 3.11864800E-03 7.73205543E-07 1.94776103E-06
62 50 1.21858899E-03 9.01769562E-01 5.30009721E-04-8.00232723E-03-7.25936990E-07
62 51-1.18039127E-03-8.99585899E-01-7.14316683E-03-3.66341170E-03-7.26711764E-07
62 52-1.18030400E-03-8.99595711E-01 7.14325255E-03 3.66336903E-03 7.77999231E-07
62 53-4.47309187E-06-1.51296903E-03-3.86856104E-03 2.17894906E-03 3.62363847E-07
62 54 2.72642133E-03-9.70933797E-01 4.08381677E-03-1.12879319E-02-1.26928697E-06
62 55-2.75324474E-03 9.70233687E-01 1.17743390E-02 2.26993301E-03 6.87451015E-07
62 56 1.21883508E-03 9.01776146E-01-5.29997400E-04 8.00231479E-03 6.17473408E-07
62 57-4.51664290E-06-1.52552610E-03 3.86860845E-03-2.17889560E-03-3.62772851E-07
62 58 2.72648076E-03-9.70928912E-01-4.08378091E-03 1.12879615E-02 1.17548934E-06
63  1 1.01161374E-06 6.13659856E-07-3.59932905E-05-1.01908692E-05-2.42301361E-05
63  2 2.46959368E-01-3.48963598E-05-5.94477247E-05 5.45653379E-01 1.30379658E-07
63  3 2.03218511E-06-2.16256476E-06 1.24032010E-06-7.56558835E-03-1.32983418E-02
63  4-6.04515217E-07-1.78546083E-06 1.38557078E-05 6.52107243E-06 1.95115122E-05
63  5-1.75761680E-01-1.05010072E-05 5.88781193E-05-3.70475227E-01 1.78686856E-06
63  6 1.19685176E-06-2.98372032E-06 2.32114326E-06-2.01252641E-02-5.23986793E-03
63  7 6.65073495E-07 1.23919282E-06-3.13534390E-05 3.41110715E-07 9.38880851E-07
63  8-1.37917073E-02 3.57229049E-05-1.81268361E-05-2.76896601E-02-7.49814394E-07
63  9-4.34461668E-06 5.09443108E-06-1.90915810E-06 1.34892568E-02 2.10776228E-02
63 10-3.45922010E-07-9.09688848E-07 2.01117606E-05-4.80384220E-06-8.69720183E-06
63 11 1.01943201E-01 2.11582436E-05-4.84253752E-05 1.67027348E-01-1.73932656E-07
63 12 1.01657812E-06-8.42645464E-07 2.28531997E-07-1.96621957E-03-3.45489299E-03
63 13 7.13078300E-08-2.60105984E-07 2.60276454E-06 1.07806848E-06 1.06704649E-06
63 14-1.37817595E-02 2.39797580E-05 2.41490101E-05-2.76712929E-02-6.41502560E-07
63 15-4.03461893E-06 4.67612149E-06-1.82616562E-06 1.12259943E-02 2.23644290E-02
63 16-1.04309973E-06-1.60602309E-07 4.11065001E-05 5.86192569E-06 1.78837269E-05
63 17-1.75764299E-01 1.63482761E-05 4.56241779E-05-3.70479184E-01-2.37855308E-08
63 18 3.59181707E-06-3.56803154E-06 2.67427458E-07 5.77915291E-03-1.99761542E-02
63 19 2.24130777E-07 1.74651635E-07-5.48984042E-06-6.64148515E-06-1.30966181E-05
63 20 1.44021368E-01 2.70479028E-06-1.00318290E-05 2.45949051E-01 1.28371270E-07
63 21 1.26593024E-06-1.39430151E-06 8.54778040E-07-5.00242260E-03-7.52146109E-03
63 22-3.43656088E-07-4.50243788E-07 2.35762598E-05 5.15293428E-06 8.66367386E-06
63 23-1.01943193E-01-1.98061851E-05 4.97645694E-05-1.67027314E-01-9.82048379E-08
63 24 9.92487892E-07-8.94283054E-07 1.40630722E-07-1.96628971E-03-3.45486006E-03
63 25 3.53937558E-07 4.64539900E-07-7.51055279E-06-8.67241174E-07-1.28716997E-06
63 26 1.37811224E-02-2.34343192E-05-2.64354848E-05 2.76700065E-02-4.22863374E-07
63 27-4.19419903E-06 4.61706240E-06-1.84545202E-06 1.12260548E-02 2.23643602E-02
63 28 1.30584350E-08 4.17678611E-07-9.76216986E-06 7.39535745E-06 1.31677963E-05
63 29-1.44013316E-01 2.51953454E-05 3.52096689E-05-2.45938400E-01 2.79535850E-07
63 30 1.43926639E-06-1.71880224E-06 5.69698245E-07-3.91065204E-03-8.14537785E-03
63 31-1.20236715E-06-1.18143990E-06 4.45219114E-05-5.47270230E-06-1.61270393E-05
63 32 1.75764807E-01-2.31331124E-05-4.52298089E-05 3.70481341E-01-1.49365583E-07
63 33 3.60980394E-06-3.46043835E-06 2.00523401E-07 5.77921628E-03-1.99761380E-02
63 34-3.53517797E-07-8.88961241E-06 1.45854331E-08-8.32598237E-07 1.03181309E-02
63 35 9.27328024E-07 1.60002110E-06-3.11847648E-05 1.03916680E-05 2.31729959E-05
63 36-2.46959037E-01 4.03827608E-05 6.58402213E-05-5.45652681E-01 5.53333439E-08
63 37 1.79692722E-06-1.85226057E-06 1.18823502E-06-7.56543844E-03-1.32984098E-02
63 38-8.30723925E-07-2.19453196E-06 2.16793351E-05-6.46296318E-06-1.77218096E-05
63 39 1.75760715E-01 1.12122462E-05-6.07836937E-05 3.70472057E-01 1.89106825E-06
63 40 1.06782457E-06-2.95889282E-06 2.25202709E-06-2.01252155E-02-5.23992953E-03
63 41 9.36696584E-07 1.68680323E-06-4.20397329E-05-5.42922130E-07-1.06606138E-06
63 42 1.37925033E-02-3.57097485E-05 1.65814519E-05 2.76908015E-02-8.56051223E-07
63 43-4.11105811E-06 4.96710933E-06-1.98818565E-06 1.34893080E-02 2.10775703E-02
63 44 3.08821884E-07-4.32926079E-07-9.82124248E-06 6.84864597E-06 1.21343325E-05
63 45-1.44022033E-01 3.93623600E-06 7.08707161E-06-2.45951404E-01 1.92052701E-07
63 46 1.25447130E-06-1.44652400E-06 8.78578132E-07-5.00242207E-03-7.52155826E-03
63 47-1.38795339E-07 7.71355103E-07-3.63981641E-06-7.12356720E-06-1.27338745E-05
63 48 1.44014087E-01-2.93666461E-05-3.09930641E-05 2.45940791E-01 3.76881622E-07
63 49 1.21676062E-06-1.59364224E-06 5.73394589E-07-3.91068486E-03-8.14540325E-03
63 50 3.94164134E-07-2.07655686E-05-5.01171987E-07-5.50347333E-07 8.56507775E-03
63 51 8.13861044E-08 1.20301725E-05 5.07205112E-07 8.62256106E-07-8.56518014E-03
63 52-3.47307314E-07 4.30865879E-06-5.03187210E-07-9.65118477E-07 8.56513123E-03
63 53 3.84136136E-08 6.94229737E-06-3.14402371E-07-1.29542589E-06 1.60966925E-02
63 54 3.76967976E-07 2.70112370E-05 5.33683397E-07 1.04861551E-06-1.03187928E-02
63 55 8.80722487E-08-1.58618280E-05-5.36754756E-09 8.85294801E-07-1.03180533E-02
63 56-8.03458953E-08-1.28137610E-05 4.65811164E-07 5.75568955E-07-8.56502921E-03
63 57-4.05361102E-07-9.29362733E-06 3.50638266E-07 1.26975141E-06-1.60966708E-02
63 58-1.58385694E-07 2.84854553E-05-5.65739509E-07-9.37549941E-07 1.03186999E-02
64  1-6.96385764E-04 9.08873371E-02 2.44631774E-01-3.97651409E-02-6.98834462E-02
64  2-7.27916528E-06-5.52221288E-01-9.70604498E-01-1.18470982E-04-9.21660963E-03
64  3-4.91186396E-04 9.70779603E-03 8.47616384E-03-9.34736446E-08-8.08090255E-07
64  4-1.24809421E-02-5.20013212E-02 4.53239090E-01 3.37396669E-03 2.27450615E-02
64  5 1.51990232E-06-1.66891967E-01 6.43034759E-01 5.53632296E-05 1.37911964E-02
64  6-2.71795231E-03-1.10732441E-02 7.40321806E-03 1.87916233E-06 1.14304076E-06
64  7 2.48117220E-02 5.56043296E-02-1.01220280E+00 1.26406961E-02 5.32085799E-04
64  8 2.13721905E-07 1.88036712E-01-4.83523850E-02 3.32648765E-06-1.75655085E-02
64  9-1.77016146E-04 1.77425247E-02-7.44982063E-03-2.33471561E-06-2.26934531E-06
64 10-1.30504185E-02-1.75447061E-02 5.18757134E-01 6.74340230E-03 1.18554500E-02
64 11 2.00837301E-06-1.30846615E-01-2.29910828E-01-2.74469960E-05 7.67396032E-03
64 12-6.05002306E-04-7.06895801E-03-8.04337271E-03-3.06628573E-08 3.65029878E-07
64 13 2.48116260E-02 5.56021506E-02-1.01209842E+00-6.00645181E-03 1.11417584E-02
64 14 5.93566162E-07-1.37780856E-01 1.37030513E-01 1.01382041E-05 9.52136012E-04
64 15-1.86951165E-02 1.77429805E-02 5.25856276E-03-4.21909344E-07-3.67635423E-06
64 16-1.24815213E-02-5.20011808E-02 4.53227541E-01 1.78134772E-02 1.45222187E-02
64 17 1.12438361E-06 6.37970646E-01 1.85124298E-01 4.31551753E-05-4.04344546E-03
64 18 1.51152116E-02-1.10717661E-02-4.83629803E-03-1.75963170E-07 2.55875429E-06
64 19-2.76366058E-03-7.04734973E-02-1.74111574E-01-2.48742759E-02 4.76138548E-02
64 20 4.48219849E-06-4.97033104E-01 5.89104399E-01 3.58082283E-05 9.56757306E-03
64 21 1.58898973E-04-9.72647204E-03 1.16434182E-02 2.16250811E-06 1.53274117E-06
64 22 1.30504825E-02 1.75447111E-02-5.18760012E-01 6.74312021E-03 1.18555350E-02
64 23 1.19933948E-06-1.30830189E-01-2.29922755E-01-2.74258458E-05-7.67386018E-03
64 24 6.04905205E-04 7.06895498E-03 8.04339730E-03-5.40478327E-08-4.24982064E-07
64 25-2.48112975E-02-5.56014848E-02 1.01208082E+00-6.00638493E-03 1.11415293E-02
64 26 5.94620038E-07-1.37771533E-01 1.37039886E-01 7.23102013E-06-9.52261929E-04
64 27 1.86950339E-02-1.77427719E-02-5.25852130E-03 4.56908937E-07 3.75456163E-06
64 28 2.75646402E-03 7.04736085E-02 1.74433788E-01 5.36527805E-02 2.95778240E-03
64 29 1.73483100E-06 7.60390912E-01-1.26126695E-01 1.93998504E-05 6.24275037E-03
64 30-1.59668597E-02 9.72410929E-03-7.94272931E-04-2.02848781E-07-3.00409945E-06
64 31 1.24818205E-02 5.20012142E-02-4.53244349E-01 1.78128387E-02 1.45221316E-02
64 32 3.25776361E-06 6.37970235E-01 1.85121742E-01 4.49567518E-05 4.04323967E-03
64 33-1.51151316E-02 1.10718919E-02 4.83638073E-03 1.62849038E-07-2.59198223E-06
64 34 3.55676168E-03-4.67934188E-01-1.48050048E-03 3.29313837E-03 2.69739525E-07
64 35 6.96404062E-04-9.08877477E-02-2.44631928E-01-3.97646551E-02-6.98842359E-02
64 36-9.44951199E-06-5.52218012E-01-9.70613570E-01-1.16000412E-04 9.21669848E-03
64 37 4.91129534E-04-9.70782801E-03-8.47620440E-03 4.81547624E-08 5.52328399E-07
64 38 1.24808785E-02 5.20018272E-02-4.53231267E-01 3.37378635E-03 2.27455743E-02
64 39 3.01162826E-06-1.66893395E-01 6.43042678E-01 5.39896742E-05-1.37913005E-02
64 40 2.71799188E-03 1.10733086E-02-7.40333913E-03-2.00638097E-06-1.21360692E-06
64 41-2.48120618E-02-5.56049276E-02 1.01222268E+00 1.26409334E-02 5.32067302E-04
64 42 4.70313452E-07 1.88040213E-01-4.83640502E-02 3.69587468E-06 1.75656014E-02
64 43 1.77128155E-04-1.77427296E-02 7.44993619E-03 2.40019662E-06 2.33773325E-06
64 44 2.76372358E-03 7.04742451E-02 1.74108930E-01-2.48745647E-02 4.76145741E-02
64 45 2.34004751E-06-4.97036399E-01 5.89118500E-01 3.13027320E-05-9.56763650E-03
64 46-1.58954500E-04 9.72659100E-03-1.16435764E-02-2.11545133E-06-1.63951201E-06
64 47-2.75664560E-03-7.04745564E-02-1.74424521E-01 5.36534606E-02 2.95752886E-03
64 48 2.93850348E-06 7.60406214E-01-1.26126590E-01 1.82149898E-05-6.24280659E-03
64 49 1.59670801E-02-9.72427349E-03 7.94260346E-04 1.72377710E-07 2.91440105E-06
64 50 5.38501261E-03 9.13554854E-01 6.50374616E-03 1.69308864E-04 2.81921256E-07
64 51-5.37986597E-03-9.13374864E-01-3.17667414E-03 5.67431264E-03 3.04105616E-07
64 52 5.37978215E-03 9.13361416E-01-3.17660789E-03 5.67430398E-03 4.41788588E-07
64 53-1.28774232E-02-1.36362312E+00-5.26143783E-03-9.24674074E-03-9.99723106E-07
64 54-3.54316904E-03 4.68022644E-01 3.58486400E-03 4.08579123E-04 2.17442147E-07
64 55-3.55715670E-03 4.67941494E-01-1.48029729E-03 3.29316525E-03 1.91598393E-07
64 56-5.38499004E-03-9.13542026E-01 6.50370308E-03 1.69392162E-04 2.59985809E-07
64 57 1.28773704E-02 1.36363103E+00-5.26141755E-03-9.24680439E-03-1.09789580E-06
64 58 3.54341755E-03-4.68032436E-01 3.58486960E-03 4.08681197E-04 2.80233848E-07
65  1 1.87422975E-06-2.92245374E-06-1.80657268E-04-2.63479912E-03 1.50383364E-03
65  2 9.40478598E-08 2.60884501E-01-1.48364809E-01-2.98907515E-06-2.64762058E-03
65  3 2.64799522E-03-3.74639658E-07-1.81467554E-03-2.72401893E-07 2.75563689E-07
65  4 1.66623345E-02-4.51476921E-02-7.14930167E-01-5.33726829E-02 6.93747217E-02
65  5 4.88922251E-06-2.07736418E-01 5.98421605E-01 5.04262273E-05-5.22507432E-03
65  6 2.59197537E-03 2.63309894E-03 1.16557954E-02 7.96968301E-07 5.25210044E-07
65  7 4.87902027E-03 3.50021466E-02-1.08082946E-01-5.28073161E-02-2.59878278E-03
65  8-1.82912407E-06 8.12439526E-02 1.25369476E-01 1.66340906E-05 4.10071404E-03
65  9-9.59161314E-03 5.49089910E-03-6.62906438E-03-9.14206776E-07-1.94919415E-06
65 10 1.74532504E-06 5.98461920E-07-1.05813468E-04-1.19131953E-02 6.77917256E-03
65 11 1.00176186E-07-5.85786626E-02 3.29311023E-02 5.34012823E-07-1.47264561E-02
65 12 1.47253184E-02 1.13770509E-06-1.01109636E-02-1.77153688E-06 1.15748206E-06
65 13-4.88551552E-03-3.50130808E-02 1.08278717E-01-2.47407341E-02 4.67226470E-02
65 14 3.27736542E-06-6.65420283E-02-1.33649156E-01-1.53872229E-05 9.71406624E-04
65 15 4.52223834E-03-5.49364496E-03 1.01139460E-02 1.24379356E-06 1.59814839E-06
65 16-1.66625197E-02 4.51482333E-02 7.14968519E-01-8.69104825E-02 1.04284065E-02
65 17-2.98642508E-06-6.20544378E-01-1.27407583E-01-3.96432686E-05 8.32007575E-03
65 18-5.68801945E-03-2.63205629E-03-9.53106480E-03-4.45630972E-07-7.45799260E-07
65 19-9.99297474E-03 2.94375905E-02 4.46848299E-01 3.08657574E-02-4.54752162E-02
65 20-3.72834337E-06 9.19837712E-02-2.89329390E-01-2.62131127E-05-2.05366892E-03
65 21 2.86863900E-03-8.14970077E-04 2.79050869E-03 1.66585223E-07 6.89702052E-07
65 22-1.80206385E-06-3.50077639E-07 1.08177584E-04-1.19132061E-02 6.77927431E-03
65 23-1.88310204E-07-5.85738846E-02 3.29289960E-02 4.32430668E-08 1.47263049E-02
65 24-1.47252280E-02-1.07685006E-06 1.01110706E-02 1.56664691E-06-1.05483393E-06
65 25 4.88564771E-03 3.50129518E-02-1.08286123E-01-2.47404062E-02 4.67227045E-02
65 26 2.29278118E-06-6.65407994E-02-1.33640958E-01-1.75706715E-05-9.71339567E-04
65 27-4.52238314E-03 5.49372271E-03-1.01139119E-02-1.09248216E-06-1.56012518E-06
65 28-9.99226657E-03 2.94331364E-02 4.46850138E-01 5.48549898E-02-3.29767687E-03
65 29 3.45512896E-06 2.95576038E-01 6.91546556E-02 2.30331737E-05-5.39191387E-04
65 30 1.35527378E-03-8.16082398E-04 3.82943601E-03 5.41064627E-07 3.45192064E-07
65 31 1.66624729E-02-4.51485689E-02-7.14971170E-01-8.69104298E-02 1.04287158E-02
65 32-2.37475080E-06-6.20544566E-01-1.27401195E-01-3.51995694E-05-8.32011017E-03
65 33 5.68810925E-03 2.63200092E-03 9.53103809E-03 4.88450600E-07 7.73356995E-07
65 34 1.24292943E-02 1.13267130E+00-1.53346108E-02 7.02484536E-03 1.79277798E-08
65 35-1.65959899E-06 3.23012953E-06 1.70704570E-04-2.63508391E-03 1.50332507E-03
65 36 4.33267295E-07 2.60884414E-01-1.48362610E-01-1.51235578E-06 2.64746077E-03
65 37-2.64794351E-03 4.82744075E-07 1.81480068E-03 3.69170711E-07-2.61592865E-07
65 38-1.66622948E-02 4.51468236E-02 7.14926413E-01-5.33720248E-02 6.93741993E-02
65 39 3.29530530E-06-2.07728834E-01 5.98416460E-01 4.23563164E-05 5.22511297E-03
65 40-2.59193789E-03-2.63317509E-03-1.16557197E-02-6.85563647E-07-6.64325361E-07
65 41-4.87918010E-03-3.50026813E-02 1.08089999E-01-5.28067325E-02-2.59804245E-03
65 42-9.15579563E-07 8.12383893E-02 1.25366978E-01 1.80904652E-05-4.10057032E-03
65 43 9.59151157E-03-5.49094125E-03 6.62890180E-03 7.90809328E-07 1.80214083E-06
65 44 9.99295422E-03-2.94369469E-02-4.46848801E-01 3.08654884E-02-4.54747651E-02
65 45-3.65085190E-06 9.19766202E-02-2.89323523E-01-2.40198469E-05 2.05354437E-03
65 46-2.86864135E-03 8.15096985E-04-2.79043403E-03-5.09277685E-08-5.43920539E-07
65 47 9.99207393E-03-2.94332789E-02-4.46841853E-01 5.48552972E-02-3.29764186E-03
65 48 1.97786367E-06 2.95582531E-01 6.91492530E-02 1.84131081E-05 5.39232519E-04
65 49-1.35518588E-03 8.15953363E-04-3.82932680E-03-4.00879584E-07-4.25318606E-07
65 50 1.09497090E-02 6.73469358E-01 9.06006373E-03 4.84361166E-03 7.84872476E-07
65 51 1.09565828E-02 6.73614734E-01 4.62230261E-04-1.02666447E-02-9.26045567E-07
65 52-1.09571149E-02-6.73625204E-01 4.62133734E-04-1.02667527E-02-9.90350656E-07
65 53 5.21589627E-06 1.17912215E-04 5.08901282E-04-2.88200350E-04 1.27750188E-09
65 54 1.24267058E-02 1.13265282E+00-1.38733629E-02 9.59151926E-03 2.93752164E-07
65 55-1.24294305E-02-1.13266943E+00-1.53345776E-02 7.02486252E-03-1.31713290E-09
65 56-1.09495936E-02-6.73467670E-01 9.06015829E-03 4.84359151E-03 8.76403470E-07
65 57-5.21189637E-06-1.14546191E-04 5.08842743E-04-2.88256831E-04 3.67173221E-08
65 58-1.24266106E-02-1.13264057E+00-1.38732702E-02 9.59143725E-03 1.58688102E-07
66  1-7.87773808E-03-9.27262644E-02 2.66136111E-01 3.47845340E-02 6.11410161E-02
66  2 7.56670886E-06 7.22264775E-01 1.26937360E+00 1.56198906E-04 1.54318819E-02
66  3-1.46243204E-04-1.52856387E-02-1.51344578E-02 8.47173929E-08 1.22809362E-06
66  4 1.51325689E-02 9.51787837E-02-6.59204947E-01 1.52807555E-02-5.57918359E-02
66  5-4.86432259E-06 4.29913139E-01-1.15653404E+00-9.67339771E-05-1.54442369E-02
66  6-3.35518767E-03 1.87994245E-02-7.20818293E-03-2.49980254E-06-2.86517656E-06
66  7-2.62922993E-02-2.74584836E-02 1.16056504E+00 2.87114741E-02 3.41094334E-02
66  8 4.99610226E-06-6.18675263E-01-2.19424563E-01-4.83799939E-05 3.98267072E-03
66  9 1.13643716E-02-1.53470423E-02 1.37219118E-02 2.28974598E-06 3.72959829E-06
66 10 9.43207830E-03-8.82211014E-03-8.07758855E-01-5.51863497E-03-9.70112209E-03
66 11-2.09206574E-07 2.44994301E-01 4.30009742E-01 5.25071193E-05 4.28025924E-03
66 12-6.36301417E-03 2.08275494E-03-1.03395385E-02-6.33270902E-07-1.33547765E-06
66 13-2.63046019E-02-2.74799828E-02 1.16104623E+00 1.46576222E-02 4.21089544E-02
66 14 3.00058397E-06 1.27725262E-01-6.43730807E-01-6.15237755E-05-1.00016165E-03
66 15 1.63532917E-02-1.53531300E-02 1.02990061E-02 1.71478920E-06 4.03481604E-06
66 16 1.51313676E-02 9.51765930E-02-6.59016086E-01-5.57497590E-02-1.53787210E-02
66 17-2.87710948E-06-1.21369302E+00-2.21498922E-01-7.16461536E-05-1.02275891E-03
66 18-1.77755654E-02 1.87983243E-02 2.68551340E-03-8.29822011E-07-4.21456830E-06
66 19 5.79865291E-03-2.66792663E-02-2.06744350E-01-2.17329230E-02 6.47090257E-03
66 20-1.42319739E-06-3.61130510E-02 2.49705015E-01 1.98404808E-05-5.53378812E-04
66 21-3.68294036E-04 9.21672848E-04-1.08725516E-02-1.15066487E-06-6.40399001E-07
66 22 9.43222648E-03-8.82196111E-03-8.07768607E-01 5.51888067E-03 9.70134178E-03
66 23 8.60000432E-07-2.44984200E-01-4.29987778E-01-5.02528719E-05 4.28019633E-03
66 24-6.36300172E-03 2.08280539E-03-1.03394859E-02-8.83291421E-07-1.24381516E-06
66 25-2.63044285E-02-2.74796739E-02 1.16103324E+00-1.46573731E-02-4.21083814E-02
66 26-5.46965781E-06-1.27722875E-01 6.43707589E-01 5.16677747E-05-1.00011038E-03
66 27 1.63531692E-02-1.53530588E-02 1.02987948E-02 1.76275421E-06 3.72893657E-06
66 28 5.79998250E-03-2.66715281E-02-2.06868731E-01-1.66615541E-02 1.53790092E-02
66 29 1.14218910E-06-2.32832534E-01-9.66218503E-02-1.63560535E-05 7.85085647E-03
66 30-8.77504787E-03 9.24191403E-04-5.09934924E-03-1.74814803E-08-1.22161202E-06
66 31 1.51312844E-02 9.51754495E-02-6.59009919E-01 5.57490360E-02 1.53780838E-02
66 32 4.04351138E-06 1.21367761E+00 2.21485381E-01 7.12226854E-05-1.02280745E-03
66 33-1.77753545E-02 1.87981619E-02 2.68556325E-03-5.84125092E-07-3.86447430E-06
66 34-2.51239671E-02-1.18479276E+00 1.95690634E-03 8.05267898E-04 1.57057246E-07
66 35-7.87760023E-03-9.27254118E-02 2.66128762E-01-3.47838472E-02-6.11406120E-02
66 36-8.22634129E-06-7.22247026E-01-1.26936816E+00-1.47504908E-04 1.54317769E-02
66 37-1.46321419E-04-1.52854555E-02-1.51343126E-02 1.90603562E-07 1.04377836E-06
66 38 1.51321996E-02 9.51778835E-02-6.59186979E-01-1.52803248E-02 5.57919493E-02
66 39 4.47076359E-06-4.29899357E-01 1.15652860E+00 8.72038681E-05-1.54441059E-02
66 40-3.35509401E-03 1.87991999E-02-7.20821400E-03-2.48715545E-06-2.85500681E-06
66 41-2.62922919E-02-2.74586647E-02 1.16056430E+00-2.87110866E-02-3.41091089E-02
66 42-3.69318792E-06 6.18660253E-01 2.19422678E-01 4.86020595E-05 3.98280354E-03
66 43 1.13642255E-02-1.53470290E-02 1.37218656E-02 2.31686227E-06 3.48902673E-06
66 44 5.79879894E-03-2.66788597E-02-2.06756831E-01 2.17329725E-02-6.47053396E-03
66 45-4.93316005E-07 3.61051977E-02-2.49698228E-01-2.32464065E-05-5.53461256E-04
66 46-3.68361568E-04 9.21822824E-04-1.08725358E-02-1.11560636E-06-5.81557018E-07
66 47 5.79974557E-03-2.66721742E-02-2.06855460E-01 1.66621274E-02-1.53789192E-02
66 48 1.13659420E-07 2.32844694E-01 9.66182016E-02 2.10279311E-05 7.85104619E-03
66 49-8.77504998E-03 9.24003782E-04-5.09934884E-03-2.22724393E-07-1.30080391E-06
66 50 2.63483305E-02 4.55968062E-01 3.91041878E-03 4.86780891E-03 6.00021879E-07
66 51 2.63652051E-02 4.56176034E-01-2.18807831E-03-5.84961357E-03-5.89746367E-07
66 52 2.63656986E-02 4.56182367E-01 2.18814899E-03 5.84960197E-03 5.47773823E-07
66 53 1.61371650E-02 1.48086006E+00 3.84471948E-03 6.75755943E-03 9.37362456E-07
66 54-2.51320799E-02-1.18493393E+00 3.07558234E-04-2.09323134E-03-2.82554826E-07
66 55-2.51241248E-02-1.18480882E+00-1.95697410E-03-8.05224202E-04-1.72345063E-08
66 56 2.63477224E-02 4.55959545E-01-3.91050465E-03-4.86773682E-03-4.75306466E-07
66 57 1.61368814E-02 1.48084854E+00-3.84468418E-03-6.75753622E-03-9.39591768E-07
66 58-2.51316578E-02-1.18492865E+00-3.07667805E-04 2.09329854E-03 2.26236185E-07
67  1-3.33486948E-07-1.51517537E-06 2.03048642E-05 1.28632988E-06 1.25250676E-06
67  2 6.48458298E-06 9.83946772E-06 3.29946730E-05 1.60649306E-06-1.36323449E-07
67  3 6.44359720E-07-5.08036271E-07-9.19963715E-07 7.70740738E-03-4.38723257E-03
67  4 2.26585724E-07 2.84299263E-06-2.83098876E-05-1.38578346E-06-6.98255737E-06
67  5 4.90653250E-02 3.93869020E-06-7.02178300E-05 2.58266399E-01 3.04255736E-07
67  6 2.68543288E-06-2.98968861E-06 1.24888687E-06-3.79230567E-03-1.85803726E-02
67  7 5.51846392E-07 7.76248695E-07-2.51656921E-05 1.16662606E-05 2.12841762E-05
67  8-2.01964485E-01-4.22171993E-05 3.79097271E-06-4.45851319E-01-2.08760801E-06
67  9 1.68493805E-06 4.02669952E-07-7.86898529E-07 1.49089853E-02-7.29828141E-03
67 10-4.55807696E-07-5.68872043E-07 2.56480153E-05 3.38842717E-07 5.93206797E-07
67 11 1.76081673E-06 5.98928293E-05 2.91778676E-05 8.26088674E-06 1.86573835E-06
67 12-2.27988066E-06 4.14142309E-07 1.48384685E-06-2.30032979E-02 1.30885226E-02
67 13-9.94400660E-07-5.92137992E-07 5.70595673E-05-8.29913259E-06-1.96384454E-05
67 14 2.01959734E-01 7.94092905E-07-5.06616972E-05 4.45800271E-01-8.03644330E-07
67 15 1.56170097E-06-7.58056644E-07-9.51069618E-07 1.38909338E-02-9.08510266E-03
67 16 6.49930591E-07 8.53496059E-07-3.09465702E-05 2.34419157E-06 4.39122485E-06
67 17-4.90692757E-02-6.41091202E-06 2.92076757E-05-2.58246223E-01-1.33149712E-06
67 18-2.41431137E-06 3.74580849E-06-1.71722472E-06 1.40319468E-02 1.27538706E-02
67 19-1.00851252E-06-4.41499518E-06 4.69313272E-05-1.03036202E-05-1.53853554E-05
67 20 1.97799392E-01-7.78502083E-05-1.12838541E-06 6.08277804E-01 4.05844128E-07
67 21 2.74119763E-06-3.14704175E-06 3.68978719E-07 5.46741768E-03-1.59281574E-02
67 22 4.09633574E-07 2.05328187E-07-2.80296131E-05 6.93432163E-08 9.62326538E-07
67 23 6.09366351E-07-4.00741419E-07 6.15079749E-05 5.52727327E-06-1.60975279E-06
67 24 1.78107613E-06-1.71323334E-07-1.35100395E-06 2.30032343E-02-1.30885768E-02
67 25-7.30858046E-07-1.12617919E-06 2.92314185E-05-8.55248973E-06-1.54300790E-05
67 26 2.01959576E-01-1.56603099E-05-1.05559137E-04 4.45799492E-01 9.48290208E-07
67 27-8.78865241E-07-6.94249664E-08 6.06238433E-08-1.38907700E-02 9.08516511E-03
67 28 6.69315142E-07 3.74271191E-06-4.44829910E-05 1.23782745E-05 1.89845853E-05
67 29-1.97797250E-01 9.83424697E-05 4.13152647E-05-6.08251076E-01 1.19330626E-06
67 30-4.37509762E-07-7.55796493E-07 1.99710482E-06-1.64851860E-02-3.43864769E-03
67 31 1.08660246E-08-2.45364633E-06 1.38309121E-05-8.73928437E-07 4.14926061E-06
67 32-4.90683950E-02-3.13888248E-05 1.93833813E-05-2.58243281E-01 1.17603060E-06
67 33 1.99838752E-06-3.17441812E-06 2.09367931E-06-1.40318622E-02-1.27539382E-02
67 34 1.38147350E-06 4.81469531E-05 8.10874301E-09 8.65047456E-07-6.52852222E-03
67 35 2.53094566E-07 9.37315003E-07-1.85983578E-05-2.92452104E-07 1.12120934E-06
67 36 5.30159816E-06 1.55952288E-05 1.44504219E-05-1.04078380E-06 3.43349839E-07
67 37-7.62160124E-07 4.18810285E-07 6.94959648E-07-7.70746060E-03 4.38716440E-03
67 38-7.67270828E-07-5.43658269E-07 3.29221027E-05-2.62777884E-06-2.42860439E-06
67 39 4.90663122E-02-6.74376472E-06-2.49316892E-05 2.58269615E-01 1.64191903E-07
67 40-2.97452058E-06 2.81032868E-06-1.29086435E-06 3.79222562E-03 1.85804215E-02
67 41 5.48711924E-07 1.00081741E-06-3.71497022E-05 6.61883985E-06 1.82927957E-05
67 42-2.01964620E-01-3.48395104E-07 5.10094372E-05-4.45851571E-01 8.97289726E-07
67 43-1.20057874E-06 3.03289014E-07 8.68669565E-07-1.49089915E-02 7.29844228E-03
67 44 5.48457005E-07-7.30811271E-07-2.13626246E-05-7.36552586E-06-1.93683364E-05
67 45 1.97799187E-01-1.87052591E-05-7.07279150E-05 6.08277976E-01 8.23799948E-07
67 46-3.03694864E-06 2.21314869E-06 1.91514402E-07-5.46740407E-03 1.59281687E-02
67 47 1.16699994E-07 7.89497132E-07 2.56152517E-06 6.41447343E-06 1.89327606E-05
67 48-1.97797149E-01 1.09747510E-05 6.14178325E-05-6.08251781E-01-1.28627437E-06
67 49-5.17473476E-07 1.80374785E-06-1.59617394E-06 1.64851934E-02 3.43862716E-03
67 50-1.26300064E-06-1.37012937E-05 6.16958390E-07 1.47446046E-06-1.52571100E-02
67 51-7.14205674E-07 2.82435144E-05-5.41744353E-07-1.87022963E-06 1.52563507E-02
67 52 1.12226892E-06 6.82531486E-05-4.43993121E-07-1.25218316E-06 1.52563452E-02
67 53 1.28600376E-07 2.87066194E-05 1.68935529E-08 9.38085812E-08 9.17932193E-07
67 54-1.50046052E-06-4.71147042E-05-6.85521046E-08-5.95329610E-07 6.52962249E-03
67 55-8.28874678E-07-3.18318110E-06 6.14359078E-07 4.72433321E-07-6.52858091E-03
67 56-1.42028322E-06-6.68250893E-05 8.18756081E-07 1.69618240E-06-1.52571523E-02
67 57-3.30211232E-07-1.51594186E-05 2.22307626E-08-6.33200181E-08 8.52274352E-07
67 58-2.40806693E-07-1.54573516E-05-7.18615399E-07-2.95279087E-07 6.52968781E-03
68  1-4.28813077E-06-8.95016493E-06 8.77401026E-05-2.68342613E-02 1.52739556E-02
68  2-2.57879553E-08 1.20027025E-01-6.80601718E-02-3.65993884E-06-5.58571571E-04
68  3 5.62428973E-04-3.85740166E-06-3.82463335E-04 2.78877194E-07-9.04183474E-08
68  4 1.43114134E-02-2.35793018E-02-3.29754011E-01-2.18048895E-02 6.60745823E-02
68  5 7.77033803E-06-2.82795907E-01 4.96924999E-01 4.74147164E-05-1.04337429E-02
68  6 5.31413230E-03 5.11961055E-03-4.97134398E-05-8.31080573E-07-5.91524595E-07
68  7-2.24664926E-02-2.96647935E-02 1.15959316E+00-6.24739424E-02-2.71163627E-02
68  8-1.17183950E-05 6.76749601E-01 4.94214806E-01 6.26954359E-05 2.07475812E-02
68  9-7.50006260E-03-1.32475186E-02 3.16037235E-03 2.46733470E-06 6.13645213E-07
68 10-3.22135947E-07 1.62931395E-06-1.45904070E-04-1.00062302E-02 5.68587871E-03
68 11 2.77728873E-07-6.99808741E-01 3.98274148E-01 8.98557627E-06-5.08591654E-03
68 12 5.08467597E-03 1.24056846E-06-3.48908004E-03-1.24974488E-06 8.93912561E-07
68 13 2.24540964E-02 2.96337038E-02-1.15918345E+00-8.60364079E-03 6.75600375E-02
68 14 1.21347022E-05-7.89422798E-02-8.34435041E-01-6.99089576E-05 2.53658525E-03
68 15-1.57772697E-02 1.32406844E-02 1.28153344E-02 1.16713143E-06-3.06051376E-06
68 16-1.43094495E-02 2.35855030E-02 3.29493042E-01-6.79529523E-02-1.50226320E-02
68 17-5.75567632E-06-5.71959530E-01-1.09065842E-02-3.22252486E-05-1.23965735E-03
68 18 6.35516383E-03-5.11550648E-03-7.96260307E-03-3.27855177E-07 1.33665751E-06
68 19 1.16582474E-02 8.61568318E-02-4.84363277E-01 3.86214654E-02-6.72075710E-02
68 20 1.07611192E-06 9.89960048E-01-9.91002944E-01-3.08943797E-05-1.86218018E-02
68 21 1.10660665E-03 1.75151952E-02-1.03961444E-02-2.71912523E-06-2.60342273E-06
68 22 4.13790742E-08 1.75021190E-06-1.68892124E-04 1.00067409E-02-5.68559690E-03
68 23 3.04757681E-07 6.99828814E-01-3.98234253E-01-7.28162113E-06-5.08615477E-03
68 24 5.08487062E-03 1.28415060E-06-3.48901243E-03 1.01295642E-07 1.48856919E-08
68 25 2.24542682E-02 2.96336267E-02-1.15919645E+00 8.60381600E-03-6.75590676E-02
68 26-3.63284775E-07 7.89468001E-02 8.34392881E-01 9.45063246E-05 2.53658627E-03
68 27-1.57772210E-02 1.32406348E-02 1.28149194E-02 3.06065131E-07-2.41734689E-06
68 28-1.16606528E-02-8.61585401E-02 4.84293957E-01-7.75112377E-02-1.14888885E-03
68 29-9.07978517E-06-1.35769250E+00 3.44604000E-01-4.53179256E-05-3.86144622E-03
68 30 2.13767942E-02-1.75153480E-02-5.03154846E-03-8.59720761E-08 3.69611028E-06
68 31-1.43100466E-02 2.35840790E-02 3.29531527E-01 6.79523947E-02 1.50222375E-02
68 32 2.50044909E-06 5.71932394E-01 1.08992510E-02 1.49217728E-05-1.23941389E-03
68 33 6.35541077E-03-5.11599688E-03-7.96266574E-03-1.05144211E-06 5.71056023E-07
68 34-2.03562449E-02-9.53988080E-01 1.02601266E-02-6.36616025E-03-3.23634673E-07
68 35-3.95580725E-06-7.43803118E-06 7.32288181E-05 2.68354073E-02-1.52723870E-02
68 36-2.39884713E-07-1.20012663E-01 6.80892093E-02 1.87794015E-06-5.58884681E-04
68 37 5.62356974E-04-3.47229312E-06-3.82213787E-04-2.36221279E-07 1.70857160E-07
68 38 1.43111189E-02-2.35810188E-02-3.29729136E-01 2.18051747E-02-6.60758673E-02
68 39-3.66670021E-06 2.82806685E-01-4.96955210E-01-2.53776104E-05-1.04335993E-02
68 40 5.31435303E-03 5.11924624E-03-4.95877749E-05-6.50448130E-07 5.95507527E-07
68 41-2.24661323E-02-2.96639335E-02 1.15957047E+00 6.24751203E-02 2.71170016E-02
68 42-1.18837863E-06-6.76781189E-01-4.94228708E-01-8.81518184E-05 2.07478440E-02
68 43-7.50042413E-03-1.32474198E-02 3.16028880E-03 1.57991670E-06 1.03179536E-06
68 44 1.16584948E-02 8.61585350E-02-4.84378650E-01-3.86218292E-02 6.72089966E-02
68 45 1.02973729E-05-9.89974030E-01 9.91025915E-01 6.66847654E-05-1.86218663E-02
68 46 1.10638888E-03 1.75154774E-02-1.03963128E-02-2.99609212E-06-1.56825494E-06
68 47-1.16611992E-02-8.61602320E-02 4.84326217E-01 7.75119688E-02 1.14895374E-03
68 48-3.88806600E-06 1.35771923E+00-3.44611171E-01 3.04891377E-06-3.86138099E-03
68 49 2.13771546E-02-1.75157736E-02-5.03158713E-03 7.82771549E-07 3.91506132E-06
68 50 2.35201759E-02 1.40235937E+00 5.82421783E-03 5.90311667E-03 2.21590524E-07
68 51-2.35150172E-02-1.40232938E+00 2.09855985E-03 8.02329733E-03 1.27342290E-06
68 52-2.35144673E-02-1.40230182E+00-2.09854024E-03-8.02322052E-03-4.17099396E-07
68 53 7.00762927E-06 1.67864198E-04 2.35993870E-03-1.34322857E-03-6.25030862E-09
68 54 2.03437859E-02 9.53790697E-01-1.07134967E-02 5.56839689E-03 2.23132469E-07
68 55-2.03572071E-02-9.54002756E-01-1.02598889E-02 6.36613997E-03-1.19007642E-08
68 56 2.35197414E-02 1.40234154E+00-5.82433342E-03-5.90312016E-03-1.18613458E-06
68 57 6.69059764E-06 1.37593558E-04-2.35989662E-03 1.34329646E-03-3.00650316E-08
68 58 2.03449189E-02 9.53818814E-01 1.07135919E-02-5.56835097E-03 2.47556808E-07
69  1-1.69744902E-02-6.63389150E-02 9.97615199E-01 3.32282267E-02 5.84162556E-02
69  2 6.59047907E-06 7.01353785E-01 1.23255488E+00 1.55866321E-04 1.72242342E-02
69  3 6.56789614E-04-1.78810238E-02-1.60963241E-02 4.62701532E-08 1.35410529E-06
69  4 2.05026889E-02 9.26710788E-02-1.19862771E+00 1.57690597E-02-4.14119137E-02
69  5-4.38106155E-06 6.65954380E-01-1.22389681E+00-9.89895591E-05-9.94461503E-03
69  6-1.05874566E-02 2.05320716E-02-1.17846056E-03-1.41539317E-06-3.32568107E-06
69  7-5.49120049E-03 3.99976997E-03 5.58029005E-01 4.91171426E-02 4.22019892E-02
69  8 9.52252982E-06-1.65181852E+00-5.49251577E-01-1.18672304E-04-1.78229750E-02
69  9 1.70314753E-02 7.91499734E-04 9.76521347E-03-4.13708723E-07 2.44236863E-06
69 10-1.62601638E-02-5.53115230E-03 1.13740253E+00 2.16818315E-02 3.81177063E-02
69 11 4.69402030E-06 1.12870985E+00 1.98393772E+00 2.37552583E-04 7.53575902E-03
69 12-3.35366533E-03-4.18209369E-03-1.05833631E-02-1.47956197E-07-7.02569709E-07
69 13-5.49463463E-03 3.97780669E-03 5.58014877E-01 1.11920573E-02 6.37792017E-02
69 14 3.14890830E-06 3.71886549E-01-1.70048033E+00-1.54035984E-04 5.04580751E-04
69 15-1.29335535E-03 7.88774600E-04 2.23404630E-02 1.76705067E-06 1.06733336E-06
69 16 2.04984427E-02 9.26699096E-02-1.19837336E+00-4.36445916E-02-7.61444542E-03
69 17-1.82136653E-06-1.39219806E+00-5.30450537E-02-6.43077479E-05-9.51822984E-03
69 18-1.10119849E-02 2.05302148E-02-8.92043040E-04-1.93969234E-06-3.82779072E-06
69 19-1.71692447E-02-8.64723932E-02 1.08170600E+00-1.65952141E-02 6.50729727E-02
69 20 1.71740567E-06-8.76954960E-01 1.08843425E+00 5.30819475E-05 1.25705056E-02
69 21 5.38452379E-03-1.79550294E-02 4.49220030E-03 1.82944071E-06 3.05916966E-06
69 22 1.62601456E-02 5.53122870E-03-1.13740105E+00 2.16815192E-02 3.81176763E-02
69 23 3.25821032E-06 1.12870409E+00 1.98394214E+00 2.30491772E-04-7.53567619E-03
69 24 3.35361651E-03 4.18205968E-03 1.05834932E-02 8.06366167E-09 6.04739410E-07
69 25 5.49435720E-03-3.97812896E-03-5.57999361E-01 1.11919780E-02 6.37809752E-02
69 26 3.41474138E-06 3.71889502E-01-1.70049064E+00-1.46400790E-04-5.04644451E-04
69 27 1.29355211E-03-7.88907658E-04-2.23407260E-02-1.60488988E-06-8.54024291E-07
69 28 1.71740510E-02 8.64727755E-02-1.08166320E+00 6.44154575E-02 1.89943522E-02
69 29 8.35359421E-06 1.38366383E+00-1.97724126E-01 5.14292787E-05-3.84650320E-03
69 30-1.41097363E-02 1.79562395E-02 1.49114222E-03-5.35057841E-07-3.42196428E-06
69 31-2.04982834E-02-9.26712147E-02 1.19836974E+00-4.36463497E-02-7.61435570E-03
69 32-1.58767679E-06-1.39221954E+00-5.30339961E-02-5.93071764E-05 9.51825745E-03
69 33 1.10120189E-02-2.05302763E-02 8.92114945E-04 1.73039848E-06 3.55116242E-06
69 34 4.36578290E-02 1.16499436E+00 3.12305610E-03 1.48863061E-03 3.78883989E-07
69 35 1.69745814E-02 6.63395235E-02-9.97618815E-01 3.32278844E-02 5.84169794E-02
69 36 6.60858771E-06 7.01353213E-01 1.23256987E+00 1.45688550E-04-1.72243677E-02
69 37-6.56797462E-04 1.78811652E-02 1.60964884E-02-3.27048534E-08-1.25274752E-06
69 38-2.05030491E-02-9.26712026E-02 1.19864221E+00 1.57684180E-02-4.14115385E-02
69 39-4.34450055E-06 6.65942063E-01-1.22390368E+00-9.10900999E-05 9.94490584E-03
69 40 1.05874100E-02-2.05323159E-02 1.17857396E-03 1.31332211E-06 2.97747985E-06
69 41 5.49197659E-03-3.99870904E-03-5.58069227E-01 4.91159761E-02 4.22015945E-02
69 42 1.03889030E-05-1.65181003E+00-5.49253788E-01-1.10889539E-04 1.78224831E-02
69 43-1.70314187E-02-7.91064481E-04-9.76539255E-03 3.93517766E-07-2.16147107E-06
69 44 1.71689337E-02 8.64710070E-02-1.08169108E+00-1.65945550E-02 6.50718867E-02
69 45 1.22237339E-06-8.76934385E-01 1.08842033E+00 4.94130138E-05-1.25700132E-02
69 46-5.38462330E-03 1.79546365E-02-4.49196538E-03-1.66896867E-06-2.84348777E-06
69 47-1.71740735E-02-8.64711928E-02 1.08166636E+00 6.44136002E-02 1.89943201E-02
69 48 6.81341729E-06 1.38363747E+00-1.97721411E-01 4.73428162E-05 3.84656256E-03
69 49 1.41094473E-02-1.79560099E-02-1.49104579E-03 3.97932997E-07 3.38593486E-06
69 50 3.80103316E-02 1.28108092E+00 6.18166528E-04 3.77476680E-03 7.01860525E-07
69 51-3.80094438E-02-1.28113961E+00 2.92902525E-03 2.46232958E-03 2.02663099E-07
69 52 3.80098774E-02 1.28115967E+00 2.92905429E-03 2.46243083E-03 2.74501414E-07
69 53 1.40405378E-02 1.18509534E+00 7.68487763E-04 1.35094125E-03 1.18808294E-07
69 54-4.36538932E-02-1.16502596E+00-3.18037286E-04 3.44596221E-03 1.00658209E-07
69 55-4.36573396E-02-1.16496377E+00 3.12331575E-03 1.48850326E-03 4.61860384E-07
69 56-3.80110611E-02-1.28111504E+00 6.18414971E-04 3.77494337E-03 7.50686525E-07
69 57-1.40406147E-02-1.18510769E+00 7.68574884E-04 1.35093663E-03 1.49653639E-07
69 58 4.36538524E-02 1.16501907E+00-3.18167959E-04 3.44606676E-03 6.36205381E-08
70  1-1.54748624E-06-2.17232158E-06 5.04563435E-05-7.71823730E-06-1.64774472E-05
70  2 1.66660034E-01-9.60775789E-06-3.05691321E-05 5.66569231E-01 9.51029303E-07
70  3 1.56372430E-06-2.51475361E-06 6.15668358E-07-4.20822136E-03-7.39899356E-03
70  4 1.34545247E-06 1.78814856E-06-5.80391032E-05 6.96257239E-06 1.64997005E-05
70  5-1.69880213E-01 4.03683383E-05 2.50381866E-05-5.54318029E-01 1.57533164E-07
70  6-2.97190625E-06 2.81437309E-06 1.06341730E-07-8.10526193E-03 1.56089094E-02
70  7-9.15487874E-07-1.41015344E-06 3.39364393E-05-8.54844412E-06-1.91350323E-05
70  8 1.93909708E-01-8.50463847E-05-6.01731754E-05 5.08744155E-01-3.38990410E-07
70  9-3.85744114E-07 7.24734524E-07-9.76567217E-07 7.26952730E-03 2.92546142E-03
70 10-4.65397852E-07-8.80209932E-07 2.80025948E-05 5.96961554E-06 1.42947243E-05
70 11-1.49585817E-01 6.12580665E-05 1.12276033E-04-3.21888506E-01 8.13896130E-07
70 12 4.81129240E-06-5.62518853E-06 3.43964056E-06-1.55433387E-02-2.73191012E-02
70 13-9.59394372E-07-1.25865626E-06 3.53539991E-05-9.07804728E-06-1.85146917E-05
70 14 1.93917607E-01-7.72881647E-07-1.09920143E-04 5.08739681E-01 3.56547369E-07
70 15-1.37890768E-06 1.02236031E-06-2.08518360E-07-1.19919342E-03 7.74361502E-03
70 16 1.21588291E-06 1.12376403E-06-5.98645918E-05 6.88059454E-06 1.62190963E-05
70 17-1.69887783E-01-9.96203998E-06 5.07993215E-05-5.54301278E-01-1.86401876E-06
70 18-3.92228591E-07 2.25624735E-06-1.81753457E-06 1.75587016E-02 1.01046633E-03
70 19-3.94392184E-07-4.65672314E-07 3.50318460E-05 2.22418878E-07 1.53873786E-06
70 20-1.96066284E-02-1.49103268E-05 2.02917929E-05-1.65922782E-01 1.78582543E-06
70 21-5.96229106E-07-1.18959633E-06 1.81572214E-06-2.15262129E-02 4.38366756E-03
70 22 3.25864192E-07 2.77259807E-07-2.47250181E-05 5.75505174E-06 1.29114483E-05
70 23-1.49585791E-01 5.11444688E-05 1.18315921E-04-3.21888118E-01-9.46905664E-07
70 24-4.69740863E-06 5.64431429E-06-3.43493928E-06 1.55433429E-02 2.73190936E-02
70 25 7.04034734E-07 1.48997853E-06-2.95595001E-05-8.56329802E-06-1.82654393E-05
70 26 1.93917388E-01-7.25511984E-06-1.09573724E-04 5.08738743E-01-3.22007004E-07
70 27 1.00831496E-06-6.86307952E-07 2.38606325E-07 1.19922407E-03-7.74358173E-03
70 28 4.65665427E-07 2.88756084E-07-3.94483587E-05 3.37483487E-07 1.49997076E-06
70 29-1.96234150E-02 2.07936138E-05-2.59647103E-06-1.65918695E-01 8.07943063E-07
70 30-2.63735139E-06 1.82940833E-06 5.68718528E-07-1.47669298E-02 1.62645426E-02
70 31-1.46597930E-06-1.56074115E-06 6.38998568E-05 7.32183364E-06 1.57589399E-05
70 32-1.69887759E-01-7.65155477E-06 4.28621538E-05-5.54301403E-01 1.68184692E-06
70 33 5.02910168E-07-2.18475709E-06 1.67930991E-06-1.75586893E-02-1.01036939E-03
70 34 6.69659024E-07 2.46160953E-06 1.07353326E-06 1.47885678E-06-1.52371125E-02
70 35 1.70248931E-06 2.21909811E-06-5.72587468E-05-7.14822698E-06-1.56235925E-05
70 36 1.66660208E-01-3.96417673E-06-3.13913436E-05 5.66569822E-01-9.03826065E-07
70 37-1.57159471E-06 2.47542078E-06-6.77865793E-07 4.20824261E-03 7.39900110E-03
70 38-1.34528722E-06-1.73512882E-06 5.78688389E-05 6.88368379E-06 1.54421167E-05
70 39-1.69880596E-01 4.94997206E-05 2.52857358E-05-5.54318918E-01-2.23012947E-07
70 40 2.88713363E-06-2.66412068E-06-2.27219314E-07 8.10521881E-03-1.56089680E-02
70 41 6.57619527E-07 1.57326099E-06-2.51556040E-05-8.69793794E-06-1.77595923E-05
70 42 1.93909884E-01-9.32367063E-05-4.47562039E-05 5.08744869E-01 5.11337692E-07
70 43 1.06154750E-07-6.17492443E-07 1.16682874E-06-7.26953873E-03-2.92554643E-03
70 44 6.15773512E-07 9.17262677E-07-4.12866185E-05 3.23410145E-08 1.28128106E-06
70 45-1.96066696E-02-2.53927140E-05 1.22916030E-05-1.65922184E-01-1.71801636E-06
70 46 3.53173466E-07 1.36484289E-06-1.75997427E-06 2.15262418E-02-4.38361203E-03
70 47-5.47118333E-07-1.52876386E-06 2.83676834E-05 3.49487569E-07 1.85751038E-06
70 48-1.96236263E-02 2.24936334E-05-5.91297195E-06-1.65919261E-01-1.13755289E-06
70 49 2.92206865E-06-1.78451575E-06-6.41333600E-07 1.47669256E-02-1.62645841E-02
70 50-1.13820481E-06 6.13789589E-06 8.58495479E-08 6.58002710E-07-5.26627802E-03
70 51 3.97446721E-07-2.66891981E-06 4.88585684E-07 1.70340842E-07-5.26612232E-03
70 52-6.74689060E-07 4.45891803E-06 5.28882858E-07 3.51954220E-07-5.26615432E-03
70 53-4.79020347E-07 8.66639585E-06-8.56969633E-07-1.59840752E-06 1.31891435E-02
70 54 7.16638094E-07-1.18596989E-05 4.00208976E-07 1.82783673E-06-1.52382354E-02
70 55-6.76477802E-07-1.00295086E-05 1.08536753E-06 1.53212893E-06-1.52370831E-02
70 56 7.79913566E-08 1.90990453E-06-7.22989780E-08 5.24014418E-07-5.26625919E-03
70 57 4.16766866E-07-4.32649628E-06-9.43093695E-07-1.54947586E-06 1.31891559E-02
70 58 4.64532968E-07 9.79943953E-06 3.33115010E-07 1.76307397E-06-1.52382402E-02
71  1-1.68412236E-06-3.03786888E-05-3.25154513E-04-1.95528668E-02 1.10611534E-02
71  2 2.05186097E-07-2.85398778E-01 1.62195157E-01 3.88036417E-06-1.54694416E-02
71  3 1.54716835E-02-2.24193775E-06-1.06185121E-02-1.88848700E-06 1.39743229E-06
71  4 2.29981639E-02-3.32309990E-02-1.10776268E+00 4.26503716E-02-7.39866893E-02
71  5-6.05594014E-06-8.96142480E-01-9.50224936E-01-1.32517761E-04-1.17933481E-02
71  6 1.34384176E-03 1.04495064E-02-7.73234640E-03-2.12960998E-06-1.50196042E-06
71  7-3.69446231E-02 7.64580118E-02 2.11580875E+00 3.70698616E-02-1.77127993E-02
71  8-3.93425834E-07 3.36516841E-01-1.24201894E+00-1.07606738E-04 1.91742611E-02
71  9-1.22749092E-02-6.89935192E-03 7.66300051E-03 1.98914374E-06-1.10770925E-07
71 10-1.09920393E-05-6.46020857E-05 4.60495012E-04-7.60640621E-02 4.32486095E-02
71 11 1.07289580E-06 2.72522871E-01-1.54777442E-01-3.86089180E-06-3.12023406E-02
71 12 3.12150786E-02-1.27379853E-05-2.14071624E-02-3.69797572E-06 2.47095468E-06
71 13 3.69348262E-02-7.64340163E-02-2.11498657E+00 3.41807864E-02-2.28409065E-02
71 14-4.56297275E-07 1.23899148E+00 3.44616890E-01 9.16595649E-05 9.87975291E-03
71 15-1.67754755E-02 6.89572255E-03 1.22787623E-02 1.20559572E-06-2.29924755E-06
71 16-2.29936498E-02 3.32369970E-02 1.10705047E+00 8.53908365E-02 1.09911622E-03
71 17 4.25100483E-06 3.58934402E-01 1.25503105E+00 1.37393612E-04-3.79466058E-03
71 18 1.42361891E-02-1.04415285E-02-2.95621247E-03 2.69055227E-07 2.87198039E-06
71 19 2.35297002E-02 7.51608287E-03-1.16826399E+00 1.64079440E-02-3.50309543E-02
71 20-2.34437652E-06 6.69647525E-01 5.07387550E-01 7.98889873E-05 6.74761951E-03
71 21-2.33950487E-02 1.66474292E-02 6.64380286E-03-3.42563227E-08-3.99035267E-06
71 22 5.31676051E-06 4.41924577E-05-1.33872886E-04-7.60719059E-02 4.32347706E-02
71 23 3.75401849E-07 2.72581132E-01-1.54638641E-01-3.14499594E-06 3.12056101E-02
71 24-3.12150458E-02 9.43575563E-06 2.14038926E-02 3.46454696E-06-2.42598724E-06
71 25-3.69405030E-02 7.64543527E-02 2.11525989E+00 3.41917441E-02-2.28490934E-02
71 26-3.57649694E-07 1.23927913E+00 3.44370631E-01 8.53798954E-05-9.88315106E-03
71 27 1.67782320E-02-6.89508090E-03-1.22783035E-02-1.28315676E-06 2.08439048E-06
71 28 2.35411338E-02 7.49482099E-03-1.16902914E+00 3.85169342E-02 3.75986421E-03
71 29 1.69828236E-06-9.34767322E-02-8.34864067E-01-8.31055413E-05-2.05913839E-02
71 30 3.94009758E-03 1.66512863E-02-1.21097129E-02-2.75522084E-06-1.65866725E-06
71 31 2.29899212E-02-3.32430982E-02-1.10689355E+00 8.53887506E-02 1.10985942E-03
71 32 3.86977834E-06 3.58676615E-01 1.25528708E+00 1.27300900E-04 3.79132188E-03
71 33-1.42319372E-02 1.04406153E-02 2.95707629E-03-2.37819940E-07-2.70448467E-06
71 34 2.02572489E-02-1.40460963E-01 6.07644323E-04 2.39792720E-03 1.76159177E-07
71 35 1.10901845E-05 3.70661797E-05-2.63965909E-04-1.95455895E-02 1.10734788E-02
71 36 4.62891508E-07-2.85281883E-01 1.62398995E-01 4.24131263E-06 1.54676609E-02
71 37-1.54774252E-02 9.76431000E-06 1.06146843E-02 1.80211981E-06-1.24273506E-06
71 38-2.30015207E-02 3.32251468E-02 1.10790337E+00 4.26604168E-02-7.39829355E-02
71 39-5.79470370E-06-8.95783886E-01-9.50306057E-01-1.24988654E-04 1.17947416E-02
71 40-1.34438808E-03-1.04503535E-02 7.73648297E-03 2.03759349E-06 1.45215792E-06
71 41 3.69392530E-02-7.64369550E-02-2.11554823E+00 3.70578660E-02-1.77068957E-02
71 42-1.42997284E-07 3.36163676E-01-1.24186907E+00-1.00552670E-04-1.91733863E-02
71 43 1.22733560E-02 6.90003037E-03-7.65948064E-03-1.99440519E-06 2.03107294E-07
71 44-2.35250051E-02-7.51897293E-03 1.16791437E+00 1.63939350E-02-3.50151558E-02
71 45-2.11976662E-06 6.69414759E-01 5.07320195E-01 7.68921541E-05-6.74535053E-03
71 46 2.33907725E-02-1.66454219E-02-6.64456345E-03 1.53722924E-07 3.55743063E-06
71 47-2.35361951E-02-7.49758606E-03 1.16866288E+00 3.84963891E-02 3.76453642E-03
71 48 1.54623686E-06-9.35479954E-02-8.34634128E-01-8.46154148E-05 2.05890272E-02
71 49-3.94004443E-03-1.66489828E-02 1.21058621E-02 2.63790658E-06 1.80788239E-06
71 50 5.25281154E-02-2.45378219E-01-1.46106708E-02-1.27179184E-02-1.72147308E-06
71 51 5.25064089E-02-2.45514644E-01 3.46901807E-03 1.90547754E-02 1.88225090E-06
71 52-5.25104986E-02 2.45482532E-01 3.47121954E-03 1.90578596E-02 2.05142126E-06
71 53-9.15245263E-06-2.36923204E-04 1.91554585E-02-1.09000757E-02-2.70946726E-07
71 54 2.02560937E-02-1.40379919E-01-1.76006766E-03-1.74939941E-03-1.97381807E-07
71 55-2.02625772E-02 1.40636543E-01 6.09120443E-04 2.39600619E-03 1.49296659E-07
71 56-5.25336112E-02 2.45348533E-01-1.46124511E-02-1.27215555E-02-1.71232053E-06
71 57-1.30255185E-05 1.31406583E-04 1.91528685E-02-1.09044849E-02-1.99598275E-07
71 58-2.02608929E-02 1.40554374E-01-1.75763118E-03-1.74964581E-03-2.29586677E-07
72  1-3.86675978E-02-3.07504692E-02 2.36116007E+00 2.67933169E-02 4.70533101E-02
72  2 6.53295955E-06 4.74302099E-01 8.33394209E-01 1.02470641E-04 8.07787147E-03
72  3 2.25902797E-02-3.06681512E-02 1.40867640E-02 3.20992255E-06 6.68387470E-06
72  4 1.44143030E-02 2.35587427E-02-6.06784497E-01 3.77109307E-02 1.15022066E-02
72  5 1.62690035E-06 1.42666800E+00-3.66742547E-01 2.84854380E-05-6.70710226E-03
72  6 2.79622875E-03 3.91087351E-03-1.62976038E-02-2.31636303E-06-7.51075294E-07
72  7 2.18138416E-02-8.63053171E-02-1.10868866E+00-5.24534876E-02 1.57165881E-02
72  8-1.28568339E-06-1.44741874E+00 5.10209510E-01-1.93488327E-05-2.78428957E-03
72  9 5.23890869E-03-2.45461911E-03-1.46425479E-02-1.25665731E-06 5.86581919E-07
72 10 2.16927646E-02 8.30587779E-02-1.26390295E+00-3.20709014E-02-5.63517810E-02
72 11-5.32557818E-06 2.96192282E-01 5.21627306E-01 6.63802880E-05-1.42335147E-02
72 12 2.67804540E-04 1.39657101E-02 1.40809668E-02-8.30822604E-08-1.03409045E-06
72 13 2.18258004E-02-8.63244844E-02-1.10933379E+00 4.03312023E-02-3.70810014E-02
72 14-1.49381030E-06 1.17770973E+00-9.84003016E-01-4.65596671E-05 1.42784656E-02
72 15-1.18236880E-02-2.45477760E-03-2.92311843E-03 7.23697450E-07-7.69936873E-07
72 16 1.44164920E-02 2.35802612E-02-6.06951127E-01-9.36512461E-03 3.83027342E-02
72 17 2.78913082E-06-1.04419757E+00 1.03868302E+00 5.84254844E-05 1.27184403E-02
72 18-1.66358822E-02 3.91744186E-03-2.96712726E-03 3.18764231E-07-2.46951125E-06
72 19-1.98020988E-02 1.28677498E-02 1.45380706E+00-6.09009384E-02 6.32824782E-02
72 20 4.19565977E-06-9.59380048E-01-2.40977104E-01-6.32897694E-05-9.85638329E-03
72 21 1.80007294E-02-8.14434607E-03 3.57586797E-03 1.37928332E-07 3.32954075E-06
72 22 2.16926242E-02 8.30581096E-02-1.26389595E+00 3.20510549E-02 5.63633824E-02
72 23 4.48654898E-06-2.96134572E-01-5.21661444E-01-6.71724046E-05-1.42255759E-02
72 24 2.60018794E-04 1.39655571E-02 1.40864279E-02-3.79856098E-09-9.33488217E-07
72 25 2.18167040E-02-8.63051261E-02-1.10880130E+00-4.03238560E-02 3.70752156E-02
72 26 2.66849813E-06-1.17740622E+00 9.84084779E-01 4.82637965E-05 1.42756968E-02
72 27-1.18191871E-02-2.45650976E-03-2.92647382E-03 8.53791984E-07-8.22606458E-07
72 28-1.98106078E-02 1.28728874E-02 1.45423093E+00-8.55118902E-02 2.00369814E-02
72 29-3.16289457E-06-2.83216454E-01 9.47666601E-01 7.29607434E-05 8.01959904E-03
72 30 1.29543769E-04-8.14914281E-03 1.58339509E-02 2.36429525E-06 1.79660181E-06
72 31 1.44221116E-02 2.35723652E-02-6.07222338E-01 9.38547136E-03-3.83018876E-02
72 32-3.25170443E-06 1.04428527E+00-1.03837227E+00-5.72005851E-05 1.27196908E-02
72 33-1.66396227E-02 3.91993195E-03-2.96625470E-03 1.86166967E-07-2.36115506E-06
72 34 1.64007815E-02-7.04435253E-01 5.61083517E-03-7.27723216E-03-3.70964807E-07
72 35-3.86675707E-02-3.07507178E-02 2.36115761E+00-2.67983821E-02-4.70498565E-02
72 36-5.76372225E-06-4.74374116E-01-8.33352380E-01-9.27653910E-05 8.08157390E-03
72 37 2.25866239E-02-3.06681978E-02 1.40893023E-02 3.05041028E-06 6.24487886E-06
72 38 1.44088345E-02 2.35668695E-02-6.06521657E-01-3.77008724E-02-1.15200935E-02
72 39-2.39948255E-06-1.42688484E+00 3.66514343E-01-3.09429126E-05-6.70420500E-03
72 40 2.79585167E-03 3.90835334E-03-1.62955838E-02-2.09684530E-06-7.77625932E-07
72 41 2.18230105E-02-8.63242488E-02-1.10921479E+00 5.24628795E-02-1.57195772E-02
72 42 1.36288147E-06 1.44750718E+00-5.10499957E-01 2.07038126E-05-2.78922929E-03
72 43 5.24215779E-03-2.45292849E-03-1.46444291E-02-1.30727983E-06 5.16420393E-07
72 44-1.98081487E-02 1.28656163E-02 1.45410412E+00 6.09046912E-02-6.32914162E-02
72 45-3.74742410E-06 9.59547207E-01 2.41098245E-01 6.18466953E-05-9.85794735E-03
72 46 1.80065957E-02-8.14864833E-03 3.57428463E-03 2.02181290E-07 3.15364992E-06
72 47-1.98164700E-02 1.28706325E-02 1.45451811E+00 8.55209680E-02-2.00349441E-02
72 48 2.21039046E-06 2.83190406E-01-9.47877340E-01-7.59007551E-05 8.02447135E-03
72 49 1.28732370E-04-8.15320372E-03 1.58369288E-02 2.34444116E-06 1.77060922E-06
72 50 1.78665342E-02 1.40294424E-01-6.07866277E-03-1.46218446E-02-1.61249765E-06
72 51 1.78412164E-02 1.40471231E-01 9.46415216E-03 1.26889351E-02 1.44347460E-06
72 52 1.78277945E-02 1.40532849E-01-9.46325320E-03-1.26841267E-02-1.48310610E-06
72 53 8.42141908E-02 4.31842929E-01-9.95766513E-03-1.75040685E-02-1.85933740E-06
72 54 1.64130315E-02-7.04548046E-01 9.12791640E-03-1.10379941E-03 1.26482836E-07
72 55 1.63940930E-02-7.04397884E-01-5.61051974E-03 7.27774372E-03 3.04718235E-07
72 56 1.78545620E-02 1.40355402E-01 6.07513151E-03 1.46187446E-02 1.53479628E-06
72 57 8.42140337E-02 4.31841778E-01 9.96232632E-03 1.75014471E-02 1.74907291E-06
72 58 1.64069745E-02-7.04511368E-01-9.12815624E-03 1.10333844E-03-1.87622938E-07
73  1 2.38883959E-02-5.17774172E-02-2.06273509E+00-6.11443756E-02-1.07481023E-01
73  2-1.43783814E-05-4.25826374E-01-7.48922867E-01-9.16904466E-05-9.87993478E-04
73  3-7.23389064E-03 8.22188412E-03-6.05781075E-03-1.17123205E-06-2.35808953E-06
73  4-3.03175594E-03 3.49918374E-02 1.82232875E-01-3.49100657E-02-9.21956709E-03
73  5-3.39562762E-06-1.32529899E+00-1.30907196E-01-7.02628566E-05-1.87196192E-02
73  6 1.44341413E-02 4.28547792E-03 3.10915448E-03-7.05150660E-07 1.38095057E-06
73  7-1.08628123E-02 6.30015813E-02 1.05107725E+00-4.56052653E-02 1.50921101E-02
73  8-1.93988669E-08 7.03597864E-01-9.98823003E-01-6.67183499E-05 1.06236359E-02
73  9-1.33577162E-02 2.73408035E-03 4.26397077E-02 4.64799449E-06 3.60816711E-07
73 10-1.67385475E-02-1.46659422E-01 5.41480368E-01 1.59203417E-02 2.79310942E-02
73 11 3.25108993E-06-3.95747740E-01-6.95675878E-01-8.02847968E-05 1.73654166E-02
73 12 7.81878983E-03-2.51842064E-02-9.25865699E-03 1.00740659E-06 3.05304334E-06
73 13-1.08768097E-02 6.30298092E-02 1.05193496E+00 3.62675116E-02-3.14779233E-02
73 14-6.86942631E-07-1.21844662E+00 9.45654569E-02-4.38615642E-05-3.95426304E-02
73 15 3.68146319E-02 2.72799858E-03 8.20267994E-03-9.87747086E-07 4.32041232E-06
73 16-3.02330360E-03 3.49861337E-02 1.82201592E-01 9.91757650E-03-3.47222453E-02
73 17-4.26193086E-06 5.64692563E-01-1.20672691E+00-9.42872128E-05 3.42241038E-03
73 18-7.70513739E-03 4.28272701E-03 1.83000563E-02 1.71287670E-06-5.46948663E-07
73 19-9.72140166E-03 2.69782566E-02 8.68447836E-01 2.86888034E-02 5.93190530E-02
73 20 6.59033599E-06 1.16445733E+00 1.34676203E+00 1.78240956E-04-2.65808090E-03
73 21 5.00502464E-03-2.34694374E-03-1.79129066E-02-1.79185318E-06-1.47404498E-07
73 22 1.67386259E-02 1.46659519E-01-5.41486289E-01 1.59187405E-02 2.79321459E-02
73 23 2.46663354E-06-3.95772997E-01-6.95664848E-01-8.41722431E-05-1.73654682E-02
73 24-7.81874821E-03 2.51842164E-02 9.25865228E-03-1.20607102E-06-2.94793790E-06
73 25 1.08771066E-02-6.30308692E-02-1.05193848E+00 3.62654971E-02-3.14790745E-02
73 26-1.43837019E-07-1.21847024E+00 9.45473120E-02-4.13111528E-05 3.95421696E-02
73 27-3.68141156E-02-2.72805394E-03-8.20306359E-03 1.29723513E-06-4.26597541E-06
73 28 9.70660030E-03-2.69951551E-02-8.67901731E-01 3.63084900E-02 5.49396738E-02
73 29 7.55708848E-06 5.62801640E-01 1.68946190E+00 1.79887527E-04-1.66205260E-02
73 30 1.42877402E-02 2.33278585E-03 4.67536692E-03-7.00594898E-07 1.38301190E-06
73 31 3.02265575E-03-3.49850270E-02-1.82164367E-01 9.91432977E-03-3.47212067E-02
73 32-4.31103525E-06 5.64680994E-01-1.20673403E+00-8.76791065E-05-3.42168806E-03
73 33 7.70478579E-03-4.28309773E-03-1.83001078E-02-1.50954545E-06 5.13733389E-07
73 34-3.44420973E-03-3.11204444E-01 3.61371419E-03-1.29459632E-02-1.26902011E-06
73 35-2.38885546E-02 5.17772342E-02 2.06274468E+00-6.11461456E-02-1.07480106E-01
73 36-1.29370174E-05-4.25850443E-01-7.48911793E-01-8.38725026E-05 9.87572446E-04
73 37 7.23443877E-03-8.22201121E-03 6.05762399E-03 1.19457691E-06 2.28939815E-06
73 38 3.03245918E-03-3.49928531E-02-1.82270988E-01-3.49128866E-02-9.21798858E-03
73 39-3.90155184E-06-1.32531124E+00-1.30894357E-01-6.93502053E-05 1.87195893E-02
73 40-1.44343955E-02-4.28519375E-03-3.10870603E-03 6.68235688E-07-1.32073227E-06
73 41 1.08627143E-02-6.30008744E-02-1.05108208E+00-4.56050249E-02 1.50944099E-02
73 42 8.78524191E-07 7.03609901E-01-9.98800636E-01-5.95687019E-05-1.06241932E-02
73 43 1.33582563E-02-2.73406313E-03-4.26399766E-02-4.52314639E-06-3.04567722E-07
73 44 9.72107022E-03-2.69803191E-02-8.68439046E-01 2.86877993E-02 5.93197546E-02
73 45 6.00851992E-06 1.16445818E+00 1.34676187E+00 1.70415593E-04 2.65808187E-03
73 46-5.00450878E-03 2.34642691E-03 1.79130703E-02 1.73831524E-06 3.22445124E-07
73 47-9.70642425E-03 2.69971206E-02 8.67903507E-01 3.63106315E-02 5.49392283E-02
73 48 6.41588241E-06 5.62798318E-01 1.68945613E+00 1.76967076E-04 1.66207148E-02
73 49-1.42880782E-02-2.33263661E-03-4.67566849E-03 4.94782082E-07-1.44110364E-06
73 50 5.37411739E-02 3.84219015E-01-4.71802938E-03 5.51837567E-04 4.55575242E-08
73 51-5.37771089E-02-3.84055805E-01 2.88178620E-03-3.78486740E-03-2.52503372E-07
73 52 5.37782846E-02 3.84051622E-01 2.88172835E-03-3.78526030E-03-2.86432130E-07
73 53-3.75174553E-02-5.32110275E-01 2.63085729E-03 4.63408869E-03 6.84459178E-07
73 54 3.38453878E-03 3.11242488E-01-1.29835103E-02-3.50523850E-03-1.06408590E-06
73 55 3.44732841E-03 3.11206529E-01 3.61330821E-03-1.29457076E-02-1.31302513E-06
73 56-5.37405571E-02-3.84220182E-01-4.71808754E-03 5.51814034E-04-1.23069661E-08
73 57 3.75177749E-02 5.32111035E-01 2.63053826E-03 4.63437109E-03 7.06444771E-07
73 58-3.38702325E-03-3.11247324E-01-1.29831250E-02-3.50540416E-03-1.05924894E-06
74  1 4.31432191E-06 3.73135156E-05-5.45744102E-06-2.56118320E-02 1.46201009E-02
74  2 1.11268467E-06-1.14194458E+00 6.49771585E-01 1.64902862E-05 1.25798160E-02
74  3-1.25864491E-02 6.63308223E-06 8.63057937E-03 1.58749646E-06-8.83427945E-07
74  4-4.50411699E-02 2.35409432E-02 2.61434349E+00-1.20024146E-01 6.36045351E-02
74  5 3.65714017E-07-8.12203971E-02 1.08147896E+00 1.02479841E-04 1.49905771E-02
74  6 8.09963574E-03-2.30902128E-02-9.13005531E-03 9.54955698E-07 3.13723807E-06
74  7 1.59393859E-02-4.23204246E-02-5.87800445E-01 1.11750682E-02 9.72086330E-02
74  8 1.21008240E-05 6.28735024E-01 1.86844669E+00 2.13180732E-04 1.70348397E-02
74  9-2.18684944E-02 4.83365469E-03-5.97101442E-03 4.17045254E-08-3.38090837E-06
74 10-4.25396734E-07-5.47564197E-06-4.96604215E-05-7.63595236E-03 4.32971073E-03
74 11-2.10127880E-06-1.35056503E+00 7.68277292E-01 8.78916017E-06-9.44905237E-05
74 12 9.48388539E-05-3.48330195E-07-7.53784958E-05 6.15542790E-08 6.56243220E-08
74 13-1.59345000E-02 4.23700793E-02 5.87629864E-01-7.78520978E-02-5.92195581E-02
74 14-8.18114057E-06-1.28474247E+00-1.49443411E+00-1.92554576E-04 7.17260354E-03
74 15-2.34869849E-03-4.82390505E-03 2.25933213E-02 2.55438173E-06 1.03055826E-06
74 16 4.50363415E-02-2.35641768E-02-2.61382301E+00-1.16022299E-01 7.06916232E-02
74 17 2.48260490E-06-9.70895214E-01-4.82423339E-01-9.59170140E-05-1.68429534E-02
74 18-6.23754881E-03 2.30805022E-02 7.84396238E-03-8.60808973E-07-2.76538183E-06
74 19 2.04422198E-02 8.77251991E-02-1.09947799E+00-3.01722596E-02 3.07588939E-02
74 20 1.72754087E-06-2.75174508E-01-1.03888913E+00-1.15545216E-04 2.60776302E-04
74 21-2.00758263E-02 1.98150500E-02-1.16082520E-02-2.40374260E-06-4.67715094E-06
74 22-4.60381502E-07-4.62439770E-06-4.57996832E-05 7.63910503E-03-4.32568496E-03
74 23 2.47351982E-06 1.35054602E+00-7.68315675E-01-5.97496558E-06-9.55493737E-05
74 24 9.57262684E-05-1.76894639E-07-7.41058656E-05 7.58108787E-08 9.76157985E-08
74 25-1.59344751E-02 4.23679574E-02 5.87598224E-01 7.78549484E-02 5.92205318E-02
74 26 7.56429165E-06 1.28471515E+00 1.49447318E+00 1.83808178E-04 7.17375791E-03
74 27-2.34986372E-03-4.82389419E-03 2.25923401E-02 2.25556980E-06 8.86366769E-07
74 28-2.04378059E-02-8.77533702E-02 1.09916022E+00 4.18850080E-02-1.02966418E-02
74 29 1.59549524E-06-7.52221879E-01-7.67510146E-01-9.86393374E-05 5.93041512E-03
74 30 1.38899587E-02-1.98203738E-02 1.58536813E-02 2.61804906E-06 4.03988207E-06
74 31 4.50365377E-02-2.35659531E-02-2.61385867E+00 1.16023709E-01-7.06896061E-02
74 32-2.83985647E-06 9.70928145E-01 4.82400915E-01 8.88045069E-05-1.68434310E-02
74 33-6.23722348E-03 2.30806545E-02 7.84408040E-03-7.58402163E-07-2.56015102E-06
74 34-6.61725415E-02-4.38505616E-01-1.26510596E-02 1.01324984E-02 3.54592522E-07
74 35 3.26930071E-06 3.64079279E-05 6.12260904E-05 2.56119964E-02-1.46208351E-02
74 36-9.94195423E-07 1.14193418E+00-6.49802283E-01-1.40781002E-05 1.25803787E-02
74 37-1.25864365E-02 6.05783378E-06 8.63024953E-03 1.36468565E-06-7.59279956E-07
74 38-4.50411712E-02 2.35394080E-02 2.61432516E+00 1.20026307E-01-6.36022858E-02
74 39 3.99615348E-07 8.11854561E-02-1.08146294E+00-9.42939973E-05 1.49904425E-02
74 40 8.09988063E-03-2.30903231E-02-9.12988761E-03 1.04933765E-06 2.80656263E-06
74 41 1.59396411E-02-4.23222601E-02-5.87842384E-01-1.11738410E-02-9.72070182E-02
74 42-1.16180718E-05-6.28682043E-01-1.86845762E+00-2.02999916E-04 1.70353367E-02
74 43-2.18691357E-02 4.83379899E-03-5.97262834E-03 1.39385814E-07-3.12212100E-06
74 44 2.04420021E-02 8.77243235E-02-1.09947803E+00 3.01762822E-02-3.07564647E-02
74 45-1.34014831E-06 2.75235581E-01 1.03891542E+00 1.10028307E-04 2.60843012E-04
74 46-2.00758820E-02 1.98150390E-02-1.16073561E-02-2.43063571E-06-4.32505819E-06
74 47-2.04377537E-02-8.77520547E-02 1.09917026E+00-4.18843987E-02 1.02998051E-02
74 48-2.62320414E-06 7.52213565E-01 7.67570483E-01 9.89661104E-05 5.93130533E-03
74 49 1.38890267E-02-1.98203320E-02 1.58533258E-02 2.30174940E-06 3.95580885E-06
74 50 2.72925423E-02 3.65206173E-01-1.09429360E-02-9.24052978E-03-1.38438987E-06
74 51-2.73110528E-02-3.65355645E-01-2.35701563E-03-1.41294018E-02-1.14927364E-06
74 52-2.73088573E-02-3.65361118E-01 2.35733130E-03 1.41292179E-02 1.24470605E-06
74 53-7.94807064E-06 1.69156854E-04-2.11601404E-02 1.20449403E-02 3.66876220E-07
74 54 6.61950615E-02 4.38499761E-01 1.51797809E-02-5.70076941E-03-2.22031175E-07
74 55-6.61705601E-02-4.38489139E-01 1.26509142E-02-1.01327012E-02-3.80437186E-07
74 56 2.72897911E-02 3.65213145E-01 1.09425906E-02 9.24056578E-03 1.45210932E-06
74 57-9.19087069E-06 1.85673844E-04 2.11602501E-02-1.20449000E-02-3.42978239E-07
74 58 6.61946355E-02 4.38481881E-01-1.51799657E-02 5.70081217E-03 1.66238958E-07
75  1-1.24815050E-05-5.08940125E-06 5.37063150E-04-1.40427047E-01 7.99065748E-02
75  2 3.95398282E-05-1.25441852E+00 7.14043039E-01 1.98099802E-04 6.08059481E-03
75  3-6.07651400E-03-4.08081034E-06 4.16306530E-03 1.36695904E-06 4.37897438E-07
75  4 1.87975055E-02 6.90881341E-02-5.95769558E-01 2.62286186E-02 2.15440911E-02
75  5-2.04150032E-05-1.54222737E+00-1.05474787E+00-4.11369262E-04-2.74897665E-02
75  6 1.06466809E-02 1.68430856E-02-3.14430847E-02-4.00133384E-06 8.82568146E-06
75  7-1.15243013E-02 1.07177345E-02 6.89032185E-01-8.59556216E-04-5.75125734E-03
75  8 1.10148996E-04 1.67089849E-01-2.42282861E+00 1.39134462E-04 2.59814770E-02
75  9-1.79503013E-02-8.03117572E-03 5.50594286E-02 1.29435248E-05-8.38604681E-06
75 10-2.02809250E-06 1.59606169E-05 3.39847070E-04-1.32756201E-01 7.55101393E-02
75 11-1.47362846E-04 1.94794038E+00-1.10838819E+00-4.82269723E-04-6.02348659E-03
75 12 6.02335264E-03 1.33952950E-07-4.13443432E-03 1.92408531E-06 4.71108125E-06
75 13 1.15315142E-02-1.07032127E-02-6.88934546E-01 4.48987873E-03 3.67709672E-03
75 14 1.10538982E-04 2.16764210E+00 1.09402359E+00 5.58296314E-04 4.83759469E-02
75 15-5.64142892E-02 8.03834232E-03-4.02799155E-03-1.03302000E-05-7.24232410E-06
75 16-1.87874011E-02-6.90936504E-02 5.94875356E-01-5.14480376E-03-3.35722135E-02
75 17-2.98992973E-05 1.18136678E-01 1.86482946E+00-4.21046378E-05-2.46245975E-02
75 18 4.14560025E-02-1.68314050E-02-4.31526752E-03 6.89510562E-06 1.28256572E-05
75 19-2.07012210E-02 5.28401803E-02 2.27316809E+00 2.49988097E-03 8.51548398E-02
75 20-2.54167392E-05 1.28075968E+00 2.35362996E+00 1.41803016E-05-1.77769673E-03
75 21 5.87324402E-03-4.09554729E-03-1.89507363E-02-1.05391271E-05 2.84849325E-06
75 22-1.54137805E-06 1.63988184E-05 3.07826766E-04 1.32752052E-01-7.55067883E-02
75 23 1.48057821E-04-1.94796742E+00 1.10838550E+00 4.79584148E-04-6.02249958E-03
75 24 6.02230461E-03 1.94968240E-07-4.13324035E-03 1.70199694E-06 4.44304739E-06
75 25 1.15318464E-02-1.07019904E-02-6.88919917E-01-4.49483778E-03-3.67631328E-03
75 26-1.11916645E-04-2.16768262E+00-1.09401177E+00-5.56412367E-04 4.83753098E-02
75 27-5.64135792E-02 8.03826948E-03-4.02911523E-03-9.83778001E-06-6.94929938E-06
75 28 2.07026251E-02-5.28361850E-02-2.27317902E+00 7.19012061E-02 4.56120752E-02
75 29 4.09302067E-05 1.36883168E+00 2.30348324E+00 5.36369732E-04-1.83003431E-02
75 30 1.42104592E-02 4.08988386E-03 5.17347860E-03 6.05416970E-06-4.76763628E-06
75 31-1.87876454E-02-6.90929868E-02 5.94896372E-01 5.14274341E-03 3.35749972E-02
75 32 2.97869752E-05-1.18129843E-01-1.86482393E+00 6.09637279E-05-2.46230958E-02
75 33 4.14551246E-02-1.68320288E-02-4.31483533E-03 7.15418931E-06 1.23555889E-05
75 34-7.04743035E-02 4.10864467E-02-3.05588801E-03-4.80560029E-03 5.43768475E-06
75 35-1.25204919E-05-4.64664220E-06 5.66579714E-04 1.40423616E-01-7.99050852E-02
75 36-3.96237999E-05 1.25438115E+00-7.14030310E-01-1.98469375E-04 6.08032020E-03
75 37-6.07581274E-03-4.50746283E-06 4.16316289E-03 1.18599504E-06 4.97732390E-07
75 38 1.87981994E-02 6.90877764E-02-5.95821461E-01-2.62307145E-02-2.15442525E-02
75 39 2.20154541E-05 1.54219978E+00 1.05474546E+00 4.01440891E-04-2.74893032E-02
75 40 1.06460107E-02 1.68432925E-02-3.14424954E-02-3.60720554E-06 8.87027153E-06
75 41-1.15241550E-02 1.07161942E-02 6.89021687E-01 8.57318892E-04 5.75416444E-03
75 42-1.10317328E-04-1.67073380E-01 2.42283359E+00-1.50647917E-04 2.59806253E-02
75 43-1.79492426E-02-8.03138275E-03 5.50586870E-02 1.26197744E-05-8.59461107E-06
75 44-2.07014427E-02 5.28388142E-02 2.27316799E+00-2.50172845E-03-8.51547534E-02
75 45 2.59053514E-05-1.28074175E+00-2.35362905E+00-5.71427243E-06-1.77726211E-03
75 46 5.87269588E-03-4.09543378E-03-1.89497041E-02-1.04411088E-05 2.53365777E-06
75 47 2.07025916E-02-5.28373523E-02-2.27319583E+00-7.19029906E-02-4.56079615E-02
75 48-3.89145468E-05-1.36883331E+00-2.30345756E+00-5.27718434E-04-1.83010448E-02
75 49 1.42109892E-02 4.09005563E-03 5.17338754E-03 6.20577694E-06-4.47378472E-06
75 50-4.88221048E-02-7.00383180E-01 6.57123175E-03-4.95550977E-05-5.71750845E-06
75 51 4.88068953E-02 7.00364475E-01-3.39180289E-03 5.62412826E-03 6.33282940E-06
75 52 4.88106190E-02 7.00357612E-01 3.39195202E-03-5.62448898E-03-6.38756579E-06
[truncated: 935,398 more chars]
