# Supplementary material for: Active Learning Configuration Interaction for Excited-State Calculations of Polycyclic Aromatic Hydrocarbons
Source: J Chem Theory Comput. 2021 Nov 17;17(12):7518–30. doi: 10.1021/acs.jctc.1c00769 (PMC8675132; doi:10.1021/acs.jctc.1c00769)
Supplement: Supplementary file 2 — ct1c00769_si_002.zip [file ct1c00769_si_002.zip › Pyrene/Hartree_Fock/HF_gamess.inp]

 $SYSTEM MWORDS=800 TIMLIM=1440  $END

 $CONTRL ISPHER=1 SCFTYP=RHF RUNTYP=ENERGY CITYP=NONE  $END

 $BASIS GBASIS=CCD  $END

 $DATA 
 pyrene
 C1
 C  6  -3.007588    -0.664397    -0.000680
 C  6  -1.622823    -0.662623    -0.000619
 C  6  -0.908916     0.537953    -0.000469
 C  6  -1.625537     1.764912    -0.000383
 C  6  -3.046386     1.754072    -0.000443
 C  6  -3.713594     0.526898    -0.000593
 C  6   0.516244     0.581419    -0.000401
 C  6  -0.925353     2.995638    -0.000237
 C  6   0.495495     3.006478    -0.000176
 C  6   1.186315     1.759126    -0.000262
 C  6   1.162705     4.233653    -0.000036
 H  1   2.246158     4.241556     0.000007
 C  6   0.456700     5.424946     0.000044
 C  6  -0.928067     5.423172    -0.000014
 C  6  -1.641974     4.222599    -0.000155
 C  6  -3.067135     4.179131    -0.000220
 C  6  -3.737205     3.001424    -0.000355
 H  1  -4.820769     2.986620    -0.000396
 H  1  -3.608144     5.118092    -0.000160
 H  1   1.057256    -0.357541    -0.000466
 H  1  -3.542886    -1.605286    -0.000798
 H  1  -1.075887    -1.597941    -0.000690
 H  1  -4.797047     0.518989    -0.000640
 H  1   2.269879     1.773933    -0.000213
 H  1   0.991995     6.365836     0.000154
 H  1  -1.474999     6.358492     0.000047
 $END
