# Supplementary material for: Active Learning Configuration Interaction for Excited-State Calculations of Polycyclic Aromatic Hydrocarbons
Source: J Chem Theory Comput. 2021 Nov 17;17(12):7518–30. doi: 10.1021/acs.jctc.1c00769 (PMC8675132; doi:10.1021/acs.jctc.1c00769)
Supplement: Supplementary file 2 — ct1c00769_si_002.zip [file ct1c00769_si_002.zip › Pyrene/CASCI/pyrene.inp]

 $contrl  ISPHER=1  scftyp=none   cityp=aldet $end
 $SYSTEM mwords=10000 $END
 $cidet pures=.T. NFLGDM(1)=1,1 ncore=45 nact=16
 nels=16  nstate=5   $end
 $GUESS guess=moread  norb=274 NORDER=1  IORDER(45)=48
 IORDER(48)=45  IORDER(40)=46  IORDER(46)=40 
 IORDER(63)=58  IORDER(58)=63  IORDER(67)=59
 IORDER(59)=67  IORDER(70)=60  IORDER(60)=70
 IORDER(76)=61  IORDER(61)=76
 $END
 $BASIS  GBASIS=CCD $END
 $DATA
 pyrene ras2
 C1
 C  6  -3.007588    -0.664397    -0.000680
 C  6  -1.622823    -0.662623    -0.000619
 C  6  -0.908916     0.537953    -0.000469
 C  6  -1.625537     1.764912    -0.000383
 C  6  -3.046386     1.754072    -0.000443
 C  6  -3.713594     0.526898    -0.000593
 C  6   0.516244     0.581419    -0.000401
 C  6  -0.925353     2.995638    -0.000237
 C  6   0.495495     3.006478    -0.000176
 C  6   1.186315     1.759126    -0.000262
 C  6   1.162705     4.233653    -0.000036
 H  1   2.246158     4.241556     0.000007
 C  6   0.456700     5.424946     0.000044
 C  6  -0.928067     5.423172    -0.000014
 C  6  -1.641974     4.222599    -0.000155
 C  6  -3.067135     4.179131    -0.000220
 C  6  -3.737205     3.001424    -0.000355
 H  1  -4.820769     2.986620    -0.000396
 H  1  -3.608144     5.118092    -0.000160
 H  1   1.057256    -0.357541    -0.000466
 H  1  -3.542886    -1.605286    -0.000798
 H  1  -1.075887    -1.597941    -0.000690
 H  1  -4.797047     0.518989    -0.000640
 H  1   2.269879     1.773933    -0.000213
 H  1   0.991995     6.365836     0.000154
 H  1  -1.474999     6.358492     0.000047
 $end


--- CLOSED SHELL ORBITALS --- GENERATED AT Wed Oct 14 18:10:48 2020
 pyrene RHF                                                                 
E(RHF)=     -611.8109062188, E(NUC)=  971.2488131210,   12 ITERS
 $VEC   
 1  1 6.04777268E-03-7.28705964E-05 2.96143261E-04-8.46189897E-06-1.46497724E-05
 1  2 1.66806708E-09-1.25825800E-04-2.36076417E-04-3.98835404E-08 1.08478583E-05
 1  3 4.09177136E-05-5.17655719E-05 2.82607925E-05 3.56801824E-09 9.75767881E-09
 1  4 3.66199940E-02-1.20274262E-04 1.55318288E-03-2.44781458E-05-5.61325676E-05
 1  5-4.94272920E-09 6.27344712E-04 8.68226896E-04 1.25421694E-07 1.00104812E-05
 1  6-8.49578898E-05 7.49474086E-05-1.73955233E-05-7.97763653E-09-1.41855260E-08
 1  7 4.58577631E-01 1.94425154E-03-4.02213595E-03 3.31467951E-05 1.04103152E-05
 1  8 8.73384339E-09-4.49876661E-04 1.24540502E-03 9.06186456E-08 9.83284119E-05
 1  9 8.54366440E-05-1.83765056E-04 4.34811385E-05 1.82403227E-08 3.87969262E-08
 1 10 2.53717654E-01 9.31734200E-04-1.58077900E-03 1.42775188E-05 2.22682542E-05
 1 11 7.01605037E-09-1.57075506E-05 3.32255134E-04 2.75715479E-08-1.45747121E-04
 1 12-7.28913167E-05 2.18638438E-04 7.13991901E-05-1.30895630E-08-2.74303740E-08
 1 13 4.68228046E-01 1.99899380E-03-4.32833067E-03-8.63405351E-06 3.51871390E-05
 1 14 2.90773205E-09 1.14708410E-03 1.58700542E-04 6.35229638E-08 5.30486260E-05
 1 15 1.31346898E-04-1.84395524E-04 1.42360620E-05 1.27988829E-08 4.34420260E-08
 1 16 3.74204158E-02-1.17015025E-04 1.51071066E-03-3.60490125E-05-5.01267462E-05
 1 17-5.77113343E-09 4.36469941E-04 9.50707406E-04 1.21870377E-07-4.81473683E-05
 1 18-2.95424509E-05 7.76898192E-05-5.69434244E-05-7.01645239E-09-1.27707065E-08
 1 19 5.01596495E-02-2.63871954E-05 1.04901400E-03 3.71032011E-05-2.46464275E-05
 1 20 2.82174063E-09-5.54030144E-04-2.59906540E-04-4.54037382E-08-1.20293769E-04
 1 21 4.99385337E-05 7.03552349E-05 4.12678945E-05-8.75416239E-09 2.43727459E-09
 1 22 2.53705597E-01 9.31662413E-04-1.58026117E-03-1.42697047E-05-2.22671653E-05
 1 23-6.30848052E-09 1.48727457E-05-3.32962651E-04-3.29390648E-08-1.45740063E-04
 1 24-7.28749118E-05 2.18614975E-04 7.14082309E-05-1.44018186E-08-2.62061470E-08
 1 25 4.68146460E-01 1.99858849E-03-4.32708274E-03 8.63772547E-06-3.51813049E-05
 1 26-5.19175370E-09-1.14747867E-03-1.58340116E-04-4.95676358E-08 5.30566416E-05
 1 27 1.31317676E-04-1.84374318E-04 1.42338938E-05 1.21079719E-08 4.19979624E-08
 1 28 5.09722256E-02-2.69600857E-05 1.16146876E-03 3.98577632E-05-1.92175841E-05
 1 29-1.80973015E-11-1.32713624E-04 5.91935547E-04 4.28456276E-08-2.63569597E-05
 1 30-4.58210576E-05 7.21780173E-05 1.07172662E-04 3.91186982E-09-4.01539132E-09
 1 31 3.74132203E-02-1.17014666E-04 1.51034277E-03 3.60472485E-05 5.01232481E-05
 1 32 5.48168564E-09-4.36231439E-04-9.50646350E-04-1.18961082E-07-4.81361351E-05
 1 33-2.95342456E-05 7.76703806E-05-5.69361107E-05-5.16396919E-09-1.11126727E-08
 1 34-8.57864425E-06 1.81570658E-04-4.18164281E-05 1.72534713E-05-8.02556157E-10
 1 35 6.04722271E-03-7.28797404E-05 2.96388225E-04 8.46168475E-06 1.46487948E-05
 1 36-2.13318316E-09 1.25732811E-04 2.35963830E-04 4.01218986E-08 1.08551106E-05
 1 37 4.09128971E-05-5.17680077E-05 2.82608596E-05 3.45982005E-09 8.84575611E-09
 1 38 3.66213951E-02-1.20261159E-04 1.55274075E-03 2.44813287E-05 5.61377563E-05
 1 39 4.78835499E-09-6.27376135E-04-8.68075711E-04-1.20436801E-07 1.00051659E-05
 1 40-8.49629017E-05 7.49577358E-05-1.73942289E-05-7.40184706E-09-1.25629283E-08
 1 41 4.58595261E-01 1.94433087E-03-4.02222679E-03-3.31485406E-05-1.04123964E-05
 1 42-7.97786452E-09 4.50291639E-04-1.24506284E-03-8.05503749E-08 9.83361298E-05
 1 43 8.54338329E-05-1.83769963E-04 4.34906890E-05 1.66320747E-08 3.73875776E-08
 1 44 5.01622936E-02-2.63937526E-05 1.04934457E-03-3.71006321E-05 2.46492210E-05
 1 45-2.68681883E-09 5.54141013E-04 2.59785514E-04 4.16965159E-08-1.20299461E-04
 1 46 4.99463785E-05 7.03530830E-05 4.12700007E-05-9.67589501E-09 2.41353171E-09
 1 47 5.09801560E-02-2.69353913E-05 1.16119871E-03-3.98639903E-05 1.92207815E-05
 1 48-3.97681939E-10 1.32673523E-04-5.91901637E-04-4.62350006E-08-2.63660093E-05
 1 49-4.58375036E-05 7.22035130E-05 1.07189179E-04 3.08487159E-09-4.04791896E-09
 1 50-5.11778633E-05 1.07434914E-04 3.36230624E-05 2.55806729E-05-1.22592302E-10
 1 51-5.36168364E-05 8.90465392E-05-4.18676156E-06-4.27227211E-05-4.18674084E-09
 1 52-5.36170723E-05 8.90021250E-05 4.18441774E-06 4.27243167E-05 4.80420648E-09
 1 53-7.92701772E-05-2.61238702E-06 9.45975548E-07 2.18295028E-06 1.21954791E-10
 1 54-1.13538060E-05 1.77166917E-04-3.60535592E-05 2.67048541E-05 1.92832056E-09
 1 55-8.56503270E-06 1.81642337E-04 4.18202570E-05-1.72556386E-05 1.06409559E-09
 1 56-5.11874028E-05 1.07426217E-04-3.36157999E-05-2.55767715E-05 8.28416019E-11
 1 57-7.92648010E-05-2.58410761E-06-9.45426101E-07-2.17977596E-06-2.92934407E-10
 1 58-1.13460148E-05 1.77141256E-04 3.60559759E-05-2.67102436E-05-1.47344573E-09
 2  1 6.62907231E-03 1.37497282E-04-3.88047913E-03-6.69494469E-06-1.17635651E-05
 2  2 1.76976179E-09-1.11660077E-03-1.95633908E-03-2.35364849E-07-4.08600158E-05
 2  3 5.90113351E-06 3.49588823E-05 4.40004207E-05-7.17068719E-10-1.59737869E-09
 2  4 3.83266582E-02-1.39491714E-04 6.46965432E-03 5.55231115E-06 1.39338791E-05
 2  5 6.84200827E-09-8.14038946E-04 3.07200801E-03 2.52527917E-07 8.67918727E-06
 2  6-7.52931936E-05 6.66140063E-05-2.62048435E-05-9.63061887E-09-1.50931520E-08
 2  7 4.74412853E-01 2.41199712E-03-8.76112312E-03-1.09186887E-05 2.33880054E-05
 2  8-3.34648739E-09 7.56514156E-03 1.51946365E-03 5.11017032E-07 5.52217512E-05
 2  9 6.46995827E-05-1.19921334E-04 9.54231007E-05 1.40954319E-08 2.74748731E-08
 2 10 1.78510570E-01 1.08783651E-03-8.13112151E-03 4.22016714E-05 7.19221182E-05
 2 11 6.19911815E-09-8.17142827E-03-1.42509049E-02-1.71921910E-06-1.17791838E-04
 2 12-2.41767871E-04 3.59559709E-04-1.20117121E-04-3.83081662E-08-6.79810287E-08
 2 13 4.88793319E-01 2.48177858E-03-8.95243286E-03 2.63368723E-05 3.72537661E-06
 2 14-9.97068696E-09-2.62855646E-03 7.25228014E-03 6.22965836E-07-1.16677326E-05
 2 15 1.35310197E-04-1.23642465E-04 5.03591961E-05 3.80337596E-09 3.32197032E-08
 2 16 3.95276726E-02-1.37004361E-04 6.45598897E-03 8.61521347E-06 1.06610184E-05
 2 17 5.66961291E-09 3.06871857E-03 8.69150185E-04 2.02957593E-07-3.55163478E-05
 2 18-3.54934775E-05 7.10098254E-05-5.64217138E-05-6.84104875E-09-1.50862858E-08
 2 19 4.06185925E-02 2.68685510E-04-4.96984666E-03 5.83482697E-05-5.28781634E-06
 2 20 4.14588653E-09 1.49481621E-03-1.11538608E-03-4.96382297E-08-1.61913626E-04
 2 21-4.42808990E-05 2.06194525E-04 2.13257376E-05-1.53659144E-08-2.58631328E-08
 2 22-1.78528247E-01-1.08790131E-03 8.13123880E-03 4.21848693E-05 7.19335638E-05
 2 23 5.89060930E-09-8.16900186E-03-1.42522634E-02-1.68803861E-06 1.17803823E-04
 2 24 2.41770941E-04-3.59574764E-04 1.20112470E-04 3.92513516E-08 6.67429156E-08
 2 25-4.88748280E-01-2.48147529E-03 8.95029464E-03 2.63411952E-05 3.71471132E-06
 2 26-7.65035008E-09-2.62727952E-03 7.25300808E-03 5.83173250E-07 1.16403480E-05
 2 27-1.35289725E-04 1.23649377E-04-5.03603636E-05-2.67509867E-09-3.31654283E-08
 2 28-4.22385009E-02-2.71846565E-04 4.96054761E-03-3.53048653E-05 4.73788295E-05
 2 29 2.09219455E-09-1.70467541E-03 7.14932387E-04-1.64234055E-08 9.19445188E-05
 2 30 1.17579677E-04-2.09524195E-04-7.30013664E-05 1.26621842E-08 2.65224960E-08
 2 31-3.95232491E-02 1.37039744E-04-6.45643306E-03 8.61583623E-06 1.06608084E-05
 2 32 5.51538452E-09 3.06867143E-03 8.69445729E-04 1.88085825E-07 3.55072819E-05
 2 33 3.54854071E-05-7.09926890E-05 5.64232640E-05 6.57484921E-09 1.41888810E-08
 2 34-4.74811100E-05-7.77305114E-04-1.45750447E-05-1.96614689E-05 1.62845430E-09
 2 35-6.62936997E-03-1.37491896E-04 3.88046694E-03-6.69373146E-06-1.17655469E-05
 2 36 2.37599369E-09-1.11669628E-03-1.95631126E-03-2.19606849E-07 4.08524263E-05
 2 37-5.89720284E-06-3.49552235E-05-4.40071000E-05 8.83786462E-10 1.74599340E-09
 2 38-3.83355475E-02 1.39477987E-04-6.46945699E-03 5.54905346E-06 1.39253310E-05
 2 39 6.93029979E-09-8.14235022E-04 3.07203074E-03 2.31481153E-07-8.67094832E-06
 2 40 7.53123617E-05-6.66414133E-05 2.62060362E-05 9.00050522E-09 1.44258375E-08
 2 41-4.74522237E-01-2.41257229E-03 8.76386855E-03-1.09051365E-05 2.33900617E-05
 2 42-3.01825108E-09 7.56510615E-03 1.51816590E-03 4.88814115E-07-5.52420529E-05
 2 43-6.46974480E-05 1.19939501E-04-9.54548570E-05-1.19875379E-08-2.63063871E-08
 2 44-4.06286101E-02-2.68679452E-04 4.96886905E-03 5.83492534E-05-5.28747093E-06
 2 45 4.42212387E-09 1.49459224E-03-1.11483639E-03-4.75482793E-08 1.61938331E-04
 2 46 4.42762050E-05-2.06214536E-04-2.13316535E-05 1.49534562E-08 2.50546695E-08
 2 47 4.22412893E-02 2.71842819E-04-4.95973580E-03-3.52998474E-05 4.73781224E-05
 2 48 2.01017494E-09-1.70410147E-03 7.15107088E-04-1.88069188E-08-9.19485313E-05
 2 49-1.17586298E-04 2.09534829E-04 7.30044035E-05-1.29383441E-08-2.55699511E-08
 2 50 6.25344305E-05-3.17860612E-04 7.49674068E-05 1.35462405E-05 1.97090345E-09
 2 51-6.12757683E-05 3.25816487E-04-2.69281388E-05 7.05510136E-05 6.40983072E-09
 2 52 6.12590771E-05-3.25968800E-04-2.69337180E-05 7.05530661E-05 7.14970393E-09
 2 53-7.96109113E-05-4.40342577E-04 2.41780817E-05 4.25975347E-05 4.03754179E-09
 2 54 4.48739036E-05 7.71401224E-04-8.65907236E-06-2.35147615E-05 1.81268271E-09
 2 55 4.75052987E-05 7.77325887E-04-1.45735371E-05-1.96593754E-05 1.63663617E-09
 2 56-6.25095015E-05 3.18001542E-04 7.49762695E-05 1.35465059E-05 2.06730648E-09
 2 57 7.96163278E-05 4.40343805E-04 2.41823243E-05 4.25955534E-05 3.68590411E-09
 2 58-4.48967336E-05-7.71450281E-04-8.66312357E-06-2.35083697E-05 1.19770349E-09
 3  1 6.16892335E-05-7.28845392E-07 4.13748980E-06 1.02263738E-05-5.98376738E-06
 3  2 4.22948844E-10-6.66012378E-04 3.76528998E-04 5.78842430E-09 3.89494667E-05
 3  3-3.84425966E-05-5.06870138E-07 2.69213081E-05 8.13892758E-09-3.87134482E-09
 3  4 4.27948298E-02 1.70700981E-04-2.18657879E-03-9.36610809E-06-2.44311153E-05
 3  5-5.32927338E-09-1.70355693E-03-3.77371165E-04-1.19336231E-07-5.64301656E-05
 3  6-8.54115914E-05 1.41841757E-04-1.68748988E-05-9.62839502E-09-3.16538872E-08
 3  7 5.02470767E-01 2.84864672E-03-1.58404031E-02 8.19852350E-05 8.87424972E-06
 3  8-1.90382895E-10-2.40626654E-05-9.18209627E-03-8.87319388E-07 9.04983430E-05
 3  9-5.63925821E-05-3.41057609E-05 1.58447726E-04 1.88373571E-08-2.24608890E-09
 3 10 2.79033917E-03 1.07545815E-05-2.21565923E-05-1.24075752E-04 7.08557931E-05
 3 11 8.90139248E-10 1.59507179E-02-9.07135112E-03-1.75867704E-07-2.45794947E-05
 3 12 2.24568116E-05 2.12268308E-06-1.52393339E-05-1.60928043E-09-3.57576689E-09
 3 13-4.93631832E-01-2.81116634E-03 1.57639114E-02 3.40641682E-05-7.42537264E-05
 3 14-4.12413460E-09 7.90707104E-03 4.71427379E-03 7.65797962E-07 1.39535869E-04
 3 15-1.70291595E-04 3.07557254E-05-9.15272333E-07 2.94949900E-09-1.43965939E-08
 3 16-4.20718714E-02-1.72891858E-04 2.21406622E-03 1.55328388E-05 1.95765142E-05
 3 17 3.42351984E-09-5.39292822E-04 1.67639885E-03 1.59429540E-07 6.41225634E-05
 3 18 7.63166500E-05-1.40439213E-04 2.17476702E-05 1.72626582E-08 2.96162379E-08
 3 19 4.42120922E-02-2.39626049E-05 5.81606420E-03-1.00121384E-05 1.03123059E-05
 3 20-4.78969941E-09-1.18596761E-03 3.69247636E-03 3.07524653E-07-1.01508070E-04
 3 21 6.22083332E-06 9.52872363E-05 6.89185760E-06-1.03753163E-08-8.70977749E-09
 3 22 2.75519577E-03 1.05471132E-05-2.07037669E-05 1.23975973E-04-7.07809989E-05
 3 23-1.58457410E-10-1.59469384E-02 9.06573884E-03 1.54279877E-07-2.45482846E-05
 3 24 2.24865210E-05 2.06176355E-06-1.52053120E-05-1.06343427E-10-4.61997443E-09
 3 25-4.92925485E-01-2.80775220E-03 1.57550350E-02-3.40959401E-05 7.41842529E-05
 3 26 4.54711423E-09-7.90371069E-03-4.71145292E-03-7.65785275E-07 1.39463349E-04
 3 27-1.70033073E-04 3.05697242E-05-9.25013373E-07 4.75502642E-09-1.19460449E-08
 3 28-4.31158199E-02 2.36826162E-05-5.79220662E-03 1.47873702E-05-3.67689631E-06
 3 29-3.05633687E-09 3.77725945E-03 8.79586568E-04 2.49047814E-07 2.66040939E-05
 3 30 6.72158177E-05-9.38199116E-05-5.57793779E-05 4.50440180E-10 1.89381786E-08
 3 31-4.20109764E-02-1.72727213E-04 2.21214294E-03-1.55020823E-05-1.95057988E-05
 3 32-3.67384387E-09 5.39156357E-04-1.67616495E-03-1.33936427E-07 6.40137612E-05
 3 33 7.61968007E-05-1.40210562E-04 2.16879726E-05 1.60538296E-08 2.58778975E-08
 3 34-1.43368963E-04-2.25977582E-04 2.28023161E-05 6.13170725E-06 1.14835361E-09
 3 35 6.04017318E-05-7.53702633E-07 4.84393322E-06-1.02277759E-05 5.98156011E-06
 3 36-9.07888346E-11 6.66086277E-04-3.77037064E-04-9.82342196E-09 3.88942804E-05
 3 37-3.83816203E-05-5.12660057E-07 2.68731432E-05 7.40603568E-09-3.21029592E-09
 3 38 4.27202512E-02 1.70583115E-04-2.18702402E-03 9.32582189E-06 2.43761925E-05
 3 39 4.48677479E-09 1.70299328E-03 3.78479337E-04 1.14937224E-07-5.63605055E-05
 3 40-8.52292152E-05 1.41589721E-04-1.68258524E-05-8.94667876E-09-2.91833342E-08
 3 41 5.01593430E-01 2.84436515E-03-1.58282740E-02-8.19449036E-05-8.80590983E-06
 3 42 1.19278979E-09 2.61453706E-05 9.17830561E-03 8.41618258E-07 9.02995332E-05
 3 43-5.64188060E-05-3.38807272E-05 1.58257423E-04 1.86233809E-08-3.26812208E-09
 3 44 4.41115216E-02-2.41997240E-05 5.81651555E-03 1.00457805E-05-1.03615451E-05
 3 45 3.84438114E-09 1.18573999E-03-3.69181471E-03-2.95525744E-07-1.01230824E-04
 3 46 6.16312642E-06 9.50676979E-05 6.86039543E-06-9.05178849E-09-7.56218633E-09
 3 47-4.32008905E-02 2.35466592E-05-5.79360280E-03-1.47407458E-05 3.68863588E-06
 3 48 2.34852274E-09-3.77858071E-03-8.79453099E-04-2.35458786E-07 2.66295754E-05
 3 49 6.73369252E-05-9.39665005E-05-5.59426034E-05 9.68473087E-10 1.92920863E-08
 3 50-1.29047746E-04-9.55071373E-04 4.96181294E-05-7.84977652E-06 6.22778210E-09
 3 51 1.27870983E-04 9.56468637E-04-3.21625259E-05 3.78871461E-05 4.61714486E-09
 3 52 1.27952355E-04 9.56858413E-04 3.21724001E-05-3.78317001E-05-3.78057523E-09
 3 53-7.72374445E-07 9.10520951E-08 2.41379980E-05-1.37152387E-05 2.44264232E-10
 3 54 1.43205377E-04 2.29293053E-04-7.12721325E-06 2.33125839E-05 2.31315255E-09
 3 55-1.43506898E-04-2.26174200E-04-2.28718771E-05-6.12610535E-06-2.59685024E-09
 3 56-1.28986364E-04-9.54562549E-04-4.96355629E-05 7.81616293E-06-4.86413568E-09
 3 57-7.58783191E-07 1.69611405E-07-2.41273818E-05 1.37196890E-05 1.91409218E-10
 3 58 1.43054686E-04 2.28816649E-04 7.08337369E-06-2.32669197E-05-1.88204357E-09
 4  1-1.00338461E-04-2.02030697E-06 5.64541354E-05 1.86295578E-07 1.10634904E-07
 4  2-2.25252835E-10-1.53661001E-04 1.25049280E-04 6.09325747E-09-3.78838440E-05
 4  3 3.84067951E-05-5.22951121E-07-2.70541281E-05-7.22077820E-09 3.75307865E-09
 4  4-4.27260986E-02-8.47665535E-05 3.62192640E-04 2.66886492E-05 3.66952343E-05
 4  5 7.93903017E-09 2.74261442E-04-3.91263630E-04-3.02306512E-08 4.41013677E-05
 4  6 1.07367497E-04-1.51468864E-04 2.63448919E-05 8.51612917E-09 3.22695308E-08
 4  7-5.02440023E-01-2.44112794E-03 6.66788380E-03-2.52522884E-05-4.11606633E-05
 4  8-7.21965036E-09-5.44363597E-04 2.50596008E-03 2.22321779E-07-1.18975299E-04
 4  9-1.15879405E-05 1.30563239E-04-1.12515193E-04-2.82040063E-08-2.10941566E-08
 4 10-2.74101524E-03-1.66104533E-05 1.21258704E-04 6.64858359E-05-3.92649298E-05
 4 11-2.09384090E-09-3.15278405E-03 2.06913408E-03 5.80359156E-08 9.93732201E-06
 4 12-4.85924517E-06-5.07807685E-06 7.35261974E-06 5.60519943E-09 1.76495940E-09
 4 13 4.88580859E-01 2.37063435E-03-6.41281955E-03 2.17645615E-05 4.25796628E-05
 4 14 1.06672762E-08-2.35747742E-03-1.02427471E-03-1.93947392E-07-4.55441294E-05
 4 15 1.72726095E-04-1.27181965E-04-2.22965203E-06 1.30376786E-08 3.22194320E-08
 4 16 4.15860797E-02 8.87527666E-05-5.50085545E-04-1.81703561E-05-4.20326193E-05
 4 17-6.78934763E-09 3.87485416E-04-6.10788491E-05 1.01134297E-08-6.98539184E-05
 4 18-7.97036109E-05 1.49557529E-04-4.31170840E-05-1.87820265E-08-2.74257274E-08
 4 19-5.87654163E-02-1.21631538E-04-2.08917608E-04-1.54513770E-05 3.01210090E-05
 4 20 1.09522313E-09 2.91452069E-04-5.20431829E-04-3.47593787E-08 1.58487338E-04
 4 21-4.07863055E-05-1.17701033E-04-1.97073546E-05 1.27633464E-08 9.35950145E-09
 4 22 2.71495815E-03 1.65110564E-05-1.21051610E-04 6.66854253E-05-3.93751268E-05
 4 23-2.63249646E-09-3.17821626E-03 2.08366664E-03 5.77096552E-08-9.96335242E-06
 4 24 4.90253297E-06 5.06081945E-06-7.38184560E-06-4.18783962E-09-2.08322647E-09
 4 25-4.89414475E-01-2.37531131E-03 6.43836376E-03 2.17088151E-05 4.27003456E-05
 4 26 1.14507156E-08-2.36995127E-03-1.03179681E-03-2.02921304E-07 4.57595741E-05
 4 27-1.73007052E-04 1.27247478E-04 2.22759885E-06-1.18921645E-08-3.01652274E-08
 4 28-5.76213446E-02-1.13614124E-04-3.63897055E-04-3.27570346E-05-3.47972968E-06
 4 29 1.31472435E-09 6.52756523E-04-4.09668900E-06 2.83799258E-08 2.35605413E-05
 4 30 8.83152975E-05-1.11875839E-04-1.08576480E-04-1.86358558E-09 1.95046636E-08
 4 31-4.16564199E-02-8.90169902E-05 5.53486882E-04-1.81985426E-05-4.20675804E-05
 4 32-6.61767332E-09 3.88371517E-04-6.36554083E-05 1.68382872E-08 6.99587242E-05
 4 33 7.98306407E-05-1.49789365E-04 4.31579765E-05 1.74660459E-08 2.45170146E-08
 4 34-9.00114669E-05-1.99216717E-04 4.14741962E-05-5.96265071E-06-4.29550997E-10
 4 35 9.97680214E-05 2.02747447E-06-5.65036718E-05 1.69025174E-07 1.18640185E-07
 4 36-7.24873191E-11-1.52605991E-04 1.24438396E-04 2.49526145E-09 3.79437187E-05
 4 37-3.84719110E-05 5.28192344E-07 2.70966546E-05 6.68851285E-09-3.20076763E-09
 4 38 4.27907041E-02 8.50463920E-05-3.65804009E-04 2.67025515E-05 3.67298925E-05
 4 39 7.28753174E-09 2.77049347E-04-3.90595675E-04-2.55977434E-08-4.41922047E-05
 4 40-1.07496392E-04 1.51688597E-04-2.63670014E-05-8.13264115E-09-2.99986188E-08
 4 41 5.03198935E-01 2.44549469E-03-6.69280877E-03-2.53784131E-05-4.11741578E-05
 4 42-5.77616107E-09-5.44401343E-04 2.52073928E-03 2.08922837E-07 1.19110503E-04
 4 43 1.14913641E-05-1.30601867E-04 1.12768799E-04 2.71931332E-08 1.93682736E-08
 4 44 5.88308506E-02 1.21595975E-04 2.18084888E-04-1.54317769E-05 3.01021118E-05
 4 45 8.93344896E-10 2.93283910E-04-5.26350499E-04-3.03736051E-08-1.58639561E-04
 4 46 4.07924921E-05 1.17847069E-04 1.97161977E-05-1.22898730E-08-9.01190415E-09
 4 47 5.75468234E-02 1.13651788E-04 3.54526415E-04-3.27771113E-05-3.47555430E-06
 4 48 2.01753695E-09 6.46714334E-04-5.43689618E-06 2.08730754E-08-2.35169409E-05
 4 49-8.82029625E-05 1.11719903E-04 1.08477332E-04 9.52125571E-10-1.99168317E-08
 4 50 4.35220084E-05 2.85245030E-04 1.78019580E-05 2.21561836E-05-9.83061421E-10
 4 51 4.55598432E-05 2.77285276E-04-9.19438892E-06-2.86295116E-05-2.53240774E-09
 4 52-4.53499117E-05-2.75768755E-04-9.14299036E-06-2.86934677E-05-2.86535615E-09
 4 53 1.14459769E-06 6.37044828E-06-4.28895604E-06 1.61678424E-06-3.34013790E-10
 4 54-9.10878249E-05-2.21356537E-04 2.65464372E-05-3.18781134E-05-1.12948394E-09
 4 55 8.97857859E-05 1.98843121E-04 4.14339432E-05-5.96995091E-06 4.47423260E-10
 4 56-4.37209229E-05-2.86780048E-04 1.77251765E-05 2.21710617E-05-7.25920730E-10
 4 57-1.13887665E-06-6.37355599E-06-4.32743512E-06 1.63894790E-06-7.46419202E-11
 4 58 9.13205640E-05 2.21710508E-04 2.65543138E-05-3.19140514E-05-8.74597869E-10
 5  1-6.95150793E-03-1.21743710E-04 2.51034064E-03 1.67716406E-06 2.98001037E-06
 5  2 1.37762791E-09 4.54530114E-04 7.97710203E-04 1.16749799E-07 9.61658485E-06
 5  3 1.42070098E-07-9.75865495E-06-9.26905804E-06 7.04517339E-09 5.81915101E-09
 5  4-2.09908297E-02 9.67116642E-07-1.71843920E-03 1.04915018E-06 1.13196476E-05
 5  5 2.53726752E-09 1.25508135E-03-1.11252343E-03-7.15151676E-08 2.18567806E-05
 5  6 4.15176768E-05-6.33744574E-05 3.71471761E-05 1.38736060E-08 7.93916340E-09
 5  7-1.75180210E-01-1.08857431E-03 5.65627507E-03 3.25050151E-05-3.51255169E-05
 5  8-2.20249178E-09-3.81104883E-03 2.27736973E-03 5.43911811E-08-7.93076419E-05
 5  9-1.11339326E-04 1.90646968E-04-2.91988828E-05-2.36337628E-08-4.01262554E-08
 5 10 6.61031243E-01 3.44819126E-03-1.35215256E-02-2.69330196E-05-4.75645013E-05
 5 11-4.96776707E-09 2.10987015E-03 3.72950900E-03 4.32788985E-07 4.84132222E-05
 5 12-1.57268388E-05-3.26863834E-05-6.23154411E-05-1.03562117E-09-1.66052939E-09
 5 13-1.74688846E-01-1.08569913E-03 5.63957971E-03-4.68300352E-05 1.01076319E-05
 5 14 2.51207305E-09 3.89569175E-03-2.11811817E-03-3.46690696E-08-8.08781840E-05
 5 15-1.09724941E-04 1.90603125E-04-3.02083060E-05-1.82344819E-08-3.81562197E-08
 5 16-2.09414225E-02 1.20131379E-06-1.72134796E-03 9.19270427E-06 6.66341278E-06
 5 17 4.43416190E-09-1.59704542E-03 5.08013509E-04-3.54951453E-08 8.07039814E-06
 5 18 5.51607528E-05-6.32311509E-05 2.77244339E-05 4.87843804E-10 1.40988929E-08
 5 19-4.20793138E-02-2.27489293E-04 1.94901797E-03-3.24131568E-05-2.96226044E-06
 5 20 4.10657120E-09-5.84795634E-04-6.70255349E-04-8.82317319E-08 8.47597799E-05
 5 21-8.76127954E-06-7.59985003E-05-3.09426343E-07-2.90268798E-10 1.98332198E-08
 5 22 6.61029220E-01 3.44818000E-03-1.35215036E-02 2.69332516E-05 4.75634487E-05
 5 23 5.06638525E-09-2.10988679E-03-3.72945535E-03-4.22912671E-07 4.84124471E-05
 5 24-1.57285172E-05-3.26839299E-05-6.23147696E-05 9.15903974E-11-2.13885220E-09
 5 25-1.74692379E-01-1.08571588E-03 5.63962811E-03 4.68300142E-05-1.01077361E-05
 5 26-1.87216201E-09-3.89570484E-03 2.11808829E-03 2.10953674E-08-8.08762340E-05
 5 27-1.09726249E-04 1.90602483E-04-3.02075911E-05-1.71048594E-08-3.72319082E-08
 5 28-4.20359330E-02-2.27535174E-04 1.95516160E-03-1.40346112E-05 2.93887096E-05
 5 29 2.20467651E-09 2.73300279E-04 8.44196421E-04 8.93991244E-08 1.58613869E-05
 5 30 6.00377941E-05-7.58991810E-05-4.75779294E-05 6.47049076E-09 1.87798923E-08
 5 31-2.09414596E-02 1.20094130E-06-1.72133410E-03-9.19267822E-06-6.66369530E-06
 5 32-3.91672520E-09 1.59704219E-03-5.08020308E-04 3.60569238E-08 8.07061214E-06
 5 33 5.51611682E-05-6.32317803E-05 2.77259540E-05 6.70841754E-10 1.27256590E-08
 5 34-8.58255301E-05-4.47294241E-04-1.92213956E-05-4.37812460E-07-8.36437436E-10
 5 35-6.95130414E-03-1.21742893E-04 2.51033482E-03-1.67658144E-06-2.98028690E-06
 5 36-3.90544496E-10-4.54527968E-04-7.97708530E-04-1.11346930E-07 9.61651188E-06
 5 37 1.42145945E-07-9.75865783E-06-9.26927389E-06 6.80992781E-09 5.99601124E-09
 5 38-2.09900845E-02 9.70022862E-07-1.71843651E-03-1.04901321E-06-1.13194533E-05
 5 39-2.26293377E-09-1.25507274E-03 1.11251839E-03 6.62037523E-08 2.18572621E-05
 5 40 4.15161166E-05-6.33733788E-05 3.71455963E-05 1.25843979E-08 7.07077003E-09
 5 41-1.75175861E-01-1.08855146E-03 5.65620549E-03-3.25049203E-05 3.51244596E-05
 5 42 2.62323549E-09 3.81100871E-03-2.27734202E-03-5.27579150E-08-7.93051897E-05
 5 43-1.11339675E-04 1.90644865E-04-2.91977001E-05-2.31305684E-08-3.89295049E-08
 5 44-4.20783728E-02-2.27486094E-04 1.94898524E-03 3.24124216E-05 2.96252108E-06
 5 45-4.21534471E-09 5.84783033E-04 6.70258158E-04 8.48564964E-08 8.47582284E-05
 5 46-8.76175665E-06-7.59964718E-05-3.08857755E-07-4.55680325E-10 1.93732935E-08
 5 47-4.20347360E-02-2.27532099E-04 1.95518235E-03 1.40341192E-05-2.93886205E-05
 5 48-3.40268786E-09-2.73285549E-04-8.44201828E-04-8.50631907E-08 1.58623320E-05
 5 49 6.00371964E-05-7.58995284E-05-4.75763779E-05 6.88802001E-09 1.84230934E-08
 5 50-1.04535357E-04-1.59536572E-04 8.43379237E-06 2.23038028E-06 4.16947208E-09
 5 51-1.04672795E-04-1.60538965E-04 2.40200219E-06-8.44405463E-06-6.30454285E-09
 5 52-1.04673613E-04-1.60537846E-04-2.40117008E-06 8.44367641E-06 5.90810717E-09
 5 53-2.07998094E-05 1.72672698E-04-8.07779441E-06-1.41624000E-05-1.43153980E-09
 5 54-8.59907944E-05-4.47588261E-04-9.45072146E-06 1.67225233E-05 8.24147014E-11
 5 55-8.58252623E-05-4.47294199E-04 1.92216250E-05 4.37052797E-07 6.37354667E-10
 5 56-1.04535011E-04-1.59541795E-04-8.43475995E-06-2.22962633E-06-3.78999416E-09
 5 57-2.07998540E-05 1.72672496E-04 8.07796930E-06 1.41622583E-05 1.41541270E-09
 5 58-8.59905346E-05-4.47583610E-04 9.45128094E-06-1.67219455E-05-6.81173408E-10
 6  1 8.47552849E-03 9.63963223E-06 1.03615130E-03 9.15370738E-06 1.60499330E-05
 6  2-4.05551094E-09 3.96003421E-04 6.95729070E-04 1.00184035E-07 3.57082697E-05
 6  3 1.71162307E-05-5.28245004E-05-1.80114638E-05-2.20957752E-09 5.10601223E-09
 6  4 1.94395746E-02 1.09323224E-04-2.49480925E-03-2.38496763E-05-4.96462265E-05
 6  5-5.46683843E-09-5.09530452E-05-9.47571995E-04-1.05082150E-07-4.89069463E-05
 6  6-6.25585359E-05 1.11465482E-04-4.26428384E-05-1.53561590E-08-2.12875259E-08
 6  7 1.23732014E-01 6.47811382E-04-1.17612570E-03-1.29869152E-05 8.53740424E-05
 6  8 1.00470561E-08-2.10918727E-03-2.25239947E-03-3.07223627E-07 1.39251634E-04
 6  9 2.08610778E-04-3.47862412E-04-8.95247119E-05 1.36686075E-08 5.81374727E-08
 6 10-6.85922114E-01-3.70755601E-03 1.42061284E-02-5.78194646E-05-1.01552424E-04
 6 11-1.52177037E-08 3.02665765E-03 5.31819450E-03 6.33360137E-07-2.63581438E-04
 6 12-3.01703028E-04 5.65284466E-04-3.70217044E-05-4.51385660E-08-9.45470853E-08
 6 13 1.23510448E-01 6.46701739E-04-1.17320356E-03 8.00130143E-05 3.24000116E-05
 6 14 5.71288616E-09-8.57470152E-04-2.96315754E-03-3.18105080E-07 2.58580776E-04
 6 15 8.92242176E-05-3.47804994E-04-7.61734025E-06 2.74090503E-08 4.53384167E-08
 6 16 1.94174115E-02 1.09256128E-04-2.49409825E-03-3.04815698E-05-4.58491857E-05
 6 17-7.42243477E-09-7.88449437E-04-5.28093960E-04-9.67557603E-08-2.65049874E-05
 6 18-8.48815290E-05 1.11386516E-04-2.73191243E-05-8.95379876E-09-2.38480319E-08
 6 19 2.16582453E-02-6.83185795E-06 2.06245392E-03 1.84166068E-05-5.60676544E-06
 6 20 7.39655534E-10-7.36909555E-04 8.07457421E-04 4.08348579E-08-8.59688453E-05
 6 21 1.25296912E-05 7.34391541E-05-2.52993738E-05-1.05680815E-08-1.10969675E-08
 6 22 6.85924160E-01 3.70756434E-03-1.42061728E-02-5.78184422E-05-1.01553712E-04
 6 23-1.55001299E-08 3.02658670E-03 5.31821614E-03 6.33890499E-07 2.63582802E-04
 6 24 3.01701316E-04-5.65284118E-04 3.70234148E-05 4.52745560E-08 9.30773687E-08
 6 25-1.23512931E-01-6.46717103E-04 1.17328853E-03 8.00137623E-05 3.24000863E-05
 6 26 6.96662996E-09-8.57517241E-04-2.96315787E-03-3.13872789E-07-2.58579629E-04
 6 27-8.92255154E-05 3.47805144E-04 7.61836555E-06-2.68644295E-08-4.29190047E-08
 6 28-2.16034579E-02 7.00866056E-06-2.06218849E-03-1.42253670E-05 1.29586209E-05
 6 29 6.27434145E-09 1.07028794E-03-2.20830485E-04 2.49146504E-08-6.07741696E-06
 6 30 7.94620635E-05-7.33846466E-05-3.78359401E-05-9.11329499E-09 1.79513661E-08
 6 31-1.94173883E-02-1.09256707E-04 2.49409546E-03-3.04816501E-05-4.58489747E-05
 6 32-6.65002240E-09-7.88441536E-04-5.28096022E-04-8.58575852E-08 2.65053584E-05
 6 33 8.48819049E-05-1.11387263E-04 2.73201192E-05 8.01432261E-09 2.10968242E-08
 6 34-3.07151485E-05 1.38043215E-04 2.73667597E-05 7.63173194E-06 3.56366863E-09
 6 35-8.47525541E-03-9.63925098E-06-1.03614209E-03 9.15402729E-06 1.60498099E-05
 6 36-3.41974615E-09 3.95998612E-04 6.95728000E-04 9.21478389E-08-3.57084821E-05
 6 37-1.71160268E-05 5.28245089E-05 1.80112619E-05 1.86881344E-09-4.39284293E-09
 6 38-1.94389603E-02-1.09319407E-04 2.49479853E-03-2.38500108E-05-4.96462843E-05
 6 39-5.17357862E-09-5.09585801E-05-9.47570607E-04-9.65807764E-08 4.89078504E-05
 6 40 6.25574122E-05-1.11465263E-04 4.26421945E-05 1.39345380E-08 1.94407053E-08
 6 41-1.23730265E-01-6.47799368E-04 1.17606115E-03-1.29872130E-05 8.53725734E-05
 6 42 9.28857790E-09-2.10917822E-03-2.25237507E-03-2.97505241E-07-1.39250088E-04
 6 43-2.08612654E-04 3.47862742E-04 8.95250728E-05-1.47129067E-08-5.51645480E-08
 6 44-2.16581520E-02 6.83078379E-06-2.06242590E-03 1.84158062E-05-5.60700203E-06
 6 45 5.42318186E-10-7.36903887E-04 8.07446455E-04 4.20397760E-08 8.59681930E-05
 6 46-1.25292195E-05-7.34389735E-05 2.52993871E-05 9.59423765E-09 1.00633302E-08
 6 47 2.16025641E-02-7.01250718E-06 2.06218897E-03-1.42251432E-05 1.29585108E-05
 6 48 6.68237486E-09 1.07027691E-03-2.20841336E-04 2.02693392E-08 6.07710425E-06
 6 49-7.94613886E-05 7.33842843E-05 3.78349757E-05 8.57401144E-09-1.83765266E-08
 6 50 8.15130103E-06 2.87470489E-04-1.76578832E-05 6.89033693E-06 2.24011997E-09
 6 51-8.16998985E-06-2.87638548E-04 1.49471951E-05-1.16530148E-05-1.59126154E-09
 6 52 8.17003107E-06 2.87640797E-04 1.49474345E-05-1.16531464E-05-1.10932377E-09
 6 53 3.18914022E-05 1.87176020E-04-1.23005067E-05-2.16188013E-05-5.93259854E-09
 6 54 3.07586117E-05-1.38005821E-04-7.43187841E-06 2.74471545E-05 4.59186713E-09
 6 55 3.07141904E-05-1.38045095E-04 2.73668433E-05 7.63226272E-06 4.03705248E-09
 6 56-8.15157970E-06-2.87474794E-04-1.76585172E-05 6.89042522E-06 2.69281040E-09
 6 57-3.18915608E-05-1.87175119E-04-1.23003547E-05-2.16188025E-05-5.56088631E-09
 6 58-3.07589013E-05 1.38005963E-04-7.43140450E-06 2.74476717E-05 4.25917302E-09
 7  1-8.17459389E-07-9.00144181E-08 1.50580041E-06-3.10950320E-05 1.76903102E-05
 7  2 5.07630708E-10 2.92079747E-04-1.65448889E-04-3.38136673E-09-2.27987629E-06
 7  3 2.31309316E-06-3.32168691E-08-1.53775613E-06-9.50507312E-10 3.55572331E-10
 7  4-1.33787649E-02-1.05042606E-04 4.06617955E-04-1.43989090E-06 6.37214600E-06
 7  5 5.13996125E-09 2.23799884E-04 4.01240766E-04 4.88651733E-08 3.39868913E-05
 7  6 3.18163970E-05-6.58032882E-05 6.85649002E-06 4.78828129E-09 1.40208011E-08
 7  7-5.75005616E-02-3.03077998E-04 7.72434547E-04-4.45715386E-05-7.88038913E-06
 7  8 2.68180299E-09 1.31441217E-03 4.20129148E-05 3.89284117E-08-1.24982243E-04
 7  9-5.55520452E-05 1.80534288E-04 7.01149384E-05-1.02419166E-08-2.65253321E-08
 7 10 1.32430869E-05-1.40390605E-07 3.58279896E-06 1.88960024E-06-1.12750974E-06
 7 11-5.55633861E-09 5.29764501E-04-2.96473788E-04-5.77934741E-09-7.68191497E-05
 7 12 7.68659279E-05-4.67781953E-08-5.27478265E-05 3.56012104E-09 5.57817366E-10
 7 13 5.74402562E-02 3.02657299E-04-7.72078417E-04-1.59971966E-05 4.23291810E-05
 7 14-2.94066982E-09 6.36799713E-04-1.15594738E-03-5.54568943E-08 1.26925845E-04
 7 15 5.37512119E-05-1.80677057E-04-6.88042204E-05 1.35326143E-08 2.40913965E-08
 7 16 1.33776345E-02 1.05051429E-04-4.09739032E-04-6.22478964E-06-2.05445853E-06
 7 17-4.56116344E-09-2.32221631E-04-3.97093873E-04-5.12076505E-08-2.72823509E-05
 7 18-3.85442167E-05 6.58265676E-05-2.19956178E-06-7.94043425E-09-1.26542528E-08
 7 19 4.97301431E-01 2.10386749E-03-4.00182273E-03-7.79776821E-05-8.33201713E-05
 7 20-1.29953209E-08 8.20458850E-04 1.19582917E-04 6.91134185E-08 2.31536525E-05
 7 21 1.04213016E-04-1.27366669E-04 2.12917285E-05 7.85478646E-09 2.88034716E-08
 7 22 1.88727074E-05 6.19146338E-08-9.74332842E-07 1.90713440E-06-1.09674989E-06
 7 23-5.20923940E-09 5.30760417E-04-2.94741997E-04-2.87804802E-09 7.69374481E-05
 7 24-7.67922980E-05-1.45150101E-07 5.27058233E-05-3.92018145E-09 3.01258214E-10
 7 25-5.75070766E-02-3.02999330E-04 7.71450915E-04-1.59877595E-05 4.23913708E-05
 7 26-2.67845024E-09 6.37667795E-04-1.15895440E-03-5.08354568E-08-1.27089517E-04
 7 27-5.38280726E-05 1.80917589E-04 6.88690123E-05-1.38262421E-08-2.33787882E-08
 7 28 4.98119187E-01 2.10809384E-03-4.01779956E-03 3.18431571E-05 1.09699856E-04
 7 29 1.41937908E-08 3.21282921E-04-7.66525513E-04-8.03617388E-08 6.74272870E-05
 7 30 6.05995989E-05-1.28026886E-04 5.15157813E-05 1.77471010E-08 2.31065618E-08
 7 31-1.33943791E-02-1.05300526E-04 4.12785370E-04-6.24600002E-06-2.06740901E-06
 7 32-4.03984450E-09-2.33624291E-04-3.97593165E-04-4.99476896E-08 2.73246089E-05
 7 33 3.86426994E-05-6.59673083E-05 2.20650198E-06 7.27319646E-09 1.17539326E-08
 7 34-2.43703872E-05 1.50265934E-05 1.39469947E-05 3.33371214E-05 1.44436469E-09
 7 35-8.90752651E-06 4.95395221E-08-3.14862998E-06-3.10821173E-05 1.77137328E-05
 7 36 1.94446988E-10 2.92598225E-04-1.64528347E-04-1.02292266E-09 2.24152457E-06
 7 37-2.31853264E-06 7.70080756E-08 1.57010884E-06 9.46449328E-10-5.24486880E-10
 7 38 1.33617199E-02 1.04791976E-04-4.03579825E-04-1.43955396E-06 6.34794452E-06
 7 39 5.13609504E-09 2.24076392E-04 3.99778147E-04 4.54241890E-08-3.39088249E-05
 7 40-3.17560184E-05 6.56648432E-05-6.82395668E-06-4.78841402E-09-1.35318898E-08
 7 41 5.74353388E-02 3.02741671E-04-7.73100301E-04-4.45218787E-05-7.84075047E-06
 7 42 3.23796622E-09 1.31141136E-03 4.12222529E-05 3.46765599E-08 1.24839629E-04
 7 43 5.54616817E-05-1.80301311E-04-7.00389428E-05 9.19300893E-09 2.54723906E-08
 7 44-4.96780467E-01-2.10167957E-03 3.99706882E-03-7.79152780E-05-8.32336805E-05
 7 45-1.17055911E-08 8.19379126E-04 1.19551553E-04 6.57990082E-08-2.31123819E-05
 7 46-1.04108962E-04 1.27221344E-04-2.12617949E-05-8.27081264E-09-2.61582205E-08
 7 47-4.97582146E-01-2.10582540E-03 4.01283216E-03 3.17980447E-05 1.09600746E-04
 7 48 1.26407720E-08 3.20711847E-04-7.65601040E-04-7.85559988E-08-6.73476748E-05
 7 49-6.05184038E-05 1.27866079E-04-5.14601830E-05-1.44997563E-08-2.26503371E-08
 7 50 1.18561702E-04-5.56608174E-04 1.96505535E-04-1.48506929E-05 6.57583214E-09
 7 51 1.17967162E-04-5.56768168E-04 1.12838952E-04-1.60883203E-04-1.05959095E-08
 7 52-1.18090282E-04 5.57293549E-04 1.12952700E-04-1.61050039E-04-1.14400645E-08
 7 53-2.94395649E-08 1.33964059E-07-1.11526288E-05 6.31695019E-06 7.79309734E-11
 7 54-2.43412508E-05 1.44243513E-05-2.15636222E-05-2.89068890E-05-9.46780329E-10
 7 55 2.43388746E-05-1.47449269E-05 1.39059844E-05 3.33053570E-05 1.32794739E-09
 7 56-1.18698464E-04 5.57144165E-04 1.96720826E-04-1.48662710E-05 8.16285465E-09
 7 57-1.37040073E-08-3.42327267E-07-1.11679648E-05 6.28980714E-06-1.41926884E-10
 7 58 2.43114313E-05-1.41403923E-05-2.15567625E-05-2.88567322E-05-6.82124465E-10
 8  1-8.96096806E-03-3.67673420E-05-1.55515925E-03-1.24047632E-05-2.18445204E-05
 8  2-4.78938205E-09-4.94119967E-04-8.68955574E-04-9.03184840E-08-3.58870047E-05
 8  3-5.51013694E-06 4.13971416E-05 2.95122760E-05 5.76494062E-11-4.30085643E-09
 8  4-1.56687787E-02-2.34457868E-04 2.87240729E-03 1.05823604E-07 2.27921680E-05
 8  5 3.52528083E-09-2.66264727E-04 1.38028869E-03 9.96135650E-08 7.35420388E-05
 8  6 5.75653735E-05-1.31107412E-04 2.91314846E-05 1.23979909E-08 1.99919278E-08
 8  7-6.12676380E-02-3.14171776E-04-6.25924390E-04-4.63059788E-05-3.70454805E-05
 8  8-1.01628905E-08 2.83497855E-03 7.48290178E-04 2.66524039E-07-1.37217118E-04
 8  9-8.44546090E-05 2.21671727E-04 7.06070147E-05-1.75763761E-08-2.49338971E-08
 8 10 2.96415001E-02-7.71880037E-05 2.45947559E-03-1.62116459E-05-2.85407696E-05
 8 11 1.00287162E-08-9.33806400E-04-1.63289943E-03-2.87815352E-07 1.10025240E-04
 8 12 6.96248297E-05-1.79650070E-04-3.90424402E-05 7.56838790E-09 3.89259812E-08
 8 13-6.13284333E-02-3.14311859E-04-6.27251817E-04-8.19118787E-06-5.88004686E-05
 8 14-1.13660968E-08-8.10183345E-04 2.82152335E-03 3.05690708E-07-1.52187773E-04
 8 15-7.00757686E-05 2.22263542E-04 6.06929848E-05-1.16203704E-08-3.28215051E-08
 8 16-1.56970652E-02-2.34629910E-04 2.87312025E-03 1.95460979E-05 1.17811601E-05
 8 17 3.56095684E-09 1.32363261E-03 4.75777121E-04 7.82688048E-08 3.97163575E-05
 8 18 9.15450762E-05-1.31261434E-04 5.89376802E-06 7.53255076E-09 2.04721972E-08
 8 19 4.95758330E-01 2.08830617E-03-4.55523783E-03-5.92555852E-05-8.23860436E-05
 8 20-8.38614397E-09 1.01579284E-03 7.00688072E-06 1.12889036E-08 3.68168430E-05
 8 21 1.06384946E-04-1.43201789E-04 2.82199584E-05 1.33740748E-08 2.78143003E-08
 8 22 2.96421204E-02-7.71835848E-05 2.45943325E-03 1.62098890E-05 2.85412053E-05
 8 23-1.04729233E-08 9.33271376E-04 1.63325662E-03 2.85206260E-07 1.09944551E-04
 8 24 6.97075316E-05-1.79652082E-04-3.90987544E-05 7.92905555E-09 3.81485256E-08
 8 25-6.12687469E-02-3.13996115E-04-6.28045491E-04 8.20893322E-06 5.87550364E-05
 8 26 1.20519269E-08 8.09518506E-04-2.82031616E-03-2.93803548E-07-1.52053958E-04
 8 27-7.00209330E-05 2.22074891E-04 6.06201732E-05-1.14733507E-08-3.12571333E-08
 8 28 4.96578432E-01 2.09238813E-03-4.56581180E-03 4.05904014E-05 9.31514081E-05
 8 29 8.38234519E-09 5.15134828E-04-8.76974206E-04-2.29155820E-08 6.73834292E-05
 8 30 7.65260636E-05-1.43909493E-04 4.89805879E-05 1.34918858E-08 2.84063104E-08
 8 31-1.56826900E-02-2.34518042E-04 2.87270407E-03-1.95400000E-05-1.17793047E-05
 8 32-3.42504469E-09-1.32339557E-03-4.75336599E-04-7.06962229E-08 3.96879571E-05
 8 33 9.15047824E-05-1.31192739E-04 5.89188004E-06 6.11359722E-09 1.83124336E-08
 8 34-2.89687931E-05 2.67951760E-04 3.83551663E-05 3.01623527E-05 9.71393403E-10
 8 35-8.96050174E-03-3.67648169E-05-1.55518776E-03 1.24382027E-05 2.18258611E-05
 8 36 4.29656971E-09 4.93803980E-04 8.69148059E-04 8.37435467E-08-3.58902642E-05
 8 37-5.50771230E-06 4.13979765E-05 2.95105241E-05-5.33177558E-11-4.07876606E-09
 8 38-1.56825412E-02-2.34568545E-04 2.87288061E-03-1.04860693E-07-2.27992995E-05
 8 39-3.62001262E-09 2.66023476E-04-1.38073903E-03-9.00075691E-08 7.35791020E-05
 8 40 5.76002396E-05-1.31179342E-04 2.91377484E-05 1.18295574E-08 1.82792294E-08
 8 41-6.13291175E-02-3.14493808E-04-6.25111337E-04 4.63531306E-05 3.70538131E-05
 8 42 9.67339636E-09-2.83642008E-03-7.48362466E-04-2.59470364E-07-1.37353907E-04
 8 43-8.45143091E-05 2.21868216E-04 7.06811124E-05-1.61405846E-08-2.27241461E-08
 8 44 4.96295765E-01 2.09058697E-03-4.55962383E-03 5.93392477E-05 8.24763080E-05
 8 45 6.97565651E-09-1.01667643E-03-7.10326878E-06-6.20280923E-09 3.68394245E-05
 8 46 1.06505287E-04-1.43344711E-04 2.82429384E-05 1.40163048E-08 2.50724510E-08
 8 47 4.97101562E-01 2.09459570E-03-4.56997065E-03-4.06225828E-05-9.32685201E-05
 8 48-6.85006407E-09-5.15445337E-04 8.77799356E-04 2.01819110E-08 6.74476984E-05
 8 49 7.65909173E-05-1.44038616E-04 4.90322507E-05 1.02695887E-08 2.81245854E-08
 8 50-1.21842003E-04 4.98702878E-04-1.95460497E-04 1.36840641E-05-1.10784366E-09
 8 51-1.21272148E-04 4.98187946E-04-1.11277077E-04 1.60518764E-04 5.71416015E-09
 8 52-1.21140315E-04 4.97591275E-04 1.11152081E-04-1.60343230E-04-6.73037203E-09
 8 53-4.05308421E-05-1.97377444E-04 1.46731761E-05 2.57947069E-05 1.45992471E-09
 8 54-2.89687328E-05 2.67826198E-04-6.34956586E-06-4.83181812E-05-1.69961768E-09
 8 55-2.89940544E-05 2.67966964E-04-3.83693066E-05-3.01985942E-05-1.05716270E-09
 8 56-1.21722598E-04 4.98111712E-04 1.95257828E-04-1.36692153E-05 2.90616448E-09
 8 57-4.05306913E-05-1.97378769E-04-1.46612368E-05-2.58018276E-05-1.34334562E-09
 8 58-2.89955904E-05 2.67844885E-04 6.37270154E-06 4.83506895E-05 1.59267262E-09
 9  1-2.28914203E-01-8.75570628E-04-9.94380671E-04 3.97754086E-06 7.11007760E-06
 9  2 3.17233858E-09-6.07458513E-04-1.06783601E-03-1.54951011E-07-5.49343439E-05
 9  3-6.80919142E-05 1.23026258E-04-1.28055049E-05-1.09188819E-08-2.60140862E-08
 9  4-1.18592274E-01-5.79159531E-04 4.61282449E-03-9.44667829E-07 4.88356486E-05
 9  5 3.15287858E-09-4.53765812E-04 1.92564580E-03 1.94385955E-07 3.58377157E-05
 9  6 7.71245070E-05-1.12962223E-04 5.61644272E-06 7.42453076E-09 2.54601224E-08
 9  7-2.99000019E-02-1.29591433E-04-1.54942152E-04-8.04084684E-05-3.04267079E-05
 9  8-4.23086133E-09 5.51929762E-03 1.86397179E-03 4.05641846E-07-1.84218020E-04
 9  9-2.10895627E-05 2.05307582E-04-3.85575315E-05-2.51337158E-08-2.26889207E-08
 9 10 8.80321680E-03 2.33811544E-04-4.37818499E-03 8.67531337E-06 1.52391540E-05
 9 11-6.68052242E-10-3.65048526E-03-6.41916135E-03-7.52605303E-07 4.09804378E-05
 9 12-3.86669072E-06-3.71137471E-05-4.37713326E-05-8.34070270E-09 3.81383948E-09
 9 13-2.97426289E-02-1.28633361E-04-1.58233914E-04 1.48641975E-05-8.45424610E-05
 9 14-7.14525211E-09-1.21527753E-03 5.69432325E-03 4.78954046E-07-3.40714286E-05
 9 15-1.70688402E-04 2.04759830E-04 6.42068451E-05-6.41893405E-09-3.90084607E-08
 9 16-1.18735113E-01-5.79746403E-04 4.61344411E-03 4.24218487E-05 2.40981140E-05
 9 17 3.85290727E-09 1.88665819E-03 5.94081357E-04 1.62699167E-07 6.19220476E-05
 9 18 5.07975686E-05-1.12719616E-04 2.35827102E-05 1.65585234E-08 1.76840521E-08
 9 19 4.59033892E-01 2.45596084E-03-1.01194326E-02-2.59851222E-05-4.37431704E-05
 9 20-5.63827304E-09 2.35881018E-03-2.55648426E-03-1.26447791E-07 1.25492334E-04
 9 21 2.40737430E-04-3.66229764E-04-4.97213657E-05 1.74817248E-08 6.31385954E-08
 9 22-8.80665287E-03-2.33785701E-04 4.37816047E-03 8.67389189E-06 1.52392808E-05
 9 23-1.99621575E-10-3.65150710E-03-6.41846072E-03-7.43341157E-07-4.10404918E-05
 9 24 3.89186685E-06 3.71486250E-05 4.37571405E-05 9.46462255E-09-2.91600772E-09
 9 25 2.97904307E-02 1.28956740E-04 1.56694227E-04 1.48754891E-05-8.45794463E-05
 9 26-7.19729796E-09-1.21634837E-03 5.69507883E-03 4.58807256E-07 3.41545044E-05
 9 27 1.70827166E-04-2.04981670E-04-6.42684786E-05 7.76327234E-09 3.74917335E-08
 9 28-4.58289188E-01-2.45266140E-03 1.01127007E-02-2.43106760E-05-4.45638527E-05
 9 29-4.95542167E-09-3.40230025E-03 7.20136298E-04-7.83365244E-08-2.48346862E-04
 9 30-1.17662320E-04 3.66009183E-04-3.47371347E-05-3.51679103E-08-5.30249624E-08
 9 31 1.18651065E-01 5.79446385E-04-4.61331634E-03 4.24134376E-05 2.41381376E-05
 9 32 3.11317326E-09 1.88700384E-03 5.93429716E-04 1.51031575E-07-6.19769346E-05
 9 33-5.07832259E-05 1.12760161E-04-2.36086520E-05-1.45067563E-08-1.53163979E-08
 9 34-3.16169638E-06-2.45045020E-04-3.13737287E-05-1.18315003E-05-1.19151899E-09
 9 35 2.28684730E-01 8.74612875E-04 9.96049140E-04 3.97953809E-06 7.08149003E-06
 9 36 3.60755554E-09-6.07217471E-04-1.06806865E-03-1.46717019E-07 5.49110086E-05
 9 37 6.80463027E-05-1.22957311E-04 1.27818970E-05 1.06432934E-08 2.47297859E-08
 9 38 1.18464242E-01 5.78638690E-04-4.61144766E-03-9.41094768E-07 4.88102295E-05
 9 39 2.70278072E-09-4.53624513E-04 1.92523998E-03 1.81530138E-07-3.58331008E-05
 9 40-7.70710503E-05 1.12904151E-04-5.61271300E-06-7.04583432E-09-2.38352473E-08
 9 41 2.98739296E-02 1.29468819E-04 1.55632703E-04-8.03456955E-05-3.04106856E-05
 9 42-3.50022258E-09 5.51738621E-03 1.86385817E-03 3.88204533E-07 1.84047762E-04
 9 43 2.10763412E-05-2.05124103E-04 3.85272517E-05 2.36764404E-08 2.08212276E-08
 9 44-4.58594925E-01-2.45368488E-03 1.01126071E-02-2.59567919E-05-4.37181130E-05
 9 45-4.02598111E-09 2.35777358E-03-2.55488076E-03-1.24615432E-07-1.25355804E-04
 9 46-2.40503360E-04 3.65859163E-04 4.96678284E-05-1.69941231E-08-6.03263073E-08
 9 47 4.57856792E-01 2.45049551E-03-1.01064018E-02-2.42985734E-05-4.45144534E-05
 9 48-3.05762678E-09-3.40058140E-03 7.20240752E-04-6.98647492E-08 2.48082392E-04
 9 49 1.17517452E-04-3.65599844E-04 3.47105176E-05 3.08817545E-08 5.20700520E-08
 9 50-3.11892966E-04-2.58369058E-04-2.78974408E-04-2.25535939E-05-1.17362342E-08
 9 51 3.12090731E-04 2.57465265E-04 1.23330639E-04-2.51600647E-04-1.74985251E-08
 9 52-3.12373055E-04-2.57402130E-04 1.23468857E-04-2.51862347E-04-1.98178107E-08
 9 53 7.04885734E-05-5.27142135E-04 6.79755798E-05 1.19475694E-04 1.61401015E-08
 9 54 3.07170542E-06 2.45079706E-04 5.87067097E-06-3.31029825E-05-4.29249090E-09
 9 55 3.19642170E-06 2.44862179E-04-3.13267864E-05-1.18276414E-05-1.10745502E-09
 9 56 3.12194685E-04 2.58253392E-04-2.79273040E-04-2.25549432E-05-1.50753530E-08
 9 57-7.04116615E-05 5.26867274E-04 6.79180178E-05 1.19391442E-04 1.50585908E-08
 9 58-3.06507607E-06-2.45181857E-04 5.87821023E-06-3.31079411E-05-4.17149084E-09
10  1-2.11991086E-05-1.32669283E-07 1.07331400E-07-1.66988766E-05 9.48716826E-06
10  2 1.99834291E-10-3.04746700E-04 1.73251695E-04 4.80297756E-09 9.95086597E-07
10  3-1.00736209E-06 1.22754982E-08 7.32670075E-07 1.76083193E-09-1.19296180E-09
10  4-2.07198653E-02-1.06681985E-04 6.80878731E-04 2.15800663E-05 2.20141153E-05
10  5 8.49351052E-09-4.89568648E-04 2.16460190E-04-1.64916529E-08-4.05746350E-06
10  6 6.32960114E-05-5.92385479E-05-1.08587169E-05 1.24216100E-09 1.44565746E-08
10  7-4.23212823E-02-2.53200782E-04 1.22626493E-03-5.73575106E-05-1.40007601E-05
10  8-7.72559255E-09 1.77852680E-03-2.56423785E-04 7.35615678E-08-1.96512209E-04
10  9-3.87130191E-05 2.35225228E-04-1.73290803E-05-2.43687513E-08-2.75541148E-08
10 10 1.24192750E-05-1.72283738E-07 3.87164505E-06 1.11455712E-06-6.59081499E-07
10 11-4.26539822E-09 1.27144658E-03-7.21411101E-04-1.71254274E-08-4.27111092E-05
10 12 4.28325144E-05-1.21405149E-07-2.94034431E-05-1.42946342E-08 6.25074831E-09
10 13 4.22335261E-02 2.52689632E-04-1.22686664E-03-1.72667802E-05 5.63870205E-05
10 14 6.79612454E-09 1.12884237E-03-1.39798100E-03-9.72784248E-08 6.65346931E-05
10 15 1.68509558E-04-2.35044251E-04-7.17853786E-05 5.03137808E-09 3.95463953E-08
10 16 2.06991199E-02 1.06460218E-04-6.80034661E-04-7.86976888E-06-2.97948440E-05
10 17-8.17633989E-09-4.35839103E-04 3.10709855E-04 2.37202657E-08-5.39962692E-05
10 18-5.11022126E-06 5.91064904E-05-2.89730175E-05-9.87884678E-09-8.84764311E-09
10 19 4.99340748E-01 2.54609460E-03-7.49387627E-03-3.77350084E-05-3.46379008E-05
10 20-4.37202268E-09 1.04359575E-03-1.77991077E-03-1.26572036E-07 1.68108111E-04
10 21 2.79832374E-04-4.47940485E-04-5.74268743E-05 2.67343700E-08 7.57430543E-08
10 22 1.91639132E-05 2.88195099E-08 3.25946285E-08-1.12183698E-06 6.46625384E-07
10 23 4.12811607E-09-1.26827249E-03 7.26967463E-04 1.66803517E-08-4.26789179E-05
10 24 4.28257567E-05-1.46838765E-07-2.94392075E-05-1.39726601E-08 5.59102420E-09
10 25 4.22090145E-02 2.52586205E-04-1.22703098E-03 1.72528892E-05-5.63115450E-05
10 26-6.55930103E-09-1.12780338E-03 1.39297096E-03 9.11551132E-08 6.65095074E-05
10 27 1.68360349E-04-2.34869856E-04-7.17301141E-05 6.41337383E-09 3.88675562E-08
10 28-4.98538050E-01-2.54253559E-03 7.48596196E-03-1.04581472E-05-5.00519105E-05
10 29-4.78923780E-09-2.06236496E-03-1.38663834E-05-9.36477682E-08-2.94227392E-04
10 30-1.53476081E-04 4.47703472E-04-2.92811774E-05-3.87618944E-08-6.75959356E-08
10 31 2.05847750E-02 1.05911675E-04-6.75941280E-04 7.83137495E-06 2.97751671E-05
10 32 6.98437600E-09 4.34194303E-04-3.11277145E-04-1.89626574E-08-5.39427262E-05
10 33-5.06494325E-06 5.90076694E-05-2.89521803E-05-8.52850131E-09-7.87124785E-09
10 34 1.75242646E-05-5.08075727E-05-2.48485740E-05-5.27292506E-06 1.45267304E-09
10 35-2.42195528E-04-9.87001580E-07-5.73713118E-07 1.66940298E-05-9.49530585E-06
10 36 2.25928338E-10 3.05270484E-04-1.72337160E-04-7.41988979E-09 9.45487809E-07
10 37-1.07104989E-06 1.25562084E-07 7.18360731E-07 1.72951604E-09-8.81849823E-10
10 38-2.08311210E-02-1.07215188E-04 6.84934243E-04-2.15772487E-05-2.20565303E-05
10 39-8.41038353E-09 4.89925946E-04-2.18145871E-04 1.89280409E-08-4.02572507E-06
10 40 6.33624809E-05-5.93367559E-05-1.08537822E-05 1.38901934E-09 1.34271911E-08
10 41-4.23446461E-02-2.53295780E-04 1.22608503E-03 5.74261050E-05 1.40268192E-05
10 42 7.98555719E-09-1.78331613E-03 2.54757383E-04-7.49507170E-08-1.96667561E-04
10 43-3.87275354E-05 2.35395096E-04-1.73658179E-05-2.30233405E-08-2.65058547E-08
10 44 4.99726317E-01 2.54816891E-03-7.50255019E-03 3.77569481E-05 3.46767776E-05
10 45 2.41300461E-09-1.04564934E-03 1.78212147E-03 1.26326436E-07 1.68210577E-04
10 46 2.80038909E-04-4.48249487E-04-5.74685397E-05 2.60952069E-08 7.25069562E-08
10 47-4.98938121E-01-2.54467572E-03 7.49476483E-03 1.04785463E-05 5.00917676E-05
10 48 2.61160260E-09 2.06532466E-03 1.32053591E-05 8.69672079E-08-2.94440790E-04
10 49-1.53575205E-04 4.48015995E-04-2.93093889E-05-3.41083622E-08-6.66448668E-08
10 50 3.34742384E-04-1.04103909E-04 3.40598236E-04 9.13832258E-06 1.31829655E-08
10 51-3.34926299E-04 1.04885459E-04-1.66331721E-04 2.97741175E-04 1.82479471E-08
10 52-3.34659474E-04 1.05123847E-04 1.66228883E-04-2.97528816E-04-2.07313663E-08
10 53-2.45172190E-08-3.16352681E-08 8.66109162E-06-4.91802063E-06-2.27068008E-10
10 54-1.75306754E-05 5.10646810E-05 8.13941982E-06-2.40901831E-05 2.14990989E-09
10 55 1.75200783E-05-5.10071719E-05 2.48728872E-05 5.28392105E-06-2.11589989E-09
10 56 3.34473253E-04-1.04326394E-04-3.40357053E-04-9.11767251E-06-1.64028025E-08
10 57 4.42147692E-08-5.14853983E-07-8.72522277E-06 4.80555899E-06 5.36320442E-10
10 58-1.75272310E-05 5.12646712E-05-8.14363633E-06 2.41172300E-05-2.48982296E-09
11  1 5.95189095E-01 2.48927054E-03-4.42105989E-03-3.09436895E-05-5.44683962E-05
11  2-6.91627154E-09-1.32486626E-04-2.32206647E-04-2.35557514E-08 5.81688394E-05
11  3 1.21275437E-04-1.79444276E-04 6.13811939E-05 1.82081303E-08 4.04458858E-08
11  4 2.71492805E-01 1.04239611E-03-1.79993024E-03 5.52820307E-05-1.42625463E-05
11  5 3.09851147E-09-7.92311914E-04-5.05238429E-04-9.45968736E-08-2.55145155E-05
11  6 5.84106813E-06 1.96734473E-05-3.19492001E-05-6.72330874E-09-2.62938565E-09
11  7-2.95737977E-02-2.70360160E-04 1.07260222E-03 2.83646912E-05 6.76776104E-06
11  8-3.41184250E-09-7.72501158E-04-8.16172339E-04-9.90009649E-08-5.39464891E-06
11  9-5.19950192E-05 5.73896681E-05 4.15987821E-05 2.57214750E-09-1.06317851E-08
11 10 9.22838804E-03-7.58229932E-05 2.21462084E-04-8.44606394E-07-1.51298072E-06
11 11-5.43705458E-09 7.71198692E-05 1.42324420E-04 1.57512277E-08 6.45292687E-05
11 12 3.23360763E-05-9.68653450E-05-3.11753792E-05 7.69238525E-09 1.67231342E-08
11 13-2.95802099E-02-2.70241752E-04 1.06848270E-03-8.68320426E-06 2.79341118E-05
11 14-2.41987709E-09-3.09602062E-04-1.08474412E-03-1.03535111E-07-7.15684401E-05
11 15 1.39973139E-05 5.75711262E-05-3.82184753E-06-9.41185970E-09-3.79030230E-09
11 16 2.72019134E-01 1.04482734E-03-1.80639573E-03-4.05158038E-05 4.02221007E-05
11 17 1.99096400E-09-3.04673573E-05-9.39941085E-04-1.02118002E-07 2.21058916E-05
11 18-4.15463842E-05 1.94404926E-05 7.08109851E-07-4.06357200E-09-5.54642139E-09
11 19 1.06055933E-02-5.50207168E-05 4.55209382E-04-1.18668391E-05-1.26044660E-05
11 20-2.07778088E-09-2.67397473E-04 9.18998323E-05-1.47453184E-08 3.13011415E-05
11 21 2.42054904E-05-5.55066319E-05 4.42460423E-06 5.74665987E-09 7.82936906E-09
11 22 9.13828024E-03-7.60755166E-05 2.22153748E-04 9.25150619E-07 1.65142330E-06
11 23 5.53644123E-09-8.18852521E-05-1.50726566E-04-1.51234757E-08 6.40177746E-05
11 24 3.20334507E-05-9.60512253E-05-3.09696391E-05 8.06471578E-09 1.59837774E-08
11 25-2.93507667E-02-2.68788335E-04 1.06530579E-03 8.69524130E-06-2.79537100E-05
11 26 2.74108942E-09 3.05216288E-04 1.08602875E-03 9.63775593E-08-7.09696643E-05
11 27 1.43900922E-05 5.65795721E-05-4.10450108E-06-8.63837571E-09-3.23352130E-09
11 28 9.26048684E-03-6.18617745E-05 4.78117762E-04 4.76809156E-06 1.65904340E-05
11 29 1.96043916E-09-2.22086822E-04 1.80195368E-04 1.95101496E-08 2.19733302E-05
11 30 3.21954656E-05-5.41687958E-05-1.53194560E-06 1.11372636E-09 9.60430165E-09
11 31 2.70857501E-01 1.04045871E-03-1.80385736E-03 4.03894009E-05-3.99769335E-05
11 32-1.99014202E-09 3.32337484E-05 9.35192906E-04 9.50637476E-08 2.18742815E-05
11 33-4.14158958E-05 1.95416143E-05 6.77999038E-07-4.44858244E-09-4.65925696E-09
11 34-5.21096305E-05 3.78755604E-04 7.11550294E-05 8.33490035E-07 6.48686424E-09
11 35 5.92550073E-01 2.47796527E-03-4.39593907E-03 3.07933161E-05 5.42095289E-05
11 36 6.85745733E-09 1.30704441E-04 2.29031304E-04 2.07577920E-08 5.79882070E-05
11 37 1.20808694E-04-1.78796901E-04 6.10914091E-05 1.73978689E-08 3.80720002E-08
11 38 2.70312760E-01 1.03794917E-03-1.79722174E-03-5.50021022E-05 1.42783002E-05
11 39-3.55352504E-09 7.86830218E-04 5.05168198E-04 9.06886670E-08-2.54685661E-05
11 40 5.68339906E-06 1.97851670E-05-3.17812621E-05-5.98285327E-09-3.29436450E-09
11 41-2.93422155E-02-2.68896307E-04 1.06939129E-03-2.83883420E-05-6.76614968E-06
11 42 3.48452789E-09 7.75832018E-04 8.13030973E-04 9.12221446E-08-4.73340516E-06
11 43-5.16552963E-05 5.63887014E-05 4.13589870E-05 2.23010572E-09-9.98820105E-09
11 44 9.44460238E-03-6.08039606E-05 4.72018189E-04 1.18100132E-05 1.26094518E-05
11 45 1.72475124E-09 2.67289380E-04-9.63558855E-05 1.52257036E-08 3.06596876E-05
11 46 2.35512646E-05-5.42109522E-05 4.43892903E-06 5.59198573E-09 7.25539597E-09
11 47 1.04190808E-02-5.60870943E-05 4.61317353E-04-4.73452530E-06-1.66355590E-05
11 48-1.85205397E-09 2.18310512E-04-1.82567339E-04-1.98710371E-08 2.26338661E-05
11 49 3.28279335E-05-5.54617996E-05-1.53284378E-06 1.35841590E-09 9.87832042E-09
11 50-2.83498907E-05 8.67245298E-05-1.17398718E-05 1.68474682E-05 1.47620368E-09
11 51-2.77180824E-05 8.58928419E-05-1.99952332E-05 8.84855342E-07-1.68809047E-09
11 52-2.84767596E-05 8.63704467E-05 2.05034603E-05-1.54463959E-06 1.49981065E-09
11 53-2.02594338E-04 7.03790316E-04-1.30123499E-04-2.28703364E-04-2.72696051E-08
11 54-5.21708526E-05 3.80471599E-04 3.57131493E-05-6.17577723E-05-1.24208313E-09
11 55-5.23471921E-05 3.80884661E-04-7.15858649E-05-8.40255186E-07-6.52867666E-09
11 56-2.75931090E-05 8.62470479E-05 1.09147653E-05-1.67483579E-05-1.50556369E-09
11 57-2.01725049E-04 7.01212493E-04 1.29578609E-04 2.27742807E-04 2.48629292E-08
11 58-5.19288036E-05 3.78325197E-04-3.54958131E-05 6.13757383E-05 1.44128076E-09
12  1-5.46726790E-01-2.33462127E-03 4.96273024E-03 2.99707488E-05 5.27241809E-05
12  2 5.37216548E-09 3.14982119E-04 5.52854404E-04 8.17387630E-08-3.96821660E-05
12  3-9.98212703E-05 1.39503436E-04-5.84787377E-05-1.42596773E-08-3.13430993E-08
12  4-2.43361824E-01-9.26105710E-04 8.75588881E-04-5.57864414E-05 4.85605266E-07
12  5-2.70093359E-09 1.06649256E-03 1.58806251E-04 4.94862820E-08 1.33682052E-05
12  6-2.57091362E-05 1.23409310E-05 3.42112338E-05 4.85018824E-09-6.85351616E-09
12  7 4.38482609E-02 2.81921932E-04-6.49756081E-04-1.42148404E-06-2.51903210E-06
12  8 5.49516095E-10-2.47232105E-04 7.71061751E-04 7.73737583E-08 1.18440923E-04
12  9 6.54077428E-05-1.83848666E-04-5.11628080E-05 8.47340115E-09 2.26946363E-08
12 10-1.73102706E-02-3.22498740E-05-2.02240025E-04-1.52399391E-05-2.67942059E-05
12 11 1.94147813E-09 6.77963495E-04 1.19130712E-03 1.31723656E-07-9.95589594E-05
12 12-6.07221453E-05 1.60281105E-04 3.77419651E-05-7.54550333E-09-2.41559610E-08
12 13 4.38261807E-02 2.81828336E-04-6.50139272E-04-1.44149940E-06-2.62488372E-06
12 14 5.15558638E-10 7.89286275E-04 1.83223424E-04 6.32911009E-08 1.18161913E-04
12 15 6.57679113E-05-1.83929824E-04-5.12672211E-05 1.14900532E-08 2.25633929E-08
12 16-2.43852762E-01-9.28377219E-04 8.80914140E-04 2.89317090E-05-4.76898466E-05
12 17-1.80956821E-09-4.07300599E-04 9.98165506E-04 6.68717806E-08-4.16631531E-05
12 18 2.91446352E-05 1.25185179E-05-3.54042422E-06-2.41270063E-09-3.75203643E-10
12 19-1.97470978E-01-9.71054976E-04 2.59378175E-03 9.25985074E-06-4.49093480E-06
12 20 2.34265128E-10 2.02550854E-04 6.96904094E-04 7.06366350E-08-1.18882513E-04
12 21-1.12470785E-04 2.31353298E-04-9.46938066E-07-1.72500547E-08-3.83932379E-08
12 22 1.73556379E-02 3.18714402E-05 2.03332772E-04-1.52348391E-05-2.67870704E-05
12 23 2.44459112E-09 6.77646913E-04 1.19052188E-03 1.29921855E-07 9.98777043E-05
12 24 6.08819382E-05-1.60759643E-04-3.78960561E-05 7.81119700E-09 2.32077587E-08
12 25-4.39715729E-02-2.83157265E-04 6.55333407E-04-1.39752936E-06-2.76714297E-06
12 26 9.08178250E-10 7.90837211E-04 1.88752527E-04 6.08817891E-08-1.18518088E-04
12 27-6.56901924E-05 1.84208280E-04 5.12420788E-05-1.17205896E-08-2.17528704E-08
12 28 1.97223952E-01 9.69414963E-04-2.58866703E-03-8.58882929E-06 5.72515391E-06
12 29 3.47750936E-10 4.94099972E-04 5.31571737E-04 7.17968296E-08 1.13520682E-04
12 30 1.18067453E-04-2.31588135E-04-2.79551445E-06 1.57560093E-08 3.74552697E-08
12 31 2.45213581E-01 9.33611257E-04-8.90045640E-04 2.91350941E-05-4.78900260E-05
12 32-1.42924118E-09-4.07106161E-04 1.00284527E-03 6.04432590E-08 4.17702855E-05
12 33-2.93474031E-05-1.24228824E-05 3.53955481E-06 1.41221054E-09 5.86988603E-10
12 34-4.84881092E-05 4.11722592E-04 8.51588698E-05 5.99044208E-07 8.24184123E-09
12 35 5.49683291E-01 2.34698781E-03-4.98467486E-03 3.01228463E-05 5.29954926E-05
12 36 5.20173898E-09 3.15653936E-04 5.53987817E-04 7.77019767E-08 3.99679994E-05
12 37 1.00428402E-04-1.40396401E-04 5.87805633E-05 1.37480992E-08 2.96676053E-08
12 38 2.44699170E-01 9.31235420E-04-8.84413116E-04-5.60598398E-05 5.55585102E-07
12 39-3.00695616E-09 1.07043059E-03 1.61297089E-04 4.77114245E-08-1.35019608E-05
12 40 2.57399069E-05-1.22379461E-05-3.43713985E-05-4.26171034E-09 5.70763731E-09
12 41-4.39947395E-02-2.83267745E-04 6.55201711E-04-1.56095873E-06-2.55236070E-06
12 42 6.93388984E-10-2.43446197E-04 7.75043179E-04 7.18580601E-08-1.18472487E-04
12 43-6.56604869E-05 1.84132974E-04 5.13678647E-05-8.24072517E-09-2.14736156E-08
12 44 1.97536358E-01 9.70850409E-04-2.59178937E-03 9.31966493E-06-4.42634776E-06
12 45-5.09708764E-10 2.03840997E-04 6.96537515E-04 7.02947978E-08 1.19040355E-04
12 46 1.12599455E-04-2.31639810E-04 9.66962380E-07 1.65149284E-08 3.65895668E-08
12 47-1.97197266E-01-9.69822467E-04 2.59137898E-03-8.61194537E-06 5.64496379E-06
12 48-5.23160934E-10 4.95309733E-04 5.30676952E-04 6.85485808E-08-1.13420813E-04
12 49-1.17910508E-04 2.31331321E-04 2.78798272E-06-1.41628236E-08-3.74051190E-08
12 50 1.27884327E-04-1.15397943E-04 1.44109972E-04-2.16301190E-05 3.98669712E-09
12 51-1.28061064E-04 1.16113335E-04-9.23655046E-05 1.12936611E-04 5.99295128E-09
12 52 1.27909068E-04-1.15689734E-04-9.22598873E-05 1.12921673E-04 6.96102586E-09
12 53 1.79814625E-04-5.57437122E-04 1.14719872E-04 2.01630533E-04 2.26136542E-08
12 54 4.80342138E-05-4.09525443E-04-4.26759737E-05 7.30156900E-05 3.61396342E-09
12 55 4.82278497E-05-4.09826705E-04 8.48007737E-05 5.94707848E-07 8.00905211E-09
12 56-1.28010035E-04 1.15826629E-04 1.44153137E-04-2.17142319E-05 5.08702582E-09
12 57-1.80821164E-04 5.60936281E-04 1.15367423E-04 2.02766107E-04 2.05957427E-08
12 58-4.82915826E-05 4.11404616E-04-4.28513265E-05 7.33182755E-05 3.83606633E-09
13  1-1.11532658E-03-5.64478556E-06 1.80856316E-05 5.32489011E-05-3.02424241E-05
13  2-1.66061810E-09-7.71577568E-04 4.45655790E-04 9.80787480E-09 4.94782126E-05
13  3-5.05859394E-05 1.10772685E-06 3.42864292E-05 5.32412596E-09-7.37147217E-09
13  4-5.22752903E-01-2.42711031E-03 5.70257208E-03-2.71805624E-05 2.04618227E-05
13  5 4.21289919E-09-2.54525445E-04 1.00276671E-03 8.71614034E-08-1.08330661E-04
13  6-1.58992943E-04 2.67323604E-04 1.58269837E-05-1.92578354E-08-4.42822895E-08
13  7 4.57873984E-02 2.64022699E-04-8.10490188E-04-2.97937292E-05-4.97251227E-05
13  8-8.93494276E-09 8.60501129E-04 1.56983192E-03 1.99611908E-07 7.61525677E-05
13  9 1.51567113E-04-2.27719681E-04 2.38297206E-05 2.43472661E-08 4.49190432E-08
13 10 9.67454617E-06-4.07589743E-09 1.73334813E-06-2.60853414E-05 1.48167858E-05
13 11 2.77291041E-10-1.19583732E-03 6.86440504E-04 1.21835075E-08 6.45526861E-05
13 12-6.43870609E-05-1.65625215E-07 4.42564051E-05 7.82180900E-09-5.33369342E-09
13 13-4.58685267E-02-2.64943149E-04 8.18861353E-04 2.75696489E-05 5.12627766E-05
13 14 8.80748596E-09-9.08297239E-04-1.55270508E-03-1.93009633E-07-1.13918984E-04
13 15-1.14536489E-04 2.28455473E-04-4.97376582E-05-1.87698642E-08-4.41400027E-08
13 16 5.24184339E-01 2.43462213E-03-5.73158731E-03-3.14946099E-05 1.26786615E-05
13 17 4.14349236E-09-1.00211685E-03-2.92411511E-04-7.63158010E-08 1.58698315E-04
13 18 1.10249025E-04-2.68947340E-04 1.80151272E-05 2.62756957E-08 4.02165569E-08
13 19-9.17708030E-03 1.84298022E-06-5.17196489E-04 4.30296840E-05 1.02960095E-05
13 20 7.81690518E-09 2.00089661E-04-2.73327825E-04-3.69046476E-08-4.75683769E-05
13 21-2.09226214E-05 6.84909983E-05 3.04794770E-06-3.75817580E-09-1.14106346E-08
13 22-9.16881273E-06 4.26738276E-09-1.84605038E-06-2.72613422E-05 1.54901033E-05
13 23-1.14128486E-10-4.81038739E-04 2.79682161E-04 6.92562508E-09-5.35006702E-05
13 24 5.33450503E-05 1.55619859E-07-3.66759419E-05-6.90837347E-09 4.55434415E-09
13 25 4.14597258E-02 2.58710237E-04-1.21350910E-03 2.81115657E-05 4.67878219E-05
13 26 7.54801543E-09-5.52125131E-04-1.18951889E-03-1.38855718E-07 9.64920532E-05
13 27 1.03139338E-04-1.99631391E-04 4.70896318E-05 1.60700475E-08 3.81827083E-08
13 28-7.50349734E-03-1.45990150E-06-1.61890742E-04 9.88120760E-06-4.01619872E-05
13 29-7.73026368E-09 1.26003418E-04-7.59037837E-05 1.70107261E-08-2.60684532E-05
13 30-2.75605976E-05 5.36290508E-05 1.22542960E-05-2.83071138E-09-7.68000420E-09
13 31-4.74267197E-01-2.19903049E-03 5.08375182E-03-2.84502530E-05 1.11264166E-05
13 32 3.46380817E-09-9.06658980E-04-1.91368034E-04-5.67317564E-08-1.43158194E-04
13 33-9.92121077E-05 2.42370302E-04-1.52977478E-05-2.23903681E-08-3.30722012E-08
13 34 1.96941082E-04-3.45667294E-04-2.53571667E-04 3.82710014E-06-7.92800410E-09
13 35 1.03682037E-03 5.25567037E-06-1.69694723E-05 4.87891249E-05-2.77083051E-05
13 36-1.71137412E-09-7.30565908E-04 4.21927911E-04 6.25188767E-09-4.46931561E-05
13 37 4.57158294E-05-1.02267329E-06-3.09647255E-05-4.12214780E-09 6.67862521E-09
13 38 4.72948256E-01 2.19208418E-03-5.05648923E-03-2.42773315E-05 1.86493100E-05
13 39 2.02972536E-09-2.92925668E-04 8.69492392E-04 7.01147507E-08 9.82433172E-05
13 40 1.42631302E-04-2.40874619E-04-1.48392076E-05 1.80240684E-08 3.48624432E-08
13 41-4.13845835E-02-2.57869487E-04 1.20574002E-03-2.56886189E-05-4.79190260E-05
13 42-7.74122524E-09 7.30567392E-04 1.07823334E-03 1.34862734E-07-6.52171594E-05
13 43-1.33726820E-04 1.98943980E-04-2.56423912E-05-2.16126393E-08-3.74585772E-08
13 44 7.48632759E-03 1.68592974E-06 1.53278357E-04 3.95182255E-05 1.20649205E-05
13 45 6.92723604E-09 1.27132787E-04-6.65806100E-05-1.67176710E-08 3.62845674E-05
13 46 1.70186556E-05-5.33032230E-05-5.08767346E-06 2.48180810E-09 8.60764013E-09
13 47 9.19397376E-03-2.07946197E-06 5.25873234E-04 1.31960422E-05-4.22824755E-05
13 48-7.61148330E-09 3.41049857E-04-3.29896215E-05 2.80704722E-08 3.03560870E-05
13 49 3.84730776E-05-6.88291646E-05-1.50240077E-05 3.15343016E-09 1.03643970E-08
13 50-2.77827825E-05 6.45585255E-05-2.54977513E-05 1.92016676E-05-2.57763934E-09
13 51-2.88529121E-05 1.72593744E-05-2.47584639E-05 5.64942751E-06 1.41653031E-09
13 52 2.76957691E-05-6.37963171E-05-2.94489303E-05 1.19784073E-05 2.29646177E-09
13 53 7.67669792E-07 1.13583772E-07-1.82339859E-06 1.88327851E-06-9.49661717E-10
13 54 2.14030370E-04-3.82722870E-04-1.47071661E-04 2.38532264E-04 1.97975716E-08
13 55-2.15153366E-04 3.81998120E-04-2.81161810E-04 4.54929561E-06-9.99664233E-09
13 56 2.89354817E-05-1.80102601E-05-1.76567437E-05 1.84001081E-05-2.42044200E-09
13 57-7.15873212E-07-1.17880271E-07-1.05647502E-06 1.38689361E-06-6.87352201E-10
13 58-1.95894317E-04 3.46400977E-04-1.32397593E-04 2.15248460E-04 1.52622562E-08
14  1-1.01014383E-03-5.04032087E-06 1.41888257E-05 4.20203376E-05-2.38789462E-05
14  2-1.43445569E-09-3.71771744E-04 2.16378556E-04 5.20917124E-09 4.53862185E-05
14  3-4.64321713E-05 1.04595280E-06 3.14778284E-05 5.14755063E-09-6.80330123E-09
14  4-4.72703723E-01-2.23258679E-03 6.18524238E-03-2.77366364E-05 1.71318050E-05
14  5 4.19162481E-09 3.98081782E-04 1.28446997E-03 1.41165886E-07-9.55013315E-05
14  6-1.55936713E-04 2.51438045E-04 9.02266843E-06-1.85163430E-08-4.35740883E-08
14  7 4.18073664E-02 4.83698808E-05 4.00117950E-03-3.96402174E-05-1.56149543E-05
14  8-7.58576474E-09 1.25828127E-03 4.84647885E-03 5.33880828E-07 1.05723479E-04
14  9 1.71107265E-04-2.76830744E-04-1.93834928E-05 2.23941618E-08 4.97832006E-08
14 10 6.34073224E-06 3.73297068E-08-1.73578724E-06 1.30808864E-05-7.49754894E-06
14 11-5.29488215E-10-7.10133695E-03 4.04108585E-03 8.20108828E-08 1.07515344E-04
14 12-1.07404158E-04-1.11185736E-07 7.37247462E-05 1.14951284E-08-7.87475096E-09
14 13-4.18789185E-02-4.92173250E-05-3.99410862E-03-6.81634499E-06 4.22673106E-05
14 14 8.53742408E-09-3.52281435E-03-3.56135502E-03-4.95977048E-07-1.68919402E-04
14 15-1.08487099E-04 2.77406501E-04-2.40700413E-05-2.07952990E-08-4.56253111E-08
14 16 4.74001091E-01 2.23918285E-03-6.20608843E-03-2.89234465E-05 1.49126482E-05
14 17 3.66786978E-09-9.07037890E-04-9.97402247E-04-1.40324356E-07 1.47870631E-04
14 18 1.05112853E-04-2.52983484E-04 2.62156950E-05 2.59419793E-08 3.92232369E-08
14 19-1.64663806E-02 3.53271716E-05-3.62015250E-03 3.30202550E-05-1.82445372E-05
14 20 2.99740482E-09 7.20870424E-04-2.05764295E-03-1.69912680E-07-1.10659362E-04
14 21-3.80494397E-05 1.48708801E-04-2.06025877E-05-1.26972908E-08-2.25079642E-08
14 22 7.53778257E-06 3.95615708E-08-1.52173973E-06-1.04114464E-05 5.98178963E-06
14 23 3.23902390E-10 7.18520364E-03-4.08945756E-03-7.34172322E-08 1.13423981E-04
14 24-1.13293528E-04-1.30452039E-07 7.77727102E-05 1.22090240E-08-7.97483077E-09
14 25-4.62485106E-02-7.54192354E-05-3.89236735E-03 4.03144827E-06-4.71727384E-05
14 26-8.10667207E-09 3.59588051E-03 3.69860357E-03 5.01037900E-07-1.79449624E-04
14 27-1.19381835E-04 2.98831459E-04-2.89169548E-05-2.23806156E-08-4.85587821E-08
14 28 1.73009526E-02-3.54462163E-05 3.65497452E-03-3.37039335E-05 2.32587221E-05
14 29 5.17139251E-09-2.16085033E-03-4.26193947E-04-1.41866226E-07 4.42621374E-05
14 30 1.10705377E-04-1.54967515E-04-2.83612212E-05 5.52123245E-09 2.42964648E-08
14 31 5.23967908E-01 2.47108200E-03-6.74745184E-03 3.19223084E-05-1.61031472E-05
14 32-3.67446059E-09 1.00262818E-03 1.02157738E-03 1.32430492E-07 1.62985570E-04
14 33 1.15598001E-04-2.78583572E-04 2.78712901E-05 2.70312454E-08 3.98685038E-08
14 34-1.92447316E-04 3.81236254E-04 2.89219573E-04-7.40207855E-06 9.18637501E-09
14 35-1.14723645E-03-5.73624144E-06 1.63657895E-05-4.71258957E-05 2.67785432E-05
14 36 1.74163201E-09 4.46866496E-04-2.59887398E-04-2.24391240E-09 5.00897147E-05
14 37-5.12681797E-05 1.17846508E-06 3.47333466E-05 4.89306915E-09-7.55693992E-09
14 38-5.22507413E-01-2.46362434E-03 6.72328153E-03 3.03124274E-05-1.90882233E-05
14 39-2.35378750E-09-3.70768280E-04-1.37807908E-03-1.42540665E-07-1.05822029E-04
14 40-1.71023946E-04 2.76845976E-04 1.05485159E-05-2.13373714E-08-4.23580486E-08
14 41 4.61674530E-02 7.44747840E-05 3.90033611E-03 4.24163810E-05 2.05014677E-05
14 42 7.75256867E-09-1.33783653E-03-4.97893631E-03-5.21405715E-07 1.12793138E-04
14 43 1.85376130E-04-2.98169268E-04-1.69107743E-05 2.41110304E-08 5.07828386E-08
14 44-1.72993623E-02 3.53368108E-05-3.65364711E-03-3.71495520E-05 1.71255825E-05
14 45-3.56694329E-09-7.37240986E-04 2.07462449E-03 1.66581564E-07-1.14852849E-04
14 46-3.99462001E-05 1.54799049E-04-2.01967195E-05-1.24500997E-08-2.29783584E-08
14 47 1.64657196E-02-3.54131099E-05 3.62052209E-03 3.25490986E-05-1.91337365E-05
14 48-3.64592485E-09 2.13746510E-03 4.31626758E-04 1.33210831E-07 4.14374665E-05
14 49 1.07401056E-04-1.48838522E-04-2.69971661E-05 4.83908804E-09 2.34004033E-08
14 50 1.29399591E-05 4.63099892E-04-7.72767971E-05 7.07002844E-06-5.39882700E-09
14 51-1.01658489E-05-4.67079066E-04 4.82188687E-05-6.36739990E-05-5.05994601E-09
14 52-1.29935422E-05-4.63026537E-04-4.55072988E-05 6.27940047E-05 4.95001783E-09
14 53 6.98530938E-07-1.04468583E-07-7.48965359E-06 5.05861097E-06-8.08814544E-10
14 54 1.70872773E-04-3.44814057E-04-1.39617906E-04 2.21239265E-04 1.82682838E-08
14 55-1.71816875E-04 3.44835614E-04-2.62455065E-04 6.98543010E-06-9.25931087E-09
14 56 1.01013772E-05 4.67232822E-04 7.94369342E-05-8.95110091E-06 5.67153074E-09
14 57 7.95420693E-07-9.79308115E-08 7.62308802E-06-5.24106821E-06 5.90937242E-10
14 58 1.91369128E-04-3.81299329E-04 1.53596331E-04-2.43932127E-04-1.72557619E-08
15  1-4.14784103E-01-2.24167943E-03 7.43838353E-03-2.85475864E-06-4.71864503E-06
15  2-1.35595271E-09 1.27299895E-03 2.23483214E-03 2.95629783E-07-2.55588961E-04
15  3-2.92931154E-04 5.48520115E-04-3.66318713E-05-4.70382037E-08-9.69473893E-08
15  4 4.50732010E-01 2.24610296E-03-7.14653088E-03-1.30506059E-05-2.56619572E-05
15  5 1.39273300E-09 1.13613524E-03-1.81875459E-03-1.59534289E-07 2.49302861E-04
15  6 1.87754586E-04-4.37057447E-04-8.27672890E-05 2.31212838E-08 7.01374864E-08
15  7-3.59882059E-02-3.44714663E-04 2.55743962E-03 4.38229548E-05 3.56804808E-05
15  8-2.06124683E-09-1.59420623E-03-9.11042358E-04-8.71843824E-08-8.44083040E-05
15  9-1.11252559E-04 1.95660863E-04-4.19712405E-05-1.24606846E-08-3.24955972E-08
15 10 6.27630805E-03 1.35986970E-05-8.40808600E-04-1.52556313E-05-2.68029227E-05
15 11 4.86833516E-09 4.51513833E-04 7.61028276E-04-1.09986199E-08 5.73426541E-05
15 12 3.85122336E-05-9.58548877E-05-1.89335562E-05 7.77920860E-10 7.51765406E-09
15 13-3.57862570E-02-3.44334389E-04 2.57291227E-03 8.30659484E-06 5.57379475E-05
15 14-2.02127810E-09 4.51254298E-05-1.82099134E-03-1.02148787E-07-7.15478431E-05
15 15-1.22903746E-04 1.94451589E-04-3.35785237E-05-1.58645938E-08-3.11471009E-08
15 16 4.48630986E-01 2.23610060E-03-7.11921901E-03-1.52883278E-05-2.44198872E-05
15 17-3.42863222E-09-2.13963551E-03 5.08699507E-05-1.17450362E-07 2.66105013E-04
15 18 1.69802864E-04-4.35907877E-04-7.07417758E-05 2.59625412E-08 6.77370714E-08
15 19 6.11130953E-03-2.73948902E-05 6.54287772E-04-3.04083061E-05-1.42766636E-05
15 20-1.33386498E-09-2.57582401E-04 2.25398146E-04-3.94538984E-08 4.05495906E-05
15 21 2.32989659E-05-6.38485566E-05-9.82961533E-06 9.71919363E-09 5.82943652E-09
15 22 5.14695453E-03 1.55521922E-05-1.04659840E-03 1.48280645E-05 2.60317621E-05
15 23-5.35446448E-09-2.78096991E-04-4.56681356E-04 5.20281652E-08 4.72724401E-05
15 24 2.88858695E-05-7.61583096E-05-1.84608637E-05 1.28362196E-10 3.93437811E-09
15 25-3.06476723E-02-3.00646738E-04 2.26854771E-03-6.30864231E-06-4.78765966E-05
15 26 3.57228626E-09-4.05394552E-05 1.38452088E-03 4.81452722E-08-5.84835055E-05
15 27-1.02755595E-04 1.61239101E-04-3.27477694E-05-1.20853225E-08-2.35248755E-08
15 28 4.57547871E-03-2.20404819E-05 3.04056368E-04-6.22238913E-08 3.22016947E-05
15 29 5.08629741E-10-1.54606543E-04 7.51064687E-05 5.14218332E-08 2.97386639E-05
15 30 1.70397103E-05-4.67783742E-05-1.04510993E-05-4.20128709E-09 8.99543717E-09
15 31 3.84865479E-01 1.91431512E-03-5.99243094E-03 1.32239127E-05 1.99310145E-05
15 32 1.98840788E-09 1.78479399E-03-5.42021724E-05 9.94460924E-08 2.28680722E-04
15 33 1.46120201E-04-3.74800923E-04-6.09337157E-05 2.00803761E-08 5.39070499E-08
15 34-2.61133697E-04 4.81299511E-05 2.53413061E-04 5.98104578E-06 5.36758635E-09
15 35-3.55867980E-01-1.92229009E-03 6.31522962E-03 2.84796324E-06 4.75235865E-06
15 36 1.09139384E-09-1.07733220E-03-1.89144448E-03-2.38345590E-07-2.20000376E-04
15 37-2.51328026E-04 4.71328403E-04-3.07347325E-05-3.81610094E-08-7.64575430E-08
15 38 3.86708658E-01 1.92310502E-03-6.01692857E-03 1.02609789E-05 2.15893738E-05
15 39-2.47518068E-09-9.57476458E-04 1.51156832E-03 1.30741873E-07 2.14496071E-04
15 40 1.61315639E-04-3.75811711E-04-7.10841182E-05 1.90682334E-08 5.43060806E-08
15 41-3.08246922E-02-3.00886783E-04 2.25256120E-03-3.80781259E-05-2.99236570E-05
15 42 3.33755657E-09 1.21627623E-03 6.91331013E-04 3.88810662E-08-6.67064419E-05
15 43-9.56290333E-05 1.62335475E-04-3.79717830E-05-9.89686732E-09-2.55247312E-08
15 44 4.63236589E-03-2.22423064E-05 3.18994480E-04 2.78341917E-05 1.63195584E-05
15 45 7.58942169E-10 1.46785907E-04-1.02800322E-04 4.77968084E-08 2.87554257E-05
15 46 1.86275068E-05-4.73829325E-05-1.13024818E-05 8.11591864E-09 3.09117559E-09
15 47 6.04935091E-03-2.71995336E-05 6.39174563E-04 3.12678496E-06-3.33489661E-05
15 48-3.04184812E-10 3.16496321E-04-1.07683149E-04-4.68208849E-08 3.51362408E-05
15 49 2.80765214E-05-6.32127622E-05-1.33520242E-05-3.23581023E-09 1.14697672E-08
15 50-2.48077884E-05 7.18477194E-05-2.18265501E-05 1.20801113E-05 3.42044260E-09
15 51-2.20575944E-05 4.05150220E-05-1.73802230E-05 7.47885825E-06-3.99651249E-09
15 52-2.47406464E-05 7.37623389E-05 2.17368846E-05-1.28298383E-05 3.38722954E-09
15 53 3.64657655E-04 1.79859859E-04 1.66105808E-04 2.91962083E-04 3.68990705E-08
15 54-3.06445218E-04 4.33169684E-05 1.45047169E-04-2.57644342E-04-1.75227314E-08
15 55-3.05627391E-04 4.18862238E-05-2.94398804E-04-6.96653131E-06-8.16905524E-09
15 56-2.21398975E-05 3.86136379E-05 1.50118755E-05-1.10783794E-05-3.52253385E-09
15 57 3.12909812E-04 1.49764230E-04-1.42884773E-04-2.51142511E-04-2.96515352E-08
15 58-2.61837521E-04 4.93731494E-05-1.24879234E-04 2.21785165E-04 1.04902446E-08
16  1 3.55682146E-01 1.92873342E-03-6.81654983E-03-1.69465716E-07-5.84669053E-07
16  2-6.80802683E-10-1.18938210E-03-2.08701997E-03-2.49884030E-07 2.14462280E-04
16  3 2.51175267E-04-4.65637547E-04 3.59724950E-05 4.09849717E-08 8.38429813E-08
16  4-3.86661559E-01-1.95277308E-03 6.88275766E-03 1.73322358E-05 2.48240984E-05
16  5 1.29022826E-09-1.08789046E-03 1.88115357E-03 1.24444271E-07-2.09822320E-04
16  6-1.59550018E-04 3.69372338E-04 7.04760427E-05-2.10362093E-08-6.42662858E-08
16  7 3.12117889E-02 2.61920371E-04-1.80962954E-03-3.44382714E-05-3.51468291E-05
16  8-8.48043388E-09 2.36346673E-03 1.37543146E-03 2.67758914E-07 1.09969266E-04
16  9 9.42580112E-05-2.04227277E-04 2.30880442E-05 1.22564492E-08 3.46608661E-08
16 10-6.94521126E-03 1.38921946E-05-1.41755112E-03 1.63611168E-06 3.02637896E-06
16 11 3.01342643E-09-1.10591673E-03-1.94301249E-03-2.58325671E-07-6.18136192E-05
16 12-6.03724192E-05 1.22186038E-04 1.67304919E-06-5.61938619E-09-1.66450042E-08
16 13 3.10390929E-02 2.60840041E-04-1.80415638E-03-1.24922016E-05-4.74120311E-05
16 14-7.92737606E-09-2.68725198E-05 2.73045301E-03 2.88221637E-07 8.04088821E-05
16 15 1.23056219E-04-2.03465101E-04 2.89009438E-06 1.72315791E-08 3.20616912E-08
16 16-3.84861384E-01-1.94435966E-03 6.86354674E-03 1.23940767E-05 2.76537598E-05
16 17 5.56420120E-09 2.16943605E-03 2.56569666E-05 8.40826448E-08-2.25711589E-04
16 18-1.42705357E-04 3.68416946E-04 5.91245153E-05-2.52171117E-08-6.09722536E-08
16 19-9.25630576E-03 3.18038387E-05-2.15481634E-03 1.46148593E-05-1.45226530E-05
16 20 1.54378309E-09 7.08907767E-04-7.88938969E-04-5.36625308E-08-7.44641275E-05
16 21-2.89366422E-05 1.03400770E-04-1.04405781E-05-1.01634425E-08-1.66006401E-08
16 22 7.81877579E-03-1.16636590E-05 1.27320676E-03 3.93753061E-06 7.06688574E-06
16 23 3.10407681E-09-1.16204465E-03-2.03595577E-03-2.52602095E-07 6.98079028E-05
16 24 6.55340502E-05-1.35341953E-04-4.53768146E-06 5.78016486E-09 1.59689223E-08
16 25-3.61178751E-02-3.10162564E-04 2.17460936E-03-1.36100318E-05-5.53340072E-05
16 26-7.08916744E-09-3.35870334E-05 2.97543861E-03 2.88047136E-07-9.03459033E-05
16 27-1.40310146E-04 2.30656049E-04-7.96403039E-06-1.87270710E-08-3.38108979E-08
16 28 1.00358947E-02-3.56257083E-05 2.22672822E-03-2.01512669E-05 9.99033593E-06
16 29 1.58759866E-09-1.07623765E-03 2.19945255E-04-2.39655089E-08 3.77562908E-05
16 30 7.38629594E-05-1.11619250E-04-1.98684037E-05 2.52883351E-09 1.84278470E-08
16 31 4.48587831E-01 2.26169516E-03-7.86607292E-03 1.45727509E-05 3.10463828E-05
16 32 5.36192702E-09 2.46954245E-03 1.75577362E-05 9.27167612E-08 2.63549333E-04
16 33 1.66861441E-04-4.30410774E-04-6.92022680E-05 2.70597361E-08 6.64412169E-08
16 34-3.12498603E-04-3.74811537E-05 2.88816476E-04 6.94462889E-06 9.93171348E-09
16 35-4.14621991E-01-2.24719948E-03 7.86844650E-03 2.67147462E-07 1.39532155E-07
16 36-8.31107361E-10-1.36913956E-03-2.40260610E-03-2.71114611E-07-2.50835018E-04
16 37-2.92803060E-04 5.43638078E-04-4.11243375E-05-4.51014727E-08-8.99599212E-08
16 38 4.50733629E-01 2.27174917E-03-7.88982066E-03 1.91129261E-05 2.84391795E-05
16 39 0.00000000E+00-1.24797677E-03 2.13593427E-03 1.34917592E-07 2.45296530E-04
16 40 1.86257545E-04-4.31554075E-04-8.22398454E-05 2.36687128E-08 6.81948021E-08
16 41-3.63235818E-02-3.11302628E-04 2.17734572E-03-4.07052528E-05-4.01660502E-05
16 42-7.74726496E-09 2.57848430E-03 1.49822108E-03 2.66130954E-07-1.21533031E-04
16 43-1.10087420E-04 2.31620451E-04-2.91993701E-05-1.30989304E-08-3.76542510E-08
16 44 1.00783625E-02-3.56038408E-05 2.22942567E-03 1.90711468E-05-1.21835222E-05
16 45 1.67697172E-09 7.39872096E-04-8.14135545E-04-4.58754457E-08 7.97704922E-05
16 46 3.21442488E-05-1.11914741E-04 8.82694428E-06 1.11446894E-08 1.67379944E-08
16 47-9.22408237E-03 3.18608302E-05-2.15476243E-03-1.99091293E-05 4.97795456E-06
16 48 1.04942920E-09-1.04030851E-03 2.05949951E-04-2.92495151E-08-3.27952696E-05
16 49-7.04187072E-05 1.03213977E-04 1.80498772E-05-3.22806832E-09-1.65595148E-08
16 50 1.56362945E-05-2.13029619E-04 4.31346037E-05-5.65734154E-06 2.77072913E-09
16 51-1.93327778E-05 2.21747065E-04-2.99842843E-05 3.57576307E-05 2.39089607E-09
16 52 1.57551397E-05-2.12984468E-04-2.69906887E-05 3.42022671E-05 3.02554890E-09
16 53-3.12390367E-04-1.84151135E-04-1.39994337E-04-2.46081442E-04-3.30522940E-08
16 54 2.69938107E-04 4.30291928E-05-1.21562805E-04 2.16148948E-04 1.80804659E-08
16 55 2.69157651E-04 4.43511036E-05 2.46929471E-04 5.95331819E-06 1.00457499E-08
16 56-1.92282349E-05 2.21455517E-04 4.59487434E-05-7.42827040E-06 2.53676953E-09
16 57 3.64212763E-04 2.09362895E-04-1.63627617E-04-2.87618290E-04-3.63011910E-08
16 58-3.13408803E-04-3.59228161E-05-1.42214086E-04 2.52826385E-04 1.57761454E-08
17  1-4.06079856E-03 6.60164844E-02 1.90953191E-02 1.35015452E-02 2.37271265E-02
17  2 2.93988396E-06 1.54501783E-03 2.71963429E-03 3.44043494E-07 2.40053541E-03
17  3 1.18774806E-03-3.58828347E-03-1.17731831E-03 1.90370744E-07 5.03564447E-07
17  4-5.04139401E-03 7.89681060E-02 3.63676527E-02-4.44422829E-03 3.13690643E-02
17  5 2.89067968E-06-1.33513375E-02 5.77050459E-03 1.42444611E-08 1.84832282E-03
17  6 1.99805064E-03-3.84637347E-03 3.48708698E-03 6.43340725E-07 8.30880805E-07
17  7-8.30492957E-03 1.36136952E-01 7.05949255E-02-1.08279308E-02 2.39171905E-02
17  8 1.76996813E-06 1.89497729E-02-1.65035045E-02-8.58568748E-07 3.90411532E-03
17  9 5.02736626E-03-8.93148158E-03-6.95722687E-04 6.02787171E-07 1.53922974E-06
17 10-1.21665400E-02 1.77784760E-01 1.43678265E-01 4.76212333E-03 8.37063843E-03
17 11 9.66319307E-07-8.19335129E-03-1.44355163E-02-1.58522271E-06 5.87960744E-03
17 12 6.48104897E-03-1.23606564E-02 5.82318472E-04 9.43261055E-07 2.09330465E-06
17 13-8.30392021E-03 1.36125512E-01 7.06018517E-02 2.61001801E-02 2.90994452E-03
17 14 1.22530474E-06-2.38497112E-02 7.85946859E-03-3.61703321E-07 5.26372072E-03
17 15 3.66724989E-03-8.93097061E-03 2.36480225E-04 7.27787981E-07 1.42058431E-06
17 16-5.04065728E-03 7.89605692E-02 3.63680970E-02 2.92331954E-02 1.22044274E-02
17 17 2.45574902E-06 1.17793443E-02-8.52176823E-03-3.08174691E-07-6.94160679E-04
17 18 4.54036694E-03-3.84620626E-03 1.74156035E-03 3.40918056E-07 1.04877673E-06
17 19-5.67580677E-03 8.93547633E-02 2.83188581E-02-2.22672295E-02 2.58668879E-02
17 20 1.39407761E-06 1.88797568E-03 1.26654867E-02 1.36549716E-06 4.18543658E-03
17 21 4.70240017E-04-4.65567660E-03 2.18594244E-03 6.63765335E-07 6.55190224E-07
17 22-1.21665211E-02 1.77784538E-01 1.43678121E-01-4.76193728E-03-8.37088856E-03
17 23-1.10457382E-06 8.19352608E-03 1.44353948E-02 1.56278218E-06 5.87959006E-03
17 24 6.48105736E-03-1.23606474E-02 5.82350179E-04 9.69217785E-07 2.06161404E-06
17 25-8.30389927E-03 1.36125366E-01 7.06016381E-02-2.61002800E-02-2.91005612E-03
17 26-1.42861548E-06 2.38499078E-02-7.85931353E-03 3.31764099E-07 5.26372803E-03
17 27 3.66722930E-03-8.93095732E-03 2.36489051E-04 7.24518894E-07 1.35322695E-06
17 28-5.67535713E-03 8.93454897E-02 2.83217394E-02-3.36112043E-02 5.91831482E-03
17 29-9.21624209E-07-9.92429375E-03-8.09305220E-03-1.25754924E-06-2.22050880E-04
17 30 4.87758345E-03-4.65553257E-03-8.38424042E-04 1.51325853E-07 9.99527450E-07
17 31-5.04064705E-03 7.89604187E-02 3.63679010E-02-2.92331605E-02-1.22042255E-02
17 32-2.35123724E-06-1.17793059E-02 8.52188163E-03 2.84187227E-07-6.94144888E-04
17 33 4.54034666E-03-3.84620177E-03 1.74155587E-03 3.27169757E-07 9.85231754E-07
17 34 2.06496243E-02 2.46229200E-03-3.56492506E-03-5.91969077E-04-2.02184559E-07
17 35-4.06080095E-03 6.60164435E-02 1.90953125E-02-1.35014324E-02-2.37271600E-02
17 36-2.75519861E-06-1.54507426E-03-2.71963186E-03-3.38592437E-07 2.40053345E-03
17 37 1.18774955E-03-3.58828300E-03-1.17732217E-03 1.84368331E-07 4.67660135E-07
17 38-5.04140409E-03 7.89681185E-02 3.63676792E-02 4.44407717E-03-3.13691240E-02
17 39-2.72958848E-06 1.33512655E-02-5.77051597E-03 2.68991592E-08 1.84832797E-03
17 40 1.99803436E-03-3.84636233E-03 3.48708856E-03 6.05122763E-07 7.88935825E-07
17 41-8.30490903E-03 1.36136589E-01 7.05948699E-02 1.08280061E-02-2.39168969E-02
17 42-1.75579826E-06-1.89496974E-02 1.65033044E-02 7.56291450E-07 3.90409972E-03
17 43 5.02736827E-03-8.93146798E-03-6.95685318E-04 5.69386125E-07 1.46251163E-06
17 44-5.67579842E-03 8.93545724E-02 2.83189350E-02 2.22670846E-02-2.58668463E-02
17 45-1.40379196E-06-1.88797160E-03-1.26655080E-02-1.28657616E-06 4.18541276E-03
17 46 4.70255126E-04-4.65566789E-03 2.18596549E-03 6.35757491E-07 6.42001357E-07
17 47-5.67536022E-03 8.93455408E-02 2.83216155E-02 3.36111860E-02-5.91838637E-03
17 48 7.91026958E-07 9.92416456E-03 8.09299806E-03 1.18853905E-06-2.22067137E-04
17 49 4.87759227E-03-4.65552513E-03-8.38433917E-04 1.35742869E-07 9.95332743E-07
17 50 2.31293672E-02 2.13583708E-03 3.92338787E-03-3.29289445E-04 1.11843372E-07
17 51 2.31318878E-02 2.13514672E-03 2.28867219E-03-3.20439815E-03-1.82133152E-07
17 52 2.31318849E-02 2.13513773E-03-2.28869445E-03 3.20438700E-03 1.96180530E-07
17 53 1.52467975E-02-3.55923650E-04 1.30317681E-03 2.29050077E-03 2.92246241E-07
17 54 2.06525701E-02 2.46376642E-03-1.31334138E-03 3.36705784E-03 2.90005684E-07
17 55 2.06496335E-02 2.46228768E-03 3.56492781E-03 5.91995754E-04 2.17352476E-07
17 56 2.31293605E-02 2.13588311E-03-3.92338120E-03 3.29272528E-04-1.41414379E-07
17 57 1.52468117E-02-3.55915309E-04-1.30316843E-03-2.29050546E-03-2.71713576E-07
17 58 2.06525693E-02 2.46374269E-03 1.31332514E-03-3.36706778E-03-2.55702453E-07
18  1 9.65517763E-03-1.35027280E-01-6.39866414E-02-2.34091073E-02-4.11293727E-02
18  2-5.08356026E-06-5.60432316E-03-9.85162637E-03-1.18796934E-06-5.18719972E-03
18  3-1.80594281E-03 6.99314254E-03 3.28115635E-03-2.86058162E-07-8.58431235E-07
18  4 9.31169728E-03-1.34591077E-01-6.87778884E-02 2.32816217E-02-3.92240025E-02
18  5-2.82428438E-06 1.54068071E-02-8.12471123E-03-1.56163258E-07-6.17901469E-03
18  6-6.91215080E-04 6.87022977E-03-3.92361234E-03-1.05171659E-06-1.02546543E-06
18  7 8.58397710E-03-1.26717848E-01-8.49476086E-02 3.41548283E-02 1.28453901E-02
18  8 2.82079823E-06-2.66522279E-03 1.64277801E-02 1.55968054E-06-4.27470810E-03
18  9-3.69217257E-03 7.96688067E-03-1.69888500E-03-8.07879817E-07-1.37762726E-06
18 10 6.67555017E-03-8.70801221E-02-1.01663145E-01 3.00174457E-02 5.27933275E-02
18 11 6.30021790E-06-6.45902199E-03-1.13466711E-02-1.46294025E-06-5.71903823E-03
18 12-8.36457349E-04 6.55549558E-03 4.74551684E-03-1.35945102E-07-5.97612479E-07
18 13 8.57911138E-03-1.26651475E-01-8.49008222E-02-6.42472519E-03 3.59367769E-02
18 14 3.34900712E-06 1.54748156E-02 6.09935770E-03 1.34438967E-06-2.55170729E-03
18 15-5.41074267E-03 7.96244996E-03-5.16331294E-04-5.63056519E-07-1.52907446E-06
18 16 9.30898951E-03-1.34557006E-01-6.87670938E-02-4.56039788E-02-1.29559201E-05
18 17-1.95922278E-06-1.48570668E-02 9.08815761E-03 2.38392041E-07 8.59756691E-04
18 18-7.72896116E-03 6.86920446E-03 9.10388131E-04-2.08127718E-07-1.62184608E-06
18 19 2.42252558E-03-3.35399397E-02-1.51320261E-02 2.86340451E-02 1.06346357E-02
18 20 2.30076267E-06-2.11561922E-03-5.90896493E-03-6.82380965E-07-6.00529335E-03
18 21 4.34845633E-03 1.65683702E-03-5.59147604E-04-4.56205595E-07 2.71456447E-07
18 22-6.67555228E-03 8.70800970E-02 1.01663349E-01 3.00175443E-02 5.27933422E-02
18 23 6.14777241E-06-6.45956824E-03-1.13462243E-02-1.35837471E-06 5.71900805E-03
18 24 8.36489984E-04-6.55549803E-03-4.74552832E-03 1.49798947E-07 5.66282449E-07
18 25-8.57910590E-03 1.26651345E-01 8.49012826E-02-6.42482297E-03 3.59367643E-02
18 26 3.00217971E-06 1.54747026E-02 6.09949156E-03 1.20537071E-06 2.55173088E-03
18 27 5.41073420E-03-7.96246508E-03 5.16345235E-04 5.46241094E-07 1.42982189E-06
18 28-2.41683737E-03 3.34626290E-02 1.50907141E-02-5.46462719E-03 3.00462354E-02
18 29 2.57115251E-06-3.99180496E-03-4.83655292E-03-6.00099513E-07-2.07025217E-03
18 30 3.72324501E-03-1.65299285E-03-4.98450957E-03-4.93619865E-07 3.55512278E-07
18 31-9.30899809E-03 1.34557249E-01 6.87669952E-02-4.56041064E-02-1.25606549E-05
18 32-1.90030360E-06-1.48569023E-02 9.08825494E-03 2.34705412E-07-8.59746859E-04
18 33 7.72894959E-03-6.86920273E-03-9.10415458E-04 2.05693787E-07 1.50508794E-06
18 34 3.80734871E-02 3.29923741E-03-6.52658515E-03-1.22591138E-04-2.66762712E-07
18 35-9.65521521E-03 1.35027671E-01 6.39867726E-02-2.34089338E-02-4.11295959E-02
18 36-4.75813649E-06-5.60430487E-03-9.85170712E-03-1.14226362E-06 5.18720598E-03
18 37 1.80595728E-03-6.99316325E-03-3.28117487E-03 2.82370998E-07 7.95146661E-07
18 38-9.31175139E-03 1.34591531E-01 6.87783202E-02 2.32813684E-02-3.92242638E-02
18 39-2.66254429E-06 1.54069729E-02-8.12489903E-03-8.32344923E-08 6.17903688E-03
18 40 6.91221105E-04-6.87025798E-03 3.92364178E-03 9.89516846E-07 9.70071066E-07
18 41-8.58399090E-03 1.26718262E-01 8.49473254E-02 3.41550239E-02 1.28457217E-02
18 42 2.64324912E-06-2.66558305E-03 1.64279736E-02 1.40534324E-06 4.27471261E-03
18 43 3.69217200E-03-7.96688461E-03 1.69893649E-03 7.62690275E-07 1.29877211E-06
18 44-2.42252134E-03 3.35399469E-02 1.51318242E-02 2.86340555E-02 1.06347222E-02
18 45 2.20970193E-06-2.11567238E-03-5.90898037E-03-6.36023684E-07 6.00531123E-03
18 46-4.34846795E-03-1.65684327E-03 5.59175063E-04 4.29456862E-07-2.64886929E-07
18 47 2.41683996E-03-3.34627277E-02-1.50907237E-02-5.46465636E-03 3.00462878E-02
18 48 2.59770119E-06-3.99176095E-03-4.83652904E-03-5.99354594E-07 2.07026214E-03
18 49-3.72326524E-03 1.65300310E-03 4.98451650E-03 4.90758038E-07-3.75633529E-07
18 50-1.33056724E-02-2.09039651E-03-2.35135435E-03 1.15399489E-03 3.01875881E-08
18 51 1.33270971E-02 2.09186293E-03 2.19546969E-03-1.43453397E-03-2.26924342E-08
18 52-1.33270052E-02-2.09186100E-03 2.19547157E-03-1.43451382E-03-3.07250868E-08
18 53-3.69354140E-02-2.14041910E-03-3.11711822E-03-5.47842779E-03-6.92894836E-07
18 54-3.80843916E-02-3.29926452E-03 3.23093801E-03-5.67449692E-03-4.30050015E-07
18 55-3.80734392E-02-3.29928758E-03-6.52657453E-03-1.22635684E-04-2.87550921E-07
18 56 1.33056916E-02 2.09042793E-03-2.35135695E-03 1.15398889E-03 6.45307302E-09
18 57 3.69355791E-02 2.14043940E-03-3.11711472E-03-5.47845652E-03-6.45107462E-07
18 58 3.80845764E-02 3.29933083E-03 3.23092187E-03-5.67453696E-03-3.75225375E-07
19  1-2.75197653E-06 3.67317961E-05 2.05967820E-05-1.99494265E-02 1.13632443E-02
19  2 2.46402168E-07 3.04059420E-04-1.68256795E-04 1.52741807E-08-3.77723274E-03
19  3 3.77910512E-03-1.87237955E-06-2.59434656E-03-4.62288241E-07 3.24145561E-07
19  4 4.56286708E-03-5.82774087E-02-2.46525553E-02-1.93556153E-02-2.25158127E-02
19  5-3.05994255E-06 7.29068086E-03-2.55191800E-03 9.86813942E-08-7.33382521E-04
19  6-1.61365378E-03 2.34703630E-03-5.49494564E-03-7.09789439E-07-6.87899322E-07
19  7 8.35944676E-03-1.29951609E-01-8.74884321E-02-3.89801602E-02-1.65887274E-03
19  8-1.81916579E-06-9.64178249E-03 1.65868005E-02 1.12411127E-06-8.13800344E-03
19  9-6.55945957E-04 8.79394939E-03-4.44097506E-03-1.31222024E-06-1.25553884E-06
19 10-1.43732200E-06 2.30143829E-05 2.07792003E-05-6.83413471E-02 3.88628714E-02
19 11 7.82782972E-07-1.49913127E-02 8.52952798E-03 1.82647462E-07 3.84496101E-03
19 12-3.84381000E-03-1.15100981E-06 2.63671317E-03 4.38273930E-07-3.08651857E-07
19 13-8.36278191E-03 1.30005780E-01 8.75312390E-02-1.84780616E-02 3.43298536E-02
19 14 2.30645653E-06-1.91914459E-02-1.88327601E-04-7.78690023E-07-7.67604208E-04
19 15 9.56541521E-03-8.79781101E-03-1.67196804E-03 2.33874382E-07 1.95227070E-06
19 16-4.56729821E-03 5.83443664E-02 2.46880512E-02 9.48738143E-03 2.81362805E-02
19 17 3.15879060E-06 5.92579735E-03-4.96709164E-03-3.13962254E-07-2.79667148E-03
19 18 5.14706142E-03-2.35038994E-03 3.07093725E-03 2.69306352E-07 9.74750589E-07
19 19 1.19600920E-02-1.65968152E-01-8.82339260E-02 1.65002981E-02-4.68587139E-02
19 20-3.58573203E-06 3.03335524E-03-1.85749496E-02-1.51973938E-06-4.59190152E-03
19 21-3.31351369E-03 7.90541522E-03-6.78448590E-03-1.29038195E-06-1.50280427E-06
19 22 1.45807220E-06-2.34658231E-05-2.06203390E-05-6.83411161E-02 3.88629385E-02
19 23 6.93539972E-07-1.49913152E-02 8.52986541E-03 1.38482621E-07-3.84494350E-03
19 24 3.84379445E-03 1.14904696E-06-2.63671408E-03-4.20276393E-07 2.89993293E-07
19 25 8.36275131E-03-1.30005353E-01-8.75310004E-02-1.84778225E-02 3.43299586E-02
19 26 2.41629878E-06-1.91913866E-02-1.88436071E-04-7.41513398E-07 7.67553332E-04
19 27-9.56534259E-03 8.79778926E-03 1.67197696E-03-2.16642305E-07-1.88047905E-06
19 28 1.19604759E-02-1.65973766E-01-8.82452841E-02 4.87133027E-02 9.75013374E-03
19 29 3.05765902E-06 1.75216036E-02 6.89516363E-03 1.34004983E-06 1.51387861E-03
19 30-9.41989020E-03 7.90601159E-03-2.59265664E-03-5.62974734E-07-1.97991377E-06
19 31 4.56726862E-03-5.83439212E-02-2.46878841E-02 9.48729144E-03 2.81360772E-02
19 32 2.98515171E-06 5.92579834E-03-4.96713355E-03-2.72359522E-07 2.79664525E-03
19 33-5.14703318E-03 2.35038793E-03-3.07094025E-03-2.62202508E-07-9.20585148E-07
19 34-2.29564089E-02-2.96093598E-03 3.84717662E-03 8.58837795E-04 2.35272879E-07
19 35 2.73224066E-06-3.66309546E-05-2.04035303E-05-1.99494174E-02 1.13632175E-02
19 36 2.04736452E-07 3.04018078E-04-1.68380314E-04 9.12514539E-09 3.77724674E-03
19 37-3.77909394E-03 1.84719265E-06 2.59433638E-03 4.37786298E-07-3.00029783E-07
19 38-4.56289437E-03 5.82777105E-02 2.46525715E-02-1.93556986E-02-2.25159206E-02
19 39-2.90904908E-06 7.29073203E-03-2.55190479E-03 1.11142962E-07 7.33398139E-04
19 40 1.61362966E-03-2.34702780E-03 5.49495427E-03 6.66326723E-07 6.57317451E-07
19 41-8.35943363E-03 1.29951471E-01 8.74883306E-02-3.89799366E-02-1.65856198E-03
19 42-1.80657468E-06-9.64205982E-03 1.65870426E-02 1.03950985E-06 8.13801208E-03
19 43 6.55931047E-04-8.79394312E-03 4.44103939E-03 1.26028481E-06 1.18536800E-06
19 44-1.19601019E-02 1.65968140E-01 8.82339197E-02 1.65000992E-02-4.68587333E-02
19 45-3.56210288E-06 3.03314799E-03-1.85751658E-02-1.43580729E-06 4.59186237E-03
19 46 3.31355134E-03-7.90541371E-03 6.78451016E-03 1.23840821E-06 1.46387121E-06
19 47-1.19605069E-02 1.65974121E-01 8.82451402E-02 4.87133166E-02 9.75006368E-03
19 48 2.84694137E-06 1.75215828E-02 6.89504095E-03 1.22511697E-06-1.51391179E-03
19 49 9.41992815E-03-7.90601636E-03 2.59265116E-03 5.37936788E-07 1.95525712E-06
19 50 5.15643130E-02 4.90590823E-03 8.57495282E-03 3.88367210E-04 3.61228512E-07
19 51 5.15618963E-02 4.90417699E-03 4.04782256E-03-7.56912969E-03-5.08525140E-07
19 52-5.15618086E-02-4.90414308E-03 4.04785260E-03-7.56910975E-03-5.45444602E-07
19 53 1.09208911E-05 1.11138681E-06-9.02101235E-04 5.15314196E-04 1.00646072E-08
19 54-2.29389091E-02-2.95938260E-03 1.22645959E-03-3.74309900E-03-3.30197844E-07
19 55 2.29564878E-02 2.96092200E-03 3.84719398E-03 8.58861493E-04 2.54319739E-07
19 56-5.15641514E-02-4.90590637E-03 8.57492043E-03 3.88392272E-04 4.24935779E-07
19 57-1.08419265E-05-1.06590048E-06-9.02107648E-04 5.15302966E-04 8.68870092E-09
19 58 2.29389793E-02 2.95938390E-03 1.22645168E-03-3.74311994E-03-2.88526937E-07
20  1-1.31237358E-02 1.83591591E-01 9.83204944E-02 2.28275684E-02 4.01084941E-02
20  2 4.95011443E-06 5.93892630E-03 1.04395014E-02 1.31135028E-06 7.34608750E-03
20  3 8.95763796E-04-8.24185130E-03-6.26320316E-03 1.60651190E-07 7.62925033E-07
20  4-9.37758738E-03 1.30776649E-01 8.81189812E-02-5.75660903E-02 1.07495112E-02
20  5-1.49370835E-06-1.90846164E-02 7.61303395E-03-9.32353202E-08 9.97106461E-03
20  6-3.61496517E-03-6.35609944E-03-8.35315888E-04 7.41564148E-07 2.63528834E-07
20  7 9.24639886E-04-8.52376745E-03-5.92787027E-03-5.12770282E-02-5.57983670E-02
20  8-7.69942559E-06 1.03456539E-03-9.69875116E-03-8.57071587E-07-2.62499435E-03
20  9 1.78117920E-03 8.43815144E-04 6.07363712E-03 4.21507307E-07 3.82841577E-07
20 10 4.69210655E-03-7.78074801E-02-4.43788775E-02-2.37972885E-02-4.18378951E-02
20 11-5.00839066E-06-4.34568641E-03-7.60979379E-03-9.67762658E-07-2.52631758E-03
20 12-2.11896951E-03 4.64528709E-03 3.93544579E-04-3.05103171E-07-7.15988014E-07
20 13 9.26896483E-04-8.54869145E-03-5.96886452E-03-2.17594947E-02-7.25778651E-02
20 14-7.92658739E-06-8.87379043E-03-4.07683842E-03-7.22064162E-07-3.99012127E-03
20 15 3.14467664E-03 8.45444630E-04 5.13572734E-03 2.67701505E-07 5.13375775E-07
20 16-9.37552257E-03 1.30753585E-01 8.80977722E-02 3.86456285E-02-4.39990805E-02
20 17-2.65763884E-06 1.62946395E-02-1.25155609E-02-5.55032542E-07 5.67591298E-04
20 18 5.78770314E-03-6.35529444E-03-7.29051012E-03-3.78089608E-07 1.06174395E-06
20 19 6.29244189E-03-9.16143904E-02-6.11343134E-02-3.91197025E-03-3.76116124E-02
20 20-3.67171767E-06 2.89755015E-03-1.08127563E-02-8.91786440E-07-1.22751261E-03
20 21-2.94224168E-03 4.16975428E-03-1.95460590E-03-4.37471310E-07-8.30362941E-07
20 22 4.69211156E-03-7.78076297E-02-4.43789576E-02 2.37971365E-02 4.18378491E-02
20 23 4.92394111E-06 4.34577753E-03 7.60970378E-03 9.90320576E-07-2.52632503E-03
20 24-2.11897064E-03 4.64529566E-03 3.93538437E-04-3.14942154E-07-7.07890918E-07
20 25 9.26907620E-04-8.54892154E-03-5.96882905E-03 2.17596201E-02 7.25776606E-02
20 26 7.59157418E-06 8.87393359E-03 4.07721801E-03 6.39636324E-07-3.99013241E-03
20 27 3.14470920E-03 8.45423208E-04 5.13573920E-03 2.37083408E-07 4.49832755E-07
20 28 6.29264580E-03-9.16224347E-02-6.11290195E-02 3.03337929E-02 2.25717164E-02
20 29 3.41158524E-06 1.07690575E-02 3.03499965E-03 7.71408782E-07-1.00696605E-03
20 30-3.16328859E-03 4.17025464E-03-1.80317234E-03-4.20206244E-07-8.43116930E-07
20 31-9.37552368E-03 1.30753703E-01 8.80974830E-02-3.86456702E-02 4.39993269E-02
20 32 2.42963723E-06-1.62944045E-02 1.25158237E-02 5.35912680E-07 5.67578302E-04
20 33 5.78768547E-03-6.35526377E-03-7.29053245E-03-3.47675392E-07 9.67209773E-07
20 34 4.10735949E-02 4.14719777E-03-6.48710991E-03 1.11090582E-03-1.54417430E-07
20 35-1.31237256E-02 1.83591275E-01 9.83202566E-02-2.28269957E-02-4.01086662E-02
20 36-4.62686990E-06-5.93898161E-03-1.04394785E-02-1.25243379E-06 7.34603210E-03
20 37 8.95800951E-04-8.24183305E-03-6.26322041E-03 1.69322592E-07 7.01428679E-07
20 38-9.37755703E-03 1.30775961E-01 8.81188561E-02 5.75656845E-02-1.07495052E-02
20 39 1.40645777E-06 1.90844970E-02-7.61325343E-03 1.34453431E-07 9.97103475E-03
20 40-3.61493236E-03-6.35610239E-03-8.35308692E-04 7.03131315E-07 2.47092537E-07
20 41 9.24652709E-04-8.52378916E-03-5.92825331E-03 5.12770674E-02 5.57982924E-02
20 42 7.31673534E-06-1.03470318E-03 9.69845704E-03 7.83460751E-07-2.62500797E-03
20 43 1.78114347E-03 8.43864500E-04 6.07360063E-03 3.88386916E-07 3.54469192E-07
20 44 6.29247229E-03-9.16147187E-02-6.11345617E-02 3.91199907E-03 3.76116720E-02
20 45 3.57199292E-06-2.89749118E-03 1.08128971E-02 8.45772016E-07-1.22751091E-03
20 46-2.94225016E-03 4.16976107E-03-1.95463382E-03-4.19938985E-07-8.06781973E-07
20 47 6.29267715E-03-9.16227220E-02-6.11292364E-02-3.03338270E-02-2.25718578E-02
20 48-3.32588402E-06-1.07691982E-02-3.03492768E-03-7.05148883E-07-1.00696229E-03
20 49-3.16329838E-03 4.17026067E-03-1.80318895E-03-4.07342526E-07-8.12242257E-07
20 50-2.65325034E-02-2.20804160E-03-4.27638472E-03-3.34238383E-04-1.92675403E-07
20 51-2.65297155E-02-2.20943179E-03-1.89747938E-03 3.84620612E-03 2.62390136E-07
20 52-2.65295612E-02-2.20938402E-03 1.89747669E-03-3.84617953E-03-2.79471113E-07
20 53 6.23976919E-02 4.52334957E-03 5.09709301E-03 8.95870786E-03 1.11924833E-06
20 54 4.10770761E-02 4.14707660E-03-4.27041460E-03 5.00899948E-03 3.19739287E-07
20 55 4.10736723E-02 4.14728386E-03 6.48712220E-03-1.11087007E-03 1.68339674E-07
20 56-2.65323530E-02-2.20797348E-03 4.27636374E-03 3.34247806E-04 2.17025937E-07
20 57 6.23976812E-02 4.52336105E-03-5.09705408E-03-8.95872015E-03-1.04275204E-06
20 58 4.10769745E-02 4.14712059E-03 4.27038014E-03-5.00899775E-03-2.71250980E-07
21  1-3.30037833E-08 7.48560073E-06 4.12887088E-06-5.70250092E-02 3.24457269E-02
21  2 7.11994699E-07-8.95735551E-03 5.09422333E-03 1.28226638E-07-8.49719434E-03
21  3 8.49738368E-03-1.89335901E-07-5.83299951E-03-1.00781165E-06 7.15227999E-07
21  4 9.85360716E-03-1.30827202E-01-7.80282060E-02-2.94712302E-02-3.64228726E-02
21  5-4.86913813E-06 1.17988377E-02-1.52593461E-02-1.01158139E-06-8.77634883E-04
21  6-4.46335319E-03 5.34098807E-03-8.09593117E-03-1.11312243E-06-1.47483708E-06
21  7 1.05336082E-02-1.58061596E-01-8.89711506E-02-6.30650078E-03 4.02692415E-02
21  8 3.69846285E-06-1.84544163E-02 3.81203765E-02 2.87823929E-06-3.31400358E-03
21  9-5.12022861E-03 8.43423219E-03-7.22642685E-03-1.31452014E-06-1.86102881E-06
21 10-3.96418198E-06 6.75160218E-05 3.18684947E-05-6.00801647E-02 3.41963793E-02
21 11 7.30375132E-07-5.27743143E-02 3.00338748E-02 6.48748755E-07 1.23037355E-02
21 12-1.23004318E-02-3.30365742E-06 8.44743031E-03 1.41975387E-06-9.90850862E-07
21 13-1.05330595E-02 1.58066373E-01 8.89772468E-02-3.77697945E-02-1.51868074E-02
21 14-3.26601267E-06-4.21718786E-02-3.61515281E-03-2.18126698E-06-8.40435102E-04
21 15 9.27513187E-03-8.43469677E-03 4.37432037E-03 8.33952440E-07 2.16848858E-06
21 16-9.85332703E-03 1.30829139E-01 7.80407057E-02 1.62591430E-02 4.39328963E-02
21 17 5.02962788E-06 1.91503300E-02-2.34205627E-03 5.87541325E-07-2.62870533E-03
21 18 7.97008566E-03-5.34138034E-03 5.68818508E-03 6.99661190E-07 1.75934076E-06
21 19 4.49172471E-03-7.35082249E-02-4.63651651E-02 5.52682586E-02 2.73024077E-02
21 20 5.04807998E-06 5.28470831E-03-1.03386411E-02-7.19417031E-07-1.12504144E-02
21 21 7.54173502E-03 3.70867939E-03-2.46383684E-03-1.00542691E-06 3.04367304E-07
21 22-3.95399388E-06 6.74106342E-05 3.23133810E-05 6.00801341E-02-3.41964596E-02
21 23-5.84026216E-07 5.27736123E-02-3.00351559E-02-5.63623800E-07 1.23037097E-02
21 24-1.23004508E-02-3.25893484E-06 8.44746537E-03 1.39133259E-06-9.53229708E-07
21 25-1.05330424E-02 1.58066011E-01 8.89775412E-02 3.77697797E-02 1.51868401E-02
21 26 2.93585266E-06 4.21717045E-02 3.61584782E-03 2.10195564E-06-8.40425852E-04
21 27 9.27513424E-03-8.43470839E-03 4.37433721E-03 7.77008556E-07 2.05970662E-06
21 28-4.48276892E-03 7.33958157E-02 4.62945279E-02-4.75176162E-03 6.14819198E-02
21 29 5.52485791E-06-1.15771352E-02-7.32854015E-04-6.08816120E-07-4.50870173E-03
21 30 8.21276543E-03-3.70406371E-03-8.35797892E-03-8.19898880E-07 9.04290603E-07
21 31-9.85337593E-03 1.30829750E-01 7.80408255E-02-1.62593027E-02-4.39321690E-02
21 32-4.73236819E-06-1.91502858E-02 2.34244065E-03-5.69173556E-07-2.62869397E-03
21 33 7.97011948E-03-5.34142552E-03 5.68809735E-03 6.58880553E-07 1.64583319E-06
21 34 5.57651713E-02 8.88211509E-03-8.10401092E-03-1.37811609E-03-4.41006862E-07
21 35-1.29665532E-07 8.93279282E-06 4.85668026E-06 5.70250204E-02-3.24460933E-02
21 36-5.93231053E-07 8.95731320E-03-5.09424989E-03-8.99385478E-08-8.49719163E-03
21 37 8.49740258E-03-2.10950425E-07-5.83305195E-03-9.51636261E-07 6.60193082E-07
21 38 9.85362697E-03-1.30827287E-01-7.80284236E-02 2.94720983E-02 3.64232720E-02
21 39 4.65358731E-06-1.17987377E-02 1.52595750E-02 8.89634776E-07-8.77546458E-04
21 40-4.46341436E-03 5.34096081E-03-8.09599701E-03-1.04458188E-06-1.39127853E-06
21 41 1.05336490E-02-1.58062389E-01-8.89714682E-02 6.30631970E-03-4.02695624E-02
21 42-3.42194730E-06 1.84552459E-02-3.81204461E-02-2.65815115E-06-3.31402089E-03
21 43-5.12023198E-03 8.43425287E-03-7.22646500E-03-1.24116414E-06-1.76058982E-06
21 44 4.49174015E-03-7.35084632E-02-4.63649682E-02-5.52683234E-02-2.73025796E-02
21 45-4.83582978E-06-5.28437799E-03 1.03388296E-02 6.88235412E-07-1.12504446E-02
21 46 7.54174369E-03 3.70870094E-03-2.46386998E-03-9.46085652E-07 3.03424208E-07
21 47-4.48277142E-03 7.33959325E-02 4.62944573E-02 4.75179828E-03-6.14821048E-02
21 48-5.52607617E-06 1.15770848E-02 7.33096304E-04 5.61553879E-07-4.50870755E-03
21 49 8.21278760E-03-3.70408006E-03-8.35800601E-03-8.10417965E-07 9.35481006E-07
21 50 3.49579966E-02 5.17173822E-03 5.49059334E-03-1.74649908E-03 2.41629848E-08
21 51-3.50004319E-02-5.17662994E-03-4.30995566E-03 3.83273154E-03 1.46624016E-07
21 52-3.50001435E-02-5.17660851E-03 4.30994828E-03-3.83268861E-03-1.72489977E-07
21 53 2.44998816E-06-5.58182362E-07-1.86286269E-03 1.06055762E-03 2.18887991E-08
21 54-5.57719692E-02-8.88237188E-03 2.95829128E-03-7.67119223E-03-6.50309879E-07
21 55 5.57648227E-02 8.88210281E-03 8.10395229E-03 1.37817306E-03 4.80428055E-07
21 56 3.49580561E-02 5.17177468E-03-5.49060531E-03 1.74647089E-03-7.31972791E-08
21 57 2.88745289E-06-5.47210662E-07 1.86283904E-03-1.06061780E-03-1.95276696E-08
21 58-5.57720015E-02-8.88241905E-03-2.95824108E-03 7.67122017E-03 5.67385419E-07
22  1 4.13266567E-03-3.88426970E-02-2.64805229E-02-9.80683731E-04-1.77183213E-03
22  2-2.32545754E-07-3.59605465E-03-6.32723905E-03-7.80714533E-07-7.43459323E-04
22  3-1.00375659E-03 1.74721592E-03-2.45610033E-04-1.58771828E-07-3.38101857E-07
22  4 2.11658215E-03-3.34577938E-02-9.69574360E-03 2.68910018E-03 9.13568904E-03
22  5 1.00847376E-06 8.21153020E-03 3.74527986E-03 7.08065064E-07-6.20444282E-03
22  6 5.16409919E-03 1.04034363E-03-2.97839363E-03-6.72220095E-07 3.39073250E-07
22  7-3.07243869E-04 7.06972770E-03 6.72523725E-03-7.27613274E-02 6.12403632E-02
22  8 2.66251455E-06-3.11096745E-02 3.64213526E-02 2.18761321E-06-1.17319211E-02
22  9 1.17075632E-02 2.43578338E-05-1.03707606E-02-1.59067777E-06 8.27694902E-07
22 10-1.16374934E-02 1.94860509E-01 8.78775993E-02 2.48029732E-02 4.35552089E-02
22 11 5.18249040E-06 1.37908202E-02 2.41663367E-02 2.82102875E-06 9.70678501E-05
22 12 9.71928472E-03-9.81635257E-03 9.33643570E-03 1.36137865E-06 2.52388755E-06
22 13-3.00858381E-04 6.97034578E-03 6.67911627E-03 8.98467921E-02-3.12442568E-02
22 14 8.62563986E-07 4.72495764E-02-8.12343493E-03 1.23071517E-06 1.34786854E-02
22 15-1.35085107E-02 2.98253101E-05 6.92810529E-03 1.28579762E-06-1.19048297E-06
22 16 2.12307013E-03-3.35470887E-02-9.74463716E-03 6.47047105E-03 6.95452218E-03
22 17 9.73311057E-07-9.90301289E-04 8.97880474E-03 8.31244013E-07 4.46323023E-03
22 18-5.50683763E-03 1.04360740E-03 4.33942366E-03 6.10654735E-07-5.57903827E-07
22 19 1.23496703E-02-1.62086824E-01-9.41586085E-02-3.38336451E-02-4.01190653E-02
22 20-5.16182177E-06-7.78840876E-03-2.40342785E-02-2.67695015E-06 6.58040576E-04
22 21-6.62554252E-03 5.96750195E-03-9.85139106E-03-1.18804530E-06-1.80591842E-06
22 22-1.16374788E-02 1.94860352E-01 8.78776530E-02-2.48029097E-02-4.35553428E-02
22 23-5.24605081E-06-1.37912764E-02-2.41667821E-02-2.81627988E-06 9.70636270E-05
22 24 9.71928721E-03-9.81635084E-03 9.33645480E-03 1.36679234E-06 2.49942839E-06
22 25-3.00845867E-04 6.97013990E-03 6.67910521E-03-8.98469895E-02 3.12441090E-02
22 26-8.98464714E-07-4.72499176E-02 8.12354168E-03-1.30143860E-06 1.34786584E-02
22 27-1.35085056E-02 2.98472335E-05 6.92809702E-03 1.30189082E-06-1.15070170E-06
22 28 1.23523756E-02-1.62134424E-01-9.42099750E-02 1.72057506E-02 4.95406342E-02
22 29 5.38669739E-06 1.66969656E-02 1.89909506E-02 2.56545987E-06 2.77193734E-03
22 30-8.74205730E-03 5.97011995E-03-8.39677136E-03-9.54293277E-07-1.95783972E-06
22 31 2.12309619E-03-3.35475669E-02-9.74489169E-03-6.47038414E-03-6.95442724E-03
22 32-9.06848671E-07 9.90310666E-04-8.97878493E-03-7.39426972E-07 4.46322791E-03
22 33-5.50685143E-03 1.04362352E-03 4.33937727E-03 5.64049465E-07-5.16724269E-07
22 34-2.16544518E-02-3.17309593E-03 3.59708488E-03-6.54846906E-04 6.64761332E-08
22 35 4.13265791E-03-3.88425372E-02-2.64803696E-02 9.80302585E-04 1.77200157E-03
22 36 2.17982548E-07 3.59592912E-03 6.32729464E-03 7.28329683E-07-7.43396449E-04
22 37-1.00381352E-03 1.74720997E-03-2.45577592E-04-1.51794305E-07-3.11777872E-07
22 38 2.11654810E-03-3.34571040E-02-9.69547089E-03-2.68903043E-03-9.13579143E-03
22 39-9.33953618E-07-8.21157739E-03-3.74521526E-03-6.90142785E-07-6.20444298E-03
22 40 5.16411953E-03 1.04032345E-03-2.97836402E-03-6.30601273E-07 3.15667881E-07
22 41-3.07254467E-04 7.06988602E-03 6.72522231E-03 7.27610723E-02-6.12398904E-02
22 42-2.52786427E-06 3.11100128E-02-3.64212440E-02-2.00864726E-06-1.17319093E-02
22 43 1.17075726E-02 2.43366622E-05-1.03707329E-02-1.53407797E-06 7.98647079E-07
22 44 1.23496712E-02-1.62086657E-01-9.41585741E-02 3.38337823E-02 4.01191370E-02
22 45 5.06952141E-06 7.78875446E-03 2.40345213E-02 2.51546441E-06 6.58079940E-04
22 46-6.62557309E-03 5.96749315E-03-9.85136225E-03-1.15068259E-06-1.75023737E-06
22 47 1.23523827E-02-1.62134348E-01-9.42097205E-02-1.72056968E-02-4.95407867E-02
22 48-5.25265170E-06-1.66969296E-02-1.89906119E-02-2.40924340E-06 2.77195475E-03
22 49-8.74205885E-03 5.97010409E-03-8.39677577E-03-9.33385640E-07-1.91378210E-06
22 50-7.13411007E-02-1.00803645E-02-1.03817405E-02-1.36948031E-03-5.02964577E-07
22 51-7.13206222E-02-1.00747004E-02-4.12577200E-03 9.62182107E-03 6.73752800E-07
22 52-7.13206929E-02-1.00746920E-02 4.12581250E-03-9.62182799E-03-7.23112799E-07
22 53-1.81212069E-02-3.64252171E-03-1.00685609E-03-1.77115847E-03-2.29682776E-07
22 54-2.16136433E-02-3.16605618E-03 2.39909888E-03-2.75165100E-03-1.70460577E-07
22 55-2.16542754E-02-3.17307330E-03-3.59707121E-03 6.54831387E-04-7.63295684E-08
22 56-7.13410607E-02-1.00803774E-02 1.03817222E-02 1.36950223E-03 5.84469621E-07
22 57-1.81211662E-02-3.64252130E-03 1.00683990E-03 1.77115867E-03 2.14504344E-07
22 58-2.16133945E-02-3.16606323E-03-2.39907189E-03 2.75162984E-03 1.35162013E-07
23  1 1.30685780E-02-1.85992359E-01-1.14498500E-01-8.63614979E-03-1.51590603E-02
23  2-1.87931350E-06-6.50763808E-03-1.14442893E-02-1.45934972E-06-7.28786319E-03
23  3 2.83253274E-04 7.00460992E-03 7.35169915E-03 5.04974133E-09-4.46995581E-07
23  4 5.47006427E-03-6.85030413E-02-4.99335544E-02 8.63013590E-02 3.76649733E-02
23  5 7.52182555E-06 2.68301379E-02 7.35273407E-03 1.92611829E-06-1.15445587E-02
23  6 8.79462454E-03 2.74993412E-03 5.78838660E-03-1.55717351E-07 9.38752155E-07
23  7-7.38742180E-03 1.20465682E-01 7.31959218E-02 1.21715885E-02 4.21313251E-02
23  8 4.64693645E-06-4.18352034E-03 9.89763757E-03 7.95538882E-07 5.25358024E-03
23  9 8.05980178E-04-6.05956041E-03-9.88558464E-03-3.78609491E-07 3.28933792E-07
23 10-7.47400272E-03 1.15416378E-01 7.30513636E-02-3.44722452E-02-6.05756403E-02
23 11-7.12267229E-06-1.20809041E-02-2.12338353E-02-2.56508422E-06 8.70408307E-03
23 12-3.19854634E-03-5.50553673E-03-1.15606792E-02-4.05460405E-07-2.40131238E-07
23 13-7.38822363E-03 1.20485045E-01 7.32195340E-02 2.99992818E-02 3.19687385E-02
23 14 4.30159928E-06 1.06405962E-02 1.46378581E-03 6.18215807E-07 9.48748886E-03
23 15-3.42688577E-03-6.06060310E-03-6.97805587E-03 8.78880016E-08-1.42380522E-08
23 16 5.46791393E-03-6.84753403E-02-4.99073055E-02-1.17107922E-02 9.34349728E-02
23 17 8.68475780E-06-7.38495440E-03 2.68135715E-02 2.34920460E-06-9.18976851E-04
23 18-1.82970203E-03 2.74867888E-03 1.30819180E-02 1.10196311E-06 3.90201592E-08
23 19-4.86935233E-03 5.91498315E-02 6.40848220E-02-4.72984168E-02-1.90279374E-02
23 20-3.88582423E-06-1.58139267E-02 1.23786220E-02 4.84043276E-07 8.46837982E-03
23 21-5.14886403E-03-3.31951579E-03-3.71425966E-03 2.45398702E-07-3.61350005E-07
23 22 7.47401914E-03-1.15416678E-01-7.30516941E-02-3.44729395E-02-6.05751729E-02
23 23-7.05880605E-06-1.20809725E-02-2.12338666E-02-2.46610244E-06-8.70415854E-03
23 24 3.19860674E-03 5.50555181E-03 1.15606035E-02 3.75049005E-07 2.60386118E-07
23 25 7.38829418E-03-1.20486304E-01-7.32204161E-02 2.99993572E-02 3.19688638E-02
23 26 4.21415755E-06 1.06404812E-02 1.46419472E-03 5.94936412E-07-9.48753206E-03
23 27 3.42688114E-03 6.06065091E-03 6.97807324E-03-1.10205207E-07 1.18873927E-08
23 28 4.86838693E-03-5.91373045E-02-6.40678601E-02 7.80393615E-03-5.03859073E-02
23 29-4.35741815E-06 1.87190920E-02-7.26727164E-03 9.99604435E-08-1.23079280E-03
23 30-2.08828145E-03 3.31907425E-03 8.68141483E-03 5.84498582E-07-2.09948051E-07
23 31-5.46790447E-03 6.84753282E-02 4.99070364E-02-1.17109114E-02 9.34355316E-02
23 32 8.06369047E-06-7.38467350E-03 2.68137775E-02 2.17491112E-06 9.18962894E-04
23 33 1.82967295E-03-2.74863585E-03-1.30819948E-02-1.01999919E-06-5.05240425E-08
23 34 2.79232560E-02 3.93984242E-03-3.89956554E-03 2.18983248E-03 4.33929765E-08
23 35-1.30685989E-02 1.85992480E-01 1.14498500E-01-8.63577191E-03-1.51591886E-02
23 36-1.75128862E-06-6.50766762E-03-1.14442865E-02-1.36682575E-06 7.28784698E-03
23 37-2.83240839E-04-7.00460614E-03-7.35170927E-03 1.27121984E-08 4.05418229E-07
23 38-5.47007753E-03 6.85030092E-02 4.99338401E-02 8.63009447E-02 3.76648803E-02
23 39 7.07040926E-06 2.68301385E-02 7.35243823E-03 1.81949618E-06 1.15445531E-02
23 40-8.79456654E-03-2.74998658E-03-5.78833862E-03 1.58614871E-07-8.80901656E-07
23 41 7.38736230E-03-1.20464583E-01-7.31953039E-02 1.21713689E-02 4.21313314E-02
23 42 4.38746684E-06-4.18378155E-03 9.89751942E-03 7.38660742E-07-5.25352403E-03
23 43-8.06014209E-04 6.05953824E-03 9.88556059E-03 3.45990399E-07-3.02201097E-07
23 44 4.86931251E-03-5.91491776E-02-6.40845291E-02-4.72979195E-02-1.90278227E-02
23 45-3.73366804E-06-1.58138436E-02 1.23787380E-02 4.76363775E-07-8.46830875E-03
23 46 5.14881754E-03 3.31949121E-03 3.71422157E-03-2.33102697E-07 3.50089752E-07
23 47-4.86835521E-03 5.91367003E-02 6.40678306E-02 7.80390670E-03-5.03854188E-02
23 48-4.31382549E-06 1.87191374E-02-7.26724756E-03 5.54078001E-08 1.23080348E-03
23 49 2.08825217E-03-3.31905565E-03-8.68134545E-03-5.91621130E-07 2.21693915E-07
23 50 2.58461814E-02 5.79453681E-03 3.01205375E-03-1.84593521E-03-5.83861269E-08
23 51-2.58462324E-02-5.79410716E-03-3.12579631E-03 1.64579537E-03 9.55353833E-09
23 52 2.58463845E-02 5.79408591E-03-3.12582031E-03 1.64579937E-03 2.07042044E-08
23 53-8.42698697E-02-9.79743804E-03-6.16383403E-03-1.08333731E-02-1.35030478E-06
23 54-2.79265258E-02-3.94040659E-03 3.87502719E-03-2.23328406E-03-6.34727446E-08
23 55-2.79235911E-02-3.93996457E-03-3.89961637E-03 2.18980148E-03 4.35589364E-08
23 56-2.58465402E-02-5.79455951E-03 3.01211284E-03-1.84593684E-03-3.70129887E-08
23 57 8.42700515E-02 9.79746269E-03-6.16380905E-03-1.08334102E-02-1.25904492E-06
23 58 2.79268022E-02 3.94051766E-03 3.87502995E-03-2.23332712E-03-4.00151352E-08
24  1-1.23284917E-06 1.78083323E-05 1.55114504E-05-9.00936126E-02 5.12571978E-02
24  2 1.14072966E-06-2.14775040E-02 1.22202635E-02 2.64968532E-07-1.06538092E-02
24  3 1.06543869E-02-5.77656416E-07-7.31299741E-03-1.25456156E-06 8.90999746E-07
24  4 1.07190612E-02-1.59657981E-01-1.04427740E-01-1.29458408E-02-2.26441862E-02
24  5-2.75517652E-06 9.61356610E-03-1.42206987E-02-9.92090264E-07-1.04696012E-03
24  6-4.78343522E-03 5.83039533E-03-6.36176003E-03-9.67840224E-07-1.48661971E-06
24  7 4.64259540E-03-7.81256172E-02-4.45044515E-02 6.16700621E-02 6.12920396E-02
24  8 8.78289326E-06 1.23505502E-02 3.07226368E-02 3.55720431E-06 5.47259918E-03
24  9-8.47309647E-03 3.00049729E-03-4.80178781E-03-3.51296287E-07-1.50939362E-06
24 10-5.44489417E-08 6.34171368E-07 7.42831721E-06-2.57743524E-02 1.46617750E-02
24 11 3.24572337E-07-2.48620526E-02 1.41580031E-02 3.27492413E-07 5.29071448E-03
24 12-5.29063394E-03-8.05312019E-08 3.63150322E-03 6.02146758E-07-4.33246899E-07
24 13-4.64138777E-03 7.81092546E-02 4.44935328E-02-2.11639038E-02-8.43360719E-02
24 14-9.12072201E-06-2.00925493E-02-2.63200400E-02-3.47500533E-06 1.17833588E-03
24 15 1.82157958E-03-2.99991546E-03 9.36733601E-03 1.12010109E-06 9.84781318E-07
24 16-1.07195919E-02 1.59670094E-01 1.04436983E-01 1.28496155E-02 2.26769384E-02
24 17 2.81310958E-06 1.71382675E-02-9.98795268E-04 6.92993997E-07-1.03160739E-03
24 18 6.86280269E-03-5.83119530E-03 4.93304356E-03 7.38104172E-07 1.66138506E-06
24 19-7.61954599E-03 1.10177721E-01 7.66765732E-02 5.37891772E-02 5.54120801E-02
24 20 7.56062943E-06 9.94603410E-03 1.34961529E-02 1.70059506E-06-2.84805525E-03
24 21 6.24538626E-03-3.39733101E-03 4.45956551E-03 4.28404817E-07 1.21377700E-06
24 22 8.93845793E-08-1.75436803E-06-7.32504703E-06-2.57738704E-02 1.46622550E-02
24 23 2.65179938E-07-2.48617087E-02 1.41586211E-02 2.34091005E-07-5.29067869E-03
24 24 5.29057334E-03 1.05346044E-07-3.63154169E-03-5.83492614E-07 3.97025337E-07
24 25 4.64133503E-03-7.81083679E-02-4.44932828E-02-2.11632085E-02-8.43355648E-02
24 26-8.60940682E-06-2.00920649E-02-2.63204489E-02-3.27196961E-06-1.17839284E-03
24 27-1.82152077E-03 2.99991361E-03-9.36734030E-03-1.05633132E-06-8.89135798E-07
24 28-7.62045574E-03 1.10196025E-01 7.66928606E-02-2.01530264E-02-7.45334930E-02
24 29-7.79121073E-06-6.52238022E-03-1.54473301E-02-1.72365284E-06 4.79010380E-04
24 30 2.91942804E-03-3.39843842E-03 6.74194194E-03 8.05663873E-07 9.63692364E-07
24 31 1.07195665E-02-1.59669546E-01-1.04436480E-01 1.28496449E-02 2.26759854E-02
24 32 2.64548184E-06 1.71381274E-02-9.99168685E-04 6.52090211E-07 1.03159319E-03
24 33-6.86277298E-03 5.83117978E-03-4.93293001E-03-6.85053934E-07-1.53748764E-06
24 34-7.46346477E-02-1.10273090E-02 1.01662374E-02 1.17234015E-03 5.00550361E-07
24 35 1.29454728E-06-1.88373422E-05-1.60105129E-05-9.00934847E-02 5.12572951E-02
24 36 9.46797721E-07-2.14774333E-02 1.22201786E-02 2.12680528E-07 1.06538004E-02
24 37-1.06543601E-02 5.59666108E-07 7.31301689E-03 1.17816826E-06-8.20180327E-07
24 38-1.07190855E-02 1.59658268E-01 1.04428020E-01-1.29466573E-02-2.26446002E-02
24 39-2.69521986E-06 9.61348637E-03-1.42208781E-02-9.06263387E-07 1.04688966E-03
24 40 4.78350113E-03-5.83039079E-03 6.36182068E-03 9.06663819E-07 1.39563033E-06
24 41-4.64261190E-03 7.81260622E-02 4.45042679E-02 6.16702457E-02 6.12929277E-02
24 42 8.26785418E-06 1.23501033E-02 3.07229034E-02 3.37566021E-06-5.47258044E-03
24 43 8.47305189E-03-3.00047145E-03 4.80185103E-03 3.18634782E-07 1.41217764E-06
24 44 7.61956427E-03-1.10177849E-01-7.66770496E-02 5.37891691E-02 5.54122587E-02
24 45 7.29016991E-06 9.94604777E-03 1.34962473E-02 1.60456919E-06 2.84806569E-03
24 46-6.24539091E-03 3.39732521E-03-4.45954495E-03-4.19381035E-07-1.17272548E-06
24 47 7.62045755E-03-1.10195792E-01-7.66928725E-02-2.01530734E-02-7.45339557E-02
24 48-7.74017241E-06-6.52237516E-03-1.54471061E-02-1.64944043E-06-4.79028594E-04
24 49-2.91938979E-03 3.39841838E-03-6.74196673E-03-7.93792047E-07-9.12822675E-07
24 50-4.35815287E-02-4.46929205E-03-6.50071682E-03-1.30034325E-03-3.55228185E-07
24 51-4.35765065E-02-4.46812798E-03-2.20357994E-03 6.25204785E-03 4.55618665E-07
24 52 4.35765775E-02 4.46810897E-03-2.20359412E-03 6.25204879E-03 4.86006341E-07
24 53 9.05548906E-06 1.11398996E-06-2.34132964E-03 1.33353711E-03 2.86422514E-08
24 54-7.46292848E-02-1.10259636E-02 4.18764160E-03-9.33729388E-03-7.64249601E-07
24 55 7.46348687E-02 1.10273760E-02 1.01662533E-02 1.17241833E-03 5.48429190E-07
24 56 4.35815879E-02 4.46929600E-03-6.50071750E-03-1.30035232E-03-3.96183410E-07
24 57-9.34502990E-06-1.10802607E-06-2.34131230E-03 1.33357453E-03 2.47416612E-08
24 58 7.46294502E-02 1.10260176E-02 4.18759162E-03-9.33733766E-03-6.63631372E-07
25  1 5.04604934E-06-8.61576649E-05-6.31269822E-05-1.29102476E-01 7.34727129E-02
25  2 1.64973819E-06-4.16569553E-02 2.36952755E-02 5.63891934E-07-9.96027871E-03
25  3 9.95837444E-03 1.90427168E-06-6.83237098E-03-1.17519828E-06 8.41556747E-07
25  4 8.46512262E-03-1.43230612E-01-1.08002434E-01 3.71948821E-02 3.73063912E-02
25  5 5.41422744E-06 1.08804577E-02-3.27899290E-03 1.52485042E-07-3.95991814E-03
25  6 2.47963891E-04 3.71195425E-03-4.76684080E-04-4.38432508E-07-4.14363143E-07
25  7-2.87769942E-03 7.37482052E-02 5.68974613E-02 8.63835372E-02 5.38769736E-02
25  8 9.15139742E-06 1.82236688E-02 1.55727683E-02 2.33327200E-06 7.82449099E-03
25  9-4.52327256E-03-3.30121843E-03-7.47049110E-03-1.45946765E-07-5.00531381E-07
25 10 1.48125066E-06-4.68251421E-05-2.75766821E-05 5.16392761E-02-2.94579327E-02
25 11-6.26127954E-07 1.15533476E-02-6.59777287E-03-1.06738254E-07-2.40262415E-03
25 12 2.40091791E-03 1.70623167E-06-1.65315090E-03-2.50501330E-07 1.76055236E-07
25 13 2.87304659E-03-7.36412672E-02-5.68346134E-02-2.24085570E-03-1.01847899E-01
25 14-9.90399940E-06-4.09521476E-03-2.36363340E-02-2.46676642E-06-4.38325889E-03
25 15 1.08521054E-03 3.29804835E-03 9.83242415E-03 5.76411079E-07 2.06610003E-07
25 16-8.46669645E-03 1.43278815E-01 1.08043455E-01-1.30730897E-02-5.08949160E-02
25 17-5.53512339E-06 8.38641595E-03-7.63126013E-03-3.97778251E-07 4.88562230E-04
25 18 3.22496267E-03-3.71352489E-03-1.89212879E-03 2.59673575E-08 7.14330912E-07
25 19-6.15400113E-03 1.05635793E-01 9.52133305E-02-6.20203799E-02-4.37354036E-02
25 20-6.84902463E-06-2.61884047E-02 1.99361131E-03-9.97135615E-07 9.78375733E-03
25 21-6.00466545E-03-3.77909188E-03-4.84864426E-03 2.37645638E-07-4.57219270E-07
25 22 1.50393981E-06-4.76568568E-05-2.75024307E-05-5.16391144E-02 2.94572084E-02
25 23 4.87035029E-07-1.15535512E-02 6.59701934E-03 8.78093498E-08-2.40261991E-03
25 24 2.40090039E-03 1.71952016E-06-1.65316816E-03-2.65769965E-07 1.92710706E-07
25 25 2.87302486E-03-7.36406389E-02-5.68341563E-02 2.24162480E-03 1.01846701E-01
25 26 9.39735468E-06 4.09539588E-03 2.36367185E-02 2.32434753E-06-4.38328730E-03
25 27 1.08528159E-03 3.29800571E-03 9.83236918E-03 5.21565630E-07 1.70981662E-07
25 28 6.15674394E-03-1.05681652E-01-9.52480349E-02-5.90143125E-03-7.55683824E-02
25 29-7.33551995E-06 1.50949504E-02-2.14714551E-02-1.32567515E-06-1.80623707E-03
25 30-1.97355144E-03 3.77978851E-03 1.03175964E-02 6.75873204E-07-1.70945977E-07
25 31-8.46667444E-03 1.43278361E-01 1.08042708E-01 1.30732254E-02 5.08944895E-02
25 32 5.13446647E-06-8.38625421E-03 7.63141140E-03 3.65492235E-07 4.88494862E-04
25 33 3.22499499E-03-3.71348985E-03-1.89216169E-03 2.18914443E-08 6.51541655E-07
25 34 8.88660280E-02 1.73848713E-02-1.09478269E-02 6.26669436E-04-3.69779805E-07
25 35 5.04139104E-06-8.64156519E-05-6.35833065E-05 1.29102092E-01-7.34726175E-02
25 36-1.36800392E-06 4.16568094E-02-2.36951413E-02-4.63295778E-07-9.96029122E-03
25 37 9.95832604E-03 1.96518006E-06-6.83234276E-03-1.10069636E-06 7.71605272E-07
25 38 8.46511356E-03-1.43230252E-01-1.08002576E-01-3.71951640E-02-3.73061550E-02
25 39-4.94006086E-06-1.08804424E-02 3.27915233E-03-1.54855803E-07-3.95985168E-03
25 40 2.47883096E-04 3.71196859E-03-4.76653258E-04-4.13812994E-07-3.79550577E-07
25 41-2.87770998E-03 7.37481768E-02 5.68978975E-02-8.63848447E-02-5.38763718E-02
25 42-8.65368063E-06-1.82238344E-02-1.55722372E-02-2.20175876E-06 7.82459668E-03
25 43-4.52333821E-03-3.30125847E-03-7.47042246E-03-1.25528797E-07-4.53485888E-07
25 44-6.15410299E-03 1.05637422E-01 9.52148170E-02 6.20205748E-02 4.37363760E-02
25 45 6.54835560E-06 2.61885939E-02-1.99378330E-03 9.31630555E-07 9.78383123E-03
25 46-6.00468706E-03-3.77914416E-03-4.84859201E-03 2.28159657E-07-4.41951155E-07
25 47 6.15680752E-03-1.05682704E-01-9.52495416E-02 5.90143038E-03 7.55695735E-02
25 48 7.08855120E-06-1.50953275E-02 2.14719526E-02 1.33563226E-06-1.80624950E-03
25 49-1.97359403E-03 3.77984353E-03 1.03177142E-02 6.80516939E-07-1.77529668E-07
25 50-6.31473175E-02-1.38179543E-02-7.38054375E-03 2.11050051E-03-7.43867819E-08
25 51 6.31232896E-02 1.38141619E-02 5.58534352E-03-5.26161948E-03-2.20768677E-07
25 52 6.31217357E-02 1.38138138E-02-5.58525124E-03 5.26146005E-03 2.54910230E-07
25 53-6.09950368E-05-1.15033837E-05-2.46944533E-03 1.39643322E-03 2.79909852E-08
25 54-8.88300293E-02-1.73774106E-02 6.13431868E-03-9.08509368E-03-6.55137552E-07
25 55 8.88663352E-02 1.73849458E-02 1.09478530E-02-6.26609456E-04 4.09166591E-07
25 56-6.31468055E-02-1.38177899E-02 7.38049577E-03-2.11044954E-03 1.24675590E-07
25 57-6.14357435E-05-1.15783853E-05 2.46947239E-03-1.39638355E-03-2.34519921E-08
25 58-8.88297399E-02-1.73773660E-02-6.13425534E-03 9.08508253E-03 5.54554082E-07
26  1-9.84053643E-03 1.62687304E-01 1.39142612E-01-2.06910025E-02-3.62211158E-02
26  2-4.52943168E-06 4.25445071E-03 7.52987211E-03 9.26507444E-07 4.07890265E-03
26  3-3.63110307E-04-3.71579234E-03-4.32786868E-03-3.42196146E-08 1.86234277E-07
26  4 1.70881453E-03-4.58060118E-02-4.28304415E-02-1.18105093E-01-6.98364236E-02
26  5-1.20964882E-05-2.46651192E-02-2.98732329E-02-4.05882726E-06 8.92872547E-03
26  6-1.03488498E-02 1.42012433E-03-6.48940741E-03-2.57576342E-07-1.62390122E-06
26  7 4.25806568E-03-1.03393403E-01-6.74067727E-02 2.62448214E-02 8.97782990E-02
26  8 9.89397512E-06-6.96240074E-03 2.90756423E-02 2.47820296E-06-1.64693644E-03
26  9-1.59681559E-03 3.24375203E-03-1.66060965E-03-4.10980940E-07-6.37913874E-07
26 10-2.24511483E-03 9.02888786E-02 3.88008828E-02 6.22200955E-02 1.09286433E-01
26 11 1.30315578E-05 2.34934924E-02 4.12717325E-02 4.98522982E-06-1.44176842E-03
26 12 4.83358652E-03-3.39181811E-03 6.08940397E-03 6.71450052E-07 1.15054128E-06
26 13 4.26120323E-03-1.03482719E-01-6.74795523E-02 6.37576124E-02 6.83298870E-02
26 14 9.38985920E-06 2.85535111E-02 8.83520074E-03 2.02639470E-06-3.49907958E-04
26 15-2.89793387E-03 3.24784182E-03-7.58287652E-04-2.71505516E-07-7.32475403E-07
26 16 1.70045113E-03-4.56648151E-02-4.27324631E-02 2.96186348E-04-1.37258178E-01
26 17-1.35579896E-05-1.30737574E-02-3.64745962E-02-4.14493018E-06-3.78491655E-04
26 18-1.03832273E-03 1.41681438E-03-1.28797750E-02-1.35312044E-06-8.41053034E-07
26 19-2.23160844E-03 3.88982380E-02 3.69196604E-02 6.18710198E-02 5.57785152E-02
26 20 8.01244288E-06 1.15398987E-02 9.98191106E-03 1.49140588E-06-4.35788361E-03
26 21 4.84509863E-03-4.87215019E-04 1.36641339E-03-8.50462986E-08 6.31749250E-07
26 22-2.24514352E-03 9.02894582E-02 3.88015372E-02-6.22200485E-02-1.09286029E-01
26 23-1.28259782E-05-2.34944041E-02-4.12718205E-02-4.94029778E-06-1.44176491E-03
26 24 4.83360668E-03-3.39184177E-03 6.08935729E-03 6.70497073E-07 1.15098569E-06
26 25 4.26119421E-03-1.03482990E-01-6.74794444E-02-6.37583026E-02-6.83301448E-02
26 26-8.94834902E-06-2.85545109E-02-8.83541385E-03-1.91303951E-06-3.49888742E-04
26 27-2.89798250E-03 3.24787125E-03-7.58346195E-04-2.24520193E-07-6.60845589E-07
26 28-2.22514796E-03 3.87850819E-02 3.68261404E-02-1.63463450E-02-8.17629192E-02
26 29-8.26711061E-06-2.67290982E-03-1.50344086E-02-1.54708381E-06 1.40148810E-03
26 30-9.18070329E-04-4.83417772E-04 5.33178276E-03 5.77182037E-07 1.78720167E-07
26 31 1.70051444E-03-4.56660055E-02-4.27333795E-02-2.96706460E-04 1.37258388E-01
26 32 1.25752301E-05 1.30739582E-02 3.64742923E-02 3.82299252E-06-3.78518549E-04
26 33-1.03836071E-03 1.41687926E-03-1.28797967E-02-1.24709230E-06-7.75566665E-07
26 34-2.54359487E-02-7.18213230E-03 2.92492984E-03 2.87125053E-03 3.75196444E-07
26 35-9.84055722E-03 1.62687500E-01 1.39142804E-01 2.06903738E-02 3.62216255E-02
26 36 4.24568395E-06-4.25454880E-03-7.52990004E-03-8.33439937E-07 4.07893564E-03
26 37-3.63149262E-04-3.71578638E-03-4.32782965E-03-2.77061319E-08 1.65289830E-07
26 38 1.70879205E-03-4.58053239E-02-4.28301109E-02 1.18105197E-01 6.98366851E-02
26 39 1.14213933E-05 2.46654535E-02 2.98733868E-02 3.76408533E-06 8.92874724E-03
26 40-1.03487992E-02 1.42005192E-03-6.48939860E-03-2.32828543E-07-1.51422433E-06
26 41 4.25806976E-03-1.03393083E-01-6.74066043E-02-2.62444993E-02-8.97784176E-02
26 42-9.40377866E-06 6.96288411E-03-2.90749554E-02-2.29964496E-06-1.64694162E-03
26 43-1.59678339E-03 3.24372500E-03-1.66065394E-03-3.94953021E-07-5.83787080E-07
26 44-2.23159194E-03 3.88976393E-02 3.69194947E-02-6.18705834E-02-5.57784436E-02
26 45-7.66745891E-06-1.15396795E-02-9.98204866E-03-1.42087587E-06-4.35787494E-03
26 46 4.84507254E-03-4.87197602E-04 1.36636588E-03-8.20481758E-08 6.05005158E-07
26 47-2.22514144E-03 3.87848987E-02 3.68257316E-02 1.63461211E-02 8.17623818E-02
26 48 8.25359157E-06 2.67289617E-03 1.50343294E-02 1.51999619E-06 1.40148544E-03
26 49-9.18076435E-04-4.83409008E-04 5.33174975E-03 5.75859098E-07 1.46068425E-07
26 50 9.84392227E-03 1.54972960E-03 1.91051450E-03 1.47355788E-03 2.05049617E-07
26 51 9.91766759E-03 1.56416643E-03-2.83895268E-04-2.40152124E-03-2.23481450E-07
26 52 9.91818118E-03 1.56414820E-03 2.83864800E-04 2.40158640E-03 2.34390143E-07
26 53 1.18901409E-01 2.29228656E-02 7.07390562E-03 1.24363816E-02 1.55575208E-06
26 54-2.55355409E-02-7.19913058E-03-9.65895773E-04-3.99180879E-03-4.43179692E-07
26 55-2.54345177E-02-7.18182516E-03-2.92475677E-03-2.87126222E-03-4.08080715E-07
26 56 9.84373593E-03 1.54967536E-03-1.91049538E-03-1.47356887E-03-2.12384428E-07
26 57 1.18901694E-01 2.29229349E-02-7.07389670E-03-1.24364189E-02-1.45158347E-06
26 58-2.55347396E-02-7.19900190E-03 9.65958350E-04 3.99173293E-03 3.99231193E-07
27  1 4.80546637E-04 1.77619043E-02 2.88884587E-02 1.00725280E-02 1.76672817E-02
27  2 2.18070323E-06 3.51329081E-03 6.16304806E-03 8.03091501E-07-1.15010134E-04
27  3 5.03782647E-04-3.88772513E-04 6.03790246E-04 6.60917322E-08 1.21013981E-07
27  4 2.46218120E-03-3.74087185E-02-2.44415357E-02-5.18785034E-02 2.84146835E-02
27  5 5.35264438E-07 6.32348356E-03 4.25137943E-03 6.65975780E-07-3.26806963E-03
27  6 3.04561990E-03 2.22449733E-04-3.74119509E-03-5.50488326E-07 1.47418502E-07
27  7 3.81659223E-04-7.11747221E-03 2.76478068E-03-1.28423887E-01 9.88361235E-02
27  8 3.86195733E-06-6.44096073E-02 6.23104182E-02 3.22513631E-06-6.39081717E-03
27  9 6.24648678E-03 1.44330392E-04-9.58202020E-03-1.26270853E-06 2.42973841E-07
27 10-4.22975250E-03 1.53934086E-01 5.34788566E-02-4.91452360E-02-8.63740906E-02
27 11-1.01897530E-05 1.44382375E-03 2.53880245E-03 2.35061927E-07 4.01096967E-03
27 12 6.30855798E-04-4.64182546E-03-3.28363835E-03 1.12212619E-07 4.45054519E-07
27 13 3.81888514E-04-7.11561022E-03 2.75465716E-03 1.50579779E-01-5.98847695E-02
27 14 6.75881291E-07 8.64784702E-02-2.35321297E-02 1.41160806E-06 1.02378309E-02
27 15-1.03828616E-02 1.45030677E-04 1.82831539E-03 6.19450818E-07-1.08555306E-06
27 16 2.46353774E-03-3.74394985E-02-2.44628417E-02 5.09359009E-02-3.00593746E-02
27 17-7.51100417E-07 4.20829907E-04 7.61074135E-03 7.53823444E-07 4.24361311E-03
27 18-4.46614583E-03 2.22532724E-04 1.41486622E-03 3.42461862E-07-4.69326642E-07
27 19 5.29888307E-03-1.20654694E-01-7.98162155E-02 4.75156614E-02 6.99167681E-02
27 20 8.74724142E-06 9.68322664E-03 1.21142544E-03 4.96950924E-07-6.71822193E-03
27 21 3.71284427E-03 3.00537767E-03-7.73365618E-04-5.85632928E-07 2.58186409E-08
27 22 4.22972843E-03-1.53933842E-01-5.34783599E-02-4.91453936E-02-8.63744020E-02
27 23-1.00526510E-05 1.44498634E-03 2.53821393E-03 3.15104663E-07-4.01100879E-03
27 24-6.30808117E-04 4.64181691E-03 3.28363779E-03-1.13762185E-07-4.09587707E-07
27 25-3.81874653E-04 7.11565155E-03-2.75512919E-03 1.50579934E-01-5.98858264E-02
27 26 8.18235760E-07 8.64792757E-02-2.35322796E-02 1.46478788E-06-1.02377842E-02
27 27 1.03828417E-02-1.45057477E-04-1.82841965E-03-6.55223699E-07 1.04374378E-06
27 28-5.29864853E-03 1.20660981E-01 7.98120572E-02 3.58306490E-02 7.65602074E-02
27 29 8.70023546E-06-3.90587852E-03 8.93361198E-03 7.25381454E-07-1.57819590E-03
27 30 4.58331664E-03-3.00512075E-03-4.91942252E-03-3.93425532E-07 5.76244422E-07
27 31-2.46346864E-03 3.74383384E-02 2.44618629E-02 5.09358811E-02-3.00595219E-02
27 32-6.72729349E-07 4.20881290E-04 7.61111575E-03 6.86667248E-07-4.24359756E-03
27 33 4.46611262E-03-2.22515058E-04-1.41488838E-03-3.29332073E-07 4.35973406E-07
27 34 5.61958650E-02 1.28515905E-02-6.00833653E-03-4.62372234E-04-2.61563966E-07
27 35-4.80577578E-04-1.77614553E-02-2.88881548E-02 1.00715947E-02 1.76680088E-02
27 36 2.02299778E-06 3.51277628E-03 6.16328752E-03 7.37944497E-07 1.15091693E-04
27 37-5.03849524E-04 3.88757831E-04-6.03760776E-04-5.76722229E-08-1.14245600E-07
27 38-2.46225158E-03 3.74096208E-02 2.44421475E-02-5.18777984E-02 2.84153047E-02
27 39 3.66546922E-07 6.32353820E-03 4.25134533E-03 6.50477865E-07 3.26812107E-03
27 40-3.04566134E-03-2.22459736E-04 3.74117352E-03 5.25072416E-07-1.43971309E-07
27 41-3.81646217E-04 7.11663855E-03-2.76462644E-03-1.28422788E-01 9.88359995E-02
27 42 3.54645865E-06-6.44094779E-02 6.23100336E-02 2.95079974E-06 6.39073156E-03
27 43-6.24644339E-03-1.44288175E-04 9.58208787E-03 1.20193058E-06-2.25843327E-07
27 44-5.29884190E-03 1.20653761E-01 7.98152740E-02 4.75146477E-02 6.99163478E-02
27 45 8.30238964E-06 9.68277325E-03 1.21123007E-03 4.69842647E-07 6.71809617E-03
27 46-3.71274220E-03-3.00535397E-03 7.73432160E-04 5.48166735E-07-3.94063807E-08
27 47 5.29858309E-03-1.20659636E-01-7.98112077E-02 3.58303754E-02 7.65597595E-02
27 48 8.41190687E-06-3.90581471E-03 8.93360178E-03 7.22575882E-07 1.57822620E-03
27 49-4.58331649E-03 3.00509029E-03 4.91935275E-03 3.90879857E-07-6.06167261E-07
27 50-9.29688610E-02-1.94121560E-02-1.08864365E-02 1.42114953E-03-2.60229923E-07
27 51 9.29569766E-02 1.94098946E-02 6.78452884E-03-8.63009775E-03-4.57889148E-07
27 52-9.29572276E-02-1.94099419E-02 6.78459618E-03-8.63009832E-03-5.11830082E-07
27 53-3.65673889E-03-8.98145773E-04 9.66982167E-05 1.69212573E-04 9.48855073E-09
27 54-5.61794061E-02-1.28478795E-02 2.67215898E-03-5.39883321E-03-4.36082092E-07
27 55-5.61963914E-02-1.28516805E-02-6.00841681E-03-4.62403071E-04-2.92944944E-07
27 56 9.29699335E-02 1.94123799E-02-1.08865590E-02 1.42113488E-03-3.51597238E-07
27 57 3.65711215E-03 8.98232854E-04 9.66588967E-05 1.69187008E-04 9.14618451E-09
27 58 5.61799615E-02 1.28480047E-02 2.67218510E-03-5.39890083E-03-3.65268997E-07
28  1-3.66086620E-07 1.37830399E-06 1.53957008E-05-8.68452591E-02 4.94095853E-02
28  2 1.10859796E-06-3.42976392E-02 1.95200331E-02 5.05638646E-07-5.33847746E-03
28  3 5.33881871E-03-3.41252154E-07-3.66405259E-03-6.40869362E-07 4.62436936E-07
28  4 4.27094164E-03-8.73339829E-02-5.13640274E-02 2.56761724E-02 5.52269603E-02
28  5 6.62824136E-06 5.97567925E-03 8.93960283E-03 1.07502019E-06-5.58892272E-03
28  6 4.06414088E-03 1.52478184E-03 8.29577494E-04-2.91438981E-07 3.02265772E-07
28  7-3.40072888E-03 1.13258689E-01 8.93358692E-02 1.22688050E-03 8.51775055E-02
28  8 8.26054231E-06-6.78637004E-03 4.19433466E-02 3.88011746E-06-2.19508074E-03
28  9 5.99960639E-03-3.80452564E-03-5.49831596E-03-4.44795351E-07 8.11362534E-07
28 10-9.41252932E-07 9.13579785E-06 2.96887758E-05 1.52759870E-01-8.69177172E-02
28 11-1.75475248E-06 3.43426817E-02-1.95073122E-02-4.74868815E-07-3.08247920E-03
28 12 3.08342301E-03-9.43808863E-07-2.11634967E-03-3.20321277E-07 2.48766040E-07
28 13 3.40015370E-03-1.13259044E-01-8.93261339E-02-7.25752301E-02-4.45692238E-02
28 14-7.28238024E-06-3.95101489E-02-1.56290143E-02-3.05218594E-06-8.04244439E-03
28 15 4.23770946E-03 3.80473492E-03-1.52925553E-03-6.81227129E-07 2.82773132E-09
28 16-4.27002980E-03 8.73252153E-02 5.13291630E-02-3.43502479E-02-5.03012136E-02
28 17-6.38399293E-06-4.64364699E-03-9.70403989E-03-1.25084786E-06-9.11976833E-04
28 18 2.43640756E-03-1.52443073E-03-5.29174591E-03-4.93427172E-07 2.36954572E-07
28 19 5.53125841E-03-7.09773970E-02-5.38934840E-02-1.17512836E-01 5.06266221E-03
28 20-4.63590755E-06-3.23757304E-02-7.09602038E-03-2.16667875E-06 5.71213310E-03
28 21-5.77596513E-03 6.38320358E-05-8.47591410E-03-4.96653562E-07-1.00937680E-06
28 22 9.42318710E-07-9.66623822E-06-3.01446980E-05 1.52760260E-01-8.69171407E-02
28 23-1.54550509E-06 3.43426744E-02-1.95071337E-02-3.61669168E-07 3.08248238E-03
28 24-3.08346799E-03 9.85612061E-07 2.11630714E-03 3.12434223E-07-2.17218648E-07
28 25-3.40017194E-03 1.13259479E-01 8.93264195E-02-7.25749693E-02-4.45692607E-02
28 26-7.14986081E-06-3.95100959E-02-1.56289581E-02-3.08381740E-06 8.04243845E-03
28 27-4.23769158E-03-3.80474687E-03 1.52920584E-03 7.11266051E-07 2.23323719E-08
28 28 5.53152560E-03-7.09700242E-02-5.39280535E-02-6.43784374E-02 9.84294785E-02
28 29 6.38090476E-06-1.04234646E-02 3.14637136E-02 2.52051696E-06 3.67005490E-03
28 30-3.73393946E-03 6.38845599E-05-9.87672156E-03-7.35565505E-07-8.48432838E-07
28 31 4.27005027E-03-8.73254333E-02-5.13293225E-02-3.43501510E-02-5.03015050E-02
28 32-5.97006024E-06-4.64361923E-03-9.70411166E-03-1.12550616E-06 9.11984444E-04
28 33-2.43640765E-03 1.52442321E-03 5.29178472E-03 4.64170928E-07-2.04980548E-07
28 34-7.42071558E-02-1.55232011E-02 8.57202722E-03-1.06627291E-03 2.30475096E-07
28 35 3.75799858E-07-1.50565084E-06-1.53392745E-05-8.68456415E-02 4.94099379E-02
28 36 9.17081283E-07-3.42977854E-02 1.95200826E-02 4.00222074E-07 5.33852225E-03
28 37-5.33883083E-03 3.08577171E-07 3.66407759E-03 5.97422738E-07-4.21014098E-07
28 38-4.27097869E-03 8.73345477E-02 5.13643171E-02 2.56762266E-02 5.52272222E-02
28 39 6.09992360E-06 5.97576686E-03 8.93964861E-03 1.02945263E-06 5.58891905E-03
28 40-4.06410605E-03-1.52481301E-03-8.29573940E-04 2.78671354E-07-2.98375905E-07
28 41 3.40071956E-03-1.13258799E-01-8.93358605E-02 1.22745461E-03 8.51777983E-02
28 42 7.83943963E-06-6.78629252E-03 4.19437679E-02 3.61006685E-06 2.19505715E-03
28 43-5.99960497E-03 3.80454781E-03 5.49833572E-03 4.13185247E-07-7.83382581E-07
28 44-5.53124219E-03 7.09768394E-02 5.38931750E-02-1.17513049E-01 5.06240444E-03
28 45-4.50659834E-06-3.23760842E-02-7.09634846E-03-2.02327907E-06-5.71218951E-03
28 46 5.77599631E-03-6.38068015E-05 8.47591244E-03 4.91516536E-07 9.58645980E-07
28 47-5.53155635E-03 7.09704430E-02 5.39281247E-02-6.43787544E-02 9.84292619E-02
28 48 6.49542068E-06-1.04234717E-02 3.14633302E-02 2.45060670E-06-3.67005419E-03
28 49 3.73393992E-03-6.38857293E-05 9.87667788E-03 7.20132436E-07 8.12210733E-07
28 50 8.43167803E-02 1.69523375E-02 9.32951147E-03 2.01674298E-03 5.06926946E-07
28 51 8.43345552E-02 1.69507088E-02 3.03516518E-03-9.05188914E-03-6.62554304E-07
28 52-8.43350121E-02-1.69507319E-02 3.03522691E-03-9.05193016E-03-7.15759244E-07
28 53 8.93039792E-07 1.73748997E-06-1.24689971E-03 7.09425294E-04 1.17622878E-08
28 54-7.42123752E-02-1.55286219E-02 5.29732497E-03-6.82369272E-03-4.58598697E-07
28 55 7.42072109E-02 1.55231751E-02 8.57203480E-03-1.06622330E-03 2.61500591E-07
28 56-8.43162088E-02-1.69522295E-02 9.32943928E-03 2.01676441E-03 5.95386104E-07
28 57-7.20208884E-07-1.70139014E-06-1.24691767E-03 7.09416683E-04 1.10372415E-08
28 58 7.42129591E-02 1.55287255E-02 5.29732910E-03-6.82376693E-03-3.78312016E-07
29  1 7.78691010E-03-1.35917408E-01-1.46486776E-01 4.91180648E-02 8.63751763E-02
29  2 1.07971581E-05-4.10228294E-04-6.94357266E-04-1.19104678E-07 1.62915587E-03
29  3-2.73934426E-03 1.11018840E-03-4.24510489E-03-4.05295867E-07-6.30654348E-07
29  4-5.43015341E-03 9.87702619E-02 1.24198337E-01 1.03442713E-01 3.87891786E-02
29  5 8.30892869E-06 2.25135460E-02 4.11477114E-02 5.11350633E-06-8.13457294E-03
29  6 9.52235874E-03-1.38778579E-03-2.88253557E-03-6.43549028E-07 1.13038078E-06
29  7 1.11458015E-03-1.08304459E-03-2.45100242E-02-8.00837702E-02-1.19103618E-01
29  8-1.53225706E-05 2.41049275E-02-2.97891633E-02-1.94887879E-06-1.23298101E-02
29  9 1.18006628E-02 5.29147331E-04 1.17444447E-02 4.89125498E-07 1.79186793E-06
29 10 3.45883831E-03-6.72032023E-02-8.26190258E-02 1.38778728E-02 2.44052117E-02
29 11 2.65335825E-06-3.07292781E-02-5.40166469E-02-6.43368333E-06-8.42222182E-03
29 12 7.19705843E-03 1.22516340E-03 1.51729465E-02 9.62004922E-07 1.29906965E-06
29 13 1.11574435E-03-1.09172668E-03-2.45383436E-02-6.14462711E-02-1.29687218E-01
29 14-1.52676270E-05-3.79014529E-02 5.50453767E-03-1.20712919E-06-3.43512790E-03
29 15 2.90541388E-03 5.29714020E-04 1.78508952E-02 1.53914571E-06 1.04254615E-06
29 16-5.43057809E-03 9.87858494E-02 1.24214901E-01-1.95153769E-02 1.08704741E-01
29 17 9.94852232E-06 2.38670243E-02 4.03882441E-02 5.11807626E-06 7.10471301E-03
29 18-5.71652959E-03-1.38818342E-03 7.57641407E-03 1.18193183E-06-1.52829354E-07
29 19 5.08257005E-03-8.09800888E-02-1.03577959E-01 3.41233139E-02 3.58498063E-02
29 20 4.79763756E-06 3.92712403E-02 2.32261567E-03 1.95198668E-06-3.24835492E-03
29 21 1.81610559E-03 1.43224932E-03 9.50496294E-03 6.75166355E-07 4.61685222E-07
29 22-3.45884424E-03 6.72031319E-02 8.26194629E-02 1.38794112E-02 2.44048397E-02
29 23 2.82703711E-06-3.07305210E-02-5.40155097E-02-6.32776522E-06 8.42241988E-03
29 24-7.19725986E-03-1.22516002E-03-1.51728255E-02-8.95831440E-07-1.26265544E-06
29 25-1.11581749E-03 1.09304862E-03 2.45401238E-02-6.14471368E-02-1.29686136E-01
29 26-1.43885284E-05-3.79028103E-02 5.50376507E-03-1.06683956E-06 3.43515543E-03
29 27-2.90545635E-03-5.29699075E-04-1.78508012E-02-1.43191412E-06-9.96513641E-07
29 28-5.08266403E-03 8.09767476E-02 1.03564878E-01 1.34060584E-02 4.76737917E-02
29 29 5.07851961E-06-1.80625392E-02 3.49441378E-02 2.47286803E-06 6.73628644E-03
29 30-5.30380362E-03-1.43248282E-03-7.11141345E-03-2.52044330E-07-6.93962043E-07
29 31 5.43058833E-03-9.87864279E-02-1.24214923E-01-1.95165868E-02 1.08703755E-01
29 32 9.26325730E-06 2.38667142E-02 4.03870825E-02 4.72800553E-06-7.10473984E-03
29 33 5.71653718E-03 1.38820267E-03-7.57624497E-03-1.09472802E-06 1.42988373E-07
29 34-7.46951048E-02-2.71322930E-02 7.05058127E-03 2.09110598E-03 4.64781988E-07
29 35-7.78691588E-03 1.35917243E-01 1.46486505E-01 4.91170826E-02 8.63758625E-02
29 36 1.01229545E-05-4.10054834E-04-6.94508987E-04-6.36207696E-08-1.62920401E-03
29 37 2.73938288E-03-1.11017887E-03 4.24510702E-03 3.66692668E-07 5.83145852E-07
29 38 5.43016599E-03-9.87697507E-02-1.24198296E-01 1.03442749E-01 3.87904022E-02
29 39 8.02049253E-06 2.25143988E-02 4.11484470E-02 4.76956609E-06 8.13467861E-03
29 40-9.52243094E-03 1.38775233E-03 2.88247277E-03 5.93965319E-07-1.04214836E-06
29 41-1.11451947E-03 1.08206504E-03 2.45087999E-02-8.00849807E-02-1.19103367E-01
29 42-1.43946553E-05 2.41043132E-02-2.97873391E-02-1.73046146E-06 1.23299351E-02
29 43-1.18007561E-02-5.29179023E-04-1.17444927E-02-4.38183663E-07-1.70135316E-06
29 44-5.08261593E-03 8.09811693E-02 1.03578742E-01 3.41233988E-02 3.58511751E-02
29 45 4.55229077E-06 3.92713039E-02 2.32256782E-03 1.82590218E-06 3.24832525E-03
29 46-1.81607497E-03-1.43225028E-03-9.50504468E-03-6.29070950E-07-4.33590727E-07
29 47 5.08272362E-03-8.09778537E-02-1.03566346E-01 1.34066076E-02 4.76739232E-02
29 48 4.66721870E-06-1.80627589E-02 3.49443646E-02 2.41936233E-06-6.73637526E-03
29 49 5.30388527E-03 1.43248999E-03 7.11140826E-03 2.66075363E-07 7.03351879E-07
29 50-5.96340997E-02-2.17273241E-02-5.61553697E-03 1.20826869E-03-9.80435206E-08
29 51 5.96167925E-02 2.17229656E-02 3.90693588E-03-4.20854270E-03-2.07178407E-07
29 52-5.96151959E-02-2.17224291E-02 3.90685673E-03-4.20842173E-03-2.32757387E-07
29 53-1.56781481E-01-4.40466136E-02-7.38276070E-03-1.29760320E-02-1.62439292E-06
29 54 7.46893129E-02 2.71306153E-02-1.80493513E-03 7.12905892E-03 6.45230074E-07
29 55 7.46934948E-02 2.71319240E-02 7.05041682E-03 2.09116227E-03 5.05125534E-07
29 56 5.96330394E-02 2.17269492E-02-5.61545273E-03 1.20825603E-03-1.32264011E-07
29 57 1.56781554E-01 4.40466593E-02-7.38273617E-03-1.29760441E-02-1.51580079E-06
29 58-7.46879762E-02-2.71303127E-02-1.80483829E-03 7.12896895E-03 5.67737309E-07
30  1-6.33233162E-04-1.98785212E-02-3.94258042E-02-5.24893909E-02-9.23240131E-02
30  2-1.14998380E-05-2.21823505E-02-3.89778930E-02-4.80780916E-06 2.19593417E-03
30  3-3.17855585E-03 9.82621679E-04-5.22400493E-03-4.57929536E-07-6.87270895E-07
30  4-3.96064421E-03 3.49431015E-02 5.35185333E-02 8.83473886E-02-1.14718168E-01
30  5-7.62634213E-06 7.35894854E-03-2.96062202E-02-2.66457646E-06-9.22324210E-04
30  6 1.02277754E-04 8.20046456E-04 6.35261406E-04-3.28060054E-08-4.51265234E-08
30  7-3.96444429E-04-1.79548889E-03-5.45718174E-04 1.16928738E-01-3.10999015E-02
30  8 2.04875230E-06 6.38048782E-02-2.69628971E-02 1.82737472E-07-5.56296505E-03
30  9 5.47776066E-03 8.52043947E-05 2.17874792E-03-7.80969615E-08 7.08202145E-07
30 10-1.81466451E-03 8.94970514E-03 5.48026231E-02 8.72712053E-02 1.53663686E-01
30 11 1.82410990E-05 2.16047928E-02 3.78063863E-02 4.54153147E-06-2.01621503E-03
30 12 2.40198154E-03-3.85766502E-04 4.33638109E-03 3.37366081E-07 5.02661250E-07
30 13-4.06356431E-04-1.62081518E-03-2.45069062E-04-8.63165744E-02 8.45265200E-02
30 14 4.42646379E-06-5.55783161E-02 4.10973528E-02 1.62132929E-06 9.40878684E-04
30 15-1.02291966E-03 8.20409779E-05 6.66271687E-03 7.17076024E-07 1.33068771E-07
30 16-3.96006328E-03 3.49092181E-02 5.35265270E-02-1.43619322E-01 1.74157521E-02
30 17-4.52405942E-06-2.91813396E-02-8.71603931E-03-2.17769781E-06-6.48076473E-04
30 18-1.72413696E-04 8.20490170E-04 8.37278193E-04-3.98488926E-09-7.19403556E-08
30 19 2.45250993E-03-1.98444998E-02-3.94213660E-02-1.12369611E-01-3.57731301E-02
30 20-8.40111600E-06-2.83867581E-02-7.73577515E-03-2.05515854E-06 4.39998832E-03
30 21-3.26404073E-03-1.13594759E-03-3.42528693E-03-2.42022567E-08-3.78668113E-07
30 22-1.81467993E-03 8.94992200E-03 5.48030439E-02-8.72720501E-02-1.53663032E-01
30 23-1.80067714E-05-2.16048856E-02-3.78059519E-02-4.46925286E-06-2.01619015E-03
30 24 2.40196118E-03-3.85771037E-04 4.33638722E-03 3.25397528E-07 5.15905100E-07
30 25-4.06363901E-04-1.62063546E-03-2.44887356E-04 8.63173652E-02-8.45258109E-02
30 26-4.21775965E-06 5.55789493E-02-4.10972092E-02-1.51104573E-06 9.40920439E-04
30 27-1.02295874E-03 8.20382993E-05 6.66272101E-03 6.50533867E-07 1.61351262E-07
30 28 2.45987216E-03-2.00082601E-02-3.95904381E-02-2.68043722E-02 1.14823163E-01
30 29 9.42896532E-06-7.85488501E-03 2.83456120E-02 2.31318819E-06 1.32795749E-03
30 30-1.92005361E-04-1.13595212E-03-5.52786604E-03-3.75804602E-07-1.45768214E-07
30 31-3.96005543E-03 3.49090034E-02 5.35265163E-02 1.43619403E-01-1.74175152E-02
30 32 4.16725846E-06 2.91812457E-02 8.71595892E-03 2.01588849E-06-6.48057155E-04
30 33-1.72423093E-04 8.20480248E-04 8.37301148E-04-1.68229766E-08-5.62449086E-08
30 34 1.31273697E-01 3.72189251E-02-1.10534231E-02-8.61635017E-04-4.99683179E-07
30 35-6.33234623E-04-1.98785205E-02-3.94259868E-02 5.24881096E-02 9.23250477E-02
30 36 1.06219319E-05 2.21817136E-02 3.89783234E-02 4.42466772E-06 2.19597216E-03
30 37-3.17859484E-03 9.82622687E-04-5.22398088E-03-4.13618128E-07-6.38059317E-07
30 38-3.96065180E-03 3.49432516E-02 5.35183816E-02-8.83460533E-02 1.14719267E-01
30 39 6.67036290E-06-7.35870995E-03 2.96064667E-02 2.40727736E-06-9.22324024E-04
30 40 1.02261851E-04 8.20062172E-04 6.35247311E-04-9.12843325E-09-6.41503080E-08
30 41-3.96416163E-04-1.79582783E-03-5.46290512E-04-1.16928536E-01 3.10986719E-02
30 42-2.20748450E-06-6.38048268E-02 2.69626473E-02-2.92890885E-07-5.56296850E-03
30 43 5.47775901E-03 8.52094970E-05 2.17874231E-03-8.01109028E-08 6.72858340E-07
30 44 2.45251458E-03-1.98444105E-02-3.94212340E-02 1.12369117E-01 3.57723948E-02
30 45 7.95725442E-06 2.83867485E-02 7.73538157E-03 1.92150639E-06 4.39994179E-03
30 46-3.26398700E-03-1.13595480E-03-3.42530670E-03-4.55711091E-08-3.58133587E-07
30 47 2.45988745E-03-2.00081533E-02-3.95903250E-02 2.68053926E-02-1.14822687E-01
30 48-9.51866521E-06 7.85515234E-03-2.83454425E-02-2.37441885E-06 1.32793816E-03
30 49-1.91982644E-04-1.13595552E-03-5.52784568E-03-3.68133781E-07-1.26028848E-07
30 50-3.03835064E-02-5.66215518E-03-3.39938678E-03-2.53086122E-03-3.37509664E-07
30 51-3.01729629E-02-5.58990509E-03 4.47535223E-04 4.20042872E-03 3.81137293E-07
30 52-3.01728896E-02-5.58996085E-03-4.47541907E-04-4.20043221E-03-4.12126356E-07
30 53 6.67412620E-02 1.31461055E-02 2.90010367E-03 5.09695189E-03 6.37321638E-07
30 54 1.31402512E-01 3.72558074E-02-4.91550388E-03 9.94928063E-03 8.01117947E-07
30 55 1.31273703E-01 3.72188844E-02 1.10534353E-02 8.61658913E-04 5.52210419E-07
30 56-3.03825809E-02-5.66190746E-03 3.39931081E-03 2.53088432E-03 3.67492049E-07
30 57 6.67414942E-02 1.31461608E-02-2.90012436E-03-5.09695935E-03-5.95077549E-07
30 58 1.31402805E-01 3.72558769E-02 4.91550023E-03-9.94931203E-03-6.77482793E-07
31  1-6.48721388E-07-1.32321635E-05-3.13836182E-05-4.44738032E-02 2.52081809E-02
31  2 5.68747175E-07-9.71016060E-03 5.48294027E-03 1.19373250E-07 1.14475699E-03
31  3-1.14545705E-03 7.00058031E-07 7.81399110E-04 1.18527423E-07-9.02284655E-08
31  4-5.20186643E-05-1.88593671E-02 1.27003677E-02 1.82246507E-02 1.01865858E-01
31  5 1.09050880E-05 2.48391477E-02 3.86984644E-02 4.98737961E-06-6.10112098E-03
31  6 6.31093957E-03-2.09818585E-04 3.33629233E-03 3.08869794E-08 8.75171405E-07
31  7-5.64900886E-03 1.02314628E-01 1.72878783E-01-9.98689268E-02 4.39112253E-02
31  8-3.38686490E-07-3.90062555E-02 9.32974193E-02 7.17930989E-06-9.82014592E-03
31  9 1.12888959E-02-1.46874996E-03 5.71336189E-03 1.23461434E-07 1.67193156E-06
31 10-1.03518818E-06 9.36948163E-08 3.36574053E-05 1.32271565E-01-7.50972334E-02
31 11-1.63486110E-06-6.69457111E-02 3.81267185E-02 7.28854676E-07-2.01292336E-02
31 12 2.01295530E-02-3.19438117E-07-1.38124767E-02-2.29304899E-06 1.61679982E-06
31 13 5.64704929E-03-1.02301310E-01-1.72853902E-01-8.89225787E-02 6.35745015E-02
31 14 2.54259530E-06-1.00217504E-01-1.40512771E-02-5.38095140E-06-1.43208603E-03
31 15-3.61373430E-05 1.46822337E-03-1.34276339E-02-1.40879878E-06-7.31210528E-07
31 16 4.59566350E-05 1.89008523E-02-1.26178333E-02-7.84680934E-02-6.76971007E-02
31 17-1.00348823E-05-2.06107443E-02-4.11401545E-02-5.03439602E-06-5.34266558E-04
31 18 3.23005482E-04 2.11261076E-04-7.88804041E-03-8.08101741E-07-3.34394720E-07
31 19 5.08446537E-03-1.04563435E-01-1.16708762E-01-2.22844768E-02 9.63664248E-02
31 20 8.08561622E-06 1.00906254E-02 2.76161102E-03 7.05948219E-07 5.68782606E-03
31 21-5.84969724E-03 1.61871178E-04 8.57707603E-03 1.08646275E-06-2.83746667E-07
31 22-1.06100443E-06 6.74813192E-07 3.45586087E-05-1.32271756E-01 7.50976428E-02
31 23 1.25385950E-06 6.69454736E-02-3.81268642E-02-6.92284368E-07-2.01291296E-02
31 24 2.01295019E-02-3.72357505E-07-1.38126260E-02-2.25336202E-06 1.57890154E-06
31 25 5.64702712E-03-1.02301227E-01-1.72853514E-01 8.89222964E-02-6.35754808E-02
31 26-2.06830446E-06 1.00217386E-01 1.40509905E-02 5.48371071E-06-1.43206163E-03
31 27-3.61607562E-05 1.46822239E-03-1.34278652E-02-1.36683015E-06-7.32375268E-07
31 28-5.07954683E-03 1.04531152E-01 1.16630894E-01 9.41592730E-02 3.03112574E-02
31 29 6.95059455E-06-2.79882789E-03 1.01353135E-02 8.26213808E-07 9.36577016E-03
31 30-9.20192170E-03-1.63848460E-04 1.74238076E-03 6.42582681E-07-8.94151897E-07
31 31 4.60291853E-05 1.88994525E-02-1.26194636E-02 7.84671107E-02 6.76975894E-02
31 32 9.38892393E-06 2.06108776E-02 4.11404741E-02 4.59993587E-06-5.34387298E-04
31 33 3.23105205E-04 2.11282093E-04-7.88811810E-03-7.62367789E-07-3.19046363E-07
31 34 7.43053923E-02 2.00965582E-02-6.18812965E-03 1.43733396E-03-1.04823771E-07
31 35-7.44226498E-07-1.15938736E-05-2.95200279E-05 4.44739279E-02-2.52069961E-02
31 36-4.62615548E-07 9.70985368E-03-5.48292891E-03-4.42156331E-08 1.14472770E-03
31 37-1.14543051E-03 7.02805874E-07 7.81516524E-04 1.11288615E-07-8.42597975E-08
31 38-5.19644739E-05-1.88605132E-02 1.26992140E-02-1.82229951E-02-1.01866271E-01
31 39-1.00551231E-05-2.48390901E-02-3.86982960E-02-4.67057127E-06-6.10100559E-03
31 40 6.31080026E-03-2.09794669E-04 3.33638197E-03 1.30893555E-08 8.39758276E-07
31 41-5.64900120E-03 1.02314781E-01 1.72878137E-01 9.98684571E-02-4.39127139E-02
31 42 3.39282575E-07 3.90066772E-02-9.32985046E-02-6.76809510E-06-9.82000775E-03
31 43 1.12887556E-02-1.46874785E-03 5.71329023E-03 8.92941454E-08 1.61064197E-06
31 44 5.08441549E-03-1.04562685E-01-1.16707522E-01 2.22846100E-02-9.63671850E-02
31 45-7.48675044E-06-1.00900684E-02-2.76152444E-03-5.75501754E-07 5.68786459E-03
31 46-5.84971377E-03 1.61849180E-04 8.57701534E-03 1.02350974E-06-2.86230871E-07
31 47-5.07950259E-03 1.04530314E-01 1.16630363E-01-9.41583589E-02-3.03101306E-02
31 48-6.16759621E-06 2.79909649E-03-1.01349888E-02-7.23676167E-07 9.36570102E-03
31 49-9.20186625E-03-1.63834767E-04 1.74245101E-03 6.00212704E-07-8.75372111E-07
31 50 1.41023505E-01 4.85661357E-02 1.18373156E-02-1.28084406E-04 4.01671204E-07
31 51-1.41088383E-01-4.85801344E-02-6.15876630E-03 1.01177547E-02 6.27075889E-07
31 52-1.41088169E-01-4.85800706E-02 6.15878222E-03-1.01177407E-02-6.86839323E-07
31 53 5.29677910E-05 1.06514261E-05-3.38966049E-04 1.98137202E-04 4.51287486E-09
31 54-7.41129386E-02-2.00425815E-02 4.39059038E-03-4.56977510E-03-2.91492708E-07
31 55 7.43071691E-02 2.00971313E-02 6.18830110E-03-1.43728844E-03 1.30151634E-07
31 56 1.41024813E-01 4.85665039E-02-1.18374287E-02 1.28082852E-04-5.03370156E-07
31 57 5.47474411E-05 1.12702608E-05 3.38879321E-04-1.98271268E-04-6.88551167E-09
31 58-7.41147366E-02-2.00431836E-02-4.39061521E-03 4.56993306E-03 2.28258946E-07
32  1 5.88388066E-07-9.46893776E-06-1.46933526E-05 1.51002593E-01-8.58822923E-02
32  2-1.92233456E-06 5.52128954E-02-3.14053427E-02-6.99473535E-07 5.07635530E-03
32  3-5.07642278E-03 6.74736627E-08 3.48303404E-03 5.89713923E-07-4.31548759E-07
32  4-2.65460074E-03 3.43277464E-02 5.18266656E-02-1.27734240E-01-1.01174493E-01
32  5-1.57532705E-05-2.87373282E-02-2.05854457E-02-3.39357246E-06 5.48320262E-03
32  6-5.38000831E-03-1.03194309E-04-4.20427521E-03-1.35863174E-07-7.95968906E-07
32  7 2.02594680E-03-4.25348723E-02-5.67273817E-02-8.30646430E-03 1.35139001E-01
32  8 1.26017639E-05-8.52418706E-03 7.29133811E-02 6.73348301E-06-1.31610098E-03
32  9 1.09777683E-03 2.18324145E-04 1.76770915E-03 8.76718534E-08 1.52576293E-07
32 10 4.17781668E-07-1.58245391E-05-4.95818419E-06 9.53410189E-02-5.42334414E-02
32 11-1.06821242E-06 1.92135955E-02-1.09371035E-02-1.98358939E-07 2.14154503E-03
32 12-2.14144875E-03-9.62754394E-08 1.47313707E-03 2.50985898E-07-1.77084476E-07
32 13-2.02504230E-03 4.25320158E-02 5.67190764E-02-1.20438010E-01-6.19443167E-02
32 14-1.09615928E-05-6.70587211E-02-2.99376918E-02-5.78004331E-06 8.73091384E-04
32 15-6.54864455E-04-2.18226929E-04-2.06510052E-03-9.85285178E-08-8.63355049E-08
32 16 2.65411164E-03-3.43020285E-02-5.18031532E-02 2.17243098E-02 1.61516787E-01
32 17 1.69493431E-05 3.02289711E-03 3.52246977E-02 3.68983503E-06-6.54171222E-04
32 18 5.51105742E-04 1.03065479E-04 7.51755259E-03 7.19781750E-07 4.06749575E-07
32 19 5.80119367E-04 5.27414666E-03 8.13113052E-03 2.72441978E-02 1.50063442E-01
32 20 1.53451940E-05 7.36052251E-04 3.79427747E-02 3.50063658E-06-4.47638736E-03
32 21 4.79396155E-03-3.17574189E-04 5.73890882E-04-1.61177550E-07 5.58767652E-07
32 22-4.09502125E-07 1.56608041E-05 4.85012958E-06 9.53393962E-02-5.42347567E-02
32 23-9.99338506E-07 1.92138021E-02-1.09378097E-02-1.80438348E-07-2.14164498E-03
32 24 2.14154838E-03 9.66019400E-08-1.47320263E-03-2.51663277E-07 1.78946364E-07
32 25 2.02505422E-03-4.25321433E-02-5.67197453E-02-1.20436337E-01-6.19458557E-02
32 26-1.07848045E-05-6.70577291E-02-2.99379296E-02-5.71677901E-06-8.73159607E-04
32 27 6.54911650E-04 2.18247956E-04 2.06506259E-03 1.36376220E-07 1.34316330E-07
32 28 5.80563664E-04 5.28044389E-03 8.11582437E-03-1.15093616E-01-1.00080504E-01
32 29-1.42727143E-05-3.22351556E-02-1.99942893E-02-3.17563903E-06 1.93799659E-03
32 30-1.62054291E-03-3.17453683E-04 4.97272792E-03 5.54059785E-07 5.87953705E-08
32 31-2.65413229E-03 3.43022151E-02 5.18029845E-02 2.17253740E-02 1.61517001E-01
32 32 1.55921857E-05 3.02322747E-03 3.52251424E-02 3.41092300E-06 6.54041880E-04
32 33-5.51022778E-04-1.03019102E-04-7.51764925E-03-6.51398824E-07-3.59063191E-07
32 34 3.99237594E-02 1.06815602E-02-4.21139886E-03 3.50648206E-03 1.48130997E-07
32 35-6.37780368E-07 9.83037252E-06 1.45793841E-05 1.51003270E-01-8.58815936E-02
32 36-1.62960812E-06 5.52130376E-02-3.14050192E-02-5.98848420E-07-5.07635507E-03
32 37 5.07637333E-03-1.82596211E-08-3.48306000E-03-5.56783016E-07 4.02790856E-07
32 38 2.65457278E-03-3.43277236E-02-5.18266592E-02-1.27734771E-01-1.01174289E-01
32 39-1.46833135E-05-2.87374250E-02-2.05854216E-02-3.16057749E-06-5.48316998E-03
32 40 5.37993312E-03 1.03236862E-04 4.20434953E-03 1.19108151E-07 7.46501200E-07
32 41-2.02599080E-03 4.25354768E-02 5.67285615E-02-8.30740363E-03 1.35139065E-01
32 42 1.19655149E-05-8.52491860E-03 7.29130284E-02 6.37759665E-06 1.31604593E-03
32 43-1.09773228E-03-2.18313655E-04-1.76761905E-03-8.99162658E-08-1.46450436E-07
32 44-5.80066850E-04-5.27485219E-03-8.13215141E-03 2.72455739E-02 1.50063560E-01
32 45 1.46746414E-05 7.36119398E-04 3.79427999E-02 3.34778212E-06 4.47643816E-03
32 46-4.79399357E-03 3.17555416E-04-5.73880741E-04 1.53441806E-07-5.59242053E-07
32 47-5.80553417E-04-5.28005701E-03-8.11545085E-03-1.15093500E-01-1.00082310E-01
32 48-1.37848611E-05-3.22349203E-02-1.99950079E-02-3.05065886E-06-1.93796151E-03
32 49 1.62053442E-03 3.17427091E-04-4.97282040E-03-5.69878742E-07-5.12497670E-08
32 50 8.61195606E-02 2.39571397E-02 6.60659686E-03-2.22181794E-03 1.50109578E-08
32 51 8.61033866E-02 2.39515846E-02 5.28570333E-03-4.54210908E-03-1.54996650E-07
32 52-8.61041460E-02-2.39518980E-02 5.28573369E-03-4.54216818E-03-1.89311523E-07
32 53-2.52520427E-05-7.63561745E-06 2.69505492E-03-1.53566821E-03-3.99740320E-08
32 54 3.99099519E-02 1.06809577E-02-5.16573892E-03 1.82707084E-03-3.54041735E-08
32 55-3.99233919E-02-1.06814596E-02-4.21136967E-03 3.50644461E-03 1.65654719E-07
32 56-8.61195347E-02-2.39570641E-02 6.60660798E-03-2.22176006E-03 8.17010037E-08
32 57 2.59005494E-05 7.83377226E-06 2.69503085E-03-1.53572757E-03-3.39720654E-08
32 58-3.99100628E-02-1.06809620E-02-5.16573136E-03 1.82708285E-03-5.55500807E-08
33  1 2.98103968E-03-6.52612288E-02-6.76822520E-02 2.68077686E-02 4.71713043E-02
33  2 5.87675814E-06 4.00917984E-03 7.07300764E-03 9.41690969E-07 5.44312453E-03
33  3-4.30837766E-03-1.13474687E-03-9.47327428E-03-6.25673258E-07-7.94894776E-07
33  4-3.22529509E-03 5.95959050E-02 6.24997148E-02 4.74427866E-02-3.84476360E-02
33  5-1.85707113E-06 9.07063401E-03 1.91836729E-03 4.33521279E-07-7.30767939E-03
33  6 7.02557720E-03 2.82102183E-04-9.76774425E-03-1.37038439E-06 3.35386091E-07
33  7 2.22546507E-03-7.35929236E-02-9.63598948E-02-9.37023982E-02-3.04176937E-02
33  8-7.30840163E-06 7.34932136E-03-3.70048181E-02-3.01578891E-06-1.51264503E-02
33  9 1.38844028E-02 1.24204749E-03-1.86046824E-03-1.00060167E-06 1.33700300E-06
33 10-6.36652428E-03 8.28859371E-02 1.77320084E-01 5.74768010E-02 1.01009154E-01
33 11 1.18766766E-05 1.42289004E-03 2.56903687E-03-1.91392627E-08-8.04542724E-03
33 12 9.70090586E-03-1.65547862E-03 1.72334219E-02 1.29945350E-06 1.99665115E-06
33 13 2.22751375E-03-7.36175895E-02-9.64393156E-02 2.17288786E-02-9.60436116E-02
33 14-8.23213946E-06-3.55970798E-02-1.25849604E-02-2.45169059E-06 7.72480334E-03
33 15-8.96787201E-03 1.24306868E-03 1.38191744E-02 1.62381529E-06-5.08748564E-07
33 16-3.22485411E-03 5.96010567E-02 6.24920047E-02-5.73115412E-02 2.10781602E-02
33 17-2.94944569E-07-2.98940954E-03 8.76570567E-03 6.98036089E-07 1.07134274E-02
33 18-1.09955285E-02 2.82101111E-04 2.59967584E-03 7.88727553E-07-1.16890653E-06
33 19-1.51193062E-03 4.02406532E-03-1.51195550E-02 1.65390804E-01-7.59872067E-02
33 20 9.50740225E-08 6.46942985E-02-1.59525032E-02 1.11431833E-06-3.23125790E-03
33 21 1.99703589E-03 1.23422201E-03 2.24971705E-03-1.12431776E-08 1.76095279E-07
33 22-6.36652517E-03 8.28859438E-02 1.77320205E-01-5.74765630E-02-1.01009320E-01
33 23-1.20242664E-05-1.42251326E-03-2.56934925E-03-6.83268066E-08-8.04539938E-03
33 24 9.70088296E-03-1.65548359E-03 1.72334125E-02 1.27137045E-06 1.97823537E-06
33 25 2.22751552E-03-7.36177554E-02-9.64392969E-02-2.17294044E-02 9.60429657E-02
33 26 7.82372210E-06 3.55973208E-02 1.25851276E-02 2.40507263E-06 7.72477702E-03
33 27-8.96784310E-03 1.24306608E-03 1.38191897E-02 1.58035940E-06-5.11547907E-07
33 28-1.51347272E-03 4.05095023E-03-1.50627760E-02 1.49824392E-01-1.03332557E-01
33 29-3.13878089E-06 4.67493952E-02-4.74821781E-02-2.23877479E-06-1.07804146E-03
33 30-1.56434290E-04 1.23447575E-03 3.72630865E-03 2.23170504E-07 1.53316363E-08
33 31-3.22486569E-03 5.96010635E-02 6.24918439E-02 5.73118665E-02-2.10777411E-02
33 32 2.66558588E-07 2.98958693E-03-8.76510512E-03-6.55259208E-07 1.07134418E-02
33 33-1.09955406E-02 2.82098762E-04 2.59955301E-03 7.30614614E-07-1.09008697E-06
33 34 8.75315139E-02 3.53120955E-02-6.31023900E-03-9.20718373E-04-3.33612528E-07
33 35 2.98103532E-03-6.52610718E-02-6.76819656E-02-2.68073024E-02-4.71716333E-02
33 36-5.55756228E-06-4.00936288E-03-7.07297073E-03-9.16075785E-07 5.44316749E-03
33 37-4.30841404E-03-1.13475345E-03-9.47324800E-03-5.59139885E-07-7.43946636E-07
33 38-3.22528626E-03 5.95957457E-02 6.24993189E-02-4.74426831E-02 3.84471226E-02
33 39 1.38574333E-06-9.07094969E-03-1.91868511E-03-4.57225607E-07-7.30773810E-03
33 40 7.02563386E-03 2.82104242E-04-9.76767920E-03-1.26717894E-06 2.89986115E-07
33 41 2.22544375E-03-7.35926693E-02-9.63593866E-02 9.37023323E-02 3.04183413E-02
33 42 6.72036224E-06-7.34933519E-03 3.70047975E-02 2.68435976E-06-1.51264264E-02
33 43 1.38843709E-02 1.24205548E-03-1.86048001E-03-9.77858027E-07 1.27689107E-06
33 44-1.51193058E-03 4.02387293E-03-1.51195189E-02-1.65390503E-01 7.59872614E-02
33 45-1.62512324E-07-6.46945985E-02 1.59521928E-02-1.01614576E-06-3.23124166E-03
33 46 1.99700128E-03 1.23424039E-03 2.24974753E-03-2.01981124E-09 1.34313199E-07
33 47-1.51347312E-03 4.05109147E-03-1.50630753E-02-1.49825225E-01 1.03332507E-01
33 48 3.60147590E-06-4.67497521E-02 4.74817686E-02 2.29088004E-06-1.07801893E-03
33 49-1.56467141E-04 1.23448608E-03 3.72629101E-03 1.96757402E-07-8.17604865E-09
33 50 1.21688540E-01 3.50951252E-02 9.64608519E-03 1.40064895E-03 4.72469785E-07
33 51 1.21675356E-01 3.50844374E-02 3.72445323E-03-9.00634774E-03-6.37585130E-07
33 52 1.21675701E-01 3.50845143E-02-3.72449020E-03 9.00636504E-03 6.94019517E-07
33 53-8.60210702E-02-2.90840698E-02-3.33594771E-03-5.86274642E-03-7.40474382E-07
33 54 8.75143746E-02 3.53075797E-02-2.43128515E-03 5.89431265E-03 5.01142608E-07
33 55 8.75311305E-02 3.53119849E-02 6.31019775E-03 9.20747852E-04 3.68154256E-07
33 56 1.21687671E-01 3.50949435E-02-9.64600537E-03-1.40066640E-03-5.71185433E-07
33 57-8.60210440E-02-2.90840497E-02 3.33593606E-03 5.86274890E-03 6.89268280E-07
33 58 8.75138083E-02 3.53074027E-02 2.43124090E-03-5.89427785E-03-4.37451498E-07
34  1 3.13680188E-04 3.56771045E-02 5.54273152E-02 9.44112899E-02 1.65965977E-01
34  2 2.07566845E-05 3.66698852E-02 6.44428886E-02 8.02368735E-06-1.32559098E-03
34  3 2.34132824E-03-1.01573727E-03 3.56358446E-03 3.48115045E-07 5.28640882E-07
34  4 2.88848639E-03-1.19967004E-02-2.04236187E-02-1.13434542E-01 1.43967328E-01
34  5 9.58070796E-06-1.39027726E-02 5.46007996E-02 4.94226334E-06 8.14499798E-03
34  6-6.80618684E-03-1.33881114E-03 1.08305242E-04 4.95127954E-07-6.26419111E-07
34  7 1.50149634E-03-8.05809378E-03-3.56802118E-02-7.40429833E-03-5.60212963E-02
34  8-5.59252845E-06-2.22943823E-02 6.44186332E-03-3.46947785E-07 7.39665095E-03
34  9-7.58757823E-03 1.90927281E-04 7.20316544E-03 1.07361969E-06-5.94755423E-07
34 10 4.69413279E-03-6.43840896E-02-1.40759506E-01 1.62589213E-02 2.85711484E-02
34 11 3.36171127E-06 5.15213975E-04 9.20220947E-04 1.10635328E-07-3.25939235E-03
34 12 1.66192344E-03 1.59746891E-03 4.77751685E-03 2.16742965E-07 1.96958930E-07
34 13 1.50247493E-03-8.07453932E-03-3.56926842E-02-4.43762649E-02-3.49306775E-02
34 14-5.20381489E-06 1.69048611E-02-1.58534959E-02-8.41970760E-07-9.15467038E-03
34 15 8.96356491E-03 1.91105463E-04-4.15883335E-03-8.81568210E-07 8.26310300E-07
34 16 2.88771048E-03-1.19880171E-02-2.04061679E-02 1.81664602E-01-2.39807044E-02
34 17 5.56454507E-06 5.40280354E-02 1.59146142E-02 3.99184283E-06-2.98456661E-03
34 18 4.32322525E-03-1.33865864E-03-7.53688736E-03-7.99748269E-07 3.09354587E-07
34 19-3.20481012E-03 3.58556235E-02 7.55011008E-02 2.13684460E-02-4.26813282E-02
34 20-3.04984737E-06-7.18993715E-03-3.76213361E-03-6.45518128E-07-2.81701613E-03
34 21 3.58918570E-03-7.72169572E-04 8.03891196E-04-1.68451343E-08 5.08958507E-07
34 22-4.69413146E-03 6.43840944E-02 1.40759443E-01 1.62579866E-02 2.85721618E-02
34 23 3.36390975E-06 5.15842185E-04 9.20008444E-04 1.68701291E-07 3.25932582E-03
34 24-1.66185693E-03-1.59746889E-03-4.77757022E-03-1.96946024E-07-1.89338795E-07
34 25-1.50244048E-03 8.07414823E-03 3.56916066E-02-4.43755049E-02-3.49294150E-02
34 26-5.13010859E-06 1.69060557E-02-1.58533076E-02-8.81765074E-07 9.15466861E-03
34 27-8.96359846E-03-1.91070144E-04 4.15887780E-03 8.20639061E-07-7.61857630E-07
34 28 3.20448661E-03-3.58560932E-02-7.54927818E-02-4.75717698E-02-3.47128099E-03
34 29-2.43693235E-06 4.50819142E-04-8.11169988E-03-7.18910198E-07-1.30751430E-03
34 30 5.34394637E-04 7.73119661E-04-3.63264552E-03-4.47497560E-07-1.76772638E-07
34 31-2.88773429E-03 1.19882728E-02 2.04069057E-02 1.81665713E-01-2.39827370E-02
34 32 5.07532967E-06 5.40279175E-02 1.59145760E-02 3.67320132E-06 2.98462197E-03
34 33-4.32326257E-03 1.33864060E-03 7.53688096E-03 7.37513377E-07-2.77967972E-07
34 34 1.56250871E-01 5.12084647E-02-1.17390535E-02-2.14022060E-03-6.41065174E-07
34 35-3.13677888E-04-3.56771597E-02-5.54275312E-02 9.44097447E-02 1.65967178E-01
34 36 1.91568856E-05 3.66690212E-02 6.44434686E-02 7.37708260E-06 1.32564109E-03
34 37-2.34138449E-03 1.01574340E-03-3.56352302E-03-3.08842316E-07-4.85600814E-07
34 38-2.88846205E-03 1.19964016E-02 2.04228506E-02-1.13432552E-01 1.43967334E-01
34 39 8.32794932E-06-1.39027748E-02 5.46009182E-02 4.45894255E-06-8.14500395E-03
34 40 6.80617321E-03 1.33883074E-03-1.08234094E-04-4.58802486E-07 5.47638726E-07
34 41-1.50152675E-03 8.05859109E-03 3.56813138E-02-7.40457996E-03-5.60226592E-02
34 42-5.37819634E-06-2.22936106E-02 6.44066706E-03-3.96455340E-07-7.39662993E-03
34 43 7.58759086E-03-1.90960926E-04-7.20317195E-03-1.02666071E-06 5.21699095E-07
34 44 3.20479212E-03-3.58554968E-02-7.55001625E-02 2.13688668E-02-4.26820394E-02
34 45-2.78308518E-06-7.18951826E-03-3.76250291E-03-5.64721493E-07 2.81712200E-03
34 46-3.58928343E-03 7.72161429E-04-8.03876217E-04 4.86735808E-09-5.06227030E-07
34 47-3.20446821E-03 3.58559107E-02 7.54920169E-02-4.75721981E-02-3.47052644E-03
34 48-2.03431564E-06 4.50450936E-04-8.11146210E-03-6.11222177E-07 1.30753054E-03
34 49-5.34423749E-04-7.73106792E-04 3.63274410E-03 4.15125018E-07 1.82624183E-07
34 50 6.29622851E-02 2.08780596E-02 5.61050559E-03 8.08816024E-04 2.71565768E-07
34 51-6.29887569E-02-2.08850423E-02-2.17269113E-03 5.23853279E-03 3.64969880E-07
34 52 6.29881219E-02 2.08849090E-02-2.17270345E-03 5.23849403E-03 3.96996826E-07
34 53-1.30442542E-01-3.62388072E-02-4.89700080E-03-8.60737716E-03-1.07050802E-06
34 54-1.56297368E-01-5.12242258E-02 4.16257734E-03-1.11866412E-02-9.54782210E-07
34 55-1.56249744E-01-5.12079489E-02-1.17389667E-02-2.14024111E-03-7.02551483E-07
34 56-6.29620294E-02-2.08780275E-02 5.61049076E-03 8.08818538E-04 3.17690213E-07
34 57 1.30442772E-01 3.62388640E-02-4.89701788E-03-8.60737975E-03-1.00254071E-06
34 58 1.56296328E-01 5.12237480E-02 4.16252403E-03-1.11865816E-02-8.21725920E-07
35  1-3.90902272E-03 4.11426113E-02 6.13551812E-02-8.37360274E-02-1.47227219E-01
35  2-1.82369834E-05-1.94483953E-02-3.42188995E-02-4.26925817E-06-6.77039689E-03
35  3 6.64882772E-03 1.21569172E-04 1.30343427E-02 9.66129998E-07 1.34516262E-06
35  4 4.12133983E-03-6.21794375E-02-1.03577847E-01 1.98065116E-02 3.59617334E-02
35  5 4.71437524E-06-6.74870335E-04-7.23878790E-03-5.93810765E-07-1.36427461E-03
35  6 1.66982841E-03-3.05553793E-04 1.20240364E-02 1.14126456E-06 7.66425971E-07
35  7-1.60672047E-03 4.17567743E-02 5.22386338E-02-3.54003169E-03-3.77473587E-03
35  8 2.95683439E-08 1.53371512E-02-4.14290171E-02-3.07106482E-06 3.54174696E-03
35  9-4.32036662E-03 7.78619658E-04-1.31039278E-02-1.11151871E-06-1.13695658E-06
35 10-3.75579735E-03 9.19618757E-03 9.44157798E-02-3.24199553E-02-5.70263798E-02
35 11-6.25712346E-06-2.41716366E-02-4.24562328E-02-4.67525594E-06 3.02882046E-03
35 12-1.94294062E-03-1.08587984E-03-4.83129054E-03-2.61226636E-07-2.88010795E-07
35 13-1.60639099E-03 4.17503913E-02 5.22284518E-02-1.46769389E-03-5.04601671E-03
35 14 5.39748925E-08-4.34971541E-02-8.02945142E-03-2.37339176E-06 7.69925072E-03
35 15-8.47801757E-03 7.78766848E-04-1.02464960E-02-6.35950562E-07-1.42350711E-06
35 16 4.12141494E-03-6.21698117E-02-1.03579202E-01 2.08171950E-02 3.54673881E-02
35 17 4.56673020E-06-5.87133089E-03-4.28000547E-03-5.83710803E-07-8.26920590E-03
35 18 8.57501658E-03-3.05810681E-04 7.28770891E-03 3.44796257E-07 1.35167316E-06
35 19-1.09524312E-03-1.67385636E-02-2.12313070E-02-2.08199988E-02-2.06662476E-01
35 20-2.00478951E-05 2.23370092E-03-5.95186961E-02-5.40463680E-06 5.98659978E-03
35 21-5.92243105E-03-6.41687336E-05-8.89271041E-03-5.51209153E-07-1.01630494E-06
35 22-3.75579482E-03 9.19646296E-03 9.44158176E-02 3.24195730E-02 5.70268484E-02
35 23 7.07217319E-06 2.41722334E-02 4.24577488E-02 5.07549841E-06 3.02878713E-03
35 24-1.94290983E-03-1.08587730E-03-4.83128263E-03-2.31545792E-07-2.95194047E-07
35 25-1.60635363E-03 4.17501265E-02 5.22273532E-02 1.46783820E-03 5.04627113E-03
35 26 9.85140926E-07 4.34977641E-02 8.02850556E-03 2.80801719E-06 7.69929648E-03
35 27-8.47807516E-03 7.78778676E-04-1.02464592E-02-6.05466404E-07-1.42544165E-06
35 28-1.09544061E-03-1.67553064E-02-2.12201819E-02 1.67049106E-01 1.23461944E-01
35 29 1.90084822E-05 5.23026574E-02 2.84533477E-02 5.06997610E-06 3.95183434E-03
35 30-3.88802623E-03-6.38081036E-05-1.02830182E-02-7.76778897E-07-8.52307722E-07
35 31 4.12138977E-03-6.21697066E-02-1.03578750E-01-2.08157305E-02-3.54678823E-02
35 32-3.70458254E-06 5.87149794E-03 4.27920931E-03 7.77133019E-07-8.26910662E-03
35 33 8.57492168E-03-3.05815058E-04 7.28778638E-03 2.67559058E-07 1.21890092E-06
35 34-6.21695506E-02-2.53279193E-02 5.22838040E-03-2.10881213E-03 1.88507331E-08
35 35-3.90901735E-03 4.11422877E-02 6.13546813E-02 8.37346339E-02 1.47227847E-01
35 36 1.73461017E-05 1.94485196E-02 3.42187220E-02 4.16331407E-06-6.77034255E-03
35 37 6.64877818E-03 1.21564374E-04 1.30343410E-02 8.74931915E-07 1.22934692E-06
35 38 4.12135291E-03-6.21791755E-02-1.03577553E-01-1.98056804E-02-3.59624346E-02
35 39-3.88077163E-06 6.75641409E-04 7.23888477E-03 7.67946599E-07-1.36426106E-03
35 40 1.66981223E-03-3.05551179E-04 1.20240207E-02 1.04704646E-06 6.95298858E-07
35 41-1.60673385E-03 4.17565609E-02 5.22389129E-02 3.54103356E-03 3.77424181E-03
35 42 7.25956641E-07-1.53373396E-02 4.14293069E-02 3.22353721E-06 3.54172290E-03
35 43-4.32032338E-03 7.78600477E-04-1.31039361E-02-1.03555810E-06-1.10637385E-06
35 44-1.09524217E-03-1.67388287E-02-2.12316505E-02 2.08188952E-02 2.06663069E-01
35 45 1.97098022E-05-2.23464616E-03 5.95184610E-02 5.45369498E-06 5.98651715E-03
35 46-5.92235679E-03-6.41603665E-05-8.89272527E-03-5.07678150E-07-1.05291758E-06
35 47-1.09544686E-03-1.67551513E-02-2.12197118E-02-1.67049206E-01-1.23462049E-01
35 48-1.75602899E-05-5.23026091E-02-2.84540119E-02-4.54896311E-06 3.95179772E-03
35 49-3.88797417E-03-6.38235560E-05-1.02831088E-02-7.70680533E-07-8.66083233E-07
35 50 1.31496775E-01 4.86224619E-02 8.69575638E-03-3.76709697E-03-3.79846527E-08
35 51 1.31471964E-01 4.86121064E-02 7.68208224E-03-5.54772292E-03-1.38188843E-07
35 52 1.31471061E-01 4.86117918E-02-7.68207871E-03 5.54764416E-03 1.94212714E-07
35 53 1.77298659E-01 6.97885670E-02 5.97954971E-03 1.05099404E-02 1.33232260E-06
35 54-6.21528749E-02-2.53227209E-02 4.48249826E-03-3.41606140E-03-1.43979177E-07
35 55-6.21710409E-02-2.53285706E-02-5.22849035E-03 2.10877070E-03-1.93742101E-10
35 56 1.31496812E-01 4.86224745E-02-8.69576594E-03 3.76706237E-03-2.29581794E-08
35 57 1.77298361E-01 6.97884632E-02-5.97954818E-03-1.05099084E-02-1.23445078E-06
35 58-6.21536763E-02-2.53230167E-02-4.48251571E-03 3.41612869E-03 1.21118360E-07
36  1 9.67268511E-07-1.83841973E-05-2.98960312E-05 1.77589671E-01-1.01024019E-01
36  2-2.25364724E-06 6.66280023E-02-3.79129638E-02-8.07838297E-07 4.87511721E-03
36  3-4.87547756E-03 3.60351066E-07 3.34022884E-03 5.72908259E-07-4.10920583E-07
36  4-7.72141147E-05-7.77106846E-03 1.06579537E-02-1.78120270E-01-1.05632513E-01
36  5-1.83473456E-05-5.18046732E-02-3.25357263E-02-5.51203952E-06 7.35478833E-03
36  6-7.82771698E-03 4.72928653E-04-2.60806060E-03 8.57042607E-08-1.07118119E-06
36  7-8.99550267E-04 1.08992291E-02 2.83613756E-02 5.85703878E-02 1.89504838E-01
36  8 2.10272154E-05 1.69336921E-02 1.09811500E-01 1.14519000E-05 4.55292745E-03
36  9-3.47016100E-03-1.08276645E-03-6.42768807E-03-3.10624813E-07-5.89653058E-07
36 10 1.68897157E-07 6.86332476E-06 6.52059855E-06 1.31245704E-01-7.46683521E-02
36 11-1.73172581E-06 9.50750338E-03-5.40962084E-03-3.33698615E-07-6.76175161E-03
36 12 6.76171152E-03 4.00994891E-08-4.63844621E-03-7.26349581E-07 4.92006041E-07
36 13 9.00462279E-04-1.09246504E-02-2.84001004E-02-1.32954610E-01-1.47194194E-01
36 14-2.00273296E-05-8.57323383E-02-7.06602974E-02-1.03331293E-05-3.51534708E-03
36 15 2.43289043E-03 1.08245665E-03 7.14789012E-03 5.06889654E-07 4.67472850E-07
36 16 7.43901602E-05 7.81110446E-03-1.05847152E-02-2.72061419E-04 2.07086287E-01
36 17 2.05069914E-05 1.48844906E-03 6.11601587E-02 5.97693898E-06 1.88475781E-03
36 18-1.41237665E-03-4.72381162E-04 8.94535195E-03 1.00656645E-06 2.88291730E-07
36 19-1.10463034E-03 2.86219898E-02 1.65144190E-02-4.83849309E-02 2.05941611E-02
36 20-1.14777745E-07-2.78059300E-02-7.12992360E-03-1.93841860E-06 6.21569975E-03
36 21-5.71727007E-03-4.98429683E-04-6.40701015E-03-2.70592097E-07-8.54245487E-07
36 22 1.67022339E-07 6.73805554E-06 7.36628589E-06-1.31247761E-01 7.46696753E-02
36 23 1.00183929E-06-9.50884074E-03 5.40886029E-03 1.02314515E-07-6.76191916E-03
36 24 6.76190005E-03 1.91050655E-08-4.63846621E-03-7.53536429E-07 5.30375141E-07
36 25 9.00516826E-04-1.09257618E-02-2.84012037E-02 1.32956232E-01 1.47191871E-01
36 26 1.89109949E-05 8.57329554E-02 7.06601306E-02 9.83220279E-06-3.51539907E-03
36 27 2.43297732E-03 1.08242175E-03 7.14769319E-03 4.36049620E-07 4.23918170E-07
36 28 1.10517327E-03-2.86162735E-02-1.65165037E-02 4.23831374E-02-3.11451210E-02
36 29-1.16169275E-06 8.06544682E-03-2.75709657E-02-2.17297192E-06-2.27239370E-03
36 30 1.77351295E-03 4.98880744E-04 9.11825344E-03 7.03571454E-07 4.97962364E-07
36 31 7.44130556E-05 7.81079709E-03-1.05851503E-02 2.73488016E-04-2.07085521E-01
36 32-1.90447871E-05-1.48791834E-03-6.11598136E-02-5.59654932E-06 1.88495079E-03
36 33-1.41253530E-03-4.72415496E-04 8.94513801E-03 9.34398755E-07 2.65945291E-07
36 34 5.00835594E-03 4.48780100E-03-1.61455115E-04-4.53942043E-03-4.32413499E-07
36 35 1.01899738E-06-1.84635464E-05-2.95981878E-05-1.77592185E-01 1.01022225E-01
36 36 1.85175267E-06-6.66288845E-02 3.79121334E-02 6.60059621E-07 4.87533633E-03
36 37-4.87563673E-03 3.00398095E-07 3.34030245E-03 5.34196769E-07-3.74028679E-07
36 38-7.71770877E-05-7.77073268E-03 1.06583234E-02 1.78122866E-01 1.05629477E-01
36 39 1.71660751E-05 5.18053943E-02 3.25346010E-02 5.13908189E-06 7.35476754E-03
36 40-7.82763185E-03 4.72864310E-04-2.60812617E-03 8.41503246E-08-9.87914265E-07
36 41-8.99555638E-04 1.08990716E-02 2.83615807E-02-5.85668543E-02-1.89505475E-01
36 42-2.01061681E-05-1.69314489E-02-1.09811863E-01-1.09599526E-05 4.55288235E-03
36 43-3.47006128E-03-1.08282107E-03-6.42768693E-03-3.05353740E-07-5.21321945E-07
36 44-1.10468686E-03 2.86221041E-02 1.65150671E-02 4.83814352E-02-2.05929781E-02
36 45 3.27520759E-08 2.78050389E-02 7.13047330E-03 1.78702867E-06 6.21556458E-03
36 46-5.71717438E-03-4.98390205E-04-6.40705016E-03-2.56549218E-07-8.03367261E-07
36 47 1.10519018E-03-2.86169133E-02-1.65173353E-02-4.23841007E-02 3.11471384E-02
36 48 9.27559040E-07-8.06601254E-03 2.75720654E-02 2.05410984E-06-2.27252608E-03
36 49 1.77362178E-03 4.98904302E-04 9.11824749E-03 6.75314117E-07 5.21696388E-07
36 50 1.59148269E-02 5.40524965E-03 4.51069469E-04 1.34822930E-03 1.24142759E-07
36 51-1.59432362E-02-5.41544950E-03 9.25658043E-04 1.07753145E-03 1.20116676E-07
36 52-1.59456610E-02-5.41629073E-03-9.25610573E-04-1.07772298E-03-1.33706181E-07
36 53-2.40950990E-05-1.26675995E-05 3.56544991E-03-2.03000779E-03-4.93016421E-08
36 54-4.94142158E-03-4.45751306E-03-3.82191712E-03-2.45476134E-03-4.17379115E-07
36 55 5.00654954E-03 4.48722938E-03 1.61330719E-04 4.53945904E-03 4.67886501E-07
36 56 1.59145386E-02 5.40528569E-03-4.51026596E-04-1.34820514E-03-1.50050854E-07
36 57-2.61500622E-05-1.34023780E-05-3.56542436E-03 2.03016921E-03 3.94976328E-08
36 58-4.94391373E-03-4.45838321E-03 3.82183454E-03 2.45492328E-03 3.87854576E-07
37  1-2.14662769E-07 1.52300323E-05 1.42911707E-05-4.90116204E-02 2.79087467E-02
37  2 5.81176789E-07-1.52015718E-02 8.66003220E-03 1.48026447E-07-8.78688256E-03
37  3 8.78648116E-03 4.01400173E-07-6.02763979E-03-1.04235665E-06 7.35963668E-07
37  4-2.43048282E-04-1.62820563E-02-1.88067183E-02 6.10761398E-02-1.26659747E-01
37  5-9.95672384E-06 1.43583559E-02-4.90520779E-02-4.32434484E-06 3.87024726E-03
37  6-4.67073081E-03 8.00483549E-04-5.45295932E-03-3.99299318E-07-8.51365698E-07
37  7 1.52812327E-03-2.34052407E-02-3.01044486E-02 1.85013569E-01-2.15575538E-02
37  8 6.26047425E-06 7.87006597E-02-2.51689986E-02 1.22667912E-06 7.77708468E-03
37  9-7.89247231E-03 1.15387627E-04-8.36621074E-04 3.02690470E-07-9.12722387E-07
37 10 7.26163215E-07-2.20392584E-05-3.40983034E-05-1.17255613E-01 6.67254996E-02
37 11 1.52928741E-06-3.32825039E-02 1.89475677E-02 3.88111559E-07 7.19083008E-03
37 12-7.19081463E-03-1.54504808E-08 4.93546050E-03 8.11411152E-07-6.05276624E-07
37 13-1.52823544E-03 2.34098721E-02 3.01085706E-02 1.13024675E-01-1.48020993E-01
37 14-9.41028806E-06 6.18458686E-02-5.47963311E-02-2.63697090E-06 3.15881775E-03
37 15-3.04382269E-03-1.14995061E-04 8.34411384E-03 9.29317157E-07 7.74733295E-08
37 16 2.44053449E-04 1.62773228E-02 1.88036100E-02 1.40154469E-01 1.22196078E-02
37 17 7.28845166E-06 4.95246469E-02 1.27222902E-02 3.45455054E-06-1.71268271E-03
37 18 2.51437515E-03-8.01692431E-04 6.93271310E-03 6.48953097E-07 7.04209934E-07
37 19 1.13067466E-03 1.32714797E-02 2.83583689E-03-1.72157297E-01 1.47650580E-02
37 20-6.30762993E-06-6.39891140E-02 1.11623323E-02-1.89973214E-06 3.44088241E-03
37 21-1.73090657E-03-1.70997584E-03-2.07151539E-03 9.50757473E-08-1.11672456E-07
37 22-7.22368254E-07 2.20068040E-05 3.44045323E-05-1.17252989E-01 6.67232149E-02
37 23 1.24330091E-06-3.32825292E-02 1.89477056E-02 3.66311734E-07-7.19066246E-03
37 24 7.19067255E-03-1.00838496E-08-4.93524022E-03-8.03997419E-07 5.38456072E-07
37 25 1.52821722E-03-2.34099142E-02-3.01084615E-02 1.13021648E-01-1.48022447E-01
37 26-8.94140404E-06 6.18436749E-02-5.47976799E-02-2.53906209E-06-3.15879271E-03
37 27 3.04381213E-03 1.14980585E-04-8.34409524E-03-9.48667569E-07-3.72115959E-08
37 28 1.13088312E-03 1.32675257E-02 2.82552551E-03-1.00626038E-01 1.40428466E-01
37 29 8.55760712E-06-4.22822611E-02 4.92984331E-02 2.72764563E-06 1.19974158E-03
37 30 5.10152959E-04-1.70989454E-03-3.61359438E-03-1.94940857E-07 8.26560295E-08
37 31-2.44076847E-04-1.62771772E-02-1.88025431E-02 1.40154109E-01 1.22225975E-02
37 32 6.68717618E-06 4.95244816E-02 1.27231803E-02 3.17299413E-06 1.71265873E-03
37 33-2.51435642E-03 8.01697687E-04-6.93285393E-03-6.07428876E-07-6.44528553E-07
37 34 1.08377543E-01 3.64205028E-02-7.42980630E-03 1.07272280E-03-1.87243265E-07
37 35 2.17572079E-07-1.52957970E-05-1.44610633E-05-4.90080636E-02 2.79074906E-02
37 36 4.66486881E-07-1.52003051E-02 8.65949161E-03 1.06234847E-07 8.78677102E-03
37 37-8.78636361E-03-4.07409046E-07 6.02760299E-03 9.58427359E-07-6.62000313E-07
37 38 2.43029438E-04 1.62824579E-02 1.88071789E-02 6.10723400E-02-1.26661820E-01
37 39-8.96905047E-06 1.43572783E-02-4.90526978E-02-3.93325694E-06-3.87036248E-03
37 40 4.67085310E-03-8.00490616E-04 5.45302522E-03 3.43384772E-07 8.31037004E-07
37 41-1.52809268E-03 2.34046713E-02 3.01029010E-02 1.85014509E-01-2.15535593E-02
37 42 6.01940568E-06 7.87005376E-02-2.51669361E-02 1.21623226E-06-7.77717244E-03
37 43 7.89252327E-03-1.15350833E-04 8.36869227E-04-3.06571778E-07 8.91517163E-07
37 44-1.13065175E-03-1.32717752E-02-2.83604558E-03-1.72158283E-01 1.47628844E-02
37 45-5.91392650E-06-6.39899029E-02 1.11612681E-02-1.73043657E-06-3.44102863E-03
37 46 1.73103386E-03 1.70999477E-03 2.07177549E-03-7.63204576E-08 7.72362622E-08
37 47-1.13090462E-03-1.32669998E-02-2.82553401E-03-1.00624302E-01 1.40430082E-01
37 48 8.97851145E-06-4.22819089E-02 4.92983075E-02 2.89003609E-06-1.19968630E-03
37 49-5.10202445E-04 1.70988874E-03 3.61357805E-03 1.80196444E-07-9.09333984E-08
37 50 7.29435550E-02 2.08872756E-02 5.69469234E-03 2.95796729E-03 4.73865093E-07
37 51 7.29754942E-02 2.09004750E-02 3.68200616E-04-6.40796735E-03-5.37889118E-07
37 52-7.29771361E-02-2.09010956E-02 3.68334958E-04-6.40803598E-03-5.86034370E-07
37 53-7.17045942E-06-1.00530786E-06-2.14721528E-03 1.22099034E-03 2.68348210E-08
37 54 1.08311714E-01 3.63943166E-02-4.71782782E-03 5.83362500E-03 3.94564548E-07
37 55-1.08377753E-01-3.64206276E-02-7.42982495E-03 1.07260608E-03-2.07701109E-07
37 56-7.29444045E-02-2.08876517E-02 5.69472854E-03 2.95794456E-03 5.24405309E-07
37 57 7.74547073E-06 1.23540683E-06-2.14717261E-03 1.22091845E-03 2.10277698E-08
37 58-1.08311366E-01-3.63941823E-02-4.71785665E-03 5.83357434E-03 3.15605065E-07
38  1-2.37879689E-04 4.00661710E-02 4.39273213E-02 9.05685422E-02 1.59130662E-01
38  2 2.01107250E-05 3.82197280E-02 6.71404394E-02 8.55773794E-06 2.00707830E-03
38  3-1.22559815E-03-7.81480148E-04-3.13816907E-03-1.52010386E-07-1.76039853E-07
38  4 1.10140799E-03 6.16052230E-03-4.34665977E-03-9.65846040E-02 7.07381839E-02
38  5 3.22106605E-06-3.12594313E-02 3.26991167E-02 1.99603528E-06 1.06571201E-02
38  6-1.02354176E-02-4.21702551E-04-2.63214964E-03 2.91152964E-07-1.23002733E-06
38  7 6.92157846E-04-1.28735456E-02-1.00307902E-02 1.06011832E-01-6.46079606E-02
38  8-1.21520321E-06 3.91351117E-02-2.05617737E-02 3.15360255E-08 3.22024266E-03
38  9-3.20613742E-03-1.41052385E-05 7.55359395E-03 9.04837531E-07-6.19919615E-08
38 10 9.32322686E-04-2.37747015E-03-2.11493443E-02 1.19322083E-01 2.09730232E-01
38 11 2.51502873E-05 5.08906319E-02 8.94618459E-02 1.05286722E-05-4.47479973E-03
38 12 4.71860869E-03-2.43808962E-04 8.93261356E-03 6.59760047E-07 9.24946485E-07
38 13 6.91828299E-04-1.28647121E-02-1.00097574E-02-1.09706400E-01 5.80779471E-02
38 14 1.15679003E-06-3.76898230E-02 2.31274501E-02 8.59805582E-07-7.27301447E-03
38 15 7.28704047E-03-1.40259920E-05 3.55914615E-04-3.12109596E-07 8.31578889E-07
38 16 1.10107939E-03 6.16864055E-03-4.32726928E-03 1.10144741E-01-4.68231790E-02
38 17 3.62413932E-07 4.40851146E-02-1.01575859E-02 9.29556697E-07-2.77679826E-03
38 18 3.19813843E-03-4.21340172E-04-1.18521220E-02-1.25725723E-06-1.19432662E-07
38 19 1.77678126E-05-1.12063420E-03 3.45676113E-03-9.16805018E-02-1.14957192E-01
38 20-1.47219994E-05-2.94216573E-02-4.28505662E-02-5.22914293E-06 4.11634923E-03
38 21-3.78730662E-03-3.29042610E-04-2.90435835E-03-3.50085845E-08-4.78973107E-07
38 22 9.32291153E-04-2.37608068E-03-2.11478121E-02-1.19324353E-01-2.09727885E-01
38 23-2.46168992E-05-5.08915017E-02-8.94595663E-02-1.02829874E-05-4.47483608E-03
38 24 4.71862637E-03-2.43790286E-04 8.93257408E-03 6.38403067E-07 9.22448796E-07
38 25 6.91833720E-04-1.28657113E-02-1.00106203E-02 1.09707095E-01-5.80775671E-02
38 26-6.87211113E-07 3.76898855E-02-2.31275903E-02-6.11095172E-07-7.27300600E-03
38 27 7.28707167E-03-1.40656652E-05 3.55803249E-04-2.96562774E-07 7.80221111E-07
38 28 1.87853358E-05-1.14521062E-03 3.41481625E-03 5.19849591E-02 1.37526518E-01
38 29 1.51343092E-05 2.18144633E-02 4.71735602E-02 5.35131439E-06 4.84800438E-04
38 30-1.55623626E-04-3.29176812E-04-5.39411273E-03-4.52255339E-07-2.09135828E-07
38 31 1.10107715E-03 6.16892017E-03-4.32699012E-03-1.10145237E-01 4.68237107E-02
38 32-1.29410795E-07-4.40850515E-02 1.01575784E-02-7.72250142E-07-2.77675397E-03
38 33 3.19807094E-03-4.21316970E-04-1.18521022E-02-1.18027237E-06-1.18038797E-07
38 34-9.18843352E-02-3.30846110E-02 6.49437122E-03 2.46636430E-03 4.73988728E-07
38 35-2.37844518E-04 4.00656838E-02 4.39266812E-02-9.05683451E-02-1.59131510E-01
38 36-1.84653440E-05-3.82195980E-02-6.71405369E-02-7.81801607E-06 2.00713285E-03
38 37-1.22563595E-03-7.81496903E-04-3.13840215E-03-1.50796646E-07-1.79245591E-07
38 38 1.10136598E-03 6.16090193E-03-4.34576463E-03 9.65838931E-02-7.07351618E-02
38 39-2.44896606E-06 3.12595548E-02-3.26984539E-02-1.65580804E-06 1.06569566E-02
38 40-1.02352445E-02-4.21712094E-04-2.63251949E-03 2.88551976E-07-1.13178566E-06
38 41 6.92235048E-04-1.28746909E-02-1.00333440E-02-1.06008871E-01 6.46049224E-02
38 42 1.23350386E-06-3.91350662E-02 2.05614624E-02 5.14174853E-08 3.22000599E-03
38 43-3.20591469E-03-1.40913085E-05 7.55318883E-03 8.49735895E-07-1.07617735E-08
38 44 1.77340156E-05-1.12074117E-03 3.45630956E-03 9.16767410E-02 1.14959605E-01
38 45 1.42629615E-05 2.94201311E-02 4.28513805E-02 5.07445008E-06 4.11608558E-03
38 46-3.78705579E-03-3.29029788E-04-2.90470501E-03-4.86673865E-08-4.86243328E-07
38 47 1.88248856E-05-1.14587907E-03 3.41422281E-03-5.19844594E-02-1.37526634E-01
38 48-1.45398288E-05-2.18143332E-02-4.71735157E-02-5.09621586E-06 4.84572492E-04
38 49-1.55365713E-04-3.29206779E-04-5.39429455E-03-4.57729087E-07-2.01594309E-07
38 50 4.37628444E-02 1.31170550E-02 3.30019494E-03-2.60234926E-03-1.16217937E-07
38 51 4.37697556E-02 1.31245005E-02 3.92436776E-03-1.50737186E-03 4.31242316E-08
38 52 4.37659555E-02 1.31230061E-02-3.92428883E-03 1.50716285E-03-2.60838492E-08
38 53-1.31715466E-01-4.58440694E-02-4.20683300E-03-7.39548716E-03-9.21028266E-07
38 54-9.19031815E-02-3.30957330E-02 1.19852826E-03-6.84478817E-03-6.31966108E-07
38 55-9.18840594E-02-3.30844630E-02-6.49433417E-03-2.46638336E-03-5.07718073E-07
38 56 4.37640322E-02 1.31175800E-02-3.30027542E-03 2.60229881E-03 9.80297888E-08
38 57-1.31716455E-01-4.58445361E-02 4.20686731E-03 7.39552435E-03 8.67190489E-07
38 58-9.19000649E-02-3.30942265E-02-1.19841405E-03 6.84464309E-03 5.61601732E-07
39  1-2.57354527E-03 2.68990403E-02 3.74358869E-02-4.32905524E-02-7.62918868E-02
39  2-1.80750396E-05-1.28807328E-02-2.27167473E-02-7.13718005E-06-8.32335797E-03
39  3 7.21311922E-03 1.11023875E-03 1.50948410E-02 6.99500312E-07 7.64115597E-07
39  4 1.18934674E-03-2.17621845E-02-2.86646849E-02 2.53346153E-02 9.58504370E-02
39  5 6.95091304E-07 8.75599732E-03 3.00768375E-02-2.11585357E-06 5.02224541E-03
39  6-4.54873419E-03-4.73511216E-04 1.61404420E-02 1.96773256E-06-6.76269674E-07
39  7-2.66386488E-03 7.54464404E-02 1.15992253E-01 8.33025123E-02-8.54967383E-02
39  8-2.05537962E-05 2.58837818E-02-2.26528557E-02-9.18267710E-06 3.56908066E-03
39  9-4.53055131E-03 9.61470655E-04 1.55728344E-02 1.95748136E-06-4.92993477E-07
39 10 2.15184407E-03-8.98307026E-02-1.14061351E-01 2.90812660E-02 5.08635560E-02
39 11-1.46244579E-05 2.41334376E-02 4.22485606E-02-6.17074706E-06-8.90405825E-05
39 12 1.15853962E-03-1.06949904E-03 1.21700119E-03 8.64856574E-08 8.18073544E-08
39 13-2.66539895E-03 7.54465456E-02 1.16025457E-01-1.16218568E-01 2.77566889E-02
39 14-1.89517037E-05-3.26955168E-02 1.06257044E-02-8.81337350E-06-1.42855153E-02
39 15 1.33246245E-02 9.60890769E-04 3.35057145E-03-1.02664630E-06 1.45783245E-06
39 16 1.18655186E-03-2.17197315E-02-2.85800667E-02 6.94738544E-02 7.09936446E-02
39 17-3.87516084E-07 2.13887390E-02 2.29953153E-02-2.51109509E-06-1.43309043E-02
39 18 1.48039913E-02-4.73087019E-04 2.86514064E-03-1.25744512E-06 1.43872673E-06
39 19 2.84485809E-03-3.01522505E-02-3.05227838E-02-1.30204997E-01 9.28047541E-02
39 20-7.95003832E-06-3.43717268E-02 3.90345990E-02-3.66002178E-06 1.70924508E-02
39 21-1.54354078E-02-1.65704300E-03 1.81400965E-02 3.21893530E-06-1.41512711E-06
39 22-2.15185145E-03 8.98309186E-02 1.14061792E-01 2.90839481E-02 5.08664735E-02
39 23-1.46322855E-05 2.41334505E-02 4.22504800E-02-6.14967517E-06 8.91844933E-05
39 24-1.15868548E-03 1.06950098E-03-1.21707365E-03-2.40362548E-08-1.00607394E-07
39 25 2.66536827E-03-7.54470342E-02-1.16025441E-01-1.16222005E-01 2.77581584E-02
39 26-1.82434409E-05-3.26975661E-02 1.06262923E-02-8.51159209E-06 1.42856204E-02
39 27-1.33247245E-02-9.60895936E-04-3.35064112E-03 1.09699235E-06-1.48036740E-06
39 28-2.84498801E-03 3.01192340E-02 3.04849958E-02 1.46633377E-01-6.42387183E-02
39 29-1.03878402E-05 5.12453066E-02-9.52574595E-03-4.46781303E-06 2.07603375E-02
39 30-2.24170776E-02 1.65674018E-03 7.80301776E-03 2.59050332E-06-2.33252267E-06
39 31-1.18658856E-03 2.17200056E-02 2.85807557E-02 6.94735343E-02 7.09949518E-02
39 32-9.34500819E-07 2.13887799E-02 2.29960558E-02-2.62743797E-06 1.43309109E-02
39 33-1.48040104E-02 4.73099573E-04-2.86514487E-03 1.21595803E-06-1.34864325E-06
39 34 8.72947452E-02 4.22991028E-02-4.34280591E-03 1.27756409E-03-3.93950809E-07
39 35 2.57356795E-03-2.68997335E-02-3.74366850E-02-4.32870962E-02-7.62920417E-02
39 36-1.75385851E-05-1.28797161E-02-2.27163752E-02-7.00929789E-06 8.32325579E-03
39 37-7.21302031E-03-1.11023549E-03-1.50949829E-02-5.80980322E-07-6.85382429E-07
39 38-1.18937269E-03 2.17621191E-02 2.86646736E-02 2.53312973E-02 9.58528902E-02
39 39-5.40057607E-07 8.75469165E-03 3.00775842E-02-2.55925096E-06-5.02254091E-03
39 40 4.54903125E-03 4.73509659E-04-1.61405803E-02-1.82226199E-06 6.77543540E-07
39 41 2.66387857E-03-7.54464212E-02-1.15992666E-01 8.33030870E-02-8.54972863E-02
39 42-2.07250837E-05 2.58835887E-02-2.26523766E-02-9.40426467E-06-3.56918030E-03
39 43 4.53065946E-03-9.61479164E-04-1.55729371E-02-1.83838978E-06 4.57380369E-07
39 44-2.84481567E-03 3.01519474E-02 3.05220606E-02-1.30205357E-01 9.28016976E-02
39 45-9.12145196E-06-3.43723885E-02 3.90329568E-02-4.24747930E-06-1.70924184E-02
39 46 1.54353618E-02 1.65705659E-03-1.81399123E-02-3.06163832E-06 1.47192377E-06
39 47 2.84493905E-03-3.01185550E-02-3.04844555E-02 1.46632591E-01-6.42356485E-02
39 48-1.22346083E-05 5.12449130E-02-9.52500689E-03-5.28217546E-06-2.07601608E-02
39 49 2.24168871E-02-1.65672632E-03-7.80278081E-03-2.53713354E-06 2.29724134E-06
39 50-1.63059618E-01-7.41679675E-02-9.25628240E-03-2.09205649E-03-9.18690200E-07
39 51 1.62783094E-01 7.40548988E-02 2.91573877E-03-9.01536537E-03-1.07536601E-06
39 52-1.62785586E-01-7.40558117E-02 2.91586893E-03-9.01549796E-03-1.09445862E-06
39 53 1.03218971E-01 4.77528019E-02 2.83808415E-03 4.98493197E-03 3.35972392E-07
39 54-8.72915160E-02-4.22945695E-02 3.31481197E-03-3.08375387E-03-5.11906458E-07
39 55-8.72949695E-02-4.22992017E-02-4.34281979E-03 1.27754622E-03-4.10686008E-07
39 56 1.63060833E-01 7.41685300E-02-9.25635447E-03-2.09216064E-03-9.72667540E-07
39 57-1.03218117E-01-4.77525540E-02 2.83811946E-03 4.98484492E-03 2.90995531E-07
39 58 8.72950982E-02 4.22960355E-02 3.31488327E-03-3.08397512E-03-4.88530000E-07
40  1 1.47126449E-08 3.06495817E-06-4.58912119E-06-7.95182394E-06-1.56262947E-05
40  2 8.22916472E-02-4.27157641E-06-9.88490265E-06 4.28648999E-02-1.18455243E-06
40  3-3.47615645E-07 1.53216808E-06 9.49042831E-07 3.31797974E-03 5.83104613E-03
40  4-3.50676206E-08-2.07370092E-06 4.09991538E-06-1.54046996E-06-2.31157124E-07
40  5 9.82084216E-02-4.04180920E-06 7.87020042E-07 5.25301490E-02 6.93738249E-07
40  6-2.02797548E-06 1.33423723E-06 1.21256022E-06-7.11851469E-04 8.84158587E-03
40  7-3.10406729E-07 7.82444506E-06 1.20575272E-05 2.54430175E-06-2.43665734E-05
40  8 1.55610890E-01 6.19772693E-06-7.83389751E-06 8.11413095E-02 6.77669970E-07
40  9-1.37406620E-06 6.96396230E-07 1.92900128E-06-3.28254477E-03 5.48483550E-03
40 10 1.67137392E-07-9.58227177E-06-1.22485291E-05-6.58472117E-06-1.32191477E-05
40 11 1.99159451E-01-8.78103335E-06-1.12774524E-05 1.06668075E-01 1.47021883E-08
40 12-3.15621303E-07 3.00919115E-07-1.07105091E-07 1.20146085E-03 2.11139347E-03
40 13-1.78531659E-07 8.09746238E-06 9.62607822E-06-1.75510650E-05-1.21925117E-05
40 14 1.55601794E-01-1.17975130E-05-4.34811870E-06 8.11370490E-02-1.97121861E-06
40 15 1.46447088E-06 5.06747731E-07-1.24155390E-07 6.39362214E-03-2.01190263E-05
40 16 5.56621450E-08-2.18711400E-06 6.28849694E-07 2.39493193E-06-2.91329180E-06
40 17 9.82011663E-02 3.09945960E-06-6.56766353E-06 5.25267569E-02-1.91524659E-06
40 18 7.29630176E-07 1.18561642E-06-8.31363439E-07 7.96328294E-03 3.90489551E-03
40 19 5.42875495E-07-2.54987657E-06-1.13135905E-05-1.90697365E-05 1.66182518E-06
40 20 1.06648213E-01-4.42352793E-06-4.27166408E-06 5.67475183E-02 2.21158420E-06
40 21-2.92650513E-06 7.14920923E-07 2.13930515E-06-5.22180853E-03 7.08060676E-03
40 22-1.62365555E-07 9.66754069E-06 1.17732938E-05-6.09006795E-06-1.25586008E-05
40 23 1.99159228E-01-9.14986717E-06-1.11281420E-05 1.06667966E-01 4.05294670E-08
40 24 2.90112337E-07-3.30641804E-07 1.57448614E-07-1.20141400E-03-2.11145020E-03
40 25 1.66422402E-07-8.18758670E-06-9.23319989E-06-1.85419144E-05-1.03290804E-05
40 26 1.55601606E-01-1.26681525E-05-2.88099622E-06 8.11369833E-02 2.02113689E-06
40 27-1.40192569E-06-6.19211197E-07 2.38123407E-07-6.39365049E-03 2.00852166E-05
40 28-5.15867675E-07 3.02374971E-06 1.09478156E-05 1.01748980E-05-1.79427851E-05
40 29 1.06641715E-01-9.73041171E-09-7.06660598E-06 5.67447749E-02 2.84196128E-06
40 30-2.37697281E-06-4.64988473E-07 1.94477259E-06-8.75452843E-03 8.69896117E-04
40 31-7.37956342E-08 2.83436062E-06-3.18712078E-07 2.10951803E-06-1.82202076E-06
40 32 9.82009247E-02 3.34179721E-06-6.08008968E-06 5.25266238E-02 1.95531987E-06
40 33-8.66598439E-07-1.08872143E-06 7.63241907E-07-7.96327181E-03-3.90482913E-03
40 34 8.19065890E-06 3.22278802E-06-6.41005224E-07-9.43110186E-08 3.40696911E-03
40 35 1.49333931E-09-3.41744215E-06 4.55531013E-06-7.85085450E-06-1.61455493E-05
40 36 8.22915879E-02-4.34551975E-06-1.01265359E-05 4.28648575E-02 1.18056243E-06
40 37 2.77322068E-07-1.45788449E-06-1.20786716E-06-3.31794700E-03-5.83105873E-03
40 38 9.76182076E-09 2.42445812E-06-3.95647030E-06-1.77280115E-06 2.73389755E-06
40 39 9.82085124E-02-4.22810193E-06 2.26465930E-06 5.25302003E-02-6.90969116E-07
40 40 1.90885728E-06-1.21788816E-06-1.42636553E-06 7.11798928E-04-8.84160882E-03
40 41 3.00752072E-07-8.01872578E-06-1.18025326E-05 1.22856653E-06-2.44843697E-05
40 42 1.55610540E-01 5.88452869E-06-7.60345960E-06 8.11411221E-02-6.88416249E-07
40 43 1.38796658E-06-6.99550328E-07-1.89057421E-06 3.28256419E-03-5.48476858E-03
40 44-5.21010345E-07 2.77307476E-06 1.15739728E-05-1.76353268E-05 3.79057427E-07
40 45 1.06648028E-01-4.01901261E-06-4.77404043E-06 5.67474442E-02-2.06875680E-06
40 46 2.79877835E-06-7.30021551E-07-2.04507094E-06 5.22176728E-03-7.08060993E-03
40 47 4.88592705E-07-3.14171562E-06-1.06549313E-05 9.88061976E-06-1.64569851E-05
40 48 1.06641780E-01 1.53899440E-07-6.89293610E-06 5.67447805E-02-2.72227583E-06
40 49 2.29899993E-06 4.23275892E-07-1.77395973E-06 8.75452873E-03-8.69902329E-04
40 50-1.59514118E-05-7.77708154E-06-9.83429690E-07-5.00345641E-07 3.62208202E-03
40 51 1.71057191E-05 9.14830719E-06 1.84306581E-07-1.19999130E-06 3.62225087E-03
40 52-1.89952454E-05-9.87120986E-06 2.28621341E-07-1.34387913E-06 3.62225692E-03
40 53 1.00619298E-05 3.57663981E-06 1.56885504E-07 2.24117795E-07 2.70552797E-03
40 54-8.53599579E-06-3.14832677E-06 2.50763351E-07-6.95527025E-07 3.40715053E-03
40 55-8.25964549E-06-3.29547739E-06-6.48726507E-07-1.23212904E-07 3.40697838E-03
40 56 1.68301124E-05 8.18604706E-06-1.07599687E-06-5.57554911E-07 3.62208036E-03
40 57-1.12666295E-05-4.05169067E-06 2.19068302E-07 2.97032172E-07 2.70552852E-03
40 58 1.04216367E-05 3.85997755E-06 3.35046059E-07-7.44997465E-07 3.40715545E-03
41  1-2.11874382E-06 2.00734203E-05 2.56337149E-05-5.15988180E-02 2.92543790E-02
41  2 3.30951665E-07-1.77339553E-02 1.00563996E-02 9.81377681E-08 2.52702797E-03
41  3-2.52776772E-03 7.39751376E-07 1.75382455E-03 2.67602199E-07-2.27028772E-07
41  4-1.19132762E-03 2.59944415E-02 5.11242338E-02 5.90102395E-02 1.08891761E-01
41  5 1.29148570E-05 3.24875974E-02 4.87780055E-02 5.97444244E-06-9.60042935E-04
41  6 8.99006539E-04 6.10363961E-05 6.48084614E-03 5.99321024E-07 3.41112772E-07
41  7-1.41194205E-03-3.04430780E-04 2.40419745E-02-3.82721544E-02-1.27784298E-01
41  8-1.52088037E-05-2.27447157E-02-2.45640548E-03-1.76029191E-06 2.05611773E-03
41  9-1.81527096E-03-2.40846773E-04 1.83252331E-02 1.87044449E-06 6.35506327E-07
41 10 1.72107675E-06-7.90493786E-05-9.84390984E-05-1.25246428E-01 7.13151970E-02
41 11 4.55507035E-07-9.36795581E-02 5.33196942E-02 5.24448808E-07-2.50471524E-03
41 12 2.50568906E-03-9.73813981E-07-1.71861622E-03-3.55773482E-07 2.12474749E-07
41 13 1.40723054E-03 4.46127518E-04-2.38335773E-02 9.00866396E-02 9.82356138E-02
41 14 1.31230116E-05-9.59160877E-03 2.08479948E-02 1.53496041E-06 1.47205317E-02
41 15-1.49634829E-02 2.42951266E-04-6.78625342E-03-3.72505840E-08-1.95241292E-06
41 16 1.19336025E-03-2.60341276E-02-5.11699251E-02-6.33378931E-02-1.06228812E-01
41 17-1.35254625E-05-2.52887796E-02-5.28076473E-02-6.51039798E-06 4.49159100E-03
41 18-4.42987852E-03-6.17124800E-05-4.03075986E-03-2.05543962E-07-6.91031094E-07
41 19-1.65289493E-04 2.55703655E-02 2.33110608E-02 3.55114367E-02 2.20900188E-01
41 20 2.13885802E-05 7.34242580E-03 7.87222375E-02 7.14223997E-06-6.93995870E-03
41 21 6.27746690E-03 6.62491800E-04 1.63739554E-02 1.21099183E-06 1.25297707E-06
41 22-1.71805729E-06 7.91495165E-05 9.86744343E-05-1.25244877E-01 7.13181972E-02
41 23 4.69271379E-08-9.36784319E-02 5.33206396E-02 2.48358566E-07 2.50470688E-03
41 24-2.50568665E-03 9.79770163E-07 1.71840926E-03 2.81048216E-07-2.11919950E-07
41 25-1.40721679E-03-4.46124886E-04 2.38335015E-02 9.00854249E-02 9.82340301E-02
41 26 1.16026293E-05-9.59177823E-03 2.08476571E-02 8.73700978E-07-1.47203472E-02
41 27 1.49633166E-02-2.42969434E-04 6.78614559E-03-4.55978580E-08 1.93407610E-06
41 28-1.70787638E-04 2.56376774E-02 2.33799456E-02-1.71478270E-01-1.43504151E-01
41 29-2.17718302E-05-6.38199530E-02-4.65182425E-02-7.53384468E-06-9.58903673E-03
41 30 8.92354301E-03 6.65493723E-04 1.45408418E-02 9.06123544E-07 1.50509240E-06
41 31-1.19336352E-03 2.60337079E-02 5.11696350E-02-6.33344306E-02-1.06228626E-01
41 32-1.30011985E-05-2.52875131E-02-5.28074013E-02-6.24194429E-06-4.49135081E-03
41 33 4.42964732E-03 6.17034865E-05 4.03082300E-03 2.26023786E-07 6.67751021E-07
41 34-4.38564945E-02-2.09946079E-02 1.34880215E-03-1.52340514E-03-1.14080081E-07
41 35 2.15086497E-06-2.06573264E-05-2.63403839E-05-5.15998295E-02 2.92554801E-02
41 36-8.23857188E-09-1.77341888E-02 1.00570036E-02-7.74711913E-08-2.52684500E-03
41 37 2.52759641E-03-7.51409483E-07-1.75376426E-03-2.55214787E-07 2.31684892E-07
41 38 1.19134251E-03-2.59942264E-02-5.11239630E-02 5.90112054E-02 1.08891112E-01
41 39 1.18392847E-05 3.24879661E-02 4.87777288E-02 5.47747051E-06 9.59928683E-04
41 40-8.98860134E-04-6.10685493E-05-6.48081964E-03-5.64653319E-07-3.36857483E-07
41 41 1.41192592E-03 3.04464230E-04-2.40409390E-02-3.82699841E-02-1.27785156E-01
41 42-1.43759022E-05-2.27435858E-02-2.45669880E-03-1.64408881E-06-2.05608079E-03
41 43 1.81526637E-03 2.40814420E-04-1.83253400E-02-1.81359882E-06-6.09632349E-07
41 44 1.65280275E-04-2.55705807E-02-2.33109781E-02 3.55096860E-02 2.20900214E-01
41 45 2.09821601E-05 7.34156653E-03 7.87218102E-02 7.12256795E-06 6.93980930E-03
41 46-6.27733016E-03-6.62479146E-04-1.63739568E-02-1.18810001E-06-1.30744790E-06
41 47 1.70819516E-04-2.56374807E-02-2.33801419E-02-1.71477042E-01-1.43503922E-01
41 48-1.99382672E-05-6.38194908E-02-4.65184394E-02-6.78986661E-06 9.58900629E-03
41 49-8.92349769E-03-6.65508603E-04-1.45409981E-02-9.14517853E-07-1.52698397E-06
41 50 1.41413701E-01 6.04784830E-02 8.12235874E-03-4.97882795E-03-1.86862011E-07
41 51 1.41718034E-01 6.06188988E-02 8.43586468E-03-4.45381562E-03-3.84970460E-08
41 52-1.41717163E-01-6.06185026E-02 8.43587734E-03-4.45372589E-03-8.51307145E-08
41 53 9.92985250E-05 4.62371313E-05-2.62016122E-04 1.55232250E-04-1.23178910E-08
41 54-4.40020045E-02-2.10669989E-02 2.00464740E-03-3.85219583E-04 2.65242859E-08
41 55 4.38596812E-02 2.09958572E-02 1.34899620E-03-1.52339764E-03-9.61096401E-08
41 56-1.41414889E-01-6.04788826E-02 8.12246617E-03-4.97878045E-03-1.40302505E-07
41 57-9.91881245E-05-4.63121811E-05-2.62060667E-04 1.55258931E-04-1.99085231E-08
41 58 4.40014895E-02 2.10667728E-02 2.00461801E-03-3.85188087E-04 3.53231213E-08
42  1-1.15039592E-07-4.94661212E-06-4.57448315E-06 1.28754720E-01-7.32848386E-02
42  2-9.29551482E-07 4.67668809E-02-2.66243803E-02-2.75210427E-07 1.41137489E-02
42  3-1.41137021E-02-4.68649936E-08 9.68854328E-03 1.72387924E-06-1.16099126E-06
42  4 1.07567161E-03 2.45350343E-02 2.40419565E-02-1.31599571E-01 1.49732777E-01
42  5 1.00784383E-05-3.93552986E-02 5.86938161E-02 4.58897563E-06 4.05529492E-03
42  6-3.39822310E-03-6.57071821E-04 1.15179968E-02 1.39756605E-06 2.34458071E-07
42  7-5.85708887E-04-8.56010773E-03 1.39812085E-02-1.00586370E-01-4.83736798E-02
42  8-8.08282437E-06-7.36804192E-02 1.81733172E-02-9.19289219E-07 3.76948076E-03
42  9-3.68104137E-03-8.84393964E-05 3.27233445E-03 5.09483620E-07-2.75536470E-07
42 10 6.20891077E-08-8.89728382E-07 5.91223376E-06-1.22909588E-02 6.99763980E-03
42 11 1.11208358E-06-6.94852262E-02 3.95324555E-02 1.45184614E-06-2.10596637E-03
42 12 2.10581964E-03 1.46731934E-07-1.44512716E-03-2.43843385E-07 1.76817077E-07
42 13 5.85906761E-04 8.58306787E-03-1.39699832E-02-9.82977990E-03 1.11169044E-01
42 14 1.09298631E-05-5.32755684E-02 5.40572733E-02 3.11131364E-06 4.22520591E-03
42 15-4.31427726E-03 8.90713556E-05 2.21701778E-03 4.92117955E-07-4.83591421E-07
42 16-1.07549744E-03-2.45438955E-02-2.40461203E-02-1.95956518E-01 3.66420380E-02
42 17-4.27291352E-06-7.05601943E-02 3.85779669E-03-2.25126344E-06 1.02123544E-02
42 18-1.08697213E-02 6.57366922E-04-1.71713434E-03 3.52048377E-07-1.40989856E-06
42 19-2.72028105E-03 1.70884365E-02 4.22982541E-02 9.29030729E-02-6.86148499E-02
42 20-1.67927447E-06 1.54271908E-02-3.56758670E-02-2.27624452E-06-1.14504099E-02
42 21 1.06311495E-02 8.19260330E-04-4.58693056E-03-1.09562666E-06 8.99977844E-07
42 22 6.02382226E-08-2.93722521E-07 6.38676047E-06 1.22933814E-02-6.99792488E-03
42 23 6.74260622E-07 6.94889933E-02-3.95292790E-02-3.69704232E-07-2.10611462E-03
42 24 2.10597083E-03 1.43790095E-07-1.44489787E-03-2.66147304E-07 1.53738325E-07
42 25 5.85991558E-04 8.58200504E-03-1.39730483E-02 9.82731868E-03-1.11165837E-01
42 26-9.34346296E-06 5.32768478E-02-5.40570324E-02-2.33043560E-06 4.22563233E-03
42 27-4.31472866E-03 8.90963332E-05 2.21706881E-03 3.53979447E-07-3.91149075E-07
42 28 2.72112040E-03-1.70951359E-02-4.23088942E-02-1.06436822E-01 4.48120730E-02
42 29-1.73302364E-09-3.85465390E-02-4.96238762E-03-1.98705734E-06-8.35754153E-03
42 30 9.17656153E-03-8.19019994E-04-9.00899525E-03-1.26021201E-06 6.55249723E-07
42 31-1.07544227E-03-2.45444899E-02-2.40468243E-02 1.95957892E-01-3.66441788E-02
42 32 4.70855429E-06 7.05604345E-02-3.85794920E-03 2.48429190E-06 1.02125232E-02
42 33-1.08698650E-02 6.57341745E-04-1.71694762E-03 2.57937259E-07-1.30972992E-06
42 34 1.63119176E-01 7.00645050E-02-9.64645698E-03-5.05260443E-04-4.03864460E-07
42 35-1.17103765E-07-5.05705193E-06-4.90577346E-06-1.28754072E-01 7.32882518E-02
42 36 1.55246682E-06-4.67667051E-02 2.66255018E-02 6.55150561E-07 1.41137703E-02
42 37-1.41136892E-02-8.11114246E-08 9.68893735E-03 1.54116198E-06-1.09961714E-06
42 38 1.07572373E-03 2.45352667E-02 2.40427615E-02 1.31598832E-01-1.49736799E-01
42 39-7.79180809E-06 3.93553556E-02-5.86954457E-02-3.52362481E-06 4.05522654E-03
42 40-3.39812840E-03-6.57098148E-04 1.15183019E-02 1.28294043E-06 1.92675481E-07
42 41-5.85684265E-04-8.56114598E-03 1.39791677E-02 1.00590765E-01 4.83766084E-02
42 42 9.16216424E-06 7.36801692E-02-1.81722492E-02 1.73105827E-06 3.76950469E-03
42 43-3.68108258E-03-8.84221152E-05 3.27240150E-03 5.30610450E-07-2.61787730E-07
42 44-2.72033430E-03 1.70890944E-02 4.22976226E-02-9.29074027E-02 6.86155638E-02
42 45 2.11340408E-06-1.54294911E-02 3.56763445E-02 2.47315165E-06-1.14510695E-02
42 46 1.06317451E-02 8.19324426E-04-4.58707597E-03-9.67216390E-07 8.48944147E-07
42 47 2.72114946E-03-1.70948212E-02-4.23075129E-02 1.06443079E-01-4.48134477E-02
42 48-3.93631698E-08 3.85492679E-02 4.96150123E-03 2.05703206E-06-8.35811229E-03
42 49 9.17717096E-03-8.19058663E-04-9.00920270E-03-1.12085369E-06 6.23458546E-07
42 50-1.10687508E-01-4.54567984E-02-7.54383336E-03-2.61698616E-03-5.23041322E-07
42 51 1.10692781E-01 4.54585706E-02 1.60625644E-03-7.82211978E-03-6.23787445E-07
42 52 1.10689678E-01 4.54573421E-02-1.60630811E-03 7.82188542E-03 6.94935782E-07
42 53 2.22393990E-05 8.01997365E-06 4.54041892E-03-2.58154152E-03-2.96632863E-08
42 54-1.63125316E-01-7.00658054E-02 4.49745349E-03-8.54912778E-03-6.55996126E-07
42 55 1.63118054E-01 7.00638350E-02 9.64643730E-03 5.05229066E-04 4.74464214E-07
42 56-1.10681669E-01-4.54542855E-02 7.54349740E-03 2.61697893E-03 6.07617753E-07
42 57 2.54920235E-05 9.46206200E-06-4.54056890E-03 2.58140176E-03 4.89367865E-08
42 58-1.63127920E-01-7.00668625E-02-4.49757079E-03 8.54924561E-03 5.85568881E-07
43  1-1.68430512E-03-1.26870801E-02-8.00509774E-03-1.00013719E-01-1.74850162E-01
43  2-2.17209010E-05-4.04331496E-02-7.07731846E-02-8.67200285E-06-1.04966416E-02
43  3 1.04450271E-02 5.16144789E-05 2.02678696E-02 1.49632553E-06 2.10959777E-06
43  4 2.06967809E-03-1.50020089E-02-2.59561771E-02 1.01227528E-01 1.13425629E-01
43  5 1.58725762E-05 3.28797568E-02 4.38716711E-02 5.81360160E-06-8.14637017E-03
43  6 8.86905696E-03-7.22686792E-04 1.61528340E-02 1.22764826E-06 1.80548637E-06
43  7 6.64769456E-04 2.97352502E-03-1.54811675E-02-1.37285935E-01-1.05655146E-01
43  8-1.64335352E-05-1.44166621E-02-6.53206460E-02-6.83845073E-06-6.68344732E-03
43  9 5.83904245E-03 8.44404874E-04 4.99734918E-04-3.37128411E-07 5.65351911E-07
43 10 6.11024033E-04-1.48770166E-02-2.66944358E-02-8.06848146E-03-1.47366815E-02
43 11-1.75935887E-06-5.16636354E-02-9.11515180E-02-1.08632339E-05-6.02564791E-03
43 12 6.56750048E-03-5.41852570E-04 1.22202247E-02 8.63104833E-07 1.31095829E-06
43 13 6.59515645E-04 2.98851456E-03-1.53395992E-02-2.10802040E-02-1.71739398E-01
43 14-1.69757874E-05-4.88850783E-02-4.56481667E-02-6.22736502E-06 2.13805238E-03
43 15-2.98072884E-03 8.42676460E-04 6.52613269E-03 6.92435447E-07-1.05555663E-07
43 16 2.07666732E-03-1.49597877E-02-2.58953376E-02 4.64644583E-02 1.44474686E-01
43 17 1.66250221E-05 2.11846175E-02 5.04378272E-02 6.09592182E-06-7.93264331E-03
43 18 8.65560810E-03-7.22964796E-04 1.63167039E-02 1.28676754E-06 1.83792579E-06
43 19-1.52053533E-04-1.85387971E-02-3.48290677E-02 1.14351096E-01-5.99592251E-02
43 20-6.96788866E-07 6.89078106E-02-1.83067956E-02 1.20258565E-06-1.33466484E-02
43 21 1.24345410E-02 9.12107402E-04-2.02467684E-03-9.25790957E-07 1.14446719E-06
43 22-6.11019181E-04 1.48769305E-02 2.66942463E-02-8.06924268E-03-1.47367600E-02
43 23-1.66848290E-06-5.16621281E-02-9.11526941E-02-1.07230803E-05 6.02545487E-03
43 24-6.56731530E-03 5.41860437E-04-1.22203483E-02-8.69011231E-07-1.26149300E-06
43 25-6.59511346E-04-2.98844276E-03 1.53392660E-02-2.10787747E-02-1.71743293E-01
43 26-1.68839440E-05-4.88830903E-02-4.56497445E-02-6.35158970E-06-2.13803689E-03
43 27 2.98069935E-03-8.42662465E-04-6.52620578E-03-7.08435508E-07 1.33318344E-07
43 28 1.56826768E-04 1.84534372E-02 3.46933179E-02-1.09917354E-01 6.71175834E-02
43 29 1.34375638E-06-5.09263691E-02 4.96604510E-02 2.37891226E-06-7.24266515E-03
43 30 8.15502696E-03-9.12361807E-04-1.20966790E-02-1.44962155E-06 4.68017452E-07
43 31-2.07668857E-03 1.49591039E-02 2.58944236E-02 4.64687119E-02 1.44474396E-01
43 32 1.47547190E-05 2.11865417E-02 5.04385346E-02 5.24862418E-06 7.93278974E-03
43 33-8.65579318E-03 7.23003447E-04-1.63168903E-02-1.14136264E-06-1.68207973E-06
43 34 5.86863839E-02 2.58199916E-02-3.53053860E-03 5.21576307E-03 3.32567621E-07
43 35 1.68430397E-03 1.26872466E-02 8.00534170E-03-1.00015752E-01-1.74849078E-01
43 36-2.06233421E-05-4.04344800E-02-7.07723450E-02-8.27543056E-06 1.04970145E-02
43 37-1.04454042E-02-5.16102304E-05-2.02676161E-02-1.38215407E-06-1.93866976E-06
43 38-2.06965433E-03 1.50026096E-02 2.59570391E-02 1.01230135E-01 1.13421949E-01
43 39 1.46136149E-05 3.28802261E-02 4.38695527E-02 5.29670255E-06 8.14637835E-03
43 40-8.86902668E-03 7.22648325E-04-1.61525672E-02-1.14829162E-06-1.71833203E-06
43 41-6.64772331E-04-2.97338727E-03 1.54820409E-02-1.37282770E-01-1.05654059E-01
43 42-1.54138384E-05-1.44146429E-02-6.53214126E-02-6.33444255E-06 6.68342807E-03
43 43-5.83900112E-03-8.44426942E-04-4.99661234E-04 2.79918419E-07-5.59481954E-07
43 44 1.51999633E-04 1.85387174E-02 3.48294008E-02 1.14348596E-01-5.99570593E-02
43 45 1.40781420E-07 6.89072890E-02-1.83054574E-02 1.53791575E-06 1.33463561E-02
43 46-1.24342628E-02-9.12093223E-04 2.02454167E-03 8.58487662E-07-1.16007049E-06
43 47-1.56766522E-04-1.84535402E-02-3.46937533E-02-1.09914247E-01 6.71153511E-02
43 48 2.55825624E-06-5.09249488E-02 4.96600817E-02 3.02534908E-06 7.24239780E-03
43 49-8.15473639E-03 9.12338593E-04 1.20963578E-02 1.43303878E-06-4.34816706E-07
43 50 9.19257634E-02 4.02066092E-02 4.97949509E-03 2.45315765E-03 4.25746247E-07
43 51-9.19236824E-02-4.02144481E-02-4.26160831E-04 5.53508372E-03 4.98705473E-07
43 52 9.19266807E-02 4.02157175E-02-4.26228805E-04 5.53527706E-03 5.08046103E-07
43 53 1.89732147E-01 8.95323782E-02 4.94066808E-03 8.71494080E-03 1.10837058E-06
43 54-5.80216266E-02-2.54965552E-02 6.28090854E-03-3.30997062E-04 2.43816041E-07
43 55-5.86833778E-02-2.58186837E-02-3.53040142E-03 5.21572625E-03 3.81990554E-07
43 56-9.19287420E-02-4.02078860E-02 4.97966032E-03 2.45327271E-03 4.49228411E-07
43 57-1.89732091E-01-8.95323532E-02 4.94056444E-03 8.71498508E-03 1.02203784E-06
43 58 5.80182012E-02 2.54951025E-02 6.28080155E-03-3.30849332E-04 2.46666817E-07
44  1-3.30339267E-06-3.67716333E-05-1.93299749E-05 1.84885678E-01-1.05670831E-01
44  2-2.08737928E-06 6.05896398E-02-3.46675748E-02-6.51313972E-07 1.30795430E-02
44  3-1.30792819E-02-2.61079810E-07 9.03059113E-03 1.59774275E-06-1.09907406E-06
44  4 1.61193589E-03 8.40947402E-03 1.31161739E-02-1.79487981E-01 7.95499197E-02
44  5 5.65728492E-07-7.83216133E-02 2.97167611E-02-1.74906373E-07 1.31302557E-02
44  6-1.31287729E-02-1.48278958E-06 1.34196711E-02 2.01121240E-06-9.08927545E-07
44  7-1.21833686E-03 5.75917970E-03 3.57611013E-02 9.97908865E-02-5.12706729E-02
44  8-1.29835168E-07 3.85998833E-02-2.36346479E-03 1.71034232E-06 1.70298021E-02
44  9-1.66506883E-02-3.79113830E-04 4.98386946E-03 1.40432062E-06-1.66005105E-06
44 10 9.00015090E-07-1.66313607E-05-2.64098371E-05-1.10450420E-01 6.27835316E-02
44 11 9.52407123E-07-7.16095866E-02 4.04919227E-02 6.34851364E-07 2.35181400E-03
44 12-2.35085177E-03-9.62229539E-07 1.64855395E-03 2.96199662E-07-2.52198176E-07
44 13 1.22229055E-03-5.77176433E-03-3.58711246E-02 9.50128505E-02-6.03405389E-02
44 14-2.19312986E-06 2.15634790E-02-3.21910249E-02-2.45628251E-06 1.16632731E-02
44 15-1.20459638E-02 3.82690701E-04 1.47266817E-02 1.97067174E-06-8.17123104E-07
44 16-1.60319493E-03-8.46313885E-03-1.32299280E-02-1.59926649E-01 1.14237065E-01
44 17 4.44983369E-06-6.54928706E-02 5.23603299E-02 2.34973830E-06 1.64528254E-02
44 18-1.64515655E-02-1.25994605E-06 6.97781644E-03 1.51127056E-06-1.60837128E-06
44 19-1.05063129E-03 1.83232903E-02 2.90277272E-02-1.17065547E-01-5.66685184E-02
44 20-1.04472140E-05-4.71438757E-02-2.44490448E-02-4.48437050E-06 2.47724732E-03
44 21-2.47160653E-03-5.64079145E-06-6.99946807E-04 7.10062199E-08-3.13384963E-07
44 22-9.14335074E-07 1.68996707E-05 2.71097201E-05-1.10448328E-01 6.27852429E-02
44 23 4.11701779E-07-7.16082953E-02 4.04926861E-02 2.86238444E-07-2.35167909E-03
44 24 2.35071704E-03 9.62052150E-07-1.64858928E-03-2.46039697E-07 1.27906859E-07
44 25-1.22229476E-03 5.77225893E-03 3.58714470E-02 9.50112745E-02-6.03401198E-02
44 26-1.90327201E-06 2.15630753E-02-3.21911619E-02-2.31352509E-06-1.16630172E-02
44 27 1.20456987E-02-3.82681550E-04-1.47266024E-02-1.86391326E-06 7.17515847E-07
44 28-1.04881218E-03 1.83865465E-02 2.91438869E-02-1.16295933E-02 1.29899347E-01
44 29 1.14854827E-05-3.30577423E-03 5.32434307E-02 4.87315413E-06-6.86061297E-04
44 30 6.97042105E-04-1.09808082E-05-2.89968836E-03-3.08560994E-07-6.18309186E-08
44 31 1.60316432E-03 8.46274100E-03 1.32295540E-02-1.59923455E-01 1.14235974E-01
44 32 3.82417190E-06-6.54914915E-02 5.23595209E-02 2.01754791E-06-1.64526800E-02
44 33 1.64513957E-02 1.28430089E-06-6.97749054E-03-1.38138540E-06 1.44926452E-06
44 34-1.52481354E-01-7.41603790E-02 8.14917827E-03 3.15142412E-03 5.99306459E-07
44 35 3.28074918E-06 3.61940748E-05 1.85598475E-05 1.84885213E-01-1.05667812E-01
44 36-2.45752948E-06 6.05897728E-02-3.46661025E-02-9.46467048E-07-1.30794350E-02
44 37 1.30791365E-02 2.98451608E-07-9.03045818E-03-1.41110393E-06 1.02060811E-06
44 38-1.61193689E-03-8.40944015E-03-1.31163421E-02-1.79487376E-01 7.95496370E-02
44 39-1.10126760E-06-7.83216126E-02 2.97167114E-02-1.00321970E-06-1.31303688E-02
44 40 1.31288669E-02 1.50196565E-06-1.34194069E-02-1.86567260E-06 8.67569220E-07
44 41 1.21833248E-03-5.75891142E-03-3.57607471E-02 9.97917536E-02-5.12703237E-02
44 42-1.32324292E-06 3.86006575E-02-2.36352356E-03 9.71799500E-07-1.70297695E-02
44 43 1.66506508E-02 3.79118640E-04-4.98397281E-03-1.34074742E-06 1.50588109E-06
44 44 1.05062189E-03-1.83230494E-02-2.90273230E-02-1.17066271E-01-5.66684580E-02
44 45-1.08009989E-05-4.71440346E-02-2.44490371E-02-4.75438476E-06-2.47726387E-03
44 46 2.47159389E-03 5.66998833E-06 6.99950221E-04-1.05674113E-07 3.31856442E-07
44 47 1.04884325E-03-1.83869605E-02-2.91447418E-02-1.16297022E-02 1.29900244E-01
44 48 1.08471996E-05-3.30585178E-03 5.32439478E-02 4.48520376E-06 6.86087788E-04
44 49-6.97074468E-04 1.09866795E-05 2.89965191E-03 2.83235934E-07 8.61230377E-09
44 50-7.11228106E-05 2.46983781E-03-9.66840476E-04 2.25748588E-03 1.40246393E-07
44 51-5.28095380E-04 2.26113593E-03-2.43766058E-03-2.95370669E-04-1.41336588E-07
44 52 5.28446116E-04-2.26089944E-03-2.43766476E-03-2.95336611E-04-1.13891496E-07
44 53 3.87864547E-04 1.82331647E-04 6.01703930E-03-3.39962851E-03-6.00376467E-08
44 54-1.52703784E-01-7.42564836E-02 1.48219430E-03-8.61566226E-03-8.05358238E-07
44 55 1.52483706E-01 7.41615143E-02 8.14929274E-03 3.15152099E-03 6.65146770E-07
44 56 7.11284618E-05-2.46982049E-03-9.66831188E-04 2.25747159E-03 1.58719835E-07
44 57-3.86405274E-04-1.81747163E-04 6.01695080E-03-3.39967008E-03-7.29308828E-08
44 58 1.52702911E-01 7.42560382E-02 1.48212808E-03-8.61564372E-03-7.43561931E-07
45  1 3.10931631E-07 5.06146751E-07-1.01480980E-05 7.50715503E-06 1.62673667E-05
45  2-1.72365284E-01 1.34852171E-06 6.44028180E-06-1.02860350E-01 2.82307078E-07
45  3 1.79697409E-06-2.07928116E-06 1.25400219E-06-6.05249998E-03-1.06344742E-02
45  4-1.47471885E-07-2.39520078E-07 5.97275726E-06 7.39294376E-06 1.79359173E-05
45  5-1.65769246E-01-1.20846079E-06 1.39288133E-05-1.00899761E-01-4.19345974E-07
45  6 1.70625511E-06-1.28690914E-06-1.85484584E-07 6.79117913E-03-9.71769918E-03
45  7 1.63165800E-07 2.53688666E-07-6.65477769E-06 5.82031395E-06 1.34446043E-05
45  8-1.49028952E-01 1.25953819E-05 3.05005082E-06-8.86494089E-02-5.26991837E-07
45  9-7.57020492E-07 1.28401233E-06-5.30336351E-07 6.66575228E-03 3.64821895E-03
45 10-4.61535736E-07-6.81433905E-07 1.43641914E-05 5.13937625E-06 1.05336667E-05
45 11-9.77009582E-02 2.32955630E-06-1.66443488E-06-6.00423150E-02-5.06470073E-07
45 12-1.91030291E-06 2.41677298E-06-1.36643485E-06 7.35864152E-03 1.29397698E-02
45 13 1.60497163E-07 1.32159255E-08-6.14745830E-06 5.11255324E-06 1.37449071E-05
45 14-1.48970997E-01-5.21760602E-07 1.26731931E-05-8.86160427E-02-2.05012318E-07
45 15-1.24445897E-06 1.44947129E-06-1.64886601E-07-2.73612249E-04 7.59651621E-03
45 16-1.34733654E-07-1.34897815E-07 5.99288630E-06 7.54102035E-06 1.76114822E-05
45 17-1.65734658E-01 9.20492526E-06 9.31093852E-06-1.00879503E-01 8.95767491E-07
45 18-3.50806904E-08-8.60686800E-07 1.11656716E-06-1.18207492E-02 8.75966123E-04
45 19-1.62626957E-08 1.33484437E-07-3.18451485E-06 2.65350030E-06 3.90061977E-06
45 20-3.94655763E-02 4.24304794E-06 4.27579127E-06-2.27474220E-02-8.44401791E-07
45 21-2.35934562E-07 1.08033635E-06-1.04119446E-06 9.45303170E-03 2.32659928E-03
45 22-4.66519650E-07-6.76035643E-07 1.45317442E-05-5.99480062E-06-9.89504229E-06
45 23 9.77009965E-02-3.52795145E-06 7.33129837E-07 6.00423583E-02-5.41687449E-07
45 24-1.83876842E-06 2.38045587E-06-1.29574542E-06 7.35866101E-03 1.29397639E-02
45 25 1.29695874E-07 1.64401880E-07-5.26729190E-06-4.46400985E-06-1.34534759E-05
45 26 1.48970754E-01 2.40605196E-07-1.17977582E-05 8.86159078E-02-2.57300949E-07
45 27-1.03117746E-06 1.28847841E-06-1.45977386E-07-2.73642573E-04 7.59647923E-03
45 28-2.07402028E-08-2.53977439E-08-3.31741760E-06-2.75259316E-06-3.73048067E-06
45 29 3.93881621E-02-1.77909606E-06-1.42111051E-06 2.27011558E-02 1.13944073E-07
45 30-1.34718429E-06 1.23324022E-06-1.62613139E-07-2.82456096E-03 9.31594242E-03
45 31-1.53250863E-07 8.47853662E-08 6.12684557E-06-7.48617340E-06-1.57737450E-05
45 32 1.65734859E-01-8.91786149E-06-8.28673080E-06 1.00879611E-01 8.02500118E-07
45 33 1.66284903E-08-8.19128608E-07 9.73984022E-07-1.18207715E-02 8.76079377E-04
45 34-6.11230593E-07 8.77123301E-07-1.19245762E-07-5.81055343E-07 5.79496270E-03
45 35 3.10803159E-07 3.90575589E-07-1.00655367E-05-6.56746012E-06-1.57207627E-05
45 36 1.72365642E-01-9.99646098E-07-6.00591153E-06 1.02860552E-01 2.43291349E-07
45 37 1.67404925E-06-1.91734060E-06 1.05502681E-06-6.05244763E-03-1.06345315E-02
45 38-1.80122140E-07-3.29266565E-08 6.26922611E-06-7.77999132E-06-1.56868417E-05
45 39 1.65769697E-01 8.72844616E-07-1.26300733E-05 1.00900038E-01-4.42001902E-07
45 40 1.66029726E-06-1.21829536E-06-2.73675980E-07 6.79110063E-03-9.71776547E-03
45 41 1.51449557E-07 1.64334477E-07-6.43744447E-06-5.38142051E-06-1.32712472E-05
45 42 1.49029446E-01-1.16355636E-05-3.01480872E-06 8.86496945E-02-6.39463980E-07
45 43-5.65544065E-07 1.20500804E-06-5.58466985E-07 6.66580809E-03 3.64830471E-03
45 44 3.29980196E-10-1.44310008E-07-3.35280249E-06-2.87415830E-06-3.54056377E-06
45 45 3.94654677E-02-3.99786662E-06-3.94190318E-06 2.27473258E-02-7.68267505E-07
45 46-2.62693112E-07 1.03096062E-06-9.90710259E-07 9.45303779E-03 2.32662127E-03
45 47-1.83484312E-08-5.55066724E-08-3.59764533E-06 1.83641939E-06 3.97259770E-06
45 48-3.93881953E-02 1.22871381E-06 1.92184911E-06-2.27011046E-02 1.96645829E-07
45 49-1.43453937E-06 1.23789354E-06-1.76060401E-07-2.82456519E-03 9.31595376E-03
45 50-4.72802389E-07-2.08437576E-07-2.61266561E-08 1.94215734E-07-1.65163877E-03
45 51 4.84730032E-07 4.13126833E-07-5.72506916E-08-1.28113337E-07 1.65443395E-03
45 52 4.30713128E-07 3.26145311E-07 6.48289632E-08 1.43126745E-07-1.65443835E-03
45 53 1.02548578E-06-8.36319248E-07 3.66078742E-07 6.97849833E-07-5.94695300E-03
45 54-7.32548398E-07 1.39309609E-06 3.96858565E-07 5.33077036E-07-5.79627970E-03
45 55-2.38145618E-07 1.11657921E-06 1.53637787E-07 6.46753925E-07-5.79495354E-03
45 56-1.07864063E-06-4.67729245E-07 2.94592802E-08-2.03928297E-07 1.65163498E-03
45 57 5.79939049E-07-1.04499837E-06-3.20184321E-07-6.53997618E-07 5.94697071E-03
45 58 1.66271729E-07 1.85217058E-06-3.82207606E-07-4.93538725E-07 5.79629680E-03
46  1-1.52625146E-03-8.88975486E-03-7.05069824E-03-6.35429200E-02-1.11664842E-01
46  2-1.21958475E-05-2.89081316E-02-5.08100685E-02-5.41006243E-06-1.02367722E-02
46  3 1.00065658E-02 2.30206340E-04 1.96621122E-02 1.47475307E-06 2.09467710E-06
46  4 2.81517914E-04 1.52408539E-02 2.06111183E-02 9.20929080E-02 1.48423632E-01
46  5 2.03607444E-05 3.51964379E-02 6.72501250E-02 9.33719694E-06-2.25876081E-03
46  6 2.27777304E-03-1.90122305E-05 1.71557950E-02 1.51671397E-06 1.09809475E-06
46  7-4.25976385E-04 6.74660320E-04 7.54964354E-03-5.68301273E-02-1.67994448E-01
46  8-1.82199656E-05-1.93108728E-02-6.91405370E-02-7.35954628E-06-1.05277684E-02
46  9 1.02146818E-02 3.13086527E-04 1.97705573E-02 1.27275720E-06 1.91311814E-06
46 10 1.66337724E-04 3.70478632E-03-2.81591072E-03 1.13918028E-01 2.00218333E-01
46 11 2.44600952E-05 5.18404176E-02 9.11367250E-02 1.16053341E-05-1.12164455E-02
46 12 1.11792250E-02 3.72205709E-05 2.17531467E-02 1.48016977E-06 2.14210853E-06
46 13-4.25552579E-04 6.65779010E-04 7.52459335E-03-1.15375617E-01-1.34700870E-01
46 14-1.65824726E-05-4.95745120E-02-5.19592909E-02-6.51654290E-06-1.02409657E-02
46 15 9.92799480E-03 3.12970872E-04 1.99670701E-02 1.40296767E-06 1.84557902E-06
46 16 2.82087061E-04 1.52500700E-02 2.06142501E-02 8.05448913E-02 1.54999604E-01
46 17 2.06131282E-05 3.98236139E-02 6.46055564E-02 9.41217339E-06-1.19598346E-02
46 18 1.19788732E-02-1.90386612E-05 1.04963660E-02 5.96005409E-07 1.85315206E-06
46 19 4.67305548E-04 3.61429070E-03-8.79339181E-03 7.47230381E-02 1.00719409E-01
46 20 1.23697159E-05 3.65221195E-02 4.21392437E-02 5.41888701E-06-4.20652202E-03
46 21 3.23857908E-03 9.67942939E-04 1.43717977E-02 1.03792337E-06 8.29651883E-07
46 22 1.66330969E-04 3.70499655E-03-2.81567770E-03-1.13918184E-01-2.00218122E-01
46 23-2.39744229E-05-5.18407784E-02-9.11367754E-02-1.13099147E-05-1.12163485E-02
46 24 1.11791245E-02 3.72239787E-05 2.17531901E-02 1.40398044E-06 2.12318991E-06
46 25-4.25547844E-04 6.65911525E-04 7.52488980E-03 1.15375388E-01 1.34702163E-01
46 26 1.59760985E-05 4.95739153E-02 5.19601526E-02 6.34160919E-06-1.02409875E-02
46 27 9.92803558E-03 3.12951949E-04 1.99671428E-02 1.31899196E-06 1.87186911E-06
46 28 4.66438825E-04 3.62137911E-03-8.76849290E-03-4.83830439E-02-1.15703009E-01
46 29-1.38018647E-05-1.75597178E-02-5.29181441E-02-6.36918430E-06-9.63422913E-03
46 30 8.66602487E-03 9.68204267E-04 1.06446283E-02 5.38723975E-07 1.23895042E-06
46 31 2.82110238E-04 1.52503407E-02 2.06146002E-02-8.05461559E-02-1.54999958E-01
46 32-1.82424781E-05-3.98243109E-02-6.46060860E-02-8.19780433E-06-1.19598380E-02
46 33 1.19788999E-02-1.90619284E-05 1.04965073E-02 4.93679367E-07 1.77536644E-06
46 34-7.78585961E-02-4.25905134E-02 2.96293682E-03-4.51981039E-03-3.19731835E-07
46 35-1.52624638E-03-8.88976673E-03-7.05077864E-03 6.35425387E-02 1.11664825E-01
46 36 1.25141488E-05 2.89083104E-02 5.08098046E-02 5.75400324E-06-1.02368950E-02
46 37 1.00066918E-02 2.30203116E-04 1.96620013E-02 1.30359172E-06 1.90297854E-06
46 38 2.81499475E-04 1.52405423E-02 2.06106480E-02-9.20929706E-02-1.48422066E-01
46 39-1.77816049E-05-3.51962695E-02-6.72490862E-02-7.97608469E-06-2.25868259E-03
46 40 2.27767321E-03-1.89906214E-05 1.71556842E-02 1.45360089E-06 1.02680895E-06
46 41-4.25971116E-04 6.74292021E-04 7.54864217E-03 5.68292497E-02 1.67993662E-01
46 42 1.77867969E-05 1.93103623E-02 6.91402247E-02 7.36923781E-06-1.05277080E-02
46 43 1.02145919E-02 3.13116036E-04 1.97703969E-02 1.23435016E-06 1.91372422E-06
46 44 4.67283037E-04 3.61451557E-03-8.79321499E-03-7.47224142E-02-1.00718349E-01
46 45-1.17645919E-05-3.65216366E-02-4.21384903E-02-5.15759736E-06-4.20654647E-03
46 46 3.23861253E-03 9.67933936E-04 1.43716011E-02 1.03620544E-06 8.28710520E-07
46 47 4.66443218E-04 3.62114731E-03-8.76880780E-03 4.83832282E-02 1.15701620E-01
46 48 1.31491034E-05 1.75598741E-02 5.29178654E-02 6.09187844E-06-9.63423506E-03
46 49 8.66604748E-03 9.68187583E-04 1.06445707E-02 5.77921565E-07 1.25274687E-06
46 50-5.38784201E-02-3.38463538E-02-2.08266380E-03 4.36714015E-03 3.51015906E-07
46 51-5.38976791E-02-3.38603315E-02-4.81823194E-03-4.41040772E-04-2.18107856E-07
46 52-5.38984279E-02-3.38607868E-02 4.81826371E-03 4.41049218E-04 2.30355716E-07
46 53 1.31378508E-01 7.18739168E-02 2.84559186E-03 5.00251803E-03 7.10582981E-07
46 54-7.78377436E-02-4.25805087E-02 5.39844369E-03-2.35613049E-04 2.40707902E-07
46 55-7.78580640E-02-4.25901995E-02-2.96293971E-03 4.51978236E-03 3.73581307E-07
46 56-5.38783366E-02-3.38463231E-02 2.08267264E-03-4.36718280E-03-3.39245317E-07
46 57 1.31378276E-01 7.18737865E-02-2.84557047E-03-5.00251174E-03-6.23962263E-07
46 58-7.78369796E-02-4.25801120E-02-5.39841024E-03 2.35605949E-04-2.05659471E-07
47  1-4.94030302E-08 7.23743903E-08 9.59667817E-07 3.31056879E-06-1.23002576E-06
47  2 3.58601759E-05-2.69853683E-07 6.63716412E-07 2.32169869E-05 8.88271530E-07
47  3-1.01928141E-06 1.31009876E-07 7.04933369E-07-7.54669675E-03 4.29627651E-03
47  4 1.81526100E-07 3.91666679E-07-3.12534441E-06 6.79557364E-07 9.28612486E-06
47  5-8.21921394E-02-1.51857294E-06 4.09363115E-06-5.36880733E-02 6.53064231E-07
47  6 1.01228938E-06-1.66535361E-06 1.08028349E-06-4.31717513E-03-8.25342561E-03
47  7 5.73870615E-08 8.23148281E-08-4.46440121E-06 1.15919507E-05 1.16811682E-05
47  8-1.47238847E-01 7.77637528E-06-1.50696406E-07-9.02197290E-02 1.34376239E-06
47  9-1.13805102E-06-2.05711374E-07 1.10726138E-06-8.95000736E-03 2.84859356E-03
47 10 5.16550677E-08-1.72252770E-07-1.40366363E-06-4.88736338E-06 2.27262962E-06
47 11 1.96499603E-05 1.07352909E-05-6.54102043E-06 1.27930703E-05 1.52134966E-06
47 12-1.83931635E-06 3.17966693E-07 1.26992583E-06-1.40880588E-02 8.01179941E-03
47 13-1.57260141E-07 3.90942462E-07 6.15783033E-06-1.37266696E-06-1.55349791E-05
47 14 1.47288559E-01 7.10344019E-06-3.74087857E-06 9.02527274E-02 1.08978522E-06
47 15-1.48361520E-06 3.93829974E-07 6.84561341E-07-7.02005376E-03 6.23379359E-03
47 16-2.44658864E-07-6.74960547E-07 4.57629033E-06-6.23720546E-06-7.21908551E-06
47 17 8.22570591E-02-2.93413486E-06-1.91634716E-07 5.37299613E-02 3.80724910E-08
47 18-1.67096330E-06 1.63289081E-06-6.43757147E-07 4.89313004E-03 7.92688940E-03
47 19 1.68942597E-07 6.51956940E-07 8.64645636E-07 4.63434235E-06 2.05090831E-05
47 20-2.09054599E-01 5.63299594E-06 1.42113696E-05-1.34728338E-01 2.21959222E-07
47 21 1.83554147E-06-2.05750069E-06 7.19815976E-07 2.05434725E-03-1.45053647E-02
47 22 3.36849155E-08 1.94731495E-07-5.38451501E-07 5.21301224E-06-2.02145695E-06
47 23-2.05172726E-05-1.06986035E-05 6.91255180E-06-1.32914564E-05 1.47202245E-06
47 24-1.74192669E-06 2.69904233E-07 1.25524663E-06-1.40880061E-02 8.01181374E-03
47 25-1.46518677E-07-2.62037544E-07 5.30710821E-06 8.14931750E-07 1.51856586E-05
47 26-1.47288151E-01-7.16934588E-06 3.29583633E-06-9.02525376E-02 1.21137229E-06
47 27-1.65810864E-06 4.46736348E-07 5.08871624E-07-7.01997724E-03 6.23383178E-03
47 28-5.19349956E-08-5.86681318E-07-2.59410195E-06 1.31099713E-05 1.75636892E-05
47 29-2.09064231E-01 9.39933834E-06 1.30023311E-05-1.34734859E-01-4.39908413E-07
47 30-1.46888285E-06 1.90879127E-06-1.22716859E-06 1.35200598E-02 5.64234897E-03
47 31-2.09214489E-07-8.20776528E-07 4.16731077E-06 5.48564461E-06 7.29982897E-06
47 32-8.22563900E-02 2.47972230E-06 1.94114168E-07-5.37295156E-02 5.41164715E-08
47 33-1.56307484E-06 1.50895837E-06-5.72547127E-07 4.89309640E-03 7.92683524E-03
47 34 2.12706615E-06 1.70741924E-06 3.86751266E-08 3.35266359E-07-3.26139503E-03
47 35-4.95206225E-08-4.22170184E-08 9.80381830E-07-2.23093930E-06 9.35456387E-07
47 36-3.58404660E-05 5.68453346E-07-7.93387953E-07-2.32187497E-05 8.18281837E-07
47 37-9.15923118E-07 9.76412808E-08 6.21426714E-07-7.54669480E-03 4.29626306E-03
47 38 1.82377288E-07 5.80604431E-07-3.23607103E-06-1.69280743E-06-8.50393709E-06
47 39 8.21926237E-02 9.26560283E-07-3.43899778E-06 5.36883965E-02 5.34744206E-07
47 40 1.02220196E-06-1.55694616E-06 9.75488454E-07-4.31719727E-03-8.25345952E-03
47 41 8.55432357E-08-3.08137639E-07-5.52789432E-06-1.00336864E-05-1.07399775E-05
47 42 1.47238663E-01-6.68995085E-06 1.07822206E-06 9.02195884E-02 1.21828130E-06
47 43-1.00742559E-06-2.10855713E-07 1.05209402E-06-8.94996715E-03 2.84866763E-03
47 44 1.36044013E-07 1.02885238E-06 1.88819323E-06-5.81043168E-06-2.00980197E-05
47 45 2.09054682E-01-5.87858392E-06-1.40076888E-05 1.34728416E-01 3.54907254E-08
47 46 1.98385302E-06-2.01934374E-06 6.40908154E-07 2.05430356E-03-1.45053927E-02
47 47-3.93102341E-08-9.15293307E-07-3.06044948E-06-1.04666538E-05-1.69264045E-05
47 48 2.09064647E-01-7.97065428E-06-1.28084966E-05 1.34735072E-01-6.31661496E-07
47 49-1.17802846E-06 1.80968996E-06-1.21276503E-06 1.35200765E-02 5.64236562E-03
47 50 2.18578553E-06 7.46537506E-07-1.63259581E-07-6.37239740E-07 7.41848476E-03
47 51-2.40967987E-06-1.70138547E-06-3.32639637E-07-5.03940100E-07 7.41788477E-03
47 52-2.94505498E-06-2.17681761E-06 2.94463253E-07 5.19862216E-07-7.41787745E-03
47 53-5.13991699E-07-1.19820790E-07 1.12091308E-07-8.50508805E-08 1.24639265E-06
47 54-2.45068936E-06-1.56171874E-06 1.55098720E-07 2.16465439E-07-3.25904823E-03
47 55 2.66411124E-06 1.86382885E-06-2.53200116E-09-3.60646454E-07 3.26142056E-03
47 56 3.79593035E-06 1.69198993E-06 1.66467772E-07 6.54143711E-07-7.41847169E-03
47 57-3.07320045E-07 9.15899091E-09-8.99610070E-08 5.87045453E-08-1.24607833E-06
47 58-1.79030775E-06-1.21908210E-06-1.63962104E-07-2.21714317E-07 3.25906763E-03
48  1-4.54057532E-07 3.45194174E-06 6.71853837E-06-8.92920678E-02 5.08015663E-02
48  2 2.25619124E-06-2.92726902E-02 1.66583304E-02 1.00256922E-06-6.74723168E-03
48  3 6.74730382E-03-7.21364447E-08-4.62944381E-03-9.82013245E-07 7.48811046E-07
48  4-8.37912413E-04-1.20012904E-02-8.02773278E-03 7.18849010E-02-5.25961645E-02
48  5-3.39485697E-06 3.95131303E-02-1.42246736E-02-4.62902479E-07-1.26212026E-02
48  6 1.32625423E-02-6.41339752E-04-1.18083401E-02-1.95724562E-06 9.19059719E-07
48  7 5.35375965E-04 5.93771684E-03-2.38296880E-02-1.63934253E-01 1.24832041E-01
48  8 1.74924427E-06-6.79137593E-02 5.64527264E-02 4.60598533E-07-1.64803926E-02
48  9 1.61755909E-02 3.04801690E-04-1.17117595E-02-2.27087689E-06 1.32552434E-06
48 10-2.24078505E-07-1.84296210E-06-3.41519495E-06 1.85675242E-01-1.05623061E-01
48 11-1.49533892E-06 1.06014945E-01-6.03053761E-02-5.45706588E-07-2.06741145E-02
48 12 2.06740468E-02 6.77029985E-08-1.41883899E-02-2.76985576E-06 1.84020881E-06
48 13-5.35894653E-04-5.93243534E-03 2.38521309E-02-1.91087659E-01 7.71495015E-02
48 14 3.95856818E-06-8.32325815E-02 2.95322825E-02 1.98829658E-06-1.65602476E-02
48 15 1.68654196E-02-3.05172024E-04-1.09643465E-02-1.99199159E-06 1.50641797E-06
48 16 8.37932376E-04 1.19962194E-02 8.01577972E-03 8.19524120E-02-3.49139572E-02
48 17 3.33852748E-06 3.24196321E-02-2.67009436E-02 1.01167857E-06-1.54885495E-02
48 18 1.48469673E-02 6.41582195E-04-7.48801287E-03-1.32703775E-06 1.49552956E-06
48 19-9.66407398E-04-2.12975806E-02-3.36184974E-02 1.46727020E-01-5.91045542E-02
48 20-4.14153051E-06 6.11250187E-02-3.71893307E-02-4.02814418E-06-1.53174080E-02
48 21 1.48311366E-02 4.86271405E-04-1.68392199E-02-2.41539973E-06 4.44229729E-07
48 22-2.35669774E-07-1.39623613E-06-2.24574299E-06-1.85675923E-01 1.05623946E-01
48 23 1.93223337E-06-1.06015244E-01 6.03062764E-02 9.11849271E-07-2.06741597E-02
48 24 2.06741279E-02 3.17921035E-08-1.41883556E-02-2.73736894E-06 1.79133323E-06
48 25-5.35881789E-04-5.93248189E-03 2.38520436E-02 1.91088227E-01-7.71492790E-02
48 26-2.99653657E-06 8.32329035E-02-2.95324712E-02-1.45785370E-06-1.65601950E-02
48 27 1.68653694E-02-3.05174375E-04-1.09644223E-02-2.01272796E-06 1.53877813E-06
48 28 9.66234076E-04 2.12862557E-02 3.36182870E-02-1.25770931E-01 9.59565298E-02
48 29-2.00081203E-06-6.31988325E-02 3.35637831E-02-3.30457801E-06-1.97701985E-02
48 30 2.02572441E-02-4.87045681E-04-7.24516344E-03-1.30544507E-06 2.03300206E-06
48 31 8.37941557E-04 1.19961483E-02 8.01578388E-03-8.19524239E-02 3.49139610E-02
48 32-2.25062914E-06-3.24196172E-02 2.67007235E-02-4.07962470E-07-1.54886108E-02
48 33 1.48470272E-02 6.41583603E-04-7.48783650E-03-1.29619572E-06 1.40969760E-06
48 34-8.64323423E-02-5.51454798E-02 2.86170472E-03 2.12318067E-03 2.29741321E-07
48 35-4.65843501E-07 3.03151879E-06 6.17662368E-06 8.92933740E-02-5.08007721E-02
48 36-1.08011557E-06 2.92733512E-02-1.66577862E-02-3.06188608E-07-6.74729626E-03
48 37 6.74736331E-03-6.70511359E-08-4.62940914E-03-9.34787412E-07 6.26530362E-07
48 38-8.37917084E-04-1.20012626E-02-8.02773371E-03-7.18860599E-02 5.25962577E-02
48 39 3.66525157E-06-3.95138390E-02 1.42246822E-02 8.23991304E-07-1.26214432E-02
48 40 1.32627854E-02-6.41342129E-04-1.18083138E-02-1.77983153E-06 7.72362908E-07
48 41 5.35394438E-04 5.93750901E-03-2.38301628E-02 1.63936304E-01-1.24832207E-01
48 42-8.66581638E-07 6.79145672E-02-5.64526358E-02 8.87288940E-08-1.64805578E-02
48 43 1.61757642E-02 3.04793550E-04-1.17118585E-02-2.12969499E-06 1.24479950E-06
48 44-9.66411827E-04-2.12977048E-02-3.36189596E-02-1.46729078E-01 5.91044986E-02
48 45 3.87033735E-06-6.11262468E-02 3.71891553E-02 3.82581722E-06-1.53175869E-02
48 46 1.48312813E-02 4.86305589E-04-1.68392851E-02-2.23657576E-06 4.46495347E-07
48 47 9.66236142E-04 2.12863410E-02 3.36183668E-02 1.25771538E-01-9.59558643E-02
48 48 1.08984159E-06 6.31991191E-02-3.35635623E-02 2.88864466E-06-1.97703042E-02
48 49 2.02573607E-02-4.87056457E-04-7.24516003E-03-1.18937845E-06 1.97045208E-06
48 50-1.23800365E-01-7.12271030E-02-4.66418684E-03-2.70573542E-03-2.45009259E-07
48 51 1.23804670E-01 7.12288078E-02 5.85477472E-05-5.39130378E-03-3.06181632E-07
48 52 1.23803863E-01 7.12283070E-02-5.85944122E-05 5.39124800E-03 3.27432295E-07
48 53 3.36227106E-06 3.27781775E-06-3.36790549E-03 1.91616432E-03 8.82049406E-08
48 54 8.64229452E-02 5.51407569E-02 3.62688132E-04 3.54453242E-03 3.31784621E-07
48 55-8.64320760E-02-5.51453484E-02-2.86167200E-03-2.12319994E-03-2.21197058E-07
48 56-1.23799651E-01-7.12267356E-02 4.66414143E-03 2.70576053E-03 2.83147417E-07
48 57 4.22925422E-06 3.69813876E-06 3.36791384E-03-1.91620773E-03-4.56277873E-08
48 58 8.64236257E-02 5.51411612E-02-3.62725305E-04-3.54457167E-03-2.66993208E-07
49  1 1.60088424E-07 3.64381033E-07-4.48981949E-06-1.05754165E-05-2.35652406E-05
49  2 2.38342714E-01-1.11988293E-05-1.71848732E-05 1.70294470E-01-5.98057950E-07
49  3-1.96050738E-06 2.55856533E-06-1.21716630E-06 6.49430185E-03 1.14123712E-02
49  4-2.84827221E-08-1.23119606E-07 1.94531730E-06-7.09206487E-06-1.66142882E-05
49  5 1.61990263E-01-9.85772803E-06-1.21866133E-05 1.15147359E-01 1.36856608E-06
49  6-1.82038917E-07-1.18652717E-06 1.55483847E-06-1.67013954E-02 8.00630579E-04
49  7 2.11720672E-07 2.85491517E-07-4.54593260E-06 1.30266355E-06 2.37823639E-06
49  8-2.18247963E-02 1.87753491E-06-3.65315044E-06-1.20483607E-02 7.22601479E-07
49  9 2.40545233E-06-3.12805381E-06 1.64436991E-06-9.96798046E-03-1.46814003E-02
49 10-1.58194397E-07-3.36928202E-08 3.97789436E-06 3.51145316E-06 8.80263618E-06
49 11-9.75407139E-02 4.32818855E-06 2.52267212E-06-7.18512946E-02 3.22218679E-07
49 12 8.73901370E-07-1.19612005E-06 3.61028194E-07-2.99696426E-03-5.26989268E-03
49 13 1.46387717E-07 2.13935867E-07-3.48432983E-06 1.55968828E-06 2.09289373E-06
49 14-2.18476531E-02 2.27528880E-06 4.35918213E-06-1.20651075E-02 6.02201962E-07
49 15 2.56446585E-06-3.16666781E-06 1.34858701E-06-7.52636178E-03-1.60683198E-02
49 16-8.96400101E-09-2.29176749E-07 2.58807179E-06-7.10935695E-06-1.64095776E-05
49 17 1.61969721E-01-3.08693807E-06-9.62132274E-06 1.15133905E-01-6.56702634E-07
49 18 2.38778842E-06-1.73108579E-06-2.54555671E-07 9.22035956E-03-1.39490895E-02
49 19 1.02058898E-07 9.54054753E-08-3.15636644E-06 4.89168068E-06 1.10237346E-05
49 20-1.18441243E-01 1.33513326E-06 7.62225321E-06-8.69613287E-02 2.74749588E-07
49 21 1.34543125E-06-1.62018084E-06 4.37936522E-07-1.94003796E-03-9.33250222E-03
49 22 1.79130009E-07 1.83090999E-07-4.17891554E-06 4.87365489E-06 9.29537348E-06
49 23-9.75407384E-02 4.60012693E-06 2.88936521E-06-7.18513245E-02-1.87284540E-07
49 24-1.01109503E-06 1.19837957E-06-4.10721598E-07 2.99693127E-03 5.26990539E-03
49 25-1.50971400E-07-2.85808137E-07 3.54459456E-06 1.86981134E-07 1.73023031E-06
49 26-2.18479903E-02 1.07943073E-06 4.01381839E-06-1.20654306E-02-4.42155609E-07
49 27-2.58472329E-06 3.02687890E-06-1.39841420E-06 7.52637775E-03 1.60682945E-02
49 28-1.21473314E-07-2.03782691E-07 3.29288742E-06 5.34737619E-06 1.09612570E-05
49 29-1.18448436E-01 3.13791731E-06 5.74760957E-06-8.69664256E-02-4.48400653E-07
49 30-1.03808374E-06 1.48648439E-06-8.18515435E-07 7.03174639E-03 6.43412508E-03
49 31 3.97100773E-09 2.66910604E-08-2.68384570E-06-6.12724460E-06-1.43666750E-05
49 32 1.61970367E-01-2.51682434E-06-8.60408113E-06 1.15134359E-01 7.19321659E-07
49 33-2.30048421E-06 1.58116255E-06 2.08599595E-07-9.22038548E-03 1.39491449E-02
49 34 2.37902103E-07 1.32086613E-08-2.68816517E-07-5.36886737E-07 5.69376729E-03
49 35-1.61580655E-07-3.85743535E-07 4.53669672E-06-1.02535543E-05-2.21728330E-05
49 36 2.38342328E-01-1.08184313E-05-1.62033982E-05 1.70294188E-01 6.36151725E-07
49 37 1.74701142E-06-2.38316314E-06 1.02367927E-06-6.49412713E-03-1.14124431E-02
49 38 2.35827621E-08 1.78251083E-07-1.92240841E-06-6.52839496E-06-1.45120076E-05
49 39 1.61989042E-01-9.44391240E-06-1.06539649E-05 1.15146476E-01-1.26581460E-06
49 40 1.39555645E-07 1.12625896E-06-1.49214845E-06 1.67012828E-02-8.00627422E-04
49 41-2.14392105E-07-3.12314363E-07 4.57690215E-06 3.78395906E-07 1.86872918E-06
49 42-2.18244827E-02 1.51905732E-06-3.56885893E-06-1.20481285E-02-6.00819768E-07
49 43-2.35402448E-06 2.95484425E-06-1.65256377E-06 9.96797985E-03 1.46813752E-02
49 44-9.68771970E-08-2.38660559E-07 3.26499621E-06 5.60222807E-06 1.06493208E-05
49 45-1.18441565E-01 1.61136439E-06 7.07405280E-06-8.69616038E-02-1.69609682E-07
49 46-1.40047690E-06 1.57008658E-06-3.95334552E-07 1.94006344E-03 9.33253601E-03
49 47 1.22471309E-07 3.57776293E-07-3.26760482E-06 4.12981243E-06 1.07334377E-05
49 48-1.18448767E-01 2.14531606E-06 5.33191064E-06-8.69666916E-02 5.74841619E-07
49 49 8.61233620E-07-1.43607524E-06 7.83851050E-07-7.03175826E-03-6.43417890E-03
49 50 6.05011842E-07 2.22868729E-07 1.91169089E-07 4.30689658E-07-3.93357653E-03
49 51-4.42193850E-07-9.62254852E-07 2.44298233E-07 4.25859454E-07-3.93324174E-03
49 52 7.96597163E-08 7.85429038E-07 2.20887161E-07 4.21390072E-07-3.93322708E-03
49 53-1.46299300E-07-6.63555977E-07-3.08043187E-07-8.64333825E-07 8.63897543E-03
49 54 2.95336058E-07 5.78640372E-07-1.43717674E-07-5.64042441E-07 5.69456476E-03
49 55 1.89847361E-07 4.04087194E-07-2.89464077E-07-5.99482490E-07 5.69373994E-03
49 56 1.45426071E-07 2.82111710E-07 2.03139488E-07 4.43387893E-07-3.93356488E-03
49 57-3.80644989E-07 3.08831895E-07-2.87411053E-07-7.88873639E-07 8.63896882E-03
49 58-1.13404158E-07-4.30628334E-07-1.22543720E-07-4.79170311E-07 5.69452225E-03
50  1-9.30768282E-09 8.33430386E-08 1.81237967E-06 1.10371904E-07-1.86739684E-08
50  2-5.12233652E-06 8.23799394E-07 3.47897294E-07-9.87675112E-07 1.22785020E-06
50  3-1.59188127E-06 3.64031072E-07 1.26089129E-06-1.68027816E-02 9.55964991E-03
50  4-1.30879873E-07-3.48428848E-07 1.80507148E-06 7.55111465E-06 1.78856965E-05
50  5-1.76826724E-01 8.74602463E-06 1.40790378E-05-1.39909821E-01 5.97377944E-07
50  6 2.04415335E-06-2.64153130E-06 1.22073344E-06-6.25800339E-03-1.22837398E-02
50  7-1.65506003E-07-3.15759930E-07 4.87846535E-06 9.28894673E-06 1.96460629E-05
50  8-2.03968047E-01 9.97759236E-07 2.20450818E-05-1.47616978E-01-1.45810995E-07
50  9-1.65025173E-06 1.79606273E-06-8.58963311E-07 2.03337750E-03 1.01088621E-02
50 10-2.13954978E-08-1.83960569E-07 1.31516875E-06 8.43681390E-08 7.11733985E-08
50 11 9.14788050E-05-1.35711952E-06 1.32523676E-05 6.60222729E-05 1.47088978E-06
50 12-1.87228065E-06 4.01390863E-07 1.50701754E-06-1.82291074E-02 1.03765251E-02
50 13 6.10235978E-08 4.16717117E-07-8.26867761E-07-8.74576686E-06-1.97478815E-05
50 14 2.03981865E-01-7.83389203E-06-2.33759689E-05 1.47635367E-01 4.26841260E-07
50 15 1.33379101E-06-1.76063227E-06 1.06847150E-06-7.63393977E-03-6.92180860E-03
50 16 1.74119100E-07 2.33621865E-07-6.53737151E-06-7.72723610E-06-1.74127760E-05
50 17 1.76824493E-01-7.91490280E-06-1.61479590E-05 1.39905633E-01-6.22781815E-07
50 18-2.00939808E-06 2.63217989E-06-1.25858968E-06 7.36147235E-03 1.16562289E-02
50 19-3.29778670E-08 5.26650580E-08 1.10831410E-06 3.08258065E-06 6.66801723E-06
50 20-7.14837482E-02-8.88095582E-07 2.18110268E-06-5.63254705E-02-1.07226215E-06
50 21-7.79923875E-07 1.85218603E-06-1.55817897E-06 1.44160937E-02 4.39623714E-03
50 22 2.17373660E-09-1.85214598E-08-9.45654476E-07 5.23703828E-08-1.18999600E-07
50 23 9.15261337E-05 2.96159348E-06 1.09972088E-05 6.61700811E-05-1.42071235E-06
50 24 1.75556589E-06-3.34853545E-07-1.41775434E-06 1.82290997E-02-1.03765574E-02
50 25-1.48530356E-08-3.99147017E-08-1.51683930E-06-8.57614743E-06-1.86697825E-05
50 26 2.03981282E-01-5.20607792E-06-2.05567101E-05 1.47634935E-01-4.78727084E-07
50 27-1.16306141E-06 1.64178849E-06-9.07911463E-07 7.63393494E-03 6.92177593E-03
50 28 1.86747016E-08-1.45615725E-07-1.44632733E-06-3.07812396E-06-6.66725529E-06
50 29 7.13257397E-02-1.79312079E-06-8.73349685E-06 5.62041469E-02 1.64562249E-07
50 30-2.26359314E-06 2.09903089E-06-2.55133725E-07-3.57986414E-03 1.46479655E-02
50 31-1.63254245E-07-1.97576203E-07 5.51122146E-06-6.90986100E-06-1.63424609E-05
50 32 1.76824919E-01-7.16385937E-06-1.41911830E-05 1.39905922E-01 6.12842087E-07
50 33 1.83873811E-06-2.45158020E-06 1.18557707E-06-7.36151769E-03-1.16560342E-02
50 34-2.77067033E-09 3.97182269E-07-1.92207654E-07-5.78636293E-07 6.63826718E-03
50 35 8.83190370E-09-5.50789598E-08-1.93340968E-06-1.62702401E-07 1.86331038E-07
50 36-3.00292377E-06 2.36948297E-07 7.61740185E-07 6.63975789E-07-1.14363526E-06
50 37 1.45570383E-06-3.12068573E-07-1.11132544E-06 1.68027807E-02-9.55973875E-03
50 38 1.11009794E-07 1.97825591E-07-7.52815447E-07 7.56871718E-06 1.59659128E-05
50 39-1.76827017E-01 8.08430769E-06 1.17738627E-05-1.39910079E-01-5.57027173E-07
50 40-1.92793605E-06 2.48496322E-06-1.10139023E-06 6.25822274E-03 1.22838421E-02
50 41 1.17530237E-07 2.30930114E-07-2.35667477E-06 8.93332386E-06 1.88651729E-05
50 42-2.03969122E-01-3.70405762E-07 1.84809850E-05-1.47617786E-01 2.23724439E-07
50 43 1.48740265E-06-1.71112708E-06 8.46376860E-07-2.03343789E-03-1.01089252E-02
50 44 7.26864478E-08 2.50103801E-07-3.13876286E-06 2.89101209E-06 6.05001794E-06
50 45-7.14838286E-02-1.75513542E-06 3.17094312E-06-5.63254843E-02 9.67812754E-07
50 46 7.70076591E-07-1.73788935E-06 1.49263858E-06-1.44161249E-02-4.39626848E-03
50 47-4.85428115E-08-1.19372312E-07 3.02354575E-06-2.51277368E-06-6.22259570E-06
50 48 7.13257694E-02 2.31913298E-07-8.27002241E-06 5.62040473E-02-2.04696122E-07
50 49 2.33996949E-06-2.13527337E-06 2.74150718E-07 3.57986836E-03-1.46480081E-02
50 50-1.57738217E-07 2.45107759E-07-1.95209647E-07-1.59825019E-07 2.90985425E-03
50 51-6.82350187E-08-3.76846914E-07 1.58877832E-07 3.11822612E-07-2.91572449E-03
50 52 3.39233269E-08-2.52224466E-07 1.64506473E-07 3.55861194E-07-2.91571895E-03
50 53 6.85670661E-08 1.57069852E-07 1.82758155E-08-2.14734214E-08-2.49443804E-07
50 54-4.48773127E-07-9.60549012E-07 2.69635699E-07 6.44380099E-07-6.63848260E-03
50 55 2.50990391E-07-3.39357177E-07-2.09313149E-07-6.12580365E-07 6.63824882E-03
50 56-3.27768141E-08 1.83941962E-07-2.03874175E-07-1.71265456E-07 2.90985217E-03
50 57 2.00138147E-08-1.05459409E-07 1.54296310E-08-2.11240235E-08-1.73017108E-07
50 58 1.67696935E-07 8.80757945E-07 2.84803363E-07 5.76636680E-07-6.63849475E-03
51  1-1.99458622E-07-2.66249285E-07 6.79504946E-06 2.72900918E-06 6.12448449E-06
51  2-6.02439524E-02-2.77366530E-07 7.32481446E-06-4.38906584E-02 1.09543380E-07
51  3 3.13401790E-07-4.22945171E-07 8.00378851E-08-7.82425483E-04-1.38977195E-03
51  4 1.06511571E-07 1.54184461E-07-5.63992017E-06 1.36013194E-06 3.37795301E-06
51  5-3.27760816E-02 1.08663309E-06-6.04321877E-07-2.98376569E-02-3.40424932E-07
51  6-2.32619484E-07 5.73044415E-07-4.61748711E-07 4.24170741E-03 1.21216938E-03
51  7 1.54063172E-07 2.44536190E-07-3.88466976E-06-1.11790239E-06-2.20666417E-06
51  8 2.31084025E-02-9.34784873E-06-9.02312231E-06 2.68805969E-02 1.33239627E-06
51  9-2.41617859E-06 1.08378232E-06 1.13542396E-06-1.90911906E-02 1.47193978E-02
51 10 7.05633012E-08 1.33190893E-07-4.94755154E-07-1.08677412E-05-2.43192721E-05
51 11 2.55817207E-01 2.43504242E-06-1.52321233E-05 1.90478197E-01-7.44432915E-07
51 12-1.82146636E-06 2.56589928E-06-1.16255215E-06 6.88270533E-03 1.20834536E-02
51 13-1.05621157E-07-4.26657951E-07 2.18082564E-06-7.52664290E-07-2.58225858E-06
51 14 2.29687428E-02 8.24943589E-06-1.66576967E-06 2.67737656E-02-1.33158642E-06
51 15 1.19464021E-06 1.36946209E-07-1.89756213E-06 2.24128429E-02-8.88533690E-03
51 16-7.28724447E-09-8.24599074E-08-4.12596203E-07 1.51940502E-06 3.19398034E-06
51 17-3.29045732E-02-5.23393172E-07 9.68562215E-06-2.99427605E-02 5.71178143E-08
51 18-7.08702395E-07 6.51584581E-07 8.31613209E-08-1.13006384E-03 4.25734199E-03
51 19-3.31276688E-07-6.75748669E-07 1.01938484E-05 9.48915924E-06 1.98941681E-05
51 20-2.12110551E-01 3.87732677E-06 2.09610965E-05-1.70536908E-01 7.48738085E-07
51 21 2.46451004E-06-3.21324812E-06 1.42797273E-06-8.31720769E-03-1.44091852E-02
51 22-7.80150621E-08 2.42956452E-08 9.23069294E-07-1.09558093E-05-2.40289124E-05
51 23 2.55817117E-01-1.47768235E-06-1.26452193E-05 1.90478148E-01 6.74190287E-07
51 24 1.89953049E-06-2.57372078E-06 1.17731532E-06-6.88269782E-03-1.20834583E-02
51 25 6.94642834E-08 1.28351222E-07-6.34081055E-07-9.43820334E-07-2.04429234E-06
51 26 2.29685403E-02 5.70672011E-06-3.44139905E-06 2.67735691E-02 1.47413952E-06
51 27-1.29079848E-06-1.83341038E-07 1.79627158E-06-2.24129060E-02 8.88530106E-03
51 28 1.81897975E-07 3.05540512E-07-7.49179816E-06 9.25786011E-06 1.97275311E-05
51 29-2.12164517E-01 1.05477202E-05 1.60094124E-05-1.70581593E-01-6.36994795E-07
51 30-2.45380194E-06 3.09079673E-06-1.59371926E-06 8.13996931E-03 1.45004893E-02
51 31-7.17440756E-09-2.19193919E-08 1.72047817E-06 1.23201740E-06 3.01000664E-06
51 32-3.29053547E-02-1.19682769E-06 8.20470716E-06-2.99433974E-02-2.76475893E-08
51 33 6.44386701E-07-6.16739112E-07-6.66118242E-08 1.13008773E-03-4.25733857E-03
51 34 8.97126795E-08 4.75993197E-07 1.09964824E-07-9.10369086E-09-1.58825561E-03
51 35 2.10494197E-07 4.19348047E-07-6.89385975E-06 2.53858629E-06 5.55534106E-06
51 36-6.02439603E-02 4.03530901E-07 6.85500265E-06-4.38906596E-02-1.06568284E-07
51 37-2.96105720E-07 4.02674004E-07-8.04481309E-08 7.82336258E-04 1.38982120E-03
51 38-9.89536966E-08-1.76567014E-07 5.11966536E-06 1.37357243E-06 2.99144571E-06
51 39-3.27752855E-02 2.04331381E-06-6.28401351E-07-2.98370153E-02 3.40166740E-07
51 40 2.03381404E-07-5.43548144E-07 4.26893968E-07-4.24170339E-03-1.21219173E-03
51 41-9.37816358E-08 6.99951779E-08 1.54260990E-06-1.48650213E-06-1.99122201E-06
51 42 2.31086408E-02-9.49132631E-06-6.19802403E-06 2.68807765E-02-1.31883559E-06
51 43 2.31759759E-06-9.98762002E-07-1.00260526E-06 1.90911290E-02-1.47192971E-02
51 44 3.04809649E-07 3.62997642E-07-8.83931381E-06 9.50054826E-06 1.88523746E-05
51 45-2.12110319E-01 3.99064728E-06 1.87147523E-05-1.70536684E-01-5.96862848E-07
51 46-2.51420609E-06 3.11106894E-06-1.28928156E-06 8.31721805E-03 1.44091891E-02
51 47-1.60577323E-07-4.75589414E-08 6.03760023E-06 7.77058937E-06 1.98577497E-05
51 48-2.12164351E-01 7.84185353E-06 1.54241685E-05-1.70581427E-01 6.84046490E-07
51 49 2.29629059E-06-2.98033708E-06 1.60762157E-06-8.13995665E-03-1.45005251E-02
51 50 3.28812585E-07 4.10615863E-07 2.43741433E-07 7.07025977E-07-7.99276581E-03
51 51-4.79652142E-07-2.14472431E-06 4.02258478E-07 6.65238805E-07-7.99050583E-03
51 52 1.36328175E-07 2.20662409E-06 4.04198928E-07 6.95652642E-07-7.99051023E-03
51 53-2.15519908E-07-2.71027815E-08 1.21887859E-07 1.50437466E-07-2.35405608E-03
51 54-1.69827533E-07-8.33334946E-07 5.64144674E-08 1.97254514E-07-1.58352853E-03
51 55-2.83235499E-07-2.58318742E-07 9.72621928E-08 2.28304192E-09-1.58822365E-03
51 56-7.27483638E-08-7.35955744E-07 3.05453642E-07 6.89922735E-07-7.99277461E-03
51 57 1.70060282E-07-1.39635095E-07 1.04621591E-07 1.35710240E-07-2.35405782E-03
51 58 9.59643209E-08 8.48565305E-07 3.82975968E-08 1.74650826E-07-1.58349845E-03
52  1-6.39770669E-08-1.87759323E-07 1.05094449E-06 1.00663892E-05 2.27679435E-05
52  2-2.28437715E-01 8.79676385E-06 2.13318984E-05-1.98462201E-01 3.30618874E-07
52  3 1.19334726E-06-1.52396613E-06 6.84608926E-07-3.84781857E-03-6.76050088E-03
52  4 7.29524116E-08 2.34847120E-07-8.19957189E-07 4.11878024E-06 9.33968585E-06
52  5-9.15055238E-02 2.38268324E-06 6.97430787E-06-7.45648672E-02-1.68295240E-06
52  6-1.43359467E-06 3.11654707E-06-2.49210704E-06 2.07690859E-02 8.59053414E-03
52  7-5.10180046E-08-9.22239290E-08 3.16933598E-06-7.48350517E-06-1.61037846E-05
52  8 1.63246706E-01-2.69353621E-06-1.45798416E-05 1.35157205E-01-1.15583281E-07
52  9-2.40605798E-06 2.52164126E-06-6.02446776E-07 1.35369271E-03 1.44981062E-02
52 10-2.90393789E-07-7.94564855E-07 5.99288167E-06-7.30303767E-06-1.67045302E-05
52 11 1.78095339E-01-9.64428929E-06-1.38646416E-05 1.46814863E-01 8.12326475E-07
52 12 3.06740604E-06-3.87973251E-06 1.75629265E-06-1.04094753E-02-1.82941563E-02
52 13 1.53268035E-07 3.61922273E-07-4.85409355E-06-7.10285372E-06-1.58602514E-05
52 14 1.63263830E-01-9.14169039E-06-1.71526910E-05 1.35172354E-01-9.87184337E-07
52 15-1.37761505E-06 2.36479939E-06-1.34379828E-06 1.17712843E-02 8.56783433E-03
52 16 1.32178183E-07 3.55140185E-07-3.87169233E-06 3.96153920E-06 9.12316822E-06
52 17-9.14824231E-02 1.60966175E-06 6.95472621E-06-7.45457766E-02 2.56203742E-07
52 18-3.89238032E-06 3.63617658E-06-6.18929257E-07-3.22623595E-03 2.22435369E-02
52 19 9.91380517E-08 1.00282394E-07-5.31679066E-06-2.90701185E-06-6.48988817E-06
52 20 6.85943431E-02-2.78109856E-07-5.66065034E-06 5.53738616E-02 8.86977757E-07
52 21 6.68957233E-07-1.55593499E-06 1.33566202E-06-1.20590514E-02-4.19969522E-03
52 22-2.40011970E-07-3.27884606E-07 5.68452791E-06 7.67032028E-06 1.64004525E-05
52 23-1.78095549E-01 9.81382499E-06 1.37927384E-05-1.46815092E-01 8.40136048E-07
52 24 2.96934684E-06-3.80948289E-06 1.61879680E-06-1.04096988E-02-1.82940147E-02
52 25 1.65299085E-07 1.86273076E-07-5.09723926E-06 6.76250326E-06 1.48546020E-05
52 26-1.63265821E-01 8.60058225E-06 1.62196231E-05-1.35174056E-01-9.17163294E-07
52 27-1.38302737E-06 2.30019066E-06-1.36321111E-06 1.17712928E-02 8.56791370E-03
52 28-1.38434897E-07-1.27474448E-07 3.29780482E-06 2.97264953E-06 6.42600037E-06
52 29-6.85783467E-02-1.77169915E-06 5.54807350E-06-5.53616748E-02-1.18391923E-07
52 30 2.05872878E-06-1.94033686E-06 2.10958967E-07 2.55035367E-03-1.25132591E-02
52 31 1.37435629E-07 2.80480892E-07-4.11632989E-06-3.64818181E-06-8.24088594E-06
52 32 9.14830485E-02-1.19638454E-06-6.47258633E-06 7.45462696E-02 2.41213925E-07
52 33-3.60654306E-06 3.36532914E-06-5.87768553E-07-3.22624439E-03 2.22436811E-02
52 34 2.74232571E-08-7.47809076E-07-1.28020068E-07-2.94006865E-07 3.51236691E-03
52 35-8.53767971E-08-2.61858989E-07 1.48452577E-06-9.47138661E-06-2.11554789E-05
52 36 2.28437871E-01-8.41522728E-06-2.01182698E-05 1.98462326E-01 3.30979205E-07
52 37 1.09782353E-06-1.42880274E-06 6.05948449E-07-3.84771566E-03-6.76056167E-03
52 38 7.90133536E-08 2.51770836E-07-1.02904933E-06-3.97620599E-06-8.32346570E-06
52 39 9.15049940E-02-2.47709532E-06-5.98851461E-06 7.45644591E-02-1.61592098E-06
52 40-1.32678706E-06 2.94270804E-06-2.34185743E-06 2.07689880E-02 8.59047577E-03
52 41-4.01354900E-08-4.89636702E-08 3.23671025E-06 7.13537219E-06 1.49005037E-05
52 42-1.63244782E-01 2.57851658E-06 1.36680529E-05-1.35155639E-01-5.80776096E-08
52 43-2.32289067E-06 2.38096828E-06-6.18026380E-07 1.35363912E-03 1.44980883E-02
52 44 9.79902753E-08 2.96214307E-07-4.89912765E-06 2.80792436E-06 5.89210383E-06
52 45-6.85934697E-02 1.96987722E-07 5.15979477E-06-5.53731166E-02 8.41981049E-07
52 46 6.49944114E-07-1.49192516E-06 1.25663253E-06-1.20588763E-02-4.19964557E-03
52 47-1.31273408E-07-2.76995647E-07 2.98609658E-06-2.55350605E-06-6.03623019E-06
52 48 6.85772006E-02 2.11506023E-06-5.43202007E-06 5.53606086E-02-1.65442171E-07
52 49 2.10503952E-06-1.93959735E-06 2.41915780E-07 2.55031062E-03-1.25131118E-02
52 50 8.90485645E-08 1.65987048E-06-9.27072006E-08-1.98610590E-07 2.46447689E-03
52 51-2.79153894E-08-1.00708205E-07 1.40880251E-07 1.76428901E-07-2.46507129E-03
52 52-1.24100933E-08-9.47865875E-08-1.43377134E-07-1.96048202E-07 2.46510508E-03
52 53 7.61354630E-08 5.34953518E-07 3.91942270E-07 8.34216643E-07-8.70977025E-03
52 54 1.17629205E-07-5.60854979E-08 1.86630565E-07 3.67295716E-07-3.51320521E-03
52 55 6.47451396E-08-7.84178520E-07 1.44284375E-07 3.27082027E-07-3.51234707E-03
52 56 2.73167726E-07 1.84796838E-06 1.06563589E-07 2.23244328E-07-2.46451829E-03
52 57-8.62064364E-09 5.28104288E-07-3.68298750E-07-7.71916896E-07 8.70978302E-03
52 58 1.33296011E-07-4.86351043E-08-1.78135664E-07-3.15154378E-07 3.51319106E-03
53  1 1.27844201E-07 3.05156509E-07-3.90940595E-06-5.80868329E-08 8.86751035E-08
53  2 1.34789388E-05-3.78783476E-06-4.19513121E-07 1.50772705E-05 1.47679020E-06
53  3-2.00593990E-06 5.29149700E-07 1.52645282E-06-2.05241584E-02 1.16770963E-02
53  4-2.71176091E-08-7.13521388E-08-1.11551119E-06 8.95412788E-06 2.05456591E-05
53  5-2.04117045E-01 1.82884680E-06 1.94610036E-05-1.89716616E-01 2.91436069E-07
53  6 1.46207247E-06-1.75350854E-06 6.67753059E-07-3.09356203E-03-8.28522635E-03
53  7 5.42609301E-07 8.03039249E-07-2.11227214E-05 5.58411774E-06 1.13483557E-05
53  8-1.19863416E-01 8.26013846E-06-6.51301042E-06-1.07827210E-01-1.27494559E-06
53  9-2.46457593E-06 3.73952152E-06-1.98810318E-06 1.65219441E-02 1.28679567E-02
53 10-9.47536979E-08-1.98131807E-07 3.22786378E-06-4.16871791E-07 3.28144817E-07
53 11-5.54132108E-06 2.46990167E-05-1.73814595E-05-2.74755442E-06 6.44533738E-07
53 12-8.17227956E-07 1.72694218E-07 5.92487795E-07-1.02227820E-02 5.81676372E-03
53 13-3.96653808E-07-5.58644134E-07 1.61372660E-05-4.76901571E-06-1.17907341E-05
53 14 1.19845552E-01 8.26901138E-06-6.48102747E-07 1.07810755E-01 4.72990973E-07
53 15 3.38826994E-06-3.86126091E-06 1.20928347E-06-2.61948330E-03-2.07790891E-02
53 16-1.32434689E-07-4.77516315E-07 6.63644763E-06-8.84619392E-06-2.04354069E-05
53 17 2.04129719E-01-7.34891713E-06-1.47024882E-05 1.89727445E-01-3.92034574E-07
53 18-1.17591817E-06 1.56795274E-06-9.13890228E-07 5.54129287E-03 6.88928566E-03
53 19-1.46062996E-07-8.92246968E-08 8.07733388E-06-7.44513697E-06-1.54109394E-05
53 20 1.62503144E-01-7.36555329E-06-6.77147539E-06 1.51457428E-01-8.65933675E-07
53 21-2.22484524E-06 3.09077891E-06-1.90394155E-06 1.29020674E-02 1.38137438E-02
53 22-1.02081047E-07-2.49739215E-07 3.95238433E-06 4.48692872E-08-1.39728504E-07
53 23 3.71867081E-06-2.60145955E-05 1.53570751E-05 9.41479368E-07 6.74651790E-07
53 24-7.89719102E-07 1.15067313E-07 5.75548755E-07-1.02226580E-02 5.81691244E-03
53 25-3.76536708E-07-5.43913911E-07 1.62971953E-05 4.98449075E-06 1.11302993E-05
53 26-1.19844315E-01-8.70668383E-06 1.53871238E-06-1.07809525E-01 3.64159453E-07
53 27 3.28297297E-06-3.64713242E-06 1.15937097E-06-2.61930319E-03-2.07789445E-02
53 28 1.13907499E-07 1.00932173E-07-9.10140099E-06-6.86190970E-06-1.49387781E-05
53 29 1.62520623E-01 1.00962447E-07-1.10517801E-05 1.51473406E-01 3.32495337E-07
53 30 2.89587068E-06-3.22836602E-06 1.31277264E-06-5.28306039E-03-1.81455904E-02
53 31-1.19816816E-07-2.37306085E-07 5.89596484E-06 8.02644166E-06 1.87003094E-05
53 32-2.04128690E-01 7.33201842E-06 1.31608802E-05-1.89726432E-01-4.14644428E-07
53 33-1.06178042E-06 1.47642485E-06-8.54280961E-07 5.54128773E-03 6.88910454E-03
53 34-1.97773073E-07-3.04375449E-07 3.09232617E-07 7.24393932E-07-7.67090864E-03
53 35 1.04301759E-07 1.67438437E-07-3.11397527E-06 1.70225179E-07-5.10470651E-08
53 36-1.47964592E-05 3.61755757E-06-2.12998450E-08-1.63148475E-05 1.37050683E-06
53 37-1.82094624E-06 4.50439408E-07 1.38316518E-06-2.05241374E-02 1.16771007E-02
53 38-1.51783173E-08 9.13330306E-08-1.88710200E-06-8.84288009E-06-1.85699401E-05
53 39 2.04117713E-01-2.00450107E-06-1.69949712E-05 1.89717269E-01 2.75450402E-07
53 40 1.37489119E-06-1.65034160E-06 6.26501437E-07-3.09371300E-03-8.28530294E-03
53 41 5.17881239E-07 8.97995727E-07-2.00688784E-05-5.48706777E-06-1.09990647E-05
53 42 1.19864250E-01-6.52506269E-06 7.14712743E-06 1.07827991E-01-1.28030590E-06
53 43-2.25617401E-06 3.53647992E-06-1.90458354E-06 1.65219646E-02 1.28681759E-02
53 44-1.70331649E-07-3.25067953E-07 8.93494766E-06 7.17612945E-06 1.44717932E-05
53 45-1.62503547E-01 7.75157703E-06 5.63238422E-06-1.51457871E-01-7.57202267E-07
53 46-2.21079171E-06 2.96799397E-06-1.78196089E-06 1.29020892E-02 1.38137971E-02
53 47 1.54871913E-07 3.42248577E-07-1.02315883E-05 6.01602321E-06 1.51164728E-05
53 48-1.62520691E-01-1.43019327E-06 1.13004184E-05-1.51473566E-01 3.29471059E-07
53 49 2.83030387E-06-3.15977493E-06 1.30496093E-06-5.28307429E-03-1.81457136E-02
53 50-6.24461463E-08-1.96376036E-06 2.85567451E-07 5.68349965E-07-5.96102420E-03
53 51 2.25075098E-08 2.25101806E-06 2.27499723E-07 5.94503603E-07-5.96057211E-03
53 52 2.52962638E-07 2.24682319E-06-2.36532949E-07-6.31182084E-07 5.96056296E-03
53 53 3.09574162E-08-7.83775406E-07 4.45810700E-08 4.60775221E-09 4.84452808E-07
53 54 2.43611423E-07 1.30366977E-06 3.94753978E-07 7.69810827E-07-7.67024975E-03
53 55-1.45694112E-07 1.70330154E-07-3.59417104E-07-7.70145115E-07 7.67094771E-03
53 56-3.79502476E-08-2.06298161E-06-3.26261050E-07-5.82210802E-07 5.96102099E-03
53 57 4.87070484E-08-5.85565480E-07-4.03576389E-08 2.04086776E-09-5.30941530E-07
53 58 2.21767289E-07 1.18534810E-06-4.00173720E-07-6.89468835E-07 7.67027788E-03
54  1-1.85843737E-07-2.41626653E-07 1.17605000E-05-1.05590921E-07 1.71406295E-07
54  2-1.90730901E-05 2.44014323E-06 4.91569602E-06-2.51504236E-05 1.95537671E-06
54  3-2.36587010E-06 4.10493390E-07 1.80665161E-06-2.47247050E-02 1.40671203E-02
54  4 2.13357376E-07 2.74585019E-07-1.37247288E-05 8.87696751E-06 2.03542720E-05
54  5-2.03621094E-01 1.76132693E-05 2.09325021E-05-2.88481202E-01-5.96586744E-07
54  6-1.37685145E-06 1.97343819E-06-1.05939277E-06 7.43626125E-03 7.50682593E-03
54  7-1.78973068E-07-2.88471316E-07 4.93308115E-06-5.48254448E-06-1.17953345E-05
54  8 1.20020830E-01-3.27180130E-05-1.71382846E-05 1.62228518E-01-1.52508371E-06
54  9-1.94202369E-06 3.46710740E-06-2.47703485E-06 1.88641881E-02 1.19860477E-02
54 10-1.99398616E-07-3.24719589E-07 1.26943154E-05-6.00051366E-07 2.19452562E-07
54 11-1.33252696E-05 1.99467510E-05 3.34252710E-05-1.84086626E-05-9.58367586E-07
54 12 1.30018601E-06-3.41818421E-07-5.04488208E-07 1.24915844E-02-7.10958774E-03
54 13 7.26848170E-08-3.03122024E-08 3.18155592E-06 5.17070978E-06 1.19095587E-05
54 14-1.19999797E-01 1.81890420E-05-6.03432660E-06-1.62199179E-01 2.82827904E-07
54 15 3.45165648E-06-3.73448439E-06 1.02066722E-06-6.66841255E-04-2.23412841E-02
54 16 1.72529792E-07 1.86117086E-08-1.38537291E-05-8.82440797E-06-2.03663047E-05
54 17 2.03632852E-01-2.05277647E-05-2.78889796E-05 2.88499134E-01 8.55310708E-08
54 18 1.79387815E-06-1.87940922E-06 6.98361713E-07-2.65357932E-03-1.02241240E-02
54 19-4.96543482E-07-6.72428194E-07 1.96175748E-05-7.34483579E-06-1.54873336E-05
54 20 1.64738186E-01-2.23082108E-05-1.75610968E-05 2.21200585E-01 1.30328617E-06
54 21 1.65781893E-06-2.96110510E-06 1.88016566E-06-1.46521133E-02-1.00540629E-02
54 22 2.11817612E-07 5.55006211E-07-1.07882847E-05 2.72653678E-08-1.27128656E-07
54 23-1.19967666E-05 1.30308248E-05 3.88821676E-05-1.67089915E-05 9.35281058E-07
54 24-1.20885132E-06 2.73570258E-07 4.73675763E-07-1.24914861E-02 7.10966674E-03
54 25-7.48593013E-08-6.38162454E-08-1.17632215E-06 4.92455387E-06 1.10567101E-05
54 26-1.19998842E-01 1.32643432E-05-1.10938941E-05-1.62197859E-01-6.34829160E-08
54 27-3.43966180E-06 3.50314472E-06-1.04985950E-06 6.66700462E-04 2.23411419E-02
54 28 4.02328560E-07 6.40566934E-07-1.88621386E-05 7.26505511E-06 1.52581543E-05
54 29-1.64745318E-01 2.04046026E-05 1.16671553E-05-2.21218411E-01-3.75304244E-08
54 30 2.69522276E-06-2.65769233E-06 1.00214711E-06-1.15726748E-03-1.77297440E-02
54 31-2.61887387E-07-4.45205310E-07 1.63509438E-05-8.17987982E-06-1.86338456E-05
54 32 2.03631844E-01-2.07858007E-05-2.84756670E-05 2.88497600E-01-7.86271498E-08
54 33-1.60256197E-06 1.68118912E-06-6.77274903E-07 2.65356091E-03 1.02240015E-02
54 34-1.16775918E-07 3.47967938E-06-2.83600686E-07-8.96130501E-07 9.71907804E-03
54 35 2.29346658E-07 4.63843939E-07-1.30078449E-05-1.42598294E-07 6.44620271E-08
54 36-1.96562594E-05 4.74487920E-06 4.97730586E-06-2.63331923E-05-1.85646770E-06
54 37 2.15135646E-06-2.94888761E-07-1.64947430E-06 2.47246755E-02-1.40671012E-02
54 38-2.24490459E-07-4.69712563E-07 1.40907380E-05 8.71964676E-06 1.85778051E-05
54 39-2.03621495E-01 2.00918700E-05 1.80996540E-05-2.88481813E-01 5.79138348E-07
54 40 1.31498683E-06-1.89412517E-06 9.63317204E-07-7.43633007E-03-7.50687070E-03
54 41 2.80277838E-07 4.63319398E-07-1.04445510E-05-5.26191017E-06-1.08672935E-05
54 42 1.20021237E-01-3.46982683E-05-1.10450084E-05 1.62229241E-01 1.51395824E-06
54 43 1.69782393E-06-3.21178216E-06 2.42154804E-06-1.88642116E-02-1.19862052E-02
54 44 4.53022445E-07 6.40085728E-07-1.77928723E-05-6.94651216E-06-1.45396346E-05
54 45 1.64738800E-01-2.26593114E-05-1.84444426E-05 2.21201458E-01-1.24427910E-06
54 46-1.63053615E-06 2.87481526E-06-1.79670363E-06 1.46521384E-02 1.00541211E-02
54 47-3.20048059E-07-2.91541338E-07 1.60926549E-05 6.47348827E-06 1.47133521E-05
54 48-1.64745676E-01 1.74362055E-05 1.01049650E-05-2.21218721E-01 3.06118520E-08
54 49-2.65853444E-06 2.62792259E-06-9.79358135E-07 1.15724425E-03 1.77298450E-02
54 50-9.68303337E-08 3.44199946E-06 1.91332235E-07 8.32412407E-07-7.76256797E-03
54 51-2.40138797E-07-2.32860593E-06-2.11562512E-07-6.60603309E-07 7.76192582E-03
54 52-6.82420117E-08 2.28187041E-06-2.15262559E-07-7.32823082E-07 7.76188708E-03
54 53 9.62939064E-08 1.51190254E-06-4.58647620E-08-6.59797020E-08-1.02533232E-06
54 54 8.95479261E-08-3.13375325E-06 3.45105428E-07 1.05605327E-06-9.71802569E-03
54 55-1.40515813E-07-2.57418904E-06-3.36808888E-07-9.79567143E-07 9.71914524E-03
54 56-7.37001225E-08-3.72161038E-06 2.15265877E-07 8.50548771E-07-7.76255767E-03
54 57-1.51398119E-07-2.14158173E-06-7.57636646E-08-6.96668625E-08-1.06931044E-06
54 58 3.80764477E-07 3.89910365E-06 3.36533432E-07 9.68251173E-07-9.71806032E-03
55  1-6.03473727E-07-8.15720242E-07 2.14951077E-05-1.02082553E-05-2.34225516E-05
55  2 2.33684407E-01-9.65224967E-06-2.99230660E-05 3.91966170E-01 5.67123174E-07
55  3 1.29872009E-06-1.86584327E-06 6.62611477E-07-3.77095554E-03-6.62363615E-03
55  4 5.90426301E-07 1.03022060E-06-2.49709792E-05 4.03538166E-06 8.93318094E-06
55  5-8.87908144E-02 1.48102452E-05 4.28168328E-06-1.61987415E-01 1.61303730E-06
55  6 2.16642169E-06-3.77945899E-06 3.01049043E-06-2.42010177E-02-1.36374328E-02
55  7-2.20552849E-07-2.47508638E-07 9.88755649E-06 7.43356429E-06 1.61535756E-05
55  8-1.65670980E-01-1.45584383E-05 1.78451532E-05-2.48544240E-01-2.69742013E-07
55  9-3.30427932E-06 3.57402133E-06-1.14092452E-06 3.00967773E-03 2.08362498E-02
55 10-2.19998906E-07-4.53069552E-07 1.23388476E-05-7.42294666E-06-1.64166696E-05
55 11 1.70975021E-01 9.95433761E-06 5.65076910E-06 2.68330152E-01-1.03020082E-06
55 12-3.93032217E-06 4.96052299E-06-2.18545634E-06 1.39711921E-02 2.45533826E-02
55 13-3.05716438E-07-5.31088923E-07 1.56745544E-05 7.12948505E-06 1.60358302E-05
55 14-1.65695800E-01 1.94728659E-05-3.93194181E-07-2.48580386E-01-1.14723247E-06
55 15-2.06260629E-06 3.20983876E-06-1.93199915E-06 1.63726644E-02 1.32306837E-02
55 16 5.41508831E-07 1.16558435E-06-2.19339547E-05 3.77872405E-06 9.18830319E-06
55 17-8.87611663E-02-7.62354648E-06 1.38356753E-05-1.61942209E-01-2.17467988E-07
55 18 4.53910055E-06-4.32163256E-06 1.09351945E-06 6.42036521E-04-2.77731424E-02
55 19-2.79097180E-07-5.36150945E-07 1.77184475E-05-3.01853663E-06-6.36828011E-06
55 20 6.62530333E-02-1.45831799E-05-5.98992544E-06 1.10774287E-01-1.02201457E-06
55 21-1.68576412E-06 2.70777869E-06-1.88419925E-06 1.47388456E-02 1.04586463E-02
55 22 2.21555511E-07 2.84544339E-07-1.34389165E-05-7.36315234E-06-1.57715635E-05
55 23 1.70974915E-01 4.03605908E-07 1.14765947E-05 2.68329947E-01 1.00428420E-06
55 24 3.90301956E-06-4.90730376E-06 2.05894633E-06-1.39713898E-02-2.45532861E-02
55 25 2.23293980E-07 2.33518306E-07-9.78770050E-06 6.98687964E-06 1.52845397E-05
55 26-1.65697051E-01 1.36476282E-05-5.61036372E-06-2.48582423E-01 1.19296865E-06
55 27 1.99336629E-06-3.18633494E-06 1.87729734E-06-1.63726525E-02-1.32307757E-02
55 28 2.51559841E-07 2.69519948E-07-1.84503705E-05-2.77058732E-06-5.92457030E-06
55 29 6.62356712E-02 4.63030289E-06-1.63610834E-05 1.10746522E-01 1.90826160E-08
55 30 2.79429318E-06-2.81337579E-06 9.69385174E-07-1.45967338E-03-1.80150944E-02
55 31-5.64382901E-07-8.81877314E-07 2.47900870E-05 3.35531869E-06 7.96926104E-06
55 32-8.87619877E-02-7.52530776E-06 9.92876932E-06-1.61943758E-01 2.25565939E-07
55 33-4.18581848E-06 3.96025254E-06-1.03070455E-06-6.42025672E-04 2.77732399E-02
55 34 2.40242459E-07 4.90359557E-06 3.18983516E-07 4.03282310E-07-3.89582582E-03
55 35 5.89072686E-07 7.84213771E-07-2.08510418E-05-9.78950839E-06-2.16307525E-05
55 36 2.33684550E-01-8.01237523E-06-2.79409032E-05 3.91966355E-01-5.76445922E-07
55 37-1.17198122E-06 1.74842714E-06-5.79120565E-07 3.77085073E-03 6.62371200E-03
55 38-5.40941922E-07-9.63537817E-07 2.26726766E-05 3.86428204E-06 7.92242085E-06
55 39-8.87900701E-02 1.58295000E-05 3.93803510E-06-1.61985871E-01-1.54384021E-06
55 40-1.97538413E-06 3.51922434E-06-2.80959691E-06 2.42009665E-02 1.36373950E-02
55 41 4.04466850E-07 6.63430557E-07-1.62170091E-05 7.33396236E-06 1.51703212E-05
55 42-1.65669860E-01-1.38734603E-05 2.23178205E-05-2.48542336E-01 2.49039465E-07
55 43 3.07855401E-06-3.32759347E-06 1.15007496E-06-3.00966884E-03-2.08361953E-02
55 44 1.96650410E-07 2.02253515E-07-1.40830775E-05-2.82328372E-06-5.83480313E-06
55 45 6.62524791E-02-1.33212754E-05-8.74533920E-06 1.10773549E-01 9.86956247E-07
55 46 1.66078057E-06-2.64773682E-06 1.71900662E-06-1.47386507E-02-1.04585627E-02
55 47-2.03025954E-07-3.14370880E-07 1.41866846E-05-2.54612046E-06-6.13441448E-06
55 48 6.62343599E-02 1.58477593E-06-1.69567018E-05 1.10744659E-01-1.12950853E-08
55 49-2.86569171E-06 2.87698680E-06-9.50089396E-07 1.45971674E-03 1.80149594E-02
55 50 1.81989924E-07 1.49009035E-06-1.90959045E-07-9.85291545E-08 2.69049337E-03
55 51-3.29403638E-08-9.58826888E-07-2.56040541E-08-2.17138933E-07 2.69201827E-03
55 52 3.73921177E-07 3.16091990E-06-3.13192966E-08-2.75052819E-07 2.69206525E-03
55 53 4.38730032E-08 2.71955158E-06-6.76912152E-07-1.37873809E-06 1.19789328E-02
55 54-2.17068932E-07-5.43433275E-06 8.02854286E-08 5.34089355E-07-3.89810792E-03
55 55-2.86225875E-07-5.99849935E-06 3.26955162E-07 4.33490620E-07-3.89575422E-03
55 56 6.65080989E-08-2.72896542E-06-2.43537402E-07-1.52963024E-07 2.69054189E-03
55 57 1.25325869E-07-2.26360436E-06-6.64572103E-07-1.27362142E-06 1.19789445E-02
55 58 2.75827263E-07 5.14293618E-06 2.95081750E-08 4.87051405E-07-3.89804974E-03
56  1 5.45918333E-07 1.13131004E-06-1.44958810E-05-2.07335767E-06-4.96772597E-06
56  2 5.11773101E-02-1.34013968E-05-2.25202893E-05 1.56401849E-01-2.33701420E-07
56  3-6.86364734E-07 9.20066155E-07-2.75143974E-07 1.50777904E-03 2.64447453E-03
56  4-4.02791494E-07-6.68831144E-07 1.09217408E-05 1.52733982E-06 4.18684148E-06
56  5-3.94709787E-02-2.34537647E-06 1.91236604E-05-1.19800950E-01 1.07832928E-06
56  6-3.73897417E-07-7.04431862E-07 1.02568094E-06-1.06083732E-02 2.66753787E-03
56  7 5.33484359E-07 8.33632365E-07-2.27361472E-05 7.27204884E-07 9.06837553E-07
56  8-1.12641707E-02 6.31837134E-06-1.10865010E-05 2.64481971E-02 1.96446501E-06
56  9-3.78726521E-06 1.82280020E-06 1.58325759E-06-2.70902933E-02 2.16690032E-02
56 10-4.16208797E-08 1.07595161E-07 6.36030193E-06-1.10320592E-05-2.42847715E-05
56 11 2.58634692E-01-3.15552013E-06-5.39734278E-05 3.99834073E-01 7.11971255E-07
56 12 3.18842746E-06-3.90039872E-06 1.82458992E-06-1.07574773E-02-1.89039971E-02
56 13-8.33561542E-09 2.06976782E-07 3.12231993E-06 4.70919814E-07 1.21859389E-06
56 14-1.12394837E-02 8.40913878E-06 1.69197358E-05 2.64736008E-02-2.14708721E-06
56 15 1.80136877E-06 3.45718445E-07-2.79410472E-06 3.24698405E-02-1.22132312E-02
56 16-6.15060842E-07-1.19237135E-06 2.12136544E-05 1.50587543E-06 3.61347369E-06
56 17-3.95057731E-02 1.45565858E-05 1.66292736E-05-1.19854755E-01-4.98519285E-07
56 18 1.59839108E-06-1.09987179E-06-5.57454930E-07 7.71559936E-03-7.75287825E-03
56 19-2.82537680E-07-5.93693529E-07 7.80006040E-06 8.77038667E-06 1.81466295E-05
56 20-1.93564745E-01 1.80904594E-05 4.43066697E-05-4.02940709E-01-7.24343010E-07
56 21-2.15112866E-06 2.87547167E-06-1.60798198E-06 1.05201453E-02 1.42750475E-02
56 22-1.66771655E-07-2.72411425E-07 1.14219540E-05 1.10050389E-05 2.40115822E-05
56 23-2.58634844E-01 6.15299183E-06 5.03344518E-05-3.99834420E-01 7.88887104E-07
56 24 3.19238761E-06-3.98127472E-06 1.78798750E-06-1.07575057E-02-1.89039423E-02
56 25-5.48218556E-08-2.30076014E-08 5.01900240E-06-4.91012574E-07-1.04557515E-06
56 26 1.12391623E-02-1.26322588E-06-1.18569966E-05-2.64739040E-02-2.41619995E-06
56 27 2.04507246E-06 3.71127485E-07-2.54376803E-06 3.24699254E-02-1.22132304E-02
56 28 2.84122685E-07 5.41091197E-07-1.38680628E-05-8.29079002E-06-1.81362233E-05
56 29 1.93569916E-01-7.78622876E-06-3.64907223E-05 4.02951823E-01-5.96484604E-07
56 30-2.78640863E-06 3.38289323E-06-1.32554372E-06 6.89744482E-03 1.63345746E-02
56 31-5.15641297E-07-6.48586122E-07 1.71023438E-05-1.35633155E-06-3.56291268E-06
56 32 3.95062387E-02-1.24449491E-05-1.01325162E-05 1.19855959E-01-3.64373224E-07
56 33 1.30229703E-06-9.37923801E-07-5.13004916E-07 7.71559965E-03-7.75288706E-03
56 34 4.29579302E-08 1.36552079E-06 2.45967044E-08-2.90570325E-07 2.99046603E-03
56 35 5.06189805E-07 7.14845209E-07-1.55539570E-05 1.94484223E-06 4.84524563E-06
56 36-5.11775776E-02 9.45485173E-06 2.07554851E-05-1.56402380E-01-2.24241720E-07
56 37-6.07171772E-07 8.31413492E-07-2.74989146E-07 1.50782323E-03 2.64443627E-03
56 38-4.12299883E-07-7.65803737E-07 9.24686860E-06-1.44024535E-06-3.25054080E-06
56 39 3.94707483E-02 6.15786982E-07-1.61397501E-05 1.19800264E-01 9.42844760E-07
56 40-2.60603106E-07-6.82241654E-07 9.25602757E-07-1.06084119E-02 2.66751309E-03
56 41 4.87927433E-07 1.14708836E-06-1.92185982E-05-6.69807435E-07-1.32276012E-06
56 42 1.12647659E-02-5.68142972E-06 9.22034692E-06-2.64472619E-02 1.97410791E-06
56 43-3.68221248E-06 1.70810456E-06 1.43940196E-06-2.70902013E-02 2.16689686E-02
56 44-2.76783257E-07-2.73481769E-07 9.36449945E-06-8.45415310E-06-1.69753310E-05
56 45 1.93564124E-01-1.75139092E-05-4.14301498E-05 4.02939411E-01-6.20984294E-07
56 46-2.20850771E-06 2.82949200E-06-1.52756175E-06 1.05201451E-02 1.42750379E-02
56 47 9.81122488E-08 5.32240049E-07-9.91149482E-06 6.78129650E-06 1.78120776E-05
56 48-1.93569392E-01 2.79868610E-06 3.55198649E-05-4.02950685E-01-6.67858102E-07
56 49-2.59425919E-06 3.26211729E-06-1.21586742E-06 6.89739866E-03 1.63345398E-02
56 50-9.43372319E-07-9.56531838E-06 3.37269393E-07 1.01211225E-06-1.00355130E-02
56 51-5.43404531E-07-9.57774676E-07-5.29723433E-07-7.55815107E-07 1.00342015E-02
56 52 1.09026839E-07 1.14231387E-06 5.26517755E-07 7.80264995E-07-1.00342123E-02
56 53-1.70387750E-07-3.04877154E-06 8.65934260E-08 6.94429949E-08 1.22185892E-03
56 54-5.55549797E-08 4.46184347E-06 2.55235662E-07 2.65533144E-07-2.98966485E-03
56 55-2.22041365E-07 2.96262040E-06 8.71227910E-09 2.67187548E-07-2.99040802E-03
56 56-2.39172467E-07-5.30030945E-06-4.55581393E-07-9.82561950E-07 1.00355695E-02
56 57-3.92095682E-08-1.24111198E-06-6.24277813E-08-8.00576251E-08-1.22187370E-03
56 58-6.34507152E-09 2.34758455E-06-1.94446572E-07-1.63267696E-07 2.98962679E-03
57  1-1.48749122E-07-2.27814843E-08 7.11953838E-06-1.93881775E-07-1.74799904E-07
57  2-3.17598294E-06-1.38795573E-06 1.57518272E-06-1.84328168E-05-1.53962562E-06
57  3 2.03586856E-06-4.96242941E-07-1.59475425E-06 2.04972033E-02-1.16622465E-02
57  4 1.08308221E-08 4.01650476E-07 1.73239069E-06-6.91842605E-06-1.61889084E-05
57  5 1.60124181E-01-1.29860105E-05-3.75463889E-05 3.45497572E-01 7.29711255E-07
57  6 2.35391730E-06-3.08362856E-06 1.46276953E-06-8.36884911E-03-1.49223359E-02
57  7-4.37936560E-07-9.59586160E-07 1.51930742E-05 9.67230842E-06 2.04399069E-05
57  8-2.12092135E-01 1.55633928E-05 4.81086078E-05-4.12137164E-01 1.32829683E-07
57  9 2.74486086E-06-2.87769054E-06 8.24174496E-07-2.34971534E-03-1.47191833E-02
57 10 3.50416005E-07 6.23767833E-07-1.58285969E-05 1.19640497E-07-3.74705478E-07
57 11-1.93737288E-05-9.75498256E-06 7.29701289E-06-3.28455175E-05 2.35859651E-06
57 12-3.21204298E-06 8.53446474E-07 2.31282901E-06-3.15219451E-02 1.79357716E-02
57 13 1.86031031E-07 6.70011367E-07-7.43714099E-06-8.76834082E-06-2.06220203E-05
57 14 2.12098856E-01-1.34018972E-05-4.44874662E-05 4.12129019E-01-7.33866372E-07
57 15-1.85010330E-06 2.58396967E-06-1.56744330E-06 1.14476016E-02 9.54138328E-03
57 16-2.25745696E-08 1.19515210E-09-3.21884070E-07 6.44050967E-06 1.54681466E-05
57 17-1.60114885E-01 1.07520144E-05 3.76073613E-05-3.45461721E-01-7.10955199E-07
57 18-2.45686962E-06 3.16782482E-06-1.37952932E-06 8.54942948E-03 1.48207632E-02
57 19 2.09315379E-07 3.43340177E-07-6.22082751E-06-3.85532983E-06-8.13093177E-06
57 20 8.61866889E-02-6.01901407E-06-2.19627542E-05 1.68213307E-01-1.80679033E-06
57 21 7.82438402E-09 1.79896594E-06-2.25996096E-06 2.30440873E-02-1.38907625E-04
57 22 2.13544420E-08 2.67781288E-08-2.72637980E-06 1.40171617E-07 2.67204708E-07
57 23 1.96365951E-05 9.29111282E-06-1.42937051E-05 3.36817044E-05 2.28374338E-06
57 24-2.83289703E-06 5.49153648E-07 2.10656152E-06-3.15219772E-02 1.79357451E-02
57 25 1.83923184E-07 1.11992361E-07-7.43725978E-06 8.94325680E-06 1.92481623E-05
57 26-2.12098794E-01 2.00642073E-05 5.30087645E-05-4.12128710E-01-8.55581899E-07
57 27-1.55246027E-06 2.40804217E-06-1.32619647E-06 1.14475852E-02 9.54138469E-03
57 28-3.27415790E-07-7.46126129E-07 1.36315186E-05-3.80522009E-06-7.82509715E-06
57 29 8.61759260E-02-1.53155228E-05-1.37494938E-05 1.68165180E-01-6.99382829E-07
57 30 3.21835172E-06-2.51896889E-06-3.64001141E-07 1.18919971E-02-1.97395712E-02
57 31 1.85611767E-07 6.55022540E-07-8.44519817E-06-6.11214845E-06-1.47268689E-05
57 32 1.60115247E-01-6.34778343E-06-2.96175765E-05 3.45462122E-01-6.57371556E-07
57 33-2.40552707E-06 3.06289863E-06-1.40189828E-06 8.54944970E-03 1.48206615E-02
57 34-3.56770504E-07-5.94918329E-06-3.12785193E-07-8.79173056E-07 9.25803054E-03
57 35-1.32665444E-07-5.68724059E-08 6.94674754E-06 2.74608275E-08 1.26556147E-07
57 36 2.30333709E-06-1.70413618E-06-1.93502783E-06 1.61046718E-05-1.48249250E-06
57 37 1.95342868E-06-4.70936179E-07-1.47384828E-06 2.04972347E-02-1.16622875E-02
57 38 6.85401137E-08 2.80904629E-08-2.93544607E-06 7.01881926E-06 1.48073310E-05
57 39-1.60124361E-01 1.20515116E-05 3.32285043E-05-3.45498179E-01 6.21806530E-07
57 40 2.31053075E-06-2.93233728E-06 1.40562404E-06-8.36897630E-03-1.49224009E-02
57 41-2.53902250E-07-5.21649412E-08 1.44322367E-05-9.15314925E-06-1.95683958E-05
57 42 2.12092553E-01-1.33796156E-05-4.46247825E-05 4.12138011E-01 1.79549090E-07
57 43 2.41511905E-06-2.59466814E-06 7.40418904E-07-2.34975810E-03-1.47192104E-02
57 44 5.55220933E-08 3.92915236E-07 2.20129522E-06 3.54394285E-06 7.77513333E-06
57 45-8.61866297E-02 6.02624592E-06 1.69858550E-05-1.68212795E-01-1.62899965E-06
57 46-4.64763549E-08 1.67547601E-06-2.05818048E-06 2.30441401E-02-1.38859504E-04
57 47-3.50566589E-07-5.20180926E-07 9.87128850E-06 2.57726514E-06 8.24890471E-06
57 48-8.61762354E-02 4.91339098E-06 1.20420432E-05-1.68165653E-01-8.86261112E-07
57 49 3.26773571E-06-2.38147460E-06-3.25840135E-07 1.18920088E-02-1.97395997E-02
57 50-6.30176582E-07-5.06583149E-06 1.20141465E-07 6.53367103E-07-6.50748123E-03
57 51-3.24985735E-07-2.21794486E-06 2.41533689E-07 5.82147632E-07-6.50868967E-03
57 52-1.67857567E-07-1.25248182E-06-2.61820887E-07-5.92063610E-07 6.50870923E-03
57 53-3.13114057E-07-2.27204711E-06-2.21866996E-08-6.15130971E-08 1.64221485E-07
57 54-5.09886290E-07-3.48969631E-06-3.86208033E-07-8.51587738E-07 9.25859346E-03
57 55-2.60463087E-07-3.93033921E-06 3.45188915E-07 8.38094338E-07-9.25802197E-03
57 56 1.54974647E-07 4.03544076E-06-1.60224298E-07-6.33075609E-07 6.50745733E-03
57 57-1.31363424E-07-7.94185647E-07 4.87186772E-08 6.27270653E-08-2.33099768E-07
57 58 1.35744383E-07-7.59785345E-07 4.64393006E-07 7.83665865E-07-9.25861238E-03
58  1-2.23718158E-02-1.26231602E-03 8.59445662E-01-3.52548353E-02-6.19627442E-02
58  2-7.38375525E-06-1.48357520E-02-2.61744767E-02-3.65928856E-06 6.46121883E-03
58  3 1.83491700E-03-8.29613583E-03-4.49631853E-03 2.68702199E-07 1.02860140E-06
58  4-9.04078288E-03 2.35801326E-02 2.02154916E-01 2.07137582E-02-8.12603470E-02
58  5-7.80881568E-06 3.82618174E-01-4.07785615E-01-2.52061193E-05 2.57418549E-03
58  6-1.14035677E-03-1.43382872E-03 5.33281720E-03 7.54494309E-07 3.01817891E-07
58  7-9.46442047E-03-4.02894970E-03 3.49428519E-01 1.28471963E-02-1.24684614E-02
58  8-1.50097802E-07-4.48519236E-01 2.80103886E-01 8.70882338E-06-7.73827331E-04
58  9 6.33634189E-03-5.56251456E-03-1.50073774E-02-9.92085482E-07 6.38536533E-07
58 10 1.69125146E-02 6.05436286E-02-8.02328803E-01-1.82452525E-02-3.20823930E-02
58 11-4.38867853E-06 1.65754347E-01 2.91603681E-01 3.29241673E-05-7.99202870E-03
58 12-2.03994847E-03 1.00319772E-02 5.78419740E-03-2.86588485E-07-1.14132577E-06
58 13-9.46409069E-03-4.02657859E-03 3.49409323E-01-1.72854299E-02 4.67147569E-03
58 14-4.92978998E-07 4.69706745E-01-2.42451355E-01-5.04848582E-06 1.58922330E-02
58 15-1.03294251E-02-5.56280786E-03-3.56920046E-03 5.89383361E-07-6.05024479E-07
58 16-9.03986461E-03 2.35769420E-02 2.02090459E-01-8.04274541E-02-2.37197596E-02
58 17-5.47481761E-06-5.45957893E-01 1.20363640E-01-1.04378837E-05-4.22403698E-03
58 18 5.65849565E-03-1.43445867E-03 6.66191607E-04-1.34689898E-07 8.65181119E-07
58 19-1.64362055E-02 1.27340083E-02 7.27422111E-01 4.49779659E-02-6.93945996E-02
58 20-4.04633850E-06 5.03687999E-02-3.82269640E-01-3.39061072E-05 4.77758627E-03
58 21-3.21859993E-04-4.45572628E-03 4.01230674E-03 7.33580071E-07 5.89675728E-07
58 22 1.69125142E-02 6.05436034E-02-8.02327882E-01 1.82452985E-02 3.20823604E-02
58 23 4.30366901E-06-1.65760502E-01-2.91604210E-01-3.25677955E-05-7.99204865E-03
58 24-2.03991435E-03 1.00319630E-02 5.78420023E-03-2.26287732E-07-1.12478715E-06
58 25-9.46411966E-03-4.02642714E-03 3.49410554E-01 1.72853792E-02-4.67129146E-03
58 26 1.03473367E-06-4.69713266E-01 2.42449254E-01 3.90973022E-06 1.58923069E-02
58 27-1.03295012E-02-5.56280576E-03-3.56927810E-03 5.91169661E-07-5.86684629E-07
58 28-1.64342244E-02 1.27390616E-02 7.27328157E-01 8.26251412E-02-3.20793250E-03
58 29 2.10988477E-06 3.54338616E-01 1.51980862E-01 2.84385660E-05-2.04113048E-03
58 30 6.49494087E-03-4.45381039E-03-6.67327430E-04 8.17470737E-08 1.11178963E-06
58 31-9.03989383E-03 2.35768628E-02 2.02090835E-01 8.04278786E-02 2.37196053E-02
58 32 4.92601879E-06 5.45959728E-01-1.20370610E-01 9.38418623E-06-4.22410301E-03
58 33 5.65856650E-03-1.43446349E-03 6.66290246E-04-1.87886492E-07 7.63572585E-07
58 34-1.98991629E-02-6.92696320E-01 3.39774873E-03 4.11575197E-03 4.83301336E-07
58 35-2.23718533E-02-1.26253649E-03 8.59447844E-01 3.52546467E-02 6.19627062E-02
58 36 6.96730636E-06 1.48375775E-02 2.61712723E-02 4.00965638E-06 6.46130002E-03
58 37 1.83488187E-03-8.29618190E-03-4.49630160E-03 2.56603845E-07 9.80563732E-07
58 38-9.04069708E-03 2.35805192E-02 2.02152105E-01-2.07134404E-02 8.12601077E-02
58 39 7.15585249E-06-3.82614219E-01 4.07789877E-01 2.17775956E-05 2.57417258E-03
58 40-1.14041556E-03-1.43375702E-03 5.33271283E-03 7.63499029E-07 2.65737951E-07
58 41-9.46442837E-03-4.02913648E-03 3.49428322E-01-1.28474863E-02 1.24683575E-02
58 42-3.20313843E-07 4.48521744E-01-2.80098183E-01-8.10565203E-06-7.73816318E-04
58 43 6.33636211E-03-5.56254579E-03-1.50071664E-02-1.00547074E-06 5.95350092E-07
58 44-1.64361040E-02 1.27339412E-02 7.27417825E-01-4.49777792E-02 6.93940250E-02
58 45 4.27867848E-06-5.03656887E-02 3.82269049E-01 3.20321289E-05 4.77753670E-03
58 46-3.21821041E-04-4.45571566E-03 4.01222260E-03 7.13046085E-07 5.70856424E-07
58 47-1.64341498E-02 1.27387715E-02 7.27325841E-01-8.26244888E-02 3.20789538E-03
58 48-2.30590355E-06-3.54334546E-01-1.51977256E-01-2.61538064E-05-2.04111189E-03
58 49 6.49493042E-03-4.45381853E-03-6.67341654E-04-2.57118529E-09 1.13993963E-06
58 50-2.43902271E-02-6.67844370E-01-6.86207652E-03 2.82101422E-03 6.05966433E-08
58 51-2.43871397E-02-6.67852395E-01-5.93322191E-03 4.45526703E-03 6.96023641E-08
58 52-2.43873281E-02-6.67856234E-01 5.93325450E-03-4.45527880E-03-2.87006410E-08
58 53-2.71164712E-02-4.84830605E-01-4.55014101E-03-7.99694332E-03-9.22272605E-07
58 54-1.99070912E-02-6.92774788E-01-1.80071314E-03-5.02261289E-03-6.93900356E-07
58 55-1.98990530E-02-6.92694996E-01-3.39777624E-03-4.11574225E-03-5.67577243E-07
58 56-2.43903777E-02-6.67849788E-01 6.86210269E-03-2.82098760E-03-5.39996747E-08
58 57-2.71164486E-02-4.84829327E-01 4.55011457E-03 7.99697532E-03 8.63502604E-07
58 58-1.99070088E-02-6.92775396E-01 1.80071297E-03 5.02258695E-03 6.29013987E-07
59  1 2.56468982E-02-1.02455170E-02-1.04069428E+00 5.29453709E-02 9.30529063E-02
59  2 1.18273501E-05 9.95152125E-02 1.75089680E-01 2.22759207E-05-4.65060345E-03
59  3-4.04723152E-03 8.69783498E-03 5.89048827E-04-6.05464397E-07-1.46730504E-06
59  4 1.06774518E-02-3.88956488E-02-3.30304515E-01-4.14485024E-02 7.67395700E-02
59  5 5.99430511E-06-4.28121221E-01 4.45230732E-01 2.63966447E-05-4.39408869E-03
59  6 3.70406695E-03 6.90021741E-04-3.61393780E-03-6.36794880E-07 1.19331967E-07
59  7 8.49020703E-03 1.26573040E-02-2.76772614E-01 2.43793345E-03 1.31340061E-02
59  8 1.10043242E-06 6.09986862E-01-3.21818844E-01-4.64788015E-06 8.53191454E-03
59  9-1.45160731E-02 5.98415853E-03 7.17024857E-03 8.74935037E-07-1.97996357E-06
59 10-1.84105439E-02-6.66676865E-02 6.30886143E-01 3.19055663E-03 5.64131305E-03
59 11 5.79995287E-07-2.77150167E-01-4.87308591E-01-5.76576289E-05 5.21090317E-03
59 12 9.24388049E-03-1.44547837E-02 3.90933646E-03 1.27506213E-06 2.78727989E-06
59 13 8.48958271E-03 1.26565132E-02-2.76812172E-01 1.00349803E-02 8.81067011E-03
59 14 1.18121372E-06-5.87997801E-01 3.60076691E-01 1.06592660E-05-1.39466172E-02
59 15 7.96322327E-03 5.98339390E-03-8.26192831E-03-1.75884695E-06-7.46357603E-08
59 16 1.06724541E-02-3.88918603E-02-3.30065281E-01 8.71116097E-02 3.58718809E-03
59 17 3.87484808E-06 6.01309782E-01-1.40228093E-01 1.14107967E-05 4.33763363E-03
59 18-5.02599769E-03 6.88364060E-04 2.38034406E-03 4.00213840E-07-6.22392352E-07
59 19 4.61559601E-03-4.71318874E-03-1.90723654E-01-3.44208831E-02 2.83149043E-02
59 20 1.16512866E-06 1.95016004E-01 4.39506518E-01 5.02501942E-05-3.38976672E-03
59 21 8.54635752E-04 2.53513097E-03 1.11221167E-03-7.86093384E-08-1.36629110E-07
59 22 1.84105572E-02 6.66677317E-02-6.30885964E-01 3.19036817E-03 5.64143479E-03
59 23 1.12362466E-06-2.77157937E-01-4.87304548E-01-5.60895131E-05-5.21089810E-03
59 24-9.24388504E-03 1.44547831E-02-3.90933569E-03-1.36053193E-06-2.71247668E-06
59 25-8.48960764E-03-1.26564935E-02 2.76814437E-01 1.00350239E-02 8.81091876E-03
59 26 6.05214406E-07-5.88003158E-01 3.60072571E-01 7.48155765E-06 1.39466498E-02
59 27-7.96326519E-03-5.98338459E-03 8.26185746E-03 1.72878840E-06 2.90210182E-08
59 28-4.60830174E-03 4.70410372E-03 1.90385145E-01 4.18692697E-02-1.51167489E-02
59 29 8.58180498E-07 2.77923888E-01 3.92148984E-01 4.89629334E-05 1.09988186E-03
59 30 1.43236243E-03-2.53224429E-03-2.68372502E-03 5.62305087E-08 2.13185580E-07
59 31-1.06724542E-02 3.88917078E-02 3.30066154E-01 8.71114788E-02 3.58691813E-03
59 32 3.77923323E-06 6.01308669E-01-1.40234702E-01 1.10681480E-05-4.33770496E-03
59 33 5.02607686E-03-6.88371903E-04-2.38028090E-03-3.82324213E-07 6.15521992E-07
59 34-2.47821591E-02-8.61258595E-01 5.88019025E-03 1.51101173E-03 2.85958275E-07
59 35-2.56469008E-02 1.02452956E-02 1.04069561E+00 5.29449888E-02 9.30527442E-02
59 36 1.13092926E-05 9.95151892E-02 1.75087189E-01 2.18525378E-05 4.65069096E-03
59 37 4.04718093E-03-8.69787190E-03-5.89031132E-04 6.27485779E-07 1.35447756E-06
59 38-1.06773828E-02 3.88959200E-02 3.30301132E-01-4.14481476E-02 7.67397305E-02
59 39 4.79192768E-06-4.28118682E-01 4.45236019E-01 2.12626400E-05 4.39404570E-03
59 40-3.70407092E-03-6.89974778E-04 3.61383034E-03 6.43335175E-07-1.80169797E-07
59 41-8.49017086E-03-1.26573332E-02 2.76770113E-01 2.43764892E-03 1.31338979E-02
59 42 1.15983914E-06 6.09988262E-01-3.21812427E-01-3.32211261E-06-8.53192397E-03
59 43 1.45160836E-02-5.98415958E-03-7.17013718E-03-8.68017991E-07 1.79610832E-06
59 44-4.61569438E-03 4.71297788E-03 1.90727141E-01-3.44207978E-02 2.83148504E-02
59 45 1.11812967E-06 1.95016483E-01 4.39504277E-01 4.82374329E-05 3.38979109E-03
59 46-8.54601317E-04-2.53518978E-03-1.11218318E-03 8.70275545E-08 1.03910270E-07
59 47 4.60828378E-03-4.70391748E-03-1.90386393E-01 4.18689369E-02-1.51167916E-02
59 48 3.92929987E-07 2.77920294E-01 3.92146949E-01 4.62775179E-05-1.09992078E-03
59 49-1.43235675E-03 2.53227754E-03 2.68370880E-03 6.46625498E-08-2.73592599E-07
59 50-6.92544649E-03 3.35683409E-01 2.65027929E-03-7.84239921E-03-6.08005223E-07
59 51 6.91988342E-03-3.36092100E-01-8.09868244E-03-1.72550289E-03-5.92950672E-07
59 52-6.91995540E-03 3.36092659E-01-8.09871036E-03-1.72553553E-03-6.38364996E-07
59 53 1.89459214E-02 7.87727936E-01 6.98161921E-03 1.22694194E-02 1.56570942E-06
59 54 2.47862562E-02 8.61517097E-01-1.70536814E-03 5.82957971E-03 5.53152703E-07
59 55 2.47821092E-02 8.61260244E-01 5.88022596E-03 1.51100918E-03 3.15293659E-07
59 56 6.92525568E-03-3.35686336E-01 2.65023957E-03-7.84240449E-03-5.58301707E-07
59 57-1.89459041E-02-7.87725741E-01 6.98159882E-03 1.22694291E-02 1.48535319E-06
59 58-2.47861596E-02-8.61518865E-01-1.70534814E-03 5.82958293E-03 4.55309900E-07
60  1 3.18159597E-06-1.06157851E-05-1.06881244E-04-6.11287421E-03 3.51245368E-03
60  2 3.54538098E-07 2.07392740E-01-1.17808916E-01-1.69081811E-06 7.73203306E-04
60  3-7.73560759E-04 3.57452256E-07 5.29051401E-04 1.05840367E-07-2.11830587E-08
60  4-1.13123577E-02 3.86834904E-03 4.62098480E-01 3.51358744E-02-6.45181862E-02
60  5-4.70844396E-06 4.73007679E-01-1.50057782E-01 6.01970345E-06-1.06848398E-03
60  6 6.15568927E-03-5.08720530E-03 3.45034024E-04 1.46266420E-07 1.35852345E-06
60  7-4.30331897E-03-2.29556965E-03 1.12838956E-01 1.08796288E-02-4.72348779E-03
60  8-3.39682172E-07-1.79057961E-02 5.49281628E-01 5.09234394E-05-1.07132338E-03
60  9 3.99390542E-03-2.92258204E-03-1.16191260E-02-1.18943583E-06 2.87118119E-07
60 10-5.23197570E-06-1.42826222E-05 2.36432773E-04 4.49623399E-02-2.55836143E-02
60 11 1.05327032E-07-2.63988187E-01 1.50440203E-01 4.18358833E-06 7.61124429E-03
60 12-7.60775917E-03-3.48512482E-06 5.22811811E-03 8.13835663E-07-5.90661117E-07
60 13 4.30332483E-03 2.28794568E-03-1.12796467E-01 9.62321403E-03-6.93089496E-03
60 14-7.34560328E-08-4.81381339E-01-2.65399643E-01-4.39279832E-05-1.15141980E-02
60 15 8.59035272E-03 2.92384527E-03 2.97613140E-03-3.21803644E-07 8.28310291E-07
60 16 1.13208341E-02-3.87822154E-03-4.62493031E-01 7.34506380E-02 2.76145246E-03
60 17 2.96027212E-06 3.70766328E-01-3.29927446E-01-1.87148546E-05-4.00843377E-03
60 18-1.08248766E-03 5.09092144E-03-3.82910517E-03-7.98722875E-07-8.66716677E-07
60 19-1.85887316E-02 1.89231522E-02 6.63327085E-01 6.34231243E-02-9.61756406E-02
60 20-6.49520076E-06 2.01523882E-01-5.02517622E-01-3.83966361E-05 2.76350881E-03
60 21 3.37444823E-03-6.13795704E-03 2.45944817E-03 7.69934004E-07 1.20370996E-06
60 22 5.26375951E-06 1.41821397E-05-2.37543909E-04 4.49621804E-02-2.55839103E-02
60 23-9.49229667E-07-2.63987899E-01 1.50440367E-01 1.87893666E-06-7.61124915E-03
60 24 7.60778057E-03 3.46858785E-06-5.22811691E-03-9.17951704E-07 5.74521677E-07
60 25-4.30326090E-03-2.28795189E-03 1.12795306E-01 9.62303952E-03-6.93087808E-03
60 26-4.16580503E-07-4.81381902E-01-2.65398772E-01-4.49144471E-05 1.15140898E-02
60 27-8.59024620E-03-2.92384364E-03-2.97613306E-03 5.89890569E-07-6.96702183E-07
60 28-1.85857284E-02 1.89324999E-02 6.63087554E-01 1.15094296E-01-5.39373418E-03
60 29 4.94374164E-06 5.35155343E-01 8.36983021E-02 3.12980428E-05 1.34656891E-03
60 30 4.79036267E-03-6.13693158E-03 1.48500868E-03 5.03310146E-07 1.28939213E-06
60 31-1.13207371E-02 3.87837848E-03 4.62487991E-01 7.34503660E-02 2.76134153E-03
60 32 3.53288852E-06 3.70767031E-01-3.29930094E-01-1.46878718E-05 4.00840011E-03
60 33 1.08243788E-03-5.09083799E-03 3.82913535E-03 7.28796396E-07 7.98299675E-07
60 34-8.22958066E-04-5.64910058E-01 6.81483109E-03 6.79507746E-03 9.30078059E-07
60 35-3.12098801E-06 1.02150606E-05 1.07338829E-04-6.11327717E-03 3.51192643E-03
60 36 4.33961378E-10 2.07391006E-01-1.17813736E-01-2.81022149E-06-7.73159514E-04
60 37 7.73534629E-04-3.75114987E-07-5.29122036E-04-3.56086135E-08-1.44499823E-08
60 38 1.13124773E-02-3.86837944E-03-4.62105247E-01 3.51361960E-02-6.45186895E-02
60 39-4.38415248E-06 4.73008708E-01-1.50059365E-01 6.97711449E-06 1.06840808E-03
60 40-6.15569186E-03 5.08728378E-03-3.45038335E-04-2.80924507E-07-1.24786612E-06
60 41 4.30326729E-03 2.29536226E-03-1.12834092E-01 1.08798719E-02-4.72361878E-03
60 42 5.27200573E-07-1.79080614E-02 5.49283181E-01 4.91551917E-05 1.07140337E-03
60 43-3.99395216E-03 2.92254879E-03 1.16191588E-02 1.04552251E-06-2.86162807E-07
60 44 1.85887804E-02-1.89231394E-02-6.63327788E-01 6.34235140E-02-9.61756199E-02
60 45-6.05464296E-06 2.01520647E-01-5.02521028E-01-3.47467913E-05-2.76352200E-03
60 46-3.37449280E-03 6.13801480E-03-2.45942958E-03-6.78833580E-07-1.06406734E-06
60 47 1.85858134E-02-1.89322782E-02-6.63090418E-01 1.15094395E-01-5.39389332E-03
60 48 3.93251592E-06 5.35155483E-01 8.36944197E-02 2.58256109E-05-1.34650785E-03
60 49-4.79047303E-03 6.13698089E-03-1.48496608E-03-2.94499664E-07-1.33300704E-06
60 50 1.73084890E-02 9.34081432E-01 1.05987032E-02-9.07841861E-04 3.30798023E-07
60 51 1.73135181E-02 9.33926616E-01 6.19313738E-03-8.64714770E-03-5.92993673E-07
60 52-1.73134601E-02-9.33924389E-01 6.19308633E-03-8.64712599E-03-6.23834495E-07
60 53 3.55316631E-06 2.55373088E-04-3.60855413E-03 2.05658064E-03 9.52404012E-08
60 54-8.20717024E-04-5.64592489E-01-2.35960823E-03-9.32376357E-03-9.97197978E-07
60 55 8.22889073E-04 5.64911475E-01 6.81491559E-03 6.79514257E-03 1.00916649E-06
60 56-1.73082981E-02-9.34080344E-01 1.05986892E-02-9.07817720E-04 4.45448311E-07
60 57-3.52399393E-06-2.48796494E-04-3.60859234E-03 2.05654055E-03 7.89974541E-08
60 58 8.20652541E-04 5.64596840E-01-2.35962815E-03-9.32386358E-03-9.09713804E-07
61  1 1.49296309E-02-4.67312113E-02-5.45014068E-01 5.55820000E-02 9.77490276E-02
61  2 1.16430902E-05 3.28328901E-01 5.76880114E-01 7.08620868E-05 1.58387663E-03
61  3-4.04597758E-03 2.46210095E-03-5.46027399E-03-5.51324185E-07-9.87615051E-07
61  4 9.88495740E-03-7.25552787E-03-3.31119583E-01-3.30563478E-02 2.43251371E-02
61  5 1.67400479E-06 2.68315764E-04-3.52001578E-02-2.11943053E-06-4.55267682E-03
61  6 1.76129034E-03 2.79138649E-03 3.21512351E-04-2.59647872E-07-1.24267681E-07
61  7-4.46775579E-03-2.42167143E-02 1.49568926E-01-3.04412689E-03-1.24722992E-02
61  8-1.58812417E-06-5.84198254E-02 1.45127785E-01 1.17189139E-05 1.03643285E-02
61  9-5.47063830E-03-4.89369019E-03-7.93218777E-03 1.37846200E-07-6.31320929E-07
61 10 8.16031006E-03 3.26286857E-02-2.85425932E-01 4.43621724E-03 7.67016755E-03
61 11 2.37542278E-08 6.32218059E-02 1.16524342E-01 1.13858932E-05-9.43648594E-03
61 12 3.85813130E-03 5.57835464E-03 1.29437129E-02 5.14561837E-07 4.58366107E-07
61 13-4.39658820E-03-2.40710483E-02 1.45855268E-01-9.20967341E-03-8.98688148E-03
61 14-5.38239192E-07 1.51551784E-01 2.23800923E-02 9.70569479E-06 4.65670897E-03
61 15 1.96836556E-04-4.85354553E-03-1.18342280E-02-7.91092640E-07-3.37836690E-08
61 16 9.92752650E-03-7.32828385E-03-3.33594648E-01 3.80626421E-02-1.60039344E-02
61 17 2.92543181E-07-2.87056076E-02-1.85766195E-02-3.03516655E-06-1.57149113E-04
61 18-2.64025633E-03 2.79740545E-03 3.36493414E-03 1.47850165E-07-3.16750588E-07
61 19-1.24663165E-02 3.76180689E-02 5.79699625E-01 1.98545866E-02-7.18810395E-02
61 20-5.79808306E-06 1.17692923E-01-3.73047517E-01-3.02606883E-05-5.67752316E-03
61 21 6.88427720E-03-1.20675403E-03 4.64831020E-04-1.57006481E-07 9.34913752E-07
61 22 8.16016402E-03 3.26283396E-02-2.85418849E-01-4.43628098E-03-7.67025459E-03
61 23-1.87518949E-07-6.32256841E-02-1.16531051E-01-1.13851817E-05-9.43653355E-03
61 24 3.85827832E-03 5.57825523E-03 1.29436500E-02 5.53257255E-07 4.44027061E-07
61 25-4.39653138E-03-2.40711146E-02 1.45853701E-01 9.20960975E-03 8.98656168E-03
61 26 1.21934993E-06-1.51551914E-01-2.23732972E-02-9.40673577E-06 4.65667280E-03
61 27 1.96841786E-04-4.85351459E-03-1.18340849E-02-7.84882263E-07-1.72498785E-08
61 28-1.24906389E-02 3.74622851E-02 5.81113564E-01 7.17621788E-02 1.97025817E-02
61 29 5.04606872E-06 3.77856663E-01 8.86606637E-02 2.53089024E-05 3.24966696E-03
61 30-2.01685716E-03-1.23280980E-03 6.60149914E-03 7.83568245E-07 1.85893604E-07
61 31 9.92756273E-03-7.32801998E-03-3.33598894E-01-3.80624900E-02 1.60039099E-02
61 32-7.62598257E-07 2.87089427E-02 1.85777021E-02 2.16938382E-06-1.57173025E-04
61 33-2.64029316E-03 2.79746618E-03 3.36490450E-03 5.98526156E-08-2.88163305E-07
61 34 8.93115422E-03 2.73084125E-01-6.01247139E-03 3.56404001E-03 6.56425527E-08
61 35 1.49296254E-02-4.67311760E-02-5.45013246E-01-5.55816664E-02-9.77491921E-02
61 36-1.02907280E-05-3.28327576E-01-5.76881508E-01-6.50912432E-05 1.58384563E-03
61 37-4.04595623E-03 2.46211060E-03-5.46030178E-03-5.19066613E-07-8.86565663E-07
61 38 9.88503994E-03-7.25575351E-03-3.31122580E-01 3.30564378E-02-2.43255727E-02
61 39-1.68176512E-06-2.67868408E-04 3.51977970E-02 1.76613760E-06-4.55268374E-03
61 40 1.76128719E-03 2.79139655E-03 3.21629426E-04-1.99536333E-07-9.12154128E-08
61 41-4.46761827E-03-2.42161294E-02 1.49565391E-01 3.04419036E-03 1.24722995E-02
61 42 1.39055641E-06 5.84237033E-02-1.45126836E-01-1.08890481E-05 1.03643276E-02
61 43-5.47075006E-03-4.89357757E-03-7.93219717E-03 8.59106016E-08-6.10828865E-07
61 44-1.24664460E-02 3.76179569E-02 5.79705614E-01-1.98547418E-02 7.18812298E-02
61 45 5.92657005E-06-1.17688247E-01 3.73047373E-01 2.82760006E-05-5.67751564E-03
61 46 6.88437477E-03-1.20685913E-03 4.64846391E-04-9.96960266E-08 8.44549568E-07
61 47-1.24906911E-02 3.74627977E-02 5.81115193E-01-7.17631906E-02-1.97025560E-02
61 48-4.92826406E-06-3.77865409E-01-8.86572829E-02-2.29162975E-05 3.24961572E-03
61 49-2.01685528E-03-1.23276044E-03 6.60145483E-03 7.42783907E-07 1.71455462E-07
61 50-1.21045539E-02-7.77563856E-01-1.03348798E-02-3.40824266E-03-7.72245896E-07
61 51-1.21123291E-02-7.79985052E-01-2.36743049E-03 1.06163130E-02 8.68464987E-07
61 52-1.21123923E-02-7.79983837E-01 2.36737291E-03-1.06162468E-02-8.93841445E-07
61 53 2.26693113E-03 1.12533490E+00 7.07964739E-03 1.24543856E-02 1.51545326E-06
61 54 8.93182552E-03 2.70478580E-01-6.12303012E-03 3.31778711E-03 8.19867580E-08
61 55 8.93137362E-03 2.73086160E-01 6.01244260E-03-3.56413434E-03-1.50248328E-07
61 56-1.21042265E-02-7.77553052E-01 1.03348133E-02 3.40821986E-03 7.97707808E-07
61 57 2.26690008E-03 1.12533564E+00-7.07963990E-03-1.24543949E-02-1.38137958E-06
61 58 8.93190062E-03 2.70482988E-01 6.12311954E-03-3.31781817E-03-8.33005762E-08
62  1-2.08277186E-05 6.15238238E-05 7.96309291E-04-2.02760867E-02 1.13664894E-02
62  2 4.60908394E-06 7.89677467E-02-4.59400674E-02 9.67908343E-06 2.07152088E-03
62  3-2.06827780E-03-3.24308126E-06 1.42884924E-03 1.92627694E-07-4.54511573E-07
62  4-1.54193097E-02 2.86454770E-02 9.10998337E-01 5.53216280E-02-7.72764157E-02
62  5-8.19324015E-06 6.08963357E-01-3.79030380E-01-1.73060014E-05 2.52530841E-04
62  6 1.87809638E-03-2.13062723E-03-1.03908802E-02-1.19969832E-06-3.66539852E-08
62  7-2.63007053E-02-5.39563671E-02 1.36253426E+00-9.15296987E-03 1.27791938E-02
62  8-8.98801403E-08-1.51740720E-01 1.30375608E+00 1.16650329E-04-5.00844229E-04
62  9 1.57867089E-02-1.52858647E-02-5.14763077E-03 5.11414777E-07 3.56960402E-06
62 10-9.08441917E-06-4.01790488E-05 3.12197625E-04 4.02588766E-02-2.29213720E-02
62 11 1.96040668E-06-1.78444646E+00 1.01506506E+00 2.51006629E-05 9.14041608E-03
62 12-9.13423325E-03-6.18283522E-06 6.24840070E-03 8.76942176E-07-7.47912366E-07
62 13 2.63117603E-02 5.40141148E-02-1.36295216E+00-1.56400201E-02 1.36319603E-03
62 14-5.71889986E-07-1.19856950E+00-5.35575632E-01-1.00120824E-04-1.54616697E-02
62 15 1.64147803E-04 1.52975219E-02-5.77088528E-03-1.63374071E-06-1.59827913E-06
62 16 1.53931128E-02-2.86274718E-02-9.09997591E-01 9.45948467E-02-8.02444922E-03
62 17-3.32147543E-07 6.37105368E-01-3.29595624E-01-1.38393581E-05-9.35980697E-03
62 18 7.23484677E-03 2.12496020E-03 4.12901387E-03-8.11783571E-08 3.75958802E-07
62 19 8.96889136E-03 5.92579968E-02-5.23642434E-01 4.60013616E-02-4.59015556E-02
62 20 2.08861620E-07 2.31500918E-01-1.12762412E+00-9.07984569E-05-5.23651448E-03
62 21-4.07271573E-03 9.30923022E-03-7.79121654E-03-1.36896724E-06-1.84312516E-06
62 22-9.30408212E-06-4.04415968E-05 3.27211524E-04-4.02588441E-02 2.29212225E-02
62 23-1.72564609E-06 1.78444696E+00-1.01505767E+00-2.21969005E-05 9.14050836E-03
62 24-9.13421292E-03-6.29543974E-06 6.24822722E-03 8.70647963E-07-7.07417224E-07
62 25 2.63118886E-02 5.40144797E-02-1.36296000E+00 1.56402304E-02-1.36318614E-03
62 26 8.38940751E-07 1.19857357E+00 5.35571209E-01 1.00808712E-04-1.54616379E-02
62 27 1.64011335E-04 1.52976265E-02-5.77082292E-03-1.75567155E-06-1.57808931E-06
62 28-8.93082434E-03-5.93552286E-02 5.21911214E-01-6.31592794E-02 1.60330877E-02
62 29-3.61496548E-06-1.08862014E+00-3.77434936E-01-8.69392933E-05-1.55951607E-03
62 30 1.08637440E-02-9.30422797E-03 3.11876378E-03 6.99101508E-07 2.01712017E-06
62 31 1.53929304E-02-2.86281486E-02-9.09989175E-01-9.45949977E-02 8.02455396E-03
62 32 1.75725509E-07-6.37112604E-01 3.29599858E-01 1.08796995E-05-9.35978980E-03
62 33 7.23497776E-03 2.12481204E-03 4.12896678E-03 2.43000044E-08 4.00868942E-07
62 34-2.75321144E-03 9.70238451E-01-1.17742753E-02-2.26988916E-03-5.77532256E-07
62 35-2.07380440E-05 6.26014054E-05 7.90737725E-04 2.02765309E-02-1.13657865E-02
62 36-4.48838267E-06-7.89627201E-02 4.59518148E-02-8.75994792E-06 2.07137324E-03
62 37-2.06825772E-03-3.11552458E-06 1.42901838E-03 1.34210583E-07-4.07470226E-07
62 38-1.54194507E-02 2.86448756E-02 9.11004361E-01-5.53215143E-02 7.72763114E-02
62 39 7.72361589E-06-6.08959098E-01 3.79025803E-01 1.46367616E-05 2.52664422E-04
62 40 1.87809626E-03-2.13076069E-03-1.03908061E-02-1.05118592E-06-1.22095120E-07
62 41-2.63003902E-02-5.39556282E-02 1.36251440E+00 9.15275769E-03-1.27789173E-02
62 42-8.06959312E-07 1.51737823E-01-1.30375153E+00-1.11676432E-04-5.01107159E-04
62 43 1.57867423E-02-1.52856352E-02-5.14756843E-03 4.57552994E-07 3.44787658E-06
62 44 8.96879268E-03 5.92569624E-02-5.23643473E-01-4.60009177E-02 4.59009045E-02
62 45 1.19005690E-07-2.31495389E-01 1.12761727E+00 8.86030954E-05-5.23633194E-03
62 46-4.07274541E-03 9.30907735E-03-7.79109838E-03-1.40296767E-06-1.82723434E-06
62 47-8.93083910E-03-5.93546077E-02 5.21916105E-01 6.31588941E-02-1.60331605E-02
62 48 2.74979081E-06 1.08861473E+00 3.77432589E-01 8.08210385E-05-1.55953080E-03
62 49 1.08636623E-02-9.30413152E-03 3.11864800E-03 7.73205543E-07 1.94776103E-06
62 50 1.21858899E-03 9.01769562E-01 5.30009724E-04-8.00232723E-03-7.25936990E-07
62 51-1.18039127E-03-8.99585898E-01-7.14316683E-03-3.66341171E-03-7.26711764E-07
62 52-1.18030400E-03-8.99595711E-01 7.14325255E-03 3.66336904E-03 7.77999231E-07
62 53-4.47309327E-06-1.51296913E-03-3.86856104E-03 2.17894906E-03 3.62363847E-07
62 54 2.72642134E-03-9.70933797E-01 4.08381677E-03-1.12879319E-02-1.26928697E-06
62 55-2.75324474E-03 9.70233687E-01 1.17743390E-02 2.26993300E-03 6.87451016E-07
62 56 1.21883508E-03 9.01776146E-01-5.29997394E-04 8.00231479E-03 6.17473409E-07
62 57-4.51663987E-06-1.52552610E-03 3.86860846E-03-2.17889559E-03-3.62772850E-07
62 58 2.72648075E-03-9.70928912E-01-4.08378091E-03 1.12879615E-02 1.17548934E-06
63  1 1.01161374E-06 6.13659857E-07-3.59932905E-05-1.01908692E-05-2.42301361E-05
63  2 2.46959368E-01-3.48963598E-05-5.94477247E-05 5.45653379E-01 1.30379657E-07
63  3 2.03218511E-06-2.16256476E-06 1.24032010E-06-7.56558835E-03-1.32983418E-02
63  4-6.04515218E-07-1.78546083E-06 1.38557078E-05 6.52107243E-06 1.95115122E-05
63  5-1.75761680E-01-1.05010071E-05 5.88781193E-05-3.70475227E-01 1.78686856E-06
63  6 1.19685176E-06-2.98372032E-06 2.32114326E-06-2.01252641E-02-5.23986793E-03
63  7 6.65073494E-07 1.23919282E-06-3.13534389E-05 3.41110715E-07 9.38880851E-07
63  8-1.37917073E-02 3.57229049E-05-1.81268360E-05-2.76896601E-02-7.49814394E-07
63  9-4.34461668E-06 5.09443108E-06-1.90915810E-06 1.34892568E-02 2.10776228E-02
63 10-3.45922011E-07-9.09688849E-07 2.01117606E-05-4.80384220E-06-8.69720183E-06
63 11 1.01943201E-01 2.11582435E-05-4.84253750E-05 1.67027348E-01-1.73932656E-07
63 12 1.01657812E-06-8.42645464E-07 2.28531999E-07-1.96621957E-03-3.45489299E-03
63 13 7.13078318E-08-2.60105981E-07 2.60276445E-06 1.07806848E-06 1.06704649E-06
63 14-1.37817595E-02 2.39797580E-05 2.41490100E-05-2.76712929E-02-6.41502559E-07
63 15-4.03461893E-06 4.67612149E-06-1.82616562E-06 1.12259943E-02 2.23644290E-02
63 16-1.04309973E-06-1.60602309E-07 4.11065001E-05 5.86192569E-06 1.78837269E-05
63 17-1.75764299E-01 1.63482761E-05 4.56241779E-05-3.70479184E-01-2.37855315E-08
63 18 3.59181707E-06-3.56803154E-06 2.67427457E-07 5.77915291E-03-1.99761542E-02
63 19 2.24130777E-07 1.74651636E-07-5.48984042E-06-6.64148515E-06-1.30966181E-05
63 20 1.44021368E-01 2.70479026E-06-1.00318290E-05 2.45949051E-01 1.28371270E-07
63 21 1.26593024E-06-1.39430151E-06 8.54778041E-07-5.00242260E-03-7.52146109E-03
63 22-3.43656087E-07-4.50243787E-07 2.35762598E-05 5.15293427E-06 8.66367386E-06
63 23-1.01943193E-01-1.98061849E-05 4.97645695E-05-1.67027314E-01-9.82048373E-08
63 24 9.92487891E-07-8.94283054E-07 1.40630722E-07-1.96628971E-03-3.45486006E-03
63 25 3.53937558E-07 4.64539900E-07-7.51055286E-06-8.67241174E-07-1.28716997E-06
63 26 1.37811224E-02-2.34343190E-05-2.64354848E-05 2.76700065E-02-4.22863376E-07
63 27-4.19419903E-06 4.61706240E-06-1.84545202E-06 1.12260548E-02 2.23643602E-02
63 28 1.30584354E-08 4.17678612E-07-9.76216987E-06 7.39535745E-06 1.31677963E-05
63 29-1.44013316E-01 2.51953454E-05 3.52096688E-05-2.45938400E-01 2.79535850E-07
63 30 1.43926639E-06-1.71880224E-06 5.69698246E-07-3.91065204E-03-8.14537785E-03
63 31-1.20236715E-06-1.18143991E-06 4.45219114E-05-5.47270231E-06-1.61270393E-05
63 32 1.75764807E-01-2.31331125E-05-4.52298088E-05 3.70481341E-01-1.49365582E-07
63 33 3.60980393E-06-3.46043835E-06 2.00523402E-07 5.77921628E-03-1.99761380E-02
63 34-3.53517796E-07-8.88961236E-06 1.45854331E-08-8.32598237E-07 1.03181309E-02
63 35 9.27328025E-07 1.60002110E-06-3.11847649E-05 1.03916680E-05 2.31729959E-05
63 36-2.46959037E-01 4.03827607E-05 6.58402213E-05-5.45652681E-01 5.53333441E-08
63 37 1.79692722E-06-1.85226057E-06 1.18823502E-06-7.56543844E-03-1.32984098E-02
63 38-8.30723926E-07-2.19453196E-06 2.16793352E-05-6.46296318E-06-1.77218096E-05
63 39 1.75760715E-01 1.12122462E-05-6.07836937E-05 3.70472057E-01 1.89106825E-06
63 40 1.06782458E-06-2.95889282E-06 2.25202709E-06-2.01252155E-02-5.23992953E-03
63 41 9.36696583E-07 1.68680322E-06-4.20397329E-05-5.42922128E-07-1.06606138E-06
63 42 1.37925033E-02-3.57097486E-05 1.65814518E-05 2.76908015E-02-8.56051223E-07
63 43-4.11105811E-06 4.96710933E-06-1.98818565E-06 1.34893080E-02 2.10775703E-02
63 44 3.08821885E-07-4.32926071E-07-9.82124255E-06 6.84864597E-06 1.21343325E-05
63 45-1.44022033E-01 3.93623593E-06 7.08707171E-06-2.45951404E-01 1.92052700E-07
63 46 1.25447130E-06-1.44652400E-06 8.78578131E-07-5.00242207E-03-7.52155826E-03
63 47-1.38795341E-07 7.71355098E-07-3.63981631E-06-7.12356720E-06-1.27338745E-05
63 48 1.44014087E-01-2.93666460E-05-3.09930642E-05 2.45940791E-01 3.76881622E-07
63 49 1.21676062E-06-1.59364224E-06 5.73394590E-07-3.91068486E-03-8.14540325E-03
63 50 3.94164134E-07-2.07655686E-05-5.01171987E-07-5.50347333E-07 8.56507775E-03
63 51 8.13861034E-08 1.20301724E-05 5.07205112E-07 8.62256107E-07-8.56518014E-03
63 52-3.47307314E-07 4.30865876E-06-5.03187209E-07-9.65118477E-07 8.56513123E-03
63 53 3.84136139E-08 6.94229736E-06-3.14402371E-07-1.29542589E-06 1.60966925E-02
63 54 3.76967975E-07 2.70112370E-05 5.33683397E-07 1.04861551E-06-1.03187928E-02
63 55 8.80722487E-08-1.58618280E-05-5.36754686E-09 8.85294801E-07-1.03180533E-02
63 56-8.03458957E-08-1.28137610E-05 4.65811164E-07 5.75568956E-07-8.56502921E-03
63 57-4.05361102E-07-9.29362730E-06 3.50638266E-07 1.26975141E-06-1.60966708E-02
63 58-1.58385693E-07 2.84854553E-05-5.65739509E-07-9.37549940E-07 1.03186999E-02
64  1-6.96385755E-04 9.08873371E-02 2.44631774E-01-3.97651409E-02-6.98834462E-02
64  2-7.27916529E-06-5.52221288E-01-9.70604498E-01-1.18470982E-04-9.21660964E-03
64  3-4.91186398E-04 9.70779604E-03 8.47616384E-03-9.34736446E-08-8.08090256E-07
64  4-1.24809421E-02-5.20013213E-02 4.53239091E-01 3.37396669E-03 2.27450615E-02
64  5 1.51990232E-06-1.66891967E-01 6.43034760E-01 5.53632296E-05 1.37911964E-02
64  6-2.71795231E-03-1.10732441E-02 7.40321806E-03 1.87916234E-06 1.14304076E-06
64  7 2.48117220E-02 5.56043296E-02-1.01220280E+00 1.26406961E-02 5.32085796E-04
64  8 2.13721906E-07 1.88036713E-01-4.83523848E-02 3.32648771E-06-1.75655085E-02
64  9-1.77016148E-04 1.77425247E-02-7.44982063E-03-2.33471561E-06-2.26934531E-06
64 10-1.30504184E-02-1.75447061E-02 5.18757133E-01 6.74340230E-03 1.18554500E-02
64 11 2.00837301E-06-1.30846616E-01-2.29910829E-01-2.74469961E-05 7.67396032E-03
64 12-6.05002317E-04-7.06895800E-03-8.04337273E-03-3.06628591E-08 3.65029875E-07
64 13 2.48116260E-02 5.56021506E-02-1.01209842E+00-6.00645181E-03 1.11417584E-02
64 14 5.93566162E-07-1.37780857E-01 1.37030513E-01 1.01382042E-05 9.52136009E-04
64 15-1.86951165E-02 1.77429805E-02 5.25856277E-03-4.21909345E-07-3.67635423E-06
64 16-1.24815213E-02-5.20011808E-02 4.53227542E-01 1.78134772E-02 1.45222187E-02
64 17 1.12438361E-06 6.37970647E-01 1.85124298E-01 4.31551753E-05-4.04344546E-03
64 18 1.51152116E-02-1.10717661E-02-4.83629803E-03-1.75963169E-07 2.55875429E-06
64 19-2.76366057E-03-7.04734973E-02-1.74111575E-01-2.48742759E-02 4.76138548E-02
64 20 4.48219848E-06-4.97033103E-01 5.89104399E-01 3.58082283E-05 9.56757305E-03
64 21 1.58898973E-04-9.72647203E-03 1.16434182E-02 2.16250811E-06 1.53274117E-06
64 22 1.30504825E-02 1.75447111E-02-5.18760012E-01 6.74312022E-03 1.18555350E-02
64 23 1.19933948E-06-1.30830190E-01-2.29922756E-01-2.74258460E-05-7.67386019E-03
64 24 6.04905213E-04 7.06895498E-03 8.04339732E-03-5.40478313E-08-4.24982062E-07
64 25-2.48112975E-02-5.56014848E-02 1.01208083E+00-6.00638493E-03 1.11415293E-02
64 26 5.94620038E-07-1.37771534E-01 1.37039888E-01 7.23102022E-06-9.52261922E-04
64 27 1.86950339E-02-1.77427719E-02-5.25852130E-03 4.56908937E-07 3.75456163E-06
64 28 2.75646401E-03 7.04736084E-02 1.74433789E-01 5.36527805E-02 2.95778240E-03
64 29 1.73483100E-06 7.60390912E-01-1.26126694E-01 1.93998504E-05 6.24275038E-03
64 30-1.59668597E-02 9.72410928E-03-7.94272933E-04-2.02848781E-07-3.00409945E-06
64 31 1.24818206E-02 5.20012142E-02-4.53244350E-01 1.78128387E-02 1.45221316E-02
64 32 3.25776360E-06 6.37970236E-01 1.85121742E-01 4.49567518E-05 4.04323966E-03
64 33-1.51151316E-02 1.10718919E-02 4.83638073E-03 1.62849037E-07-2.59198223E-06
64 34 3.55676168E-03-4.67934189E-01-1.48050049E-03 3.29313837E-03 2.69739524E-07
64 35 6.96404045E-04-9.08877478E-02-2.44631927E-01-3.97646551E-02-6.98842359E-02
64 36-9.44951199E-06-5.52218012E-01-9.70613570E-01-1.16000412E-04 9.21669849E-03
64 37 4.91129539E-04-9.70782803E-03-8.47620440E-03 4.81547633E-08 5.52328401E-07
64 38 1.24808786E-02 5.20018272E-02-4.53231268E-01 3.37378635E-03 2.27455743E-02
64 39 3.01162825E-06-1.66893395E-01 6.43042678E-01 5.39896743E-05-1.37913005E-02
64 40 2.71799187E-03 1.10733086E-02-7.40333914E-03-2.00638097E-06-1.21360692E-06
64 41-2.48120619E-02-5.56049277E-02 1.01222268E+00 1.26409333E-02 5.32067294E-04
64 42 4.70313451E-07 1.88040214E-01-4.83640499E-02 3.69587476E-06 1.75656014E-02
64 43 1.77128163E-04-1.77427296E-02 7.44993619E-03 2.40019662E-06 2.33773325E-06
64 44 2.76372357E-03 7.04742450E-02 1.74108930E-01-2.48745647E-02 4.76145741E-02
64 45 2.34004751E-06-4.97036399E-01 5.89118499E-01 3.13027320E-05-9.56763649E-03
64 46-1.58954498E-04 9.72659099E-03-1.16435764E-02-2.11545133E-06-1.63951201E-06
64 47-2.75664559E-03-7.04745564E-02-1.74424521E-01 5.36534606E-02 2.95752886E-03
64 48 2.93850348E-06 7.60406213E-01-1.26126589E-01 1.82149898E-05-6.24280659E-03
64 49 1.59670801E-02-9.72427349E-03 7.94260345E-04 1.72377710E-07 2.91440105E-06
64 50 5.38501261E-03 9.13554854E-01 6.50374616E-03 1.69308863E-04 2.81921256E-07
64 51-5.37986597E-03-9.13374864E-01-3.17667414E-03 5.67431264E-03 3.04105615E-07
64 52 5.37978215E-03 9.13361416E-01-3.17660790E-03 5.67430398E-03 4.41788587E-07
64 53-1.28774232E-02-1.36362312E+00-5.26143783E-03-9.24674074E-03-9.99723106E-07
64 54-3.54316904E-03 4.68022644E-01 3.58486400E-03 4.08579120E-04 2.17442147E-07
64 55-3.55715670E-03 4.67941494E-01-1.48029729E-03 3.29316525E-03 1.91598394E-07
64 56-5.38499003E-03-9.13542025E-01 6.50370308E-03 1.69392157E-04 2.59985809E-07
64 57 1.28773704E-02 1.36363103E+00-5.26141755E-03-9.24680439E-03-1.09789580E-06
64 58 3.54341754E-03-4.68032436E-01 3.58486960E-03 4.08681191E-04 2.80233847E-07
65  1 1.87423407E-06-2.92244932E-06-1.80657454E-04-2.63479912E-03 1.50383364E-03
65  2 9.40478580E-08 2.60884501E-01-1.48364809E-01-2.98907516E-06-2.64762058E-03
65  3 2.64799522E-03-3.74636895E-07-1.81467554E-03-2.72401893E-07 2.75563689E-07
65  4 1.66623345E-02-4.51476921E-02-7.14930167E-01-5.33726829E-02 6.93747217E-02
65  5 4.88922251E-06-2.07736418E-01 5.98421605E-01 5.04262273E-05-5.22507432E-03
65  6 2.59197538E-03 2.63309894E-03 1.16557954E-02 7.96968302E-07 5.25210045E-07
65  7 4.87902027E-03 3.50021466E-02-1.08082946E-01-5.28073161E-02-2.59878278E-03
65  8-1.82912407E-06 8.12439529E-02 1.25369476E-01 1.66340906E-05 4.10071404E-03
65  9-9.59161315E-03 5.49089910E-03-6.62906438E-03-9.14206775E-07-1.94919415E-06
65 10 1.74531655E-06 5.98449665E-07-1.05813185E-04-1.19131953E-02 6.77917256E-03
65 11 1.00176184E-07-5.85786628E-02 3.29311023E-02 5.34012811E-07-1.47264561E-02
65 12 1.47253184E-02 1.13769970E-06-1.01109636E-02-1.77153688E-06 1.15748206E-06
65 13-4.88551551E-03-3.50130807E-02 1.08278717E-01-2.47407341E-02 4.67226470E-02
65 14 3.27736542E-06-6.65420284E-02-1.33649157E-01-1.53872230E-05 9.71406621E-04
65 15 4.52223834E-03-5.49364496E-03 1.01139460E-02 1.24379356E-06 1.59814839E-06
65 16-1.66625197E-02 4.51482333E-02 7.14968519E-01-8.69104825E-02 1.04284065E-02
65 17-2.98642508E-06-6.20544378E-01-1.27407583E-01-3.96432686E-05 8.32007575E-03
65 18-5.68801945E-03-2.63205629E-03-9.53106480E-03-4.45630972E-07-7.45799260E-07
65 19-9.99297473E-03 2.94375906E-02 4.46848299E-01 3.08657574E-02-4.54752162E-02
65 20-3.72834338E-06 9.19837713E-02-2.89329390E-01-2.62131127E-05-2.05366892E-03
65 21 2.86863900E-03-8.14970074E-04 2.79050869E-03 1.66585223E-07 6.89702052E-07
65 22-1.80206096E-06-3.50073581E-07 1.08177546E-04-1.19132061E-02 6.77927431E-03
65 23-1.88310203E-07-5.85738844E-02 3.29289960E-02 4.32430660E-08 1.47263049E-02
65 24-1.47252280E-02-1.07684761E-06 1.01110706E-02 1.56664691E-06-1.05483393E-06
65 25 4.88564772E-03 3.50129518E-02-1.08286123E-01-2.47404062E-02 4.67227045E-02
65 26 2.29278118E-06-6.65407994E-02-1.33640958E-01-1.75706715E-05-9.71339567E-04
65 27-4.52238314E-03 5.49372271E-03-1.01139119E-02-1.09248216E-06-1.56012518E-06
65 28-9.99226657E-03 2.94331363E-02 4.46850138E-01 5.48549898E-02-3.29767687E-03
65 29 3.45512895E-06 2.95576038E-01 6.91546556E-02 2.30331737E-05-5.39191386E-04
65 30 1.35527379E-03-8.16082401E-04 3.82943601E-03 5.41064628E-07 3.45192065E-07
65 31 1.66624729E-02-4.51485689E-02-7.14971170E-01-8.69104298E-02 1.04287158E-02
65 32-2.37475080E-06-6.20544566E-01-1.27401195E-01-3.51995695E-05-8.32011017E-03
65 33 5.68810925E-03 2.63200092E-03 9.53103809E-03 4.88450601E-07 7.73356995E-07
65 34 1.24292943E-02 1.13267130E+00-1.53346108E-02 7.02484536E-03 1.79277796E-08
65 35-1.65959734E-06 3.23013519E-06 1.70704552E-04-2.63508391E-03 1.50332507E-03
65 36 4.33267297E-07 2.60884414E-01-1.48362610E-01-1.51235577E-06 2.64746077E-03
65 37-2.64794351E-03 4.82745624E-07 1.81480068E-03 3.69170710E-07-2.61592866E-07
65 38-1.66622948E-02 4.51468236E-02 7.14926413E-01-5.33720248E-02 6.93741993E-02
65 39 3.29530529E-06-2.07728834E-01 5.98416460E-01 4.23563164E-05 5.22511297E-03
65 40-2.59193789E-03-2.63317509E-03-1.16557197E-02-6.85563647E-07-6.64325361E-07
65 41-4.87918010E-03-3.50026813E-02 1.08089999E-01-5.28067325E-02-2.59804244E-03
65 42-9.15579564E-07 8.12383893E-02 1.25366978E-01 1.80904651E-05-4.10057032E-03
65 43 9.59151157E-03-5.49094125E-03 6.62890180E-03 7.90809329E-07 1.80214083E-06
65 44 9.99295423E-03-2.94369469E-02-4.46848801E-01 3.08654884E-02-4.54747651E-02
65 45-3.65085190E-06 9.19766202E-02-2.89323523E-01-2.40198469E-05 2.05354436E-03
65 46-2.86864135E-03 8.15096988E-04-2.79043403E-03-5.09277687E-08-5.43920539E-07
65 47 9.99207392E-03-2.94332789E-02-4.46841853E-01 5.48552972E-02-3.29764186E-03
65 48 1.97786367E-06 2.95582531E-01 6.91492531E-02 1.84131081E-05 5.39232522E-04
65 49-1.35518588E-03 8.15953359E-04-3.82932680E-03-4.00879584E-07-4.25318606E-07
65 50 1.09497090E-02 6.73469358E-01 9.06006373E-03 4.84361166E-03 7.84872476E-07
65 51 1.09565828E-02 6.73614734E-01 4.62230262E-04-1.02666447E-02-9.26045567E-07
65 52-1.09571149E-02-6.73625204E-01 4.62133733E-04-1.02667527E-02-9.90350656E-07
65 53 5.21589557E-06 1.17912206E-04 5.08901283E-04-2.88200349E-04 1.27750214E-09
65 54 1.24267058E-02 1.13265282E+00-1.38733629E-02 9.59151926E-03 2.93752164E-07
65 55-1.24294305E-02-1.13266943E+00-1.53345776E-02 7.02486252E-03-1.31713330E-09
65 56-1.09495936E-02-6.73467670E-01 9.06015829E-03 4.84359151E-03 8.76403469E-07
65 57-5.21189593E-06-1.14546234E-04 5.08842743E-04-2.88256831E-04 3.67173222E-08
65 58-1.24266106E-02-1.13264057E+00-1.38732702E-02 9.59143725E-03 1.58688102E-07
66  1-7.87773808E-03-9.27262644E-02 2.66136112E-01 3.47845340E-02 6.11410161E-02
66  2 7.56670886E-06 7.22264775E-01 1.26937360E+00 1.56198906E-04 1.54318819E-02
66  3-1.46243202E-04-1.52856387E-02-1.51344578E-02 8.47173933E-08 1.22809362E-06
66  4 1.51325689E-02 9.51787837E-02-6.59204948E-01 1.52807555E-02-5.57918359E-02
66  5-4.86432259E-06 4.29913139E-01-1.15653404E+00-9.67339771E-05-1.54442369E-02
66  6-3.35518768E-03 1.87994245E-02-7.20818293E-03-2.49980254E-06-2.86517656E-06
66  7-2.62922993E-02-2.74584836E-02 1.16056504E+00 2.87114741E-02 3.41094334E-02
66  8 4.99610226E-06-6.18675264E-01-2.19424563E-01-4.83799939E-05 3.98267072E-03
66  9 1.13643716E-02-1.53470423E-02 1.37219118E-02 2.28974598E-06 3.72959829E-06
66 10 9.43207830E-03-8.82211015E-03-8.07758855E-01-5.51863497E-03-9.70112209E-03
66 11-2.09206574E-07 2.44994301E-01 4.30009742E-01 5.25071194E-05 4.28025924E-03
66 12-6.36301417E-03 2.08275493E-03-1.03395385E-02-6.33270901E-07-1.33547765E-06
66 13-2.63046019E-02-2.74799829E-02 1.16104623E+00 1.46576222E-02 4.21089544E-02
66 14 3.00058397E-06 1.27725261E-01-6.43730807E-01-6.15237755E-05-1.00016166E-03
66 15 1.63532917E-02-1.53531300E-02 1.02990061E-02 1.71478920E-06 4.03481604E-06
66 16 1.51313676E-02 9.51765931E-02-6.59016086E-01-5.57497590E-02-1.53787210E-02
66 17-2.87710948E-06-1.21369302E+00-2.21498922E-01-7.16461536E-05-1.02275890E-03
66 18-1.77755654E-02 1.87983243E-02 2.68551340E-03-8.29822012E-07-4.21456830E-06
66 19 5.79865290E-03-2.66792663E-02-2.06744349E-01-2.17329230E-02 6.47090257E-03
66 20-1.42319739E-06-3.61130512E-02 2.49705015E-01 1.98404808E-05-5.53378808E-04
66 21-3.68294034E-04 9.21672841E-04-1.08725516E-02-1.15066487E-06-6.40399000E-07
66 22 9.43222650E-03-8.82196109E-03-8.07768608E-01 5.51888067E-03 9.70134178E-03
66 23 8.60000430E-07-2.44984200E-01-4.29987778E-01-5.02528719E-05 4.28019632E-03
66 24-6.36300172E-03 2.08280540E-03-1.03394859E-02-8.83291422E-07-1.24381516E-06
66 25-2.63044285E-02-2.74796739E-02 1.16103324E+00-1.46573731E-02-4.21083814E-02
66 26-5.46965781E-06-1.27722875E-01 6.43707589E-01 5.16677747E-05-1.00011038E-03
66 27 1.63531692E-02-1.53530588E-02 1.02987948E-02 1.76275421E-06 3.72893657E-06
66 28 5.79998251E-03-2.66715281E-02-2.06868731E-01-1.66615540E-02 1.53790092E-02
66 29 1.14218911E-06-2.32832534E-01-9.66218503E-02-1.63560535E-05 7.85085646E-03
66 30-8.77504787E-03 9.24191410E-04-5.09934924E-03-1.74814811E-08-1.22161202E-06
66 31 1.51312844E-02 9.51754495E-02-6.59009919E-01 5.57490360E-02 1.53780838E-02
66 32 4.04351138E-06 1.21367761E+00 2.21485381E-01 7.12226854E-05-1.02280746E-03
66 33-1.77753545E-02 1.87981619E-02 2.68556326E-03-5.84125092E-07-3.86447430E-06
66 34-2.51239671E-02-1.18479276E+00 1.95690634E-03 8.05267900E-04 1.57057246E-07
66 35-7.87760025E-03-9.27254118E-02 2.66128763E-01-3.47838472E-02-6.11406120E-02
66 36-8.22634129E-06-7.22247026E-01-1.26936817E+00-1.47504908E-04 1.54317769E-02
66 37-1.46321413E-04-1.52854555E-02-1.51343126E-02 1.90603562E-07 1.04377837E-06
66 38 1.51321996E-02 9.51778835E-02-6.59186979E-01-1.52803248E-02 5.57919493E-02
66 39 4.47076359E-06-4.29899357E-01 1.15652860E+00 8.72038682E-05-1.54441059E-02
66 40-3.35509402E-03 1.87991999E-02-7.20821400E-03-2.48715546E-06-2.85500681E-06
66 41-2.62922919E-02-2.74586647E-02 1.16056430E+00-2.87110866E-02-3.41091089E-02
66 42-3.69318792E-06 6.18660254E-01 2.19422678E-01 4.86020596E-05 3.98280354E-03
66 43 1.13642255E-02-1.53470290E-02 1.37218656E-02 2.31686227E-06 3.48902673E-06
66 44 5.79879895E-03-2.66788597E-02-2.06756831E-01 2.17329725E-02-6.47053397E-03
66 45-4.93316006E-07 3.61051979E-02-2.49698228E-01-2.32464065E-05-5.53461257E-04
66 46-3.68361569E-04 9.21822825E-04-1.08725358E-02-1.11560636E-06-5.81557018E-07
66 47 5.79974557E-03-2.66721742E-02-2.06855460E-01 1.66621274E-02-1.53789192E-02
66 48 1.13659420E-07 2.32844694E-01 9.66182017E-02 2.10279311E-05 7.85104620E-03
66 49-8.77504998E-03 9.24003783E-04-5.09934884E-03-2.22724393E-07-1.30080391E-06
66 50 2.63483305E-02 4.55968062E-01 3.91041878E-03 4.86780891E-03 6.00021879E-07
66 51 2.63652051E-02 4.56176034E-01-2.18807831E-03-5.84961357E-03-5.89746367E-07
66 52 2.63656986E-02 4.56182367E-01 2.18814899E-03 5.84960197E-03 5.47773822E-07
66 53 1.61371650E-02 1.48086006E+00 3.84471948E-03 6.75755943E-03 9.37362456E-07
66 54-2.51320799E-02-1.18493393E+00 3.07558234E-04-2.09323134E-03-2.82554826E-07
66 55-2.51241248E-02-1.18480882E+00-1.95697409E-03-8.05224201E-04-1.72345064E-08
66 56 2.63477224E-02 4.55959545E-01-3.91050465E-03-4.86773682E-03-4.75306466E-07
66 57 1.61368814E-02 1.48084854E+00-3.84468418E-03-6.75753622E-03-9.39591767E-07
66 58-2.51316578E-02-1.18492865E+00-3.07667807E-04 2.09329853E-03 2.26236185E-07
67  1-3.33486947E-07-1.51517537E-06 2.03048642E-05 1.28632988E-06 1.25250676E-06
67  2 6.48458322E-06 9.83946768E-06 3.29946730E-05 1.60649410E-06-1.36323450E-07
67  3 6.44359720E-07-5.08036270E-07-9.19963714E-07 7.70740738E-03-4.38723257E-03
67  4 2.26585725E-07 2.84299263E-06-2.83098876E-05-1.38578346E-06-6.98255737E-06
67  5 4.90653250E-02 3.93869016E-06-7.02178300E-05 2.58266399E-01 3.04255736E-07
67  6 2.68543288E-06-2.98968861E-06 1.24888687E-06-3.79230567E-03-1.85803726E-02
67  7 5.51846391E-07 7.76248694E-07-2.51656921E-05 1.16662606E-05 2.12841762E-05
67  8-2.01964485E-01-4.22171992E-05 3.79097269E-06-4.45851319E-01-2.08760801E-06
67  9 1.68493805E-06 4.02669951E-07-7.86898529E-07 1.49089853E-02-7.29828141E-03
67 10-4.55807693E-07-5.68872039E-07 2.56480151E-05 3.38842716E-07 5.93206797E-07
67 11 1.76081634E-06 5.98928294E-05 2.91778675E-05 8.26088297E-06 1.86573835E-06
67 12-2.27988066E-06 4.14142311E-07 1.48384685E-06-2.30032979E-02 1.30885226E-02
67 13-9.94400659E-07-5.92137990E-07 5.70595673E-05-8.29913259E-06-1.96384454E-05
67 14 2.01959734E-01 7.94092999E-07-5.06616972E-05 4.45800271E-01-8.03644328E-07
67 15 1.56170097E-06-7.58056643E-07-9.51069617E-07 1.38909338E-02-9.08510266E-03
67 16 6.49930590E-07 8.53496056E-07-3.09465702E-05 2.34419158E-06 4.39122485E-06
67 17-4.90692757E-02-6.41091201E-06 2.92076758E-05-2.58246223E-01-1.33149712E-06
67 18-2.41431137E-06 3.74580849E-06-1.71722472E-06 1.40319468E-02 1.27538706E-02
67 19-1.00851252E-06-4.41499518E-06 4.69313271E-05-1.03036202E-05-1.53853554E-05
67 20 1.97799392E-01-7.78502082E-05-1.12838544E-06 6.08277804E-01 4.05844127E-07
67 21 2.74119763E-06-3.14704175E-06 3.68978719E-07 5.46741768E-03-1.59281574E-02
67 22 4.09633574E-07 2.05328187E-07-2.80296131E-05 6.93432162E-08 9.62326537E-07
67 23 6.09366938E-07-4.00741589E-07 6.15079748E-05 5.52727817E-06-1.60975280E-06
67 24 1.78107613E-06-1.71323334E-07-1.35100395E-06 2.30032343E-02-1.30885768E-02
67 25-7.30858047E-07-1.12617919E-06 2.92314185E-05-8.55248973E-06-1.54300790E-05
67 26 2.01959576E-01-1.56603101E-05-1.05559137E-04 4.45799492E-01 9.48290210E-07
67 27-8.78865243E-07-6.94249666E-08 6.06238439E-08-1.38907700E-02 9.08516511E-03
67 28 6.69315141E-07 3.74271191E-06-4.44829910E-05 1.23782745E-05 1.89845853E-05
67 29-1.97797250E-01 9.83424696E-05 4.13152647E-05-6.08251076E-01 1.19330626E-06
67 30-4.37509762E-07-7.55796493E-07 1.99710482E-06-1.64851860E-02-3.43864769E-03
67 31 1.08660244E-08-2.45364633E-06 1.38309121E-05-8.73928435E-07 4.14926061E-06
67 32-4.90683950E-02-3.13888247E-05 1.93833812E-05-2.58243281E-01 1.17603060E-06
67 33 1.99838752E-06-3.17441812E-06 2.09367931E-06-1.40318622E-02-1.27539382E-02
67 34 1.38147349E-06 4.81469530E-05 8.10874341E-09 8.65047456E-07-6.52852222E-03
67 35 2.53094565E-07 9.37315001E-07-1.85983577E-05-2.92452104E-07 1.12120934E-06
67 36 5.30159732E-06 1.55952288E-05 1.44504218E-05-1.04078659E-06 3.43349839E-07
67 37-7.62160124E-07 4.18810284E-07 6.94959647E-07-7.70746060E-03 4.38716440E-03
67 38-7.67270827E-07-5.43658266E-07 3.29221026E-05-2.62777884E-06-2.42860438E-06
67 39 4.90663122E-02-6.74376470E-06-2.49316892E-05 2.58269615E-01 1.64191902E-07
67 40-2.97452058E-06 2.81032868E-06-1.29086435E-06 3.79222562E-03 1.85804215E-02
67 41 5.48711924E-07 1.00081741E-06-3.71497022E-05 6.61883985E-06 1.82927957E-05
67 42-2.01964620E-01-3.48395068E-07 5.10094373E-05-4.45851571E-01 8.97289727E-07
67 43-1.20057874E-06 3.03289013E-07 8.68669566E-07-1.49089915E-02 7.29844228E-03
67 44 5.48457004E-07-7.30811270E-07-2.13626246E-05-7.36552586E-06-1.93683364E-05
67 45 1.97799187E-01-1.87052592E-05-7.07279151E-05 6.08277976E-01 8.23799948E-07
67 46-3.03694864E-06 2.21314869E-06 1.91514402E-07-5.46740407E-03 1.59281687E-02
67 47 1.16699993E-07 7.89497130E-07 2.56152515E-06 6.41447343E-06 1.89327606E-05
67 48-1.97797149E-01 1.09747510E-05 6.14178324E-05-6.08251781E-01-1.28627438E-06
67 49-5.17473475E-07 1.80374785E-06-1.59617394E-06 1.64851933E-02 3.43862716E-03
67 50-1.26300065E-06-1.37012937E-05 6.16958391E-07 1.47446046E-06-1.52571100E-02
67 51-7.14205673E-07 2.82435144E-05-5.41744352E-07-1.87022963E-06 1.52563507E-02
67 52 1.12226892E-06 6.82531486E-05-4.43993121E-07-1.25218316E-06 1.52563452E-02
67 53 1.28600376E-07 2.87066194E-05 1.68935529E-08 9.38085807E-08 9.17932202E-07
67 54-1.50046052E-06-4.71147042E-05-6.85521043E-08-5.95329610E-07 6.52962249E-03
67 55-8.28874677E-07-3.18318109E-06 6.14359078E-07 4.72433321E-07-6.52858091E-03
67 56-1.42028322E-06-6.68250893E-05 8.18756081E-07 1.69618240E-06-1.52571523E-02
67 57-3.30211231E-07-1.51594186E-05 2.22307621E-08-6.33200178E-08 8.52274314E-07
67 58-2.40806692E-07-1.54573516E-05-7.18615399E-07-2.95279087E-07 6.52968781E-03
68  1-4.28810946E-06-8.95012438E-06 8.77390946E-05-2.68342613E-02 1.52739556E-02
68  2-2.57879588E-08 1.20027024E-01-6.80601725E-02-3.65993893E-06-5.58571584E-04
68  3 5.62428969E-04-3.85738476E-06-3.82463330E-04 2.78877193E-07-9.04183496E-08
68  4 1.43114134E-02-2.35793019E-02-3.29754009E-01-2.18048895E-02 6.60745823E-02
68  5 7.77033803E-06-2.82795907E-01 4.96924999E-01 4.74147165E-05-1.04337428E-02
68  6 5.31413231E-03 5.11961054E-03-4.97134415E-05-8.31080571E-07-5.91524592E-07
68  7-2.24664926E-02-2.96647935E-02 1.15959316E+00-6.24739424E-02-2.71163628E-02
68  8-1.17183950E-05 6.76749602E-01 4.94214806E-01 6.26954360E-05 2.07475812E-02
68  9-7.50006261E-03-1.32475186E-02 3.16037235E-03 2.46733470E-06 6.13645211E-07
68 10-3.22129891E-07 1.62931691E-06-1.45904760E-04-1.00062302E-02 5.68587870E-03
68 11 2.77728873E-07-6.99808742E-01 3.98274146E-01 8.98557604E-06-5.08591654E-03
68 12 5.08467597E-03 1.24056893E-06-3.48908005E-03-1.24974488E-06 8.93912560E-07
68 13 2.24540964E-02 2.96337038E-02-1.15918345E+00-8.60364079E-03 6.75600375E-02
68 14 1.21347022E-05-7.89422800E-02-8.34435040E-01-6.99089574E-05 2.53658525E-03
68 15-1.57772697E-02 1.32406844E-02 1.28153344E-02 1.16713143E-06-3.06051376E-06
68 16-1.43094495E-02 2.35855029E-02 3.29493043E-01-6.79529523E-02-1.50226320E-02
68 17-5.75567631E-06-5.71959529E-01-1.09065840E-02-3.22252485E-05-1.23965734E-03
68 18 6.35516384E-03-5.11550650E-03-7.96260307E-03-3.27855175E-07 1.33665751E-06
68 19 1.16582474E-02 8.61568319E-02-4.84363278E-01 3.86214654E-02-6.72075711E-02
68 20 1.07611191E-06 9.89960049E-01-9.91002945E-01-3.08943798E-05-1.86218018E-02
68 21 1.10660664E-03 1.75151952E-02-1.03961444E-02-2.71912523E-06-2.60342274E-06
68 22 4.13643740E-08 1.75019175E-06-1.68891141E-04 1.00067409E-02-5.68559691E-03
68 23 3.04757680E-07 6.99828813E-01-3.98234255E-01-7.28162134E-06-5.08615477E-03
68 24 5.08487062E-03 1.28414587E-06-3.48901243E-03 1.01295643E-07 1.48856929E-08
68 25 2.24542682E-02 2.96336267E-02-1.15919645E+00 8.60381599E-03-6.75590676E-02
68 26-3.63284781E-07 7.89467997E-02 8.34392882E-01 9.45063247E-05 2.53658627E-03
68 27-1.57772210E-02 1.32406348E-02 1.28149194E-02 3.06065131E-07-2.41734689E-06
68 28-1.16606528E-02-8.61585402E-02 4.84293958E-01-7.75112377E-02-1.14888886E-03
68 29-9.07978516E-06-1.35769250E+00 3.44604000E-01-4.53179256E-05-3.86144621E-03
68 30 2.13767942E-02-1.75153480E-02-5.03154846E-03-8.59720745E-08 3.69611028E-06
68 31-1.43100465E-02 2.35840790E-02 3.29531526E-01 6.79523947E-02 1.50222375E-02
68 32 2.50044909E-06 5.71932395E-01 1.08992510E-02 1.49217729E-05-1.23941390E-03
68 33 6.35541076E-03-5.11599687E-03-7.96266574E-03-1.05144211E-06 5.71056022E-07
68 34-2.03562449E-02-9.53988080E-01 1.02601266E-02-6.36616025E-03-3.23634673E-07
68 35-3.95582169E-06-7.43807397E-06 7.32295368E-05 2.68354073E-02-1.52723870E-02
68 36-2.39884715E-07-1.20012663E-01 6.80892086E-02 1.87794007E-06-5.58884670E-04
68 37 5.62356976E-04-3.47230605E-06-3.82213794E-04-2.36221278E-07 1.70857162E-07
68 38 1.43111189E-02-2.35810187E-02-3.29729137E-01 2.18051747E-02-6.60758673E-02
68 39-3.66670021E-06 2.82806685E-01-4.96955209E-01-2.53776103E-05-1.04335993E-02
68 40 5.31435302E-03 5.11924626E-03-4.95877777E-05-6.50448131E-07 5.95507524E-07
68 41-2.24661323E-02-2.96639335E-02 1.15957047E+00 6.24751203E-02 2.71170016E-02
68 42-1.18837863E-06-6.76781187E-01-4.94228708E-01-8.81518183E-05 2.07478440E-02
68 43-7.50042412E-03-1.32474199E-02 3.16028880E-03 1.57991670E-06 1.03179536E-06
68 44 1.16584948E-02 8.61585350E-02-4.84378649E-01-3.86218292E-02 6.72089966E-02
68 45 1.02973729E-05-9.89974029E-01 9.91025915E-01 6.66847653E-05-1.86218663E-02
68 46 1.10638888E-03 1.75154774E-02-1.03963128E-02-2.99609212E-06-1.56825494E-06
68 47-1.16611992E-02-8.61602320E-02 4.84326216E-01 7.75119688E-02 1.14895374E-03
68 48-3.88806600E-06 1.35771922E+00-3.44611171E-01 3.04891377E-06-3.86138099E-03
68 49 2.13771546E-02-1.75157736E-02-5.03158713E-03 7.82771549E-07 3.91506132E-06
68 50 2.35201759E-02 1.40235937E+00 5.82421783E-03 5.90311667E-03 2.21590524E-07
68 51-2.35150172E-02-1.40232938E+00 2.09855985E-03 8.02329733E-03 1.27342290E-06
68 52-2.35144674E-02-1.40230182E+00-2.09854024E-03-8.02322052E-03-4.17099397E-07
68 53 7.00762109E-06 1.67863772E-04 2.35993870E-03-1.34322856E-03-6.25030789E-09
68 54 2.03437859E-02 9.53790697E-01-1.07134967E-02 5.56839689E-03 2.23132469E-07
68 55-2.03572071E-02-9.54002755E-01-1.02598889E-02 6.36613997E-03-1.19007645E-08
68 56 2.35197414E-02 1.40234154E+00-5.82433342E-03-5.90312016E-03-1.18613458E-06
68 57 6.69060404E-06 1.37594126E-04-2.35989662E-03 1.34329646E-03-3.00650314E-08
68 58 2.03449189E-02 9.53818813E-01 1.07135919E-02-5.56835097E-03 2.47556808E-07
69  1-1.69744902E-02-6.63389150E-02 9.97615199E-01 3.32282267E-02 5.84162556E-02
69  2 6.59047906E-06 7.01353785E-01 1.23255488E+00 1.55866321E-04 1.72242342E-02
69  3 6.56789617E-04-1.78810238E-02-1.60963241E-02 4.62701540E-08 1.35410529E-06
69  4 2.05026889E-02 9.26710788E-02-1.19862771E+00 1.57690597E-02-4.14119136E-02
69  5-4.38106154E-06 6.65954380E-01-1.22389681E+00-9.89895591E-05-9.94461504E-03
69  6-1.05874566E-02 2.05320716E-02-1.17846056E-03-1.41539318E-06-3.32568107E-06
69  7-5.49120051E-03 3.99976995E-03 5.58029006E-01 4.91171426E-02 4.22019892E-02
69  8 9.52252980E-06-1.65181852E+00-5.49251577E-01-1.18672304E-04-1.78229750E-02
69  9 1.70314753E-02 7.91499724E-04 9.76521348E-03-4.13708721E-07 2.44236863E-06
69 10-1.62601638E-02-5.53115230E-03 1.13740253E+00 2.16818315E-02 3.81177063E-02
69 11 4.69402031E-06 1.12870985E+00 1.98393772E+00 2.37552583E-04 7.53575901E-03
69 12-3.35366532E-03-4.18209368E-03-1.05833631E-02-1.47956196E-07-7.02569707E-07
69 13-5.49463464E-03 3.97780667E-03 5.58014878E-01 1.11920573E-02 6.37792018E-02
69 14 3.14890830E-06 3.71886549E-01-1.70048033E+00-1.54035984E-04 5.04580759E-04
69 15-1.29335535E-03 7.88774591E-04 2.23404630E-02 1.76705067E-06 1.06733336E-06
69 16 2.04984427E-02 9.26699096E-02-1.19837336E+00-4.36445917E-02-7.61444543E-03
69 17-1.82136653E-06-1.39219806E+00-5.30450535E-02-6.43077478E-05-9.51822984E-03
69 18-1.10119849E-02 2.05302148E-02-8.92043042E-04-1.93969234E-06-3.82779072E-06
69 19-1.71692447E-02-8.64723932E-02 1.08170600E+00-1.65952141E-02 6.50729727E-02
69 20 1.71740568E-06-8.76954959E-01 1.08843425E+00 5.30819475E-05 1.25705056E-02
69 21 5.38452380E-03-1.79550294E-02 4.49220029E-03 1.82944071E-06 3.05916966E-06
69 22 1.62601456E-02 5.53122870E-03-1.13740105E+00 2.16815192E-02 3.81176763E-02
69 23 3.25821032E-06 1.12870409E+00 1.98394214E+00 2.30491772E-04-7.53567618E-03
69 24 3.35361651E-03 4.18205967E-03 1.05834932E-02 8.06366277E-09 6.04739409E-07
69 25 5.49435722E-03-3.97812893E-03-5.57999361E-01 1.11919780E-02 6.37809752E-02
69 26 3.41474139E-06 3.71889503E-01-1.70049064E+00-1.46400790E-04-5.04644455E-04
69 27 1.29355210E-03-7.88907647E-04-2.23407260E-02-1.60488988E-06-8.54024294E-07
69 28 1.71740510E-02 8.64727755E-02-1.08166321E+00 6.44154575E-02 1.89943523E-02
69 29 8.35359420E-06 1.38366383E+00-1.97724126E-01 5.14292787E-05-3.84650320E-03
69 30-1.41097363E-02 1.79562395E-02 1.49114222E-03-5.35057842E-07-3.42196428E-06
69 31-2.04982834E-02-9.26712147E-02 1.19836974E+00-4.36463497E-02-7.61435569E-03
69 32-1.58767679E-06-1.39221954E+00-5.30339960E-02-5.93071764E-05 9.51825745E-03
69 33 1.10120189E-02-2.05302763E-02 8.92114939E-04 1.73039848E-06 3.55116242E-06
69 34 4.36578290E-02 1.16499436E+00 3.12305611E-03 1.48863060E-03 3.78883988E-07
69 35 1.69745814E-02 6.63395235E-02-9.97618815E-01 3.32278844E-02 5.84169794E-02
69 36 6.60858771E-06 7.01353213E-01 1.23256987E+00 1.45688550E-04-1.72243678E-02
69 37-6.56797470E-04 1.78811652E-02 1.60964884E-02-3.27048546E-08-1.25274753E-06
69 38-2.05030491E-02-9.26712027E-02 1.19864221E+00 1.57684180E-02-4.14115385E-02
69 39-4.34450055E-06 6.65942064E-01-1.22390368E+00-9.10900999E-05 9.94490584E-03
69 40 1.05874100E-02-2.05323159E-02 1.17857397E-03 1.31332211E-06 2.97747986E-06
69 41 5.49197661E-03-3.99870901E-03-5.58069228E-01 4.91159761E-02 4.22015945E-02
69 42 1.03889030E-05-1.65181003E+00-5.49253789E-01-1.10889539E-04 1.78224831E-02
69 43-1.70314187E-02-7.91064470E-04-9.76539256E-03 3.93517764E-07-2.16147107E-06
69 44 1.71689337E-02 8.64710070E-02-1.08169108E+00-1.65945550E-02 6.50718867E-02
69 45 1.22237340E-06-8.76934386E-01 1.08842033E+00 4.94130138E-05-1.25700132E-02
69 46-5.38462329E-03 1.79546365E-02-4.49196538E-03-1.66896867E-06-2.84348777E-06
69 47-1.71740735E-02-8.64711928E-02 1.08166636E+00 6.44136003E-02 1.89943201E-02
69 48 6.81341728E-06 1.38363747E+00-1.97721411E-01 4.73428162E-05 3.84656255E-03
69 49 1.41094473E-02-1.79560099E-02-1.49104579E-03 3.97932998E-07 3.38593486E-06
69 50 3.80103316E-02 1.28108093E+00 6.18166536E-04 3.77476680E-03 7.01860525E-07
69 51-3.80094438E-02-1.28113961E+00 2.92902525E-03 2.46232959E-03 2.02663101E-07
69 52 3.80098774E-02 1.28115967E+00 2.92905429E-03 2.46243083E-03 2.74501414E-07
69 53 1.40405378E-02 1.18509534E+00 7.68487764E-04 1.35094124E-03 1.18808294E-07
69 54-4.36538931E-02-1.16502596E+00-3.18037290E-04 3.44596222E-03 1.00658209E-07
69 55-4.36573396E-02-1.16496377E+00 3.12331575E-03 1.48850326E-03 4.61860385E-07
69 56-3.80110611E-02-1.28111504E+00 6.18414965E-04 3.77494336E-03 7.50686524E-07
69 57-1.40406148E-02-1.18510769E+00 7.68574883E-04 1.35093663E-03 1.49653638E-07
69 58 4.36538524E-02 1.16501907E+00-3.18167953E-04 3.44606676E-03 6.36205403E-08
70  1-1.54748624E-06-2.17232158E-06 5.04563434E-05-7.71823730E-06-1.64774472E-05
70  2 1.66660034E-01-9.60775798E-06-3.05691321E-05 5.66569231E-01 9.51029304E-07
70  3 1.56372430E-06-2.51475361E-06 6.15668357E-07-4.20822135E-03-7.39899356E-03
70  4 1.34545247E-06 1.78814856E-06-5.80391032E-05 6.96257240E-06 1.64997005E-05
70  5-1.69880213E-01 4.03683381E-05 2.50381866E-05-5.54318029E-01 1.57533161E-07
70  6-2.97190625E-06 2.81437309E-06 1.06341728E-07-8.10526193E-03 1.56089094E-02
70  7-9.15487861E-07-1.41015342E-06 3.39364387E-05-8.54844412E-06-1.91350323E-05
70  8 1.93909708E-01-8.50463843E-05-6.01731759E-05 5.08744155E-01-3.38990410E-07
70  9-3.85744121E-07 7.24734531E-07-9.76567209E-07 7.26952730E-03 2.92546142E-03
70 10-4.65397853E-07-8.80209934E-07 2.80025949E-05 5.96961554E-06 1.42947243E-05
70 11-1.49585817E-01 6.12580670E-05 1.12276032E-04-3.21888506E-01 8.13896130E-07
70 12 4.81129240E-06-5.62518853E-06 3.43964055E-06-1.55433387E-02-2.73191012E-02
70 13-9.59394383E-07-1.25865627E-06 3.53539996E-05-9.07804728E-06-1.85146917E-05
70 14 1.93917607E-01-7.72881526E-07-1.09920143E-04 5.08739681E-01 3.56547372E-07
70 15-1.37890768E-06 1.02236030E-06-2.08518358E-07-1.19919342E-03 7.74361502E-03
70 16 1.21588291E-06 1.12376403E-06-5.98645916E-05 6.88059454E-06 1.62190963E-05
70 17-1.69887783E-01-9.96203991E-06 5.07993216E-05-5.54301278E-01-1.86401876E-06
70 18-3.92228592E-07 2.25624735E-06-1.81753457E-06 1.75587016E-02 1.01046633E-03
70 19-3.94392188E-07-4.65672318E-07 3.50318462E-05 2.22418880E-07 1.53873786E-06
70 20-1.96066284E-02-1.49103266E-05 2.02917932E-05-1.65922782E-01 1.78582543E-06
70 21-5.96229104E-07-1.18959633E-06 1.81572213E-06-2.15262129E-02 4.38366756E-03
70 22 3.25864188E-07 2.77259800E-07-2.47250179E-05 5.75505175E-06 1.29114483E-05
70 23-1.49585791E-01 5.11444678E-05 1.18315921E-04-3.21888118E-01-9.46905671E-07
70 24-4.69740862E-06 5.64431429E-06-3.43493927E-06 1.55433429E-02 2.73190936E-02
70 25 7.04034727E-07 1.48997852E-06-2.95594997E-05-8.56329802E-06-1.82654393E-05
70 26 1.93917388E-01-7.25512053E-06-1.09573724E-04 5.08738743E-01-3.22006994E-07
70 27 1.00831495E-06-6.86307956E-07 2.38606325E-07 1.19922407E-03-7.74358173E-03
70 28 4.65665429E-07 2.88756088E-07-3.94483589E-05 3.37483487E-07 1.49997076E-06
70 29-1.96234150E-02 2.07936140E-05-2.59647064E-06-1.65918695E-01 8.07943059E-07
70 30-2.63735139E-06 1.82940833E-06 5.68718526E-07-1.47669298E-02 1.62645426E-02
70 31-1.46597931E-06-1.56074116E-06 6.38998569E-05 7.32183364E-06 1.57589399E-05
70 32-1.69887759E-01-7.65155473E-06 4.28621536E-05-5.54301403E-01 1.68184692E-06
70 33 5.02910172E-07-2.18475709E-06 1.67930991E-06-1.75586893E-02-1.01036939E-03
70 34 6.69659021E-07 2.46160953E-06 1.07353326E-06 1.47885678E-06-1.52371125E-02
70 35 1.70248931E-06 2.21909811E-06-5.72587467E-05-7.14822698E-06-1.56235925E-05
70 36 1.66660208E-01-3.96417658E-06-3.13913437E-05 5.66569822E-01-9.03826066E-07
70 37-1.57159471E-06 2.47542078E-06-6.77865794E-07 4.20824261E-03 7.39900110E-03
70 38-1.34528722E-06-1.73512882E-06 5.78688387E-05 6.88368379E-06 1.54421167E-05
70 39-1.69880596E-01 4.94997209E-05 2.52857360E-05-5.54318918E-01-2.23012946E-07
70 40 2.88713363E-06-2.66412068E-06-2.27219316E-07 8.10521881E-03-1.56089680E-02
70 41 6.57619531E-07 1.57326100E-06-2.51556043E-05-8.69793794E-06-1.77595923E-05
70 42 1.93909884E-01-9.32367061E-05-4.47562034E-05 5.08744869E-01 5.11337694E-07
70 43 1.06154744E-07-6.17492439E-07 1.16682874E-06-7.26953873E-03-2.92554643E-03
70 44 6.15773506E-07 9.17262672E-07-4.12866181E-05 3.23410127E-08 1.28128106E-06
70 45-1.96066696E-02-2.53927139E-05 1.22916028E-05-1.65922184E-01-1.71801636E-06
70 46 3.53173467E-07 1.36484289E-06-1.75997427E-06 2.15262418E-02-4.38361203E-03
70 47-5.47118322E-07-1.52876385E-06 2.83676829E-05 3.49487567E-07 1.85751039E-06
70 48-1.96236263E-02 2.24936331E-05-5.91297184E-06-1.65919261E-01-1.13755290E-06
70 49 2.92206865E-06-1.78451575E-06-6.41333598E-07 1.47669256E-02-1.62645841E-02
70 50-1.13820481E-06 6.13789584E-06 8.58495516E-08 6.58002709E-07-5.26627802E-03
70 51 3.97446721E-07-2.66891977E-06 4.88585682E-07 1.70340844E-07-5.26612232E-03
70 52-6.74689055E-07 4.45891808E-06 5.28882855E-07 3.51954216E-07-5.26615432E-03
70 53-4.79020349E-07 8.66639587E-06-8.56969632E-07-1.59840752E-06 1.31891435E-02
70 54 7.16638096E-07-1.18596989E-05 4.00208977E-07 1.82783673E-06-1.52382354E-02
70 55-6.76477803E-07-1.00295086E-05 1.08536753E-06 1.53212893E-06-1.52370831E-02
70 56 7.79913528E-08 1.90990446E-06-7.22989802E-08 5.24014414E-07-5.26625919E-03
70 57 4.16766866E-07-4.32649631E-06-9.43093697E-07-1.54947586E-06 1.31891559E-02
70 58 4.64532972E-07 9.79943954E-06 3.33115008E-07 1.76307397E-06-1.52382402E-02
71  1-1.68421818E-06-3.03787631E-05-3.25148547E-04-1.95528668E-02 1.10611535E-02
71  2 2.05186116E-07-2.85398777E-01 1.62195159E-01 3.88036443E-06-1.54694415E-02
71  3 1.54716836E-02-2.24201289E-06-1.06185120E-02-1.88848700E-06 1.39743231E-06
71  4 2.29981639E-02-3.32309990E-02-1.10776268E+00 4.26503717E-02-7.39866893E-02
71  5-6.05594014E-06-8.96142477E-01-9.50224938E-01-1.32517761E-04-1.17933482E-02
71  6 1.34384177E-03 1.04495064E-02-7.73234645E-03-2.12960998E-06-1.50196042E-06
71  7-3.69446231E-02 7.64580116E-02 2.11580875E+00 3.70698614E-02-1.77127993E-02
71  8-3.93425836E-07 3.36516837E-01-1.24201894E+00-1.07606738E-04 1.91742611E-02
71  9-1.22749092E-02-6.89935193E-03 7.66300047E-03 1.98914373E-06-1.10770924E-07
71 10-1.09919948E-05-6.46018954E-05 4.60492504E-04-7.60640622E-02 4.32486093E-02
71 11 1.07289578E-06 2.72522874E-01-1.54777440E-01-3.86089148E-06-3.12023407E-02
71 12 3.12150786E-02-1.27379545E-05-2.14071623E-02-3.69797572E-06 2.47095467E-06
71 13 3.69348262E-02-7.64340165E-02-2.11498657E+00 3.41807865E-02-2.28409066E-02
71 14-4.56297276E-07 1.23899149E+00 3.44616887E-01 9.16595647E-05 9.87975296E-03
71 15-1.67754755E-02 6.89572254E-03 1.22787623E-02 1.20559572E-06-2.29924755E-06
71 16-2.29936498E-02 3.32369971E-02 1.10705047E+00 8.53908365E-02 1.09911631E-03
71 17 4.25100484E-06 3.58934399E-01 1.25503105E+00 1.37393613E-04-3.79466055E-03
71 18 1.42361890E-02-1.04415285E-02-2.95621248E-03 2.69055229E-07 2.87198038E-06
71 19 2.35297001E-02 7.51608288E-03-1.16826399E+00 1.64079439E-02-3.50309542E-02
71 20-2.34437651E-06 6.69647522E-01 5.07387549E-01 7.98889872E-05 6.74761949E-03
71 21-2.33950486E-02 1.66474291E-02 6.64380287E-03-3.42563227E-08-3.99035267E-06
71 22 5.31680346E-06 4.41926441E-05-1.33875688E-04-7.60719058E-02 4.32347707E-02
71 23 3.75401848E-07 2.72581131E-01-1.54638641E-01-3.14499597E-06 3.12056101E-02
71 24-3.12150458E-02 9.43578262E-06 2.14038926E-02 3.46454696E-06-2.42598724E-06
71 25-3.69405030E-02 7.64543525E-02 2.11525989E+00 3.41917440E-02-2.28490933E-02
71 26-3.57649678E-07 1.23927912E+00 3.44370632E-01 8.53798954E-05-9.88315103E-03
71 27 1.67782319E-02-6.89508091E-03-1.22783035E-02-1.28315676E-06 2.08439048E-06
71 28 2.35411338E-02 7.49482105E-03-1.16902914E+00 3.85169340E-02 3.75986425E-03
71 29 1.69828235E-06-9.34767324E-02-8.34864066E-01-8.31055412E-05-2.05913838E-02
71 30 3.94009758E-03 1.66512863E-02-1.21097129E-02-2.75522084E-06-1.65866725E-06
71 31 2.29899213E-02-3.32430981E-02-1.10689356E+00 8.53887506E-02 1.10985933E-03
71 32 3.86977833E-06 3.58676617E-01 1.25528707E+00 1.27300899E-04 3.79132192E-03
71 33-1.42319373E-02 1.04406153E-02 2.95707628E-03-2.37819941E-07-2.70448468E-06
71 34 2.02572489E-02-1.40460965E-01 6.07644340E-04 2.39792718E-03 1.76159176E-07
71 35 1.10901039E-05 3.70661155E-05-2.63960992E-04-1.95455896E-02 1.10734787E-02
71 36 4.62891505E-07-2.85281884E-01 1.62398994E-01 4.24131248E-06 1.54676609E-02
71 37-1.54774252E-02 9.76424470E-06 1.06146843E-02 1.80211981E-06-1.24273504E-06
71 38-2.30015207E-02 3.32251468E-02 1.10790337E+00 4.26604167E-02-7.39829355E-02
71 39-5.79470371E-06-8.95783889E-01-9.50306057E-01-1.24988655E-04 1.17947416E-02
71 40-1.34438806E-03-1.04503535E-02 7.73648293E-03 2.03759348E-06 1.45215792E-06
71 41 3.69392531E-02-7.64369551E-02-2.11554823E+00 3.70578661E-02-1.77068957E-02
71 42-1.42997265E-07 3.36163678E-01-1.24186907E+00-1.00552670E-04-1.91733864E-02
71 43 1.22733560E-02 6.90003039E-03-7.65948066E-03-1.99440520E-06 2.03107291E-07
71 44-2.35250052E-02-7.51897290E-03 1.16791438E+00 1.63939351E-02-3.50151560E-02
71 45-2.11976663E-06 6.69414760E-01 5.07320196E-01 7.68921542E-05-6.74535055E-03
71 46 2.33907725E-02-1.66454220E-02-6.64456344E-03 1.53722927E-07 3.55743063E-06
71 47-2.35361951E-02-7.49758603E-03 1.16866288E+00 3.84963893E-02 3.76453636E-03
71 48 1.54623687E-06-9.35479948E-02-8.34634131E-01-8.46154151E-05 2.05890273E-02
71 49-3.94004443E-03-1.66489828E-02 1.21058622E-02 2.63790659E-06 1.80788240E-06
71 50 5.25281154E-02-2.45378218E-01-1.46106708E-02-1.27179184E-02-1.72147308E-06
71 51 5.25064090E-02-2.45514643E-01 3.46901810E-03 1.90547754E-02 1.88225090E-06
71 52-5.25104985E-02 2.45482532E-01 3.47121952E-03 1.90578595E-02 2.05142126E-06
71 53-9.15224756E-06-2.36922127E-04 1.91554585E-02-1.09000758E-02-2.70946730E-07
71 54 2.02560938E-02-1.40379921E-01-1.76006764E-03-1.74939941E-03-1.97381807E-07
71 55-2.02625771E-02 1.40636542E-01 6.09120432E-04 2.39600621E-03 1.49296660E-07
71 56-5.25336111E-02 2.45348533E-01-1.46124511E-02-1.27215554E-02-1.71232053E-06
71 57-1.30253253E-05 1.31407551E-04 1.91528685E-02-1.09044849E-02-1.99598271E-07
71 58-2.02608929E-02 1.40554372E-01-1.75763120E-03-1.74964581E-03-2.29586679E-07
72  1-3.86675978E-02-3.07504691E-02 2.36116007E+00 2.67933170E-02 4.70533100E-02
72  2 6.53295955E-06 4.74302100E-01 8.33394209E-01 1.02470641E-04 8.07787150E-03
72  3 2.25902797E-02-3.06681512E-02 1.40867640E-02 3.20992256E-06 6.68387470E-06
72  4 1.44143029E-02 2.35587428E-02-6.06784493E-01 3.77109306E-02 1.15022067E-02
72  5 1.62690036E-06 1.42666800E+00-3.66742545E-01 2.84854384E-05-6.70710223E-03
72  6 2.79622874E-03 3.91087348E-03-1.62976038E-02-2.31636302E-06-7.51075290E-07
72  7 2.18138417E-02-8.63053173E-02-1.10868866E+00-5.24534877E-02 1.57165882E-02
72  8-1.28568339E-06-1.44741875E+00 5.10209514E-01-1.93488323E-05-2.78428962E-03
72  9 5.23890872E-03-2.45461910E-03-1.46425479E-02-1.25665732E-06 5.86581920E-07
72 10 2.16927646E-02 8.30587779E-02-1.26390295E+00-3.20709012E-02-5.63517811E-02
72 11-5.32557818E-06 2.96192280E-01 5.21627306E-01 6.63802880E-05-1.42335146E-02
72 12 2.67804458E-04 1.39657101E-02 1.40809669E-02-8.30822512E-08-1.03409046E-06
72 13 2.18258003E-02-8.63244842E-02-1.10933379E+00 4.03312022E-02-3.70810013E-02
72 14-1.49381030E-06 1.17770973E+00-9.84003016E-01-4.65596673E-05 1.42784656E-02
72 15-1.18236880E-02-2.45477761E-03-2.92311846E-03 7.23697446E-07-7.69936869E-07
72 16 1.44164920E-02 2.35802611E-02-6.06951129E-01-9.36512482E-03 3.83027342E-02
72 17 2.78913081E-06-1.04419757E+00 1.03868302E+00 5.84254840E-05 1.27184403E-02
72 18-1.66358822E-02 3.91744188E-03-2.96712726E-03 3.18764232E-07-2.46951125E-06
72 19-1.98020989E-02 1.28677498E-02 1.45380707E+00-6.09009385E-02 6.32824783E-02
72 20 4.19565977E-06-9.59380049E-01-2.40977106E-01-6.32897696E-05-9.85638331E-03
72 21 1.80007294E-02-8.14434611E-03 3.57586795E-03 1.37928332E-07 3.32954076E-06
72 22 2.16926242E-02 8.30581096E-02-1.26389595E+00 3.20510551E-02 5.63633823E-02
72 23 4.48654897E-06-2.96134572E-01-5.21661444E-01-6.71724046E-05-1.42255760E-02
72 24 2.60018867E-04 1.39655571E-02 1.40864279E-02-3.79856866E-09-9.33488211E-07
72 25 2.18167041E-02-8.63051263E-02-1.10880131E+00-4.03238561E-02 3.70752157E-02
72 26 2.66849814E-06-1.17740623E+00 9.84084778E-01 4.82637963E-05 1.42756968E-02
72 27-1.18191871E-02-2.45650974E-03-2.92647379E-03 8.53791988E-07-8.22606463E-07
72 28-1.98106078E-02 1.28728873E-02 1.45423093E+00-8.55118903E-02 2.00369814E-02
72 29-3.16289457E-06-2.83216454E-01 9.47666603E-01 7.29607436E-05 8.01959909E-03
72 30 1.29543760E-04-8.14914285E-03 1.58339509E-02 2.36429526E-06 1.79660182E-06
72 31 1.44221116E-02 2.35723653E-02-6.07222336E-01 9.38547116E-03-3.83018876E-02
72 32-3.25170445E-06 1.04428527E+00-1.03837228E+00-5.72005854E-05 1.27196908E-02
72 33-1.66396227E-02 3.91993192E-03-2.96625470E-03 1.86166968E-07-2.36115505E-06
72 34 1.64007815E-02-7.04435253E-01 5.61083517E-03-7.27723217E-03-3.70964808E-07
72 35-3.86675707E-02-3.07507178E-02 2.36115761E+00-2.67983820E-02-4.70498565E-02
72 36-5.76372225E-06-4.74374116E-01-8.33352380E-01-9.27653911E-05 8.08157387E-03
72 37 2.25866239E-02-3.06681978E-02 1.40893023E-02 3.05041027E-06 6.24487886E-06
72 38 1.44088345E-02 2.35668694E-02-6.06521660E-01-3.77008725E-02-1.15200933E-02
72 39-2.39948254E-06-1.42688484E+00 3.66514345E-01-3.09429123E-05-6.70420503E-03
72 40 2.79585167E-03 3.90835336E-03-1.62955839E-02-2.09684530E-06-7.77625936E-07
72 41 2.18230104E-02-8.63242486E-02-1.10921479E+00 5.24628794E-02-1.57195771E-02
72 42 1.36288148E-06 1.44750718E+00-5.10499955E-01 2.07038129E-05-2.78922925E-03
72 43 5.24215776E-03-2.45292851E-03-1.46444291E-02-1.30727982E-06 5.16420396E-07
72 44-1.98081487E-02 1.28656163E-02 1.45410412E+00 6.09046911E-02-6.32914161E-02
72 45-3.74742410E-06 9.59547205E-01 2.41098244E-01 6.18466951E-05-9.85794733E-03
72 46 1.80065956E-02-8.14864829E-03 3.57428465E-03 2.02181292E-07 3.15364991E-06
72 47-1.98164700E-02 1.28706325E-02 1.45451810E+00 8.55209679E-02-2.00349441E-02
72 48 2.21039046E-06 2.83190406E-01-9.47877337E-01-7.59007549E-05 8.02447130E-03
72 49 1.28732374E-04-8.15320367E-03 1.58369287E-02 2.34444116E-06 1.77060921E-06
72 50 1.78665340E-02 1.40294425E-01-6.07866273E-03-1.46218446E-02-1.61249764E-06
72 51 1.78412163E-02 1.40471232E-01 9.46415215E-03 1.26889351E-02 1.44347459E-06
72 52 1.78277947E-02 1.40532848E-01-9.46325321E-03-1.26841267E-02-1.48310610E-06
72 53 8.42141908E-02 4.31842929E-01-9.95766518E-03-1.75040685E-02-1.85933740E-06
72 54 1.64130315E-02-7.04548045E-01 9.12791641E-03-1.10379941E-03 1.26482836E-07
72 55 1.63940930E-02-7.04397884E-01-5.61051975E-03 7.27774372E-03 3.04718234E-07
72 56 1.78545621E-02 1.40355402E-01 6.07513155E-03 1.46187447E-02 1.53479629E-06
72 57 8.42140337E-02 4.31841778E-01 9.96232627E-03 1.75014471E-02 1.74907291E-06
72 58 1.64069745E-02-7.04511369E-01-9.12815624E-03 1.10333844E-03-1.87622937E-07
73  1 2.38883959E-02-5.17774172E-02-2.06273509E+00-6.11443756E-02-1.07481023E-01
73  2-1.43783814E-05-4.25826374E-01-7.48922867E-01-9.16904466E-05-9.87993476E-04
73  3-7.23389064E-03 8.22188412E-03-6.05781076E-03-1.17123205E-06-2.35808953E-06
73  4-3.03175593E-03 3.49918374E-02 1.82232874E-01-3.49100657E-02-9.21956709E-03
73  5-3.39562762E-06-1.32529899E+00-1.30907197E-01-7.02628566E-05-1.87196192E-02
73  6 1.44341413E-02 4.28547792E-03 3.10915448E-03-7.05150659E-07 1.38095057E-06
73  7-1.08628123E-02 6.30015813E-02 1.05107725E+00-4.56052653E-02 1.50921101E-02
73  8-1.93988690E-08 7.03597863E-01-9.98823004E-01-6.67183501E-05 1.06236359E-02
73  9-1.33577162E-02 2.73408036E-03 4.26397077E-02 4.64799449E-06 3.60816709E-07
73 10-1.67385475E-02-1.46659422E-01 5.41480368E-01 1.59203417E-02 2.79310942E-02
73 11 3.25108993E-06-3.95747739E-01-6.95675877E-01-8.02847966E-05 1.73654166E-02
73 12 7.81878985E-03-2.51842064E-02-9.25865698E-03 1.00740659E-06 3.05304334E-06
73 13-1.08768097E-02 6.30298092E-02 1.05193496E+00 3.62675117E-02-3.14779233E-02
73 14-6.86942632E-07-1.21844662E+00 9.45654562E-02-4.38615642E-05-3.95426304E-02
73 15 3.68146319E-02 2.72799857E-03 8.20267994E-03-9.87747084E-07 4.32041232E-06
73 16-3.02330359E-03 3.49861337E-02 1.82201591E-01 9.91757650E-03-3.47222453E-02
73 17-4.26193086E-06 5.64692562E-01-1.20672691E+00-9.42872128E-05 3.42241038E-03
73 18-7.70513739E-03 4.28272702E-03 1.83000563E-02 1.71287669E-06-5.46948664E-07
73 19-9.72140169E-03 2.69782566E-02 8.68447837E-01 2.86888034E-02 5.93190529E-02
73 20 6.59033600E-06 1.16445733E+00 1.34676203E+00 1.78240956E-04-2.65808089E-03
73 21 5.00502465E-03-2.34694376E-03-1.79129066E-02-1.79185317E-06-1.47404496E-07
73 22 1.67386259E-02 1.46659519E-01-5.41486290E-01 1.59187405E-02 2.79321459E-02
73 23 2.46663354E-06-3.95772997E-01-6.95664846E-01-8.41722429E-05-1.73654682E-02
73 24-7.81874822E-03 2.51842165E-02 9.25865226E-03-1.20607102E-06-2.94793790E-06
73 25 1.08771066E-02-6.30308692E-02-1.05193848E+00 3.62654971E-02-3.14790745E-02
73 26-1.43837024E-07-1.21847024E+00 9.45473110E-02-4.13111529E-05 3.95421696E-02
73 27-3.68141156E-02-2.72805395E-03-8.20306359E-03 1.29723514E-06-4.26597541E-06
73 28 9.70660033E-03-2.69951551E-02-8.67901732E-01 3.63084900E-02 5.49396738E-02
73 29 7.55708848E-06 5.62801640E-01 1.68946190E+00 1.79887527E-04-1.66205260E-02
73 30 1.42877401E-02 2.33278587E-03 4.67536692E-03-7.00594899E-07 1.38301190E-06
73 31 3.02265575E-03-3.49850270E-02-1.82164366E-01 9.91432978E-03-3.47212067E-02
73 32-4.31103525E-06 5.64680993E-01-1.20673403E+00-8.76791065E-05-3.42168805E-03
73 33 7.70478578E-03-4.28309773E-03-1.83001078E-02-1.50954546E-06 5.13733389E-07
73 34-3.44420973E-03-3.11204444E-01 3.61371419E-03-1.29459632E-02-1.26902011E-06
73 35-2.38885546E-02 5.17772342E-02 2.06274468E+00-6.11461456E-02-1.07480106E-01
73 36-1.29370174E-05-4.25850443E-01-7.48911793E-01-8.38725026E-05 9.87572447E-04
73 37 7.23443877E-03-8.22201121E-03 6.05762399E-03 1.19457691E-06 2.28939815E-06
73 38 3.03245918E-03-3.49928531E-02-1.82270988E-01-3.49128866E-02-9.21798859E-03
73 39-3.90155184E-06-1.32531124E+00-1.30894357E-01-6.93502053E-05 1.87195893E-02
73 40-1.44343955E-02-4.28519375E-03-3.10870603E-03 6.68235687E-07-1.32073227E-06
73 41 1.08627143E-02-6.30008744E-02-1.05108208E+00-4.56050249E-02 1.50944098E-02
73 42 8.78524184E-07 7.03609900E-01-9.98800636E-01-5.95687020E-05-1.06241932E-02
73 43 1.33582563E-02-2.73406312E-03-4.26399766E-02-4.52314639E-06-3.04567722E-07
73 44 9.72107022E-03-2.69803191E-02-8.68439046E-01 2.86877993E-02 5.93197546E-02
73 45 6.00851992E-06 1.16445818E+00 1.34676187E+00 1.70415593E-04 2.65808186E-03
73 46-5.00450878E-03 2.34642691E-03 1.79130703E-02 1.73831524E-06 3.22445125E-07
73 47-9.70642426E-03 2.69971206E-02 8.67903507E-01 3.63106316E-02 5.49392283E-02
73 48 6.41588241E-06 5.62798318E-01 1.68945613E+00 1.76967076E-04 1.66207148E-02
73 49-1.42880782E-02-2.33263661E-03-4.67566849E-03 4.94782081E-07-1.44110364E-06
73 50 5.37411739E-02 3.84219015E-01-4.71802938E-03 5.51837568E-04 4.55575245E-08
73 51-5.37771089E-02-3.84055805E-01 2.88178620E-03-3.78486740E-03-2.52503372E-07
73 52 5.37782846E-02 3.84051623E-01 2.88172835E-03-3.78526031E-03-2.86432131E-07
73 53-3.75174553E-02-5.32110275E-01 2.63085729E-03 4.63408868E-03 6.84459176E-07
73 54 3.38453879E-03 3.11242488E-01-1.29835103E-02-3.50523850E-03-1.06408590E-06
73 55 3.44732841E-03 3.11206529E-01 3.61330821E-03-1.29457076E-02-1.31302513E-06
73 56-5.37405571E-02-3.84220182E-01-4.71808755E-03 5.51814036E-04-1.23069657E-08
73 57 3.75177749E-02 5.32111035E-01 2.63053826E-03 4.63437109E-03 7.06444771E-07
73 58-3.38702325E-03-3.11247324E-01-1.29831250E-02-3.50540416E-03-1.05924894E-06
74  1 4.31433059E-06 3.73135330E-05-5.45793822E-06-2.56118319E-02 1.46201009E-02
74  2 1.11268467E-06-1.14194458E+00 6.49771585E-01 1.64902862E-05 1.25798160E-02
74  3-1.25864491E-02 6.63309070E-06 8.63057936E-03 1.58749646E-06-8.83427947E-07
74  4-4.50411699E-02 2.35409431E-02 2.61434349E+00-1.20024146E-01 6.36045351E-02
74  5 3.65714015E-07-8.12203974E-02 1.08147896E+00 1.02479841E-04 1.49905771E-02
74  6 8.09963574E-03-2.30902129E-02-9.13005530E-03 9.54955699E-07 3.13723807E-06
74  7 1.59393859E-02-4.23204246E-02-5.87800446E-01 1.11750683E-02 9.72086330E-02
74  8 1.21008240E-05 6.28735025E-01 1.86844669E+00 2.13180732E-04 1.70348397E-02
74  9-2.18684944E-02 4.83365470E-03-5.97101441E-03 4.17045244E-08-3.38090837E-06
74 10-4.25401968E-07-5.47563803E-06-4.96602809E-05-7.63595233E-03 4.32971074E-03
74 11-2.10127879E-06-1.35056503E+00 7.68277291E-01 8.78916008E-06-9.44905238E-05
74 12 9.48388534E-05-3.48329614E-07-7.53785099E-05 6.15542784E-08 6.56243204E-08
74 13-1.59345000E-02 4.23700792E-02 5.87629865E-01-7.78520978E-02-5.92195581E-02
74 14-8.18114057E-06-1.28474247E+00-1.49443411E+00-1.92554576E-04 7.17260354E-03
74 15-2.34869848E-03-4.82390506E-03 2.25933213E-02 2.55438173E-06 1.03055826E-06
74 16 4.50363415E-02-2.35641768E-02-2.61382301E+00-1.16022299E-01 7.06916232E-02
74 17 2.48260490E-06-9.70895213E-01-4.82423339E-01-9.59170140E-05-1.68429533E-02
74 18-6.23754882E-03 2.30805022E-02 7.84396238E-03-8.60808972E-07-2.76538183E-06
74 19 2.04422198E-02 8.77251991E-02-1.09947799E+00-3.01722595E-02 3.07588938E-02
74 20 1.72754087E-06-2.75174507E-01-1.03888913E+00-1.15545216E-04 2.60776301E-04
74 21-2.00758263E-02 1.98150500E-02-1.16082520E-02-2.40374260E-06-4.67715094E-06
74 22-4.60385154E-07-4.62442150E-06-4.57994126E-05 7.63910503E-03-4.32568495E-03
74 23 2.47351980E-06 1.35054602E+00-7.68315675E-01-5.97496568E-06-9.55493790E-05
74 24 9.57262791E-05-1.76900119E-07-7.41058581E-05 7.58108793E-08 9.76158006E-08
74 25-1.59344751E-02 4.23679573E-02 5.87598225E-01 7.78549484E-02 5.92205318E-02
74 26 7.56429166E-06 1.28471515E+00 1.49447318E+00 1.83808178E-04 7.17375791E-03
74 27-2.34986371E-03-4.82389419E-03 2.25923401E-02 2.25556980E-06 8.86366768E-07
74 28-2.04378059E-02-8.77533702E-02 1.09916022E+00 4.18850080E-02-1.02966418E-02
74 29 1.59549524E-06-7.52221880E-01-7.67510147E-01-9.86393375E-05 5.93041512E-03
74 30 1.38899587E-02-1.98203738E-02 1.58536813E-02 2.61804906E-06 4.03988207E-06
74 31 4.50365377E-02-2.35659531E-02-2.61385867E+00 1.16023709E-01-7.06896061E-02
74 32-2.83985647E-06 9.70928145E-01 4.82400915E-01 8.88045069E-05-1.68434310E-02
74 33-6.23722348E-03 2.30806545E-02 7.84408040E-03-7.58402165E-07-2.56015102E-06
74 34-6.61725415E-02-4.38505616E-01-1.26510596E-02 1.01324984E-02 3.54592521E-07
74 35 3.26929903E-06 3.64079181E-05 6.12262595E-05 2.56119964E-02-1.46208351E-02
74 36-9.94195414E-07 1.14193418E+00-6.49802283E-01-1.40781001E-05 1.25803787E-02
74 37-1.25864365E-02 6.05783127E-06 8.63024954E-03 1.36468565E-06-7.59279955E-07
74 38-4.50411712E-02 2.35394080E-02 2.61432516E+00 1.20026308E-01-6.36022858E-02
74 39 3.99615346E-07 8.11854558E-02-1.08146294E+00-9.42939973E-05 1.49904425E-02
74 40 8.09988063E-03-2.30903231E-02-9.12988761E-03 1.04933765E-06 2.80656263E-06
74 41 1.59396411E-02-4.23222601E-02-5.87842385E-01-1.11738409E-02-9.72070182E-02
74 42-1.16180718E-05-6.28682042E-01-1.86845762E+00-2.02999916E-04 1.70353367E-02
74 43-2.18691357E-02 4.83379901E-03-5.97262835E-03 1.39385811E-07-3.12212100E-06
74 44 2.04420021E-02 8.77243235E-02-1.09947802E+00 3.01762822E-02-3.07564647E-02
74 45-1.34014831E-06 2.75235582E-01 1.03891542E+00 1.10028307E-04 2.60843022E-04
74 46-2.00758820E-02 1.98150389E-02-1.16073561E-02-2.43063571E-06-4.32505819E-06
74 47-2.04377537E-02-8.77520547E-02 1.09917026E+00-4.18843987E-02 1.02998052E-02
74 48-2.62320414E-06 7.52213564E-01 7.67570484E-01 9.89661105E-05 5.93130533E-03
74 49 1.38890267E-02-1.98203320E-02 1.58533258E-02 2.30174940E-06 3.95580885E-06
74 50 2.72925424E-02 3.65206173E-01-1.09429360E-02-9.24052978E-03-1.38438987E-06
74 51-2.73110528E-02-3.65355645E-01-2.35701564E-03-1.41294018E-02-1.14927364E-06
74 52-2.73088573E-02-3.65361119E-01 2.35733130E-03 1.41292178E-02 1.24470605E-06
74 53-7.94807919E-06 1.69156815E-04-2.11601404E-02 1.20449403E-02 3.66876220E-07
74 54 6.61950615E-02 4.38499761E-01 1.51797809E-02-5.70076941E-03-2.22031174E-07
74 55-6.61705601E-02-4.38489139E-01 1.26509142E-02-1.01327012E-02-3.80437185E-07
74 56 2.72897911E-02 3.65213146E-01 1.09425906E-02 9.24056577E-03 1.45210932E-06
74 57-9.19085858E-06 1.85673822E-04 2.11602501E-02-1.20449000E-02-3.42978238E-07
74 58 6.61946355E-02 4.38481881E-01-1.51799657E-02 5.70081217E-03 1.66238959E-07
75  1-1.24815165E-05-5.08942668E-06 5.37063738E-04-1.40427047E-01 7.99065748E-02
75  2 3.95398278E-05-1.25441852E+00 7.14043040E-01 1.98099800E-04 6.08059482E-03
75  3-6.07651400E-03-4.08082091E-06 4.16306531E-03 1.36695904E-06 4.37897428E-07
75  4 1.87975054E-02 6.90881341E-02-5.95769557E-01 2.62286185E-02 2.15440911E-02
75  5-2.04150029E-05-1.54222737E+00-1.05474787E+00-4.11369260E-04-2.74897665E-02
75  6 1.06466810E-02 1.68430856E-02-3.14430847E-02-4.00133386E-06 8.82568136E-06
75  7-1.15243013E-02 1.07177345E-02 6.89032186E-01-8.59556315E-04-5.75125722E-03
75  8 1.10148994E-04 1.67089847E-01-2.42282861E+00 1.39134458E-04 2.59814771E-02
75  9-1.79503014E-02-8.03117572E-03 5.50594286E-02 1.29435247E-05-8.38604671E-06
75 10-2.02810330E-06 1.59605841E-05 3.39847386E-04-1.32756201E-01 7.55101394E-02
75 11-1.47362844E-04 1.94794037E+00-1.10838819E+00-4.82269718E-04-6.02348662E-03
75 12 6.02335268E-03 1.33939787E-07-4.13443433E-03 1.92408528E-06 4.71108122E-06
75 13 1.15315142E-02-1.07032127E-02-6.88934547E-01 4.48987859E-03 3.67709672E-03
75 14 1.10538981E-04 2.16764210E+00 1.09402359E+00 5.58296310E-04 4.83759469E-02
75 15-5.64142892E-02 8.03834232E-03-4.02799152E-03-1.03301998E-05-7.24232410E-06
75 16-1.87874011E-02-6.90936504E-02 5.94875354E-01-5.14480381E-03-3.35722135E-02
75 17-2.98992970E-05 1.18136677E-01 1.86482946E+00-4.21046353E-05-2.46245975E-02
75 18 4.14560025E-02-1.68314050E-02-4.31526753E-03 6.89510552E-06 1.28256571E-05
75 19-2.07012211E-02 5.28401803E-02 2.27316809E+00 2.49988087E-03 8.51548398E-02
75 20-2.54167389E-05 1.28075967E+00 2.35362996E+00 1.41803043E-05-1.77769674E-03
75 21 5.87324404E-03-4.09554731E-03-1.89507363E-02-1.05391270E-05 2.84849322E-06
75 22-1.54133823E-06 1.63988811E-05 3.07825079E-04 1.32752052E-01-7.55067882E-02
75 23 1.48057819E-04-1.94796742E+00 1.10838550E+00 4.79584144E-04-6.02249955E-03
75 24 6.02230456E-03 1.94993294E-07-4.13324034E-03 1.70199691E-06 4.44304733E-06
75 25 1.15318464E-02-1.07019903E-02-6.88919916E-01-4.49483791E-03-3.67631325E-03
75 26-1.11916644E-04-2.16768262E+00-1.09401177E+00-5.56412363E-04 4.83753098E-02
75 27-5.64135792E-02 8.03826946E-03-4.02911525E-03-9.83777989E-06-6.94929938E-06
75 28 2.07026252E-02-5.28361849E-02-2.27317902E+00 7.19012060E-02 4.56120753E-02
75 29 4.09302063E-05 1.36883168E+00 2.30348324E+00 5.36369730E-04-1.83003430E-02
75 30 1.42104592E-02 4.08988388E-03 5.17347860E-03 6.05416963E-06-4.76763622E-06
75 31-1.87876455E-02-6.90929868E-02 5.94896373E-01 5.14274338E-03 3.35749972E-02
75 32 2.97869750E-05-1.18129843E-01-1.86482393E+00 6.09637254E-05-2.46230957E-02
75 33 4.14551245E-02-1.68320288E-02-4.31483532E-03 7.15418923E-06 1.23555888E-05
75 34-7.04743034E-02 4.10864466E-02-3.05588799E-03-4.80560028E-03 5.43768469E-06
75 35-1.25204923E-05-4.64663714E-06 5.66579681E-04 1.40423615E-01-7.99050852E-02
75 36-3.96237995E-05 1.25438115E+00-7.14030310E-01-1.98469373E-04 6.08032020E-03
75 37-6.07581273E-03-4.50746266E-06 4.16316288E-03 1.18599503E-06 4.97732378E-07
75 38 1.87981994E-02 6.90877765E-02-5.95821462E-01-2.62307146E-02-2.15442526E-02
75 39 2.20154539E-05 1.54219978E+00 1.05474546E+00 4.01440889E-04-2.74893032E-02
75 40 1.06460107E-02 1.68432925E-02-3.14424953E-02-3.60720555E-06 8.87027141E-06
75 41-1.15241550E-02 1.07161941E-02 6.89021687E-01 8.57318798E-04 5.75416453E-03
75 42-1.10317327E-04-1.67073381E-01 2.42283359E+00-1.50647913E-04 2.59806253E-02
75 43-1.79492425E-02-8.03138276E-03 5.50586870E-02 1.26197743E-05-8.59461096E-06
75 44-2.07014427E-02 5.28388142E-02 2.27316799E+00-2.50172855E-03-8.51547534E-02
75 45 2.59053511E-05-1.28074176E+00-2.35362905E+00-5.71427517E-06-1.77726210E-03
75 46 5.87269587E-03-4.09543377E-03-1.89497041E-02-1.04411087E-05 2.53365775E-06
75 47 2.07025916E-02-5.28373524E-02-2.27319583E+00-7.19029906E-02-4.56079614E-02
75 48-3.89145464E-05-1.36883331E+00-2.30345756E+00-5.27718432E-04-1.83010448E-02
75 49 1.42109892E-02 4.09005561E-03 5.17338753E-03 6.20577687E-06-4.47378465E-06
75 50-4.88221048E-02-7.00383180E-01 6.57123175E-03-4.95550941E-05-5.71750839E-06
75 51 4.88068952E-02 7.00364475E-01-3.39180289E-03 5.62412826E-03 6.33282933E-06
75 52 4.88106190E-02 7.00357612E-01 3.39195203E-03-5.62448898E-03-6.38756572E-06
75 53-1.89252280E-05 1.21708038E-04 8.48405625E-03-4.82595768E-03 3.31476577E-06
75 54 7.04237864E-02-4.11792219E-02-2.57895048E-03-5.07737859E-03-6.07419488E-06
75 55-7.04795079E-02 4.10973421E-02 3.05676714E-03 4.80550350E-03-5.37410748E-06
75 56-4.88197277E-02-7.00384863E-01-6.57091834E-03 4.96324603E-05 5.66471276E-06
75 57-1.73240708E-05 1.24903036E-04-8.48418173E-03 4.82642403E-03-3.36481732E-06
75 58 7.04217492E-02-4.11850603E-02 2.57883467E-03 5.07691700E-03 6.10902640E-06
76  1-7.04358272E-07-6.51187807E-07 1.35507475E-05-4.78753702E-05 3.72132688E-05
76  2-8.07823695E-02-3.96880587E-04 2.82731024E-04-3.89038255E-01 1.92518820E-06
76  3-1.10313149E-06-8.22056710E-07 1.27014821E-06-1.31040185E-03-2.29989352E-03
76  4 1.20663235E-05 3.42415317E-05-4.47065344E-04 2.41371786E-05 1.07109565E-05
76  5 5.43690942E-02-6.63905578E-04-4.87151828E-04 5.00344541E-01-1.01096494E-05
76  6 3.62607924E-06 6.48357015E-06-9.31269518E-06-3.35746559E-03-2.23811859E-02
76  7-6.16526249E-06-3.04217137E-06 2.71851650E-04 2.76869052E-05 2.50956590E-06
76  8-2.34536916E-01 1.84732959E-04-1.11691627E-03-7.67508345E-01 7.47165160E-06
76  9-4.96860576E-06-2.50304584E-06 2.54055550E-05-1.24237477E-02 2.07202318E-02
76 10 8.75449115E-07 2.90118484E-06-2.63154503E-05-5.06908165E-05-3.81680200E-06
76 11 3.15131713E-01 9.61375303E-04-6.53999290E-04 9.68713608E-01 5.25034251E-06
76 12-3.49394535E-06-1.75639717E-06 2.71618506E-06-5.02597238E-03-8.83616091E-03
76 13 5.29326670E-06 3.82977267E-06-1.98127503E-04 3.75547602E-05 1.94618460E-05
76 14-2.34521754E-01 1.12899281E-03 5.64661707E-04-7.67473612E-01 1.68179521E-05
76 15-2.21793317E-05 5.36137961E-06-8.07529690E-06 2.41571349E-02-9.59425555E-05
76 16-9.25233039E-06-2.79088108E-05 4.04127699E-04 1.38270183E-06-3.15856366E-05
76 17 5.43819018E-02 2.15407258E-05 7.18621669E-04 5.00297443E-01-4.69833487E-06
76 18 1.78883328E-05-1.31899979E-05 2.12128564E-06-1.75190175E-02-1.43221754E-02
76 19-9.56599992E-06 1.88320299E-05 9.94997693E-04 1.61284516E-05 3.62449650E-05
76 20 7.11461728E-02 6.26247837E-04 1.05397907E-03 5.51426761E-01-1.91401358E-07
76 21 1.71843614E-06-1.52703478E-06-8.40154735E-06 1.85576207E-02-5.11534169E-03
76 22 8.65931579E-07-1.66639763E-06-4.88965462E-05 1.01184165E-04-1.76781440E-05
76 23-3.15131597E-01-7.44061054E-04 4.94711164E-04-9.68713076E-01-9.35756464E-06
76 24 1.18004613E-05-2.44289665E-06-5.00446192E-06-5.02591281E-03-8.83619257E-03
76 25 5.06803658E-06-1.20040424E-05-4.08087524E-04 1.29615868E-05-2.68778513E-05
76 26 2.34521730E-01-9.49447645E-04-5.34589173E-04 7.67473521E-01 2.52378118E-05
76 27-2.99307658E-05 4.69295400E-06 5.93072349E-07 2.41571461E-02-9.59570184E-05
76 28 8.66210649E-06-3.31907119E-05-1.07822328E-03 4.34120594E-05 1.45641602E-05
76 29-7.11634446E-02 6.39317372E-04 1.11074589E-03-5.51394891E-01-1.01814786E-05
76 30 8.29091183E-06 1.89056679E-06 2.80364393E-06-1.38776345E-02 1.33401759E-02
76 31-5.25087073E-06-3.31591818E-05 4.66667788E-05 1.09321950E-05 8.39025907E-06
76 32-5.43819797E-02 4.67747948E-07-9.15954217E-04-5.00297074E-01-1.59751429E-05
76 33 2.49704578E-05-8.99531486E-06-9.71642277E-07-1.75190210E-02-1.43221124E-02
76 34-5.08366501E-05 3.00937026E-05-4.08307422E-06-1.36954896E-06-1.23503220E-02
76 35-1.25205679E-06-3.05591153E-06 3.49942121E-05 7.95356391E-05-5.30537087E-05
76 36 8.07824308E-02 7.48032200E-04-4.96413265E-04 3.89038509E-01 4.91261493E-06
76 37-3.41363683E-06-1.49897811E-06 3.09829740E-06-1.31034934E-03-2.29991536E-03
76 38 7.54492665E-06 3.60430326E-05-1.34873824E-04 5.90539839E-06-2.61181797E-06
76 39-5.43691457E-02 8.17173388E-04 6.18233107E-04-5.00345401E-01-1.60263828E-05
76 40 1.38849824E-05 2.14140038E-06-1.82802934E-05-3.35751660E-03-2.23812231E-02
76 41-5.92260574E-06 1.23010077E-05 4.65410074E-04 8.83544084E-06-3.89493191E-05
76 42 2.34536893E-01 1.45164477E-06 9.68174949E-04 7.67507282E-01 1.94989979E-05
76 43-1.78205628E-05-1.67843506E-06 2.78426983E-05-1.24236634E-02 2.07202090E-02
76 44-9.34166942E-06 3.30029326E-05 1.13870785E-03 2.06276860E-05-3.08511713E-05
76 45-7.11462122E-02-5.27157796E-04-1.03776291E-03-5.51425824E-01-4.30820928E-06
76 46 5.29060265E-06-9.82393370E-07-1.37971813E-05 1.85575681E-02-5.11529971E-03
76 47 1.07036157E-05-1.78293601E-05-1.02245628E-03-3.24844319E-05-4.31666162E-05
76 48 7.11634084E-02-6.76955888E-04-1.14827423E-03 5.51394970E-01-3.48754484E-06
76 49 4.15175273E-07 3.07236956E-06 3.60809421E-06-1.38776300E-02 1.33402000E-02
76 50-1.01743468E-05-3.39676548E-04 1.10971149E-06-1.32252200E-06 1.29052378E-02
76 51 3.39306106E-05 3.37924344E-04-1.71457415E-06 4.46330632E-06-1.29041954E-02
76 52 1.50297514E-05 3.09817423E-04 6.65478996E-07-3.13872426E-06 1.29042167E-02
76 53-1.22863014E-07-2.01082346E-06 5.34521677E-06-2.04859923E-06-7.68481905E-03
76 54 1.40717060E-05 2.42260722E-05-3.25460883E-06-3.90281709E-07 1.23526127E-02
76 55-1.62169968E-05-3.56114465E-06-2.04885042E-06 7.18613356E-07 1.23502990E-02
76 56-3.24834727E-05-3.18764059E-04-3.12162887E-06 1.38935038E-06-1.29052824E-02
76 57 1.06743069E-06 3.94696004E-06-2.69716130E-06 1.03301277E-06 7.68482522E-03
76 58 5.33452076E-05-6.07229543E-05 5.65743623E-07 6.92107326E-06-1.23525979E-02
77  1-1.06503765E-06-8.37763348E-06 7.99473219E-05 1.04537082E-01-5.94821463E-02
77  2 1.07238835E-05 1.24032404E+00-7.05600993E-01 4.29447722E-05-9.22939361E-03
77  3 9.23356508E-03-4.17146922E-06-6.33386279E-03-9.61425839E-07 1.17352403E-06
77  4 1.61495204E-02-1.04725516E-02-1.20445582E+00 9.92641715E-02 1.61178267E-02
77  5-1.92322739E-06 5.66499606E-01 3.29103366E-01-1.84537116E-05 1.74623411E-02
77  6-3.24461847E-02 1.49838436E-02 2.83461994E-02 3.56823690E-06-8.49968550E-07
77  7-7.40636291E-05-5.12265252E-02-6.92489666E-01 1.13836719E-01-1.30734943E-01
77  8 2.73093637E-05 3.92100971E-01-5.92226714E-01 7.54715551E-05-3.76536363E-02
77  9 4.09905305E-02-3.33689418E-03-1.03342149E-02-9.14195130E-07 1.43815507E-06
77 10-2.78326692E-06 9.89860473E-06 1.75022320E-04 1.59900282E-01-9.10075846E-02
77 11-4.87421195E-05 8.17954509E-01-4.65226407E-01-1.54124110E-04 4.67102413E-02
77 12-4.67107677E-02 5.26375150E-07 3.20694476E-02 6.00446534E-06-2.53292187E-06
77 13 7.71181690E-05 5.11888577E-02 6.92200212E-01 1.70511261E-01-3.10880502E-02
77 14 3.91844067E-05 7.09429426E-01-3.51750931E-02 1.41201425E-04-2.83123095E-02
77 15 2.49825243E-02 3.32978525E-03-3.49605321E-02-8.59319250E-06 6.94796668E-07
77 16-1.61430515E-02 1.04795141E-02 1.20399379E+00 3.68794609E-02-9.35830773E-02
77 17-1.54370626E-05 6.30102810E-03-6.55297506E-01-1.39110993E-04 4.09814287E-02
77 18-2.59970781E-02-1.49843506E-02 1.17741957E-02 6.51571461E-06 1.22093211E-06
77 19-3.59645788E-03-4.85788061E-02-3.16053846E-01 1.12094900E-01 2.02734623E-02
77 20-2.99779202E-06 1.71653775E-01 1.29886673E-01-6.14649605E-05 1.48032071E-02
77 21-1.11826489E-02-3.62055825E-03 2.02827154E-02-5.13490581E-08 1.04508847E-06
77 22 4.03672313E-06-1.17099493E-05-2.64667382E-04 1.59901935E-01-9.10139837E-02
77 23 4.46444014E-05 8.17870315E-01-4.65225159E-01 1.34449798E-04-4.67103354E-02
77 24 4.67112659E-02-9.30566298E-07-3.20693992E-02-4.42585322E-06 5.00672580E-06
77 25-7.67954136E-05-5.11906944E-02-6.92222968E-01 1.70506478E-01-3.10856003E-02
77 26-3.00099612E-05 7.09309911E-01-3.51904904E-02-8.39871543E-05 2.83128799E-02
77 27-2.49828937E-02-3.32998625E-03 3.49607406E-02 1.22960050E-06-7.38636682E-07
77 28-3.59192952E-03-4.85770813E-02-3.16436883E-01 3.98628926E-02-1.06797266E-01
77 29 1.96297607E-06-2.34145456E-02-2.14277847E-01 5.93198345E-05-1.98182244E-02
77 30 2.34352142E-02-3.61698976E-03-3.49809838E-03 8.08234633E-07 7.14486482E-07
77 31 1.61419596E-02-1.04794173E-02-1.20394050E+00 3.68757840E-02-9.35818037E-02
77 32 5.47065773E-07 6.28885405E-03-6.55350123E-01 1.18801091E-05-4.09813644E-02
77 33 2.59977381E-02 1.49836263E-02-1.17734735E-02-9.93732715E-07 2.92570251E-06
77 34-1.25283480E-01 1.83710108E-01-2.24913710E-02-2.79379132E-03 6.62595849E-07
77 35 1.25665029E-06 4.39301678E-06-9.60799432E-05 1.04543420E-01-5.94801302E-02
77 36-1.27237075E-05 1.24036610E+00-7.05593905E-01-6.88814907E-05 9.22941037E-03
77 37-9.23283536E-03 3.42498903E-06 6.33483064E-03 1.22718601E-06-3.41317500E-07
77 38-1.61490561E-02 1.04763808E-02 1.20444614E+00 9.92640733E-02 1.61149414E-02
77 39 1.36782376E-05 5.66545580E-01 3.29138753E-01 1.26254520E-04-1.74641537E-02
77 40 3.24474682E-02-1.49833145E-02-2.83473033E-02-2.23292140E-06 7.02532985E-06
77 41 7.36217669E-05 5.12257142E-02 6.92506833E-01 1.13841999E-01-1.30736920E-01
77 42-4.14581736E-05 3.92148795E-01-5.92177757E-01-1.50263112E-04 3.76546832E-02
77 43-4.09908867E-02 3.33620342E-03 1.03370873E-02 4.46159523E-06-7.34746947E-06
77 44 3.59504586E-03 4.85796695E-02 3.16171730E-01 1.12098223E-01 2.02717355E-02
77 45 1.77059326E-05 1.71642007E-01 1.29827394E-01 1.01363673E-04-1.48040779E-02
77 46 1.11844085E-02 3.61966939E-03-2.02848844E-02-5.31011423E-06 5.49058407E-07
77 47 3.59192305E-03 4.85759592E-02 3.16412589E-01 3.98622419E-02-1.06801232E-01
77 48-1.90569987E-05-2.34595355E-02-2.14373851E-01-1.04291973E-04 1.98198992E-02
77 49-2.34364691E-02 3.61656993E-03 3.49839079E-03 3.04668343E-06-4.74107948E-06
77 50 6.41510930E-02 6.41506055E-03-5.68378219E-03 7.59789014E-04-1.93411267E-06
77 51 6.41881051E-02 6.12938436E-03-3.56323477E-03 4.50110360E-03 2.21628288E-06
77 52-6.41803223E-02-6.11239165E-03-3.56272472E-03 4.49987747E-03-1.62959556E-06
77 53 4.93797855E-06 3.75741324E-06 8.95280676E-03-5.09624023E-03 1.02541289E-06
77 54-1.25277312E-01 1.83569962E-01-9.08970212E-03 2.07622299E-02-2.86347102E-07
77 55 1.25283224E-01-1.83707574E-01-2.24915241E-02-2.79398521E-03-3.07272074E-06
77 56-6.41461815E-02-6.44489808E-03-5.68286940E-03 7.59897079E-04 1.78672769E-06
77 57-2.38824874E-06-2.33130168E-05 8.95283717E-03-5.09533139E-03-1.21327187E-06
77 58 1.25280202E-01-1.83576422E-01-9.08928655E-03 2.07627049E-02 3.20704971E-06
78  1 2.48561446E-02 7.91182053E-02-1.29329340E+00 1.80002517E-02 3.16827826E-02
78  2 6.51655064E-06-3.01766767E-01-5.29699662E-01-6.16868268E-05-7.43712111E-03
78  3-3.02140421E-02 3.76511632E-02-2.21285671E-02-4.58613624E-06-8.81699291E-06
78  4-8.61260279E-03 2.56957157E-02 1.10425605E+00 4.77656060E-02 7.02201589E-02
78  5 8.49729861E-06-6.42944906E-01 9.72773761E-01 6.06064277E-05 2.07094418E-02
78  6-3.36321946E-02 1.29227528E-02 3.06303464E-02 3.29589820E-06-3.58537893E-06
78  7-5.27040874E-03 3.20043473E-02 4.55528909E-01 5.96038991E-02 1.31358088E-02
78  8 8.25011276E-06 2.35755354E+00 1.39936940E-01 1.31404047E-04-4.17777910E-02
78  9 3.28206399E-02 8.95715114E-03 2.07570654E-02-7.80436474E-08 3.27459712E-06
78 10-1.55439116E-02 1.13118817E-01 1.23010264E+00 1.13330352E-01 1.99144571E-01
78 11 1.93279116E-05-5.45771316E-01-9.59938147E-01-1.29474367E-04 2.18682526E-02
78 12-4.17157364E-02 1.98474838E-02-6.17368184E-02-5.77619964E-06-9.34405450E-06
78 13-5.24472171E-03 3.20464196E-02 4.54359924E-01-1.90492339E-02 5.79019864E-02
78 14 9.22066265E-06-1.08296948E+00 2.09750389E+00 1.65759431E-04-2.44838503E-03
78 15-6.52927975E-03 8.97766477E-03 4.77460712E-02 3.80394470E-06 3.02690533E-07
78 16-8.61650584E-03 2.56836199E-02 1.10428117E+00 3.59505793E-02 7.68885297E-02
78 17 7.92886158E-06 1.16431100E+00-5.46557847E-02 4.04013889E-05-4.27518386E-02
78 18 2.98375939E-02 1.29142447E-02-1.29215145E-02-3.82959165E-06 1.42541280E-06
78 19 2.78778058E-02-2.42235956E-02-1.75565056E+00 1.32580739E-01-6.74366701E-03
78 20 4.71758959E-06 1.75156836E+00-4.95252836E-01 2.31508884E-05-8.97041140E-03
78 21 4.16504895E-03 4.80536245E-03-2.17800540E-02-3.11708792E-06-1.06922213E-06
78 22 1.55473703E-02-1.13128909E-01-1.23039002E+00 1.13324643E-01 1.99136506E-01
78 23 2.75284421E-05-5.45837155E-01-9.60010308E-01-9.76058781E-05-2.18663510E-02
78 24 4.17152615E-02-1.98489105E-02 6.17346429E-02 5.82640170E-06 9.58987039E-06
78 25 5.24456203E-03-3.20453312E-02-4.54350379E-01-1.90643219E-02 5.78995188E-02
78 26 1.99347546E-06-1.08314282E+00 2.09743956E+00 1.36339924E-04 2.44576410E-03
78 27 6.53261661E-03-8.97838071E-03-4.77436302E-02-4.34782145E-06-3.25782537E-07
78 28-2.78639600E-02 2.42075646E-02 1.75424472E+00-7.34823031E-02 1.10537640E-01
78 29 7.57276419E-06-1.32038601E+00 1.25175128E+00 6.63847890E-05-1.72979997E-02
78 30 2.20972512E-02-4.79925156E-03 3.74352483E-03-3.68709707E-07 3.13875103E-06
78 31 8.61443439E-03-2.56791849E-02-1.10411950E+00 3.59426453E-02 7.68826957E-02
78 32 7.79248938E-06 1.16425859E+00-5.47131000E-02 5.06559271E-05 4.27538527E-02
78 33-2.98385938E-02-1.29152589E-02 1.29217956E-02 3.99205809E-06-8.86340417E-07
78 34 1.02533151E-01-7.84317362E-01 2.13985819E-02 5.82363372E-03 1.22228096E-06
78 35-2.48555469E-02-7.91225372E-02 1.29327756E+00 1.80021850E-02 3.16867736E-02
78 36 3.47505305E-06-3.01758053E-01-5.29631750E-01-6.70963638E-05 7.43600755E-03
78 37 3.02161842E-02-3.76521917E-02 2.21314317E-02 4.31831781E-06 8.26518061E-06
78 38 8.61178167E-03-2.56926043E-02-1.10418526E+00 4.77611216E-02 7.02111263E-02
78 39 8.43490209E-06-6.42975085E-01 9.72732766E-01 6.87281029E-05-2.07104811E-02
78 40 3.36334970E-02-1.29230159E-02-3.06314124E-02-2.81691517E-06 3.73380678E-06
78 41 5.26972883E-03-3.20027170E-02-4.55504911E-01 5.96092817E-02 1.31238578E-02
78 42 1.06651106E-06 2.35761415E+00 1.39807909E-01 1.03626709E-04 4.17767216E-02
78 43-3.28186886E-02-8.95803298E-03-2.07531968E-02 6.14020880E-07-3.80681973E-06
78 44-2.78790463E-02 2.42170315E-02 1.75571741E+00 1.32580239E-01-6.74033500E-03
78 45 6.61981869E-06 1.75157426E+00-4.95197161E-01 3.70426423E-05 8.96973463E-03
78 46-4.16103912E-03-4.80869550E-03 2.17739896E-02 2.26837248E-06 1.07691335E-06
78 47 2.78632097E-02-2.42104971E-02-1.75418871E+00-7.34829596E-02 1.10536923E-01
78 48 7.32288397E-06-1.32043904E+00 1.25172244E+00 5.25877558E-05 1.73053391E-02
78 49-2.21019402E-02 4.79660105E-03-3.74465062E-03 8.18207751E-07-3.49571731E-06
78 50 6.55786956E-02-7.21954526E-01-9.26497497E-03-3.37549747E-03-8.98047498E-07
78 51-6.55398103E-02 7.21994702E-01 1.83483325E-03-9.67560855E-03-8.13825567E-07
78 52 6.55595940E-02-7.22050101E-01 1.83725357E-03-9.67907839E-03-1.27933596E-06
78 53-9.65457768E-02-8.67154503E-02 1.33845729E-02 2.35142104E-02 2.92811051E-06
78 54-1.02535944E-01 7.84680607E-01-5.93030517E-03 2.13725800E-02 1.51095994E-06
78 55-1.02526987E-01 7.84341368E-01 2.13977275E-02 5.82321869E-03 9.99639617E-07
78 56-6.55591981E-02 7.21898594E-01-9.26113519E-03-3.37620799E-03-5.64086187E-07
78 57 9.65554374E-02 8.66716846E-02 1.33852133E-02 2.35161231E-02 2.46868418E-06
78 58 1.02539135E-01-7.84668831E-01-5.92979080E-03 2.13733273E-02 1.66273161E-06
79  1-4.81117597E-03 4.10993599E-02 7.58122919E-02 1.90204233E-02 3.34114268E-02
79  2 4.37635220E-06 2.92197975E-01 5.13098141E-01 6.13572112E-05 9.92967042E-03
79  3-2.09464625E-02 1.10167921E-02-2.99919233E-02-3.27164744E-06-5.29737866E-06
79  4 1.33838664E-02-3.57858387E-02-1.10955556E+00-2.67663092E-02-9.22785582E-02
79  5-1.05678219E-05-3.00319022E-01-5.59526673E-01-6.57772068E-05 6.78270896E-03
79  6-1.34403680E-02 6.65765905E-03 1.28285689E-02 1.04327300E-06-2.06625757E-06
79  7 3.45244286E-03-1.21835666E-02-1.02357917E-01 4.98245395E-02-1.25825065E-01
79  8-1.12277634E-05 5.21746583E-01-1.53930181E+00-1.32127523E-04 6.16278753E-03
79  9-1.35518668E-02 7.38907928E-03-3.84281266E-02-3.80130923E-06-3.74016982E-06
79 10-3.34067425E-02 9.70863205E-02 2.86847767E+00-4.55025566E-02-8.00287845E-02
79 11-7.07724407E-06-4.74663465E-01-8.34227929E-01-9.01770894E-05-1.72265421E-02
79 12 4.50939258E-03 1.27171495E-02 2.11099188E-02 5.93212311E-07-2.96157310E-08
79 13 3.44533242E-03-1.21796074E-02-1.02009992E-01-1.33627823E-01-2.14700131E-02
79 14-1.01220136E-05-1.58997109E+00-3.38091421E-01-1.07118765E-04 2.08172231E-02
79 15-2.82065213E-02 7.38929822E-03-2.83643519E-02-1.87233757E-06-5.05338704E-06
79 16 1.33864106E-02-3.57797376E-02-1.10938116E+00-6.56416939E-02-7.01739108E-02
79 17-1.03639325E-05-3.27507263E-01-5.44457746E-01-6.41847545E-05-1.79122465E-02
79 18 1.12562104E-02 6.65603615E-03-4.12711772E-03-1.87096342E-06-6.30546029E-08
79 19 1.04376759E-02 4.64721991E-02-6.84380502E-01-2.93334667E-03 2.11079215E-02
79 20 1.75095679E-06 5.84463008E-02 5.70220835E-01 6.11640400E-05 5.75406066E-03
79 21-3.50948597E-02 2.93407990E-02 6.10353490E-02 4.78441998E-06-4.50504793E-06
79 22-3.34044722E-02 9.70749320E-02 2.86830928E+00 4.55178025E-02 8.00458056E-02
79 23 7.73803975E-06 4.74643821E-01 8.34123809E-01 9.05453020E-05-1.72294586E-02
79 24 4.51416836E-03 1.27152902E-02 2.11155006E-02 3.98736041E-07-5.40772199E-08
79 25 3.44662174E-03-1.21838663E-02-1.02126417E-01 1.33626718E-01 2.14779284E-02
79 26 8.50609669E-06 1.58984238E+00 3.38333909E-01 1.01212723E-04 2.08181408E-02
79 27-2.82068720E-02 7.38873117E-03-2.83678428E-02-1.86819153E-06-5.09089976E-06
79 28 1.04243475E-02 4.64870527E-02-6.83486489E-01-1.96799005E-02-8.29128370E-03
79 29-1.68003874E-06-4.60685496E-01-3.42050405E-01-5.44510910E-05-7.08627434E-02
79 30 4.15224616E-02 2.93402818E-02 8.44231463E-03-4.40149028E-06 1.68561290E-06
79 31 1.33881538E-02-3.57833237E-02-1.10955693E+00 6.56479833E-02 7.01771860E-02
79 32 9.31931083E-06 3.27655933E-01 5.44389633E-01 6.05814208E-05-1.79083521E-02
79 33 1.12533086E-02 6.65504356E-03-4.12569877E-03-1.47169551E-06-3.33137648E-09
79 34-4.93951719E-02-1.68774472E-01-6.52511954E-03-5.99351080E-03-9.27555987E-07
79 35-4.81392875E-03 4.10912798E-02 7.59644798E-02-1.90153537E-02-3.34108377E-02
79 36-4.08633639E-06-2.92149460E-01-5.13197630E-01-5.71300404E-05 9.93050956E-03
79 37-2.09430457E-02 1.10125361E-02-2.99886281E-02-3.02565840E-06-4.81222283E-06
79 38 1.33836039E-02-3.57874736E-02-1.10957849E+00 2.67742592E-02 9.22831909E-02
79 39 9.90698308E-06 3.00290671E-01 5.59609488E-01 6.10715398E-05 6.78053444E-03
79 40-1.34360556E-02 6.65552120E-03 1.28237519E-02 8.82034307E-07-1.81742550E-06
79 41 3.45246596E-03-1.21863626E-02-1.02356041E-01-4.98206580E-02 1.25820849E-01
79 42 1.10472986E-05-5.21544601E-01 1.53927170E+00 1.24098365E-04 6.16874167E-03
79 43-1.35564185E-02 7.38767687E-03-3.84295358E-02-3.50456292E-06-3.71364966E-06
79 44 1.04356869E-02 4.64772224E-02-6.84228929E-01 2.94913724E-03-2.11075413E-02
79 45-2.48115317E-06-5.83000258E-02-5.70267294E-01-5.99369573E-05 5.75484014E-03
79 46-3.50956357E-02 2.93407955E-02 6.10364846E-02 4.46821011E-06-4.17611091E-06
79 47 1.04282751E-02 4.64855309E-02-6.83707836E-01 1.96705571E-02 8.29773749E-03
79 48 1.73059260E-06 4.60537540E-01 3.42198772E-01 5.73558316E-05-7.08605840E-02
79 49 4.15195198E-02 2.93410642E-02 8.44230561E-03-4.08454896E-06 1.67152820E-06
79 50-1.87411898E-01 5.45958755E-01 3.92967126E-02-4.95383448E-03 1.28010433E-06
79 51-1.87429542E-01 5.45960445E-01 2.43404301E-02-3.12496248E-02-1.61920203E-06
79 52-1.87424010E-01 5.45901138E-01-2.43408124E-02 3.12483129E-02 1.65468346E-06
79 53-9.98217584E-02 4.19497926E-01 1.00033511E-02 1.75843867E-02 2.17432094E-06
79 54-4.94348736E-02-1.68674068E-01 1.81602847E-03 8.67634937E-03 1.07325119E-06
79 55-4.94033718E-02-1.68677594E-01 6.52706006E-03 5.99416927E-03 1.12225456E-06
79 56-1.87419187E-01 5.46038103E-01-3.92976143E-02 4.95378139E-03-1.24060201E-06
79 57-9.98086801E-02 4.19504310E-01-1.00013194E-02-1.75816944E-02-1.98814062E-06
79 58-4.94178898E-02-1.68738688E-01-1.81733757E-03-8.67338225E-03-9.58903731E-07
80  1-1.87534773E-02 9.76611206E-02 1.81363029E+00 6.54463167E-02 1.15005382E-01
80  2 1.35315878E-05 3.59245042E-01 6.30568483E-01 7.77305230E-05-2.77774603E-03
80  3 1.75165813E-03 1.02608790E-03 4.39629667E-03 8.79416572E-08-5.37195512E-09
80  4 3.36719447E-05-3.65538618E-02 4.35484950E-02 7.12732733E-02 2.50040415E-02
80  5 5.19957752E-06 1.05570274E+00 6.21647238E-01 1.10059146E-04 1.74979646E-02
80  6-1.51552055E-02-2.34275910E-03-6.11273502E-03 5.75422381E-07-1.69410691E-06
80  7 8.61006681E-03 5.77591122E-02-2.83938907E-01 1.21499094E-01 9.40717549E-02
80  8 1.50129281E-05 1.07946578E+00 6.81948514E-01 1.13128986E-04-2.57628823E-02
80  9 1.02963595E-02 1.54665228E-02-7.61896505E-03-2.65418807E-06-7.00039954E-07
80 10-5.73990015E-03-2.89567732E-02 2.72108298E-01-2.76352690E-02-4.86061820E-02
80 11-5.04330505E-06-2.47736804E-01-4.34919445E-01-5.07595988E-05 1.79531937E-02
80 12-1.37551453E-02-4.19804842E-03-3.07882695E-02-1.74927235E-06-2.37432691E-06
80 13 8.62244886E-03 5.77596929E-02-2.84760355E-01 1.88324510E-02 1.52537335E-01
80 14 1.51803582E-05 3.45975409E-02 1.27675228E+00 1.21404039E-04 6.66497028E-03
80 15-2.21480997E-02 1.54831294E-02 1.46380727E-02 1.05530992E-06-3.10227348E-06
80 16 8.14824141E-06-3.65486301E-02 4.46511310E-02-1.49131027E-02 7.39989643E-02
80 17 6.47332012E-06-4.60215419E-03 1.22508508E+00 1.24002673E-04-1.98092518E-03
80 18 4.32730475E-03-2.34637957E-03-1.94832660E-02-2.05047185E-06-7.09053035E-09
80 19 8.78203923E-03-5.09893620E-02-7.67738241E-01 1.29743075E-01-3.19887927E-04
80 20 5.90596744E-06 6.87831277E-01-1.52664427E-01 1.68893793E-05 2.83936884E-02
80 21-2.18342769E-02-6.55941144E-03 7.25141136E-03 2.72410637E-06-1.32412636E-06
80 22-5.73997764E-03-2.89569736E-02 2.72110003E-01 2.76426211E-02 4.86029708E-02
80 23 5.03185324E-06 2.47765355E-01 4.34904662E-01 4.87199215E-05 1.79478856E-02
80 24-1.37498366E-02-4.19804902E-03-3.07916741E-02-1.78426941E-06-2.37381219E-06
80 25 8.61990729E-03 5.77510582E-02-2.84673787E-01-1.88136877E-02-1.52556462E-01
80 26-1.50424609E-05-3.44585271E-02-1.27698326E+00-1.16729280E-04 6.66542117E-03
80 27-2.21462622E-02 1.54808410E-02 1.46376786E-02 1.16631819E-06-3.04034981E-06
80 28 8.78450732E-03-5.09509769E-02-7.67899090E-01 6.65673051E-02-1.11417314E-01
80 29-7.84494354E-06 4.82856330E-01-5.13373814E-01-2.71499363E-05-1.42368343E-02
80 30 2.07854408E-02-6.54860647E-03-2.20225132E-02-2.37446167E-06 2.03248209E-06
80 31 5.37199110E-06-3.65445789E-02 4.48443556E-02 1.49023372E-02-7.39993124E-02
80 32-5.50074526E-06 4.44676063E-03-1.22500866E+00-1.13096202E-04-1.98150479E-03
80 33 4.32829220E-03-2.34678741E-03-1.94860922E-02-1.76689066E-06 9.57587126E-08
80 34 2.68567077E-02 1.26624626E-01 3.53760163E-03-1.34553190E-02-1.08744805E-06
80 35-1.87534856E-02 9.76611695E-02 1.81363088E+00-6.54485359E-02-1.15004195E-01
80 36-1.26581475E-05-3.59417175E-01-6.30472958E-01-7.32106922E-05-2.77785011E-03
80 37 1.75173752E-03 1.02611260E-03 4.39610352E-03 4.36389776E-08-4.53598257E-08
80 38 3.64834733E-05-3.65585591E-02 4.33477133E-02-7.12777945E-02-2.49937572E-02
80 39-4.06914863E-06-1.05584704E+00-6.21546850E-01-1.03986960E-04 1.74952726E-02
80 40-1.51528212E-02-2.34245144E-03-6.11213134E-03 5.99382224E-07-1.65838468E-06
80 41 8.61254437E-03 5.77676352E-02-2.84028762E-01-1.21473263E-01-9.40769065E-02
80 42-1.35350425E-05-1.07919078E+00-6.81942533E-01-1.06033411E-04-2.57646063E-02
80 43 1.02956877E-02 1.54689186E-02-7.61984874E-03-2.43842737E-06-6.14594234E-07
80 44 8.77878877E-03-5.09883157E-02-7.67509145E-01-1.29740088E-01 3.08971418E-04
80 45-5.90472840E-06-6.87659783E-01 1.52670187E-01-1.89214054E-05 2.83938185E-02
80 46-2.18327480E-02-6.56107053E-03 7.25222012E-03 2.57023195E-06-1.55760753E-06
80 47 8.78139631E-03-5.09497701E-02-7.67675088E-01-6.65555335E-02 1.11420162E-01
80 48 9.51837153E-06-4.82778221E-01 5.13226901E-01 2.99153124E-05-1.42360499E-02
80 49 2.07863716E-02-6.55032165E-03-2.20214638E-02-2.13019224E-06 2.15835351E-06
80 50-6.57498716E-02-3.59107921E-01 3.36391124E-03 6.30114803E-03 7.67202604E-07
80 51-6.57352210E-02-3.59001117E-01-3.69607640E-03-6.10540809E-03-6.69561402E-07
80 52-6.57415407E-02-3.59055439E-01 3.69733685E-03 6.10734297E-03 5.94247391E-07
80 53 3.97197041E-02 4.19578465E-01-2.11432997E-04-3.82481535E-04-3.37255018E-07
80 54 2.68717111E-02 1.26286787E-01 1.33684474E-02 3.82926331E-03 9.40330413E-07
80 55 2.68544542E-02 1.26517642E-01-3.53800540E-03 1.34542229E-02 1.26243463E-06
80 56-6.57572836E-02-3.59158408E-01-3.36504292E-03-6.30304621E-03-8.17590513E-07
80 57 3.97193305E-02 4.19580311E-01 2.10849553E-04 3.82731322E-04 3.03641564E-07
80 58 2.68697083E-02 1.26176689E-01-1.33676946E-02-3.82828602E-03-8.61311714E-07
81  1 9.71097286E-06-1.82041371E-05-1.47348845E-03-2.41847062E-02 1.36926358E-02
81  2 4.98203709E-07-1.47462946E+00 8.39087683E-01 2.00718367E-05 1.75273739E-03
81  3-1.77723919E-03 2.45017909E-05 1.13143280E-03 3.63825955E-07-1.18215146E-07
81  4-2.63850547E-02 3.05902462E-02 1.82616871E+00-5.34486350E-02 6.16686993E-02
81  5 5.06660790E-06-1.08140234E+00 7.41911638E-01 2.27592979E-05 1.88267995E-02
81  6-1.19644763E-02-6.86232316E-03-6.03040836E-03 5.98314594E-07-4.35552704E-07
81  7-1.54828126E-02-5.28736120E-02 5.86665120E-01 1.64638074E-01-1.62881230E-02
81  8 6.64677493E-06 1.89603791E+00 2.55357597E-01 1.13063044E-04 1.66332627E-02
81  9-2.82029317E-03-1.38129695E-02 4.32026977E-03 1.86413450E-06 1.20973812E-06
81 10-3.91687746E-05-1.11810221E-05 2.27764318E-03 2.45904866E-02-1.42044117E-02
81 11-1.43316052E-06 9.52574154E-03-4.94348539E-03-5.18759514E-06 2.98321423E-02
81 12-2.98222668E-02-9.87553090E-06 2.05313382E-02 3.42804207E-06-2.40856861E-06
81 13 1.54632886E-02 5.28537318E-02-5.85403962E-01 9.78500527E-02-1.33483048E-01
81 14-7.51278828E-06 7.46872082E-01-1.76331885E+00-1.34950901E-04 1.07572176E-03
81 15-1.48891951E-02 1.38134733E-02 7.74375872E-03 1.80596840E-07-2.74763720E-06
81 16 2.64005122E-02-3.06476768E-02-1.82863010E+00-8.04365729E-02 1.41210985E-02
81 17-2.96271969E-06-1.19098532E+00 5.47299516E-01 7.25099092E-07-7.40999699E-04
81 18-6.14095216E-03 6.88195185E-03 1.85230505E-02 1.54062215E-06-6.20778835E-07
81 19 2.26743220E-02-7.57797273E-04-1.51496474E+00 8.31512278E-03-7.83999427E-02
81 20-6.54991961E-06 1.14770769E+00-1.15687101E-02 4.73957143E-05-2.61137400E-03
81 21-8.72587070E-03 1.13372447E-02-7.98018024E-03-1.77054721E-06-2.26479466E-06
81 22 3.91336747E-05 1.80736307E-05-2.22981328E-03 2.45876852E-02-1.42090367E-02
81 23 1.23654908E-06 9.50583726E-03-4.97939465E-03 4.21191131E-06-2.98349488E-02
81 24 2.98242826E-02 1.06661625E-05-2.05265259E-02-3.28823199E-06 2.38020450E-06
81 25-1.54645128E-02-5.28619040E-02 5.85451057E-01 9.78561554E-02-1.33461503E-01
81 26-8.33562698E-06 7.46928534E-01-1.76312802E+00-1.34316601E-04-1.07610451E-03
81 27 1.48916804E-02-1.38155759E-02-7.74649850E-03-4.16272070E-07 2.67514175E-06
81 28 2.26760508E-02-6.46647269E-04-1.51457363E+00 7.15483615E-02 3.26606602E-02
81 29 6.50443404E-06 5.97303659E-01-9.81732205E-01-6.37713567E-05-1.02545260E-03
81 30-1.03251249E-02 1.13505775E-02-6.97237882E-03-1.34694304E-06-2.76590411E-06
81 31-2.64001171E-02 3.06519961E-02 1.82859620E+00-8.04369442E-02 1.41330629E-02
81 32-1.71508037E-06-1.19097992E+00 5.47500096E-01 3.95318180E-06 7.40982017E-04
81 33 6.14055974E-03-6.88154176E-03-1.85205747E-02-1.26889634E-06 6.75131367E-07
81 34 2.78805617E-02 7.79191314E-01 2.32305937E-04-7.99596011E-03-9.27842702E-07
81 35-7.06972152E-06 5.81539986E-06 1.19842803E-03-2.41763777E-02 1.37074636E-02
81 36-2.74353575E-07-1.47458772E+00 8.39168055E-01 1.47758003E-05-1.75216068E-03
81 37 1.77642037E-03-2.42596902E-05-1.13273799E-03-1.00739032E-07 1.67327808E-07
81 38 2.63854539E-02-3.05860081E-02-1.82620622E+00-5.34380489E-02 6.16743115E-02
81 39 3.87655992E-06-1.08123923E+00 7.42017800E-01 2.33845541E-05-1.88289607E-02
81 40 1.19662257E-02 6.86273503E-03 6.03142854E-03-6.63757393E-07 6.78848056E-07
81 41 1.54818100E-02 5.28657397E-02-5.86620341E-01 1.64653450E-01-1.62722092E-02
81 42 4.87077812E-06 1.89617616E+00 2.55499927E-01 1.01606637E-04-1.66294820E-02
81 43 2.81865619E-03 1.38108258E-02-4.32027319E-03-1.84005837E-06-1.40597786E-06
81 44-2.26751714E-02 7.66040789E-04 1.51504605E+00 8.33364223E-03-7.83999739E-02
81 45-5.95531878E-06 1.14780380E+00-1.15998454E-02 5.02713066E-05 2.60761393E-03
81 46 8.72803833E-03-1.13356523E-02 7.98079522E-03 1.61622518E-06 2.42281522E-06
81 47-2.26769860E-02 6.55399398E-04 1.51466619E+00 7.15577496E-02 3.26456833E-02
81 48 4.87855315E-06 5.97384862E-01-9.81787279E-01-6.81380839E-05 1.02535997E-03
81 49 1.03233677E-02-1.13487277E-02 6.97559194E-03 1.06820326E-06 2.61087993E-06
81 50 3.61804096E-02 3.91339122E-01-5.92642441E-03-1.40124021E-02-1.82555047E-06
81 51 3.62469451E-02 3.90604946E-01 8.99137712E-03 1.22516440E-02 1.95569203E-06
81 52-3.62422559E-02-3.90544486E-01 8.99028815E-03 1.22516077E-02 1.93289669E-06
81 53-2.25686733E-04 2.47577780E-04-7.42710223E-03 4.27121604E-03 8.61962458E-08
81 54 2.76224032E-02 7.78901749E-01 6.95622500E-03 3.91041668E-03 7.02483614E-07
81 55-2.78851199E-02-7.79211549E-01 2.32912718E-04-7.99784429E-03-1.13970832E-06
81 56-3.61772281E-02-3.91272402E-01-5.92719279E-03-1.40114550E-02-1.80541540E-06
81 57 2.18059704E-04-2.96875077E-04-7.42738681E-03 4.27064954E-03 5.41852617E-08
81 58-2.76272483E-02-7.78923350E-01 6.95810972E-03 3.91084249E-03 7.85275597E-07
82  1-9.43973030E-03-2.06895853E-03 1.18660776E+00 1.75697832E-02 3.08372717E-02
82  2 4.66052269E-06-2.79216661E-02-4.55879315E-02-4.38914264E-06-1.48352346E-02
82  3 4.36684563E-02-2.88332217E-02 5.68224692E-02 6.52298172E-06 1.10482164E-05
82  4-3.53560448E-03 2.85470509E-02 9.02782928E-01 7.68599209E-02 1.03336760E-01
82  5 1.40938929E-05 9.67658923E-01 7.55763577E-01 1.14719908E-04-6.91495955E-03
82  6 2.04028591E-02-1.34878995E-02-4.39165053E-02-4.45647975E-06 2.05212969E-06
82  7 1.05831296E-02 5.00664531E-03-5.49285548E-01 1.92386624E-02 1.52533604E-01
82  8 1.62526290E-05 1.22241544E-01 1.46613922E+00 1.53974838E-04 1.38423818E-03
82  9 3.93162816E-03-5.31586634E-03 3.21602390E-02 3.45771252E-06 2.10932908E-06
82 10 3.99554538E-02-4.07806371E-03-2.33885621E+00 6.29755528E-02 1.10602558E-01
82 11 1.10618020E-05-1.20167581E-01-2.11132374E-01-3.20627711E-05 1.17324676E-02
82 12-1.69627820E-02 5.23031439E-03-2.77805183E-02-2.41695098E-06-3.56997766E-06
82 13 1.06195231E-02 5.09718215E-03-5.50657988E-01 1.21553457E-01 9.41463556E-02
82 14 1.47602245E-05 1.19944199E+00 8.49890326E-01 1.40149714E-04-2.12033053E-02
82 15 2.64951396E-02-5.29183424E-03 1.66829949E-02 5.88809562E-07 4.05193385E-06
82 16-3.47609679E-03 2.85132774E-02 8.98674446E-01 4.93892857E-02 1.18933770E-01
82 17 1.37541730E-05 1.52484599E-01 1.21882221E+00 1.24245297E-04 4.66855128E-02
82 18-3.32256559E-02-1.34598569E-02-7.08142280E-03 2.39344368E-06-2.84178729E-06
82 19-5.46384134E-03 5.78349872E-02 5.29286911E-01 4.13948908E-02 9.65753421E-02
82 20 1.07961676E-05 3.30587650E-01-2.44466750E-03 1.01965426E-05 9.72648867E-03
82 21-1.26877935E-02 2.96130480E-03-2.87005945E-02-2.33099244E-06-3.00191526E-06
82 22-3.99558972E-02 4.07964035E-03 2.33889909E+00 6.29756522E-02 1.10604231E-01
82 23 1.28951575E-05-1.20184460E-01-2.11106062E-01-2.28435350E-05-1.17325973E-02
82 24 1.69627218E-02-5.23012454E-03 2.77809346E-02 2.30524939E-06 3.82650668E-06
82 25-1.06190872E-02-5.09740708E-03 5.50636980E-01 1.21554182E-01 9.41472491E-02
82 26 1.29864939E-05 1.19944018E+00 8.49872429E-01 1.27970404E-04 2.12036295E-02
82 27-2.64959341E-02 5.29230459E-03-1.66838734E-02-6.70595775E-07-3.85496827E-06
82 28 5.52264698E-03-5.78485778E-02-5.32976777E-01 6.20269040E-02 8.49371699E-02
82 29 9.73480831E-06-1.69507878E-01 2.80543935E-01 2.21200744E-05-1.50139871E-02
82 30 1.79528388E-02-2.93885170E-03 2.50625088E-02 1.96704200E-06 3.45422077E-06
82 31 3.47533515E-03-2.85141049E-02-8.98638410E-01 4.93896794E-02 1.18937047E-01
82 32 1.17395114E-05 1.52474571E-01 1.21882255E+00 1.17588321E-04-4.66857511E-02
82 33 3.32262612E-02 1.34594899E-02 7.08159721E-03-1.99636490E-06 2.68258789E-06
82 34-1.43229628E-01-2.33315175E-02-2.33195535E-02 3.30261339E-03-6.02222767E-07
82 35 9.43970764E-03 2.06925520E-03-1.18661487E+00 1.75697438E-02 3.08370802E-02
82 36 4.59234983E-06-2.79419031E-02-4.55815157E-02-5.23504299E-06 1.48354345E-02
82 37-4.36689358E-02 2.88335013E-02-5.68230191E-02-6.00262989E-06-1.00289823E-05
82 38 3.53662775E-03-2.85470308E-02-9.02848694E-01 7.68583937E-02 1.03337569E-01
82 39 1.26258488E-05 9.67671975E-01 7.55789194E-01 1.09839947E-04 6.91486965E-03
82 40-2.04035334E-02 1.34886637E-02 4.39167671E-02 4.07572517E-06-1.44732885E-06
82 41-1.05834127E-02-5.00659377E-03 5.49307381E-01 1.92370188E-02 1.52536535E-01
82 42 1.39724824E-05 1.22241775E-01 1.46619884E+00 1.40352601E-04-1.38437617E-03
82 43-3.93124180E-03 5.31561796E-03-3.21603213E-02-3.22836372E-06-2.36275544E-06
82 44 5.46382336E-03-5.78350073E-02-5.29271499E-01 4.13940440E-02 9.65743667E-02
82 45 1.01904989E-05 3.30573580E-01-2.47642398E-03 1.54377794E-05-9.72645549E-03
82 46 1.26878110E-02-2.96135547E-03 2.87013774E-02 2.09451643E-06 2.72428030E-06
82 47-5.52206713E-03 5.78503616E-02 5.32942036E-01 6.20279503E-02 8.49368829E-02
82 48 1.02200182E-05-1.69514521E-01 2.80524364E-01 1.52788956E-05 1.50129333E-02
82 49-1.79523879E-02 2.93945459E-03-2.50625525E-02-1.79422402E-06-3.45670638E-06
82 50 3.18530891E-02-2.46630940E-01-5.42561875E-03 1.19020194E-02 4.92425403E-07
82 51-3.17428044E-02 2.47597763E-01 1.30240834E-02 1.44898786E-03 5.44234153E-07
82 52 3.17418193E-02-2.47585315E-01 1.30237692E-02 1.44902129E-03 5.31025432E-07
82 53 2.14234098E-01-2.11462515E-01-1.96977684E-02-3.46031797E-02-4.15141830E-06
82 54 1.43310882E-01 2.50898919E-02 1.47705982E-02-1.83505616E-02-1.19488491E-06
82 55 1.43228785E-01 2.33349735E-02-2.33196155E-02 3.30284072E-03-6.62097543E-07
82 56-3.18555570E-02 2.46633627E-01-5.42629919E-03 1.19019801E-02 6.32963312E-07
82 57-2.14235979E-01 2.11466284E-01-1.96983252E-02-3.46033086E-02-3.78384927E-06
82 58-1.43312976E-01-2.50957143E-02 1.47709420E-02-1.83509531E-02-1.00669777E-06
83  1-1.99653723E-05-1.43994590E-05 1.11073667E-03-1.91476088E-01 1.08942753E-01
83  2 2.33890601E-06-1.75393353E-01 1.00483219E-01 1.36649277E-06 5.41444492E-03
83  3-5.39521989E-03-1.92250345E-05 3.72833576E-03 4.20281656E-07-4.64202102E-07
83  4 3.13480461E-02 9.49750037E-02-7.21630729E-01 1.50382174E-01 1.28416062E-01
83  5 1.82805463E-05-8.73781008E-01-7.23929366E-01-1.08824460E-04-3.31772764E-02
83  6-2.77623910E-03 3.59535155E-02-2.63345591E-02-6.13406467E-06-5.70002542E-06
83  7-1.51778775E-02-9.22567045E-02 3.07016592E-01-2.53352791E-02-1.22403290E-01
83  8-1.27713371E-05-1.11904804E-01-1.07302496E+00-1.10102191E-04 1.91986097E-02
83  9 3.27626801E-02-5.19612898E-02 6.91068499E-02 1.02080712E-05 1.27589286E-05
83 10-6.62015690E-06-2.26448868E-05 3.34211068E-04-4.45705295E-02 2.53475559E-02
83 11 6.58369115E-07 8.90878841E-01-5.05501865E-01-9.61735807E-06 3.65282412E-02
83 12-3.65214883E-02-6.75285984E-06 2.50755691E-02 4.48854832E-06-3.00120635E-06
83 13 1.51749675E-02 9.22512602E-02-3.06375621E-01 9.22848309E-02 8.43165598E-02
83 14 9.79522992E-06 8.65771040E-01 6.42499154E-01 9.79887887E-05 2.33543188E-02
83 15-7.53086759E-02 5.19543571E-02-3.99027030E-02-5.57847017E-06-1.57298661E-05
83 16-3.13135728E-02-9.49554838E-02 7.19528887E-01-3.35300336E-02-1.94859694E-01
83 17-2.06478344E-05 1.74508459E-01 1.12116942E+00 1.20108149E-04-9.30164707E-03
83 18 4.52487548E-02-3.59471077E-02-2.83305136E-03 8.57608925E-07 8.99094841E-06
83 19-1.56577846E-03 1.97239973E-03-7.70743946E-02-1.05794682E-01-5.51373389E-02
83 20-1.14132280E-05 4.99896948E-02 2.99210651E-01 3.24448956E-05-3.97267178E-02
83 21 5.84808195E-02-1.87541017E-02-7.27690110E-02-8.09105062E-06 5.06265347E-06
83 22 6.16412455E-06 2.12909860E-05-3.32286599E-04-4.45704484E-02 2.53483944E-02
83 23-5.47702492E-07 8.90871240E-01-5.05501886E-01-9.25330628E-06-3.65280688E-02
83 24 3.65211937E-02 6.87511955E-06-2.50760817E-02-4.14265347E-06 2.90625612E-06
83 25-1.51754639E-02-9.22525243E-02 3.06368415E-01 9.22831218E-02 8.43172206E-02
83 26 1.11890249E-05 8.65764764E-01 6.42514087E-01 9.74491458E-05-2.33545284E-02
83 27 7.53083507E-02-5.19538222E-02 3.99035376E-02 5.16325487E-06 1.53615252E-05
83 28-1.53465396E-03 1.96694165E-03-7.90385084E-02-6.64626646E-03 1.19166129E-01
83 29 9.62335848E-06-2.30702057E-01-1.96077445E-01-2.82387492E-05 8.81944580E-02
83 30-6.94470122E-02-1.87474458E-02 1.50481547E-02 7.09253190E-06-4.46051725E-06
83 31 3.13125721E-02 9.49539947E-02-7.19520384E-01-3.35296447E-02-1.94859980E-01
83 32-1.91175692E-05 1.74512165E-01 1.12117932E+00 1.08010417E-04 9.30024815E-03
83 33-4.52484807E-02 3.59482326E-02 2.83327419E-03-1.15226857E-06-8.67569119E-06
83 34-2.23031491E-02-3.06557822E-02-8.68626919E-03 1.27247195E-02 8.28897316E-07
83 35 1.88215956E-05 1.13625490E-05-1.11937113E-03-1.91476189E-01 1.08944569E-01
83 36 2.13979201E-06-1.75396719E-01 1.00490025E-01 2.79659568E-06-5.41454599E-03
83 37 5.39433326E-03 2.02127303E-05-3.72939019E-03-5.79383543E-07 3.51344982E-07
83 38-3.13493967E-02-9.49771606E-02 7.21646759E-01 1.50381130E-01 1.28416456E-01
83 39 1.74718877E-05-8.73783048E-01-7.23940614E-01-1.03471892E-04 3.31772768E-02
83 40 2.77516450E-03-3.59524413E-02 2.63359111E-02 5.93638411E-06 5.18677485E-06
83 41 1.51773436E-02 9.22553783E-02-3.07036360E-01-2.53360527E-02-1.22404986E-01
83 42-1.12139593E-05-1.11914627E-01-1.07302858E+00-1.03012071E-04-1.92000302E-02
83 43-3.27621832E-02 5.19622134E-02-6.91069245E-02-9.65103917E-06-1.20165641E-05
83 44 1.56565162E-03-1.97332981E-03 7.70742266E-02-1.05798496E-01-5.51390357E-02
83 45-1.06352146E-05 4.99896383E-02 2.99218048E-01 2.75469451E-05 3.97271262E-02
83 46-5.84806729E-02 1.87535466E-02 7.27685860E-02 7.56378153E-06-5.19357628E-06
83 47 1.53447447E-03-1.96709703E-03 7.90554744E-02-6.64567038E-03 1.19167979E-01
83 48 1.14345260E-05-2.30693075E-01-1.96091812E-01-2.47901491E-05-8.81940884E-02
83 49 6.94471582E-02 1.87469303E-02-1.50479418E-02-6.61107458E-06 4.85128387E-06
83 50-2.31956363E-01 5.54654018E-02 3.99294876E-02-1.88634888E-03 1.53669463E-06
83 51-2.31946667E-01 5.52073971E-02 2.20284381E-02-3.33579222E-02-2.19374532E-06
83 52 2.31949239E-01-5.52143990E-02 2.20283969E-02-3.33584603E-02-2.19351553E-06
83 53 4.29705786E-05 1.14372612E-04 1.71430472E-02-9.76770575E-03-2.29946481E-07
83 54-2.22468450E-02-3.10468632E-02-1.53725487E-02 9.58104723E-04-7.44342016E-07
83 55 2.22980326E-02 3.06564039E-02-8.68534749E-03 1.27246393E-02 1.02417577E-06
83 56 2.31957918E-01-5.54605895E-02 3.99297618E-02-1.88624165E-03 1.66083949E-06
83 57-4.75739922E-05-1.13835741E-04 1.71426463E-02-9.76840614E-03-1.87484145E-07
83 58 2.22408346E-02 3.10558993E-02-1.53720050E-02 9.57128932E-04-7.72920062E-07
84  1 3.99531210E-03 6.40481610E-03 4.20864246E-01 1.33795669E-02 2.34988858E-02
84  2 3.63936098E-06 1.31290764E-01 2.30955897E-01 2.80622630E-05-1.43758388E-02
84  3 7.05170455E-02-5.61412067E-02 8.24721568E-02 1.04820713E-05 1.83676172E-05
84  4 2.01985235E-02 3.71672343E-03-5.03312009E-01 6.00016059E-03 2.18067177E-02
84  5 2.73527905E-06 6.91843202E-02-2.53500287E-01-2.16747876E-05-6.21326062E-03
84  6 5.32250998E-02-4.70118392E-02-8.11031628E-02-6.22792631E-06 8.07134314E-06
84  7-9.90652005E-03-2.64206524E-02 5.95658987E-01 6.78315721E-02-2.67329109E-02
84  8 2.93605444E-07-1.81380315E-01-1.67987883E-01-2.51846247E-05 7.36659618E-02
84  9-3.11883972E-02-4.24775646E-02-6.86470718E-05 5.93305742E-06 1.24993157E-06
84 10 1.43298022E-02 3.93923078E-02-1.28552745E-01 6.07515694E-02 1.06879591E-01
84 11 1.22406973E-05-1.83908147E-02-3.12742607E-02-2.63737426E-06-1.61130492E-02
84 12 2.30906011E-02-6.97755190E-03 3.80911504E-02 3.18231292E-06 5.11780302E-06
84 13-9.91195231E-03-2.64476413E-02 5.95496184E-01-5.76697175E-02 4.47179911E-02
84 14 2.12549984E-06-5.27231404E-02-2.40348952E-01-2.61218257E-05-3.75359922E-03
84 15 4.62264319E-02-4.24728327E-02-5.32028060E-02-3.13026412E-06 7.71658238E-06
84 16 2.01720676E-02 3.69286060E-03-5.02810032E-01 1.56216639E-02 1.63588994E-02
84 17 2.69731108E-06-2.52490927E-01-6.98390663E-02-1.87940989E-05 9.93882371E-02
84 18-5.23897473E-02-4.69984897E-02-8.59904920E-03 6.65088367E-06-1.03715722E-06
84 19 6.21874090E-03 4.29793086E-02-2.34889291E-01-1.73637658E-01-1.03634911E-01
84 20-1.79090237E-05 3.31330053E-01 2.45500086E-01 3.82430239E-05-1.17082959E-02
84 21-2.14079177E-02 3.31162136E-02 1.08242931E-02-1.13584261E-06-5.70423190E-06
84 22 1.43298733E-02 3.93920955E-02-1.28558987E-01-6.07524810E-02-1.06878129E-01
84 23-1.21515561E-05 1.84126873E-02 3.12798954E-02 3.96199544E-06-1.61135689E-02
84 24 2.30911215E-02-6.97755260E-03 3.80910259E-02 3.12146131E-06 4.88909267E-06
84 25-9.91252927E-03-2.64495127E-02 5.95502518E-01 5.76707602E-02-4.47162193E-02
84 26-2.15652481E-06 5.27401104E-02 2.40355193E-01 2.29312201E-05-3.75418955E-03
84 27 4.62278064E-02-4.24736168E-02-5.32024589E-02-3.06577402E-06 7.27241201E-06
84 28 6.23132381E-03 4.29552994E-02-2.35880632E-01 3.77865288E-04 2.02177829E-01
84 29 1.81806034E-05-4.10591240E-02-4.11339177E-01-3.88696611E-05-2.71162398E-02
84 30-6.00478195E-03 3.31210217E-02 2.53570167E-04-2.87446169E-06-4.23664044E-06
84 31 2.01725216E-02 3.69390755E-03-5.02822389E-01-1.56218469E-02-1.63612941E-02
84 32-2.18609590E-06 2.52495754E-01 6.98570950E-02 1.83682081E-05 9.93881824E-02
84 33-5.23903869E-02-4.69977955E-02-8.59924260E-03 6.15056682E-06-1.04489128E-06
84 34 2.83961376E-01-2.73413486E-01 5.42380935E-02 2.69845358E-03 2.47288308E-06
84 35 3.99525092E-03 6.40464193E-03 4.20858980E-01-1.33819069E-02-2.34969145E-02
84 36-4.31730821E-06-1.31290096E-01-2.30955863E-01-2.66130196E-05-1.43759662E-02
84 37 7.05169274E-02-5.61409612E-02 8.24717170E-02 9.66214407E-06 1.70056908E-05
84 38 2.01975876E-02 3.71461942E-03-5.03291145E-01-5.99817901E-03-2.18040380E-02
84 39-2.08746875E-06-6.91926517E-02 2.53484377E-01 2.11746853E-05-6.21296345E-03
84 40 5.32252380E-02-4.70122745E-02-8.11023838E-02-5.53481002E-06 7.07356657E-06
84 41-9.90644965E-03-2.64199183E-02 5.95652255E-01-6.78315048E-02 2.67313671E-02
84 42-1.14883660E-06 1.81365289E-01 1.67970173E-01 2.30228391E-05 7.36656147E-02
84 43-3.11889867E-02-4.24766281E-02-6.99054417E-05 5.90305861E-06 1.23896789E-06
84 44 6.21876222E-03 4.29792535E-02-2.34898126E-01 1.73636010E-01 1.03633702E-01
84 45 1.65203596E-05-3.31333951E-01-2.45493808E-01-3.65226385E-05-1.17076709E-02
84 46-2.14092260E-02 3.31168969E-02 1.08256822E-02-1.31002235E-06-5.30233164E-06
84 47 6.23134030E-03 4.29551896E-02-2.35873655E-01-3.78303496E-04-2.02175758E-01
84 48-1.81327299E-05 4.10584589E-02 4.11334231E-01 3.97796751E-05-2.71174012E-02
84 49-6.00364384E-03 3.31210451E-02 2.53516792E-04-2.65464114E-06-4.30755721E-06
84 50-1.09389923E-01 1.20931005E-01 2.53250655E-02 1.42718343E-02 2.28836642E-06
84 51-1.09378924E-01 1.21170839E-01 6.62777787E-04-2.90671328E-02-2.55341693E-06
84 52-1.09373773E-01 1.21168263E-01-6.62165042E-04 2.90664080E-02 2.68975280E-06
84 53 2.78084056E-01-1.73378979E-01-2.80703536E-02-4.93378649E-02-6.16433955E-06
84 54 2.84060560E-01-2.73853301E-01 2.53979648E-02-4.80253990E-02-3.73990546E-06
84 55 2.83962146E-01-2.73410887E-01-5.42382703E-02-2.69823187E-03-2.57935585E-06
84 56-1.09387299E-01 1.20931943E-01-2.53246637E-02-1.42718533E-02-2.36101305E-06
84 57 2.78082748E-01-1.73377044E-01 2.80705188E-02 4.93374881E-02 5.63821688E-06
84 58 2.84059787E-01-2.73850449E-01-2.53981436E-02 4.80251986E-02 3.38486225E-06
85  1 7.24473983E-03 1.51567306E-01 2.74127535E+00 3.27044874E-02 5.74125103E-02
85  2 4.07906465E-06 9.39633124E-01 1.65022486E+00 2.09282187E-04 1.94740047E-02
85  3 1.83194493E-02-3.77934539E-02-1.09950050E-03 2.56966646E-06 6.50001628E-06
85  4 8.99040786E-02 6.04793915E-02-2.77639992E+00-4.21407708E-02 3.29320654E-02
85  5 3.76879726E-06 1.06100663E+00-1.69396892E+00-1.23573947E-04 1.59282795E-02
85  6 2.65316207E-02-4.24599002E-02-1.40297961E-02 1.84407857E-06 7.80451799E-06
85  7 1.76629952E-02 2.13441684E-01 2.99406470E+00-1.51041422E-02-7.28172541E-03
85  8 8.42395671E-07-2.48526811E+00 4.86691853E-01-6.70538877E-05 2.13011179E-02
85  9 1.93778012E-02-4.06789191E-02-5.69833185E-03 1.84709642E-06 6.31019152E-06
85 10 6.22547590E-02-1.68033952E-02-1.91447884E+00-3.00454872E-02-5.27676825E-02
85 11-1.49973925E-06 1.79926719E+00 3.16492101E+00 3.77174564E-04 1.41448456E-04
85 12 3.24959867E-02-3.26374351E-02 3.14350347E-02 4.35209041E-06 8.40672333E-06
85 13 1.76467931E-02 2.13388693E-01 2.99366789E+00 1.40141590E-03-1.66278328E-02
85 14 2.27957975E-06 1.68612307E+00-1.88730880E+00-1.19084962E-04 2.41997359E-02
85 15 1.64594220E-02-4.06591579E-02-3.67558964E-03 2.79425187E-06 5.79482579E-06
85 16 8.98717677E-02 6.04740074E-02-2.77578291E+00 4.97608165E-02-1.93632113E-02
85 17 3.95482593E-06-1.99722397E+00 4.53355714E-02-8.55987791E-05 3.44028578E-02
85 18 8.03016730E-03-4.24330251E-02-1.33257825E-03 4.13924208E-06 6.52025418E-06
85 19 1.99479389E-02-6.83193629E-02-2.55729575E-01-1.05582358E-02-1.87208878E-02
85 20 2.58454071E-06-4.83398168E-01-1.07459865E+00-1.24979450E-04 1.67235554E-02
85 21 1.78725079E-02-3.45960633E-02-5.15763044E-03 2.23571921E-06 6.29299193E-06
85 22-6.22551104E-02 1.68026276E-02 1.91447200E+00-2.99888615E-02-5.27991363E-02
85 23 3.14247861E-07 1.80068410E+00 3.16411248E+00 3.64360688E-04-1.43540674E-04
85 24-3.24942471E-02 3.26377878E-02-3.14362438E-02-4.44875037E-06-8.29355409E-06
85 25-1.76486755E-02-2.13415957E-01-2.99403561E+00 1.43087558E-03-1.67495749E-02
85 26 2.42430822E-06 1.68743528E+00-1.88834711E+00-1.02723387E-04-2.42025118E-02
85 27-1.64579275E-02 4.06604393E-02 3.69354336E-03-2.80460479E-06-5.47453600E-06
85 28-1.99319271E-02 6.83453314E-02 2.55630097E-01-1.07290349E-02-1.86121415E-02
85 29 3.56276280E-06-6.76499808E-01-9.64690218E-01-1.24015633E-04-2.14952347E-02
85 30-1.30983819E-02 3.45936166E-02 1.88205382E-03-3.33994833E-06-5.43002702E-06
85 31-8.98902666E-02-6.04673677E-02 2.77604487E+00 4.98059584E-02-1.94386481E-02
85 32 7.48719210E-06-1.99795418E+00 4.52312843E-02-8.54546075E-05-3.44366108E-02
85 33-8.02449207E-03 4.24611028E-02 1.31819904E-03-3.92990922E-06-5.65965165E-06
85 34-1.42710984E-01 7.46493802E-01-3.61641718E-02-2.01808727E-03-1.24898533E-06
85 35-7.24479180E-03-1.51567186E-01-2.74127658E+00 3.26985522E-02 5.74160872E-02
85 36 7.35677168E-06 9.39690246E-01 1.65019265E+00 1.93692271E-04-1.94669859E-02
85 37-1.83267360E-02 3.77937219E-02 1.10420221E-03-2.99210875E-06-6.54269105E-06
85 38-8.98858010E-02-6.04864881E-02 2.77614480E+00-4.20535465E-02 3.29317942E-02
85 39 9.81877108E-06 1.06072303E+00-1.69329155E+00-1.19864705E-04-1.59344953E-02
85 40-2.64973670E-02 4.24318623E-02 1.40170417E-02-1.44593405E-06-7.36264931E-06
85 41-1.76614997E-02-2.13415587E-01-2.99369796E+00-1.49840178E-02-7.24375591E-03
85 42 3.33807591E-06-2.48370274E+00 4.86087795E-01-6.22364343E-05-2.12880246E-02
85 43-1.93897139E-02 4.06777385E-02 5.68736378E-03-1.81370846E-06-5.67509461E-06
85 44-1.99564664E-02 6.83243009E-02 2.55984735E-01-1.04933844E-02-1.86851514E-02
[truncated: 889,067 more chars]
