# Supplementary material for: Active Learning Configuration Interaction for Excited-State Calculations of Polycyclic Aromatic Hydrocarbons
Source: J Chem Theory Comput. 2021 Nov 17;17(12):7518–30. doi: 10.1021/acs.jctc.1c00769 (PMC8675132; doi:10.1021/acs.jctc.1c00769)
Supplement: Supplementary file 2 — ct1c00769_si_002.zip [file ct1c00769_si_002.zip › Tetracene/RASCI_2/RASCI_2_gamess.inp]

 $SYSTEM MWORDS=400 TIMLIM=1440  $END

 $CONTRL ISPHER=1 SCFTYP=None RUNTYP=Energy CITYP=GENCI  $END

 $BASIS GBASIS=CCD  $END

 $CIGEN PURES=.TRUE. NFLGDM(1)=1,1 GLIST=INPUT NCORE=51 ITERMX=600 
 NACT=18 NELS=18 NSTATE=5 PRTTOL=0.00  $END

 $GUESS GUESS=MOREAD NORB=312 NORDER=1 IORDER(49)=53 IORDER(53)=49 
 IORDER(47)=52 IORDER(52)=47 IORDER(78)=65 IORDER(65)=78 IORDER(81)=66 
 IORDER(66)=81 IORDER(82)=67 IORDER(67)=82  $END

 $DATA 
 tetracene
 C1
 C 6   -4.886463     0.818877     0.181557
 C 6   -3.501709     0.849270     0.185266
 C 6   -2.785220     2.053493     0.183860
 C 6   -3.517718     3.299698     0.178270
 C 6   -4.918292     3.259202     0.174524
 C 6   -5.618287     2.063955     0.176035
 C 6   -1.385296     2.093592     0.187601
 C 6   -2.801878     4.503537     0.176840
 C 6   -1.416327     4.533930     0.180585
 C 6   -0.684908     3.289540     0.186126
 C 6    0.736522     3.339520     0.189863
 H 1    1.283575     2.404101     0.193989
 C 6    1.397560     4.528113     0.188347
 C 6    0.678597     5.751284     0.182927
 C 6   -0.681476     5.751711     0.179193
 H 1   -0.834408     1.159152     0.191749
 H 1   -2.951777    -0.085807     0.189428
 H 1   -5.468046     4.194380     0.170310
 H 1   -3.350614     5.439248     0.172702
 H 1    2.479818     4.548132     0.191284
 H 1    1.222383     6.687235     0.181792
 H 1   -1.232928     6.684559     0.175079
 C 6   -5.621886    -0.398972     0.182998
 C 6   -7.040088     2.013487     0.172068
 C 6   -7.700862     0.825242     0.173398
 H 1   -8.783040     0.804206     0.170332
 C 6   -6.981526    -0.398515     0.179080
 H 1   -7.526139    -1.333914     0.180189
 H 1   -5.069519    -1.331643     0.187288
 H 1   -7.586573     2.949600     0.167697
 $END

 $GCILST 
 2107
 2 2 2 2 2 2 2 2 2 0 0 0 0 0 0 0 0 0 
 0 2 2 2 2 2 2 2 2 0 0 0 0 0 0 0 0 2 
 0 2 2 2 2 2 2 2 2 0 0 0 0 0 0 0 1 1 
 0 2 2 2 2 2 2 2 2 0 0 0 0 0 0 0 2 0 
 0 2 2 2 2 2 2 2 2 0 0 0 0 0 0 1 0 1 
 0 2 2 2 2 2 2 2 2 0 0 0 0 0 0 1 1 0 
 0 2 2 2 2 2 2 2 2 0 0 0 0 0 0 2 0 0 
 0 2 2 2 2 2 2 2 2 0 0 0 0 0 1 0 0 1 
 0 2 2 2 2 2 2 2 2 0 0 0 0 0 1 0 1 0 
 0 2 2 2 2 2 2 2 2 0 0 0 0 0 1 1 0 0 
 0 2 2 2 2 2 2 2 2 0 0 0 0 0 2 0 0 0 
 0 2 2 2 2 2 2 2 2 0 0 0 0 1 0 0 0 1 
 0 2 2 2 2 2 2 2 2 0 0 0 0 1 0 0 1 0 
 0 2 2 2 2 2 2 2 2 0 0 0 0 1 0 1 0 0 
 0 2 2 2 2 2 2 2 2 0 0 0 0 1 1 0 0 0 
 0 2 2 2 2 2 2 2 2 0 0 0 0 2 0 0 0 0 
 0 2 2 2 2 2 2 2 2 0 0 0 1 0 0 0 0 1 
 0 2 2 2 2 2 2 2 2 0 0 0 1 0 0 0 1 0 
 0 2 2 2 2 2 2 2 2 0 0 0 1 0 0 1 0 0 
 0 2 2 2 2 2 2 2 2 0 0 0 1 0 1 0 0 0 
 0 2 2 2 2 2 2 2 2 0 0 0 1 1 0 0 0 0 
 0 2 2 2 2 2 2 2 2 0 0 0 2 0 0 0 0 0 
 0 2 2 2 2 2 2 2 2 0 0 1 0 0 0 0 0 1 
 0 2 2 2 2 2 2 2 2 0 0 1 0 0 0 0 1 0 
 0 2 2 2 2 2 2 2 2 0 0 1 0 0 0 1 0 0 
 0 2 2 2 2 2 2 2 2 0 0 1 0 0 1 0 0 0 
 0 2 2 2 2 2 2 2 2 0 0 1 0 1 0 0 0 0 
 0 2 2 2 2 2 2 2 2 0 0 1 1 0 0 0 0 0 
 0 2 2 2 2 2 2 2 2 0 0 2 0 0 0 0 0 0 
 0 2 2 2 2 2 2 2 2 0 1 0 0 0 0 0 0 1 
 0 2 2 2 2 2 2 2 2 0 1 0 0 0 0 0 1 0 
 0 2 2 2 2 2 2 2 2 0 1 0 0 0 0 1 0 0 
 0 2 2 2 2 2 2 2 2 0 1 0 0 0 1 0 0 0 
 0 2 2 2 2 2 2 2 2 0 1 0 0 1 0 0 0 0 
 0 2 2 2 2 2 2 2 2 0 1 0 1 0 0 0 0 0 
 0 2 2 2 2 2 2 2 2 0 1 1 0 0 0 0 0 0 
 0 2 2 2 2 2 2 2 2 0 2 0 0 0 0 0 0 0 
 0 2 2 2 2 2 2 2 2 1 0 0 0 0 0 0 0 1 
 0 2 2 2 2 2 2 2 2 1 0 0 0 0 0 0 1 0 
 0 2 2 2 2 2 2 2 2 1 0 0 0 0 0 1 0 0 
 0 2 2 2 2 2 2 2 2 1 0 0 0 0 1 0 0 0 
 0 2 2 2 2 2 2 2 2 1 0 0 0 1 0 0 0 0 
 0 2 2 2 2 2 2 2 2 1 0 0 1 0 0 0 0 0 
 0 2 2 2 2 2 2 2 2 1 0 1 0 0 0 0 0 0 
 0 2 2 2 2 2 2 2 2 1 1 0 0 0 0 0 0 0 
 0 2 2 2 2 2 2 2 2 2 0 0 0 0 0 0 0 0 
 1 1 2 2 2 2 2 2 2 0 0 0 0 0 0 0 0 2 
 1 1 2 2 2 2 2 2 2 0 0 0 0 0 0 0 1 1 
 1 1 2 2 2 2 2 2 2 0 0 0 0 0 0 0 2 0 
 1 1 2 2 2 2 2 2 2 0 0 0 0 0 0 1 0 1 
 1 1 2 2 2 2 2 2 2 0 0 0 0 0 0 1 1 0 
 1 1 2 2 2 2 2 2 2 0 0 0 0 0 0 2 0 0 
 1 1 2 2 2 2 2 2 2 0 0 0 0 0 1 0 0 1 
 1 1 2 2 2 2 2 2 2 0 0 0 0 0 1 0 1 0 
 1 1 2 2 2 2 2 2 2 0 0 0 0 0 1 1 0 0 
 1 1 2 2 2 2 2 2 2 0 0 0 0 0 2 0 0 0 
 1 1 2 2 2 2 2 2 2 0 0 0 0 1 0 0 0 1 
 1 1 2 2 2 2 2 2 2 0 0 0 0 1 0 0 1 0 
 1 1 2 2 2 2 2 2 2 0 0 0 0 1 0 1 0 0 
 1 1 2 2 2 2 2 2 2 0 0 0 0 1 1 0 0 0 
 1 1 2 2 2 2 2 2 2 0 0 0 0 2 0 0 0 0 
 1 1 2 2 2 2 2 2 2 0 0 0 1 0 0 0 0 1 
 1 1 2 2 2 2 2 2 2 0 0 0 1 0 0 0 1 0 
 1 1 2 2 2 2 2 2 2 0 0 0 1 0 0 1 0 0 
 1 1 2 2 2 2 2 2 2 0 0 0 1 0 1 0 0 0 
 1 1 2 2 2 2 2 2 2 0 0 0 1 1 0 0 0 0 
 1 1 2 2 2 2 2 2 2 0 0 0 2 0 0 0 0 0 
 1 1 2 2 2 2 2 2 2 0 0 1 0 0 0 0 0 1 
 1 1 2 2 2 2 2 2 2 0 0 1 0 0 0 0 1 0 
 1 1 2 2 2 2 2 2 2 0 0 1 0 0 0 1 0 0 
 1 1 2 2 2 2 2 2 2 0 0 1 0 0 1 0 0 0 
 1 1 2 2 2 2 2 2 2 0 0 1 0 1 0 0 0 0 
 1 1 2 2 2 2 2 2 2 0 0 1 1 0 0 0 0 0 
 1 1 2 2 2 2 2 2 2 0 0 2 0 0 0 0 0 0 
 1 1 2 2 2 2 2 2 2 0 1 0 0 0 0 0 0 1 
 1 1 2 2 2 2 2 2 2 0 1 0 0 0 0 0 1 0 
 1 1 2 2 2 2 2 2 2 0 1 0 0 0 0 1 0 0 
 1 1 2 2 2 2 2 2 2 0 1 0 0 0 1 0 0 0 
 1 1 2 2 2 2 2 2 2 0 1 0 0 1 0 0 0 0 
 1 1 2 2 2 2 2 2 2 0 1 0 1 0 0 0 0 0 
 1 1 2 2 2 2 2 2 2 0 1 1 0 0 0 0 0 0 
 1 1 2 2 2 2 2 2 2 0 2 0 0 0 0 0 0 0 
 1 1 2 2 2 2 2 2 2 1 0 0 0 0 0 0 0 1 
 1 1 2 2 2 2 2 2 2 1 0 0 0 0 0 0 1 0 
 1 1 2 2 2 2 2 2 2 1 0 0 0 0 0 1 0 0 
 1 1 2 2 2 2 2 2 2 1 0 0 0 0 1 0 0 0 
 1 1 2 2 2 2 2 2 2 1 0 0 0 1 0 0 0 0 
 1 1 2 2 2 2 2 2 2 1 0 0 1 0 0 0 0 0 
 1 1 2 2 2 2 2 2 2 1 0 1 0 0 0 0 0 0 
 1 1 2 2 2 2 2 2 2 1 1 0 0 0 0 0 0 0 
 1 1 2 2 2 2 2 2 2 2 0 0 0 0 0 0 0 0 
 1 2 1 2 2 2 2 2 2 0 0 0 0 0 0 0 0 2 
 1 2 1 2 2 2 2 2 2 0 0 0 0 0 0 0 1 1 
 1 2 1 2 2 2 2 2 2 0 0 0 0 0 0 0 2 0 
 1 2 1 2 2 2 2 2 2 0 0 0 0 0 0 1 0 1 
 1 2 1 2 2 2 2 2 2 0 0 0 0 0 0 1 1 0 
 1 2 1 2 2 2 2 2 2 0 0 0 0 0 0 2 0 0 
 1 2 1 2 2 2 2 2 2 0 0 0 0 0 1 0 0 1 
 1 2 1 2 2 2 2 2 2 0 0 0 0 0 1 0 1 0 
 1 2 1 2 2 2 2 2 2 0 0 0 0 0 1 1 0 0 
 1 2 1 2 2 2 2 2 2 0 0 0 0 0 2 0 0 0 
 1 2 1 2 2 2 2 2 2 0 0 0 0 1 0 0 0 1 
 1 2 1 2 2 2 2 2 2 0 0 0 0 1 0 0 1 0 
 1 2 1 2 2 2 2 2 2 0 0 0 0 1 0 1 0 0 
 1 2 1 2 2 2 2 2 2 0 0 0 0 1 1 0 0 0 
 1 2 1 2 2 2 2 2 2 0 0 0 0 2 0 0 0 0 
 1 2 1 2 2 2 2 2 2 0 0 0 1 0 0 0 0 1 
 1 2 1 2 2 2 2 2 2 0 0 0 1 0 0 0 1 0 
 1 2 1 2 2 2 2 2 2 0 0 0 1 0 0 1 0 0 
 1 2 1 2 2 2 2 2 2 0 0 0 1 0 1 0 0 0 
 1 2 1 2 2 2 2 2 2 0 0 0 1 1 0 0 0 0 
 1 2 1 2 2 2 2 2 2 0 0 0 2 0 0 0 0 0 
 1 2 1 2 2 2 2 2 2 0 0 1 0 0 0 0 0 1 
 1 2 1 2 2 2 2 2 2 0 0 1 0 0 0 0 1 0 
 1 2 1 2 2 2 2 2 2 0 0 1 0 0 0 1 0 0 
 1 2 1 2 2 2 2 2 2 0 0 1 0 0 1 0 0 0 
 1 2 1 2 2 2 2 2 2 0 0 1 0 1 0 0 0 0 
 1 2 1 2 2 2 2 2 2 0 0 1 1 0 0 0 0 0 
 1 2 1 2 2 2 2 2 2 0 0 2 0 0 0 0 0 0 
 1 2 1 2 2 2 2 2 2 0 1 0 0 0 0 0 0 1 
 1 2 1 2 2 2 2 2 2 0 1 0 0 0 0 0 1 0 
 1 2 1 2 2 2 2 2 2 0 1 0 0 0 0 1 0 0 
 1 2 1 2 2 2 2 2 2 0 1 0 0 0 1 0 0 0 
 1 2 1 2 2 2 2 2 2 0 1 0 0 1 0 0 0 0 
 1 2 1 2 2 2 2 2 2 0 1 0 1 0 0 0 0 0 
 1 2 1 2 2 2 2 2 2 0 1 1 0 0 0 0 0 0 
 1 2 1 2 2 2 2 2 2 0 2 0 0 0 0 0 0 0 
 1 2 1 2 2 2 2 2 2 1 0 0 0 0 0 0 0 1 
 1 2 1 2 2 2 2 2 2 1 0 0 0 0 0 0 1 0 
 1 2 1 2 2 2 2 2 2 1 0 0 0 0 0 1 0 0 
 1 2 1 2 2 2 2 2 2 1 0 0 0 0 1 0 0 0 
 1 2 1 2 2 2 2 2 2 1 0 0 0 1 0 0 0 0 
 1 2 1 2 2 2 2 2 2 1 0 0 1 0 0 0 0 0 
 1 2 1 2 2 2 2 2 2 1 0 1 0 0 0 0 0 0 
 1 2 1 2 2 2 2 2 2 1 1 0 0 0 0 0 0 0 
 1 2 1 2 2 2 2 2 2 2 0 0 0 0 0 0 0 0 
 1 2 2 1 2 2 2 2 2 0 0 0 0 0 0 0 0 2 
 1 2 2 1 2 2 2 2 2 0 0 0 0 0 0 0 1 1 
 1 2 2 1 2 2 2 2 2 0 0 0 0 0 0 0 2 0 
 1 2 2 1 2 2 2 2 2 0 0 0 0 0 0 1 0 1 
 1 2 2 1 2 2 2 2 2 0 0 0 0 0 0 1 1 0 
 1 2 2 1 2 2 2 2 2 0 0 0 0 0 0 2 0 0 
 1 2 2 1 2 2 2 2 2 0 0 0 0 0 1 0 0 1 
 1 2 2 1 2 2 2 2 2 0 0 0 0 0 1 0 1 0 
 1 2 2 1 2 2 2 2 2 0 0 0 0 0 1 1 0 0 
 1 2 2 1 2 2 2 2 2 0 0 0 0 0 2 0 0 0 
 1 2 2 1 2 2 2 2 2 0 0 0 0 1 0 0 0 1 
 1 2 2 1 2 2 2 2 2 0 0 0 0 1 0 0 1 0 
 1 2 2 1 2 2 2 2 2 0 0 0 0 1 0 1 0 0 
 1 2 2 1 2 2 2 2 2 0 0 0 0 1 1 0 0 0 
 1 2 2 1 2 2 2 2 2 0 0 0 0 2 0 0 0 0 
 1 2 2 1 2 2 2 2 2 0 0 0 1 0 0 0 0 1 
 1 2 2 1 2 2 2 2 2 0 0 0 1 0 0 0 1 0 
 1 2 2 1 2 2 2 2 2 0 0 0 1 0 0 1 0 0 
 1 2 2 1 2 2 2 2 2 0 0 0 1 0 1 0 0 0 
 1 2 2 1 2 2 2 2 2 0 0 0 1 1 0 0 0 0 
 1 2 2 1 2 2 2 2 2 0 0 0 2 0 0 0 0 0 
 1 2 2 1 2 2 2 2 2 0 0 1 0 0 0 0 0 1 
 1 2 2 1 2 2 2 2 2 0 0 1 0 0 0 0 1 0 
 1 2 2 1 2 2 2 2 2 0 0 1 0 0 0 1 0 0 
 1 2 2 1 2 2 2 2 2 0 0 1 0 0 1 0 0 0 
 1 2 2 1 2 2 2 2 2 0 0 1 0 1 0 0 0 0 
 1 2 2 1 2 2 2 2 2 0 0 1 1 0 0 0 0 0 
 1 2 2 1 2 2 2 2 2 0 0 2 0 0 0 0 0 0 
 1 2 2 1 2 2 2 2 2 0 1 0 0 0 0 0 0 1 
 1 2 2 1 2 2 2 2 2 0 1 0 0 0 0 0 1 0 
 1 2 2 1 2 2 2 2 2 0 1 0 0 0 0 1 0 0 
 1 2 2 1 2 2 2 2 2 0 1 0 0 0 1 0 0 0 
 1 2 2 1 2 2 2 2 2 0 1 0 0 1 0 0 0 0 
 1 2 2 1 2 2 2 2 2 0 1 0 1 0 0 0 0 0 
 1 2 2 1 2 2 2 2 2 0 1 1 0 0 0 0 0 0 
 1 2 2 1 2 2 2 2 2 0 2 0 0 0 0 0 0 0 
 1 2 2 1 2 2 2 2 2 1 0 0 0 0 0 0 0 1 
 1 2 2 1 2 2 2 2 2 1 0 0 0 0 0 0 1 0 
 1 2 2 1 2 2 2 2 2 1 0 0 0 0 0 1 0 0 
 1 2 2 1 2 2 2 2 2 1 0 0 0 0 1 0 0 0 
 1 2 2 1 2 2 2 2 2 1 0 0 0 1 0 0 0 0 
 1 2 2 1 2 2 2 2 2 1 0 0 1 0 0 0 0 0 
 1 2 2 1 2 2 2 2 2 1 0 1 0 0 0 0 0 0 
 1 2 2 1 2 2 2 2 2 1 1 0 0 0 0 0 0 0 
 1 2 2 1 2 2 2 2 2 2 0 0 0 0 0 0 0 0 
 1 2 2 2 1 2 2 2 2 0 0 0 0 0 0 0 0 2 
 1 2 2 2 1 2 2 2 2 0 0 0 0 0 0 0 1 1 
 1 2 2 2 1 2 2 2 2 0 0 0 0 0 0 0 2 0 
 1 2 2 2 1 2 2 2 2 0 0 0 0 0 0 1 0 1 
 1 2 2 2 1 2 2 2 2 0 0 0 0 0 0 1 1 0 
 1 2 2 2 1 2 2 2 2 0 0 0 0 0 0 2 0 0 
 1 2 2 2 1 2 2 2 2 0 0 0 0 0 1 0 0 1 
 1 2 2 2 1 2 2 2 2 0 0 0 0 0 1 0 1 0 
 1 2 2 2 1 2 2 2 2 0 0 0 0 0 1 1 0 0 
 1 2 2 2 1 2 2 2 2 0 0 0 0 0 2 0 0 0 
 1 2 2 2 1 2 2 2 2 0 0 0 0 1 0 0 0 1 
 1 2 2 2 1 2 2 2 2 0 0 0 0 1 0 0 1 0 
 1 2 2 2 1 2 2 2 2 0 0 0 0 1 0 1 0 0 
 1 2 2 2 1 2 2 2 2 0 0 0 0 1 1 0 0 0 
 1 2 2 2 1 2 2 2 2 0 0 0 0 2 0 0 0 0 
 1 2 2 2 1 2 2 2 2 0 0 0 1 0 0 0 0 1 
 1 2 2 2 1 2 2 2 2 0 0 0 1 0 0 0 1 0 
 1 2 2 2 1 2 2 2 2 0 0 0 1 0 0 1 0 0 
 1 2 2 2 1 2 2 2 2 0 0 0 1 0 1 0 0 0 
 1 2 2 2 1 2 2 2 2 0 0 0 1 1 0 0 0 0 
 1 2 2 2 1 2 2 2 2 0 0 0 2 0 0 0 0 0 
 1 2 2 2 1 2 2 2 2 0 0 1 0 0 0 0 0 1 
 1 2 2 2 1 2 2 2 2 0 0 1 0 0 0 0 1 0 
 1 2 2 2 1 2 2 2 2 0 0 1 0 0 0 1 0 0 
 1 2 2 2 1 2 2 2 2 0 0 1 0 0 1 0 0 0 
 1 2 2 2 1 2 2 2 2 0 0 1 0 1 0 0 0 0 
 1 2 2 2 1 2 2 2 2 0 0 1 1 0 0 0 0 0 
 1 2 2 2 1 2 2 2 2 0 0 2 0 0 0 0 0 0 
 1 2 2 2 1 2 2 2 2 0 1 0 0 0 0 0 0 1 
 1 2 2 2 1 2 2 2 2 0 1 0 0 0 0 0 1 0 
 1 2 2 2 1 2 2 2 2 0 1 0 0 0 0 1 0 0 
 1 2 2 2 1 2 2 2 2 0 1 0 0 0 1 0 0 0 
 1 2 2 2 1 2 2 2 2 0 1 0 0 1 0 0 0 0 
 1 2 2 2 1 2 2 2 2 0 1 0 1 0 0 0 0 0 
 1 2 2 2 1 2 2 2 2 0 1 1 0 0 0 0 0 0 
 1 2 2 2 1 2 2 2 2 0 2 0 0 0 0 0 0 0 
 1 2 2 2 1 2 2 2 2 1 0 0 0 0 0 0 0 1 
 1 2 2 2 1 2 2 2 2 1 0 0 0 0 0 0 1 0 
 1 2 2 2 1 2 2 2 2 1 0 0 0 0 0 1 0 0 
 1 2 2 2 1 2 2 2 2 1 0 0 0 0 1 0 0 0 
 1 2 2 2 1 2 2 2 2 1 0 0 0 1 0 0 0 0 
 1 2 2 2 1 2 2 2 2 1 0 0 1 0 0 0 0 0 
 1 2 2 2 1 2 2 2 2 1 0 1 0 0 0 0 0 0 
 1 2 2 2 1 2 2 2 2 1 1 0 0 0 0 0 0 0 
 1 2 2 2 1 2 2 2 2 2 0 0 0 0 0 0 0 0 
 1 2 2 2 2 1 2 2 2 0 0 0 0 0 0 0 0 2 
 1 2 2 2 2 1 2 2 2 0 0 0 0 0 0 0 1 1 
 1 2 2 2 2 1 2 2 2 0 0 0 0 0 0 0 2 0 
 1 2 2 2 2 1 2 2 2 0 0 0 0 0 0 1 0 1 
 1 2 2 2 2 1 2 2 2 0 0 0 0 0 0 1 1 0 
 1 2 2 2 2 1 2 2 2 0 0 0 0 0 0 2 0 0 
 1 2 2 2 2 1 2 2 2 0 0 0 0 0 1 0 0 1 
 1 2 2 2 2 1 2 2 2 0 0 0 0 0 1 0 1 0 
 1 2 2 2 2 1 2 2 2 0 0 0 0 0 1 1 0 0 
 1 2 2 2 2 1 2 2 2 0 0 0 0 0 2 0 0 0 
 1 2 2 2 2 1 2 2 2 0 0 0 0 1 0 0 0 1 
 1 2 2 2 2 1 2 2 2 0 0 0 0 1 0 0 1 0 
 1 2 2 2 2 1 2 2 2 0 0 0 0 1 0 1 0 0 
 1 2 2 2 2 1 2 2 2 0 0 0 0 1 1 0 0 0 
 1 2 2 2 2 1 2 2 2 0 0 0 0 2 0 0 0 0 
 1 2 2 2 2 1 2 2 2 0 0 0 1 0 0 0 0 1 
 1 2 2 2 2 1 2 2 2 0 0 0 1 0 0 0 1 0 
 1 2 2 2 2 1 2 2 2 0 0 0 1 0 0 1 0 0 
 1 2 2 2 2 1 2 2 2 0 0 0 1 0 1 0 0 0 
 1 2 2 2 2 1 2 2 2 0 0 0 1 1 0 0 0 0 
 1 2 2 2 2 1 2 2 2 0 0 0 2 0 0 0 0 0 
 1 2 2 2 2 1 2 2 2 0 0 1 0 0 0 0 0 1 
 1 2 2 2 2 1 2 2 2 0 0 1 0 0 0 0 1 0 
 1 2 2 2 2 1 2 2 2 0 0 1 0 0 0 1 0 0 
 1 2 2 2 2 1 2 2 2 0 0 1 0 0 1 0 0 0 
 1 2 2 2 2 1 2 2 2 0 0 1 0 1 0 0 0 0 
 1 2 2 2 2 1 2 2 2 0 0 1 1 0 0 0 0 0 
 1 2 2 2 2 1 2 2 2 0 0 2 0 0 0 0 0 0 
 1 2 2 2 2 1 2 2 2 0 1 0 0 0 0 0 0 1 
 1 2 2 2 2 1 2 2 2 0 1 0 0 0 0 0 1 0 
 1 2 2 2 2 1 2 2 2 0 1 0 0 0 0 1 0 0 
 1 2 2 2 2 1 2 2 2 0 1 0 0 0 1 0 0 0 
 1 2 2 2 2 1 2 2 2 0 1 0 0 1 0 0 0 0 
 1 2 2 2 2 1 2 2 2 0 1 0 1 0 0 0 0 0 
 1 2 2 2 2 1 2 2 2 0 1 1 0 0 0 0 0 0 
 1 2 2 2 2 1 2 2 2 0 2 0 0 0 0 0 0 0 
 1 2 2 2 2 1 2 2 2 1 0 0 0 0 0 0 0 1 
 1 2 2 2 2 1 2 2 2 1 0 0 0 0 0 0 1 0 
 1 2 2 2 2 1 2 2 2 1 0 0 0 0 0 1 0 0 
 1 2 2 2 2 1 2 2 2 1 0 0 0 0 1 0 0 0 
 1 2 2 2 2 1 2 2 2 1 0 0 0 1 0 0 0 0 
 1 2 2 2 2 1 2 2 2 1 0 0 1 0 0 0 0 0 
 1 2 2 2 2 1 2 2 2 1 0 1 0 0 0 0 0 0 
 1 2 2 2 2 1 2 2 2 1 1 0 0 0 0 0 0 0 
 1 2 2 2 2 1 2 2 2 2 0 0 0 0 0 0 0 0 
 1 2 2 2 2 2 1 2 2 0 0 0 0 0 0 0 0 2 
 1 2 2 2 2 2 1 2 2 0 0 0 0 0 0 0 1 1 
 1 2 2 2 2 2 1 2 2 0 0 0 0 0 0 0 2 0 
 1 2 2 2 2 2 1 2 2 0 0 0 0 0 0 1 0 1 
 1 2 2 2 2 2 1 2 2 0 0 0 0 0 0 1 1 0 
 1 2 2 2 2 2 1 2 2 0 0 0 0 0 0 2 0 0 
 1 2 2 2 2 2 1 2 2 0 0 0 0 0 1 0 0 1 
 1 2 2 2 2 2 1 2 2 0 0 0 0 0 1 0 1 0 
 1 2 2 2 2 2 1 2 2 0 0 0 0 0 1 1 0 0 
 1 2 2 2 2 2 1 2 2 0 0 0 0 0 2 0 0 0 
 1 2 2 2 2 2 1 2 2 0 0 0 0 1 0 0 0 1 
 1 2 2 2 2 2 1 2 2 0 0 0 0 1 0 0 1 0 
 1 2 2 2 2 2 1 2 2 0 0 0 0 1 0 1 0 0 
 1 2 2 2 2 2 1 2 2 0 0 0 0 1 1 0 0 0 
 1 2 2 2 2 2 1 2 2 0 0 0 0 2 0 0 0 0 
 1 2 2 2 2 2 1 2 2 0 0 0 1 0 0 0 0 1 
 1 2 2 2 2 2 1 2 2 0 0 0 1 0 0 0 1 0 
 1 2 2 2 2 2 1 2 2 0 0 0 1 0 0 1 0 0 
 1 2 2 2 2 2 1 2 2 0 0 0 1 0 1 0 0 0 
 1 2 2 2 2 2 1 2 2 0 0 0 1 1 0 0 0 0 
 1 2 2 2 2 2 1 2 2 0 0 0 2 0 0 0 0 0 
 1 2 2 2 2 2 1 2 2 0 0 1 0 0 0 0 0 1 
 1 2 2 2 2 2 1 2 2 0 0 1 0 0 0 0 1 0 
 1 2 2 2 2 2 1 2 2 0 0 1 0 0 0 1 0 0 
 1 2 2 2 2 2 1 2 2 0 0 1 0 0 1 0 0 0 
 1 2 2 2 2 2 1 2 2 0 0 1 0 1 0 0 0 0 
 1 2 2 2 2 2 1 2 2 0 0 1 1 0 0 0 0 0 
 1 2 2 2 2 2 1 2 2 0 0 2 0 0 0 0 0 0 
 1 2 2 2 2 2 1 2 2 0 1 0 0 0 0 0 0 1 
 1 2 2 2 2 2 1 2 2 0 1 0 0 0 0 0 1 0 
 1 2 2 2 2 2 1 2 2 0 1 0 0 0 0 1 0 0 
 1 2 2 2 2 2 1 2 2 0 1 0 0 0 1 0 0 0 
 1 2 2 2 2 2 1 2 2 0 1 0 0 1 0 0 0 0 
 1 2 2 2 2 2 1 2 2 0 1 0 1 0 0 0 0 0 
 1 2 2 2 2 2 1 2 2 0 1 1 0 0 0 0 0 0 
 1 2 2 2 2 2 1 2 2 0 2 0 0 0 0 0 0 0 
 1 2 2 2 2 2 1 2 2 1 0 0 0 0 0 0 0 1 
 1 2 2 2 2 2 1 2 2 1 0 0 0 0 0 0 1 0 
 1 2 2 2 2 2 1 2 2 1 0 0 0 0 0 1 0 0 
 1 2 2 2 2 2 1 2 2 1 0 0 0 0 1 0 0 0 
 1 2 2 2 2 2 1 2 2 1 0 0 0 1 0 0 0 0 
 1 2 2 2 2 2 1 2 2 1 0 0 1 0 0 0 0 0 
 1 2 2 2 2 2 1 2 2 1 0 1 0 0 0 0 0 0 
 1 2 2 2 2 2 1 2 2 1 1 0 0 0 0 0 0 0 
 1 2 2 2 2 2 1 2 2 2 0 0 0 0 0 0 0 0 
 1 2 2 2 2 2 2 1 2 0 0 0 0 0 0 0 0 2 
 1 2 2 2 2 2 2 1 2 0 0 0 0 0 0 0 1 1 
 1 2 2 2 2 2 2 1 2 0 0 0 0 0 0 0 2 0 
 1 2 2 2 2 2 2 1 2 0 0 0 0 0 0 1 0 1 
 1 2 2 2 2 2 2 1 2 0 0 0 0 0 0 1 1 0 
 1 2 2 2 2 2 2 1 2 0 0 0 0 0 0 2 0 0 
 1 2 2 2 2 2 2 1 2 0 0 0 0 0 1 0 0 1 
 1 2 2 2 2 2 2 1 2 0 0 0 0 0 1 0 1 0 
 1 2 2 2 2 2 2 1 2 0 0 0 0 0 1 1 0 0 
 1 2 2 2 2 2 2 1 2 0 0 0 0 0 2 0 0 0 
 1 2 2 2 2 2 2 1 2 0 0 0 0 1 0 0 0 1 
 1 2 2 2 2 2 2 1 2 0 0 0 0 1 0 0 1 0 
 1 2 2 2 2 2 2 1 2 0 0 0 0 1 0 1 0 0 
 1 2 2 2 2 2 2 1 2 0 0 0 0 1 1 0 0 0 
 1 2 2 2 2 2 2 1 2 0 0 0 0 2 0 0 0 0 
 1 2 2 2 2 2 2 1 2 0 0 0 1 0 0 0 0 1 
 1 2 2 2 2 2 2 1 2 0 0 0 1 0 0 0 1 0 
 1 2 2 2 2 2 2 1 2 0 0 0 1 0 0 1 0 0 
 1 2 2 2 2 2 2 1 2 0 0 0 1 0 1 0 0 0 
 1 2 2 2 2 2 2 1 2 0 0 0 1 1 0 0 0 0 
 1 2 2 2 2 2 2 1 2 0 0 0 2 0 0 0 0 0 
 1 2 2 2 2 2 2 1 2 0 0 1 0 0 0 0 0 1 
 1 2 2 2 2 2 2 1 2 0 0 1 0 0 0 0 1 0 
 1 2 2 2 2 2 2 1 2 0 0 1 0 0 0 1 0 0 
 1 2 2 2 2 2 2 1 2 0 0 1 0 0 1 0 0 0 
 1 2 2 2 2 2 2 1 2 0 0 1 0 1 0 0 0 0 
 1 2 2 2 2 2 2 1 2 0 0 1 1 0 0 0 0 0 
 1 2 2 2 2 2 2 1 2 0 0 2 0 0 0 0 0 0 
 1 2 2 2 2 2 2 1 2 0 1 0 0 0 0 0 0 1 
 1 2 2 2 2 2 2 1 2 0 1 0 0 0 0 0 1 0 
 1 2 2 2 2 2 2 1 2 0 1 0 0 0 0 1 0 0 
 1 2 2 2 2 2 2 1 2 0 1 0 0 0 1 0 0 0 
 1 2 2 2 2 2 2 1 2 0 1 0 0 1 0 0 0 0 
 1 2 2 2 2 2 2 1 2 0 1 0 1 0 0 0 0 0 
 1 2 2 2 2 2 2 1 2 0 1 1 0 0 0 0 0 0 
 1 2 2 2 2 2 2 1 2 0 2 0 0 0 0 0 0 0 
 1 2 2 2 2 2 2 1 2 1 0 0 0 0 0 0 0 1 
 1 2 2 2 2 2 2 1 2 1 0 0 0 0 0 0 1 0 
 1 2 2 2 2 2 2 1 2 1 0 0 0 0 0 1 0 0 
 1 2 2 2 2 2 2 1 2 1 0 0 0 0 1 0 0 0 
 1 2 2 2 2 2 2 1 2 1 0 0 0 1 0 0 0 0 
 1 2 2 2 2 2 2 1 2 1 0 0 1 0 0 0 0 0 
 1 2 2 2 2 2 2 1 2 1 0 1 0 0 0 0 0 0 
 1 2 2 2 2 2 2 1 2 1 1 0 0 0 0 0 0 0 
 1 2 2 2 2 2 2 1 2 2 0 0 0 0 0 0 0 0 
 1 2 2 2 2 2 2 2 1 0 0 0 0 0 0 0 0 2 
 1 2 2 2 2 2 2 2 1 0 0 0 0 0 0 0 1 1 
 1 2 2 2 2 2 2 2 1 0 0 0 0 0 0 0 2 0 
 1 2 2 2 2 2 2 2 1 0 0 0 0 0 0 1 0 1 
 1 2 2 2 2 2 2 2 1 0 0 0 0 0 0 1 1 0 
 1 2 2 2 2 2 2 2 1 0 0 0 0 0 0 2 0 0 
 1 2 2 2 2 2 2 2 1 0 0 0 0 0 1 0 0 1 
 1 2 2 2 2 2 2 2 1 0 0 0 0 0 1 0 1 0 
 1 2 2 2 2 2 2 2 1 0 0 0 0 0 1 1 0 0 
 1 2 2 2 2 2 2 2 1 0 0 0 0 0 2 0 0 0 
 1 2 2 2 2 2 2 2 1 0 0 0 0 1 0 0 0 1 
 1 2 2 2 2 2 2 2 1 0 0 0 0 1 0 0 1 0 
 1 2 2 2 2 2 2 2 1 0 0 0 0 1 0 1 0 0 
 1 2 2 2 2 2 2 2 1 0 0 0 0 1 1 0 0 0 
 1 2 2 2 2 2 2 2 1 0 0 0 0 2 0 0 0 0 
 1 2 2 2 2 2 2 2 1 0 0 0 1 0 0 0 0 1 
 1 2 2 2 2 2 2 2 1 0 0 0 1 0 0 0 1 0 
 1 2 2 2 2 2 2 2 1 0 0 0 1 0 0 1 0 0 
 1 2 2 2 2 2 2 2 1 0 0 0 1 0 1 0 0 0 
 1 2 2 2 2 2 2 2 1 0 0 0 1 1 0 0 0 0 
 1 2 2 2 2 2 2 2 1 0 0 0 2 0 0 0 0 0 
 1 2 2 2 2 2 2 2 1 0 0 1 0 0 0 0 0 1 
 1 2 2 2 2 2 2 2 1 0 0 1 0 0 0 0 1 0 
 1 2 2 2 2 2 2 2 1 0 0 1 0 0 0 1 0 0 
 1 2 2 2 2 2 2 2 1 0 0 1 0 0 1 0 0 0 
 1 2 2 2 2 2 2 2 1 0 0 1 0 1 0 0 0 0 
 1 2 2 2 2 2 2 2 1 0 0 1 1 0 0 0 0 0 
 1 2 2 2 2 2 2 2 1 0 0 2 0 0 0 0 0 0 
 1 2 2 2 2 2 2 2 1 0 1 0 0 0 0 0 0 1 
 1 2 2 2 2 2 2 2 1 0 1 0 0 0 0 0 1 0 
 1 2 2 2 2 2 2 2 1 0 1 0 0 0 0 1 0 0 
 1 2 2 2 2 2 2 2 1 0 1 0 0 0 1 0 0 0 
 1 2 2 2 2 2 2 2 1 0 1 0 0 1 0 0 0 0 
 1 2 2 2 2 2 2 2 1 0 1 0 1 0 0 0 0 0 
 1 2 2 2 2 2 2 2 1 0 1 1 0 0 0 0 0 0 
 1 2 2 2 2 2 2 2 1 0 2 0 0 0 0 0 0 0 
 1 2 2 2 2 2 2 2 1 1 0 0 0 0 0 0 0 1 
 1 2 2 2 2 2 2 2 1 1 0 0 0 0 0 0 1 0 
 1 2 2 2 2 2 2 2 1 1 0 0 0 0 0 1 0 0 
 1 2 2 2 2 2 2 2 1 1 0 0 0 0 1 0 0 0 
 1 2 2 2 2 2 2 2 1 1 0 0 0 1 0 0 0 0 
 1 2 2 2 2 2 2 2 1 1 0 0 1 0 0 0 0 0 
 1 2 2 2 2 2 2 2 1 1 0 1 0 0 0 0 0 0 
 1 2 2 2 2 2 2 2 1 1 1 0 0 0 0 0 0 0 
 1 2 2 2 2 2 2 2 1 2 0 0 0 0 0 0 0 0 
 1 2 2 2 2 2 2 2 2 0 0 0 0 0 0 0 0 1 
 1 2 2 2 2 2 2 2 2 0 0 0 0 0 0 0 1 0 
 1 2 2 2 2 2 2 2 2 0 0 0 0 0 0 1 0 0 
 1 2 2 2 2 2 2 2 2 0 0 0 0 0 1 0 0 0 
 1 2 2 2 2 2 2 2 2 0 0 0 0 1 0 0 0 0 
 1 2 2 2 2 2 2 2 2 0 0 0 1 0 0 0 0 0 
 1 2 2 2 2 2 2 2 2 0 0 1 0 0 0 0 0 0 
 1 2 2 2 2 2 2 2 2 0 1 0 0 0 0 0 0 0 
 1 2 2 2 2 2 2 2 2 1 0 0 0 0 0 0 0 0 
 2 0 2 2 2 2 2 2 2 0 0 0 0 0 0 0 0 2 
 2 0 2 2 2 2 2 2 2 0 0 0 0 0 0 0 1 1 
 2 0 2 2 2 2 2 2 2 0 0 0 0 0 0 0 2 0 
 2 0 2 2 2 2 2 2 2 0 0 0 0 0 0 1 0 1 
 2 0 2 2 2 2 2 2 2 0 0 0 0 0 0 1 1 0 
 2 0 2 2 2 2 2 2 2 0 0 0 0 0 0 2 0 0 
 2 0 2 2 2 2 2 2 2 0 0 0 0 0 1 0 0 1 
 2 0 2 2 2 2 2 2 2 0 0 0 0 0 1 0 1 0 
 2 0 2 2 2 2 2 2 2 0 0 0 0 0 1 1 0 0 
 2 0 2 2 2 2 2 2 2 0 0 0 0 0 2 0 0 0 
 2 0 2 2 2 2 2 2 2 0 0 0 0 1 0 0 0 1 
 2 0 2 2 2 2 2 2 2 0 0 0 0 1 0 0 1 0 
 2 0 2 2 2 2 2 2 2 0 0 0 0 1 0 1 0 0 
 2 0 2 2 2 2 2 2 2 0 0 0 0 1 1 0 0 0 
 2 0 2 2 2 2 2 2 2 0 0 0 0 2 0 0 0 0 
 2 0 2 2 2 2 2 2 2 0 0 0 1 0 0 0 0 1 
 2 0 2 2 2 2 2 2 2 0 0 0 1 0 0 0 1 0 
 2 0 2 2 2 2 2 2 2 0 0 0 1 0 0 1 0 0 
 2 0 2 2 2 2 2 2 2 0 0 0 1 0 1 0 0 0 
 2 0 2 2 2 2 2 2 2 0 0 0 1 1 0 0 0 0 
 2 0 2 2 2 2 2 2 2 0 0 0 2 0 0 0 0 0 
 2 0 2 2 2 2 2 2 2 0 0 1 0 0 0 0 0 1 
 2 0 2 2 2 2 2 2 2 0 0 1 0 0 0 0 1 0 
 2 0 2 2 2 2 2 2 2 0 0 1 0 0 0 1 0 0 
 2 0 2 2 2 2 2 2 2 0 0 1 0 0 1 0 0 0 
 2 0 2 2 2 2 2 2 2 0 0 1 0 1 0 0 0 0 
 2 0 2 2 2 2 2 2 2 0 0 1 1 0 0 0 0 0 
 2 0 2 2 2 2 2 2 2 0 0 2 0 0 0 0 0 0 
 2 0 2 2 2 2 2 2 2 0 1 0 0 0 0 0 0 1 
 2 0 2 2 2 2 2 2 2 0 1 0 0 0 0 0 1 0 
 2 0 2 2 2 2 2 2 2 0 1 0 0 0 0 1 0 0 
 2 0 2 2 2 2 2 2 2 0 1 0 0 0 1 0 0 0 
 2 0 2 2 2 2 2 2 2 0 1 0 0 1 0 0 0 0 
 2 0 2 2 2 2 2 2 2 0 1 0 1 0 0 0 0 0 
 2 0 2 2 2 2 2 2 2 0 1 1 0 0 0 0 0 0 
 2 0 2 2 2 2 2 2 2 0 2 0 0 0 0 0 0 0 
 2 0 2 2 2 2 2 2 2 1 0 0 0 0 0 0 0 1 
 2 0 2 2 2 2 2 2 2 1 0 0 0 0 0 0 1 0 
 2 0 2 2 2 2 2 2 2 1 0 0 0 0 0 1 0 0 
 2 0 2 2 2 2 2 2 2 1 0 0 0 0 1 0 0 0 
 2 0 2 2 2 2 2 2 2 1 0 0 0 1 0 0 0 0 
 2 0 2 2 2 2 2 2 2 1 0 0 1 0 0 0 0 0 
 2 0 2 2 2 2 2 2 2 1 0 1 0 0 0 0 0 0 
 2 0 2 2 2 2 2 2 2 1 1 0 0 0 0 0 0 0 
 2 0 2 2 2 2 2 2 2 2 0 0 0 0 0 0 0 0 
 2 1 1 2 2 2 2 2 2 0 0 0 0 0 0 0 0 2 
 2 1 1 2 2 2 2 2 2 0 0 0 0 0 0 0 1 1 
 2 1 1 2 2 2 2 2 2 0 0 0 0 0 0 0 2 0 
 2 1 1 2 2 2 2 2 2 0 0 0 0 0 0 1 0 1 
 2 1 1 2 2 2 2 2 2 0 0 0 0 0 0 1 1 0 
 2 1 1 2 2 2 2 2 2 0 0 0 0 0 0 2 0 0 
 2 1 1 2 2 2 2 2 2 0 0 0 0 0 1 0 0 1 
 2 1 1 2 2 2 2 2 2 0 0 0 0 0 1 0 1 0 
 2 1 1 2 2 2 2 2 2 0 0 0 0 0 1 1 0 0 
 2 1 1 2 2 2 2 2 2 0 0 0 0 0 2 0 0 0 
 2 1 1 2 2 2 2 2 2 0 0 0 0 1 0 0 0 1 
 2 1 1 2 2 2 2 2 2 0 0 0 0 1 0 0 1 0 
 2 1 1 2 2 2 2 2 2 0 0 0 0 1 0 1 0 0 
 2 1 1 2 2 2 2 2 2 0 0 0 0 1 1 0 0 0 
 2 1 1 2 2 2 2 2 2 0 0 0 0 2 0 0 0 0 
 2 1 1 2 2 2 2 2 2 0 0 0 1 0 0 0 0 1 
 2 1 1 2 2 2 2 2 2 0 0 0 1 0 0 0 1 0 
 2 1 1 2 2 2 2 2 2 0 0 0 1 0 0 1 0 0 
 2 1 1 2 2 2 2 2 2 0 0 0 1 0 1 0 0 0 
 2 1 1 2 2 2 2 2 2 0 0 0 1 1 0 0 0 0 
 2 1 1 2 2 2 2 2 2 0 0 0 2 0 0 0 0 0 
 2 1 1 2 2 2 2 2 2 0 0 1 0 0 0 0 0 1 
 2 1 1 2 2 2 2 2 2 0 0 1 0 0 0 0 1 0 
 2 1 1 2 2 2 2 2 2 0 0 1 0 0 0 1 0 0 
 2 1 1 2 2 2 2 2 2 0 0 1 0 0 1 0 0 0 
 2 1 1 2 2 2 2 2 2 0 0 1 0 1 0 0 0 0 
 2 1 1 2 2 2 2 2 2 0 0 1 1 0 0 0 0 0 
 2 1 1 2 2 2 2 2 2 0 0 2 0 0 0 0 0 0 
 2 1 1 2 2 2 2 2 2 0 1 0 0 0 0 0 0 1 
 2 1 1 2 2 2 2 2 2 0 1 0 0 0 0 0 1 0 
 2 1 1 2 2 2 2 2 2 0 1 0 0 0 0 1 0 0 
 2 1 1 2 2 2 2 2 2 0 1 0 0 0 1 0 0 0 
 2 1 1 2 2 2 2 2 2 0 1 0 0 1 0 0 0 0 
 2 1 1 2 2 2 2 2 2 0 1 0 1 0 0 0 0 0 
 2 1 1 2 2 2 2 2 2 0 1 1 0 0 0 0 0 0 
 2 1 1 2 2 2 2 2 2 0 2 0 0 0 0 0 0 0 
 2 1 1 2 2 2 2 2 2 1 0 0 0 0 0 0 0 1 
 2 1 1 2 2 2 2 2 2 1 0 0 0 0 0 0 1 0 
 2 1 1 2 2 2 2 2 2 1 0 0 0 0 0 1 0 0 
 2 1 1 2 2 2 2 2 2 1 0 0 0 0 1 0 0 0 
 2 1 1 2 2 2 2 2 2 1 0 0 0 1 0 0 0 0 
 2 1 1 2 2 2 2 2 2 1 0 0 1 0 0 0 0 0 
 2 1 1 2 2 2 2 2 2 1 0 1 0 0 0 0 0 0 
 2 1 1 2 2 2 2 2 2 1 1 0 0 0 0 0 0 0 
 2 1 1 2 2 2 2 2 2 2 0 0 0 0 0 0 0 0 
 2 1 2 1 2 2 2 2 2 0 0 0 0 0 0 0 0 2 
 2 1 2 1 2 2 2 2 2 0 0 0 0 0 0 0 1 1 
 2 1 2 1 2 2 2 2 2 0 0 0 0 0 0 0 2 0 
 2 1 2 1 2 2 2 2 2 0 0 0 0 0 0 1 0 1 
 2 1 2 1 2 2 2 2 2 0 0 0 0 0 0 1 1 0 
 2 1 2 1 2 2 2 2 2 0 0 0 0 0 0 2 0 0 
 2 1 2 1 2 2 2 2 2 0 0 0 0 0 1 0 0 1 
 2 1 2 1 2 2 2 2 2 0 0 0 0 0 1 0 1 0 
 2 1 2 1 2 2 2 2 2 0 0 0 0 0 1 1 0 0 
 2 1 2 1 2 2 2 2 2 0 0 0 0 0 2 0 0 0 
 2 1 2 1 2 2 2 2 2 0 0 0 0 1 0 0 0 1 
 2 1 2 1 2 2 2 2 2 0 0 0 0 1 0 0 1 0 
 2 1 2 1 2 2 2 2 2 0 0 0 0 1 0 1 0 0 
 2 1 2 1 2 2 2 2 2 0 0 0 0 1 1 0 0 0 
 2 1 2 1 2 2 2 2 2 0 0 0 0 2 0 0 0 0 
 2 1 2 1 2 2 2 2 2 0 0 0 1 0 0 0 0 1 
 2 1 2 1 2 2 2 2 2 0 0 0 1 0 0 0 1 0 
 2 1 2 1 2 2 2 2 2 0 0 0 1 0 0 1 0 0 
 2 1 2 1 2 2 2 2 2 0 0 0 1 0 1 0 0 0 
 2 1 2 1 2 2 2 2 2 0 0 0 1 1 0 0 0 0 
 2 1 2 1 2 2 2 2 2 0 0 0 2 0 0 0 0 0 
 2 1 2 1 2 2 2 2 2 0 0 1 0 0 0 0 0 1 
 2 1 2 1 2 2 2 2 2 0 0 1 0 0 0 0 1 0 
 2 1 2 1 2 2 2 2 2 0 0 1 0 0 0 1 0 0 
 2 1 2 1 2 2 2 2 2 0 0 1 0 0 1 0 0 0 
 2 1 2 1 2 2 2 2 2 0 0 1 0 1 0 0 0 0 
 2 1 2 1 2 2 2 2 2 0 0 1 1 0 0 0 0 0 
 2 1 2 1 2 2 2 2 2 0 0 2 0 0 0 0 0 0 
 2 1 2 1 2 2 2 2 2 0 1 0 0 0 0 0 0 1 
 2 1 2 1 2 2 2 2 2 0 1 0 0 0 0 0 1 0 
 2 1 2 1 2 2 2 2 2 0 1 0 0 0 0 1 0 0 
 2 1 2 1 2 2 2 2 2 0 1 0 0 0 1 0 0 0 
 2 1 2 1 2 2 2 2 2 0 1 0 0 1 0 0 0 0 
 2 1 2 1 2 2 2 2 2 0 1 0 1 0 0 0 0 0 
 2 1 2 1 2 2 2 2 2 0 1 1 0 0 0 0 0 0 
 2 1 2 1 2 2 2 2 2 0 2 0 0 0 0 0 0 0 
 2 1 2 1 2 2 2 2 2 1 0 0 0 0 0 0 0 1 
 2 1 2 1 2 2 2 2 2 1 0 0 0 0 0 0 1 0 
 2 1 2 1 2 2 2 2 2 1 0 0 0 0 0 1 0 0 
 2 1 2 1 2 2 2 2 2 1 0 0 0 0 1 0 0 0 
 2 1 2 1 2 2 2 2 2 1 0 0 0 1 0 0 0 0 
 2 1 2 1 2 2 2 2 2 1 0 0 1 0 0 0 0 0 
 2 1 2 1 2 2 2 2 2 1 0 1 0 0 0 0 0 0 
 2 1 2 1 2 2 2 2 2 1 1 0 0 0 0 0 0 0 
 2 1 2 1 2 2 2 2 2 2 0 0 0 0 0 0 0 0 
 2 1 2 2 1 2 2 2 2 0 0 0 0 0 0 0 0 2 
 2 1 2 2 1 2 2 2 2 0 0 0 0 0 0 0 1 1 
 2 1 2 2 1 2 2 2 2 0 0 0 0 0 0 0 2 0 
 2 1 2 2 1 2 2 2 2 0 0 0 0 0 0 1 0 1 
 2 1 2 2 1 2 2 2 2 0 0 0 0 0 0 1 1 0 
 2 1 2 2 1 2 2 2 2 0 0 0 0 0 0 2 0 0 
 2 1 2 2 1 2 2 2 2 0 0 0 0 0 1 0 0 1 
 2 1 2 2 1 2 2 2 2 0 0 0 0 0 1 0 1 0 
 2 1 2 2 1 2 2 2 2 0 0 0 0 0 1 1 0 0 
 2 1 2 2 1 2 2 2 2 0 0 0 0 0 2 0 0 0 
 2 1 2 2 1 2 2 2 2 0 0 0 0 1 0 0 0 1 
 2 1 2 2 1 2 2 2 2 0 0 0 0 1 0 0 1 0 
 2 1 2 2 1 2 2 2 2 0 0 0 0 1 0 1 0 0 
 2 1 2 2 1 2 2 2 2 0 0 0 0 1 1 0 0 0 
 2 1 2 2 1 2 2 2 2 0 0 0 0 2 0 0 0 0 
 2 1 2 2 1 2 2 2 2 0 0 0 1 0 0 0 0 1 
 2 1 2 2 1 2 2 2 2 0 0 0 1 0 0 0 1 0 
 2 1 2 2 1 2 2 2 2 0 0 0 1 0 0 1 0 0 
 2 1 2 2 1 2 2 2 2 0 0 0 1 0 1 0 0 0 
 2 1 2 2 1 2 2 2 2 0 0 0 1 1 0 0 0 0 
 2 1 2 2 1 2 2 2 2 0 0 0 2 0 0 0 0 0 
 2 1 2 2 1 2 2 2 2 0 0 1 0 0 0 0 0 1 
 2 1 2 2 1 2 2 2 2 0 0 1 0 0 0 0 1 0 
 2 1 2 2 1 2 2 2 2 0 0 1 0 0 0 1 0 0 
 2 1 2 2 1 2 2 2 2 0 0 1 0 0 1 0 0 0 
 2 1 2 2 1 2 2 2 2 0 0 1 0 1 0 0 0 0 
 2 1 2 2 1 2 2 2 2 0 0 1 1 0 0 0 0 0 
 2 1 2 2 1 2 2 2 2 0 0 2 0 0 0 0 0 0 
 2 1 2 2 1 2 2 2 2 0 1 0 0 0 0 0 0 1 
 2 1 2 2 1 2 2 2 2 0 1 0 0 0 0 0 1 0 
 2 1 2 2 1 2 2 2 2 0 1 0 0 0 0 1 0 0 
 2 1 2 2 1 2 2 2 2 0 1 0 0 0 1 0 0 0 
 2 1 2 2 1 2 2 2 2 0 1 0 0 1 0 0 0 0 
 2 1 2 2 1 2 2 2 2 0 1 0 1 0 0 0 0 0 
 2 1 2 2 1 2 2 2 2 0 1 1 0 0 0 0 0 0 
 2 1 2 2 1 2 2 2 2 0 2 0 0 0 0 0 0 0 
 2 1 2 2 1 2 2 2 2 1 0 0 0 0 0 0 0 1 
 2 1 2 2 1 2 2 2 2 1 0 0 0 0 0 0 1 0 
 2 1 2 2 1 2 2 2 2 1 0 0 0 0 0 1 0 0 
 2 1 2 2 1 2 2 2 2 1 0 0 0 0 1 0 0 0 
 2 1 2 2 1 2 2 2 2 1 0 0 0 1 0 0 0 0 
 2 1 2 2 1 2 2 2 2 1 0 0 1 0 0 0 0 0 
 2 1 2 2 1 2 2 2 2 1 0 1 0 0 0 0 0 0 
 2 1 2 2 1 2 2 2 2 1 1 0 0 0 0 0 0 0 
 2 1 2 2 1 2 2 2 2 2 0 0 0 0 0 0 0 0 
 2 1 2 2 2 1 2 2 2 0 0 0 0 0 0 0 0 2 
 2 1 2 2 2 1 2 2 2 0 0 0 0 0 0 0 1 1 
 2 1 2 2 2 1 2 2 2 0 0 0 0 0 0 0 2 0 
 2 1 2 2 2 1 2 2 2 0 0 0 0 0 0 1 0 1 
 2 1 2 2 2 1 2 2 2 0 0 0 0 0 0 1 1 0 
 2 1 2 2 2 1 2 2 2 0 0 0 0 0 0 2 0 0 
 2 1 2 2 2 1 2 2 2 0 0 0 0 0 1 0 0 1 
 2 1 2 2 2 1 2 2 2 0 0 0 0 0 1 0 1 0 
 2 1 2 2 2 1 2 2 2 0 0 0 0 0 1 1 0 0 
 2 1 2 2 2 1 2 2 2 0 0 0 0 0 2 0 0 0 
 2 1 2 2 2 1 2 2 2 0 0 0 0 1 0 0 0 1 
 2 1 2 2 2 1 2 2 2 0 0 0 0 1 0 0 1 0 
 2 1 2 2 2 1 2 2 2 0 0 0 0 1 0 1 0 0 
 2 1 2 2 2 1 2 2 2 0 0 0 0 1 1 0 0 0 
 2 1 2 2 2 1 2 2 2 0 0 0 0 2 0 0 0 0 
 2 1 2 2 2 1 2 2 2 0 0 0 1 0 0 0 0 1 
 2 1 2 2 2 1 2 2 2 0 0 0 1 0 0 0 1 0 
 2 1 2 2 2 1 2 2 2 0 0 0 1 0 0 1 0 0 
 2 1 2 2 2 1 2 2 2 0 0 0 1 0 1 0 0 0 
 2 1 2 2 2 1 2 2 2 0 0 0 1 1 0 0 0 0 
 2 1 2 2 2 1 2 2 2 0 0 0 2 0 0 0 0 0 
 2 1 2 2 2 1 2 2 2 0 0 1 0 0 0 0 0 1 
 2 1 2 2 2 1 2 2 2 0 0 1 0 0 0 0 1 0 
 2 1 2 2 2 1 2 2 2 0 0 1 0 0 0 1 0 0 
 2 1 2 2 2 1 2 2 2 0 0 1 0 0 1 0 0 0 
 2 1 2 2 2 1 2 2 2 0 0 1 0 1 0 0 0 0 
 2 1 2 2 2 1 2 2 2 0 0 1 1 0 0 0 0 0 
 2 1 2 2 2 1 2 2 2 0 0 2 0 0 0 0 0 0 
 2 1 2 2 2 1 2 2 2 0 1 0 0 0 0 0 0 1 
 2 1 2 2 2 1 2 2 2 0 1 0 0 0 0 0 1 0 
 2 1 2 2 2 1 2 2 2 0 1 0 0 0 0 1 0 0 
 2 1 2 2 2 1 2 2 2 0 1 0 0 0 1 0 0 0 
 2 1 2 2 2 1 2 2 2 0 1 0 0 1 0 0 0 0 
 2 1 2 2 2 1 2 2 2 0 1 0 1 0 0 0 0 0 
 2 1 2 2 2 1 2 2 2 0 1 1 0 0 0 0 0 0 
 2 1 2 2 2 1 2 2 2 0 2 0 0 0 0 0 0 0 
 2 1 2 2 2 1 2 2 2 1 0 0 0 0 0 0 0 1 
 2 1 2 2 2 1 2 2 2 1 0 0 0 0 0 0 1 0 
 2 1 2 2 2 1 2 2 2 1 0 0 0 0 0 1 0 0 
 2 1 2 2 2 1 2 2 2 1 0 0 0 0 1 0 0 0 
 2 1 2 2 2 1 2 2 2 1 0 0 0 1 0 0 0 0 
 2 1 2 2 2 1 2 2 2 1 0 0 1 0 0 0 0 0 
 2 1 2 2 2 1 2 2 2 1 0 1 0 0 0 0 0 0 
 2 1 2 2 2 1 2 2 2 1 1 0 0 0 0 0 0 0 
 2 1 2 2 2 1 2 2 2 2 0 0 0 0 0 0 0 0 
 2 1 2 2 2 2 1 2 2 0 0 0 0 0 0 0 0 2 
 2 1 2 2 2 2 1 2 2 0 0 0 0 0 0 0 1 1 
 2 1 2 2 2 2 1 2 2 0 0 0 0 0 0 0 2 0 
 2 1 2 2 2 2 1 2 2 0 0 0 0 0 0 1 0 1 
 2 1 2 2 2 2 1 2 2 0 0 0 0 0 0 1 1 0 
 2 1 2 2 2 2 1 2 2 0 0 0 0 0 0 2 0 0 
 2 1 2 2 2 2 1 2 2 0 0 0 0 0 1 0 0 1 
 2 1 2 2 2 2 1 2 2 0 0 0 0 0 1 0 1 0 
 2 1 2 2 2 2 1 2 2 0 0 0 0 0 1 1 0 0 
 2 1 2 2 2 2 1 2 2 0 0 0 0 0 2 0 0 0 
 2 1 2 2 2 2 1 2 2 0 0 0 0 1 0 0 0 1 
 2 1 2 2 2 2 1 2 2 0 0 0 0 1 0 0 1 0 
 2 1 2 2 2 2 1 2 2 0 0 0 0 1 0 1 0 0 
 2 1 2 2 2 2 1 2 2 0 0 0 0 1 1 0 0 0 
 2 1 2 2 2 2 1 2 2 0 0 0 0 2 0 0 0 0 
 2 1 2 2 2 2 1 2 2 0 0 0 1 0 0 0 0 1 
 2 1 2 2 2 2 1 2 2 0 0 0 1 0 0 0 1 0 
 2 1 2 2 2 2 1 2 2 0 0 0 1 0 0 1 0 0 
 2 1 2 2 2 2 1 2 2 0 0 0 1 0 1 0 0 0 
 2 1 2 2 2 2 1 2 2 0 0 0 1 1 0 0 0 0 
 2 1 2 2 2 2 1 2 2 0 0 0 2 0 0 0 0 0 
 2 1 2 2 2 2 1 2 2 0 0 1 0 0 0 0 0 1 
 2 1 2 2 2 2 1 2 2 0 0 1 0 0 0 0 1 0 
 2 1 2 2 2 2 1 2 2 0 0 1 0 0 0 1 0 0 
 2 1 2 2 2 2 1 2 2 0 0 1 0 0 1 0 0 0 
 2 1 2 2 2 2 1 2 2 0 0 1 0 1 0 0 0 0 
 2 1 2 2 2 2 1 2 2 0 0 1 1 0 0 0 0 0 
 2 1 2 2 2 2 1 2 2 0 0 2 0 0 0 0 0 0 
 2 1 2 2 2 2 1 2 2 0 1 0 0 0 0 0 0 1 
 2 1 2 2 2 2 1 2 2 0 1 0 0 0 0 0 1 0 
 2 1 2 2 2 2 1 2 2 0 1 0 0 0 0 1 0 0 
 2 1 2 2 2 2 1 2 2 0 1 0 0 0 1 0 0 0 
 2 1 2 2 2 2 1 2 2 0 1 0 0 1 0 0 0 0 
 2 1 2 2 2 2 1 2 2 0 1 0 1 0 0 0 0 0 
 2 1 2 2 2 2 1 2 2 0 1 1 0 0 0 0 0 0 
 2 1 2 2 2 2 1 2 2 0 2 0 0 0 0 0 0 0 
 2 1 2 2 2 2 1 2 2 1 0 0 0 0 0 0 0 1 
 2 1 2 2 2 2 1 2 2 1 0 0 0 0 0 0 1 0 
 2 1 2 2 2 2 1 2 2 1 0 0 0 0 0 1 0 0 
 2 1 2 2 2 2 1 2 2 1 0 0 0 0 1 0 0 0 
 2 1 2 2 2 2 1 2 2 1 0 0 0 1 0 0 0 0 
 2 1 2 2 2 2 1 2 2 1 0 0 1 0 0 0 0 0 
 2 1 2 2 2 2 1 2 2 1 0 1 0 0 0 0 0 0 
 2 1 2 2 2 2 1 2 2 1 1 0 0 0 0 0 0 0 
 2 1 2 2 2 2 1 2 2 2 0 0 0 0 0 0 0 0 
 2 1 2 2 2 2 2 1 2 0 0 0 0 0 0 0 0 2 
 2 1 2 2 2 2 2 1 2 0 0 0 0 0 0 0 1 1 
 2 1 2 2 2 2 2 1 2 0 0 0 0 0 0 0 2 0 
 2 1 2 2 2 2 2 1 2 0 0 0 0 0 0 1 0 1 
 2 1 2 2 2 2 2 1 2 0 0 0 0 0 0 1 1 0 
 2 1 2 2 2 2 2 1 2 0 0 0 0 0 0 2 0 0 
 2 1 2 2 2 2 2 1 2 0 0 0 0 0 1 0 0 1 
 2 1 2 2 2 2 2 1 2 0 0 0 0 0 1 0 1 0 
 2 1 2 2 2 2 2 1 2 0 0 0 0 0 1 1 0 0 
 2 1 2 2 2 2 2 1 2 0 0 0 0 0 2 0 0 0 
 2 1 2 2 2 2 2 1 2 0 0 0 0 1 0 0 0 1 
 2 1 2 2 2 2 2 1 2 0 0 0 0 1 0 0 1 0 
 2 1 2 2 2 2 2 1 2 0 0 0 0 1 0 1 0 0 
 2 1 2 2 2 2 2 1 2 0 0 0 0 1 1 0 0 0 
 2 1 2 2 2 2 2 1 2 0 0 0 0 2 0 0 0 0 
 2 1 2 2 2 2 2 1 2 0 0 0 1 0 0 0 0 1 
 2 1 2 2 2 2 2 1 2 0 0 0 1 0 0 0 1 0 
 2 1 2 2 2 2 2 1 2 0 0 0 1 0 0 1 0 0 
 2 1 2 2 2 2 2 1 2 0 0 0 1 0 1 0 0 0 
 2 1 2 2 2 2 2 1 2 0 0 0 1 1 0 0 0 0 
 2 1 2 2 2 2 2 1 2 0 0 0 2 0 0 0 0 0 
 2 1 2 2 2 2 2 1 2 0 0 1 0 0 0 0 0 1 
 2 1 2 2 2 2 2 1 2 0 0 1 0 0 0 0 1 0 
 2 1 2 2 2 2 2 1 2 0 0 1 0 0 0 1 0 0 
 2 1 2 2 2 2 2 1 2 0 0 1 0 0 1 0 0 0 
 2 1 2 2 2 2 2 1 2 0 0 1 0 1 0 0 0 0 
 2 1 2 2 2 2 2 1 2 0 0 1 1 0 0 0 0 0 
 2 1 2 2 2 2 2 1 2 0 0 2 0 0 0 0 0 0 
 2 1 2 2 2 2 2 1 2 0 1 0 0 0 0 0 0 1 
 2 1 2 2 2 2 2 1 2 0 1 0 0 0 0 0 1 0 
 2 1 2 2 2 2 2 1 2 0 1 0 0 0 0 1 0 0 
 2 1 2 2 2 2 2 1 2 0 1 0 0 0 1 0 0 0 
 2 1 2 2 2 2 2 1 2 0 1 0 0 1 0 0 0 0 
 2 1 2 2 2 2 2 1 2 0 1 0 1 0 0 0 0 0 
 2 1 2 2 2 2 2 1 2 0 1 1 0 0 0 0 0 0 
 2 1 2 2 2 2 2 1 2 0 2 0 0 0 0 0 0 0 
 2 1 2 2 2 2 2 1 2 1 0 0 0 0 0 0 0 1 
 2 1 2 2 2 2 2 1 2 1 0 0 0 0 0 0 1 0 
 2 1 2 2 2 2 2 1 2 1 0 0 0 0 0 1 0 0 
 2 1 2 2 2 2 2 1 2 1 0 0 0 0 1 0 0 0 
 2 1 2 2 2 2 2 1 2 1 0 0 0 1 0 0 0 0 
 2 1 2 2 2 2 2 1 2 1 0 0 1 0 0 0 0 0 
 2 1 2 2 2 2 2 1 2 1 0 1 0 0 0 0 0 0 
 2 1 2 2 2 2 2 1 2 1 1 0 0 0 0 0 0 0 
 2 1 2 2 2 2 2 1 2 2 0 0 0 0 0 0 0 0 
 2 1 2 2 2 2 2 2 1 0 0 0 0 0 0 0 0 2 
 2 1 2 2 2 2 2 2 1 0 0 0 0 0 0 0 1 1 
 2 1 2 2 2 2 2 2 1 0 0 0 0 0 0 0 2 0 
 2 1 2 2 2 2 2 2 1 0 0 0 0 0 0 1 0 1 
 2 1 2 2 2 2 2 2 1 0 0 0 0 0 0 1 1 0 
 2 1 2 2 2 2 2 2 1 0 0 0 0 0 0 2 0 0 
 2 1 2 2 2 2 2 2 1 0 0 0 0 0 1 0 0 1 
 2 1 2 2 2 2 2 2 1 0 0 0 0 0 1 0 1 0 
 2 1 2 2 2 2 2 2 1 0 0 0 0 0 1 1 0 0 
 2 1 2 2 2 2 2 2 1 0 0 0 0 0 2 0 0 0 
 2 1 2 2 2 2 2 2 1 0 0 0 0 1 0 0 0 1 
 2 1 2 2 2 2 2 2 1 0 0 0 0 1 0 0 1 0 
 2 1 2 2 2 2 2 2 1 0 0 0 0 1 0 1 0 0 
 2 1 2 2 2 2 2 2 1 0 0 0 0 1 1 0 0 0 
 2 1 2 2 2 2 2 2 1 0 0 0 0 2 0 0 0 0 
 2 1 2 2 2 2 2 2 1 0 0 0 1 0 0 0 0 1 
 2 1 2 2 2 2 2 2 1 0 0 0 1 0 0 0 1 0 
 2 1 2 2 2 2 2 2 1 0 0 0 1 0 0 1 0 0 
 2 1 2 2 2 2 2 2 1 0 0 0 1 0 1 0 0 0 
 2 1 2 2 2 2 2 2 1 0 0 0 1 1 0 0 0 0 
 2 1 2 2 2 2 2 2 1 0 0 0 2 0 0 0 0 0 
 2 1 2 2 2 2 2 2 1 0 0 1 0 0 0 0 0 1 
 2 1 2 2 2 2 2 2 1 0 0 1 0 0 0 0 1 0 
 2 1 2 2 2 2 2 2 1 0 0 1 0 0 0 1 0 0 
 2 1 2 2 2 2 2 2 1 0 0 1 0 0 1 0 0 0 
 2 1 2 2 2 2 2 2 1 0 0 1 0 1 0 0 0 0 
 2 1 2 2 2 2 2 2 1 0 0 1 1 0 0 0 0 0 
 2 1 2 2 2 2 2 2 1 0 0 2 0 0 0 0 0 0 
 2 1 2 2 2 2 2 2 1 0 1 0 0 0 0 0 0 1 
 2 1 2 2 2 2 2 2 1 0 1 0 0 0 0 0 1 0 
 2 1 2 2 2 2 2 2 1 0 1 0 0 0 0 1 0 0 
 2 1 2 2 2 2 2 2 1 0 1 0 0 0 1 0 0 0 
 2 1 2 2 2 2 2 2 1 0 1 0 0 1 0 0 0 0 
 2 1 2 2 2 2 2 2 1 0 1 0 1 0 0 0 0 0 
 2 1 2 2 2 2 2 2 1 0 1 1 0 0 0 0 0 0 
 2 1 2 2 2 2 2 2 1 0 2 0 0 0 0 0 0 0 
 2 1 2 2 2 2 2 2 1 1 0 0 0 0 0 0 0 1 
 2 1 2 2 2 2 2 2 1 1 0 0 0 0 0 0 1 0 
 2 1 2 2 2 2 2 2 1 1 0 0 0 0 0 1 0 0 
 2 1 2 2 2 2 2 2 1 1 0 0 0 0 1 0 0 0 
 2 1 2 2 2 2 2 2 1 1 0 0 0 1 0 0 0 0 
 2 1 2 2 2 2 2 2 1 1 0 0 1 0 0 0 0 0 
 2 1 2 2 2 2 2 2 1 1 0 1 0 0 0 0 0 0 
 2 1 2 2 2 2 2 2 1 1 1 0 0 0 0 0 0 0 
 2 1 2 2 2 2 2 2 1 2 0 0 0 0 0 0 0 0 
 2 1 2 2 2 2 2 2 2 0 0 0 0 0 0 0 0 1 
 2 1 2 2 2 2 2 2 2 0 0 0 0 0 0 0 1 0 
 2 1 2 2 2 2 2 2 2 0 0 0 0 0 0 1 0 0 
 2 1 2 2 2 2 2 2 2 0 0 0 0 0 1 0 0 0 
 2 1 2 2 2 2 2 2 2 0 0 0 0 1 0 0 0 0 
 2 1 2 2 2 2 2 2 2 0 0 0 1 0 0 0 0 0 
 2 1 2 2 2 2 2 2 2 0 0 1 0 0 0 0 0 0 
 2 1 2 2 2 2 2 2 2 0 1 0 0 0 0 0 0 0 
 2 1 2 2 2 2 2 2 2 1 0 0 0 0 0 0 0 0 
 2 2 0 2 2 2 2 2 2 0 0 0 0 0 0 0 0 2 
 2 2 0 2 2 2 2 2 2 0 0 0 0 0 0 0 1 1 
 2 2 0 2 2 2 2 2 2 0 0 0 0 0 0 0 2 0 
 2 2 0 2 2 2 2 2 2 0 0 0 0 0 0 1 0 1 
 2 2 0 2 2 2 2 2 2 0 0 0 0 0 0 1 1 0 
 2 2 0 2 2 2 2 2 2 0 0 0 0 0 0 2 0 0 
 2 2 0 2 2 2 2 2 2 0 0 0 0 0 1 0 0 1 
 2 2 0 2 2 2 2 2 2 0 0 0 0 0 1 0 1 0 
 2 2 0 2 2 2 2 2 2 0 0 0 0 0 1 1 0 0 
 2 2 0 2 2 2 2 2 2 0 0 0 0 0 2 0 0 0 
 2 2 0 2 2 2 2 2 2 0 0 0 0 1 0 0 0 1 
 2 2 0 2 2 2 2 2 2 0 0 0 0 1 0 0 1 0 
 2 2 0 2 2 2 2 2 2 0 0 0 0 1 0 1 0 0 
 2 2 0 2 2 2 2 2 2 0 0 0 0 1 1 0 0 0 
 2 2 0 2 2 2 2 2 2 0 0 0 0 2 0 0 0 0 
 2 2 0 2 2 2 2 2 2 0 0 0 1 0 0 0 0 1 
 2 2 0 2 2 2 2 2 2 0 0 0 1 0 0 0 1 0 
 2 2 0 2 2 2 2 2 2 0 0 0 1 0 0 1 0 0 
 2 2 0 2 2 2 2 2 2 0 0 0 1 0 1 0 0 0 
 2 2 0 2 2 2 2 2 2 0 0 0 1 1 0 0 0 0 
 2 2 0 2 2 2 2 2 2 0 0 0 2 0 0 0 0 0 
 2 2 0 2 2 2 2 2 2 0 0 1 0 0 0 0 0 1 
 2 2 0 2 2 2 2 2 2 0 0 1 0 0 0 0 1 0 
 2 2 0 2 2 2 2 2 2 0 0 1 0 0 0 1 0 0 
 2 2 0 2 2 2 2 2 2 0 0 1 0 0 1 0 0 0 
 2 2 0 2 2 2 2 2 2 0 0 1 0 1 0 0 0 0 
 2 2 0 2 2 2 2 2 2 0 0 1 1 0 0 0 0 0 
 2 2 0 2 2 2 2 2 2 0 0 2 0 0 0 0 0 0 
 2 2 0 2 2 2 2 2 2 0 1 0 0 0 0 0 0 1 
 2 2 0 2 2 2 2 2 2 0 1 0 0 0 0 0 1 0 
 2 2 0 2 2 2 2 2 2 0 1 0 0 0 0 1 0 0 
 2 2 0 2 2 2 2 2 2 0 1 0 0 0 1 0 0 0 
 2 2 0 2 2 2 2 2 2 0 1 0 0 1 0 0 0 0 
 2 2 0 2 2 2 2 2 2 0 1 0 1 0 0 0 0 0 
 2 2 0 2 2 2 2 2 2 0 1 1 0 0 0 0 0 0 
 2 2 0 2 2 2 2 2 2 0 2 0 0 0 0 0 0 0 
 2 2 0 2 2 2 2 2 2 1 0 0 0 0 0 0 0 1 
 2 2 0 2 2 2 2 2 2 1 0 0 0 0 0 0 1 0 
 2 2 0 2 2 2 2 2 2 1 0 0 0 0 0 1 0 0 
 2 2 0 2 2 2 2 2 2 1 0 0 0 0 1 0 0 0 
 2 2 0 2 2 2 2 2 2 1 0 0 0 1 0 0 0 0 
 2 2 0 2 2 2 2 2 2 1 0 0 1 0 0 0 0 0 
 2 2 0 2 2 2 2 2 2 1 0 1 0 0 0 0 0 0 
 2 2 0 2 2 2 2 2 2 1 1 0 0 0 0 0 0 0 
 2 2 0 2 2 2 2 2 2 2 0 0 0 0 0 0 0 0 
 2 2 1 1 2 2 2 2 2 0 0 0 0 0 0 0 0 2 
 2 2 1 1 2 2 2 2 2 0 0 0 0 0 0 0 1 1 
 2 2 1 1 2 2 2 2 2 0 0 0 0 0 0 0 2 0 
 2 2 1 1 2 2 2 2 2 0 0 0 0 0 0 1 0 1 
 2 2 1 1 2 2 2 2 2 0 0 0 0 0 0 1 1 0 
 2 2 1 1 2 2 2 2 2 0 0 0 0 0 0 2 0 0 
 2 2 1 1 2 2 2 2 2 0 0 0 0 0 1 0 0 1 
 2 2 1 1 2 2 2 2 2 0 0 0 0 0 1 0 1 0 
 2 2 1 1 2 2 2 2 2 0 0 0 0 0 1 1 0 0 
 2 2 1 1 2 2 2 2 2 0 0 0 0 0 2 0 0 0 
 2 2 1 1 2 2 2 2 2 0 0 0 0 1 0 0 0 1 
 2 2 1 1 2 2 2 2 2 0 0 0 0 1 0 0 1 0 
 2 2 1 1 2 2 2 2 2 0 0 0 0 1 0 1 0 0 
 2 2 1 1 2 2 2 2 2 0 0 0 0 1 1 0 0 0 
 2 2 1 1 2 2 2 2 2 0 0 0 0 2 0 0 0 0 
 2 2 1 1 2 2 2 2 2 0 0 0 1 0 0 0 0 1 
 2 2 1 1 2 2 2 2 2 0 0 0 1 0 0 0 1 0 
 2 2 1 1 2 2 2 2 2 0 0 0 1 0 0 1 0 0 
 2 2 1 1 2 2 2 2 2 0 0 0 1 0 1 0 0 0 
 2 2 1 1 2 2 2 2 2 0 0 0 1 1 0 0 0 0 
 2 2 1 1 2 2 2 2 2 0 0 0 2 0 0 0 0 0 
 2 2 1 1 2 2 2 2 2 0 0 1 0 0 0 0 0 1 
 2 2 1 1 2 2 2 2 2 0 0 1 0 0 0 0 1 0 
 2 2 1 1 2 2 2 2 2 0 0 1 0 0 0 1 0 0 
 2 2 1 1 2 2 2 2 2 0 0 1 0 0 1 0 0 0 
 2 2 1 1 2 2 2 2 2 0 0 1 0 1 0 0 0 0 
 2 2 1 1 2 2 2 2 2 0 0 1 1 0 0 0 0 0 
 2 2 1 1 2 2 2 2 2 0 0 2 0 0 0 0 0 0 
 2 2 1 1 2 2 2 2 2 0 1 0 0 0 0 0 0 1 
 2 2 1 1 2 2 2 2 2 0 1 0 0 0 0 0 1 0 
 2 2 1 1 2 2 2 2 2 0 1 0 0 0 0 1 0 0 
 2 2 1 1 2 2 2 2 2 0 1 0 0 0 1 0 0 0 
 2 2 1 1 2 2 2 2 2 0 1 0 0 1 0 0 0 0 
 2 2 1 1 2 2 2 2 2 0 1 0 1 0 0 0 0 0 
 2 2 1 1 2 2 2 2 2 0 1 1 0 0 0 0 0 0 
 2 2 1 1 2 2 2 2 2 0 2 0 0 0 0 0 0 0 
 2 2 1 1 2 2 2 2 2 1 0 0 0 0 0 0 0 1 
 2 2 1 1 2 2 2 2 2 1 0 0 0 0 0 0 1 0 
 2 2 1 1 2 2 2 2 2 1 0 0 0 0 0 1 0 0 
 2 2 1 1 2 2 2 2 2 1 0 0 0 0 1 0 0 0 
 2 2 1 1 2 2 2 2 2 1 0 0 0 1 0 0 0 0 
 2 2 1 1 2 2 2 2 2 1 0 0 1 0 0 0 0 0 
 2 2 1 1 2 2 2 2 2 1 0 1 0 0 0 0 0 0 
 2 2 1 1 2 2 2 2 2 1 1 0 0 0 0 0 0 0 
 2 2 1 1 2 2 2 2 2 2 0 0 0 0 0 0 0 0 
 2 2 1 2 1 2 2 2 2 0 0 0 0 0 0 0 0 2 
 2 2 1 2 1 2 2 2 2 0 0 0 0 0 0 0 1 1 
 2 2 1 2 1 2 2 2 2 0 0 0 0 0 0 0 2 0 
 2 2 1 2 1 2 2 2 2 0 0 0 0 0 0 1 0 1 
 2 2 1 2 1 2 2 2 2 0 0 0 0 0 0 1 1 0 
 2 2 1 2 1 2 2 2 2 0 0 0 0 0 0 2 0 0 
 2 2 1 2 1 2 2 2 2 0 0 0 0 0 1 0 0 1 
 2 2 1 2 1 2 2 2 2 0 0 0 0 0 1 0 1 0 
 2 2 1 2 1 2 2 2 2 0 0 0 0 0 1 1 0 0 
 2 2 1 2 1 2 2 2 2 0 0 0 0 0 2 0 0 0 
 2 2 1 2 1 2 2 2 2 0 0 0 0 1 0 0 0 1 
 2 2 1 2 1 2 2 2 2 0 0 0 0 1 0 0 1 0 
 2 2 1 2 1 2 2 2 2 0 0 0 0 1 0 1 0 0 
 2 2 1 2 1 2 2 2 2 0 0 0 0 1 1 0 0 0 
 2 2 1 2 1 2 2 2 2 0 0 0 0 2 0 0 0 0 
 2 2 1 2 1 2 2 2 2 0 0 0 1 0 0 0 0 1 
 2 2 1 2 1 2 2 2 2 0 0 0 1 0 0 0 1 0 
 2 2 1 2 1 2 2 2 2 0 0 0 1 0 0 1 0 0 
 2 2 1 2 1 2 2 2 2 0 0 0 1 0 1 0 0 0 
 2 2 1 2 1 2 2 2 2 0 0 0 1 1 0 0 0 0 
 2 2 1 2 1 2 2 2 2 0 0 0 2 0 0 0 0 0 
 2 2 1 2 1 2 2 2 2 0 0 1 0 0 0 0 0 1 
 2 2 1 2 1 2 2 2 2 0 0 1 0 0 0 0 1 0 
 2 2 1 2 1 2 2 2 2 0 0 1 0 0 0 1 0 0 
 2 2 1 2 1 2 2 2 2 0 0 1 0 0 1 0 0 0 
 2 2 1 2 1 2 2 2 2 0 0 1 0 1 0 0 0 0 
 2 2 1 2 1 2 2 2 2 0 0 1 1 0 0 0 0 0 
 2 2 1 2 1 2 2 2 2 0 0 2 0 0 0 0 0 0 
 2 2 1 2 1 2 2 2 2 0 1 0 0 0 0 0 0 1 
 2 2 1 2 1 2 2 2 2 0 1 0 0 0 0 0 1 0 
 2 2 1 2 1 2 2 2 2 0 1 0 0 0 0 1 0 0 
 2 2 1 2 1 2 2 2 2 0 1 0 0 0 1 0 0 0 
 2 2 1 2 1 2 2 2 2 0 1 0 0 1 0 0 0 0 
 2 2 1 2 1 2 2 2 2 0 1 0 1 0 0 0 0 0 
 2 2 1 2 1 2 2 2 2 0 1 1 0 0 0 0 0 0 
 2 2 1 2 1 2 2 2 2 0 2 0 0 0 0 0 0 0 
 2 2 1 2 1 2 2 2 2 1 0 0 0 0 0 0 0 1 
 2 2 1 2 1 2 2 2 2 1 0 0 0 0 0 0 1 0 
 2 2 1 2 1 2 2 2 2 1 0 0 0 0 0 1 0 0 
 2 2 1 2 1 2 2 2 2 1 0 0 0 0 1 0 0 0 
 2 2 1 2 1 2 2 2 2 1 0 0 0 1 0 0 0 0 
 2 2 1 2 1 2 2 2 2 1 0 0 1 0 0 0 0 0 
 2 2 1 2 1 2 2 2 2 1 0 1 0 0 0 0 0 0 
 2 2 1 2 1 2 2 2 2 1 1 0 0 0 0 0 0 0 
 2 2 1 2 1 2 2 2 2 2 0 0 0 0 0 0 0 0 
 2 2 1 2 2 1 2 2 2 0 0 0 0 0 0 0 0 2 
 2 2 1 2 2 1 2 2 2 0 0 0 0 0 0 0 1 1 
 2 2 1 2 2 1 2 2 2 0 0 0 0 0 0 0 2 0 
 2 2 1 2 2 1 2 2 2 0 0 0 0 0 0 1 0 1 
 2 2 1 2 2 1 2 2 2 0 0 0 0 0 0 1 1 0 
 2 2 1 2 2 1 2 2 2 0 0 0 0 0 0 2 0 0 
 2 2 1 2 2 1 2 2 2 0 0 0 0 0 1 0 0 1 
 2 2 1 2 2 1 2 2 2 0 0 0 0 0 1 0 1 0 
 2 2 1 2 2 1 2 2 2 0 0 0 0 0 1 1 0 0 
 2 2 1 2 2 1 2 2 2 0 0 0 0 0 2 0 0 0 
 2 2 1 2 2 1 2 2 2 0 0 0 0 1 0 0 0 1 
 2 2 1 2 2 1 2 2 2 0 0 0 0 1 0 0 1 0 
 2 2 1 2 2 1 2 2 2 0 0 0 0 1 0 1 0 0 
 2 2 1 2 2 1 2 2 2 0 0 0 0 1 1 0 0 0 
 2 2 1 2 2 1 2 2 2 0 0 0 0 2 0 0 0 0 
 2 2 1 2 2 1 2 2 2 0 0 0 1 0 0 0 0 1 
 2 2 1 2 2 1 2 2 2 0 0 0 1 0 0 0 1 0 
 2 2 1 2 2 1 2 2 2 0 0 0 1 0 0 1 0 0 
 2 2 1 2 2 1 2 2 2 0 0 0 1 0 1 0 0 0 
 2 2 1 2 2 1 2 2 2 0 0 0 1 1 0 0 0 0 
 2 2 1 2 2 1 2 2 2 0 0 0 2 0 0 0 0 0 
 2 2 1 2 2 1 2 2 2 0 0 1 0 0 0 0 0 1 
 2 2 1 2 2 1 2 2 2 0 0 1 0 0 0 0 1 0 
 2 2 1 2 2 1 2 2 2 0 0 1 0 0 0 1 0 0 
 2 2 1 2 2 1 2 2 2 0 0 1 0 0 1 0 0 0 
 2 2 1 2 2 1 2 2 2 0 0 1 0 1 0 0 0 0 
 2 2 1 2 2 1 2 2 2 0 0 1 1 0 0 0 0 0 
 2 2 1 2 2 1 2 2 2 0 0 2 0 0 0 0 0 0 
 2 2 1 2 2 1 2 2 2 0 1 0 0 0 0 0 0 1 
 2 2 1 2 2 1 2 2 2 0 1 0 0 0 0 0 1 0 
 2 2 1 2 2 1 2 2 2 0 1 0 0 0 0 1 0 0 
 2 2 1 2 2 1 2 2 2 0 1 0 0 0 1 0 0 0 
 2 2 1 2 2 1 2 2 2 0 1 0 0 1 0 0 0 0 
 2 2 1 2 2 1 2 2 2 0 1 0 1 0 0 0 0 0 
 2 2 1 2 2 1 2 2 2 0 1 1 0 0 0 0 0 0 
 2 2 1 2 2 1 2 2 2 0 2 0 0 0 0 0 0 0 
 2 2 1 2 2 1 2 2 2 1 0 0 0 0 0 0 0 1 
 2 2 1 2 2 1 2 2 2 1 0 0 0 0 0 0 1 0 
 2 2 1 2 2 1 2 2 2 1 0 0 0 0 0 1 0 0 
 2 2 1 2 2 1 2 2 2 1 0 0 0 0 1 0 0 0 
 2 2 1 2 2 1 2 2 2 1 0 0 0 1 0 0 0 0 
 2 2 1 2 2 1 2 2 2 1 0 0 1 0 0 0 0 0 
 2 2 1 2 2 1 2 2 2 1 0 1 0 0 0 0 0 0 
 2 2 1 2 2 1 2 2 2 1 1 0 0 0 0 0 0 0 
 2 2 1 2 2 1 2 2 2 2 0 0 0 0 0 0 0 0 
 2 2 1 2 2 2 1 2 2 0 0 0 0 0 0 0 0 2 
 2 2 1 2 2 2 1 2 2 0 0 0 0 0 0 0 1 1 
 2 2 1 2 2 2 1 2 2 0 0 0 0 0 0 0 2 0 
 2 2 1 2 2 2 1 2 2 0 0 0 0 0 0 1 0 1 
 2 2 1 2 2 2 1 2 2 0 0 0 0 0 0 1 1 0 
 2 2 1 2 2 2 1 2 2 0 0 0 0 0 0 2 0 0 
 2 2 1 2 2 2 1 2 2 0 0 0 0 0 1 0 0 1 
 2 2 1 2 2 2 1 2 2 0 0 0 0 0 1 0 1 0 
 2 2 1 2 2 2 1 2 2 0 0 0 0 0 1 1 0 0 
 2 2 1 2 2 2 1 2 2 0 0 0 0 0 2 0 0 0 
 2 2 1 2 2 2 1 2 2 0 0 0 0 1 0 0 0 1 
 2 2 1 2 2 2 1 2 2 0 0 0 0 1 0 0 1 0 
 2 2 1 2 2 2 1 2 2 0 0 0 0 1 0 1 0 0 
 2 2 1 2 2 2 1 2 2 0 0 0 0 1 1 0 0 0 
 2 2 1 2 2 2 1 2 2 0 0 0 0 2 0 0 0 0 
 2 2 1 2 2 2 1 2 2 0 0 0 1 0 0 0 0 1 
 2 2 1 2 2 2 1 2 2 0 0 0 1 0 0 0 1 0 
 2 2 1 2 2 2 1 2 2 0 0 0 1 0 0 1 0 0 
 2 2 1 2 2 2 1 2 2 0 0 0 1 0 1 0 0 0 
 2 2 1 2 2 2 1 2 2 0 0 0 1 1 0 0 0 0 
 2 2 1 2 2 2 1 2 2 0 0 0 2 0 0 0 0 0 
 2 2 1 2 2 2 1 2 2 0 0 1 0 0 0 0 0 1 
 2 2 1 2 2 2 1 2 2 0 0 1 0 0 0 0 1 0 
 2 2 1 2 2 2 1 2 2 0 0 1 0 0 0 1 0 0 
 2 2 1 2 2 2 1 2 2 0 0 1 0 0 1 0 0 0 
 2 2 1 2 2 2 1 2 2 0 0 1 0 1 0 0 0 0 
 2 2 1 2 2 2 1 2 2 0 0 1 1 0 0 0 0 0 
 2 2 1 2 2 2 1 2 2 0 0 2 0 0 0 0 0 0 
 2 2 1 2 2 2 1 2 2 0 1 0 0 0 0 0 0 1 
 2 2 1 2 2 2 1 2 2 0 1 0 0 0 0 0 1 0 
 2 2 1 2 2 2 1 2 2 0 1 0 0 0 0 1 0 0 
 2 2 1 2 2 2 1 2 2 0 1 0 0 0 1 0 0 0 
 2 2 1 2 2 2 1 2 2 0 1 0 0 1 0 0 0 0 
 2 2 1 2 2 2 1 2 2 0 1 0 1 0 0 0 0 0 
 2 2 1 2 2 2 1 2 2 0 1 1 0 0 0 0 0 0 
 2 2 1 2 2 2 1 2 2 0 2 0 0 0 0 0 0 0 
 2 2 1 2 2 2 1 2 2 1 0 0 0 0 0 0 0 1 
 2 2 1 2 2 2 1 2 2 1 0 0 0 0 0 0 1 0 
 2 2 1 2 2 2 1 2 2 1 0 0 0 0 0 1 0 0 
 2 2 1 2 2 2 1 2 2 1 0 0 0 0 1 0 0 0 
 2 2 1 2 2 2 1 2 2 1 0 0 0 1 0 0 0 0 
 2 2 1 2 2 2 1 2 2 1 0 0 1 0 0 0 0 0 
 2 2 1 2 2 2 1 2 2 1 0 1 0 0 0 0 0 0 
 2 2 1 2 2 2 1 2 2 1 1 0 0 0 0 0 0 0 
 2 2 1 2 2 2 1 2 2 2 0 0 0 0 0 0 0 0 
 2 2 1 2 2 2 2 1 2 0 0 0 0 0 0 0 0 2 
 2 2 1 2 2 2 2 1 2 0 0 0 0 0 0 0 1 1 
 2 2 1 2 2 2 2 1 2 0 0 0 0 0 0 0 2 0 
 2 2 1 2 2 2 2 1 2 0 0 0 0 0 0 1 0 1 
 2 2 1 2 2 2 2 1 2 0 0 0 0 0 0 1 1 0 
 2 2 1 2 2 2 2 1 2 0 0 0 0 0 0 2 0 0 
 2 2 1 2 2 2 2 1 2 0 0 0 0 0 1 0 0 1 
 2 2 1 2 2 2 2 1 2 0 0 0 0 0 1 0 1 0 
 2 2 1 2 2 2 2 1 2 0 0 0 0 0 1 1 0 0 
 2 2 1 2 2 2 2 1 2 0 0 0 0 0 2 0 0 0 
 2 2 1 2 2 2 2 1 2 0 0 0 0 1 0 0 0 1 
 2 2 1 2 2 2 2 1 2 0 0 0 0 1 0 0 1 0 
 2 2 1 2 2 2 2 1 2 0 0 0 0 1 0 1 0 0 
 2 2 1 2 2 2 2 1 2 0 0 0 0 1 1 0 0 0 
 2 2 1 2 2 2 2 1 2 0 0 0 0 2 0 0 0 0 
 2 2 1 2 2 2 2 1 2 0 0 0 1 0 0 0 0 1 
 2 2 1 2 2 2 2 1 2 0 0 0 1 0 0 0 1 0 
 2 2 1 2 2 2 2 1 2 0 0 0 1 0 0 1 0 0 
 2 2 1 2 2 2 2 1 2 0 0 0 1 0 1 0 0 0 
 2 2 1 2 2 2 2 1 2 0 0 0 1 1 0 0 0 0 
 2 2 1 2 2 2 2 1 2 0 0 0 2 0 0 0 0 0 
 2 2 1 2 2 2 2 1 2 0 0 1 0 0 0 0 0 1 
 2 2 1 2 2 2 2 1 2 0 0 1 0 0 0 0 1 0 
 2 2 1 2 2 2 2 1 2 0 0 1 0 0 0 1 0 0 
 2 2 1 2 2 2 2 1 2 0 0 1 0 0 1 0 0 0 
 2 2 1 2 2 2 2 1 2 0 0 1 0 1 0 0 0 0 
 2 2 1 2 2 2 2 1 2 0 0 1 1 0 0 0 0 0 
 2 2 1 2 2 2 2 1 2 0 0 2 0 0 0 0 0 0 
 2 2 1 2 2 2 2 1 2 0 1 0 0 0 0 0 0 1 
 2 2 1 2 2 2 2 1 2 0 1 0 0 0 0 0 1 0 
 2 2 1 2 2 2 2 1 2 0 1 0 0 0 0 1 0 0 
 2 2 1 2 2 2 2 1 2 0 1 0 0 0 1 0 0 0 
 2 2 1 2 2 2 2 1 2 0 1 0 0 1 0 0 0 0 
 2 2 1 2 2 2 2 1 2 0 1 0 1 0 0 0 0 0 
 2 2 1 2 2 2 2 1 2 0 1 1 0 0 0 0 0 0 
 2 2 1 2 2 2 2 1 2 0 2 0 0 0 0 0 0 0 
 2 2 1 2 2 2 2 1 2 1 0 0 0 0 0 0 0 1 
 2 2 1 2 2 2 2 1 2 1 0 0 0 0 0 0 1 0 
 2 2 1 2 2 2 2 1 2 1 0 0 0 0 0 1 0 0 
 2 2 1 2 2 2 2 1 2 1 0 0 0 0 1 0 0 0 
 2 2 1 2 2 2 2 1 2 1 0 0 0 1 0 0 0 0 
 2 2 1 2 2 2 2 1 2 1 0 0 1 0 0 0 0 0 
 2 2 1 2 2 2 2 1 2 1 0 1 0 0 0 0 0 0 
 2 2 1 2 2 2 2 1 2 1 1 0 0 0 0 0 0 0 
 2 2 1 2 2 2 2 1 2 2 0 0 0 0 0 0 0 0 
 2 2 1 2 2 2 2 2 1 0 0 0 0 0 0 0 0 2 
 2 2 1 2 2 2 2 2 1 0 0 0 0 0 0 0 1 1 
 2 2 1 2 2 2 2 2 1 0 0 0 0 0 0 0 2 0 
 2 2 1 2 2 2 2 2 1 0 0 0 0 0 0 1 0 1 
 2 2 1 2 2 2 2 2 1 0 0 0 0 0 0 1 1 0 
 2 2 1 2 2 2 2 2 1 0 0 0 0 0 0 2 0 0 
 2 2 1 2 2 2 2 2 1 0 0 0 0 0 1 0 0 1 
 2 2 1 2 2 2 2 2 1 0 0 0 0 0 1 0 1 0 
 2 2 1 2 2 2 2 2 1 0 0 0 0 0 1 1 0 0 
 2 2 1 2 2 2 2 2 1 0 0 0 0 0 2 0 0 0 
 2 2 1 2 2 2 2 2 1 0 0 0 0 1 0 0 0 1 
 2 2 1 2 2 2 2 2 1 0 0 0 0 1 0 0 1 0 
 2 2 1 2 2 2 2 2 1 0 0 0 0 1 0 1 0 0 
 2 2 1 2 2 2 2 2 1 0 0 0 0 1 1 0 0 0 
 2 2 1 2 2 2 2 2 1 0 0 0 0 2 0 0 0 0 
 2 2 1 2 2 2 2 2 1 0 0 0 1 0 0 0 0 1 
 2 2 1 2 2 2 2 2 1 0 0 0 1 0 0 0 1 0 
 2 2 1 2 2 2 2 2 1 0 0 0 1 0 0 1 0 0 
 2 2 1 2 2 2 2 2 1 0 0 0 1 0 1 0 0 0 
 2 2 1 2 2 2 2 2 1 0 0 0 1 1 0 0 0 0 
 2 2 1 2 2 2 2 2 1 0 0 0 2 0 0 0 0 0 
 2 2 1 2 2 2 2 2 1 0 0 1 0 0 0 0 0 1 
 2 2 1 2 2 2 2 2 1 0 0 1 0 0 0 0 1 0 
 2 2 1 2 2 2 2 2 1 0 0 1 0 0 0 1 0 0 
 2 2 1 2 2 2 2 2 1 0 0 1 0 0 1 0 0 0 
 2 2 1 2 2 2 2 2 1 0 0 1 0 1 0 0 0 0 
 2 2 1 2 2 2 2 2 1 0 0 1 1 0 0 0 0 0 
 2 2 1 2 2 2 2 2 1 0 0 2 0 0 0 0 0 0 
 2 2 1 2 2 2 2 2 1 0 1 0 0 0 0 0 0 1 
 2 2 1 2 2 2 2 2 1 0 1 0 0 0 0 0 1 0 
 2 2 1 2 2 2 2 2 1 0 1 0 0 0 0 1 0 0 
 2 2 1 2 2 2 2 2 1 0 1 0 0 0 1 0 0 0 
 2 2 1 2 2 2 2 2 1 0 1 0 0 1 0 0 0 0 
 2 2 1 2 2 2 2 2 1 0 1 0 1 0 0 0 0 0 
 2 2 1 2 2 2 2 2 1 0 1 1 0 0 0 0 0 0 
 2 2 1 2 2 2 2 2 1 0 2 0 0 0 0 0 0 0 
 2 2 1 2 2 2 2 2 1 1 0 0 0 0 0 0 0 1 
 2 2 1 2 2 2 2 2 1 1 0 0 0 0 0 0 1 0 
 2 2 1 2 2 2 2 2 1 1 0 0 0 0 0 1 0 0 
 2 2 1 2 2 2 2 2 1 1 0 0 0 0 1 0 0 0 
 2 2 1 2 2 2 2 2 1 1 0 0 0 1 0 0 0 0 
 2 2 1 2 2 2 2 2 1 1 0 0 1 0 0 0 0 0 
 2 2 1 2 2 2 2 2 1 1 0 1 0 0 0 0 0 0 
 2 2 1 2 2 2 2 2 1 1 1 0 0 0 0 0 0 0 
 2 2 1 2 2 2 2 2 1 2 0 0 0 0 0 0 0 0 
 2 2 1 2 2 2 2 2 2 0 0 0 0 0 0 0 0 1 
 2 2 1 2 2 2 2 2 2 0 0 0 0 0 0 0 1 0 
 2 2 1 2 2 2 2 2 2 0 0 0 0 0 0 1 0 0 
 2 2 1 2 2 2 2 2 2 0 0 0 0 0 1 0 0 0 
 2 2 1 2 2 2 2 2 2 0 0 0 0 1 0 0 0 0 
 2 2 1 2 2 2 2 2 2 0 0 0 1 0 0 0 0 0 
 2 2 1 2 2 2 2 2 2 0 0 1 0 0 0 0 0 0 
 2 2 1 2 2 2 2 2 2 0 1 0 0 0 0 0 0 0 
 2 2 1 2 2 2 2 2 2 1 0 0 0 0 0 0 0 0 
 2 2 2 0 2 2 2 2 2 0 0 0 0 0 0 0 0 2 
 2 2 2 0 2 2 2 2 2 0 0 0 0 0 0 0 1 1 
 2 2 2 0 2 2 2 2 2 0 0 0 0 0 0 0 2 0 
 2 2 2 0 2 2 2 2 2 0 0 0 0 0 0 1 0 1 
 2 2 2 0 2 2 2 2 2 0 0 0 0 0 0 1 1 0 
 2 2 2 0 2 2 2 2 2 0 0 0 0 0 0 2 0 0 
 2 2 2 0 2 2 2 2 2 0 0 0 0 0 1 0 0 1 
 2 2 2 0 2 2 2 2 2 0 0 0 0 0 1 0 1 0 
 2 2 2 0 2 2 2 2 2 0 0 0 0 0 1 1 0 0 
 2 2 2 0 2 2 2 2 2 0 0 0 0 0 2 0 0 0 
 2 2 2 0 2 2 2 2 2 0 0 0 0 1 0 0 0 1 
 2 2 2 0 2 2 2 2 2 0 0 0 0 1 0 0 1 0 
 2 2 2 0 2 2 2 2 2 0 0 0 0 1 0 1 0 0 
 2 2 2 0 2 2 2 2 2 0 0 0 0 1 1 0 0 0 
 2 2 2 0 2 2 2 2 2 0 0 0 0 2 0 0 0 0 
 2 2 2 0 2 2 2 2 2 0 0 0 1 0 0 0 0 1 
 2 2 2 0 2 2 2 2 2 0 0 0 1 0 0 0 1 0 
 2 2 2 0 2 2 2 2 2 0 0 0 1 0 0 1 0 0 
 2 2 2 0 2 2 2 2 2 0 0 0 1 0 1 0 0 0 
 2 2 2 0 2 2 2 2 2 0 0 0 1 1 0 0 0 0 
 2 2 2 0 2 2 2 2 2 0 0 0 2 0 0 0 0 0 
 2 2 2 0 2 2 2 2 2 0 0 1 0 0 0 0 0 1 
 2 2 2 0 2 2 2 2 2 0 0 1 0 0 0 0 1 0 
 2 2 2 0 2 2 2 2 2 0 0 1 0 0 0 1 0 0 
 2 2 2 0 2 2 2 2 2 0 0 1 0 0 1 0 0 0 
 2 2 2 0 2 2 2 2 2 0 0 1 0 1 0 0 0 0 
 2 2 2 0 2 2 2 2 2 0 0 1 1 0 0 0 0 0 
 2 2 2 0 2 2 2 2 2 0 0 2 0 0 0 0 0 0 
 2 2 2 0 2 2 2 2 2 0 1 0 0 0 0 0 0 1 
 2 2 2 0 2 2 2 2 2 0 1 0 0 0 0 0 1 0 
 2 2 2 0 2 2 2 2 2 0 1 0 0 0 0 1 0 0 
 2 2 2 0 2 2 2 2 2 0 1 0 0 0 1 0 0 0 
 2 2 2 0 2 2 2 2 2 0 1 0 0 1 0 0 0 0 
 2 2 2 0 2 2 2 2 2 0 1 0 1 0 0 0 0 0 
 2 2 2 0 2 2 2 2 2 0 1 1 0 0 0 0 0 0 
 2 2 2 0 2 2 2 2 2 0 2 0 0 0 0 0 0 0 
 2 2 2 0 2 2 2 2 2 1 0 0 0 0 0 0 0 1 
 2 2 2 0 2 2 2 2 2 1 0 0 0 0 0 0 1 0 
 2 2 2 0 2 2 2 2 2 1 0 0 0 0 0 1 0 0 
 2 2 2 0 2 2 2 2 2 1 0 0 0 0 1 0 0 0 
 2 2 2 0 2 2 2 2 2 1 0 0 0 1 0 0 0 0 
 2 2 2 0 2 2 2 2 2 1 0 0 1 0 0 0 0 0 
 2 2 2 0 2 2 2 2 2 1 0 1 0 0 0 0 0 0 
 2 2 2 0 2 2 2 2 2 1 1 0 0 0 0 0 0 0 
 2 2 2 0 2 2 2 2 2 2 0 0 0 0 0 0 0 0 
 2 2 2 1 1 2 2 2 2 0 0 0 0 0 0 0 0 2 
 2 2 2 1 1 2 2 2 2 0 0 0 0 0 0 0 1 1 
 2 2 2 1 1 2 2 2 2 0 0 0 0 0 0 0 2 0 
 2 2 2 1 1 2 2 2 2 0 0 0 0 0 0 1 0 1 
 2 2 2 1 1 2 2 2 2 0 0 0 0 0 0 1 1 0 
 2 2 2 1 1 2 2 2 2 0 0 0 0 0 0 2 0 0 
 2 2 2 1 1 2 2 2 2 0 0 0 0 0 1 0 0 1 
 2 2 2 1 1 2 2 2 2 0 0 0 0 0 1 0 1 0 
 2 2 2 1 1 2 2 2 2 0 0 0 0 0 1 1 0 0 
 2 2 2 1 1 2 2 2 2 0 0 0 0 0 2 0 0 0 
 2 2 2 1 1 2 2 2 2 0 0 0 0 1 0 0 0 1 
 2 2 2 1 1 2 2 2 2 0 0 0 0 1 0 0 1 0 
 2 2 2 1 1 2 2 2 2 0 0 0 0 1 0 1 0 0 
 2 2 2 1 1 2 2 2 2 0 0 0 0 1 1 0 0 0 
 2 2 2 1 1 2 2 2 2 0 0 0 0 2 0 0 0 0 
 2 2 2 1 1 2 2 2 2 0 0 0 1 0 0 0 0 1 
 2 2 2 1 1 2 2 2 2 0 0 0 1 0 0 0 1 0 
 2 2 2 1 1 2 2 2 2 0 0 0 1 0 0 1 0 0 
 2 2 2 1 1 2 2 2 2 0 0 0 1 0 1 0 0 0 
 2 2 2 1 1 2 2 2 2 0 0 0 1 1 0 0 0 0 
 2 2 2 1 1 2 2 2 2 0 0 0 2 0 0 0 0 0 
 2 2 2 1 1 2 2 2 2 0 0 1 0 0 0 0 0 1 
 2 2 2 1 1 2 2 2 2 0 0 1 0 0 0 0 1 0 
 2 2 2 1 1 2 2 2 2 0 0 1 0 0 0 1 0 0 
 2 2 2 1 1 2 2 2 2 0 0 1 0 0 1 0 0 0 
 2 2 2 1 1 2 2 2 2 0 0 1 0 1 0 0 0 0 
 2 2 2 1 1 2 2 2 2 0 0 1 1 0 0 0 0 0 
 2 2 2 1 1 2 2 2 2 0 0 2 0 0 0 0 0 0 
 2 2 2 1 1 2 2 2 2 0 1 0 0 0 0 0 0 1 
 2 2 2 1 1 2 2 2 2 0 1 0 0 0 0 0 1 0 
 2 2 2 1 1 2 2 2 2 0 1 0 0 0 0 1 0 0 
 2 2 2 1 1 2 2 2 2 0 1 0 0 0 1 0 0 0 
 2 2 2 1 1 2 2 2 2 0 1 0 0 1 0 0 0 0 
 2 2 2 1 1 2 2 2 2 0 1 0 1 0 0 0 0 0 
 2 2 2 1 1 2 2 2 2 0 1 1 0 0 0 0 0 0 
 2 2 2 1 1 2 2 2 2 0 2 0 0 0 0 0 0 0 
 2 2 2 1 1 2 2 2 2 1 0 0 0 0 0 0 0 1 
 2 2 2 1 1 2 2 2 2 1 0 0 0 0 0 0 1 0 
 2 2 2 1 1 2 2 2 2 1 0 0 0 0 0 1 0 0 
 2 2 2 1 1 2 2 2 2 1 0 0 0 0 1 0 0 0 
 2 2 2 1 1 2 2 2 2 1 0 0 0 1 0 0 0 0 
 2 2 2 1 1 2 2 2 2 1 0 0 1 0 0 0 0 0 
 2 2 2 1 1 2 2 2 2 1 0 1 0 0 0 0 0 0 
 2 2 2 1 1 2 2 2 2 1 1 0 0 0 0 0 0 0 
 2 2 2 1 1 2 2 2 2 2 0 0 0 0 0 0 0 0 
 2 2 2 1 2 1 2 2 2 0 0 0 0 0 0 0 0 2 
 2 2 2 1 2 1 2 2 2 0 0 0 0 0 0 0 1 1 
 2 2 2 1 2 1 2 2 2 0 0 0 0 0 0 0 2 0 
 2 2 2 1 2 1 2 2 2 0 0 0 0 0 0 1 0 1 
 2 2 2 1 2 1 2 2 2 0 0 0 0 0 0 1 1 0 
 2 2 2 1 2 1 2 2 2 0 0 0 0 0 0 2 0 0 
 2 2 2 1 2 1 2 2 2 0 0 0 0 0 1 0 0 1 
 2 2 2 1 2 1 2 2 2 0 0 0 0 0 1 0 1 0 
 2 2 2 1 2 1 2 2 2 0 0 0 0 0 1 1 0 0 
 2 2 2 1 2 1 2 2 2 0 0 0 0 0 2 0 0 0 
 2 2 2 1 2 1 2 2 2 0 0 0 0 1 0 0 0 1 
 2 2 2 1 2 1 2 2 2 0 0 0 0 1 0 0 1 0 
 2 2 2 1 2 1 2 2 2 0 0 0 0 1 0 1 0 0 
 2 2 2 1 2 1 2 2 2 0 0 0 0 1 1 0 0 0 
 2 2 2 1 2 1 2 2 2 0 0 0 0 2 0 0 0 0 
 2 2 2 1 2 1 2 2 2 0 0 0 1 0 0 0 0 1 
 2 2 2 1 2 1 2 2 2 0 0 0 1 0 0 0 1 0 
 2 2 2 1 2 1 2 2 2 0 0 0 1 0 0 1 0 0 
 2 2 2 1 2 1 2 2 2 0 0 0 1 0 1 0 0 0 
 2 2 2 1 2 1 2 2 2 0 0 0 1 1 0 0 0 0 
 2 2 2 1 2 1 2 2 2 0 0 0 2 0 0 0 0 0 
 2 2 2 1 2 1 2 2 2 0 0 1 0 0 0 0 0 1 
 2 2 2 1 2 1 2 2 2 0 0 1 0 0 0 0 1 0 
 2 2 2 1 2 1 2 2 2 0 0 1 0 0 0 1 0 0 
 2 2 2 1 2 1 2 2 2 0 0 1 0 0 1 0 0 0 
 2 2 2 1 2 1 2 2 2 0 0 1 0 1 0 0 0 0 
 2 2 2 1 2 1 2 2 2 0 0 1 1 0 0 0 0 0 
 2 2 2 1 2 1 2 2 2 0 0 2 0 0 0 0 0 0 
 2 2 2 1 2 1 2 2 2 0 1 0 0 0 0 0 0 1 
 2 2 2 1 2 1 2 2 2 0 1 0 0 0 0 0 1 0 
 2 2 2 1 2 1 2 2 2 0 1 0 0 0 0 1 0 0 
 2 2 2 1 2 1 2 2 2 0 1 0 0 0 1 0 0 0 
 2 2 2 1 2 1 2 2 2 0 1 0 0 1 0 0 0 0 
 2 2 2 1 2 1 2 2 2 0 1 0 1 0 0 0 0 0 
 2 2 2 1 2 1 2 2 2 0 1 1 0 0 0 0 0 0 
 2 2 2 1 2 1 2 2 2 0 2 0 0 0 0 0 0 0 
 2 2 2 1 2 1 2 2 2 1 0 0 0 0 0 0 0 1 
 2 2 2 1 2 1 2 2 2 1 0 0 0 0 0 0 1 0 
 2 2 2 1 2 1 2 2 2 1 0 0 0 0 0 1 0 0 
 2 2 2 1 2 1 2 2 2 1 0 0 0 0 1 0 0 0 
 2 2 2 1 2 1 2 2 2 1 0 0 0 1 0 0 0 0 
 2 2 2 1 2 1 2 2 2 1 0 0 1 0 0 0 0 0 
 2 2 2 1 2 1 2 2 2 1 0 1 0 0 0 0 0 0 
 2 2 2 1 2 1 2 2 2 1 1 0 0 0 0 0 0 0 
 2 2 2 1 2 1 2 2 2 2 0 0 0 0 0 0 0 0 
 2 2 2 1 2 2 1 2 2 0 0 0 0 0 0 0 0 2 
 2 2 2 1 2 2 1 2 2 0 0 0 0 0 0 0 1 1 
 2 2 2 1 2 2 1 2 2 0 0 0 0 0 0 0 2 0 
 2 2 2 1 2 2 1 2 2 0 0 0 0 0 0 1 0 1 
 2 2 2 1 2 2 1 2 2 0 0 0 0 0 0 1 1 0 
 2 2 2 1 2 2 1 2 2 0 0 0 0 0 0 2 0 0 
 2 2 2 1 2 2 1 2 2 0 0 0 0 0 1 0 0 1 
 2 2 2 1 2 2 1 2 2 0 0 0 0 0 1 0 1 0 
 2 2 2 1 2 2 1 2 2 0 0 0 0 0 1 1 0 0 
 2 2 2 1 2 2 1 2 2 0 0 0 0 0 2 0 0 0 
 2 2 2 1 2 2 1 2 2 0 0 0 0 1 0 0 0 1 
 2 2 2 1 2 2 1 2 2 0 0 0 0 1 0 0 1 0 
 2 2 2 1 2 2 1 2 2 0 0 0 0 1 0 1 0 0 
 2 2 2 1 2 2 1 2 2 0 0 0 0 1 1 0 0 0 
 2 2 2 1 2 2 1 2 2 0 0 0 0 2 0 0 0 0 
 2 2 2 1 2 2 1 2 2 0 0 0 1 0 0 0 0 1 
 2 2 2 1 2 2 1 2 2 0 0 0 1 0 0 0 1 0 
 2 2 2 1 2 2 1 2 2 0 0 0 1 0 0 1 0 0 
 2 2 2 1 2 2 1 2 2 0 0 0 1 0 1 0 0 0 
 2 2 2 1 2 2 1 2 2 0 0 0 1 1 0 0 0 0 
 2 2 2 1 2 2 1 2 2 0 0 0 2 0 0 0 0 0 
 2 2 2 1 2 2 1 2 2 0 0 1 0 0 0 0 0 1 
 2 2 2 1 2 2 1 2 2 0 0 1 0 0 0 0 1 0 
 2 2 2 1 2 2 1 2 2 0 0 1 0 0 0 1 0 0 
 2 2 2 1 2 2 1 2 2 0 0 1 0 0 1 0 0 0 
 2 2 2 1 2 2 1 2 2 0 0 1 0 1 0 0 0 0 
 2 2 2 1 2 2 1 2 2 0 0 1 1 0 0 0 0 0 
 2 2 2 1 2 2 1 2 2 0 0 2 0 0 0 0 0 0 
 2 2 2 1 2 2 1 2 2 0 1 0 0 0 0 0 0 1 
 2 2 2 1 2 2 1 2 2 0 1 0 0 0 0 0 1 0 
 2 2 2 1 2 2 1 2 2 0 1 0 0 0 0 1 0 0 
 2 2 2 1 2 2 1 2 2 0 1 0 0 0 1 0 0 0 
 2 2 2 1 2 2 1 2 2 0 1 0 0 1 0 0 0 0 
 2 2 2 1 2 2 1 2 2 0 1 0 1 0 0 0 0 0 
 2 2 2 1 2 2 1 2 2 0 1 1 0 0 0 0 0 0 
 2 2 2 1 2 2 1 2 2 0 2 0 0 0 0 0 0 0 
 2 2 2 1 2 2 1 2 2 1 0 0 0 0 0 0 0 1 
 2 2 2 1 2 2 1 2 2 1 0 0 0 0 0 0 1 0 
 2 2 2 1 2 2 1 2 2 1 0 0 0 0 0 1 0 0 
 2 2 2 1 2 2 1 2 2 1 0 0 0 0 1 0 0 0 
 2 2 2 1 2 2 1 2 2 1 0 0 0 1 0 0 0 0 
 2 2 2 1 2 2 1 2 2 1 0 0 1 0 0 0 0 0 
 2 2 2 1 2 2 1 2 2 1 0 1 0 0 0 0 0 0 
 2 2 2 1 2 2 1 2 2 1 1 0 0 0 0 0 0 0 
 2 2 2 1 2 2 1 2 2 2 0 0 0 0 0 0 0 0 
 2 2 2 1 2 2 2 1 2 0 0 0 0 0 0 0 0 2 
 2 2 2 1 2 2 2 1 2 0 0 0 0 0 0 0 1 1 
 2 2 2 1 2 2 2 1 2 0 0 0 0 0 0 0 2 0 
 2 2 2 1 2 2 2 1 2 0 0 0 0 0 0 1 0 1 
 2 2 2 1 2 2 2 1 2 0 0 0 0 0 0 1 1 0 
 2 2 2 1 2 2 2 1 2 0 0 0 0 0 0 2 0 0 
 2 2 2 1 2 2 2 1 2 0 0 0 0 0 1 0 0 1 
 2 2 2 1 2 2 2 1 2 0 0 0 0 0 1 0 1 0 
 2 2 2 1 2 2 2 1 2 0 0 0 0 0 1 1 0 0 
 2 2 2 1 2 2 2 1 2 0 0 0 0 0 2 0 0 0 
 2 2 2 1 2 2 2 1 2 0 0 0 0 1 0 0 0 1 
 2 2 2 1 2 2 2 1 2 0 0 0 0 1 0 0 1 0 
 2 2 2 1 2 2 2 1 2 0 0 0 0 1 0 1 0 0 
 2 2 2 1 2 2 2 1 2 0 0 0 0 1 1 0 0 0 
 2 2 2 1 2 2 2 1 2 0 0 0 0 2 0 0 0 0 
 2 2 2 1 2 2 2 1 2 0 0 0 1 0 0 0 0 1 
 2 2 2 1 2 2 2 1 2 0 0 0 1 0 0 0 1 0 
 2 2 2 1 2 2 2 1 2 0 0 0 1 0 0 1 0 0 
 2 2 2 1 2 2 2 1 2 0 0 0 1 0 1 0 0 0 
 2 2 2 1 2 2 2 1 2 0 0 0 1 1 0 0 0 0 
 2 2 2 1 2 2 2 1 2 0 0 0 2 0 0 0 0 0 
 2 2 2 1 2 2 2 1 2 0 0 1 0 0 0 0 0 1 
 2 2 2 1 2 2 2 1 2 0 0 1 0 0 0 0 1 0 
 2 2 2 1 2 2 2 1 2 0 0 1 0 0 0 1 0 0 
 2 2 2 1 2 2 2 1 2 0 0 1 0 0 1 0 0 0 
 2 2 2 1 2 2 2 1 2 0 0 1 0 1 0 0 0 0 
 2 2 2 1 2 2 2 1 2 0 0 1 1 0 0 0 0 0 
 2 2 2 1 2 2 2 1 2 0 0 2 0 0 0 0 0 0 
 2 2 2 1 2 2 2 1 2 0 1 0 0 0 0 0 0 1 
 2 2 2 1 2 2 2 1 2 0 1 0 0 0 0 0 1 0 
 2 2 2 1 2 2 2 1 2 0 1 0 0 0 0 1 0 0 
 2 2 2 1 2 2 2 1 2 0 1 0 0 0 1 0 0 0 
 2 2 2 1 2 2 2 1 2 0 1 0 0 1 0 0 0 0 
 2 2 2 1 2 2 2 1 2 0 1 0 1 0 0 0 0 0 
 2 2 2 1 2 2 2 1 2 0 1 1 0 0 0 0 0 0 
 2 2 2 1 2 2 2 1 2 0 2 0 0 0 0 0 0 0 
 2 2 2 1 2 2 2 1 2 1 0 0 0 0 0 0 0 1 
 2 2 2 1 2 2 2 1 2 1 0 0 0 0 0 0 1 0 
 2 2 2 1 2 2 2 1 2 1 0 0 0 0 0 1 0 0 
 2 2 2 1 2 2 2 1 2 1 0 0 0 0 1 0 0 0 
 2 2 2 1 2 2 2 1 2 1 0 0 0 1 0 0 0 0 
 2 2 2 1 2 2 2 1 2 1 0 0 1 0 0 0 0 0 
 2 2 2 1 2 2 2 1 2 1 0 1 0 0 0 0 0 0 
 2 2 2 1 2 2 2 1 2 1 1 0 0 0 0 0 0 0 
 2 2 2 1 2 2 2 1 2 2 0 0 0 0 0 0 0 0 
 2 2 2 1 2 2 2 2 1 0 0 0 0 0 0 0 0 2 
 2 2 2 1 2 2 2 2 1 0 0 0 0 0 0 0 1 1 
 2 2 2 1 2 2 2 2 1 0 0 0 0 0 0 0 2 0 
 2 2 2 1 2 2 2 2 1 0 0 0 0 0 0 1 0 1 
 2 2 2 1 2 2 2 2 1 0 0 0 0 0 0 1 1 0 
 2 2 2 1 2 2 2 2 1 0 0 0 0 0 0 2 0 0 
 2 2 2 1 2 2 2 2 1 0 0 0 0 0 1 0 0 1 
 2 2 2 1 2 2 2 2 1 0 0 0 0 0 1 0 1 0 
 2 2 2 1 2 2 2 2 1 0 0 0 0 0 1 1 0 0 
 2 2 2 1 2 2 2 2 1 0 0 0 0 0 2 0 0 0 
 2 2 2 1 2 2 2 2 1 0 0 0 0 1 0 0 0 1 
 2 2 2 1 2 2 2 2 1 0 0 0 0 1 0 0 1 0 
 2 2 2 1 2 2 2 2 1 0 0 0 0 1 0 1 0 0 
 2 2 2 1 2 2 2 2 1 0 0 0 0 1 1 0 0 0 
 2 2 2 1 2 2 2 2 1 0 0 0 0 2 0 0 0 0 
 2 2 2 1 2 2 2 2 1 0 0 0 1 0 0 0 0 1 
 2 2 2 1 2 2 2 2 1 0 0 0 1 0 0 0 1 0 
 2 2 2 1 2 2 2 2 1 0 0 0 1 0 0 1 0 0 
 2 2 2 1 2 2 2 2 1 0 0 0 1 0 1 0 0 0 
 2 2 2 1 2 2 2 2 1 0 0 0 1 1 0 0 0 0 
 2 2 2 1 2 2 2 2 1 0 0 0 2 0 0 0 0 0 
 2 2 2 1 2 2 2 2 1 0 0 1 0 0 0 0 0 1 
 2 2 2 1 2 2 2 2 1 0 0 1 0 0 0 0 1 0 
 2 2 2 1 2 2 2 2 1 0 0 1 0 0 0 1 0 0 
 2 2 2 1 2 2 2 2 1 0 0 1 0 0 1 0 0 0 
 2 2 2 1 2 2 2 2 1 0 0 1 0 1 0 0 0 0 
 2 2 2 1 2 2 2 2 1 0 0 1 1 0 0 0 0 0 
 2 2 2 1 2 2 2 2 1 0 0 2 0 0 0 0 0 0 
 2 2 2 1 2 2 2 2 1 0 1 0 0 0 0 0 0 1 
 2 2 2 1 2 2 2 2 1 0 1 0 0 0 0 0 1 0 
 2 2 2 1 2 2 2 2 1 0 1 0 0 0 0 1 0 0 
 2 2 2 1 2 2 2 2 1 0 1 0 0 0 1 0 0 0 
 2 2 2 1 2 2 2 2 1 0 1 0 0 1 0 0 0 0 
 2 2 2 1 2 2 2 2 1 0 1 0 1 0 0 0 0 0 
 2 2 2 1 2 2 2 2 1 0 1 1 0 0 0 0 0 0 
 2 2 2 1 2 2 2 2 1 0 2 0 0 0 0 0 0 0 
 2 2 2 1 2 2 2 2 1 1 0 0 0 0 0 0 0 1 
 2 2 2 1 2 2 2 2 1 1 0 0 0 0 0 0 1 0 
 2 2 2 1 2 2 2 2 1 1 0 0 0 0 0 1 0 0 
 2 2 2 1 2 2 2 2 1 1 0 0 0 0 1 0 0 0 
 2 2 2 1 2 2 2 2 1 1 0 0 0 1 0 0 0 0 
 2 2 2 1 2 2 2 2 1 1 0 0 1 0 0 0 0 0 
 2 2 2 1 2 2 2 2 1 1 0 1 0 0 0 0 0 0 
 2 2 2 1 2 2 2 2 1 1 1 0 0 0 0 0 0 0 
 2 2 2 1 2 2 2 2 1 2 0 0 0 0 0 0 0 0 
 2 2 2 1 2 2 2 2 2 0 0 0 0 0 0 0 0 1 
 2 2 2 1 2 2 2 2 2 0 0 0 0 0 0 0 1 0 
 2 2 2 1 2 2 2 2 2 0 0 0 0 0 0 1 0 0 
 2 2 2 1 2 2 2 2 2 0 0 0 0 0 1 0 0 0 
 2 2 2 1 2 2 2 2 2 0 0 0 0 1 0 0 0 0 
 2 2 2 1 2 2 2 2 2 0 0 0 1 0 0 0 0 0 
 2 2 2 1 2 2 2 2 2 0 0 1 0 0 0 0 0 0 
 2 2 2 1 2 2 2 2 2 0 1 0 0 0 0 0 0 0 
 2 2 2 1 2 2 2 2 2 1 0 0 0 0 0 0 0 0 
 2 2 2 2 0 2 2 2 2 0 0 0 0 0 0 0 0 2 
 2 2 2 2 0 2 2 2 2 0 0 0 0 0 0 0 1 1 
 2 2 2 2 0 2 2 2 2 0 0 0 0 0 0 0 2 0 
 2 2 2 2 0 2 2 2 2 0 0 0 0 0 0 1 0 1 
 2 2 2 2 0 2 2 2 2 0 0 0 0 0 0 1 1 0 
 2 2 2 2 0 2 2 2 2 0 0 0 0 0 0 2 0 0 
 2 2 2 2 0 2 2 2 2 0 0 0 0 0 1 0 0 1 
 2 2 2 2 0 2 2 2 2 0 0 0 0 0 1 0 1 0 
 2 2 2 2 0 2 2 2 2 0 0 0 0 0 1 1 0 0 
 2 2 2 2 0 2 2 2 2 0 0 0 0 0 2 0 0 0 
 2 2 2 2 0 2 2 2 2 0 0 0 0 1 0 0 0 1 
 2 2 2 2 0 2 2 2 2 0 0 0 0 1 0 0 1 0 
 2 2 2 2 0 2 2 2 2 0 0 0 0 1 0 1 0 0 
 2 2 2 2 0 2 2 2 2 0 0 0 0 1 1 0 0 0 
 2 2 2 2 0 2 2 2 2 0 0 0 0 2 0 0 0 0 
 2 2 2 2 0 2 2 2 2 0 0 0 1 0 0 0 0 1 
 2 2 2 2 0 2 2 2 2 0 0 0 1 0 0 0 1 0 
 2 2 2 2 0 2 2 2 2 0 0 0 1 0 0 1 0 0 
 2 2 2 2 0 2 2 2 2 0 0 0 1 0 1 0 0 0 
 2 2 2 2 0 2 2 2 2 0 0 0 1 1 0 0 0 0 
 2 2 2 2 0 2 2 2 2 0 0 0 2 0 0 0 0 0 
 2 2 2 2 0 2 2 2 2 0 0 1 0 0 0 0 0 1 
 2 2 2 2 0 2 2 2 2 0 0 1 0 0 0 0 1 0 
 2 2 2 2 0 2 2 2 2 0 0 1 0 0 0 1 0 0 
 2 2 2 2 0 2 2 2 2 0 0 1 0 0 1 0 0 0 
 2 2 2 2 0 2 2 2 2 0 0 1 0 1 0 0 0 0 
 2 2 2 2 0 2 2 2 2 0 0 1 1 0 0 0 0 0 
 2 2 2 2 0 2 2 2 2 0 0 2 0 0 0 0 0 0 
 2 2 2 2 0 2 2 2 2 0 1 0 0 0 0 0 0 1 
 2 2 2 2 0 2 2 2 2 0 1 0 0 0 0 0 1 0 
 2 2 2 2 0 2 2 2 2 0 1 0 0 0 0 1 0 0 
 2 2 2 2 0 2 2 2 2 0 1 0 0 0 1 0 0 0 
 2 2 2 2 0 2 2 2 2 0 1 0 0 1 0 0 0 0 
 2 2 2 2 0 2 2 2 2 0 1 0 1 0 0 0 0 0 
 2 2 2 2 0 2 2 2 2 0 1 1 0 0 0 0 0 0 
 2 2 2 2 0 2 2 2 2 0 2 0 0 0 0 0 0 0 
 2 2 2 2 0 2 2 2 2 1 0 0 0 0 0 0 0 1 
 2 2 2 2 0 2 2 2 2 1 0 0 0 0 0 0 1 0 
 2 2 2 2 0 2 2 2 2 1 0 0 0 0 0 1 0 0 
 2 2 2 2 0 2 2 2 2 1 0 0 0 0 1 0 0 0 
 2 2 2 2 0 2 2 2 2 1 0 0 0 1 0 0 0 0 
 2 2 2 2 0 2 2 2 2 1 0 0 1 0 0 0 0 0 
 2 2 2 2 0 2 2 2 2 1 0 1 0 0 0 0 0 0 
 2 2 2 2 0 2 2 2 2 1 1 0 0 0 0 0 0 0 
 2 2 2 2 0 2 2 2 2 2 0 0 0 0 0 0 0 0 
 2 2 2 2 1 1 2 2 2 0 0 0 0 0 0 0 0 2 
 2 2 2 2 1 1 2 2 2 0 0 0 0 0 0 0 1 1 
 2 2 2 2 1 1 2 2 2 0 0 0 0 0 0 0 2 0 
 2 2 2 2 1 1 2 2 2 0 0 0 0 0 0 1 0 1 
 2 2 2 2 1 1 2 2 2 0 0 0 0 0 0 1 1 0 
 2 2 2 2 1 1 2 2 2 0 0 0 0 0 0 2 0 0 
 2 2 2 2 1 1 2 2 2 0 0 0 0 0 1 0 0 1 
 2 2 2 2 1 1 2 2 2 0 0 0 0 0 1 0 1 0 
 2 2 2 2 1 1 2 2 2 0 0 0 0 0 1 1 0 0 
 2 2 2 2 1 1 2 2 2 0 0 0 0 0 2 0 0 0 
 2 2 2 2 1 1 2 2 2 0 0 0 0 1 0 0 0 1 
 2 2 2 2 1 1 2 2 2 0 0 0 0 1 0 0 1 0 
 2 2 2 2 1 1 2 2 2 0 0 0 0 1 0 1 0 0 
 2 2 2 2 1 1 2 2 2 0 0 0 0 1 1 0 0 0 
 2 2 2 2 1 1 2 2 2 0 0 0 0 2 0 0 0 0 
 2 2 2 2 1 1 2 2 2 0 0 0 1 0 0 0 0 1 
 2 2 2 2 1 1 2 2 2 0 0 0 1 0 0 0 1 0 
 2 2 2 2 1 1 2 2 2 0 0 0 1 0 0 1 0 0 
 2 2 2 2 1 1 2 2 2 0 0 0 1 0 1 0 0 0 
 2 2 2 2 1 1 2 2 2 0 0 0 1 1 0 0 0 0 
 2 2 2 2 1 1 2 2 2 0 0 0 2 0 0 0 0 0 
 2 2 2 2 1 1 2 2 2 0 0 1 0 0 0 0 0 1 
 2 2 2 2 1 1 2 2 2 0 0 1 0 0 0 0 1 0 
 2 2 2 2 1 1 2 2 2 0 0 1 0 0 0 1 0 0 
 2 2 2 2 1 1 2 2 2 0 0 1 0 0 1 0 0 0 
 2 2 2 2 1 1 2 2 2 0 0 1 0 1 0 0 0 0 
 2 2 2 2 1 1 2 2 2 0 0 1 1 0 0 0 0 0 
 2 2 2 2 1 1 2 2 2 0 0 2 0 0 0 0 0 0 
 2 2 2 2 1 1 2 2 2 0 1 0 0 0 0 0 0 1 
 2 2 2 2 1 1 2 2 2 0 1 0 0 0 0 0 1 0 
 2 2 2 2 1 1 2 2 2 0 1 0 0 0 0 1 0 0 
 2 2 2 2 1 1 2 2 2 0 1 0 0 0 1 0 0 0 
 2 2 2 2 1 1 2 2 2 0 1 0 0 1 0 0 0 0 
 2 2 2 2 1 1 2 2 2 0 1 0 1 0 0 0 0 0 
 2 2 2 2 1 1 2 2 2 0 1 1 0 0 0 0 0 0 
 2 2 2 2 1 1 2 2 2 0 2 0 0 0 0 0 0 0 
 2 2 2 2 1 1 2 2 2 1 0 0 0 0 0 0 0 1 
 2 2 2 2 1 1 2 2 2 1 0 0 0 0 0 0 1 0 
 2 2 2 2 1 1 2 2 2 1 0 0 0 0 0 1 0 0 
 2 2 2 2 1 1 2 2 2 1 0 0 0 0 1 0 0 0 
 2 2 2 2 1 1 2 2 2 1 0 0 0 1 0 0 0 0 
 2 2 2 2 1 1 2 2 2 1 0 0 1 0 0 0 0 0 
 2 2 2 2 1 1 2 2 2 1 0 1 0 0 0 0 0 0 
 2 2 2 2 1 1 2 2 2 1 1 0 0 0 0 0 0 0 
 2 2 2 2 1 1 2 2 2 2 0 0 0 0 0 0 0 0 
 2 2 2 2 1 2 1 2 2 0 0 0 0 0 0 0 0 2 
 2 2 2 2 1 2 1 2 2 0 0 0 0 0 0 0 1 1 
 2 2 2 2 1 2 1 2 2 0 0 0 0 0 0 0 2 0 
 2 2 2 2 1 2 1 2 2 0 0 0 0 0 0 1 0 1 
 2 2 2 2 1 2 1 2 2 0 0 0 0 0 0 1 1 0 
 2 2 2 2 1 2 1 2 2 0 0 0 0 0 0 2 0 0 
 2 2 2 2 1 2 1 2 2 0 0 0 0 0 1 0 0 1 
 2 2 2 2 1 2 1 2 2 0 0 0 0 0 1 0 1 0 
 2 2 2 2 1 2 1 2 2 0 0 0 0 0 1 1 0 0 
 2 2 2 2 1 2 1 2 2 0 0 0 0 0 2 0 0 0 
 2 2 2 2 1 2 1 2 2 0 0 0 0 1 0 0 0 1 
 2 2 2 2 1 2 1 2 2 0 0 0 0 1 0 0 1 0 
 2 2 2 2 1 2 1 2 2 0 0 0 0 1 0 1 0 0 
 2 2 2 2 1 2 1 2 2 0 0 0 0 1 1 0 0 0 
 2 2 2 2 1 2 1 2 2 0 0 0 0 2 0 0 0 0 
 2 2 2 2 1 2 1 2 2 0 0 0 1 0 0 0 0 1 
 2 2 2 2 1 2 1 2 2 0 0 0 1 0 0 0 1 0 
 2 2 2 2 1 2 1 2 2 0 0 0 1 0 0 1 0 0 
 2 2 2 2 1 2 1 2 2 0 0 0 1 0 1 0 0 0 
 2 2 2 2 1 2 1 2 2 0 0 0 1 1 0 0 0 0 
 2 2 2 2 1 2 1 2 2 0 0 0 2 0 0 0 0 0 
 2 2 2 2 1 2 1 2 2 0 0 1 0 0 0 0 0 1 
 2 2 2 2 1 2 1 2 2 0 0 1 0 0 0 0 1 0 
 2 2 2 2 1 2 1 2 2 0 0 1 0 0 0 1 0 0 
 2 2 2 2 1 2 1 2 2 0 0 1 0 0 1 0 0 0 
 2 2 2 2 1 2 1 2 2 0 0 1 0 1 0 0 0 0 
 2 2 2 2 1 2 1 2 2 0 0 1 1 0 0 0 0 0 
 2 2 2 2 1 2 1 2 2 0 0 2 0 0 0 0 0 0 
 2 2 2 2 1 2 1 2 2 0 1 0 0 0 0 0 0 1 
 2 2 2 2 1 2 1 2 2 0 1 0 0 0 0 0 1 0 
 2 2 2 2 1 2 1 2 2 0 1 0 0 0 0 1 0 0 
 2 2 2 2 1 2 1 2 2 0 1 0 0 0 1 0 0 0 
 2 2 2 2 1 2 1 2 2 0 1 0 0 1 0 0 0 0 
 2 2 2 2 1 2 1 2 2 0 1 0 1 0 0 0 0 0 
 2 2 2 2 1 2 1 2 2 0 1 1 0 0 0 0 0 0 
 2 2 2 2 1 2 1 2 2 0 2 0 0 0 0 0 0 0 
 2 2 2 2 1 2 1 2 2 1 0 0 0 0 0 0 0 1 
 2 2 2 2 1 2 1 2 2 1 0 0 0 0 0 0 1 0 
 2 2 2 2 1 2 1 2 2 1 0 0 0 0 0 1 0 0 
 2 2 2 2 1 2 1 2 2 1 0 0 0 0 1 0 0 0 
 2 2 2 2 1 2 1 2 2 1 0 0 0 1 0 0 0 0 
 2 2 2 2 1 2 1 2 2 1 0 0 1 0 0 0 0 0 
 2 2 2 2 1 2 1 2 2 1 0 1 0 0 0 0 0 0 
 2 2 2 2 1 2 1 2 2 1 1 0 0 0 0 0 0 0 
 2 2 2 2 1 2 1 2 2 2 0 0 0 0 0 0 0 0 
 2 2 2 2 1 2 2 1 2 0 0 0 0 0 0 0 0 2 
 2 2 2 2 1 2 2 1 2 0 0 0 0 0 0 0 1 1 
 2 2 2 2 1 2 2 1 2 0 0 0 0 0 0 0 2 0 
 2 2 2 2 1 2 2 1 2 0 0 0 0 0 0 1 0 1 
 2 2 2 2 1 2 2 1 2 0 0 0 0 0 0 1 1 0 
 2 2 2 2 1 2 2 1 2 0 0 0 0 0 0 2 0 0 
 2 2 2 2 1 2 2 1 2 0 0 0 0 0 1 0 0 1 
 2 2 2 2 1 2 2 1 2 0 0 0 0 0 1 0 1 0 
 2 2 2 2 1 2 2 1 2 0 0 0 0 0 1 1 0 0 
 2 2 2 2 1 2 2 1 2 0 0 0 0 0 2 0 0 0 
 2 2 2 2 1 2 2 1 2 0 0 0 0 1 0 0 0 1 
 2 2 2 2 1 2 2 1 2 0 0 0 0 1 0 0 1 0 
 2 2 2 2 1 2 2 1 2 0 0 0 0 1 0 1 0 0 
 2 2 2 2 1 2 2 1 2 0 0 0 0 1 1 0 0 0 
 2 2 2 2 1 2 2 1 2 0 0 0 0 2 0 0 0 0 
 2 2 2 2 1 2 2 1 2 0 0 0 1 0 0 0 0 1 
 2 2 2 2 1 2 2 1 2 0 0 0 1 0 0 0 1 0 
 2 2 2 2 1 2 2 1 2 0 0 0 1 0 0 1 0 0 
 2 2 2 2 1 2 2 1 2 0 0 0 1 0 1 0 0 0 
 2 2 2 2 1 2 2 1 2 0 0 0 1 1 0 0 0 0 
 2 2 2 2 1 2 2 1 2 0 0 0 2 0 0 0 0 0 
 2 2 2 2 1 2 2 1 2 0 0 1 0 0 0 0 0 1 
 2 2 2 2 1 2 2 1 2 0 0 1 0 0 0 0 1 0 
 2 2 2 2 1 2 2 1 2 0 0 1 0 0 0 1 0 0 
 2 2 2 2 1 2 2 1 2 0 0 1 0 0 1 0 0 0 
 2 2 2 2 1 2 2 1 2 0 0 1 0 1 0 0 0 0 
 2 2 2 2 1 2 2 1 2 0 0 1 1 0 0 0 0 0 
 2 2 2 2 1 2 2 1 2 0 0 2 0 0 0 0 0 0 
 2 2 2 2 1 2 2 1 2 0 1 0 0 0 0 0 0 1 
 2 2 2 2 1 2 2 1 2 0 1 0 0 0 0 0 1 0 
 2 2 2 2 1 2 2 1 2 0 1 0 0 0 0 1 0 0 
 2 2 2 2 1 2 2 1 2 0 1 0 0 0 1 0 0 0 
 2 2 2 2 1 2 2 1 2 0 1 0 0 1 0 0 0 0 
 2 2 2 2 1 2 2 1 2 0 1 0 1 0 0 0 0 0 
 2 2 2 2 1 2 2 1 2 0 1 1 0 0 0 0 0 0 
 2 2 2 2 1 2 2 1 2 0 2 0 0 0 0 0 0 0 
 2 2 2 2 1 2 2 1 2 1 0 0 0 0 0 0 0 1 
 2 2 2 2 1 2 2 1 2 1 0 0 0 0 0 0 1 0 
 2 2 2 2 1 2 2 1 2 1 0 0 0 0 0 1 0 0 
 2 2 2 2 1 2 2 1 2 1 0 0 0 0 1 0 0 0 
 2 2 2 2 1 2 2 1 2 1 0 0 0 1 0 0 0 0 
 2 2 2 2 1 2 2 1 2 1 0 0 1 0 0 0 0 0 
 2 2 2 2 1 2 2 1 2 1 0 1 0 0 0 0 0 0 
 2 2 2 2 1 2 2 1 2 1 1 0 0 0 0 0 0 0 
 2 2 2 2 1 2 2 1 2 2 0 0 0 0 0 0 0 0 
 2 2 2 2 1 2 2 2 1 0 0 0 0 0 0 0 0 2 
 2 2 2 2 1 2 2 2 1 0 0 0 0 0 0 0 1 1 
 2 2 2 2 1 2 2 2 1 0 0 0 0 0 0 0 2 0 
 2 2 2 2 1 2 2 2 1 0 0 0 0 0 0 1 0 1 
 2 2 2 2 1 2 2 2 1 0 0 0 0 0 0 1 1 0 
 2 2 2 2 1 2 2 2 1 0 0 0 0 0 0 2 0 0 
 2 2 2 2 1 2 2 2 1 0 0 0 0 0 1 0 0 1 
 2 2 2 2 1 2 2 2 1 0 0 0 0 0 1 0 1 0 
 2 2 2 2 1 2 2 2 1 0 0 0 0 0 1 1 0 0 
 2 2 2 2 1 2 2 2 1 0 0 0 0 0 2 0 0 0 
 2 2 2 2 1 2 2 2 1 0 0 0 0 1 0 0 0 1 
 2 2 2 2 1 2 2 2 1 0 0 0 0 1 0 0 1 0 
 2 2 2 2 1 2 2 2 1 0 0 0 0 1 0 1 0 0 
 2 2 2 2 1 2 2 2 1 0 0 0 0 1 1 0 0 0 
 2 2 2 2 1 2 2 2 1 0 0 0 0 2 0 0 0 0 
 2 2 2 2 1 2 2 2 1 0 0 0 1 0 0 0 0 1 
 2 2 2 2 1 2 2 2 1 0 0 0 1 0 0 0 1 0 
 2 2 2 2 1 2 2 2 1 0 0 0 1 0 0 1 0 0 
 2 2 2 2 1 2 2 2 1 0 0 0 1 0 1 0 0 0 
 2 2 2 2 1 2 2 2 1 0 0 0 1 1 0 0 0 0 
 2 2 2 2 1 2 2 2 1 0 0 0 2 0 0 0 0 0 
 2 2 2 2 1 2 2 2 1 0 0 1 0 0 0 0 0 1 
 2 2 2 2 1 2 2 2 1 0 0 1 0 0 0 0 1 0 
 2 2 2 2 1 2 2 2 1 0 0 1 0 0 0 1 0 0 
 2 2 2 2 1 2 2 2 1 0 0 1 0 0 1 0 0 0 
 2 2 2 2 1 2 2 2 1 0 0 1 0 1 0 0 0 0 
 2 2 2 2 1 2 2 2 1 0 0 1 1 0 0 0 0 0 
 2 2 2 2 1 2 2 2 1 0 0 2 0 0 0 0 0 0 
 2 2 2 2 1 2 2 2 1 0 1 0 0 0 0 0 0 1 
 2 2 2 2 1 2 2 2 1 0 1 0 0 0 0 0 1 0 
 2 2 2 2 1 2 2 2 1 0 1 0 0 0 0 1 0 0 
 2 2 2 2 1 2 2 2 1 0 1 0 0 0 1 0 0 0 
 2 2 2 2 1 2 2 2 1 0 1 0 0 1 0 0 0 0 
 2 2 2 2 1 2 2 2 1 0 1 0 1 0 0 0 0 0 
 2 2 2 2 1 2 2 2 1 0 1 1 0 0 0 0 0 0 
 2 2 2 2 1 2 2 2 1 0 2 0 0 0 0 0 0 0 
 2 2 2 2 1 2 2 2 1 1 0 0 0 0 0 0 0 1 
 2 2 2 2 1 2 2 2 1 1 0 0 0 0 0 0 1 0 
 2 2 2 2 1 2 2 2 1 1 0 0 0 0 0 1 0 0 
 2 2 2 2 1 2 2 2 1 1 0 0 0 0 1 0 0 0 
 2 2 2 2 1 2 2 2 1 1 0 0 0 1 0 0 0 0 
 2 2 2 2 1 2 2 2 1 1 0 0 1 0 0 0 0 0 
 2 2 2 2 1 2 2 2 1 1 0 1 0 0 0 0 0 0 
 2 2 2 2 1 2 2 2 1 1 1 0 0 0 0 0 0 0 
 2 2 2 2 1 2 2 2 1 2 0 0 0 0 0 0 0 0 
 2 2 2 2 1 2 2 2 2 0 0 0 0 0 0 0 0 1 
 2 2 2 2 1 2 2 2 2 0 0 0 0 0 0 0 1 0 
 2 2 2 2 1 2 2 2 2 0 0 0 0 0 0 1 0 0 
 2 2 2 2 1 2 2 2 2 0 0 0 0 0 1 0 0 0 
 2 2 2 2 1 2 2 2 2 0 0 0 0 1 0 0 0 0 
 2 2 2 2 1 2 2 2 2 0 0 0 1 0 0 0 0 0 
 2 2 2 2 1 2 2 2 2 0 0 1 0 0 0 0 0 0 
 2 2 2 2 1 2 2 2 2 0 1 0 0 0 0 0 0 0 
 2 2 2 2 1 2 2 2 2 1 0 0 0 0 0 0 0 0 
 2 2 2 2 2 0 2 2 2 0 0 0 0 0 0 0 0 2 
 2 2 2 2 2 0 2 2 2 0 0 0 0 0 0 0 1 1 
 2 2 2 2 2 0 2 2 2 0 0 0 0 0 0 0 2 0 
 2 2 2 2 2 0 2 2 2 0 0 0 0 0 0 1 0 1 
 2 2 2 2 2 0 2 2 2 0 0 0 0 0 0 1 1 0 
 2 2 2 2 2 0 2 2 2 0 0 0 0 0 0 2 0 0 
 2 2 2 2 2 0 2 2 2 0 0 0 0 0 1 0 0 1 
 2 2 2 2 2 0 2 2 2 0 0 0 0 0 1 0 1 0 
 2 2 2 2 2 0 2 2 2 0 0 0 0 0 1 1 0 0 
 2 2 2 2 2 0 2 2 2 0 0 0 0 0 2 0 0 0 
 2 2 2 2 2 0 2 2 2 0 0 0 0 1 0 0 0 1 
 2 2 2 2 2 0 2 2 2 0 0 0 0 1 0 0 1 0 
 2 2 2 2 2 0 2 2 2 0 0 0 0 1 0 1 0 0 
 2 2 2 2 2 0 2 2 2 0 0 0 0 1 1 0 0 0 
 2 2 2 2 2 0 2 2 2 0 0 0 0 2 0 0 0 0 
 2 2 2 2 2 0 2 2 2 0 0 0 1 0 0 0 0 1 
 2 2 2 2 2 0 2 2 2 0 0 0 1 0 0 0 1 0 
 2 2 2 2 2 0 2 2 2 0 0 0 1 0 0 1 0 0 
 2 2 2 2 2 0 2 2 2 0 0 0 1 0 1 0 0 0 
 2 2 2 2 2 0 2 2 2 0 0 0 1 1 0 0 0 0 
 2 2 2 2 2 0 2 2 2 0 0 0 2 0 0 0 0 0 
 2 2 2 2 2 0 2 2 2 0 0 1 0 0 0 0 0 1 
 2 2 2 2 2 0 2 2 2 0 0 1 0 0 0 0 1 0 
 2 2 2 2 2 0 2 2 2 0 0 1 0 0 0 1 0 0 
 2 2 2 2 2 0 2 2 2 0 0 1 0 0 1 0 0 0 
 2 2 2 2 2 0 2 2 2 0 0 1 0 1 0 0 0 0 
 2 2 2 2 2 0 2 2 2 0 0 1 1 0 0 0 0 0 
 2 2 2 2 2 0 2 2 2 0 0 2 0 0 0 0 0 0 
 2 2 2 2 2 0 2 2 2 0 1 0 0 0 0 0 0 1 
 2 2 2 2 2 0 2 2 2 0 1 0 0 0 0 0 1 0 
 2 2 2 2 2 0 2 2 2 0 1 0 0 0 0 1 0 0 
 2 2 2 2 2 0 2 2 2 0 1 0 0 0 1 0 0 0 
 2 2 2 2 2 0 2 2 2 0 1 0 0 1 0 0 0 0 
 2 2 2 2 2 0 2 2 2 0 1 0 1 0 0 0 0 0 
 2 2 2 2 2 0 2 2 2 0 1 1 0 0 0 0 0 0 
 2 2 2 2 2 0 2 2 2 0 2 0 0 0 0 0 0 0 
 2 2 2 2 2 0 2 2 2 1 0 0 0 0 0 0 0 1 
 2 2 2 2 2 0 2 2 2 1 0 0 0 0 0 0 1 0 
 2 2 2 2 2 0 2 2 2 1 0 0 0 0 0 1 0 0 
 2 2 2 2 2 0 2 2 2 1 0 0 0 0 1 0 0 0 
 2 2 2 2 2 0 2 2 2 1 0 0 0 1 0 0 0 0 
 2 2 2 2 2 0 2 2 2 1 0 0 1 0 0 0 0 0 
 2 2 2 2 2 0 2 2 2 1 0 1 0 0 0 0 0 0 
 2 2 2 2 2 0 2 2 2 1 1 0 0 0 0 0 0 0 
 2 2 2 2 2 0 2 2 2 2 0 0 0 0 0 0 0 0 
 2 2 2 2 2 1 1 2 2 0 0 0 0 0 0 0 0 2 
 2 2 2 2 2 1 1 2 2 0 0 0 0 0 0 0 1 1 
 2 2 2 2 2 1 1 2 2 0 0 0 0 0 0 0 2 0 
 2 2 2 2 2 1 1 2 2 0 0 0 0 0 0 1 0 1 
 2 2 2 2 2 1 1 2 2 0 0 0 0 0 0 1 1 0 
 2 2 2 2 2 1 1 2 2 0 0 0 0 0 0 2 0 0 
 2 2 2 2 2 1 1 2 2 0 0 0 0 0 1 0 0 1 
 2 2 2 2 2 1 1 2 2 0 0 0 0 0 1 0 1 0 
 2 2 2 2 2 1 1 2 2 0 0 0 0 0 1 1 0 0 
 2 2 2 2 2 1 1 2 2 0 0 0 0 0 2 0 0 0 
 2 2 2 2 2 1 1 2 2 0 0 0 0 1 0 0 0 1 
 2 2 2 2 2 1 1 2 2 0 0 0 0 1 0 0 1 0 
 2 2 2 2 2 1 1 2 2 0 0 0 0 1 0 1 0 0 
 2 2 2 2 2 1 1 2 2 0 0 0 0 1 1 0 0 0 
 2 2 2 2 2 1 1 2 2 0 0 0 0 2 0 0 0 0 
 2 2 2 2 2 1 1 2 2 0 0 0 1 0 0 0 0 1 
 2 2 2 2 2 1 1 2 2 0 0 0 1 0 0 0 1 0 
 2 2 2 2 2 1 1 2 2 0 0 0 1 0 0 1 0 0 
 2 2 2 2 2 1 1 2 2 0 0 0 1 0 1 0 0 0 
 2 2 2 2 2 1 1 2 2 0 0 0 1 1 0 0 0 0 
 2 2 2 2 2 1 1 2 2 0 0 0 2 0 0 0 0 0 
 2 2 2 2 2 1 1 2 2 0 0 1 0 0 0 0 0 1 
 2 2 2 2 2 1 1 2 2 0 0 1 0 0 0 0 1 0 
 2 2 2 2 2 1 1 2 2 0 0 1 0 0 0 1 0 0 
 2 2 2 2 2 1 1 2 2 0 0 1 0 0 1 0 0 0 
 2 2 2 2 2 1 1 2 2 0 0 1 0 1 0 0 0 0 
 2 2 2 2 2 1 1 2 2 0 0 1 1 0 0 0 0 0 
 2 2 2 2 2 1 1 2 2 0 0 2 0 0 0 0 0 0 
 2 2 2 2 2 1 1 2 2 0 1 0 0 0 0 0 0 1 
 2 2 2 2 2 1 1 2 2 0 1 0 0 0 0 0 1 0 
 2 2 2 2 2 1 1 2 2 0 1 0 0 0 0 1 0 0 
 2 2 2 2 2 1 1 2 2 0 1 0 0 0 1 0 0 0 
 2 2 2 2 2 1 1 2 2 0 1 0 0 1 0 0 0 0 
 2 2 2 2 2 1 1 2 2 0 1 0 1 0 0 0 0 0 
 2 2 2 2 2 1 1 2 2 0 1 1 0 0 0 0 0 0 
 2 2 2 2 2 1 1 2 2 0 2 0 0 0 0 0 0 0 
 2 2 2 2 2 1 1 2 2 1 0 0 0 0 0 0 0 1 
 2 2 2 2 2 1 1 2 2 1 0 0 0 0 0 0 1 0 
 2 2 2 2 2 1 1 2 2 1 0 0 0 0 0 1 0 0 
 2 2 2 2 2 1 1 2 2 1 0 0 0 0 1 0 0 0 
 2 2 2 2 2 1 1 2 2 1 0 0 0 1 0 0 0 0 
 2 2 2 2 2 1 1 2 2 1 0 0 1 0 0 0 0 0 
 2 2 2 2 2 1 1 2 2 1 0 1 0 0 0 0 0 0 
 2 2 2 2 2 1 1 2 2 1 1 0 0 0 0 0 0 0 
 2 2 2 2 2 1 1 2 2 2 0 0 0 0 0 0 0 0 
 2 2 2 2 2 1 2 1 2 0 0 0 0 0 0 0 0 2 
 2 2 2 2 2 1 2 1 2 0 0 0 0 0 0 0 1 1 
 2 2 2 2 2 1 2 1 2 0 0 0 0 0 0 0 2 0 
 2 2 2 2 2 1 2 1 2 0 0 0 0 0 0 1 0 1 
 2 2 2 2 2 1 2 1 2 0 0 0 0 0 0 1 1 0 
 2 2 2 2 2 1 2 1 2 0 0 0 0 0 0 2 0 0 
 2 2 2 2 2 1 2 1 2 0 0 0 0 0 1 0 0 1 
 2 2 2 2 2 1 2 1 2 0 0 0 0 0 1 0 1 0 
 2 2 2 2 2 1 2 1 2 0 0 0 0 0 1 1 0 0 
 2 2 2 2 2 1 2 1 2 0 0 0 0 0 2 0 0 0 
 2 2 2 2 2 1 2 1 2 0 0 0 0 1 0 0 0 1 
 2 2 2 2 2 1 2 1 2 0 0 0 0 1 0 0 1 0 
 2 2 2 2 2 1 2 1 2 0 0 0 0 1 0 1 0 0 
 2 2 2 2 2 1 2 1 2 0 0 0 0 1 1 0 0 0 
 2 2 2 2 2 1 2 1 2 0 0 0 0 2 0 0 0 0 
 2 2 2 2 2 1 2 1 2 0 0 0 1 0 0 0 0 1 
 2 2 2 2 2 1 2 1 2 0 0 0 1 0 0 0 1 0 
 2 2 2 2 2 1 2 1 2 0 0 0 1 0 0 1 0 0 
 2 2 2 2 2 1 2 1 2 0 0 0 1 0 1 0 0 0 
 2 2 2 2 2 1 2 1 2 0 0 0 1 1 0 0 0 0 
 2 2 2 2 2 1 2 1 2 0 0 0 2 0 0 0 0 0 
 2 2 2 2 2 1 2 1 2 0 0 1 0 0 0 0 0 1 
 2 2 2 2 2 1 2 1 2 0 0 1 0 0 0 0 1 0 
 2 2 2 2 2 1 2 1 2 0 0 1 0 0 0 1 0 0 
 2 2 2 2 2 1 2 1 2 0 0 1 0 0 1 0 0 0 
 2 2 2 2 2 1 2 1 2 0 0 1 0 1 0 0 0 0 
 2 2 2 2 2 1 2 1 2 0 0 1 1 0 0 0 0 0 
 2 2 2 2 2 1 2 1 2 0 0 2 0 0 0 0 0 0 
 2 2 2 2 2 1 2 1 2 0 1 0 0 0 0 0 0 1 
 2 2 2 2 2 1 2 1 2 0 1 0 0 0 0 0 1 0 
 2 2 2 2 2 1 2 1 2 0 1 0 0 0 0 1 0 0 
 2 2 2 2 2 1 2 1 2 0 1 0 0 0 1 0 0 0 
 2 2 2 2 2 1 2 1 2 0 1 0 0 1 0 0 0 0 
 2 2 2 2 2 1 2 1 2 0 1 0 1 0 0 0 0 0 
 2 2 2 2 2 1 2 1 2 0 1 1 0 0 0 0 0 0 
 2 2 2 2 2 1 2 1 2 0 2 0 0 0 0 0 0 0 
 2 2 2 2 2 1 2 1 2 1 0 0 0 0 0 0 0 1 
 2 2 2 2 2 1 2 1 2 1 0 0 0 0 0 0 1 0 
 2 2 2 2 2 1 2 1 2 1 0 0 0 0 0 1 0 0 
 2 2 2 2 2 1 2 1 2 1 0 0 0 0 1 0 0 0 
 2 2 2 2 2 1 2 1 2 1 0 0 0 1 0 0 0 0 
 2 2 2 2 2 1 2 1 2 1 0 0 1 0 0 0 0 0 
 2 2 2 2 2 1 2 1 2 1 0 1 0 0 0 0 0 0 
 2 2 2 2 2 1 2 1 2 1 1 0 0 0 0 0 0 0 
 2 2 2 2 2 1 2 1 2 2 0 0 0 0 0 0 0 0 
 2 2 2 2 2 1 2 2 1 0 0 0 0 0 0 0 0 2 
 2 2 2 2 2 1 2 2 1 0 0 0 0 0 0 0 1 1 
 2 2 2 2 2 1 2 2 1 0 0 0 0 0 0 0 2 0 
 2 2 2 2 2 1 2 2 1 0 0 0 0 0 0 1 0 1 
 2 2 2 2 2 1 2 2 1 0 0 0 0 0 0 1 1 0 
 2 2 2 2 2 1 2 2 1 0 0 0 0 0 0 2 0 0 
 2 2 2 2 2 1 2 2 1 0 0 0 0 0 1 0 0 1 
 2 2 2 2 2 1 2 2 1 0 0 0 0 0 1 0 1 0 
 2 2 2 2 2 1 2 2 1 0 0 0 0 0 1 1 0 0 
 2 2 2 2 2 1 2 2 1 0 0 0 0 0 2 0 0 0 
 2 2 2 2 2 1 2 2 1 0 0 0 0 1 0 0 0 1 
 2 2 2 2 2 1 2 2 1 0 0 0 0 1 0 0 1 0 
 2 2 2 2 2 1 2 2 1 0 0 0 0 1 0 1 0 0 
 2 2 2 2 2 1 2 2 1 0 0 0 0 1 1 0 0 0 
 2 2 2 2 2 1 2 2 1 0 0 0 0 2 0 0 0 0 
 2 2 2 2 2 1 2 2 1 0 0 0 1 0 0 0 0 1 
 2 2 2 2 2 1 2 2 1 0 0 0 1 0 0 0 1 0 
 2 2 2 2 2 1 2 2 1 0 0 0 1 0 0 1 0 0 
 2 2 2 2 2 1 2 2 1 0 0 0 1 0 1 0 0 0 
 2 2 2 2 2 1 2 2 1 0 0 0 1 1 0 0 0 0 
 2 2 2 2 2 1 2 2 1 0 0 0 2 0 0 0 0 0 
 2 2 2 2 2 1 2 2 1 0 0 1 0 0 0 0 0 1 
 2 2 2 2 2 1 2 2 1 0 0 1 0 0 0 0 1 0 
 2 2 2 2 2 1 2 2 1 0 0 1 0 0 0 1 0 0 
 2 2 2 2 2 1 2 2 1 0 0 1 0 0 1 0 0 0 
 2 2 2 2 2 1 2 2 1 0 0 1 0 1 0 0 0 0 
 2 2 2 2 2 1 2 2 1 0 0 1 1 0 0 0 0 0 
 2 2 2 2 2 1 2 2 1 0 0 2 0 0 0 0 0 0 
 2 2 2 2 2 1 2 2 1 0 1 0 0 0 0 0 0 1 
 2 2 2 2 2 1 2 2 1 0 1 0 0 0 0 0 1 0 
 2 2 2 2 2 1 2 2 1 0 1 0 0 0 0 1 0 0 
 2 2 2 2 2 1 2 2 1 0 1 0 0 0 1 0 0 0 
 2 2 2 2 2 1 2 2 1 0 1 0 0 1 0 0 0 0 
 2 2 2 2 2 1 2 2 1 0 1 0 1 0 0 0 0 0 
 2 2 2 2 2 1 2 2 1 0 1 1 0 0 0 0 0 0 
 2 2 2 2 2 1 2 2 1 0 2 0 0 0 0 0 0 0 
 2 2 2 2 2 1 2 2 1 1 0 0 0 0 0 0 0 1 
 2 2 2 2 2 1 2 2 1 1 0 0 0 0 0 0 1 0 
 2 2 2 2 2 1 2 2 1 1 0 0 0 0 0 1 0 0 
 2 2 2 2 2 1 2 2 1 1 0 0 0 0 1 0 0 0 
 2 2 2 2 2 1 2 2 1 1 0 0 0 1 0 0 0 0 
 2 2 2 2 2 1 2 2 1 1 0 0 1 0 0 0 0 0 
 2 2 2 2 2 1 2 2 1 1 0 1 0 0 0 0 0 0 
 2 2 2 2 2 1 2 2 1 1 1 0 0 0 0 0 0 0 
 2 2 2 2 2 1 2 2 1 2 0 0 0 0 0 0 0 0 
 2 2 2 2 2 1 2 2 2 0 0 0 0 0 0 0 0 1 
 2 2 2 2 2 1 2 2 2 0 0 0 0 0 0 0 1 0 
 2 2 2 2 2 1 2 2 2 0 0 0 0 0 0 1 0 0 
 2 2 2 2 2 1 2 2 2 0 0 0 0 0 1 0 0 0 
 2 2 2 2 2 1 2 2 2 0 0 0 0 1 0 0 0 0 
 2 2 2 2 2 1 2 2 2 0 0 0 1 0 0 0 0 0 
 2 2 2 2 2 1 2 2 2 0 0 1 0 0 0 0 0 0 
 2 2 2 2 2 1 2 2 2 0 1 0 0 0 0 0 0 0 
 2 2 2 2 2 1 2 2 2 1 0 0 0 0 0 0 0 0 
 2 2 2 2 2 2 0 2 2 0 0 0 0 0 0 0 0 2 
 2 2 2 2 2 2 0 2 2 0 0 0 0 0 0 0 1 1 
 2 2 2 2 2 2 0 2 2 0 0 0 0 0 0 0 2 0 
 2 2 2 2 2 2 0 2 2 0 0 0 0 0 0 1 0 1 
 2 2 2 2 2 2 0 2 2 0 0 0 0 0 0 1 1 0 
 2 2 2 2 2 2 0 2 2 0 0 0 0 0 0 2 0 0 
 2 2 2 2 2 2 0 2 2 0 0 0 0 0 1 0 0 1 
 2 2 2 2 2 2 0 2 2 0 0 0 0 0 1 0 1 0 
 2 2 2 2 2 2 0 2 2 0 0 0 0 0 1 1 0 0 
 2 2 2 2 2 2 0 2 2 0 0 0 0 0 2 0 0 0 
 2 2 2 2 2 2 0 2 2 0 0 0 0 1 0 0 0 1 
 2 2 2 2 2 2 0 2 2 0 0 0 0 1 0 0 1 0 
 2 2 2 2 2 2 0 2 2 0 0 0 0 1 0 1 0 0 
 2 2 2 2 2 2 0 2 2 0 0 0 0 1 1 0 0 0 
 2 2 2 2 2 2 0 2 2 0 0 0 0 2 0 0 0 0 
 2 2 2 2 2 2 0 2 2 0 0 0 1 0 0 0 0 1 
 2 2 2 2 2 2 0 2 2 0 0 0 1 0 0 0 1 0 
 2 2 2 2 2 2 0 2 2 0 0 0 1 0 0 1 0 0 
 2 2 2 2 2 2 0 2 2 0 0 0 1 0 1 0 0 0 
 2 2 2 2 2 2 0 2 2 0 0 0 1 1 0 0 0 0 
 2 2 2 2 2 2 0 2 2 0 0 0 2 0 0 0 0 0 
 2 2 2 2 2 2 0 2 2 0 0 1 0 0 0 0 0 1 
 2 2 2 2 2 2 0 2 2 0 0 1 0 0 0 0 1 0 
 2 2 2 2 2 2 0 2 2 0 0 1 0 0 0 1 0 0 
 2 2 2 2 2 2 0 2 2 0 0 1 0 0 1 0 0 0 
 2 2 2 2 2 2 0 2 2 0 0 1 0 1 0 0 0 0 
 2 2 2 2 2 2 0 2 2 0 0 1 1 0 0 0 0 0 
 2 2 2 2 2 2 0 2 2 0 0 2 0 0 0 0 0 0 
 2 2 2 2 2 2 0 2 2 0 1 0 0 0 0 0 0 1 
 2 2 2 2 2 2 0 2 2 0 1 0 0 0 0 0 1 0 
 2 2 2 2 2 2 0 2 2 0 1 0 0 0 0 1 0 0 
 2 2 2 2 2 2 0 2 2 0 1 0 0 0 1 0 0 0 
 2 2 2 2 2 2 0 2 2 0 1 0 0 1 0 0 0 0 
 2 2 2 2 2 2 0 2 2 0 1 0 1 0 0 0 0 0 
 2 2 2 2 2 2 0 2 2 0 1 1 0 0 0 0 0 0 
 2 2 2 2 2 2 0 2 2 0 2 0 0 0 0 0 0 0 
 2 2 2 2 2 2 0 2 2 1 0 0 0 0 0 0 0 1 
 2 2 2 2 2 2 0 2 2 1 0 0 0 0 0 0 1 0 
 2 2 2 2 2 2 0 2 2 1 0 0 0 0 0 1 0 0 
 2 2 2 2 2 2 0 2 2 1 0 0 0 0 1 0 0 0 
 2 2 2 2 2 2 0 2 2 1 0 0 0 1 0 0 0 0 
 2 2 2 2 2 2 0 2 2 1 0 0 1 0 0 0 0 0 
 2 2 2 2 2 2 0 2 2 1 0 1 0 0 0 0 0 0 
 2 2 2 2 2 2 0 2 2 1 1 0 0 0 0 0 0 0 
 2 2 2 2 2 2 0 2 2 2 0 0 0 0 0 0 0 0 
 2 2 2 2 2 2 1 1 2 0 0 0 0 0 0 0 0 2 
 2 2 2 2 2 2 1 1 2 0 0 0 0 0 0 0 1 1 
 2 2 2 2 2 2 1 1 2 0 0 0 0 0 0 0 2 0 
 2 2 2 2 2 2 1 1 2 0 0 0 0 0 0 1 0 1 
 2 2 2 2 2 2 1 1 2 0 0 0 0 0 0 1 1 0 
 2 2 2 2 2 2 1 1 2 0 0 0 0 0 0 2 0 0 
 2 2 2 2 2 2 1 1 2 0 0 0 0 0 1 0 0 1 
 2 2 2 2 2 2 1 1 2 0 0 0 0 0 1 0 1 0 
 2 2 2 2 2 2 1 1 2 0 0 0 0 0 1 1 0 0 
 2 2 2 2 2 2 1 1 2 0 0 0 0 0 2 0 0 0 
 2 2 2 2 2 2 1 1 2 0 0 0 0 1 0 0 0 1 
 2 2 2 2 2 2 1 1 2 0 0 0 0 1 0 0 1 0 
 2 2 2 2 2 2 1 1 2 0 0 0 0 1 0 1 0 0 
 2 2 2 2 2 2 1 1 2 0 0 0 0 1 1 0 0 0 
 2 2 2 2 2 2 1 1 2 0 0 0 0 2 0 0 0 0 
 2 2 2 2 2 2 1 1 2 0 0 0 1 0 0 0 0 1 
 2 2 2 2 2 2 1 1 2 0 0 0 1 0 0 0 1 0 
 2 2 2 2 2 2 1 1 2 0 0 0 1 0 0 1 0 0 
 2 2 2 2 2 2 1 1 2 0 0 0 1 0 1 0 0 0 
 2 2 2 2 2 2 1 1 2 0 0 0 1 1 0 0 0 0 
 2 2 2 2 2 2 1 1 2 0 0 0 2 0 0 0 0 0 
 2 2 2 2 2 2 1 1 2 0 0 1 0 0 0 0 0 1 
 2 2 2 2 2 2 1 1 2 0 0 1 0 0 0 0 1 0 
 2 2 2 2 2 2 1 1 2 0 0 1 0 0 0 1 0 0 
 2 2 2 2 2 2 1 1 2 0 0 1 0 0 1 0 0 0 
 2 2 2 2 2 2 1 1 2 0 0 1 0 1 0 0 0 0 
 2 2 2 2 2 2 1 1 2 0 0 1 1 0 0 0 0 0 
 2 2 2 2 2 2 1 1 2 0 0 2 0 0 0 0 0 0 
 2 2 2 2 2 2 1 1 2 0 1 0 0 0 0 0 0 1 
 2 2 2 2 2 2 1 1 2 0 1 0 0 0 0 0 1 0 
 2 2 2 2 2 2 1 1 2 0 1 0 0 0 0 1 0 0 
 2 2 2 2 2 2 1 1 2 0 1 0 0 0 1 0 0 0 
 2 2 2 2 2 2 1 1 2 0 1 0 0 1 0 0 0 0 
 2 2 2 2 2 2 1 1 2 0 1 0 1 0 0 0 0 0 
 2 2 2 2 2 2 1 1 2 0 1 1 0 0 0 0 0 0 
 2 2 2 2 2 2 1 1 2 0 2 0 0 0 0 0 0 0 
 2 2 2 2 2 2 1 1 2 1 0 0 0 0 0 0 0 1 
 2 2 2 2 2 2 1 1 2 1 0 0 0 0 0 0 1 0 
 2 2 2 2 2 2 1 1 2 1 0 0 0 0 0 1 0 0 
 2 2 2 2 2 2 1 1 2 1 0 0 0 0 1 0 0 0 
 2 2 2 2 2 2 1 1 2 1 0 0 0 1 0 0 0 0 
 2 2 2 2 2 2 1 1 2 1 0 0 1 0 0 0 0 0 
 2 2 2 2 2 2 1 1 2 1 0 1 0 0 0 0 0 0 
 2 2 2 2 2 2 1 1 2 1 1 0 0 0 0 0 0 0 
 2 2 2 2 2 2 1 1 2 2 0 0 0 0 0 0 0 0 
 2 2 2 2 2 2 1 2 1 0 0 0 0 0 0 0 0 2 
 2 2 2 2 2 2 1 2 1 0 0 0 0 0 0 0 1 1 
 2 2 2 2 2 2 1 2 1 0 0 0 0 0 0 0 2 0 
 2 2 2 2 2 2 1 2 1 0 0 0 0 0 0 1 0 1 
 2 2 2 2 2 2 1 2 1 0 0 0 0 0 0 1 1 0 
 2 2 2 2 2 2 1 2 1 0 0 0 0 0 0 2 0 0 
 2 2 2 2 2 2 1 2 1 0 0 0 0 0 1 0 0 1 
 2 2 2 2 2 2 1 2 1 0 0 0 0 0 1 0 1 0 
 2 2 2 2 2 2 1 2 1 0 0 0 0 0 1 1 0 0 
 2 2 2 2 2 2 1 2 1 0 0 0 0 0 2 0 0 0 
 2 2 2 2 2 2 1 2 1 0 0 0 0 1 0 0 0 1 
 2 2 2 2 2 2 1 2 1 0 0 0 0 1 0 0 1 0 
 2 2 2 2 2 2 1 2 1 0 0 0 0 1 0 1 0 0 
 2 2 2 2 2 2 1 2 1 0 0 0 0 1 1 0 0 0 
 2 2 2 2 2 2 1 2 1 0 0 0 0 2 0 0 0 0 
 2 2 2 2 2 2 1 2 1 0 0 0 1 0 0 0 0 1 
 2 2 2 2 2 2 1 2 1 0 0 0 1 0 0 0 1 0 
 2 2 2 2 2 2 1 2 1 0 0 0 1 0 0 1 0 0 
 2 2 2 2 2 2 1 2 1 0 0 0 1 0 1 0 0 0 
 2 2 2 2 2 2 1 2 1 0 0 0 1 1 0 0 0 0 
 2 2 2 2 2 2 1 2 1 0 0 0 2 0 0 0 0 0 
 2 2 2 2 2 2 1 2 1 0 0 1 0 0 0 0 0 1 
 2 2 2 2 2 2 1 2 1 0 0 1 0 0 0 0 1 0 
 2 2 2 2 2 2 1 2 1 0 0 1 0 0 0 1 0 0 
 2 2 2 2 2 2 1 2 1 0 0 1 0 0 1 0 0 0 
 2 2 2 2 2 2 1 2 1 0 0 1 0 1 0 0 0 0 
 2 2 2 2 2 2 1 2 1 0 0 1 1 0 0 0 0 0 
 2 2 2 2 2 2 1 2 1 0 0 2 0 0 0 0 0 0 
 2 2 2 2 2 2 1 2 1 0 1 0 0 0 0 0 0 1 
 2 2 2 2 2 2 1 2 1 0 1 0 0 0 0 0 1 0 
 2 2 2 2 2 2 1 2 1 0 1 0 0 0 0 1 0 0 
 2 2 2 2 2 2 1 2 1 0 1 0 0 0 1 0 0 0 
 2 2 2 2 2 2 1 2 1 0 1 0 0 1 0 0 0 0 
 2 2 2 2 2 2 1 2 1 0 1 0 1 0 0 0 0 0 
 2 2 2 2 2 2 1 2 1 0 1 1 0 0 0 0 0 0 
 2 2 2 2 2 2 1 2 1 0 2 0 0 0 0 0 0 0 
 2 2 2 2 2 2 1 2 1 1 0 0 0 0 0 0 0 1 
 2 2 2 2 2 2 1 2 1 1 0 0 0 0 0 0 1 0 
 2 2 2 2 2 2 1 2 1 1 0 0 0 0 0 1 0 0 
 2 2 2 2 2 2 1 2 1 1 0 0 0 0 1 0 0 0 
 2 2 2 2 2 2 1 2 1 1 0 0 0 1 0 0 0 0 
 2 2 2 2 2 2 1 2 1 1 0 0 1 0 0 0 0 0 
 2 2 2 2 2 2 1 2 1 1 0 1 0 0 0 0 0 0 
 2 2 2 2 2 2 1 2 1 1 1 0 0 0 0 0 0 0 
 2 2 2 2 2 2 1 2 1 2 0 0 0 0 0 0 0 0 
 2 2 2 2 2 2 1 2 2 0 0 0 0 0 0 0 0 1 
 2 2 2 2 2 2 1 2 2 0 0 0 0 0 0 0 1 0 
 2 2 2 2 2 2 1 2 2 0 0 0 0 0 0 1 0 0 
 2 2 2 2 2 2 1 2 2 0 0 0 0 0 1 0 0 0 
 2 2 2 2 2 2 1 2 2 0 0 0 0 1 0 0 0 0 
 2 2 2 2 2 2 1 2 2 0 0 0 1 0 0 0 0 0 
 2 2 2 2 2 2 1 2 2 0 0 1 0 0 0 0 0 0 
 2 2 2 2 2 2 1 2 2 0 1 0 0 0 0 0 0 0 
 2 2 2 2 2 2 1 2 2 1 0 0 0 0 0 0 0 0 
 2 2 2 2 2 2 2 0 2 0 0 0 0 0 0 0 0 2 
 2 2 2 2 2 2 2 0 2 0 0 0 0 0 0 0 1 1 
 2 2 2 2 2 2 2 0 2 0 0 0 0 0 0 0 2 0 
 2 2 2 2 2 2 2 0 2 0 0 0 0 0 0 1 0 1 
 2 2 2 2 2 2 2 0 2 0 0 0 0 0 0 1 1 0 
 2 2 2 2 2 2 2 0 2 0 0 0 0 0 0 2 0 0 
 2 2 2 2 2 2 2 0 2 0 0 0 0 0 1 0 0 1 
 2 2 2 2 2 2 2 0 2 0 0 0 0 0 1 0 1 0 
 2 2 2 2 2 2 2 0 2 0 0 0 0 0 1 1 0 0 
 2 2 2 2 2 2 2 0 2 0 0 0 0 0 2 0 0 0 
 2 2 2 2 2 2 2 0 2 0 0 0 0 1 0 0 0 1 
 2 2 2 2 2 2 2 0 2 0 0 0 0 1 0 0 1 0 
 2 2 2 2 2 2 2 0 2 0 0 0 0 1 0 1 0 0 
 2 2 2 2 2 2 2 0 2 0 0 0 0 1 1 0 0 0 
 2 2 2 2 2 2 2 0 2 0 0 0 0 2 0 0 0 0 
 2 2 2 2 2 2 2 0 2 0 0 0 1 0 0 0 0 1 
 2 2 2 2 2 2 2 0 2 0 0 0 1 0 0 0 1 0 
 2 2 2 2 2 2 2 0 2 0 0 0 1 0 0 1 0 0 
 2 2 2 2 2 2 2 0 2 0 0 0 1 0 1 0 0 0 
 2 2 2 2 2 2 2 0 2 0 0 0 1 1 0 0 0 0 
 2 2 2 2 2 2 2 0 2 0 0 0 2 0 0 0 0 0 
 2 2 2 2 2 2 2 0 2 0 0 1 0 0 0 0 0 1 
 2 2 2 2 2 2 2 0 2 0 0 1 0 0 0 0 1 0 
 2 2 2 2 2 2 2 0 2 0 0 1 0 0 0 1 0 0 
 2 2 2 2 2 2 2 0 2 0 0 1 0 0 1 0 0 0 
 2 2 2 2 2 2 2 0 2 0 0 1 0 1 0 0 0 0 
 2 2 2 2 2 2 2 0 2 0 0 1 1 0 0 0 0 0 
 2 2 2 2 2 2 2 0 2 0 0 2 0 0 0 0 0 0 
 2 2 2 2 2 2 2 0 2 0 1 0 0 0 0 0 0 1 
 2 2 2 2 2 2 2 0 2 0 1 0 0 0 0 0 1 0 
 2 2 2 2 2 2 2 0 2 0 1 0 0 0 0 1 0 0 
 2 2 2 2 2 2 2 0 2 0 1 0 0 0 1 0 0 0 
 2 2 2 2 2 2 2 0 2 0 1 0 0 1 0 0 0 0 
 2 2 2 2 2 2 2 0 2 0 1 0 1 0 0 0 0 0 
 2 2 2 2 2 2 2 0 2 0 1 1 0 0 0 0 0 0 
 2 2 2 2 2 2 2 0 2 0 2 0 0 0 0 0 0 0 
 2 2 2 2 2 2 2 0 2 1 0 0 0 0 0 0 0 1 
 2 2 2 2 2 2 2 0 2 1 0 0 0 0 0 0 1 0 
 2 2 2 2 2 2 2 0 2 1 0 0 0 0 0 1 0 0 
 2 2 2 2 2 2 2 0 2 1 0 0 0 0 1 0 0 0 
 2 2 2 2 2 2 2 0 2 1 0 0 0 1 0 0 0 0 
 2 2 2 2 2 2 2 0 2 1 0 0 1 0 0 0 0 0 
 2 2 2 2 2 2 2 0 2 1 0 1 0 0 0 0 0 0 
 2 2 2 2 2 2 2 0 2 1 1 0 0 0 0 0 0 0 
 2 2 2 2 2 2 2 0 2 2 0 0 0 0 0 0 0 0 
 2 2 2 2 2 2 2 1 1 0 0 0 0 0 0 0 0 2 
 2 2 2 2 2 2 2 1 1 0 0 0 0 0 0 0 1 1 
 2 2 2 2 2 2 2 1 1 0 0 0 0 0 0 0 2 0 
 2 2 2 2 2 2 2 1 1 0 0 0 0 0 0 1 0 1 
 2 2 2 2 2 2 2 1 1 0 0 0 0 0 0 1 1 0 
 2 2 2 2 2 2 2 1 1 0 0 0 0 0 0 2 0 0 
 2 2 2 2 2 2 2 1 1 0 0 0 0 0 1 0 0 1 
 2 2 2 2 2 2 2 1 1 0 0 0 0 0 1 0 1 0 
 2 2 2 2 2 2 2 1 1 0 0 0 0 0 1 1 0 0 
 2 2 2 2 2 2 2 1 1 0 0 0 0 0 2 0 0 0 
 2 2 2 2 2 2 2 1 1 0 0 0 0 1 0 0 0 1 
 2 2 2 2 2 2 2 1 1 0 0 0 0 1 0 0 1 0 
 2 2 2 2 2 2 2 1 1 0 0 0 0 1 0 1 0 0 
 2 2 2 2 2 2 2 1 1 0 0 0 0 1 1 0 0 0 
 2 2 2 2 2 2 2 1 1 0 0 0 0 2 0 0 0 0 
 2 2 2 2 2 2 2 1 1 0 0 0 1 0 0 0 0 1 
 2 2 2 2 2 2 2 1 1 0 0 0 1 0 0 0 1 0 
 2 2 2 2 2 2 2 1 1 0 0 0 1 0 0 1 0 0 
 2 2 2 2 2 2 2 1 1 0 0 0 1 0 1 0 0 0 
 2 2 2 2 2 2 2 1 1 0 0 0 1 1 0 0 0 0 
 2 2 2 2 2 2 2 1 1 0 0 0 2 0 0 0 0 0 
 2 2 2 2 2 2 2 1 1 0 0 1 0 0 0 0 0 1 
 2 2 2 2 2 2 2 1 1 0 0 1 0 0 0 0 1 0 
 2 2 2 2 2 2 2 1 1 0 0 1 0 0 0 1 0 0 
 2 2 2 2 2 2 2 1 1 0 0 1 0 0 1 0 0 0 
 2 2 2 2 2 2 2 1 1 0 0 1 0 1 0 0 0 0 
 2 2 2 2 2 2 2 1 1 0 0 1 1 0 0 0 0 0 
 2 2 2 2 2 2 2 1 1 0 0 2 0 0 0 0 0 0 
 2 2 2 2 2 2 2 1 1 0 1 0 0 0 0 0 0 1 
 2 2 2 2 2 2 2 1 1 0 1 0 0 0 0 0 1 0 
 2 2 2 2 2 2 2 1 1 0 1 0 0 0 0 1 0 0 
 2 2 2 2 2 2 2 1 1 0 1 0 0 0 1 0 0 0 
 2 2 2 2 2 2 2 1 1 0 1 0 0 1 0 0 0 0 
 2 2 2 2 2 2 2 1 1 0 1 0 1 0 0 0 0 0 
 2 2 2 2 2 2 2 1 1 0 1 1 0 0 0 0 0 0 
 2 2 2 2 2 2 2 1 1 0 2 0 0 0 0 0 0 0 
 2 2 2 2 2 2 2 1 1 1 0 0 0 0 0 0 0 1 
 2 2 2 2 2 2 2 1 1 1 0 0 0 0 0 0 1 0 
 2 2 2 2 2 2 2 1 1 1 0 0 0 0 0 1 0 0 
 2 2 2 2 2 2 2 1 1 1 0 0 0 0 1 0 0 0 
 2 2 2 2 2 2 2 1 1 1 0 0 0 1 0 0 0 0 
 2 2 2 2 2 2 2 1 1 1 0 0 1 0 0 0 0 0 
 2 2 2 2 2 2 2 1 1 1 0 1 0 0 0 0 0 0 
 2 2 2 2 2 2 2 1 1 1 1 0 0 0 0 0 0 0 
 2 2 2 2 2 2 2 1 1 2 0 0 0 0 0 0 0 0 
 2 2 2 2 2 2 2 1 2 0 0 0 0 0 0 0 0 1 
 2 2 2 2 2 2 2 1 2 0 0 0 0 0 0 0 1 0 
 2 2 2 2 2 2 2 1 2 0 0 0 0 0 0 1 0 0 
 2 2 2 2 2 2 2 1 2 0 0 0 0 0 1 0 0 0 
 2 2 2 2 2 2 2 1 2 0 0 0 0 1 0 0 0 0 
 2 2 2 2 2 2 2 1 2 0 0 0 1 0 0 0 0 0 
 2 2 2 2 2 2 2 1 2 0 0 1 0 0 0 0 0 0 
 2 2 2 2 2 2 2 1 2 0 1 0 0 0 0 0 0 0 
 2 2 2 2 2 2 2 1 2 1 0 0 0 0 0 0 0 0 
 2 2 2 2 2 2 2 2 0 0 0 0 0 0 0 0 0 2 
 2 2 2 2 2 2 2 2 0 0 0 0 0 0 0 0 1 1 
 2 2 2 2 2 2 2 2 0 0 0 0 0 0 0 0 2 0 
 2 2 2 2 2 2 2 2 0 0 0 0 0 0 0 1 0 1 
 2 2 2 2 2 2 2 2 0 0 0 0 0 0 0 1 1 0 
 2 2 2 2 2 2 2 2 0 0 0 0 0 0 0 2 0 0 
 2 2 2 2 2 2 2 2 0 0 0 0 0 0 1 0 0 1 
 2 2 2 2 2 2 2 2 0 0 0 0 0 0 1 0 1 0 
 2 2 2 2 2 2 2 2 0 0 0 0 0 0 1 1 0 0 
 2 2 2 2 2 2 2 2 0 0 0 0 0 0 2 0 0 0 
 2 2 2 2 2 2 2 2 0 0 0 0 0 1 0 0 0 1 
 2 2 2 2 2 2 2 2 0 0 0 0 0 1 0 0 1 0 
 2 2 2 2 2 2 2 2 0 0 0 0 0 1 0 1 0 0 
 2 2 2 2 2 2 2 2 0 0 0 0 0 1 1 0 0 0 
 2 2 2 2 2 2 2 2 0 0 0 0 0 2 0 0 0 0 
 2 2 2 2 2 2 2 2 0 0 0 0 1 0 0 0 0 1 
 2 2 2 2 2 2 2 2 0 0 0 0 1 0 0 0 1 0 
 2 2 2 2 2 2 2 2 0 0 0 0 1 0 0 1 0 0 
 2 2 2 2 2 2 2 2 0 0 0 0 1 0 1 0 0 0 
 2 2 2 2 2 2 2 2 0 0 0 0 1 1 0 0 0 0 
 2 2 2 2 2 2 2 2 0 0 0 0 2 0 0 0 0 0 
 2 2 2 2 2 2 2 2 0 0 0 1 0 0 0 0 0 1 
 2 2 2 2 2 2 2 2 0 0 0 1 0 0 0 0 1 0 
 2 2 2 2 2 2 2 2 0 0 0 1 0 0 0 1 0 0 
 2 2 2 2 2 2 2 2 0 0 0 1 0 0 1 0 0 0 
 2 2 2 2 2 2 2 2 0 0 0 1 0 1 0 0 0 0 
 2 2 2 2 2 2 2 2 0 0 0 1 1 0 0 0 0 0 
 2 2 2 2 2 2 2 2 0 0 0 2 0 0 0 0 0 0 
 2 2 2 2 2 2 2 2 0 0 1 0 0 0 0 0 0 1 
 2 2 2 2 2 2 2 2 0 0 1 0 0 0 0 0 1 0 
 2 2 2 2 2 2 2 2 0 0 1 0 0 0 0 1 0 0 
 2 2 2 2 2 2 2 2 0 0 1 0 0 0 1 0 0 0 
 2 2 2 2 2 2 2 2 0 0 1 0 0 1 0 0 0 0 
 2 2 2 2 2 2 2 2 0 0 1 0 1 0 0 0 0 0 
 2 2 2 2 2 2 2 2 0 0 1 1 0 0 0 0 0 0 
 2 2 2 2 2 2 2 2 0 0 2 0 0 0 0 0 0 0 
 2 2 2 2 2 2 2 2 0 1 0 0 0 0 0 0 0 1 
 2 2 2 2 2 2 2 2 0 1 0 0 0 0 0 0 1 0 
 2 2 2 2 2 2 2 2 0 1 0 0 0 0 0 1 0 0 
 2 2 2 2 2 2 2 2 0 1 0 0 0 0 1 0 0 0 
 2 2 2 2 2 2 2 2 0 1 0 0 0 1 0 0 0 0 
 2 2 2 2 2 2 2 2 0 1 0 0 1 0 0 0 0 0 
 2 2 2 2 2 2 2 2 0 1 0 1 0 0 0 0 0 0 
 2 2 2 2 2 2 2 2 0 1 1 0 0 0 0 0 0 0 
 2 2 2 2 2 2 2 2 0 2 0 0 0 0 0 0 0 0 
 2 2 2 2 2 2 2 2 1 0 0 0 0 0 0 0 0 1 
 2 2 2 2 2 2 2 2 1 0 0 0 0 0 0 0 1 0 
 2 2 2 2 2 2 2 2 1 0 0 0 0 0 0 1 0 0 
 2 2 2 2 2 2 2 2 1 0 0 0 0 0 1 0 0 0 
 2 2 2 2 2 2 2 2 1 0 0 0 0 1 0 0 0 0 
 2 2 2 2 2 2 2 2 1 0 0 0 1 0 0 0 0 0 
 2 2 2 2 2 2 2 2 1 0 0 1 0 0 0 0 0 0 
 2 2 2 2 2 2 2 2 1 0 1 0 0 0 0 0 0 0 
 2 2 2 2 2 2 2 2 1 1 0 0 0 0 0 0 0 0 
 $END

--- CLOSED SHELL ORBITALS --- GENERATED AT Fri Dec 11 17:20:11 2020
 tetracene                                                                      
E(RHF)=     -688.6871603051, E(NUC)= 1119.6477499173,   12 ITERS
 $VEC   
 1  1 3.75079477E-02 4.67610168E-05 9.04224864E-05-4.10968208E-05-7.95755714E-06
 1  2-9.47684459E-08 2.20020786E-04-4.47754079E-05 7.31485065E-07 3.35523171E-05
 1  3 1.04406508E-05-4.39929679E-05 3.16672390E-05 1.62535515E-07-8.98578483E-08
 1  4 6.15912071E-02-6.37770580E-05 1.95841250E-03-1.54126514E-05-6.19472905E-05
 1  5 1.37801973E-07 1.14192428E-03 1.31153098E-03-6.27960569E-07 2.54014592E-05
 1  6-1.50766353E-04 1.25364893E-04 3.84829094E-06-3.32859037E-07 8.93395449E-07
 1  7 7.01086168E-01 3.17868604E-03-7.89512093E-03 7.84512534E-06-1.34948696E-05
 1  8 2.84411495E-08-8.51063799E-04 1.44611978E-03-6.22382575E-06 1.05201655E-04
 1  9-6.35442016E-05-4.16574537E-05 1.74416830E-04-3.44743328E-08 5.64678266E-07
 1 10 7.01303358E-01 3.17978639E-03-7.89878879E-03-8.05758022E-06 1.33455511E-05
 1 11-4.22690237E-08 8.46162867E-04-1.44709844E-03 6.26430579E-06 1.04764830E-04
 1 12-6.29617043E-05-4.18031261E-05 1.74805170E-04-4.04352328E-08 5.66004536E-07
 1 13 6.16171872E-02-6.36320947E-05 1.95500806E-03-6.16419967E-05 1.66437168E-05
 1 14-2.16191276E-07 1.70139420E-03 3.60756181E-04 3.71204295E-06-1.06246990E-04
 1 15-1.93011614E-05 1.25548152E-04 8.85798618E-05-9.78884782E-07 7.22866770E-07
 1 16 3.76554994E-02 4.74819895E-05 8.84999359E-05-2.69430022E-05-3.20492348E-05
 1 17 6.99806076E-09 6.76148106E-05 2.17047835E-04-3.90709383E-07 3.94068510E-05
 1 18 4.69105306E-06-4.40979041E-05 2.81541207E-05 1.84361389E-07-8.56513213E-08
 1 19 6.17527525E-02-6.31947873E-05 1.95540115E-03 6.18984280E-05-1.65472853E-05
 1 20 2.18289200E-07-1.70879078E-03-3.62945324E-04-3.75001486E-06-1.05011180E-04
 1 21-1.97986944E-05 1.24809875E-04 8.85401615E-05-9.66379746E-07 7.10002926E-07
 1 22 6.17710592E-02-6.32601438E-05 1.95862593E-03 1.56374306E-05 6.21621636E-05
 1 23-1.36160095E-07-1.14693066E-03-1.31759374E-03 6.32521120E-07 2.52299780E-05
 1 24-1.50055110E-04 1.24825132E-04 4.63576671E-06-3.34937931E-07 8.98550344E-07
 1 25 3.57623146E-02 3.92740746E-05 1.07481758E-04 4.09652028E-05 7.65955792E-06
 1 26 9.88934108E-08-2.21595684E-04 4.88890753E-05-8.00896820E-07 3.30854202E-05
 1 27 1.06257054E-05-4.37111256E-05 3.14885491E-05 1.59141965E-07-9.05109068E-08
 1 28 3.58159276E-02 3.94796196E-05 1.08080504E-04 2.66159987E-05 3.20598091E-05
 1 29-1.68283490E-08-6.51490650E-05-2.19217407E-04 4.80483990E-07 3.92573940E-05
 1 30 4.49419802E-06-4.37515920E-05 2.76905577E-05 1.83541402E-07-8.55171804E-08
 1 31 2.21351940E-03-4.91653543E-05-1.45167480E-04 2.78743932E-05 1.66927972E-05
 1 32 2.33677930E-08-3.92285833E-04-3.62334524E-04-3.20114109E-08 1.70340006E-06
 1 33-4.97291921E-07-1.20610814E-06 8.47198024E-06-1.00606412E-08 2.28962002E-08
 1 34-2.26994788E-05 3.21105417E-05 8.36526919E-06 2.02978063E-05-3.66763801E-08
 1 35 1.20241839E-04-5.37107122E-05 5.30766206E-04 1.93434318E-06-9.48334496E-06
 1 36 3.96958292E-08-7.97482483E-05-2.29107195E-04 3.82940227E-07 9.95169378E-06
 1 37 8.53268956E-06-1.84843833E-05 7.02903714E-06 7.36338106E-08-6.60177168E-08
 1 38 1.20290032E-04-5.36856156E-05 5.30668823E-04-7.35265254E-06 6.29931798E-06
 1 39-3.85181738E-08-2.39210841E-04 4.21635111E-05-7.58546294E-07 1.40337296E-05
 1 40 4.42611198E-06-1.84598416E-05 4.41004460E-06 9.28367247E-08-6.55390194E-08
 1 41 2.21230317E-03-4.91787894E-05-1.45008942E-04 2.81371041E-05 1.62024302E-05
 1 42 3.41171196E-08-5.08041200E-04-1.66753998E-04-9.26473567E-07 6.26968397E-06
 1 43-5.00830151E-06-1.26138246E-06 5.61079827E-06 8.87653805E-09 2.47025246E-08
 1 44 2.31386547E-05 1.72862213E-04 1.28572282E-05 8.26145704E-05-1.93458569E-07
 1 45 2.25162555E-05 1.71273016E-04-7.84863860E-05 2.88918012E-05-2.92990747E-07
 1 46 2.27548213E-05 1.71354246E-04-1.28324198E-05-8.27351121E-05 2.01461426E-07
 1 47 2.30257044E-05 1.73097061E-04 7.84233462E-05-2.88443024E-05 2.91423599E-07
 1 48-2.59865250E-05 2.96251850E-05 8.56205224E-07 9.28857048E-06-1.86021197E-08
 1 49-2.60102428E-05 2.95389600E-05 8.53332518E-06-3.77885598E-06 3.28294135E-08
 1 50-2.27382883E-05 3.20550611E-05 2.18052397E-05-2.56578446E-06 6.71828827E-08
 1 51 2.32808122E-03-4.93010456E-05-1.41011862E-04-2.80652879E-05-1.63352613E-05
 1 52-3.16941426E-08 5.09539216E-04 1.69825998E-04 9.64916286E-07 6.25324874E-06
 1 53-5.35256243E-06-9.00686310E-07 5.44616031E-06 1.05621653E-09 3.05510645E-08
 1 54 2.33586406E-03-4.92996881E-05-1.40658045E-04-2.79611099E-05-1.65641290E-05
 1 55-2.96007950E-08 3.95792408E-04 3.61661254E-04 8.61246173E-08 1.27983555E-06
 1 56-4.59954588E-07-8.19880960E-07 8.55193615E-06-2.82248970E-08 2.13928290E-08
 1 57 1.29654734E-04-5.39317385E-05 5.31249747E-04-2.05018928E-06 9.39289989E-06
 1 58-4.19674751E-08 7.92756379E-05 2.29678057E-04-3.40663627E-07 1.00559077E-05
 1 59 8.57252864E-06-1.86284364E-05 7.06539319E-06 7.94115317E-08-6.36738823E-08
 1 60-2.60984281E-05 2.96512461E-05-8.60388469E-07-9.29824758E-06 1.77782743E-08
 1 61 1.29129715E-04-5.39285607E-05 5.31749926E-04 7.22502864E-06-6.35655126E-06
 1 62 3.80595881E-08 2.39662955E-04-4.26421968E-05 7.95460011E-07 1.41174557E-05
 1 63 4.48980462E-06-1.86072603E-05 4.45635589E-06 1.00835864E-07-6.63403219E-08
 1 64-2.61193175E-05 2.96192836E-05-8.54723887E-06 3.77545387E-06-3.46084515E-08
 1 65-2.26929499E-05 3.29536582E-05-2.18902781E-05 2.65683363E-06-7.17603516E-08
 1 66-2.26245797E-05 3.31208901E-05-8.33731480E-06-2.04185012E-05 3.72344763E-08
 2  1 6.97791701E-01 3.15460647E-03-7.70683977E-03-4.88712735E-05-3.67400583E-05
 2  2-2.11872740E-09-1.08375427E-03 1.25714636E-03-6.87897558E-06 9.93693030E-05
 2  3-6.14657796E-05-3.79035234E-05 1.69789373E-04-2.87491060E-08 5.02761799E-07
 2  4 6.80903272E-02-2.57274386E-05 1.94586741E-03 6.93865503E-05-5.65876779E-06
 2  5 2.12128059E-07-2.06573552E-03-4.39724837E-04-4.32757546E-06-5.76968321E-05
 2  6-3.65175374E-05 9.42143695E-05 7.70423580E-05-7.18758966E-07 6.38822335E-07
 2  7-4.11887638E-02-2.92950484E-04 9.05693105E-04 2.62336231E-05 3.08311942E-05
 2  8-8.70517500E-09 2.84535014E-05-2.93628962E-04 8.39573473E-07 3.32928411E-05
 2  9-1.51446209E-07-3.31413949E-05 1.38290816E-05 1.71891093E-07-6.91747771E-08
 2 10-3.95342765E-02-2.83942077E-04 8.66577190E-04 3.97367311E-05 7.80319363E-06
 2 11 8.81242298E-08-2.54026311E-04 1.79570359E-04-1.14295533E-06 1.88810210E-05
 2 12 1.53416216E-05-3.42226426E-05 2.42019595E-05 9.15994341E-08-9.96726972E-08
 2 13 6.87212242E-02-2.44886245E-05 1.94186649E-03 2.89957612E-05 6.39209132E-05
 2 14-1.08518411E-07-1.38133600E-03-1.59905490E-03 5.87811092E-07 1.39374135E-05
 2 15-1.10597085E-04 9.66596719E-05 2.97120339E-05-3.48573007E-07 8.23267226E-07
 2 16 7.02853686E-01 3.18029732E-03-7.79453348E-03-5.58931337E-05-2.56328239E-05
 2 17-1.59202815E-07 5.53413531E-04-1.52128518E-03 6.46571469E-06 1.02871230E-04
 2 18-6.17763910E-05-4.10948393E-05 1.69451003E-04 2.35387721E-08 5.30925446E-07
 2 19-9.35730646E-03-1.99515627E-05-8.54077246E-04 1.97967945E-05 2.05971035E-05
 2 20-1.48223656E-09-4.20660974E-04-7.01559463E-04 8.54128292E-07 1.21881478E-05
 2 21-9.54886001E-07-1.12332618E-05-5.95324002E-06 9.50922957E-08-4.12332607E-08
 2 22-9.17574327E-03-1.99644915E-05-8.46957234E-04 2.76492922E-05 7.36855643E-06
 2 23 5.18218927E-08-8.13263180E-04-3.18471765E-05-2.15994582E-06-2.27892767E-06
 2 24 1.29865689E-05-1.07076412E-05 3.27558957E-06 1.69147589E-08-6.79713745E-08
 2 25-5.28132686E-02-2.98755542E-04 1.36688386E-03-8.12400381E-06-4.72692990E-06
 2 26-8.70660622E-09-5.95596803E-04 1.03317588E-04-1.93027543E-06 2.26579184E-05
 2 27-7.77074328E-06-1.48871751E-05-1.24689476E-05 1.56390424E-07-5.97127611E-08
 2 28-5.30947331E-02-3.00523095E-04 1.37991334E-03-8.10937535E-06-4.90005796E-06
 2 29-1.71310467E-09-2.02872888E-04-5.69208667E-04 1.02439724E-06-9.90606260E-06
 2 30 2.47119265E-05-1.48058639E-05 8.22649510E-06-8.08545599E-09-1.03747781E-07
 2 31-3.65701790E-03-1.76653189E-05-6.30333171E-05 3.26959914E-06-2.13665144E-07
 2 32 7.55317878E-09 5.12268738E-05 1.16465204E-04-1.70578973E-07 1.67307945E-05
 2 33 3.98144597E-07-1.71289391E-05-1.83152518E-05 1.55127034E-07-1.07209768E-07
 2 34 1.89147522E-06 3.88932982E-05 1.01847254E-06-9.64139273E-06 2.82936742E-08
 2 35-3.04931669E-04-9.57245824E-06-4.26188455E-05 3.11796180E-06-5.38654003E-06
 2 36 2.38763895E-08-4.61513729E-05 1.91246129E-05-1.86946196E-07 1.49029961E-06
 2 37 3.16550976E-06-4.65580937E-06 2.73296172E-06 1.22016567E-08-1.78042151E-08
 2 38-3.03764330E-04-9.48480468E-06-4.44798707E-05-3.16515284E-06 5.33735026E-06
 2 39-2.46164525E-08-5.87844192E-06-4.81949082E-05 1.24020529E-07 4.75894690E-06
 2 40-1.35012523E-07-4.62393438E-06 6.41523583E-07 2.79386817E-08-1.35373803E-08
 2 41-3.64138538E-03-1.77992377E-05-6.20974080E-05 1.44210075E-06 2.99460108E-06
 2 42-3.73555947E-09 1.26724877E-04-1.32993749E-05 3.83438289E-07-9.16068488E-06
 2 43 2.62684711E-05-1.71077862E-05-1.62486738E-06 2.98447115E-08-1.45686970E-07
 2 44-2.77270319E-05-4.80878769E-05 1.80321256E-05 1.89110493E-05-5.92560750E-09
 2 45 3.45140102E-05 2.16571271E-04 2.02424988E-05 7.22463115E-05-1.57466441E-07
 2 46 3.59225667E-05 2.20745917E-04 7.31437835E-05-1.78398391E-05 2.66592156E-07
 2 47-2.71865967E-05-4.63634575E-05 2.53818704E-05 6.54774596E-06 5.24142062E-08
 2 48 7.96743461E-06 1.91860800E-05 8.36954017E-07 6.26517251E-07 9.41922234E-10
 2 49 7.92069514E-06 1.88914659E-05 9.67882478E-07 3.91515494E-07 1.13174944E-09
 2 50 1.97519103E-06 3.92563571E-05-7.86762613E-06 5.59720779E-06-3.70801834E-08
 2 51 4.80625200E-02-6.36115364E-05 1.46031695E-03-1.92179496E-06-5.23708014E-05
 2 52 1.28856557E-07 9.88290117E-04 1.01694116E-03 1.61890712E-08 4.92720111E-05
 2 53-1.81563727E-04 1.32291716E-04-5.32293584E-05-1.11510884E-07 8.96439191E-07
 2 54 4.83824524E-02-6.31576238E-05 1.46674394E-03-4.69739119E-05 2.37798338E-05
 2 55-1.91790355E-07 1.37107583E-03 3.57400253E-04 2.79355793E-06-1.67887574E-04
 2 56 3.37567808E-05 1.34130794E-04 8.55540422E-05-1.28887529E-06 5.98736434E-07
 2 57 3.73579588E-03-1.27662343E-04 6.22353972E-04-3.76221212E-05-3.74233298E-05
 2 58 7.19084260E-09-7.28176214E-05 3.53597211E-04-1.13537470E-06 4.55881375E-05
 2 59 1.16559564E-05-5.72440938E-05 7.72381033E-06 3.10415538E-07-1.81191238E-07
 2 60-6.85268581E-05 3.03270729E-05-1.76079496E-06-3.22055947E-07-3.93089864E-09
 2 61 3.70865352E-03-1.28076022E-04 6.32979673E-04-5.09116719E-05-1.46993233E-05
 2 62-8.91584022E-08 2.76214641E-04-2.32342854E-04 1.36469632E-06 2.52086914E-05
 2 63 3.17929072E-05-5.70015986E-05 2.04238092E-05 1.99503122E-07-2.33446769E-07
 2 64-6.83935506E-05 3.11041764E-05-1.13660902E-06-1.34395086E-06 9.93006672E-09
 2 65 4.05584719E-06 1.40284343E-04-7.57042368E-05 2.59055859E-05-3.08488497E-07
 2 66 5.28566861E-06 1.43745899E-04-1.41487565E-05-7.91179810E-05 2.08766349E-07
 3  1 5.09522160E-02 1.69438887E-04 2.32326814E-04 9.12423802E-07-7.69020216E-07
 3  2 7.18479076E-09 4.42328512E-04 8.33191459E-05 9.32219519E-07 3.78054435E-05
 3  3-1.69085181E-05-2.08969254E-05 1.27061040E-05 1.51566232E-07 1.49451238E-08
 3  4 1.07577837E-03-2.38578319E-05-5.62948707E-04-1.75231436E-05-8.35514181E-06
 3  5-2.54147474E-08 5.17438821E-04-2.97333041E-05 1.51856748E-06-1.12262328E-05
 3  6 7.72548298E-06 3.50074979E-06 1.48054844E-05-8.65712841E-08 2.64846502E-08
 3  7-4.44949847E-02-3.24031282E-04 9.99416732E-04-3.60234694E-05-3.52380758E-06
 3  8-8.97307773E-08 2.59148196E-04-2.18797437E-04 1.32359111E-06 2.42259132E-05
 3  9 1.53233869E-05-3.95493000E-05 2.63772442E-05 1.29078727E-07-1.08399859E-07
 3 10-4.54287360E-02-3.29017621E-04 1.01956032E-03-2.06536106E-05-2.96981726E-05
 3 11 2.66804638E-08-6.22702947E-05 3.24876659E-04-1.07335413E-06 3.65467767E-05
 3 12 2.37670472E-06-3.89234814E-05 1.79638298E-05 1.88057836E-07-8.67666290E-08
 3 13 1.01644599E-03-2.38529827E-05-5.65668115E-04-1.57558627E-05-1.12066902E-05
 3 14-8.94896839E-09 2.24824453E-04 4.68960816E-04-7.71740790E-07 1.42829092E-05
 3 15-1.76398495E-05 3.35694032E-06-1.65095315E-06 4.48783042E-08 7.63851898E-08
 3 16 5.12655503E-02 1.70817609E-04 2.31588248E-04-2.18421907E-07 1.14827184E-06
 3 17-1.84310728E-08 2.87397797E-04 3.47449794E-04-1.11701372E-07 5.41300825E-06
 3 18 1.57355835E-05-2.11485917E-05 3.35349400E-05-8.68908943E-09-3.16504715E-08
 3 19 6.83701326E-02-2.53826897E-05 1.82813319E-03-2.60717755E-05-6.11181182E-05
 3 20 9.72801574E-08 1.33060121E-03 1.50328049E-03-6.15971700E-07 1.55744159E-05
 3 21-1.11594741E-04 9.60203246E-05 2.78215159E-05-3.37137908E-07 7.49097928E-07
 3 22 6.80736749E-02-2.58706949E-05 1.82912331E-03-6.57921688E-05 6.87550381E-06
 3 23-1.98259787E-07 1.95848171E-03 4.36814768E-04 4.18876816E-06-6.01574821E-05
 3 24-3.45837164E-05 9.47411985E-05 7.72837818E-05-7.05595982E-07 6.34211728E-07
 3 25 6.98988574E-01 3.15105842E-03-7.60252674E-03 4.80982027E-05 3.68434848E-05
 3 26 3.62273095E-08 9.93970520E-04-1.24924142E-03 6.20215433E-06 1.03105858E-04
 3 27-6.16402620E-05-4.14655956E-05 1.68283629E-04-9.16205252E-09 5.37807707E-07
 3 28 7.01504563E-01 3.16380022E-03-7.64579985E-03 5.56051640E-05 2.45310081E-05
 3 29 7.81019855E-08-5.98564025E-04 1.45880740E-03-5.71184771E-06 1.01782583E-04
 3 30-5.86935252E-05-4.30890580E-05 1.70088800E-04-3.04840292E-08 5.18620552E-07
 3 31 4.83712816E-02-6.67732157E-05 1.47542438E-03 4.77640927E-05-2.40519836E-05
 3 32 2.03899211E-07-1.38201175E-03-3.45084644E-04-2.84757744E-06-1.65992950E-04
 3 33 3.35118960E-05 1.32481054E-04 8.29459373E-05-1.17130894E-06 5.46646910E-07
 3 34 5.62363081E-06 1.52216019E-04 1.42682043E-05 7.84250812E-05-1.78606545E-07
 3 35 3.72602414E-03-1.30233401E-04 6.25650593E-04 3.82250533E-05 3.68732392E-05
 3 36-1.46695075E-09 6.63368910E-05-3.55413553E-04 1.21049871E-06 4.61877080E-05
 3 37 1.22780193E-05-5.84657273E-05 8.28153687E-06 3.03483832E-07-2.04437504E-07
 3 38 3.71809430E-03-1.30378664E-04 6.30106550E-04 5.07739900E-05 1.54725716E-05
 3 39 1.00460025E-07-2.79337887E-04 2.29454290E-04-1.44012638E-06 2.63236459E-05
 3 40 3.19906526E-05-5.83142984E-05 2.07864557E-05 2.09658697E-07-2.31257605E-07
 3 41 4.82477272E-02-6.68944258E-05 1.47297856E-03 2.12044730E-06 5.33229304E-05
 3 42-1.50503894E-07-9.77758728E-04-1.03653360E-03 2.57425583E-07 4.74788748E-05
 3 43-1.79004363E-04 1.31525488E-04-5.39652679E-05-1.18474684E-07 8.53131306E-07
 3 44 3.07346365E-05 2.14170577E-04-7.09804662E-05 2.04721677E-05-2.53577284E-07
 3 45-2.24161762E-05-1.37231463E-05-2.26569558E-05 4.25733100E-06-7.59077809E-08
 3 46-2.26180108E-05-1.42755505E-05-7.27998294E-06-2.18325901E-05 4.68664871E-08
 3 47 3.00825085E-05 2.12045600E-04-1.67320651E-05-7.18025592E-05 1.55876223E-07
 3 48-6.81261231E-05 3.35720480E-05 1.84138829E-06 3.13588693E-07 2.05436927E-09
 3 49-6.80191164E-05 3.38929412E-05 1.14781493E-06 1.40913645E-06 1.09411675E-09
 3 50 4.93271270E-06 1.50671488E-04 7.52780024E-05-2.55071249E-05 2.73802017E-07
 3 51 3.51279093E-03-2.76055458E-05 1.55637492E-04-1.79708031E-06-1.08649091E-05
 3 52 2.52276163E-08 2.05429864E-05 1.65945216E-04-3.91753365E-07-1.93643692E-06
 3 53-5.49184213E-07 2.48562113E-06-9.56430754E-06 1.14530174E-08-1.26346852E-08
 3 54 3.53238578E-03-2.74432435E-05 1.54659055E-04-1.03668890E-05 3.71903226E-06
 3 55-3.90848533E-08 1.54245261E-04-6.28250686E-05 6.01344085E-07-8.06349544E-06
 3 56 5.39734185E-06 2.66615359E-06-5.73187158E-06-2.70041167E-08-2.65006960E-08
 3 57 2.49335734E-04-2.88467391E-05 5.15985892E-05-8.75326761E-06-1.16574960E-07
 3 58-2.62978216E-08 3.60073004E-05 3.44277085E-05 1.97830430E-08 8.32423302E-06
 3 59 4.95973560E-06-1.32839686E-05 3.94165176E-06 6.05661710E-08-4.67250325E-08
 3 60-2.25820907E-06 2.40099726E-05-1.10364112E-06-7.08055625E-07-1.84673538E-09
 3 61 2.47689021E-04-2.88010130E-05 5.06936783E-05-4.37183255E-06-7.59016523E-06
 3 62 9.61024972E-09 4.76054438E-05 1.38813500E-05 8.41406116E-08 8.61825803E-06
 3 63 4.60464918E-06-1.32229072E-05 3.71532275E-06 6.02023756E-08-4.74723062E-08
 3 64-2.27670452E-06 2.38132618E-05-1.15334499E-06-5.87832057E-07-4.68311750E-10
 3 65 2.57658303E-06 6.07544332E-05-3.39793979E-06-1.76772996E-06-7.15145082E-09
 3 66 2.62671785E-06 6.07040138E-05-3.16193472E-06-2.13158665E-06 5.87421005E-10
 4  1 6.12710850E-02 3.81943899E-04-2.64066957E-03-1.09565320E-05 2.62287225E-06
 4  2-4.85316333E-08 6.36860915E-04-6.01233797E-04 3.55963559E-06 5.46811441E-05
 4  3-1.12233646E-05-4.34577795E-05 5.32056846E-05 1.60761622E-07 4.88206555E-08
 4  4 7.46966546E-02 1.72117255E-04-1.64735888E-04-2.43796467E-05-5.63092060E-05
 4  5 8.65362268E-08-1.14259927E-03 8.71175387E-04-5.70973101E-06-8.27018469E-05
 4  6-1.89467944E-04 2.72169791E-04-7.19450263E-05-9.46094384E-07 1.29436384E-06
 4  7 6.96106223E-01 3.54779282E-03-1.17990824E-02-3.46832865E-05 5.89225374E-05
 4  8-2.95504057E-07 2.90869489E-03-4.94723550E-03 2.22696511E-05 2.67942962E-04
 4  9 1.67050072E-04-4.34993035E-04 1.02091271E-04 1.95366148E-06-1.69203037E-06
 4 10-6.95934899E-01-3.54715355E-03 1.17977178E-02-3.42526710E-05 5.91693401E-05
 4 11-2.73961423E-07 2.90599799E-03-4.94903906E-03 2.21820091E-05-2.66044390E-04
 4 12-1.68896843E-04 4.34941233E-04-1.03206787E-04-1.94747441E-06 1.69825711E-06
 4 13-7.44452022E-02-1.71962815E-04 1.70648656E-04 6.11762129E-05-5.85018895E-06
 4 14 1.78607262E-07-2.10444939E-04 1.41673677E-03-4.60164806E-06 2.17039075E-04
 4 15 5.48147090E-05-2.71853784E-04-1.44083537E-05 1.58860474E-06-1.12890058E-06
 4 16-5.92050781E-02-3.72612824E-04 2.61690207E-03 2.82907388E-06 1.07937041E-05
 4 17-1.75804659E-08 2.16899962E-04-8.54108835E-04 2.88812173E-06-4.31986846E-05
 4 18-1.21366972E-07 4.33200515E-05-5.99305444E-05-1.04496384E-07-9.41305663E-09
 4 19 7.45618583E-02 1.71806174E-04-1.71386128E-04 6.21265154E-05-5.48818008E-06
 4 20 1.86573432E-07-2.06210129E-04 1.41490491E-03-4.64311430E-06-2.15776262E-04
 4 21-5.49135700E-05 2.70689832E-04 1.43932190E-05-1.57521439E-06 1.11396634E-06
 4 22-7.46932547E-02-1.72006334E-04 1.67843580E-04-2.52026047E-05-5.69108178E-05
 4 23 9.20324166E-08-1.14229860E-03 8.66287805E-04-5.64403320E-06 8.24252381E-05
 4 24 1.88408427E-04-2.70833665E-04 7.13818792E-05 9.32896853E-07-1.30219791E-06
 4 25-5.77904586E-02-3.64888544E-04 2.58804733E-03-1.02691930E-05 2.36555398E-06
 4 26-3.93701282E-08 6.22915661E-04-5.82811399E-04 3.39674765E-06-5.30707454E-05
 4 27 1.19313851E-05 4.11393603E-05-5.33592509E-05-1.49343562E-07-5.05098197E-08
 4 28 5.65248340E-02 3.59030607E-04-2.57185702E-03 2.79566081E-06 1.01110495E-05
 4 29-2.49390843E-08 2.06555194E-04-8.31969357E-04 2.94530898E-06 4.25276829E-05
 4 30-1.43297534E-06-4.10947076E-05 5.98048838E-05 9.80348533E-08 3.28337157E-08
 4 31 3.99620846E-03-3.84618638E-05 7.47719320E-04 1.09074771E-06-7.07943221E-07
 4 32 3.43377417E-09-2.26127646E-04 4.54676325E-04-1.89308268E-06-1.13777197E-05
 4 33 9.84612964E-06 1.53159004E-06 1.97700496E-05-9.25557464E-08 2.95463494E-08
 4 34 2.65871282E-05 9.30789822E-05 1.15441792E-05 2.10011099E-08 3.12647457E-08
 4 35 3.58797329E-04 2.63884919E-05-7.24910403E-04 5.88958217E-06 9.72653330E-06
 4 36-1.00346024E-08 3.63346648E-04 1.23790072E-06 9.84367384E-07 5.31814015E-06
 4 37-1.77436075E-05 1.24254674E-05 1.69669025E-06-2.68669663E-08 1.01509096E-07
 4 38-3.66796278E-04-2.62291878E-05 7.24028261E-04-1.14515923E-05-4.31589713E-07
 4 39-3.47799743E-08-1.77478229E-04-3.17316233E-04 4.31886222E-07 1.10097529E-05
 4 40 1.33738690E-06-1.23471398E-05-1.22398236E-05 1.06085870E-07-8.00755495E-08
 4 41-4.08994572E-03 3.84712454E-05-7.50131992E-04 1.02201575E-07-1.36606173E-06
 4 42 4.62538626E-09-2.85725446E-04 4.20171051E-04-1.98595291E-06-1.94564855E-05
 4 43 2.12519135E-05-1.79542799E-06 9.43641099E-08-5.80174054E-08-7.25950634E-08
 4 44 1.71454759E-04 5.00748381E-04-2.02084789E-05 4.11122727E-05-1.60027374E-07
 4 45 1.71935588E-04 5.02561876E-04-2.66216852E-05 3.76850102E-05-1.73269195E-07
 4 46-1.71862853E-04-5.01903820E-04-1.98063918E-05 4.15778545E-05-1.80153287E-07
 4 47-1.71512751E-04-5.01081117E-04-2.59713521E-05 3.77174709E-05-1.66942509E-07
 4 48-8.13699533E-06-7.33699931E-05-7.56599708E-06 1.50215388E-07-1.95818917E-08
 4 49 8.25123097E-06 7.33661542E-05 3.55454061E-06 6.67999699E-06-1.20000388E-08
 4 50-2.65949194E-05-9.32128251E-05-5.75818924E-06-1.00239758E-05 1.47322898E-08
 4 51 4.35632492E-03-3.80334028E-05 7.54141756E-04 3.07567703E-08-1.53363498E-06
 4 52 6.54984558E-09-2.90397221E-04 4.24839682E-04-2.09401119E-06 1.90911649E-05
 4 53-2.21006941E-05 3.00952921E-06-6.67376364E-07 6.48431053E-08 7.40959604E-08
 4 54-4.20706745E-03 3.78911334E-05-7.50074732E-04 1.19465322E-06-7.08001245E-07
 4 55 1.32614997E-08-2.26088080E-04 4.61532345E-04-1.92121555E-06 1.23579421E-05
 4 56-9.74907167E-06-2.60887046E-06-1.96157080E-05 1.12788163E-07-3.75761976E-08
 4 57-3.81993780E-04-2.67712917E-05 7.30646775E-04 5.82902125E-06 9.73381744E-06
 4 58-2.67807588E-09 3.65177454E-04 2.16257891E-06 1.07292617E-06-5.34128164E-06
 4 59 1.76177758E-05-1.22764941E-05-1.82484269E-06 3.27429346E-08-1.02868664E-07
 4 60 8.08356926E-06 7.37297561E-05-7.57293207E-06 1.36195056E-07-2.40248251E-08
 4 61 3.94393081E-04 2.64103762E-05-7.28735006E-04-1.14832739E-05-4.03190507E-07
 4 62-3.19589674E-08-1.78676115E-04-3.18713675E-04 4.33594618E-07-1.07688427E-05
 4 63-1.34212687E-06 1.21109696E-05 1.22876579E-05-1.08137123E-07 8.23258152E-08
 4 64-8.28689871E-06-7.36412327E-05 3.56229787E-06 6.67876393E-06-1.24852954E-08
 4 65 2.71420168E-05 9.54930132E-05-5.91427174E-06-9.92467563E-06 1.28934333E-08
 4 66-2.71403836E-05-9.51183876E-05 1.15099386E-05 1.09297617E-07 2.53539501E-08
 5  1 6.90255944E-01 3.49270739E-03-1.12051678E-02-9.10610454E-05 4.47368048E-05
 5  2-3.59783181E-07 3.81423959E-03-4.34325271E-03 2.28435772E-05 3.01634904E-04
 5  3 1.24972223E-04-4.26607127E-04 4.87944644E-05 2.17147912E-06-1.64562384E-06
 5  4 7.93489641E-02 2.40948246E-04-1.51499593E-03 8.47092416E-05 1.02457091E-05
 5  5 2.04347518E-07 2.97783299E-04 8.87187009E-04-1.75362254E-06-1.76599794E-04
 5  6-5.54251160E-05 2.32024910E-04 1.06751289E-05-1.31486025E-06 9.63535655E-07
 5  7-5.55194699E-02-2.18959887E-04-3.26076995E-04 1.79655157E-06-1.04914785E-05
 5  8 3.01404731E-08-8.47906034E-04-3.55977366E-04-1.24969681E-06-4.16543494E-06
 5  9-3.57391908E-05 3.99046257E-05 4.55866336E-05-2.70916237E-07 3.86595361E-07
 5 10 5.53145603E-02 2.17184294E-04 3.31769003E-04 8.54396322E-06-6.69634853E-06
 5 11 5.77764865E-08 7.21405491E-04 5.68678445E-04 2.57625987E-07-5.14842833E-06
 5 12 4.52365292E-05-4.00881009E-05-3.93093242E-05 2.29863070E-07-3.79306758E-07
 5 13-7.87128376E-02-2.40484985E-04 1.52732494E-03-4.99785731E-05-6.86095555E-05
 5 14 6.05722041E-08-9.29348461E-04 1.60878517E-04-2.80286342E-06 7.63542819E-05
 5 15 1.55094881E-04-2.31449163E-04 5.41555758E-05 7.95289835E-07-1.17349985E-06
 5 16-6.85447776E-01-3.47097734E-03 1.11535802E-02 4.87607640E-06 1.01247295E-04
 5 17-2.00632168E-07 1.94268448E-03-5.45578111E-03 2.04501355E-05-2.01899979E-04
 5 18-2.24420728E-04 4.26320707E-04-1.11288840E-04-1.73537246E-06 1.84581793E-06
 5 19-2.22130178E-02-1.36126704E-04 1.69651292E-03 1.17181676E-06 1.35406756E-05
 5 20-3.83505408E-08-6.78673101E-05 4.25833123E-04-1.40738211E-06 4.67984441E-05
 5 21 4.77218966E-05-9.45203407E-05 3.31707524E-05 3.60089660E-07-3.73548987E-07
 5 22 2.22624353E-02 1.35985714E-04-1.69904545E-03-1.22962935E-05 5.62210390E-06
 5 23-4.76832547E-08-3.42643772E-04 2.66049568E-04-1.69014704E-06-7.19452215E-05
 5 24-2.25823908E-05 9.45276124E-05-1.69005065E-05-4.86082597E-07 3.29424302E-07
 5 25 1.27842476E-01 6.33362307E-04-1.59544457E-03 8.85653071E-06-7.67240538E-06
 5 26 3.94398477E-08-1.42072213E-03 5.86738253E-04-5.54858129E-06 7.88417654E-05
 5 27 1.44280186E-05-9.32697840E-05 9.48887881E-06 5.22183409E-07-3.26003240E-07
 5 28-1.27372958E-01-6.31708592E-04 1.59616860E-03 2.39595427E-06-1.14872572E-05
 5 29 4.07054375E-08 1.76720195E-04 1.52477598E-03-3.85973339E-06-3.65637911E-05
 5 30-5.65426793E-05 9.31064704E-05-3.63632535E-05-3.06460166E-07 3.87417271E-07
 5 31-1.02446951E-02-8.68881053E-06-6.38180002E-04-2.51625994E-06 3.70427206E-06
 5 32-1.65115343E-08 4.69358683E-05-5.69574075E-04 1.73899251E-06 4.62723736E-05
 5 33-2.29287827E-06-4.39794953E-05-3.22166945E-06 2.91508678E-07-1.48219085E-07
 5 34-3.60375363E-05-1.38966802E-04 1.67625401E-06 5.62267140E-07 1.85491053E-09
 5 35-1.09610665E-03-2.14509327E-05 5.58657381E-04-1.98533105E-06-3.43413847E-06
 5 36 6.30880139E-09-2.17817081E-04-1.62657012E-04-1.54857534E-07-5.91409779E-06
 5 37 5.52113512E-06 3.92962668E-07-6.01583729E-06-1.28194789E-09-3.34298599E-08
 5 38 1.10238860E-03 2.12010751E-05-5.57777471E-04 3.98394295E-06 1.38175738E-07
 5 39 1.12422280E-08 2.47451698E-04 1.11009731E-04 3.73121410E-07 1.68978572E-06
 5 40-1.17837009E-06-5.11415629E-07 8.82017477E-06-1.77894443E-08 2.71286210E-08
 5 41 1.02948590E-02 8.58111632E-06 6.38589099E-04-1.98456580E-06 4.08724431E-06
 5 42-1.37483886E-08 4.74325771E-04-3.18962884E-04 2.17838864E-06-6.84315464E-06
 5 43-3.71766079E-05 4.40197625E-05-2.22263899E-05-9.99868448E-08 2.05550758E-07
 5 44-2.52742919E-05-1.68360846E-05 1.87414335E-05-1.83159660E-05 1.03380577E-07
 5 45 1.38798964E-04 3.54579410E-04-3.02949467E-05 3.45730495E-05-1.79167014E-07
 5 46-1.38645465E-04-3.52963879E-04-1.50389642E-05 4.31642534E-05-1.81661207E-07
 5 47 2.51067620E-05 1.68862061E-05 7.07064324E-06-2.53036912E-05 8.94145961E-08
 5 48 5.60461063E-07 3.85764103E-05 2.67985356E-06 5.85555042E-06-8.22749935E-09
 5 49-5.87949810E-07-3.83218974E-05-6.40155028E-06 5.11891501E-07-1.94298480E-08
 5 50 3.60166482E-05 1.39325970E-04-1.27416187E-06-1.17167749E-06 2.95843858E-10
 5 51 5.59830249E-02 1.01448167E-04 1.05726765E-03-1.47713601E-05-3.74173292E-05
 5 52 7.43461442E-08-1.36666517E-03 1.05913489E-03-6.89136885E-06-4.94786294E-05
 5 53-1.95177723E-04 2.44656352E-04-1.04303496E-04-6.09741206E-07 1.15886557E-06
 5 54-5.55539780E-02-1.01539645E-04-1.04925979E-03 3.95196911E-05-5.11953521E-06
 5 55 1.41916624E-07-2.52071996E-04 1.71178702E-03-5.43326407E-06 2.36389521E-04
 5 56 7.42004221E-06-2.43809563E-04-1.60212696E-05 1.68523925E-06-8.54769325E-07
 5 57-6.01692836E-03-7.12768235E-05 1.55030763E-03-6.46733821E-07 8.54063212E-06
 5 58-8.91513269E-09 5.73126880E-04 1.64475069E-04 1.26938224E-06-2.55474670E-05
 5 59-2.29762402E-06 2.78450910E-05-2.95084926E-05-8.99284566E-08-2.78305320E-09
 5 60 4.76396196E-06 1.00497262E-04-1.81970240E-06-7.06640490E-06 7.24747209E-09
 5 61 6.06601201E-03 7.03998590E-05-1.54571239E-03-7.47519245E-06 4.58818829E-06
 5 62-1.03697472E-08-4.20278406E-04-4.22040800E-04-6.27596371E-08 2.97058656E-05
 5 63-1.43891865E-06-2.82669470E-05 2.71441649E-05 1.25748933E-07-2.48830154E-08
 5 64-5.22369294E-06-1.00082579E-04 7.03994317E-06-1.86955048E-06 3.01794209E-08
 5 65 1.46060696E-04 5.22528498E-04-2.68828273E-05 1.90429190E-05-1.49944166E-07
 5 66-1.46091896E-04-5.21442320E-04-3.68183362E-06 3.22743585E-05-1.47804602E-07
 6  1-1.23513327E-01-6.40391556E-04 2.53411592E-03 2.48805010E-05-8.73986976E-06
 6  2 9.62101409E-08 7.86516388E-05 1.01438449E-03-2.70160957E-06-2.93880409E-05
 6  3-3.18202475E-05 6.12082884E-05-8.55081079E-06-2.63016580E-07 2.76428674E-07
 6  4-6.59245049E-03 5.29650138E-05-1.24630419E-03-1.85278057E-05-9.64247043E-06
 6  5-2.61578620E-08 2.60980472E-04-6.24727885E-04 2.49351418E-06-9.42861621E-06
 6  6-2.97557743E-06 1.24041936E-05-2.17205025E-05-1.49054371E-08-1.13754695E-08
 6  7 7.64007366E-02 2.96423386E-04 5.37317724E-04-9.21518568E-06 1.06673342E-05
 6  8-6.28710256E-08-4.74384110E-04-4.46592231E-04-6.25396933E-08-4.98060866E-06
 6  9 6.06963801E-05-5.57157715E-05-5.89968326E-05 3.33363499E-07-5.43769239E-07
 6 10-7.64513955E-02-2.96881036E-04-5.35873028E-04-4.92185450E-06 1.31246497E-05
 6 11-5.78409940E-08 6.21643078E-04 1.98282827E-04 1.17568830E-06-1.67227180E-06
 6 12-5.40200384E-05 5.56923102E-05 6.33477278E-05-3.61281132E-07 5.36616972E-07
 6 13 6.47480261E-03-5.31695163E-05 1.24255423E-03 1.73478094E-05 1.13758377E-05
 6 14 1.56583325E-08 4.22324239E-04-5.28006237E-04 2.63889008E-06 2.05168564E-05
 6 15-7.98082259E-06-1.25360338E-05 1.45658483E-05 6.96046039E-08 3.26734935E-08
 6 16 1.22695130E-01 6.36434868E-04-2.52219686E-03-4.39874946E-06-2.59717481E-05
 6 17 4.89795823E-08-9.24436102E-04 4.28023523E-04-3.67118994E-06 3.74225524E-05
 6 18 2.38132308E-05-6.12357832E-05 3.19663766E-06 3.19059288E-07-2.69799461E-07
 6 19-7.68142778E-02-2.11046208E-04 1.00595917E-03 5.23665278E-05 6.80535044E-05
 6 20-5.27609980E-08 1.01627986E-03-3.37997014E-04 3.76602954E-06 6.43557708E-05
 6 21 1.48826462E-04-2.13182233E-04 4.67734152E-05 7.42639268E-07-1.05553901E-06
 6 22 7.71721849E-02 2.11474255E-04-9.98891199E-04-8.51842121E-05-1.26469103E-05
 6 23-2.02681091E-07-1.90830481E-04-1.05062340E-03 2.44572233E-06-1.63338844E-04
 6 24-5.01078651E-05 2.13446709E-04 1.70783182E-05-1.24834499E-06 9.05968511E-07
 6 25 6.88400748E-01 3.49160222E-03-1.13874970E-02 9.42079952E-05-4.54039297E-05
 6 26 3.95984536E-07-3.55681731E-03 4.43160409E-03-2.23690377E-05 2.90934690E-04
 6 27 1.29822087E-04-4.20756777E-04 4.89582036E-05 2.13016407E-06-1.66052836E-06
 6 28-6.86044213E-01-3.48085709E-03 1.13610279E-02-6.04523469E-06-1.04421652E-04
 6 29 2.84093285E-07-2.14262409E-03 5.26953430E-03-2.08543980E-05-2.03596287E-04
 6 30-2.17065879E-04 4.20662165E-04-1.04382881E-04-1.68271132E-06 1.80021912E-06
 6 31-5.57537977E-02-1.04846060E-04-8.88930273E-04-4.18328643E-05 4.14511130E-06
 6 32-1.19882737E-07 2.56265840E-04-1.62024998E-03 5.28285324E-06 2.35348146E-04
 6 33 8.85291169E-06-2.44201057E-04-1.56869242E-05 1.54987348E-06-8.78591306E-07
 6 34-1.42902426E-04-5.07141855E-04 3.39573076E-06-3.45989208E-05 1.02236618E-07
 6 35-6.04155633E-03-6.82981929E-05 1.45206342E-03 1.43917497E-06-7.77762047E-06
 6 36 3.27648409E-08-5.33908506E-04-1.14478036E-04-1.17625668E-06-2.49283261E-05
 6 37-4.52266524E-06 2.94509914E-05-2.94171709E-05-8.46913552E-08 2.84590919E-08
 6 38 6.07635376E-03 6.79084370E-05-1.44980618E-03 6.25731203E-06-4.97399490E-06
 6 39 3.42866680E-08 3.58643300E-04 4.11387198E-04-1.79183389E-07 3.10731279E-05
 6 40-1.42908906E-06-2.96440388E-05 2.56019869E-05 1.22860181E-07-1.92815666E-08
 6 41 5.60137464E-02 1.05058534E-04 8.91931320E-04 1.67170741E-05 3.87492984E-05
 6 42-5.67657651E-08 1.28800785E-03-1.01461105E-03 6.39983908E-06-5.07150519E-05
 6 43-1.93872552E-04 2.44587604E-04-1.03103026E-04-6.59471474E-07 1.13727838E-06
 6 44-1.38819999E-04-3.73636905E-04 9.44185025E-06-3.86301274E-05 1.30497960E-07
 6 45-2.61423285E-05-1.18872629E-04 3.71655002E-06 1.39498061E-05-2.91741604E-08
 6 46 2.60178528E-05 1.18569928E-04-1.41359975E-05 3.47280698E-06-4.54940179E-08
 6 47 1.38921357E-04 3.74494821E-04 2.90728003E-05-2.72432764E-05 1.51198714E-07
 6 48 4.84755033E-06 9.35398214E-05 1.11304449E-06 5.43892393E-06-1.04481219E-08
 6 49-5.07118037E-06-9.33197176E-05-5.28132432E-06 1.68426155E-06-1.87652226E-08
 6 50 1.42842616E-04 5.07645085E-04 2.87907844E-05-1.98243308E-05 1.27648381E-07
 6 51-1.01230117E-02-2.88859652E-05 2.81710795E-04 7.72621897E-06 9.79302606E-06
 6 52-9.14760026E-09 9.49174203E-06-6.03906306E-05 2.14798726E-07 1.12899889E-05
 6 53 3.37904722E-05-4.50804611E-05 1.54739534E-05 1.34748856E-07-2.14699500E-07
 6 54 1.00488818E-02 2.88408972E-05-2.83430173E-04-1.22858938E-05-2.02355926E-06
 6 55-3.11190320E-08 4.67309833E-05-3.80978169E-05 1.99126686E-07-3.96676527E-05
 6 56-5.25861154E-06 4.49262642E-05 2.74747705E-06-3.03317584E-07 1.68777717E-07
 6 57 1.10231244E-03 4.10601112E-06 9.58121923E-06 2.34584796E-06 4.21950306E-07
 6 58 4.15147205E-09 1.47717720E-05 1.12437236E-04-2.61678938E-07 3.32553348E-06
 6 59 6.64254947E-06-9.96808295E-06 4.71948631E-06 3.13952847E-08-3.60946259E-08
 6 60-1.24714123E-06 2.91981655E-06-2.12599593E-06-3.59208014E-06 3.20994350E-09
 6 61-1.11112135E-03-4.05492467E-06-1.00083059E-05-1.43808479E-06-1.85935447E-06
 6 62-7.20389398E-10-1.05519572E-04 4.21954770E-05-4.36006507E-07-9.32573941E-06
 6 63-6.67870483E-07 9.99360989E-06-8.77503064E-07-6.40381872E-08 3.49055666E-08
 6 64 1.33532786E-06-2.85768769E-06 4.16445718E-06 1.12643403E-07 1.24287418E-08
 6 65-1.67117686E-05-4.85950339E-05 1.14606995E-05-5.88425016E-06 5.04631438E-08
 6 66 1.67031872E-05 4.84853192E-05-4.22410354E-07-1.27851451E-05 4.26901027E-08
 7  1-5.56035123E-02-4.42569775E-04 4.40578925E-03-3.58258530E-05-2.80323920E-05
 7  2-1.89321449E-08 7.53757085E-03 2.32195982E-03 1.41796602E-05-2.13958233E-05
 7  3-1.61595967E-04 1.82991790E-04 5.10418898E-05-7.74348205E-07 1.26238633E-06
 7  4 4.72250912E-01 2.65373789E-03-1.68105488E-02 1.30934769E-05-4.20510279E-05
 7  5 1.48026187E-07 3.46109359E-03-4.49965937E-03 2.20746469E-05 2.91974897E-05
 7  6 5.09023306E-05-8.00998203E-05-3.12717478E-05 4.47084542E-07-5.34586808E-07
 7  7 3.72987806E-03 2.18460492E-05-1.08790602E-04 1.10324355E-04 6.42380747E-05
 7  8 1.18521518E-07-9.55878002E-03-5.47949074E-03-1.08562998E-05 4.02470291E-05
 7  9-1.72505824E-05-2.29964466E-05-2.56133450E-05 2.94604774E-07-8.56618982E-08
 7 10-6.23204138E-03-4.09561207E-05 1.88230503E-04-1.11334221E-04-6.79187995E-05
 7 11-1.09640879E-07 9.50407147E-03 5.72780861E-03 9.90806443E-06 1.81446205E-05
 7 12-4.99418975E-05 3.17972770E-05-1.81638708E-05 3.29309594E-08 2.12059962E-07
 7 13-4.70441355E-01-2.64958318E-03 1.68546927E-02 3.13722009E-05-3.15908691E-05
 7 14 1.62902720E-07 2.26742693E-03-5.22511752E-03 2.13709476E-05-1.93123436E-05
 7 15-5.52111495E-05 7.45234931E-05 2.71213614E-05-3.92091725E-07 4.95612441E-07
 7 16 5.53971713E-02 4.41488012E-04-4.42780828E-03 4.12447066E-05 1.66621752E-05
 7 17 7.30310214E-08-5.68940802E-03-5.46461894E-03-3.06938002E-07 9.05659143E-05
 7 18 9.14400731E-05-1.82005987E-04-9.65478426E-05 1.18223004E-06-1.13665382E-06
 7 19-5.05495385E-01-2.81808481E-03 1.73178369E-02-2.67633566E-05 3.34098980E-05
 7 20-1.82338752E-07-2.32677047E-03 5.24869377E-03-2.12603847E-05-3.84913896E-05
 7 21-6.79656835E-05 1.06457073E-04 2.72256200E-05-5.41887359E-07 6.48094769E-07
 7 22 5.33615816E-01 2.95119539E-03-1.76723538E-02-1.81329029E-05 4.02864956E-05
 7 23-1.64101719E-07-3.51024825E-03 4.65475436E-03-2.28300347E-05 4.82828179E-05
 7 24 7.35177206E-05-1.21800539E-04-3.03255125E-05 6.25880284E-07-7.28888791E-07
 7 25-6.29393470E-02-4.86489866E-04 4.49075408E-03 4.33334069E-05 3.14155008E-05
 7 26 2.94768435E-08-7.84329348E-03-2.42117655E-03-1.48227842E-05-3.91453618E-05
 7 27-1.76836152E-04 2.15981514E-04 5.85139145E-05-9.84858291E-07 1.43786016E-06
 7 28 6.01986185E-02 4.65043771E-04-4.38285340E-03-4.66378899E-05-1.97501565E-05
 7 29-7.36853299E-08 5.86255050E-03 5.62027905E-03 1.42822059E-07 9.82203897E-05
 7 30 1.10984979E-04-2.09205369E-04-1.00833288E-04 1.25883292E-06-1.32511771E-06
 7 31 3.92872022E-02 3.19924513E-04-5.11936723E-03 5.13528806E-05 7.24107049E-06
 7 32 1.20423566E-07 9.51083482E-04-2.37202451E-03 9.23378739E-06-6.73474946E-05
 7 33-3.50809719E-05 1.02428466E-04-8.93919383E-06-5.03965470E-07 4.15068188E-07
 7 34-5.58282402E-05-5.36150969E-04-2.21678169E-05 4.25752296E-05-1.76901833E-07
 7 35 1.44696811E-02-2.71747246E-05 2.91969074E-03-2.43127575E-05-2.26350891E-05
 7 36-2.68615390E-09-1.41593628E-03-6.62520130E-04-2.04379908E-06-1.61171049E-05
 7 37 8.30026638E-05-6.68855589E-05-8.58668700E-06 1.90961607E-07-5.09916884E-07
 7 38-1.72467311E-02 1.53148800E-05-2.91061191E-03 3.22840591E-05 9.87860078E-06
 7 39 6.17000290E-08 1.26826258E-03 9.16712413E-04 8.93737366E-07-5.31510284E-05
 7 40-1.33913839E-05 6.65424122E-05 5.30678456E-05-5.22429936E-07 4.10296610E-07
 7 41-4.25547119E-02-3.36466931E-04 5.17784110E-03-3.15254817E-05-4.23083804E-05
 7 42 3.25437222E-08 1.61130235E-03-2.00826493E-03 1.00491448E-05 4.96051625E-05
 7 43 5.54651272E-05-1.05070290E-04 2.16852311E-05 4.32217833E-07-4.56220850E-07
 7 44 1.97144065E-04 5.60854941E-04-8.36852372E-05 1.32289222E-04-5.96758593E-07
 7 45-1.86430101E-04-5.87663890E-04 6.46957225E-05-1.20985977E-04 5.33170187E-07
 7 46 1.83970015E-04 5.90321344E-04 7.20333243E-05-1.13660720E-04 5.21794308E-07
 7 47-2.10540760E-04-5.46207010E-04-8.15915124E-05 1.50121851E-04-6.40502323E-07
 7 48 1.54687938E-05 2.96672715E-04 3.38397800E-05 2.08510071E-05 3.44127022E-08
 7 49-1.49231527E-05-2.99932986E-04-3.51953483E-05-2.00375359E-05-4.02190988E-08
 7 50 5.58218068E-05 5.35094330E-04-2.57015251E-05 4.03254344E-05-1.82021562E-07
 7 51-3.92027266E-02-3.11362628E-04 4.90398502E-03 2.98837663E-05 3.91330368E-05
 7 52-2.55599944E-08-1.55412391E-03 1.88942137E-03-9.86335240E-06 4.31101737E-05
 7 53 5.00476131E-05-9.31577868E-05 1.73471035E-05 4.11617780E-07-4.30477351E-07
 7 54 3.84393948E-02 3.07837361E-04-4.89589275E-03-4.86187779E-05-7.53462701E-06
 7 55-1.19264165E-07-8.82753768E-04 2.28596707E-03-9.09516603E-06-6.05376781E-05
 7 56-3.24038400E-05 9.29415181E-05-5.65140298E-06-5.35980355E-07 3.92961924E-07
 7 57 1.49093116E-02-1.99716779E-05 2.75877238E-03 2.27776557E-05 2.13093986E-05
 7 58 3.42354097E-08 1.32828920E-03 6.61264268E-04 2.15006174E-06-1.53904299E-05
 7 59 7.71421068E-05-6.17516769E-05-8.30038547E-06 1.92023203E-07-4.69258438E-07
 7 60 1.30787601E-05 2.78550198E-04-3.19553158E-05-2.08645635E-05-4.67593692E-08
 7 61-1.56920547E-02 1.64773852E-05-2.74354596E-03-2.94459743E-05-9.32800262E-06
 7 62-4.22918029E-08-1.21956872E-03-8.42240487E-04-1.14964133E-06-4.90340585E-05
 7 63-1.26593247E-05 6.16933832E-05 4.95576474E-05-5.15388962E-07 3.95156698E-07
 7 64-1.35520149E-05-2.79962898E-04 3.37889995E-05 1.81342657E-05 4.84765661E-08
 7 65 5.48656684E-05 5.14204865E-04 2.54899599E-05-3.67624960E-05 1.75752020E-07
 7 66-5.55123736E-05-5.14754863E-04 1.95995650E-05-4.07769476E-05 1.55492495E-07
 8  1 4.64459186E-02 3.72154859E-04-2.43151894E-03 3.86631791E-05 3.93832273E-06
 8  2 9.12461512E-08-1.69460834E-03-4.55884276E-04-3.34971700E-06 7.37616977E-05
 8  3 3.33859961E-05-1.07147694E-04 9.52120250E-06 5.50930517E-07-4.23110515E-07
 8  4-4.78312213E-01-2.35964161E-03 7.53106126E-03-2.13003702E-05 2.59949470E-05
 8  5-1.42540025E-07-1.09472540E-03 1.75604609E-03-7.92046583E-06-8.62443395E-05
 8  6-8.19710441E-05 1.68215384E-04 4.11801952E-05-9.25470365E-07 9.34352667E-07
 8  7-3.91667778E-03-3.36115612E-05 1.36998228E-04-9.15205797E-05-5.01710690E-05
 8  8-1.17688252E-07 2.67345870E-03 1.60038207E-03 2.85757313E-06-5.75010739E-05
 8  9 4.75219592E-05 9.97911466E-06 2.53204677E-05-2.87478258E-07-4.56309528E-08
 8 10-6.43646605E-03-4.89568629E-05 2.11449570E-04-8.47183444E-05-5.41845007E-05
 8 11-8.42865294E-08 2.38519927E-03 1.44380689E-03 2.49228385E-06 3.41045250E-05
 8 12-5.86455475E-05 2.45410225E-05-3.54462675E-05 1.30815082E-07 1.64843771E-07
 8 13-4.50689297E-01-2.21496148E-03 6.84071401E-03 1.29250396E-05-2.93104978E-05
 8 14 1.03548561E-07 9.12596524E-04-1.63218217E-03 7.23429765E-06-4.69409967E-05
 8 15-1.08870539E-04 1.55811536E-04 1.87329138E-05-7.02855264E-07 9.26684175E-07
 8 16 4.31787011E-02 3.49435860E-04-2.28812685E-03 1.91943056E-05 3.00776175E-05
 8 17-3.32546299E-08-9.88589380E-04-1.04276515E-03 2.05385034E-07 4.46164208E-05
 8 18 4.93429262E-05-9.39593470E-05 2.87002798E-05 3.73172274E-07-3.94187879E-07
 8 19 5.24774705E-01 2.56764317E-03-7.95547332E-03 1.14224891E-05-3.44744391E-05
 8 20 1.32056173E-07 1.02264491E-03-1.91469522E-03 8.25772417E-06 7.12738428E-05
 8 21 1.30309017E-04-2.01582860E-04-2.29486391E-05 9.27702926E-07-1.14083067E-06
 8 22 5.22964746E-01 2.54792139E-03-7.62747879E-03-2.56523676E-05 2.47520810E-05
 8 23-1.32956251E-07-1.08205509E-03 1.71885480E-03-7.88557299E-06 1.03071046E-04
 8 24 1.05191971E-04-2.08263018E-04-4.01563781E-05 1.09748973E-06-1.12457719E-06
 8 25-5.09110038E-02-4.05564602E-04 2.47083252E-03 4.55899847E-05 3.09132668E-06
 8 26 1.14960195E-07-1.60058486E-03-4.60434017E-04-3.09994112E-06-8.66668568E-05
 8 27-3.13725008E-05 1.18039358E-04-1.30555609E-05-6.26340018E-07 4.45155183E-07
 8 28-5.11377337E-02-4.10187300E-04 2.59038139E-03 2.44602402E-05 3.76886277E-05
 8 29-3.68220698E-08-1.29029885E-03-1.28799051E-03 9.35589998E-08-5.44385695E-05
 8 30-6.22122243E-05 1.16650794E-04-3.20616015E-05-4.46359117E-07 5.00966454E-07
 8 31-4.74610974E-02-2.50175068E-04 1.02455103E-03-1.74265405E-05-3.47602724E-06
 8 32-4.11798364E-08-1.72882773E-04 4.32591151E-04-1.67076635E-06 4.20456982E-05
 8 33 8.10803067E-06-5.01537289E-05-9.38914168E-06 3.19673354E-07-2.15996341E-07
 8 34 1.04476276E-05-2.24642307E-06 9.90696145E-06-2.99335948E-06 3.09218176E-08
 8 35-3.83102554E-02-1.61897340E-04-1.25877528E-04 6.31029735E-06 1.78492237E-05
 8 36-3.19688506E-08 2.99868698E-05 9.84764415E-05-2.00191777E-07 6.40530871E-06
 8 37-1.15179082E-06-5.25351789E-06-1.96432200E-06 4.17347558E-08-1.72797765E-08
 8 38-3.86777240E-02-1.64407093E-04-8.25165288E-05 1.82258896E-05-3.27206218E-06
 8 39 5.90073132E-08 7.78054688E-05-2.76873221E-05 2.89748425E-07-6.12258042E-07
 8 40 6.18539539E-06-5.57313735E-06 2.25937708E-06 1.28548341E-08-3.06013240E-08
 8 41-4.79203792E-02-2.50568590E-04 9.54864144E-04-1.07435850E-05-1.30942462E-05
 8 42 6.33064129E-09 2.59522258E-04-3.36008475E-04 1.65908178E-06 9.40267425E-06
 8 43 4.03634643E-05-4.97661386E-05 1.25076309E-05 1.55231204E-07-2.62364691E-07
 8 44-2.22142392E-04 2.29387249E-04 1.13764990E-04-2.06186062E-04 8.90057710E-07
 8 45 1.94898202E-04-2.02957087E-04-1.12984756E-04 1.76223877E-04-8.18547408E-07
 8 46 1.84061135E-04-2.10853102E-04 9.25756161E-05-1.74454077E-04 7.59594854E-07
 8 47-2.21417295E-04 2.55307065E-04-1.26160083E-04 2.02330097E-04-9.11078300E-07
 8 48 1.88049210E-05-3.63113577E-05-9.23739607E-06-6.24209923E-06-7.02262533E-09
 8 49 1.87642576E-05-3.38263652E-05-9.31886168E-06-5.21778257E-06-1.18035253E-08
 8 50 9.39758668E-06-1.31412383E-05 3.17230859E-06 9.38484078E-06-1.39604444E-08
 8 51 4.78658142E-02 2.46968012E-04-1.01316536E-03-1.06161969E-05-1.20343473E-05
 8 52 9.52627388E-09 3.24173660E-04-3.44596608E-04 1.87137597E-06-7.83306375E-06
 8 53-3.66709363E-05 4.45040000E-05-1.04524021E-05-1.35265455E-07 2.35409004E-07
 8 54 4.51288799E-02 2.28058424E-04-7.85752574E-04-1.34385937E-05-3.44417282E-06
 8 55-4.47154600E-08-9.41642210E-05 3.55171217E-04-1.22448930E-06-3.34735634E-05
 8 56-5.52931777E-06 3.90028812E-05 9.85737308E-06-2.76367525E-07 1.78321698E-07
 8 57 3.81068816E-02 1.60278805E-04 4.79988337E-05 5.27735744E-06 1.48109199E-05
 8 58-1.25168884E-08-1.43249971E-05 8.60613138E-05-3.27169609E-07-4.84268109E-06
 8 59-1.65058204E-06 6.49326313E-06 2.60670441E-06-5.17683121E-08 3.58237013E-08
 8 60-2.09413764E-05 2.94150425E-05-8.30703368E-06-5.41190208E-06-2.90944985E-09
 8 61 3.93706117E-02 1.61518148E-04 1.72760661E-04 1.69063825E-05-2.12149734E-06
 8 62 5.45640598E-08 1.19035276E-04-8.22131298E-06 3.99820135E-07 2.35108780E-06
 8 63-5.34231285E-06 2.99122505E-06-2.82871426E-06 5.78333266E-09 2.09847273E-08
 8 64-2.00568020E-05 4.40146427E-05-1.01737496E-05-5.92254739E-06-1.63821772E-08
 8 65-1.48931934E-05 1.42747269E-06 9.82028675E-07 7.98269553E-06-1.79225845E-08
 8 66-1.26846003E-05 2.17415996E-05 6.33922456E-06-1.73589618E-06 1.16713162E-08
 9  1-4.70107438E-02-3.64307179E-04 1.40910115E-03-7.99043962E-05-7.78298304E-06
 9  2-1.90819686E-07 1.30588489E-03 6.97398138E-04 1.59000119E-06-1.14535983E-04
 9  3-1.80404146E-05 1.32576398E-04-1.70420059E-05-7.35205401E-07 4.43031497E-07
 9  4 5.14125878E-01 2.36452904E-03-5.36327178E-03 4.35421635E-05 9.38837118E-08
 9  5 1.37865796E-07 8.86728224E-04-8.14986162E-04 4.68204156E-06 1.61994242E-04
 9  6 1.90502323E-04-3.52496565E-04-1.14313351E-05 1.66621629E-06-1.81051117E-06
 9  7-8.23137519E-02-6.36839964E-04 2.69070167E-03-2.35920080E-05 4.65340627E-05
 9  8-1.93026546E-07 1.72645693E-05-5.44062066E-05 2.39090402E-07-1.81999128E-04
 9  9-1.08901327E-04 2.90900455E-04-8.37308661E-05-1.27215263E-06 1.05807528E-06
 9 10-7.96972262E-02-6.20583472E-04 2.61301306E-03 3.21271469E-05-4.07391693E-05
 9 11 2.13331514E-07-2.68927744E-04-1.64364131E-04-3.25823162E-07-1.82078246E-04
 9 12-9.38065772E-05 2.75884824E-04-8.18101590E-05-1.22074450E-06 9.87937939E-07
 9 13 5.14628207E-01 2.37701182E-03-5.64771529E-03 1.89884061E-05 3.79426321E-05
 9 14-4.30743811E-08-3.23211971E-04 1.29113247E-03-4.60404890E-06 1.71233630E-04
 9 15 1.74198695E-04-3.45432325E-04-2.08544347E-05 1.71586001E-06-1.77609332E-06
 9 16-4.70817139E-02-3.67773994E-04 1.51923233E-03-4.51154474E-05-6.53001509E-05
 9 17 7.09259931E-08 1.34040288E-03 8.99050293E-04 1.19297978E-06-5.36879639E-05
 9 18-7.69950656E-05 1.30683029E-04-5.46384906E-05-4.48242877E-07 5.41602767E-07
 9 19 4.71585283E-01 2.16175070E-03-4.93545265E-03-2.15629438E-05-3.53382124E-05
 9 20 4.02675583E-08 2.61288542E-04-1.07697122E-03 3.76620058E-06 1.71363792E-04
 9 21 1.65414363E-04-3.36778156E-04-1.87031305E-05 1.66954869E-06-1.68858890E-06
 9 22 4.44386115E-01 2.02008767E-03-4.27904077E-03-3.96465702E-05-2.09446646E-06
 9 23-1.06116131E-07-7.10376962E-04 5.97953019E-04-3.62044265E-06 1.47234025E-04
 9 24 1.76691690E-04-3.23925715E-04-6.38090988E-06 1.51294092E-06-1.64936516E-06
 9 25-4.11375689E-02-3.18212822E-04 1.11638034E-03 7.16111731E-05 5.23417368E-06
 9 26 1.84742193E-07-9.93553204E-04-6.05496299E-04-1.06444049E-06-1.03404320E-04
 9 27-1.17841258E-05 1.15188446E-04-1.78243639E-05-6.50351852E-07 3.63943103E-07
 9 28-4.43035138E-02-3.39647012E-04 1.24486509E-03 4.22950167E-05 6.17828049E-05
 9 29-6.38872730E-08-1.22822417E-03-7.81743656E-04-1.11705892E-06-5.18543766E-05
 9 30-7.71418834E-05 1.28996260E-04-5.05730278E-05-4.21592208E-07 5.43472837E-07
 9 31-5.90049530E-02-3.00158036E-04 1.12651693E-03-1.71294445E-05 1.15063345E-05
 9 32-7.63796742E-08-5.56486399E-04 5.61868637E-05-1.69985831E-06 5.33309537E-05
 9 33-5.66268147E-06-4.76682722E-05-2.06024345E-06 3.27735584E-07-1.46679085E-07
 9 34-1.40626829E-05-1.56310133E-05 1.30081926E-05 1.65596953E-05-1.06465252E-08
 9 35-5.32742666E-02-2.29035962E-04 3.30620274E-04-4.82966442E-06 1.09488567E-05
 9 36-4.54546878E-08 7.80310792E-05-8.85313012E-05 4.73766307E-07-1.15728747E-06
 9 37 4.35181907E-06-3.19453160E-06-3.19289039E-06 1.24962859E-08-3.56544194E-08
 9 38-5.29197313E-02-2.31532636E-04 4.58245861E-04 5.64052081E-06-9.95375786E-06
 9 39 4.21760960E-08-8.65340332E-05 6.46970699E-05-4.15402320E-07 3.21335463E-06
 9 40 2.99957461E-06-6.21292924E-06-6.81059948E-06 4.91832160E-08-4.71610944E-08
 9 41-5.74563111E-02-2.86655718E-04 9.18697293E-04 2.97427063E-06-1.86268493E-05
 9 42 6.41388563E-08-2.79579840E-04-4.28810148E-04 4.29227692E-07 3.74260893E-06
 9 43 3.82748583E-05-4.20174673E-05 2.61543406E-05 7.32234975E-08-1.92722286E-07
 9 44-2.49237138E-04 2.67702090E-04 1.57883284E-04-2.17502878E-04 1.04478898E-06
 9 45-2.66098423E-04 3.07756007E-04 1.22410635E-04-2.61542942E-04 1.08276681E-06
 9 46-2.66391572E-04 2.83080392E-04-1.67070390E-04 2.31404081E-04-1.13319918E-06
 9 47-2.38624982E-04 2.73308930E-04-1.07512482E-04 2.33239758E-04-9.48680784E-07
 9 48-1.61157061E-06-7.81350119E-05-1.82024834E-05 3.55267471E-07-5.18082649E-08
 9 49-5.33655010E-07-6.48351430E-05-7.37174570E-06-1.51604407E-05 2.09981118E-08
 9 50-1.58567762E-05-3.62634110E-05 2.15479476E-05 1.28347743E-06 6.00113342E-08
 9 51-7.65600488E-02-3.72716967E-04 1.18616249E-03-4.17537639E-06 2.08815407E-05
 9 52-8.08246175E-08 2.54454127E-04 5.22884500E-04-7.32432992E-07 1.79364981E-06
 9 53 4.38323284E-05-4.56259782E-05 2.98484652E-05 5.70624717E-08-2.09076253E-07
 9 54-7.57493174E-02-3.70427371E-04 1.24124448E-03 1.69055480E-05-1.33249447E-05
 9 55 9.95533252E-08 5.84537725E-04-6.76250670E-05 1.86392959E-06 5.54917820E-05
 9 56-9.72941897E-06-4.57623631E-05-5.69001905E-06 3.59889802E-07-1.41480730E-07
 9 57-7.16080839E-02-3.03578399E-04 4.49725048E-04 6.26393273E-06-1.03296550E-05
 9 58 3.01417741E-08-5.76908164E-05 8.99506244E-05-3.57902523E-07-3.27449714E-06
 9 59 8.63036550E-06-5.35586835E-06-5.12004561E-06 2.76156685E-08-6.43791436E-08
 9 60 4.86948283E-06-9.72767505E-05 2.32106279E-05-2.92554023E-07 6.20658932E-08
 9 61-7.23026979E-02-3.07363892E-04 4.88866256E-04-5.56803009E-06 1.05546363E-05
 9 62-4.41573484E-08 6.88417389E-05-8.87365780E-05 4.05720753E-07 2.02080071E-06
 9 63 3.34859843E-06-5.36939914E-06-8.82901390E-06 5.06022918E-08-5.91758001E-08
 9 64 4.92051195E-06-9.56370015E-05 1.06070114E-05 2.07553851E-05-2.37598455E-08
 9 65-9.93963115E-06-4.49087313E-05-2.41314303E-05 1.29076022E-06-7.68689520E-08
 9 66-9.06327674E-06-3.51925328E-05-1.08132232E-05-2.05716169E-05 3.60705705E-08
10  1 5.70680111E-02 3.36499619E-04-4.93928865E-04 7.21012140E-05 3.43906581E-05
10  2 1.05200049E-07-3.22849682E-03-1.04186426E-03-5.98541166E-06 1.40352424E-04
10  3 1.51164290E-04-2.91516714E-04-7.50126257E-05 1.55493765E-06-1.65264515E-06
10  4-5.01314246E-01-2.44614570E-03 7.53002724E-03-5.31966972E-05-2.67413157E-05
10  5-7.66843859E-08-5.19916759E-04 1.27111361E-03-4.94534392E-06-1.76832623E-04
10  6-1.85082397E-04 3.61915020E-04-7.56457288E-06-1.69973602E-06 1.75884425E-06
10  7 9.46424082E-02 5.87441538E-04-2.82313903E-03 8.36615659E-06-2.26019719E-05
10  8 8.09087354E-08-6.88791387E-04 2.17066598E-03-8.08460132E-06 2.31314386E-04
10  9 3.15743287E-04-5.47057674E-04-8.29487468E-05 2.72771086E-06-3.05671733E-06
10 10-9.65788076E-02-6.02431760E-04 2.88643106E-03 1.90058765E-05-1.77697531E-05
10 11 9.63732558E-08-1.63713231E-03 1.61363031E-03-9.07910238E-06-2.40427219E-04
10 12-3.13440787E-04 5.53868006E-04 8.40240417E-05-2.78205085E-06 3.09495094E-06
10 13 5.27576788E-01 2.57127365E-03-7.87167432E-03 4.93667630E-05 3.52652018E-05
10 14 4.62134944E-08-8.93624095E-04 1.15110117E-03-5.86006435E-06 1.94720842E-04
10 15 1.80776551E-04-3.75497392E-04-1.14297365E-06 1.81692764E-06-1.83823140E-06
10 16-5.94616127E-02-3.55618458E-04 5.96149944E-04-6.68107181E-05-4.88358737E-05
10 17-3.22428519E-08 2.54376543E-03 2.36723369E-03 4.39055187E-07-9.60770620E-05
10 18-2.01760276E-04 2.97837338E-04 4.26144969E-05-1.40015420E-06 1.75603981E-06
10 19-4.67560770E-01-2.24597850E-03 6.03671631E-03 5.07179883E-05 3.08430252E-05
10 20 4.89563819E-08-6.61980456E-04 5.93293853E-04-3.49648359E-06-1.88843278E-04
10 21-1.70263818E-04 3.59107096E-04-5.98277465E-07-1.72958902E-06 1.72466037E-06
10 22 4.64674753E-01 2.22826409E-03-5.93915566E-03-5.19989953E-05-3.00939886E-05
10 23-6.10440387E-08-1.86521357E-04 8.34209719E-04-2.87630034E-06 1.76141205E-04
10 24 1.85596058E-04-3.61737263E-04 1.02914677E-05 1.68438164E-06-1.74506402E-06
10 25-5.30299776E-02-3.01440876E-04 8.47710611E-05 6.94212063E-05 3.16423748E-05
10 26 1.04249340E-07-2.48127561E-03-8.11966739E-04-4.55573091E-06-1.42007613E-04
10 27-1.35603170E-04 2.77610783E-04 6.95059819E-05-1.53386464E-06 1.54040293E-06
10 28 5.33525715E-02 3.04437701E-04-1.24862620E-04-6.09239788E-05-4.47386525E-05
10 29-3.35855534E-08 1.92010193E-03 1.78856306E-03 1.60838828E-07 8.62759766E-05
10 30 1.91667259E-04-2.77943236E-04-3.38735332E-05 1.24659290E-06-1.63583232E-06
10 31 4.19654498E-02 2.78316062E-04-2.57785988E-03 2.69495221E-05-6.09406009E-06
10 32 8.49047859E-08 7.19482348E-04-9.35531112E-04 4.61468668E-06-7.58133487E-05
10 33-1.96981417E-05 9.55114904E-05-3.44608539E-05-4.40089995E-07 2.80257861E-07
10 34-1.54054180E-05-1.76452544E-04-2.07685142E-05 7.04840619E-06-7.84018194E-08
10 35 1.69407161E-02 1.69354392E-05 1.51878193E-03-1.51365925E-05-1.48312773E-05
10 36 1.36635632E-09-8.57938806E-04-6.97200373E-05-2.19113197E-06-1.15646251E-05
10 37 6.22337988E-05-5.06691738E-05-1.34093376E-06 1.32534399E-07-3.68426049E-07
10 38-1.80147083E-02-2.13395257E-05-1.50109527E-03 1.98187182E-05 5.83789285E-06
10 39 3.53297964E-08 4.73738443E-04 7.18940717E-04-7.03637803E-07-4.36737827E-05
10 40-7.00115897E-06 5.06749417E-05 3.65493880E-05-4.00137931E-07 2.88597458E-07
10 41-4.28800029E-02-2.81846055E-04 2.58116536E-03-7.26403908E-06-2.66801997E-05
10 42 5.79420507E-08 4.52337171E-04-1.08709505E-03 4.26725153E-06 5.79400936E-05
10 43 3.70557678E-05-9.49958614E-05 4.61495757E-05 3.57232215E-07-2.97259233E-07
10 44 1.79639846E-04-3.78349305E-04-1.48078833E-04 2.30371351E-04-1.05687112E-06
10 45 1.91979378E-04-3.12703746E-04-1.31668831E-04 2.48521841E-04-1.07058356E-06
10 46-2.04151739E-04 3.26098481E-04-1.60066425E-04 2.46981580E-04-1.15323934E-06
10 47-1.79620626E-04 3.78512709E-04-1.28496212E-04 2.41959697E-04-1.02918960E-06
10 48 1.89008398E-05 1.99719395E-04 2.40757815E-05-8.08015139E-08 6.82785513E-08
10 49-1.92477338E-05-2.01694625E-04-1.16777666E-05-2.15537712E-05 2.63556583E-08
10 50 1.49944954E-05 1.75135947E-04 4.54798051E-06 2.10969591E-05-4.23175489E-08
10 51 4.80409512E-02 3.18569752E-04-3.08878672E-03-9.73175033E-06-2.99860053E-05
10 52 6.26074868E-08 6.16370529E-04-1.27574496E-03 5.44651495E-06-6.20030377E-05
10 53-4.04800141E-05 1.02483052E-04-4.79870393E-05-3.99147614E-07 3.40093765E-07
10 54-5.09431298E-02-3.33380203E-04 3.14326194E-03 3.17628092E-05-6.25945276E-06
10 55 1.09587959E-07 8.32837406E-04-1.17161208E-03 5.73245710E-06 8.32794787E-05
10 56 2.16532467E-05-1.04932725E-04 3.55094898E-05 5.45384270E-07-3.07022160E-07
10 57-2.20366277E-02-2.95438298E-05-1.77971308E-03-1.71323578E-05-1.68612666E-05
10 58-2.20864073E-08-9.97622489E-04-1.38586343E-04-2.60086945E-06 1.34077114E-05
10 59-7.06999286E-05 5.72922173E-05 1.92005861E-06-1.66823732E-07 4.22005818E-07
10 60-2.02065463E-05-2.33454559E-04 2.85323665E-05 1.82603744E-06 8.54307196E-08
10 61 1.94856361E-02 1.86940835E-05 1.78640705E-03 2.23872005E-05 7.11371760E-06
10 62 3.64164210E-08 6.04978778E-04 8.02796557E-04-5.66410461E-07 4.93850668E-05
10 63 8.15645076E-06-5.75415176E-05-4.23960690E-05 4.85110282E-07-3.49850502E-07
10 64 2.07881720E-05 2.30431948E-04-1.49834305E-05-2.34675192E-05 2.49306030E-08
10 65-2.20218641E-05-2.26581025E-04 2.13703613E-06 2.35379736E-05-6.24758983E-08
10 66 2.20442082E-05 2.25633032E-04-2.21585802E-05 9.21021510E-06-7.90527812E-08
11  1-4.53153599E-02-3.82464919E-04 8.51196989E-04 3.69256768E-05 4.54759364E-05
11  2-1.41136317E-08-1.13373278E-03-4.66256375E-04-1.78711570E-06-5.00357703E-05
11  3-6.52569200E-05 1.15292690E-04-1.96750016E-05-4.53339861E-07 5.60056378E-07
11  4 1.12553064E-01 4.07564079E-04-1.83909333E-04 1.01030726E-05 8.56424567E-06
11  5-3.55733332E-09-8.53818708E-04-4.97721488E-04-8.90370862E-07 9.57535608E-05
11  6 5.16443594E-05-1.47397920E-04 4.84405138E-06 7.59013801E-07-6.36361279E-07
11  7-1.09640851E-02-1.36000908E-04 5.63049266E-04 1.17166543E-05 2.67403537E-05
11  8-3.60026438E-08-3.44513188E-04-2.96007700E-04-1.72211399E-07-2.44890088E-05
11  9-1.16109133E-05 3.60999222E-05-1.22599791E-05-1.58495174E-07 1.19546951E-07
11 10-1.08044168E-02-1.35574603E-04 5.79319411E-04 2.87366247E-05-2.73946533E-06
11 11 7.85879485E-08-4.43823001E-04-1.70308402E-04-6.92826443E-07-2.25444821E-05
11 12-1.20255457E-05 3.45700278E-05-1.30992431E-05-1.36978455E-07 1.12824215E-07
11 13 1.11501309E-01 4.04801296E-04-2.22215080E-04 1.23564205E-05 4.89395483E-06
11 14 2.83913203E-08-8.59416217E-04-4.83126338E-04-9.76637333E-07 6.42407783E-05
11 15 8.04230901E-05-1.44663868E-04 2.38781247E-05 6.10274533E-07-6.91501020E-07
11 16-4.44045821E-02-3.78906618E-04 8.58599530E-04 5.73548248E-05 1.00790462E-05
11 17 1.45277301E-07-9.06123698E-04-7.57946382E-04-5.27581913E-07-7.34404005E-05
11 18-3.66987354E-05 1.10139136E-04-4.57264366E-06-5.77699848E-07 4.98107013E-07
11 19 2.09450963E-02 7.45258679E-05-2.99410027E-04 2.82006897E-06 5.40422776E-06
11 20-3.89033114E-09-4.01334865E-04-3.47801686E-04-1.13789438E-07 2.98815558E-05
11 21 5.57169720E-07-3.04387255E-05-1.46968261E-05 2.30015050E-07-1.40467888E-07
11 22 2.02715682E-02 7.07505143E-05-2.71299588E-04 6.05190313E-06-1.68872903E-07
11 23 2.02781854E-08-4.88959179E-04-1.85239703E-04-8.56882171E-07-3.46655449E-06
11 24 3.33366207E-05-2.98700662E-05 6.58512522E-06 6.55693505E-08-1.84939547E-07
11 25-5.62743122E-04-3.95974266E-05 4.01829822E-04 4.65950811E-06 1.58172629E-06
11 26 6.52251118E-09-3.73833633E-04-6.23741389E-05-8.46312657E-07 1.43358754E-05
11 27-6.40575015E-06-7.93012526E-06-2.16231632E-06 7.45254331E-08-9.69582331E-09
11 28-6.76380591E-04-4.02637933E-05 4.06754913E-04 3.72009179E-06 3.38007118E-06
11 29-1.46375162E-09-2.42602013E-04-3.12808436E-04 2.33382162E-07-3.35575378E-06
11 30 1.06923366E-05-7.33658285E-06 9.39657228E-06-1.37927118E-08-3.41512100E-08
11 31-1.88623526E-02-9.46531668E-05 1.82465700E-04 4.83577279E-06 4.58357559E-06
11 32 1.14338649E-09-1.56205458E-04-1.52869964E-05-3.92644122E-07 7.68338521E-06
11 33-4.74343596E-06-2.93994925E-06-8.23499490E-06 5.78478838E-08-1.79184451E-08
11 34 8.49427104E-07 8.30630473E-06 3.20393872E-07 5.71339495E-06-1.44870881E-08
11 35-2.24902913E-02-1.04472878E-04 2.08458839E-04-7.78594190E-09-4.29198989E-06
11 36 1.20934992E-08-2.00885594E-05-5.29877074E-05 9.53888879E-08-8.61004437E-07
11 37 6.78194047E-06-5.92093603E-06 1.21391851E-07 1.51041583E-08-4.15333522E-08
11 38-2.27832608E-02-1.05769488E-04 2.14762948E-04-3.86761737E-06 2.08240321E-06
11 39-1.63904372E-08-5.67344944E-05 6.57090919E-06-1.72785045E-07 4.98944146E-06
11 40 8.21726610E-07-5.81116807E-06-3.74273902E-06 4.44346454E-08-3.14817610E-08
11 41-1.92155529E-02-9.60348520E-05 1.79776045E-04 6.49421608E-06 2.10233770E-06
11 42 1.25988323E-08-9.25181513E-05-1.25993957E-04 9.41753168E-08-7.85712775E-06
11 43 1.05529284E-05-2.69580061E-06 1.79755577E-06-2.12218350E-08-3.75498268E-08
11 44-3.40389260E-05 3.35829280E-05 2.28375825E-05-5.29014560E-07 6.44641404E-08
11 45-1.05907485E-04 9.14729819E-05 7.81604956E-05-4.19778229E-05 3.26779046E-07
11 46-1.05343270E-04 8.56276482E-05 1.72407637E-06 8.72763677E-05-2.42154366E-07
11 47-3.35770430E-05 3.46221731E-05 1.06154786E-05 1.98157586E-05-2.28271513E-08
11 48 3.21300778E-06-1.88490456E-05-7.34547116E-06 2.10761405E-06-2.62419572E-08
11 49 3.29790482E-06-1.88657799E-05-1.76742415E-06-7.55917022E-06 1.61431337E-08
11 50 8.34821057E-07 6.53314198E-06 5.25832966E-06-2.75216830E-06 2.26775268E-08
11 51 4.40885176E-01 1.72452216E-03-2.65327087E-03 9.87292786E-05 6.61331844E-07
11 52 2.94440727E-07-8.69354551E-04-7.21591139E-04-5.14295809E-07 1.51711746E-04
11 53 1.15545413E-05-1.63266287E-04-3.04183049E-05 1.15649887E-06-6.80001550E-07
11 54 4.33288358E-01 1.69064350E-03-2.56571902E-03 4.71346864E-05 8.47230077E-05
11 55-1.75102762E-07-1.03610693E-03-4.14385077E-04-1.58355403E-06 2.16252016E-05
11 56 1.39904329E-04-1.61529531E-04 5.26133390E-05 4.82560668E-07-9.02926947E-07
11 57 5.39483197E-01 2.10968967E-03-3.32274295E-03-6.67182211E-05-7.66209326E-05
11 58 9.07989184E-08 7.25754488E-05-3.78945901E-04 9.38767087E-07 1.04518468E-04
11 59-9.14739918E-05-1.30444765E-05 6.20829496E-05 1.65404408E-07 4.28754448E-07
11 60-1.44821926E-04 7.84421325E-04-1.80399285E-04 2.10601992E-05-5.51647556E-07
11 61 5.46016530E-01 2.13746464E-03-3.36981878E-03-1.00920522E-04-2.06681181E-05
11 62-2.60248420E-07-2.82409103E-04 2.38270241E-04-1.27840012E-06 2.44636148E-06
11 63 1.38398041E-05-1.62861655E-05 1.28539735E-04-3.18029253E-07 3.12999096E-07
11 64-1.46792251E-04 7.91442599E-04-7.07892259E-05-1.70797689E-04 2.64549403E-07
11 65-1.38570489E-04 5.20822726E-04 7.87665302E-05-1.44768354E-04 6.51200838E-07
11 66-1.36807270E-04 5.14593300E-04-8.64001915E-05 1.36799164E-04-6.87012359E-07
12  1-3.29246727E-03-6.32907896E-05 4.61666658E-04-4.32686392E-07 1.84436049E-06
12  2-4.86996553E-09 2.78151430E-04 1.64996346E-05 7.09855036E-07 1.26509241E-05
12  3-1.10971473E-05-1.55377680E-06-3.28792249E-06 5.32127937E-08 2.37448184E-08
12  4 2.19519529E-02 7.26299986E-05-2.49804353E-04-6.10909459E-06 4.17622839E-07
12  5-1.92620424E-08 4.17043048E-04 1.45722711E-04 7.41192606E-07 5.48408205E-07
12  6 3.31464357E-05-3.36948439E-05 6.63322315E-06 9.13849171E-08-2.00275042E-07
12  7-9.36124491E-03-1.28497362E-04 5.55247798E-04-2.58357554E-05 4.18377533E-06
12  8-8.35694584E-08 3.85739004E-04 1.29622866E-04 7.01659795E-07-1.80975311E-05
12  9-1.07814949E-05 2.88790260E-05-1.22127258E-05-1.12953940E-07 9.30312243E-08
12 10-9.59899704E-03-1.29213475E-04 5.34664046E-04-9.21208555E-06-2.50745366E-05
12 11 4.19894763E-08 2.76766516E-04 2.65039458E-04 2.90010189E-08-2.19503049E-05
12 12-9.10116053E-06 3.10514654E-05-1.02738896E-05-1.38245525E-07 1.05924522E-07
12 13 2.26110439E-02 7.64968031E-05-2.82966313E-04-2.59231816E-06-5.56830607E-06
12 14 8.16259804E-09 3.32461834E-04 3.06731065E-04 3.43593668E-08 3.07875656E-05
12 15 3.47608456E-06-3.42636501E-05-1.26345639E-05 2.42755863E-07-1.60117764E-07
12 16-3.33165297E-03-6.36477385E-05 4.66445223E-04 1.26919585E-06-1.39276578E-06
12 17 9.74582228E-09 1.60734031E-04 2.54396958E-04-2.92893349E-07-7.92602288E-06
12 18 9.27104820E-06-1.34502532E-06 1.01732533E-05-5.21645574E-08-8.64391684E-09
12 19 9.22157416E-02 3.13022954E-04-9.34106856E-06-1.17493427E-05-3.05123018E-06
12 20-2.29939978E-08 8.12391791E-04 5.08577287E-04 7.70683276E-07 6.06300023E-05
12 21 7.33582233E-05-1.33988226E-04 2.35359636E-05 5.47115205E-07-6.18201975E-07
12 22 9.41169338E-02 3.19205733E-04 3.32063926E-05-8.11665764E-06-8.96569881E-06
12 23 5.06420202E-09 8.57226832E-04 4.39882670E-04 1.12464659E-06 8.99310404E-05
12 24 4.79973810E-05-1.37928421E-04 6.36227396E-06 7.16214098E-07-5.82830456E-07
12 25-4.36452093E-02-3.71471943E-04 8.12308651E-04-3.95018905E-05-4.55141053E-05
12 26 2.31499880E-08 1.16295617E-03 4.94146046E-04 1.79650772E-06-4.51346098E-05
12 27-6.48180674E-05 1.09952677E-04-1.84875146E-05-4.45897123E-07 5.10165471E-07
12 28-4.23744087E-02-3.66295776E-04 8.18583127E-04-5.84913975E-05-1.22930875E-05
12 29-1.33604978E-07 9.27020824E-04 7.69587262E-04 3.91580067E-07-6.98534027E-05
12 30-3.26980490E-05 1.02551452E-04-2.28419907E-06-5.27400428E-07 4.37071446E-07
12 31 4.31349567E-01 1.68163156E-03-2.55301214E-03-4.54075920E-05-8.45251484E-05
12 32 1.19089852E-07 1.03918680E-03 4.19001129E-04 1.63121992E-06 1.93084668E-05
12 33 1.38221534E-04-1.57530001E-04 5.09628754E-05 4.16705747E-07-8.19243544E-07
12 34-1.35410900E-04 5.16254192E-04 8.48889976E-05-1.35434556E-04 6.17370840E-07
12 35 5.42924765E-01 2.12460858E-03-3.34746640E-03 6.71847922E-05 7.51958982E-05
12 36-2.75896667E-08-6.93377535E-05 3.85857525E-04-1.24470656E-06 1.05221874E-04
12 37-9.09179141E-05-1.43039597E-05 6.09765966E-05 2.13180825E-07 4.13674522E-07
12 38 5.51123510E-01 2.15902958E-03-3.40265691E-03 1.00365614E-04 2.16661182E-05
12 39 2.17664324E-07 2.84472933E-04-2.37834265E-04 1.42029221E-06 2.61071610E-06
12 40 1.52941941E-05-1.79049102E-05 1.27893545E-04-2.93715083E-07 2.42527520E-07
12 41 4.42006900E-01 1.72938036E-03-2.67644629E-03-9.83398465E-05 5.09656790E-07
12 42-2.70496359E-07 8.75417866E-04 7.29345517E-04 3.79503754E-07 1.49271305E-04
12 43 1.11500841E-05-1.60421389E-04-3.17396886E-05 1.06967362E-06-6.40591551E-07
12 44-9.76804349E-05 7.56497056E-05-6.15514189E-06-7.78624205E-05 2.02006314E-07
12 45-3.70077488E-05 3.68630370E-05-6.41176514E-06-1.84821982E-05 3.34318946E-08
12 46-3.75048090E-05 3.53852839E-05-1.97113970E-05 3.46318450E-06-6.44667506E-08
12 47-9.86327971E-05 8.37238463E-05-7.25994163E-05 3.40915551E-05-2.93795330E-07
12 48-1.46080337E-04 7.87738330E-04 1.81874694E-04-2.05362580E-05 5.55870820E-07
12 49-1.48245472E-04 7.97131265E-04 7.22052415E-05 1.72448199E-04-2.81091655E-07
12 50-1.38122448E-04 5.24778342E-04-7.89126902E-05 1.44024422E-04-6.18088719E-07
12 51 1.41045887E-02 3.53188958E-05-3.04546632E-05 9.59257088E-07-2.44672565E-06
12 52 1.01339116E-08 1.81573726E-05 6.41078519E-05-1.28353788E-07 3.17271737E-06
12 53 1.07471539E-05-1.39198712E-05-1.04112517E-06 5.80463699E-08-8.29382584E-08
12 54 1.37399488E-02 3.34800794E-05-1.94683619E-05-1.63984645E-06 1.97750956E-06
12 55-1.41671051E-08 6.78681029E-05-2.04274369E-05 2.76219597E-07 8.30994521E-06
12 56 5.69298202E-06-1.40029272E-05-4.45193363E-06 8.77859208E-08-8.29283235E-08
12 57 1.81076702E-02 5.48563545E-05-4.82779924E-05-5.11829358E-06-1.23107857E-06
12 58-1.05755636E-08 2.60981933E-05 2.10882240E-05 6.47622783E-09 6.94695427E-06
12 59-9.70509408E-08-6.84990333E-06 4.69031342E-06 3.08381281E-08-9.50642009E-09
12 60-7.17430362E-06 4.01799470E-05-6.28675771E-06-4.90850596E-07-1.58638090E-08
12 61 1.83831096E-02 5.59742595E-05-4.58449484E-05-3.58503177E-06-3.84243474E-06
12 62-1.33908395E-09 3.28609934E-05 1.35170161E-05 6.26989214E-08 5.09462549E-06
12 63 1.89167311E-06-6.98629860E-06 5.83073948E-06 2.28904820E-08-1.05083671E-08
12 64-7.24421333E-06 4.07880106E-05-3.56141311E-06-5.38636298E-06 4.44154792E-09
12 65-8.74032031E-06 4.52431329E-05 1.06434803E-06-7.85823933E-06 2.52187688E-08
12 66-8.54813016E-06 4.66064819E-05-6.36420970E-06 4.73647014E-06-3.44196644E-08
13  1 5.89382820E-02 2.36883755E-04 2.45303835E-04-2.62593741E-05-2.81799566E-05
13  2 1.99242763E-08 2.55043002E-03 3.29563724E-03-2.21679045E-06 1.04495232E-04
13  3 2.75464539E-04-3.79959771E-04-3.70735665E-05 1.65982721E-06-2.23757755E-06
13  4-5.95207478E-02-1.24789473E-04-2.97862608E-03 2.22069054E-05-7.59248747E-06
13  5 5.79940927E-08 1.02920094E-03-1.35996608E-03 6.68298652E-06-1.06812695E-04
13  6-7.65813097E-05 1.83394005E-04-9.53007399E-06-8.80179064E-07 8.24854987E-07
13  7 5.62074935E-03-1.30112282E-05 1.45534086E-03-1.59687748E-05-2.33059579E-05
13  8 1.66770177E-08-1.29699823E-03-5.70837890E-04-2.02178823E-06 1.06268004E-05
13  9 6.87928064E-05-7.94196067E-05 1.53722912E-05 2.48812139E-07-4.36503632E-07
13 10-5.68362605E-03 1.17471244E-05-1.45082765E-03 2.84820945E-05 2.59713305E-06
13 11 5.92468142E-08 1.12519433E-03 8.54195173E-04 7.10620064E-07-6.64335762E-05
13 12-1.31707796E-05 7.96043558E-05 2.03067861E-05-5.13697466E-07 3.60286747E-07
13 13 6.02579609E-02 1.26483395E-04 2.98641187E-03-3.99613600E-06-2.30853226E-05
13 14 6.35893310E-08 6.77149824E-04-1.56977277E-03 6.45516793E-06 9.14720450E-05
13 15 9.34906272E-05-1.84962672E-04 2.02191439E-05 8.33039995E-07-9.01814966E-07
13 16-5.93972247E-02-2.41288413E-04-2.36711285E-04 3.82691103E-05 9.53685526E-06
13 17 1.25998619E-07-4.13497017E-03-6.38074409E-04-9.95084391E-06-2.08648216E-04
13 18-1.72640483E-04 3.81288699E-04 1.03467912E-04-2.18299965E-06 2.11793367E-06
13 19-4.35210022E-03-5.04415010E-05 1.22065194E-03-2.96090930E-06-3.76297457E-06
13 20-9.92482262E-10 1.39417365E-04 5.68319342E-04-1.19019901E-06-1.48231939E-05
13 21 4.79684303E-06 1.00263509E-05 5.07325499E-06-9.61751341E-08 3.21850663E-08
13 22 4.39347440E-03 5.03000818E-05-1.22221236E-03 4.84992545E-06 7.55361551E-07
13 23 1.79184817E-08-5.70411766E-04 1.52186185E-04-2.05476778E-06-3.99981019E-06
13 24 1.42525969E-05-1.02527867E-05 7.06993952E-06-2.35402087E-10-5.76083668E-08
13 25 1.84811705E-04-6.21424532E-06 2.65145563E-04 2.84780068E-06 4.57612123E-07
13 26 8.10894160E-10-8.31435096E-04 7.26178121E-05-2.45179438E-06 9.85991863E-06
13 27-7.04643672E-06-2.81348191E-06 5.73590990E-06 2.21005636E-08 2.81997907E-08
13 28-1.96759169E-04 5.60215557E-06-2.59220768E-04-1.81971396E-06-2.29640982E-06
13 29 4.48373513E-09 3.39153886E-04 7.58502767E-04-1.25979211E-06-1.23795564E-06
13 30-1.45613768E-06 2.69409332E-06-1.11378159E-05 1.99437844E-08-1.77148215E-08
13 31 7.92491466E-03 3.81948351E-05-2.39786492E-04 9.54092545E-07-1.27814007E-06
13 32 6.83591122E-09 7.35229122E-05-1.51388327E-04 6.37542778E-07-1.35772357E-06
13 33 2.91984495E-06-1.56212138E-06 1.00340885E-05-2.94722779E-08 1.28972560E-08
13 34-5.70520808E-06-5.07394292E-05-8.14021424E-07 8.24818408E-08-3.24066073E-09
13 35 4.88621651E-03 2.27314415E-05 3.81251396E-05-1.25069119E-07 1.07532204E-06
13 36-2.82860067E-09-1.21891039E-05-2.34546651E-05 2.54308327E-08-1.88098705E-06
13 37 3.34642956E-07 1.54634410E-06-2.02708957E-06-4.40151726E-09-1.51416658E-09
13 38-4.71784757E-03-2.22875834E-05-3.82762745E-05-8.56039707E-07 6.92143587E-07
13 39-4.33801533E-09 2.59293263E-05-9.64594662E-07 8.06090429E-08 1.76034159E-06
13 40-1.08973003E-07-1.65136859E-06 2.22025894E-06 4.08883627E-09 1.55610380E-09
13 41-7.81760174E-03-3.80398577E-05 2.39558798E-04 6.66926506E-07-1.40823170E-06
13 42 6.79245420E-09 9.62437014E-05-1.38690953E-04 6.35005692E-07-9.29343700E-06
13 43 7.85622842E-06 1.43720858E-06-3.21026831E-06-2.46228774E-08-2.67287513E-08
13 44 1.35367654E-05 8.65588119E-05-1.22590176E-05-9.20599762E-06-1.07869334E-08
13 45 3.52003125E-05-4.18456588E-04-7.29093922E-05 6.69545093E-05-3.92782558E-07
13 46-3.62944241E-05 4.19303181E-04-2.27812524E-05 9.71258522E-05-3.39200946E-07
13 47-1.39008454E-05-8.62508165E-05 1.41825540E-05 6.33829228E-06 2.72221361E-08
13 48-1.84182578E-06 5.12332229E-06 1.31276759E-06 4.60082907E-08 4.00743821E-09
13 49 1.76898564E-06-4.67054677E-06-6.36633893E-07-1.07279521E-06 6.83880067E-10
13 50 5.62991047E-06 5.12450110E-05 3.22888266E-07 8.21202034E-07-4.94057578E-11
13 51-5.93650183E-01-2.70242470E-03 7.44955460E-03-1.22616189E-04-4.49469590E-05
13 52-2.17523124E-07 5.18110853E-06 1.63553126E-03-4.82683807E-06-1.02220599E-04
13 53-8.09233019E-05 1.83143901E-04 2.80118574E-05-1.01128967E-06 9.63794048E-07
13 54 5.99953508E-01 2.72707594E-03-7.48828746E-03 9.94088895E-05 8.64238800E-05
13 55-1.43069844E-08-1.44686901E-03 7.85214640E-04-6.25817858E-06 6.56073909E-05
13 56 1.19735434E-04-1.85342825E-04-3.55510401E-06 8.51062323E-07-1.07517909E-06
13 57 3.76148719E-01 1.52157063E-03-1.78908154E-03-2.46993171E-05-9.37798661E-05
13 58 2.46461288E-07 4.10952737E-04 1.12041913E-03-2.11350841E-06 1.21323971E-05
13 59 1.13103170E-04-1.25235567E-04 2.70462591E-05 3.64665120E-07-7.53330306E-07
13 60-6.02825669E-05 5.28729028E-04-1.62099520E-04 1.80810813E-05-5.17677844E-07
13 61-3.68367390E-01-1.49107366E-03 1.74157762E-03 9.25115912E-05-2.43210602E-05
13 62 3.55496881E-07-1.18269696E-03 1.89413850E-04-3.90424247E-06-1.08993717E-04
13 63-1.59961403E-05 1.24989858E-04 3.72132474E-05-8.86025161E-07 5.97896271E-07
13 64 5.81844737E-05-5.17410457E-04 6.20592488E-05 1.47954440E-04-2.53052511E-07
13 65 1.73864331E-04-4.01389584E-04-1.08805568E-04 2.27333179E-04-9.63130061E-07
13 66-1.75753216E-04 4.08846221E-04-1.46925174E-04 2.07552961E-04-1.07310661E-06
14  1-1.20773873E-03-1.22199767E-05 2.76370075E-04-1.97841197E-06 3.21036800E-07
14  2-1.40939328E-09 7.82275839E-04-1.51485659E-04 2.53481099E-06 7.88753845E-06
14  3-1.37640348E-05 5.87649631E-06 6.55966796E-06-1.16899930E-08 8.04694273E-08
14  4 5.22171606E-03 5.14786513E-05-1.17515043E-03-5.61484973E-06-8.64885417E-07
14  5-1.62603649E-08 5.58043634E-04-1.28336682E-04 1.90427246E-06-2.02760798E-06
14  6 1.53031128E-05-1.32755048E-05 7.27150697E-06 1.47548650E-08-7.35905576E-08
14  7-5.34968639E-03 1.46141092E-05-1.49982924E-03-2.76361531E-05-1.96445751E-06
14  8-7.10225960E-08-1.13537921E-03-8.43953212E-04-7.31168687E-07-6.51180505E-05
14  9-1.34605517E-05 7.85786022E-05 1.95201920E-05-5.11145013E-07 3.59884444E-07
14 10 5.28672869E-03-1.61271119E-05 1.50595117E-03 1.49634758E-05 2.28139596E-05
14 11-2.25915005E-08 1.29403469E-03 5.85941642E-04 1.91277203E-06 1.11078223E-05
14 12 6.73297375E-05-7.84375598E-05 1.50438950E-05 2.43411233E-07-4.39364849E-07
14 13-5.19756248E-03-5.17369776E-05 1.17265659E-03 3.39204046E-06 4.35299317E-06
14 14-1.02435055E-09-1.52600858E-04-5.44508688E-04 1.12863289E-06-1.62016674E-05
14 15 3.13669035E-06 1.30649771E-05 4.44912004E-06-1.07494929E-07 4.61609535E-08
14 16 1.20874424E-03 1.15831972E-05-2.69120242E-04 6.89146121E-07 1.91451231E-06
14 17-5.74860456E-09-2.45204393E-04-7.52510394E-04 1.49600791E-06 3.75919783E-06
14 18 2.31925905E-06-6.07845688E-06-1.38488486E-05 7.34481062E-08-6.12684802E-08
14 19 5.58391387E-02 1.04734209E-04 3.04573265E-03 4.28180747E-06 2.36583867E-05
14 20-6.06382491E-08-6.95732642E-04 1.57412321E-03-6.37493870E-06 9.08098386E-05
14 21 9.20422204E-05-1.82852059E-04 2.06351776E-05 8.07554207E-07-8.43767378E-07
14 22-5.50903244E-02-1.03448973E-04-3.03480488E-03-2.28987295E-05 7.57414439E-06
14 23-9.01330891E-08-1.01953821E-03 1.38009011E-03-6.69774040E-06-1.05649148E-04
14 24-7.54167709E-05 1.81065919E-04-1.00345822E-05-8.84538986E-07 8.03089437E-07
14 25 5.84723183E-02 2.33699028E-04 2.61926249E-04 2.70164748E-05 2.82843967E-05
14 26 6.84671109E-10-2.55309818E-03-3.31473476E-03 2.28623129E-06 1.04141190E-04
14 27 2.73407171E-04-3.77548362E-04-3.71159574E-05 1.63848901E-06-2.22577850E-06
14 28-5.90392086E-02-2.39198664E-04-2.52544245E-04-3.89618916E-05-1.02542705E-05
14 29-7.31535285E-08 4.15706890E-03 6.34325826E-04 9.60924304E-06-2.06797708E-04
14 30-1.72039136E-04 3.78836845E-04 1.02824526E-04-2.14687208E-06 2.08461068E-06
14 31 5.99876106E-01 2.72699752E-03-7.49433394E-03-9.84722630E-05-8.66560918E-05
14 32-2.06436050E-08 1.45276404E-03-7.81490314E-04 6.12098799E-06 6.55823545E-05
14 33 1.17865619E-04-1.83447973E-04-5.39459496E-06 7.97128498E-07-9.94437260E-07
14 34-1.75509623E-04 4.10416782E-04 1.46113849E-04-2.07285547E-04 9.88609014E-07
14 35 3.79697052E-01 1.53879910E-03-1.81928072E-03 2.44472636E-05 9.40973791E-05
14 36-1.95169352E-07-4.07775656E-04-1.11910407E-03 2.03405186E-06 1.44907735E-05
14 37 1.13369998E-04-1.27860772E-04 2.57241117E-05 3.86747465E-07-7.19715505E-07
14 38-3.68179258E-01-1.49282250E-03 1.74402338E-03-9.21389622E-05 2.48794017E-05
14 39-3.21388200E-07 1.18439600E-03-1.91906116E-04 3.79102638E-06-1.08388297E-04
14 40-1.86064568E-05 1.26994754E-04 3.78350223E-05-8.52964459E-07 5.81151000E-07
14 41-5.92547080E-01-2.69934339E-03 7.45605725E-03 1.21972607E-04 4.40377877E-05
14 42 2.09648155E-07-3.82417982E-06-1.63736660E-03 4.57118655E-06-9.91709413E-05
14 43-8.22733668E-05 1.81444308E-04 2.80787262E-05-9.69019934E-07 9.23102503E-07
14 44-3.47015233E-05 4.16777060E-04 2.19284020E-05-9.49078888E-05 3.26748047E-07
14 45-1.45377150E-05-7.96154525E-05-1.28337836E-05-7.16731488E-06-1.67557949E-08
14 46 1.41301092E-05 7.99944312E-05 1.22764699E-05 7.56605839E-06 1.40418433E-08
14 47 3.34684272E-05-4.15798393E-04 7.12096887E-05-6.52253315E-05 3.79598307E-07
14 48-6.25350045E-05 5.31737148E-04 1.64530066E-04-1.76309082E-05 5.03652230E-07
14 49 5.91489464E-05-5.15889969E-04-6.30161668E-05-1.48458616E-04 2.43642731E-07
14 50 1.73692947E-04-4.00805045E-04 1.08934486E-04-2.26471564E-04 9.30588409E-07
14 51 6.95873550E-03 2.91653867E-05 5.84676795E-05 2.41871778E-06 2.48886992E-06
14 52 9.05346764E-10-9.96546913E-05 9.90228561E-05-5.45621644E-07-6.91991715E-06
14 53 9.86886646E-06-2.94894931E-06-4.08249863E-06 1.01232671E-09-5.21594548E-08
14 54-7.02700817E-03-2.97607133E-05-5.74549547E-05-3.42759262E-06-9.25819558E-07
14 55-6.05266224E-09-3.64064871E-05 1.35207392E-04-5.13042666E-07-2.79539493E-06
14 56-5.56187347E-08 2.85101366E-06 1.02683571E-05-5.16424441E-08 4.39818183E-08
14 57-4.52490401E-03-1.54267617E-05 8.50638522E-05 7.35332391E-07 1.25912007E-06
14 58-8.48601386E-10 2.37559521E-06-2.17051771E-06 2.52980853E-08-2.20157644E-06
14 59-2.50920101E-06 4.71077745E-06-2.69429489E-06-1.59864257E-08 1.70755964E-08
14 60-3.70871353E-07-8.05237984E-06 2.75033738E-06-5.64043838E-07 8.75336438E-09
14 61 4.44546397E-03 1.48293322E-05-8.34603833E-05-1.43959933E-06-9.33790272E-08
14 62-2.71130567E-09 1.52213225E-06-2.98981111E-06-1.11669849E-09 4.50860271E-06
14 63 3.17168099E-07-4.82577081E-06 1.27781414E-06 2.58108712E-08-1.46466053E-08
14 64 3.64052134E-07 8.21078093E-06-8.57035143E-07-2.64678443E-06 6.07415377E-09
14 65 1.44026502E-06 6.20602310E-05 2.48072298E-06-6.46617245E-06 2.33820157E-08
14 66-1.47513919E-06-6.16521774E-05 4.40236445E-06-5.32439928E-06 2.85093207E-08
15  1-3.72452649E-02-2.34479176E-04 8.98093979E-04 2.06893983E-05 4.74851320E-05
15  2-8.01428841E-08-1.03047499E-03-4.08189430E-04-1.74693868E-06-1.00873822E-04
15  3-1.18541283E-04 2.19415105E-04-1.35968418E-04-6.42409250E-07 7.75919935E-07
15  4 1.45724588E-02 9.97896469E-06 9.30588833E-04-1.86828239E-05 1.79930652E-06
15  5-4.23329070E-08-3.63654638E-04 1.85729967E-04-1.55591595E-06 6.09223979E-05
15  6 3.62075101E-05-9.71299079E-05-1.96489602E-05 5.45756485E-07-4.93898266E-07
15  7-1.09099701E-03-1.82888686E-06-2.57203755E-04 1.44302485E-06 1.01468196E-05
15  8-3.50381940E-08 9.16465024E-05 1.65952421E-04-1.47547607E-07-5.18335358E-06
15  9-1.16827789E-05 1.68661325E-05-1.58379072E-05-2.68180953E-08 4.11958810E-08
15 10-1.08090194E-03-2.20562639E-06-2.44596489E-04 9.54235949E-06-3.70744100E-06
15 11 3.01247952E-08 1.74102925E-04-3.04041386E-06 5.08036807E-07-2.14601101E-05
15 12 4.96454595E-06 1.64955641E-05-5.09082843E-06-1.07520024E-07 3.04772486E-08
15 13 1.44452979E-02 1.03850605E-05 8.98186675E-04-7.32521196E-06-1.68472990E-05
15 14 4.47883454E-08-2.47722020E-05-3.96858806E-04 1.01989170E-06 2.73555118E-05
15 15 6.85843394E-05-9.59398512E-05 1.79493859E-06 4.01297429E-07-5.57101705E-07
15 16-3.68685640E-02-2.32000290E-04 8.83676044E-04 5.08294151E-05-5.12629895E-06
15 17 1.44330886E-07-8.20426692E-04-6.89564691E-04-2.90828698E-07-2.12275726E-04
15 18-4.13455123E-06 2.16410277E-04-6.25897811E-05-1.26249021E-06 5.55334413E-07
15 19 4.83049138E-04 1.31768912E-05-2.18469468E-04-6.82803453E-07 5.19117915E-06
15 20-9.63472269E-09-1.45834489E-04-2.29485443E-04 1.98312382E-07 4.91790580E-06
15 21-6.28681123E-06 1.36890543E-06-3.28170611E-06 2.57787836E-08 1.37300184E-08
15 22 4.77443565E-04 1.28868897E-05-2.09679825E-04 4.16644929E-06-3.13449582E-06
15 23 2.24415381E-08-2.65532944E-04-1.62571397E-05-7.01938419E-07-6.08877017E-06
15 24 4.68980233E-06 1.39896784E-06 3.70021571E-06-3.41800371E-08 4.26999749E-09
15 25-2.24453769E-08-1.64166301E-05 3.32132702E-04-4.14656752E-06-4.08248703E-06
15 26 1.33333705E-09-1.40494302E-04 6.42518455E-05-5.78523112E-07 8.12399146E-06
15 27-3.23988427E-06-4.88410720E-06 6.76307612E-07 3.73228416E-08-2.13344520E-09
15 28-1.03098559E-06-1.62918493E-05 3.32657494E-04-5.60892669E-06-1.62496293E-06
15 29-1.29867778E-08-1.14167573E-05-1.62489539E-04 4.57920653E-07-6.14620385E-08
15 30 4.86233806E-06-4.80087602E-06 6.08096029E-06-3.66083909E-09-1.79370892E-08
15 31-8.83382939E-04-6.95404410E-06-4.67654197E-05 3.87190280E-06 4.04033977E-07
15 32 8.73594569E-09 2.45671744E-05 2.34281278E-05-5.61740939E-09-4.96040392E-07
15 33 2.72284068E-07 2.23756325E-07-4.01016055E-06 1.06360175E-08-1.20135441E-08
15 34 1.84805657E-06 7.58638628E-06-8.88220940E-07-1.06632241E-06 1.01531719E-09
15 35 7.55328261E-04-1.67358843E-06-5.40435312E-06 1.82580846E-06-2.57550550E-06
15 36 1.26823553E-08-2.09779375E-05 2.50826151E-06-6.32917504E-08 2.12923362E-06
15 37 1.19001296E-06-3.31924658E-06 1.62059578E-06 1.29789541E-08-1.02741592E-08
15 38 7.70538712E-04-1.56564315E-06-5.15296942E-06-1.35331642E-06 2.83841122E-06
15 39-1.11341366E-08-8.68211953E-06-1.88937731E-05 2.59281745E-08 2.57447062E-06
15 40 7.17042923E-07-3.29151354E-06 1.31192185E-06 1.53255070E-08-9.34354845E-09
15 41-8.90401709E-04-7.04145715E-06-4.63610369E-05 2.24831082E-06 3.18590591E-06
15 42-3.05342130E-09 3.03315988E-05 1.03039651E-05 6.00928372E-08-2.76451548E-06
15 43 2.54362392E-06 2.20891561E-07-2.43523860E-06-3.07721296E-09-1.47213371E-08
15 44-1.27917189E-05-4.04386168E-06 2.99770087E-06 7.63160263E-06-8.12010675E-09
15 45-5.80837003E-05 8.96126790E-06 3.83470439E-05-2.85683311E-05 1.89102459E-07
15 46-5.77647356E-05 5.83040914E-06-5.95705648E-06 4.68344835E-05-1.34321505E-07
15 47-1.27546061E-05-3.21684229E-06 7.99177273E-06-1.11052958E-06 2.67466393E-08
15 48 1.37840724E-06 9.07029405E-06 1.24488271E-06 5.06325162E-07 1.93946957E-09
15 49 1.33635349E-06 9.01485197E-06 1.06649589E-06 8.25269560E-07 9.01497476E-10
15 50 1.76829880E-06 7.01187108E-06-1.31895984E-06-2.81801859E-07-3.32849958E-09
15 51 5.50463891E-01 2.69281464E-03-6.76578097E-03 4.86929405E-05 1.19982964E-05
15 52 9.82657275E-08 1.43445475E-03-1.16868755E-03 7.58945119E-06 2.20292265E-04
15 53 2.26574692E-04-4.46866957E-04-7.35851782E-05 2.43531798E-06-2.45370884E-06
15 54 5.46076679E-01 2.66894541E-03-6.66870398E-03 3.37836296E-05 3.64253289E-05
15 55-1.00033209E-07-3.07587170E-04 1.79356374E-03-5.88916149E-06 1.69116121E-04
15 56 2.72396925E-04-4.41513046E-04-4.11461106E-05 2.19516909E-06-2.48737381E-06
15 57-4.43997359E-01-2.11398422E-03 4.89409761E-03 3.56328373E-05-9.20167411E-07
15 58 1.99998073E-08 9.92590259E-04 9.64062502E-04 3.75473079E-07-2.04156071E-04
15 59-4.75442853E-05 2.51700357E-04-1.41703284E-04-1.15101878E-06 4.88396837E-07
15 60 2.52130873E-04-2.56242299E-04 2.74059478E-04-1.77281280E-05 8.17149722E-07
15 61-4.51105402E-01-2.15034754E-03 5.01331086E-03 1.75900362E-05 3.11392453E-05
15 62-2.36413205E-08 1.34290525E-03 4.33644421E-04 2.53101329E-06-1.91757403E-04
15 63-6.81544900E-05 2.59911893E-04-1.52092482E-04-1.02683203E-06 6.44146030E-07
15 64 2.57835830E-04-2.54928242E-04 1.20588370E-04 2.52568541E-04-3.61600487E-07
15 65-3.49915410E-04 2.00423080E-04 1.74320288E-04-3.16813916E-04 1.41106164E-06
15 66-3.46066132E-04 2.02782254E-04-1.90416008E-04 3.03436470E-04-1.48826729E-06
16  1-1.20652620E-04-1.73390810E-05 3.37401294E-04 4.23644953E-06 4.23788539E-06
16  2-1.19063729E-09 1.38700027E-04-6.56409413E-05 5.74839839E-07 7.89517382E-06
16  3-3.66151362E-06-4.23366020E-06 2.39793775E-07 3.54590241E-08-3.57090452E-10
16  4 5.09954151E-04 1.27965071E-05-2.08201090E-04-4.26102150E-06 3.11664020E-06
16  5-2.26979710E-08 2.66233536E-04 1.75817594E-05 6.85116220E-07-5.96541692E-06
16  6 4.84208498E-06 1.12333195E-06 3.67499123E-06-3.19016341E-08-5.66460828E-10
16  7-1.06120131E-03-2.29696682E-06-2.45346727E-04-9.63178062E-06 3.76207145E-06
16  8-3.69463428E-08-1.72594986E-04 3.43276323E-06-4.73035755E-07-2.13387344E-05
16  9 4.90093266E-06 1.64378018E-05-5.06560760E-06-1.06945088E-07 2.80750618E-08
16 10-1.07045549E-03-1.89915030E-06-2.57872589E-04-1.42349851E-06-1.02116156E-05
16 11 3.23378096E-08-9.03973303E-05-1.65932657E-04 1.74990621E-07-5.22809037E-06
16 12-1.15587172E-05 1.67868075E-05-1.57307797E-05-2.37918786E-08 4.89326630E-08
16 13 5.15084136E-04 1.30795011E-05-2.16456245E-04 6.36311586E-07-5.26022339E-06
16 14 1.23853740E-08 1.47151580E-04 2.29329492E-04-2.14251527E-07 5.04906357E-06
16 15-6.14181616E-06 1.09275259E-06-3.27606190E-06 2.59177326E-08 1.26258462E-08
16 16-1.20396944E-04-1.71911929E-05 3.37718296E-04 5.78872155E-06 1.62916043E-06
16 17 1.32032923E-08 9.12936294E-06 1.61139504E-04-4.66193302E-07-7.49695313E-07
16 18 4.89926168E-06-4.14956637E-06 5.93594008E-06-6.72749150E-09-1.74638704E-08
16 19 1.41198387E-02 8.26316575E-06 9.03376749E-04 7.20623853E-06 1.69190427E-05
16 20-3.18437349E-08 2.76547061E-05 3.99398871E-04-1.05898066E-06 2.76080961E-05
16 21 6.84846129E-05-9.60927090E-05 2.13537051E-06 3.84396109E-07-5.37786518E-07
16 22 1.42352060E-02 7.89623553E-06 9.36369866E-04 1.87397451E-05-1.92634867E-06
16 23 5.72373855E-08 3.66325947E-04-1.85035869E-04 1.56076456E-06 6.11373407E-05
16 24 3.61116928E-05-9.72490336E-05-1.94559904E-05 5.62672903E-07-4.92991928E-07
16 25-3.74456507E-02-2.36989720E-04 9.08201084E-04-2.13546272E-05-4.82422669E-05
16 26 8.04450759E-08 1.03674887E-03 4.12356301E-04 1.68079953E-06-1.01054004E-04
16 27-1.18694036E-04 2.19748040E-04-1.36140762E-04-6.36817607E-07 7.16126202E-07
16 28-3.70962281E-02-2.34354479E-04 8.88772550E-04-5.17030942E-05 4.91857044E-06
16 29-1.53673311E-07 8.26038527E-04 6.91394215E-04 3.17608031E-07-2.12366223E-04
16 30-4.34470573E-06 2.16710929E-04-6.23357409E-05-1.16775578E-06 5.44952844E-07
16 31 5.48335953E-01 2.67720242E-03-6.67545457E-03-3.35934162E-05-3.76825743E-05
16 32 1.78179066E-08 3.13707554E-04-1.78640898E-03 5.84881918E-06 1.70530603E-04
16 33 2.71377201E-04-4.41907804E-04-4.13898802E-05 2.05519806E-06-2.42535355E-06
16 34-3.46522210E-04 2.06989525E-04 1.90336786E-04-3.04030587E-04 1.37910425E-06
16 35-4.39848823E-01-2.09506874E-03 4.85465557E-03-3.56079893E-05 1.71623941E-06
16 36-1.03461770E-07-9.86858980E-04-9.62228778E-04-6.65632955E-09-2.02013908E-04
16 37-4.83045177E-05 2.50318426E-04-1.39824065E-04-1.04938381E-06 5.76649356E-07
16 38-4.49685264E-01-2.14458196E-03 5.01010127E-03-1.73911200E-05-3.13153671E-05
16 39 4.17475349E-08-1.34085278E-03-4.39540535E-04-2.44930572E-06-1.91474012E-04
16 40-6.95870541E-05 2.61061067E-04-1.49698711E-04-1.01151536E-06 6.58526548E-07
16 41 5.52692430E-01 2.70193964E-03-6.78324306E-03-4.95119289E-05-1.11307412E-05
16 42-1.00543949E-07-1.42965780E-03 1.17467757E-03-7.21651556E-06 2.20132044E-04
16 43 2.28206250E-04-4.48338294E-04-7.27763972E-05 2.31809175E-06-2.38255668E-06
16 44-5.77993062E-05 5.40545621E-06 5.70560390E-06-4.66871750E-05 1.44442272E-07
16 45-1.29710411E-05-2.92348566E-06-7.92229212E-06 1.05840171E-06-2.54245088E-08
16 46-1.29998208E-05-3.79785516E-06-2.99540813E-06-7.54543700E-06 9.51516856E-09
16 47-5.81707346E-05 8.55146422E-06-3.82939898E-05 2.83337489E-05-1.85834399E-07
16 48 2.49782678E-04-2.52383846E-04-2.71805684E-04 1.73196007E-05-8.03458834E-07
16 49 2.57174610E-04-2.51801301E-04-1.20758707E-04-2.51933222E-04 3.76483613E-07
16 50-3.51052613E-04 2.03168263E-04-1.75135121E-04 3.17342411E-04-1.36379987E-06
16 51 9.12049920E-04 1.70411108E-06-6.83091286E-05-2.09190250E-06-3.16648559E-06
16 52 3.29071522E-09-2.57149354E-05-1.39093372E-05-3.12532926E-08-2.05396405E-06
16 53 3.31201270E-06-1.25804865E-06-2.69183663E-06 3.90168366E-09-2.16219467E-08
16 54 9.04709952E-04 1.71456190E-06-6.85600809E-05-3.78456131E-06-2.77472143E-07
16 55-9.79548785E-09-2.54797165E-05-1.76482966E-05-1.68871668E-08 6.17618802E-08
16 56 1.17402824E-06-1.23579012E-06-4.16435712E-06 1.74296605E-08-2.16817136E-08
16 57-6.90911905E-04-8.60945564E-06 1.06485617E-05-1.72659345E-06 2.57763293E-06
16 58-1.32698359E-08 2.43505213E-05 7.07499897E-07 6.86542854E-08 1.47650792E-06
16 59 1.04334949E-06-2.51985741E-06 1.17031178E-06 1.05347380E-08-8.65080703E-09
16 60 2.20493199E-06 8.30808727E-06-3.53968319E-07-5.66254035E-07 4.01772644E-10
16 61-7.03240814E-04-8.64332273E-06 1.12945566E-05 1.40703380E-06-2.75481505E-06
16 62 1.11068440E-08 1.31878038E-05 2.04033266E-05-1.87293553E-08 1.96746233E-06
16 63 4.95809925E-07-2.46327226E-06 8.27313299E-07 1.25521577E-08-6.87711184E-09
16 64 2.18479183E-06 8.25996496E-06-6.74877818E-07-1.22485831E-09-2.09486290E-09
16 65 6.27212962E-07 7.74580623E-06 1.89342891E-06-7.67368103E-07 7.61213041E-09
16 66 7.18835331E-07 8.30115945E-06 2.58341397E-07 2.06523768E-06-5.58332153E-09
17  1-2.59031862E-02-1.85721618E-04 1.21137877E-03 4.13805852E-05 5.13257055E-05
17  2-2.56816539E-08-2.46257565E-03-2.19460551E-03-5.84872724E-07-1.18918016E-04
17  3-1.23892890E-04 2.42810906E-04-7.72364430E-05-9.62362022E-07 9.92903666E-07
17  4 8.06943924E-03-4.72656637E-05 2.72582665E-03-3.26650382E-05 6.80003349E-07
17  5-7.56662748E-08-4.48799357E-04 1.20701362E-03-4.67208193E-06 5.84055563E-05
17  6 3.64939148E-05-9.48994711E-05-3.22779920E-05 5.63201040E-07-5.18123984E-07
17  7-6.13229420E-04 3.36942081E-05-1.04351876E-03 2.98115040E-06 1.10335985E-06
17  8 7.81781725E-10 9.77858387E-04 9.14051038E-04 2.11646961E-07-1.18207539E-05
17  9-1.83559957E-05 3.01767496E-05-1.16228742E-05-1.05693762E-07 1.25194414E-07
17 10 6.20909479E-04-3.38266590E-05 1.04754050E-03-2.49712455E-06-2.04287867E-06
17 11 1.77827243E-08-1.27738305E-03-4.10086283E-04-2.48725048E-06 2.56240763E-05
17 12 4.74218229E-06-3.03662586E-05 2.96729241E-06 1.68011891E-07-1.06224460E-07
17 13-8.17558843E-03 4.72403113E-05-2.73579698E-03 1.53985139E-05 2.90716247E-05
17 14-6.18008174E-08-8.38090819E-04 9.82594084E-04-5.08545137E-06-1.81563361E-05
17 15-7.76889289E-05 9.58452650E-05 6.29163365E-06-3.79675226E-07 6.12543006E-07
17 16 2.62261444E-02 1.87639061E-04-1.22011459E-03-6.54270161E-05-1.11175826E-05
17 17-1.46355626E-07 3.12279956E-03 1.09094847E-03 5.65477578E-06 1.81922955E-04
17 18 6.32615393E-05-2.45184495E-04 3.90534085E-05 1.25461273E-06-8.86455159E-07
17 19 2.11943641E-04 2.34479114E-05-7.57592013E-04 1.28129938E-06 1.85350441E-06
17 20 7.07452380E-10-2.02185750E-05-3.95636447E-04 1.01823760E-06 5.65162953E-06
17 21-4.77736415E-06-8.74265378E-07 6.46407488E-06 8.31153267E-09 2.87225729E-08
17 22-2.14799883E-04-2.36745221E-05 7.60172841E-04-2.28212454E-06-1.63173129E-07
17 23-1.04932248E-08 3.58190751E-04-1.75156214E-04 1.55123406E-06-2.38606616E-06
17 24 1.56913293E-06 8.16933231E-07-8.56719402E-06 1.13703283E-08-3.38372409E-08
17 25 3.56387757E-06 1.36993100E-06-2.02648285E-04 7.38997370E-07 9.90092212E-07
17 26 3.61384924E-09 4.05357476E-04-1.00198949E-04 1.35722674E-06-3.59596221E-06
17 27 4.26032806E-06-6.64365849E-07-3.57061931E-06 3.08148566E-09-2.48999514E-08
17 28-2.73601011E-06-1.24253269E-06 1.99254454E-04-1.15581522E-06-1.34094085E-07
17 29-5.31880212E-09-1.09585767E-04-4.01445587E-04 8.74446929E-07 2.33885616E-07
17 30-9.27784259E-07 6.93898643E-07 5.67948666E-06-1.86533154E-08 2.09625633E-08
17 31-2.90960342E-04-7.52520480E-07 4.05187004E-05-3.37529631E-08-2.80895403E-07
17 32-2.43630948E-10 5.14295714E-06 8.53513771E-05-2.34086929E-07-2.85537497E-07
17 33-9.19902214E-07 1.20543971E-06-5.43854522E-06 1.23733813E-08-8.09606447E-09
17 34 3.15702694E-06 3.04191890E-05 3.33598370E-07-1.34605952E-06 5.21945005E-09
17 35 4.89107294E-04 7.10702008E-07-2.92303091E-05 9.48774395E-08-2.12988290E-07
17 36 6.48702030E-10-2.52227160E-06 2.69845216E-05-7.96634416E-08 1.12042955E-06
17 37 1.46805856E-06-2.58848811E-06 8.79032356E-07 9.16534858E-09-1.10217142E-08
17 38-4.82682609E-04-6.38609078E-07 2.92411834E-05 1.52043299E-07-2.13031239E-07
17 39 7.57916861E-10-2.22782555E-05 1.55492995E-05-1.07000531E-07-2.04858246E-06
17 40-5.62447895E-07 2.61103035E-06-3.02562276E-07-1.38523593E-08 9.02307945E-09
17 41 2.84326558E-04 7.30731743E-07-3.97902564E-05 2.44866773E-07-1.39275933E-07
17 42 1.50639102E-09-7.74869723E-05 3.68140027E-05-3.05786030E-07 4.79129337E-06
17 43-3.59150365E-06-1.19978972E-06 2.58263177E-06 1.14844778E-08 1.25814279E-08
17 44-5.54170860E-06-8.53170321E-05 1.76055731E-06 8.49803705E-06-1.54954956E-08
17 45-2.46331439E-05 2.73625561E-04 2.58167237E-05-4.77109237E-05 2.10390022E-07
17 46 2.51635075E-05-2.73702739E-04 2.92649290E-05-4.62041603E-05 2.00422055E-07
17 47 5.68313903E-06 8.55856202E-05-8.35464775E-06 2.62161588E-06-3.71962176E-08
17 48 6.97877016E-07 1.87311484E-06 1.03533718E-06-7.23188465E-07 4.68874672E-09
17 49-7.23831338E-07-1.94701438E-06 1.22065068E-07-1.25944389E-06 4.02587556E-09
17 50-3.17629411E-06-3.05077468E-05 1.03452130E-06-9.49716913E-07 4.82204974E-09
17 51 3.69956014E-01 2.02271915E-03-8.22059422E-03 1.92744967E-05 6.77243581E-06
17 52 5.65489987E-08 1.44946441E-03-2.34092567E-03 1.09480612E-05 2.14905592E-04
17 53 2.33547438E-04-4.48453030E-04-9.07928445E-05 2.44821117E-06-2.56399277E-06
17 54-3.75465482E-01-2.05066357E-03 8.29390767E-03-1.54589535E-05-1.37321368E-05
17 55 7.56980830E-08 1.34216658E-03-2.42697328E-03 1.06976542E-05-1.64376308E-04
17 56-2.88982162E-04 4.53358470E-04 5.76277096E-05-2.32379805E-06 2.60379124E-06
17 57 6.05834640E-01 3.10410276E-03-1.01546885E-02-1.01394362E-05-9.96622304E-05
17 58 3.68839826E-07-3.36523801E-03 8.07120546E-05-1.04278604E-05 4.20604338E-04
17 59 2.79164067E-04-6.99768404E-04-7.35157801E-05 3.99445241E-06-3.45227614E-06
17 60-4.79094446E-04-1.16108823E-04-4.43002747E-04-2.06743512E-05-1.16987062E-06
17 61-5.99373697E-01-3.07419033E-03 1.00888311E-02 9.15973674E-05-4.00128307E-05
17 62 4.23148479E-07 1.54990708E-03 2.97536444E-03-4.19573565E-06-2.56161541E-04
17 63-4.40566141E-04 6.96727682E-04-2.86526733E-05-3.15930745E-06 3.72215164E-06
17 64 4.75817129E-04 1.20865260E-04 2.31955149E-04 3.73724588E-04-3.88413781E-07
17 65-3.19569243E-04-2.05566484E-04 1.49092033E-04-2.38245221E-04 1.11581319E-06
17 66 3.23389706E-04 2.04323426E-04 1.37745374E-04-2.49426973E-04 1.18404389E-06
18  1 4.43381274E-05 1.72133766E-06-2.07390269E-04-8.10730306E-07-1.09733532E-06
18  2-3.23574078E-09-4.04094221E-04 1.04794401E-04-1.36582287E-06-3.44672199E-06
18  3 4.48453767E-06-1.03781569E-06-3.48155475E-06 3.32176463E-09-2.58493532E-08
18  4-2.23196738E-04-2.36114701E-05 7.58370203E-04 2.37044477E-06 1.87448833E-07
18  5 9.34125259E-09-3.60840931E-04 1.72928018E-04-1.51513734E-06-2.47547714E-06
18  6 1.54033793E-06 9.35139211E-07-8.56165348E-06 1.16742246E-08-2.94555100E-08
18  7 6.13953218E-04-3.39105118E-05 1.05520142E-03 2.59676806E-06 2.07904254E-06
18  8-7.99050191E-09 1.28238884E-03 4.06467480E-04 2.45473396E-06 2.57921906E-05
18  9 4.66475086E-06-3.04569415E-05 2.90275953E-06 1.69165803E-07-1.09481929E-07
18 10-6.03612152E-04 3.38018674E-05-1.05045309E-03-3.05432549E-06-1.13294597E-06
18 11-2.13977388E-09-9.76898745E-04-9.19724369E-04-1.24920254E-07-1.17422275E-05
18 12-1.84769957E-05 3.02192231E-05-1.16627680E-05-1.03152220E-07 1.30744426E-07
18 13 2.19582954E-04 2.33492719E-05-7.54970928E-04-1.34434975E-06-1.89954365E-06
18 14-1.30660267E-10 2.28529805E-05 3.95984414E-04-1.04540686E-06 5.67244924E-06
18 15-4.67222462E-06-1.00022462E-06 6.50580594E-06 6.03101369E-09 2.88470320E-08
18 16-4.39858998E-05-1.52706733E-06 2.02715581E-04 1.26566943E-06 1.38192380E-07
18 17 4.75803378E-09 1.04855183E-04 4.01929587E-04-8.86122311E-07-4.05110936E-08
18 18-1.05160817E-06 1.09211927E-06 5.64283704E-06-2.06983963E-08 2.01357942E-08
18 19-8.07600753E-03 4.82007108E-05-2.74369920E-03-1.53981593E-05-2.91841401E-05
18 20 4.90708292E-08 8.43707780E-04-9.84254315E-04 5.05618853E-06-1.85252970E-05
18 21-7.77570258E-05 9.62823228E-05 5.97663018E-06-3.77004778E-07 5.83226026E-07
18 22 7.93348379E-03-4.81590161E-05 2.73022843E-03 3.27012389E-05-7.24435219E-07
18 23 9.67591706E-08 4.45891126E-04-1.21225572E-03 4.65243981E-06 5.85527501E-05
18 24 3.64434122E-05-9.49961622E-05-3.19184360E-05 5.74185113E-07-5.16355521E-07
18 25-2.60189900E-02-1.86492124E-04 1.21237302E-03-4.17784800E-05-5.14040345E-05
18 26 2.56164802E-08 2.46123478E-03 2.20976688E-03 5.64651041E-07-1.19084200E-04
18 27-1.24354461E-04 2.43438661E-04-7.64215362E-05-9.38517650E-07 9.86195462E-07
18 28 2.64797681E-02 1.89337445E-04-1.22441924E-03 6.59113846E-05 1.14159143E-05
18 29 1.41455591E-07-3.13867215E-03-1.08506643E-03-5.49524082E-06 1.82431231E-04
18 30 6.41295554E-05-2.46560786E-04 3.86698098E-05 1.24742494E-06-9.08806686E-07
18 31-3.77989338E-01-2.06193392E-03 8.32081658E-03 1.55001036E-05 1.45557620E-05
18 32-4.63359775E-09-1.35068045E-03 2.42689354E-03-1.04826799E-05-1.65580483E-04
18 33-2.89122709E-04 4.54703191E-04 5.79875273E-05-2.13057129E-06 2.57507249E-06
18 34 3.24517560E-04 2.02120766E-04-1.38248349E-04 2.50497809E-04-1.08302349E-06
18 35 6.05474525E-01 3.10399688E-03-1.01564332E-02 9.84295789E-06 1.00222700E-04
18 36-2.58380185E-07 3.36740314E-03-8.32558863E-05 9.51008670E-06 4.21279351E-04
18 37 2.78989964E-04-7.00269314E-04-7.52772448E-05 3.78261064E-06-3.38273962E-06
18 38-5.97800321E-01-3.06811707E-03 1.00759872E-02-9.19369247E-05 4.06452008E-05
18 39-3.69810382E-07-1.54465024E-03-2.97701234E-03 4.13929407E-06-2.54279011E-04
18 40-4.42120953E-04 6.96399963E-04-2.77452944E-05-2.94400095E-06 3.61438560E-06
18 41 3.70502156E-01 2.02444779E-03-8.22431775E-03-1.98006847E-05-6.36421369E-06
18 42-3.84373401E-08-1.44097247E-03 2.34421137E-03-1.05172877E-05 2.14253322E-04
18 43 2.34015916E-04-4.48269238E-04-9.02509145E-05 2.34962401E-06-2.45762923E-06
18 44 2.50295668E-05-2.74428863E-04-2.92550866E-05 4.62189106E-05-2.05071966E-07
18 45 5.78982653E-06 8.54428190E-05 8.38474290E-06-2.57336515E-06 3.38163979E-08
18 46-5.60112507E-06-8.51699665E-05-1.80529389E-06-8.46993317E-06 1.65136325E-08
18 47-2.42997924E-05 2.74328042E-04-2.56942821E-05 4.76311326E-05-2.05339830E-07
18 48-4.79600195E-04-1.17139108E-04 4.43310722E-04 2.09650505E-05 1.17115193E-06
18 49 4.75579869E-04 1.22396214E-04-2.32012606E-04-3.73118957E-04 4.08983671E-07
18 50-3.19505961E-04-2.04250909E-04-1.49172959E-04 2.38126121E-04-1.06791567E-06
18 51-3.03055887E-04-2.46934381E-06-2.65899039E-05-2.70608581E-07 1.40898197E-07
18 52-2.25171810E-09 7.56912067E-05-3.31314958E-05 2.95076885E-07 4.48219351E-06
18 53-3.98746706E-06-4.94726442E-07 2.75595254E-06 6.96453918E-09 1.74436754E-08
18 54 3.06677651E-04 2.51423946E-06 2.73696630E-05 5.98650087E-08 3.05607216E-07
18 55-1.93775190E-10-7.42177487E-06-8.18688610E-05 2.21539089E-07-3.42655777E-08
18 56-4.60848730E-07 4.95114308E-07-5.55766181E-06 1.64548508E-08-1.50514231E-08
18 57-4.72677870E-04-4.21977834E-06-1.32168052E-05-7.54285643E-08 3.70180403E-07
18 58-1.87402545E-09 7.91908100E-06-2.72495077E-05 9.59515845E-08 4.49572569E-07
18 59 1.03602270E-06-1.48559527E-06 9.99710346E-07 4.27293670E-09-5.89816051E-09
18 60 1.46523672E-06 2.07631006E-06-3.34133961E-07 7.60271020E-07-2.88796572E-09
18 61 4.67846174E-04 4.26211562E-06 1.33268899E-05-3.02707298E-07 2.84069251E-07
18 62-2.29948619E-09 1.98698189E-05-2.04588846E-05 1.24995933E-07-1.66243240E-06
18 63 1.36919861E-07 1.52551254E-06-2.56712000E-07-9.10854896E-09 4.20252881E-09
18 64-1.49168133E-06-2.19266145E-06-4.89543114E-07 6.72060395E-07-3.92242303E-09
18 65-2.68637674E-06-3.03175276E-05-1.27743896E-06 1.33521703E-06-6.02815380E-09
18 66 2.65578043E-06 3.01949401E-05-5.57188680E-07 1.74604117E-06-6.43803860E-09
19  1-8.29538816E-03 1.28985590E-01 8.38892409E-02 4.30827093E-03 1.89551821E-02
19  2-4.24459969E-05 2.76663277E-03-6.14866583E-03 2.68923757E-05 5.37061583E-03
19  3 3.55027855E-03-8.92089438E-03 4.95806480E-04 4.38420746E-05-3.94221556E-05
19  4-7.55980364E-03 1.15478624E-01 4.49951829E-02-1.51533744E-02 3.54998666E-02
19  5-1.41263226E-04-7.34557380E-03 8.35256724E-03-4.41191104E-05 4.42038963E-03
19  6 8.55297856E-04-5.27568749E-03 4.87968312E-03 1.70469167E-05-6.40597233E-06
19  7-1.03775434E-02 1.59383945E-01 1.03214284E-01-8.54324587E-03 1.47125109E-02
19  8-6.70953604E-05 3.88806241E-03-6.67708343E-03 2.85622137E-05 6.14687729E-03
19  9 5.09424552E-03-1.12411228E-02 1.08499813E-03 5.25625944E-05-5.06112333E-05
19 10-1.03775186E-02 1.59383590E-01 1.03214513E-01 8.68346831E-03-1.46305628E-02
19 11 6.66375806E-05-3.92552178E-03 6.65358384E-03-2.88578043E-05 6.14035577E-03
19 12 5.10075328E-03-1.12411091E-02 1.08921840E-03 5.25225015E-05-5.07790634E-05
19 13-7.56075761E-03 1.15482377E-01 4.50182771E-02 2.36637858E-02-3.04985329E-02
19 14 1.52287568E-04 3.72880742E-03-1.04863720E-02 4.06980344E-05 5.29026615E-03
19 15-1.47493810E-05-5.27551677E-03 4.32091569E-03 2.13097911E-05-5.40636440E-06
19 16-8.29504872E-03 1.28978461E-01 8.38948918E-02 1.86567503E-02-5.46126363E-03
19 17 6.19547342E-05-4.02537379E-03 5.38774345E-03-2.97724558E-05 4.34384478E-03
19 18 4.57745750E-03-8.92130228E-03 1.15584712E-03 3.96308095E-05-4.09738710E-05
19 19-7.57015536E-03 1.15610905E-01 4.50913522E-02-2.37146693E-02 3.05318685E-02
19 20-1.52568595E-04-3.76331955E-03 1.05055939E-02-3.96331920E-05 5.29085333E-03
19 21-7.99522028E-06-5.28285811E-03 4.32376893E-03 2.14033450E-05-5.47469942E-06
19 22-7.56919448E-03 1.15606040E-01 4.50705669E-02 1.51573165E-02-3.55608267E-02
19 23 1.42973191E-04 7.34557123E-03-8.39222691E-03 4.34694733E-05 4.42775088E-03
19 24 8.55156833E-04-5.28290771E-03 4.87805718E-03 1.72283943E-05-6.66538305E-06
19 25-8.31575884E-03 1.29303586E-01 8.40823593E-02-4.17295931E-03-1.90062976E-02
19 26 4.25004103E-05-2.80102913E-03 6.16302213E-03-2.42197224E-05 5.37490268E-03
19 27 3.56648969E-03-8.94139238E-03 4.90074184E-04 4.43375789E-05-3.94056657E-05
19 28-8.31578513E-03 1.29300027E-01 8.40888599E-02-1.86317473E-02 5.60377690E-03
19 29-6.73650437E-05 4.02144510E-03-5.42892069E-03 2.55351724E-05 4.35351899E-03
19 30 4.58841692E-03-8.94193591E-03 1.14708000E-03 3.87837843E-05-4.12002897E-05
19 31-4.55011820E-03 7.10139499E-02 3.00487117E-02-2.28321364E-02 1.46546737E-02
19 32-1.03362042E-04 3.71548244E-03 8.49734945E-03-1.34571530E-05 4.23866368E-03
19 33-8.06223385E-04-3.43244029E-03 2.26384066E-03 1.78372239E-05-2.24550900E-06
19 34 1.96354868E-02 6.75954871E-04-2.29258856E-03 2.73411431E-03-1.39576154E-05
19 35-3.32311178E-03 5.34264665E-02 2.19529977E-02-2.16935058E-02-4.18617037E-03
19 36-4.79230851E-05-3.89037948E-03 2.18085733E-03-1.69377767E-05 2.79931047E-04
19 37 2.47545411E-03-2.75538515E-03 7.89498912E-04 7.45969604E-06-1.48093321E-05
19 38-3.32262284E-03 5.34230431E-02 2.19511235E-02-1.42070518E-02-1.69202421E-02
19 39 8.63749770E-06 1.51764827E-05-4.46146260E-03 1.27256106E-05 2.53661983E-03
19 40 2.18802171E-04-2.75542200E-03-6.61253448E-04 1.86313073E-05-1.15169801E-05
19 41-4.54956612E-03 7.10105251E-02 3.00479777E-02 1.70018992E-03-2.70771455E-02
19 42 8.06228287E-05 9.23561676E-03-8.86863134E-04 2.76038187E-05 2.05186570E-03
19 43 1.38059292E-03-3.43245862E-03 3.66793964E-03 7.11290324E-06-5.48903555E-06
19 44 3.26615860E-02 2.98551756E-03-3.11755732E-03 4.86439833E-03-2.23417766E-05
19 45 3.26276597E-02 2.97302874E-03-2.74076743E-03 5.08045115E-03-2.18985358E-05
19 46 3.26283570E-02 2.97414335E-03 3.10750983E-03-4.86505316E-03 2.25487070E-05
19 47 3.26601799E-02 2.98424527E-03 2.73529646E-03-5.08883890E-03 2.18716141E-05
19 48 1.25605165E-02-9.18467046E-05-2.19452635E-03-2.57350111E-04-5.34562896E-06
19 49 1.25592597E-02-9.14530364E-05-1.29178277E-03-1.79232541E-03 1.48694721E-06
19 50 1.96349212E-02 6.77292865E-04 1.27434315E-03-3.33235679E-03 1.28030110E-05
19 51-4.53017140E-03 7.07834070E-02 2.99082612E-02-1.68923341E-03 2.69792805E-02
19 52-8.35850813E-05-9.19437830E-03 8.50185549E-04-2.94002789E-05 2.04832374E-03
19 53 1.37139460E-03-3.41971833E-03 3.66124836E-03 7.50263585E-06-5.70765308E-06
19 54-4.53017367E-03 7.07812687E-02 2.99063533E-02 2.27491189E-02-1.45973547E-02
19 55 1.04825481E-04-3.72665115E-03-8.44164961E-03 1.34137114E-05 4.22551523E-03
19 56-8.05941881E-04-3.41957335E-03 2.26308934E-03 1.89834998E-05-1.37045998E-06
19 57-3.31025714E-03 5.32249985E-02 2.18806711E-02 2.16109266E-02 4.20203706E-03
19 58 5.33801579E-05 3.88299710E-03-2.17142072E-03 1.72543360E-05 2.79500901E-04
19 59 2.46493941E-03-2.74444031E-03 7.89564083E-04 8.59329468E-06-1.48676745E-05
19 60 1.25135359E-02-9.13197670E-05 2.18537055E-03 2.59254082E-04 5.70684976E-06
19 61-3.30990881E-03 5.32229689E-02 2.18788041E-02 1.41815037E-02 1.68405731E-02
19 62-8.36184665E-06-1.11096641E-05 4.45099357E-03-1.26904774E-05 2.52891538E-03
19 63 2.15696233E-04-2.74461161E-03-6.56152158E-04 1.95366493E-05-1.20082023E-05
19 64 1.25127100E-02-9.08509715E-05 1.28903746E-03 1.78344931E-03-1.43678868E-06
19 65 1.95694297E-02 6.64747176E-04-1.27489258E-03 3.32127076E-03-1.33010971E-05
19 66 1.95680397E-02 6.63059663E-04 2.28252688E-03-2.72888237E-03 1.46484935E-05
20  1-9.93509629E-03 1.47040810E-01 1.09166710E-01-1.88147403E-02 9.23674310E-03
20  2-7.88897032E-05 9.70621548E-03-7.45979334E-03 5.02830432E-05 4.94369054E-03
20  3 5.29691892E-03-1.02406095E-02-2.15515084E-04 4.86957444E-05-5.14155501E-05
20  4-4.56556774E-03 6.99697870E-02 2.52818505E-02-3.60795811E-02 5.87613708E-03
20  5-1.15442570E-04 6.57961760E-03 9.66163036E-03-1.01853793E-05 5.16902512E-03
20  6-2.07316141E-03-3.09586370E-03 3.14808670E-04 2.54562325E-05-2.40222692E-06
20  7-1.70377081E-05 2.40390723E-04 1.97108951E-04-3.50069465E-02-2.05474579E-02
20  8-3.84590017E-05-3.67629648E-04-2.28894474E-04 4.18907983E-07-1.40434637E-03
20  9 1.42642140E-03-2.20750325E-05 9.13949927E-04-6.82235123E-06-2.14616619E-06
20 10-1.56909096E-05 2.35086413E-04 1.70577609E-04-3.49772545E-02-2.05975561E-02
20 11-3.81599564E-05-3.81694636E-04-2.04270020E-04-1.12377428E-06 1.42837165E-03
20 12-1.40800620E-03-2.03654501E-05-9.08012001E-04 7.12510684E-06 1.97292915E-06
20 13-4.56458985E-03 6.99509421E-02 2.52805376E-02-1.24054584E-02-3.43746261E-02
20 14 6.34554195E-05 1.16442592E-02 1.04868628E-03 2.97630435E-05-1.29034093E-04
20 15 3.22434930E-03-3.09531521E-03 3.71753310E-03-1.16408120E-06-1.04987231E-05
20 16-9.93346797E-03 1.47022877E-01 1.09155827E-01-1.08079971E-03-2.09461837E-02
20 17 4.95464613E-05-1.79679073E-03 1.21000549E-02-4.35721717E-05 5.05199940E-03
20 18 5.18798599E-03-1.02399854E-02-2.86156846E-04 5.07181746E-05-5.11910242E-05
20 19 4.53585815E-03-6.95558763E-02-2.51235311E-02-1.24718122E-02-3.42680086E-02
20 20 6.32212703E-05 1.16444018E-02 1.07660756E-03 2.86440264E-05 1.45162661E-04
20 21-3.23179105E-03 3.08662839E-03-3.70635848E-03 1.21761638E-06 1.05658784E-05
20 22 4.53673920E-03-6.95728306E-02-2.51267352E-02-3.60174350E-02 5.76715089E-03
20 23-1.16060194E-04 6.60317528E-03 9.64810959E-03-8.61717443E-06-5.16237960E-03
20 24 2.07540240E-03 3.08697720E-03-2.97112104E-04-2.55448960E-05 2.49273028E-06
20 25 9.92360997E-03-1.46868714E-01-1.09013037E-01-1.90054737E-02 9.21260332E-03
20 26-7.89147808E-05 9.71723980E-03-7.45932766E-03 4.71107345E-05-4.92063181E-03
20 27-5.30135665E-03 1.02219885E-02 2.23742190E-04-4.90651394E-05 5.11656263E-05
20 28 9.92252915E-03-1.46857223E-01-1.09003580E-01-1.20045733E-03-2.10995922E-02
20 29 5.69024536E-05-1.79099944E-03 1.21151130E-02-3.85695530E-05-5.04466655E-03
20 30-5.17688138E-03 1.02215479E-02 3.03784918E-04-4.90583146E-05 5.13563744E-05
20 31 7.62731478E-03-1.12708410E-01-5.59633017E-02 2.61477389E-02-2.98618348E-02
20 32 1.54950493E-04 3.39844115E-04-1.28775172E-02 3.67783301E-05-5.29849088E-03
20 33-3.70263300E-04 5.66875418E-03-3.03678977E-03-2.60646748E-05 1.11669461E-05
20 34-3.09016580E-02-2.56159905E-03 3.10310271E-03-4.40470726E-03 2.08685316E-05
20 35 6.81700253E-03-9.98242420E-02-4.92330428E-02 3.77389176E-02 4.96002362E-03
20 36 8.99116797E-05 8.15716820E-03-1.48261621E-03 2.68217139E-05-8.15060017E-05
20 37-5.18950453E-03 5.27101054E-03-6.80214107E-04-1.51405340E-05 3.20845275E-05
20 38 6.81630062E-03-9.98188131E-02-4.92366799E-02 2.26869537E-02 3.05649825E-02
20 39-2.37936364E-05 2.67105924E-03 7.85250680E-03-1.50142283E-05-4.48083798E-03
20 40-7.90195438E-04 5.27103341E-03 2.14740945E-03-3.69468837E-05 2.56486134E-05
20 41 7.62649879E-03-1.12705535E-01-5.59580834E-02-1.33736498E-02 3.73710395E-02
20 42-1.41589514E-04-1.10868555E-02 6.55585643E-03-4.85050402E-05-3.76972033E-03
20 43-1.89896837E-03 5.66868870E-03-4.01850971E-03-1.86697461E-05 1.34498274E-05
20 44-1.94047001E-02-2.02224640E-03 7.55179450E-04-3.50346624E-03 1.19930742E-05
20 45 1.95070359E-02 2.02511679E-03-2.70756952E-03 2.37895595E-03-1.41206148E-05
20 46 1.95028555E-02 2.02618263E-03 7.62087011E-04-3.52160543E-03 1.21325282E-05
20 47-1.94078808E-02-2.02119719E-03-2.69498143E-03 2.36399237E-03-1.40957389E-05
20 48-2.54525407E-02-8.84308507E-04 4.49442839E-03 2.28582283E-04 1.17803112E-05
20 49-2.54498859E-02-8.85174349E-04 2.38484007E-03 3.81572695E-03-4.16368529E-06
20 50-3.09006209E-02-2.56094083E-03-2.34013979E-03 4.85306318E-03-1.99778631E-05
20 51-7.62358651E-03 1.12740253E-01 5.59277543E-02-1.33685429E-02 3.73693548E-02
20 52-1.47395715E-04-1.10719070E-02 6.51869550E-03-5.12234761E-05 3.77442961E-03
20 53 1.89243102E-03-5.66686064E-03 4.02802875E-03 1.95639391E-05-1.38665497E-05
20 54-7.62353712E-03 1.12734616E-01 5.59287339E-02 2.61447420E-02-2.98563048E-02
20 55 1.56430489E-04 3.15003109E-04-1.28443763E-02 3.77395393E-05 5.30101724E-03
20 56 3.65672499E-04-5.66668974E-03 3.04728037E-03 2.79757398E-05-9.89481354E-06
20 57-6.81454269E-03 9.97886476E-02 4.92306223E-02 3.77231714E-02 5.02153562E-03
20 58 1.00170280E-04 8.16558884E-03-1.47781064E-03 2.81918510E-05 8.21299406E-05
20 59 5.18677269E-03-5.26890263E-03 6.85804671E-04 1.71722242E-05-3.23515598E-05
20 60 2.54466697E-02 8.86191185E-04 4.49224165E-03 2.34175104E-04 1.25017047E-05
20 61-6.81409524E-03 9.97854922E-02 4.92352668E-02 2.27341524E-02 3.05215715E-02
20 62-2.37903470E-05 2.67935979E-03 7.85844483E-03-1.49016539E-05 4.48367117E-03
20 63 7.85472192E-04-5.26914336E-03-2.14260966E-03 3.87946606E-05-2.68025459E-05
20 64 2.54447776E-02 8.87329208E-04 2.38869661E-03 3.81119356E-03-4.09944203E-06
20 65 3.09023187E-02 2.54876749E-03-2.34698847E-03 4.85400303E-03-2.08151920E-05
20 66 3.09004524E-02 2.54890223E-03 3.10043331E-03-4.41065828E-03 2.19182749E-05
21  1 2.78175403E-03-4.06910881E-02-3.75150120E-02 5.19128349E-02 2.34906942E-02
21  2 7.72880035E-05-3.46058800E-03 3.91161963E-03-2.22895606E-05 6.17279370E-04
21  3-3.75898690E-03 3.14170753E-03-8.76070406E-04-5.52928534E-06 2.01790398E-05
21  4-4.74206910E-03 6.76757100E-02 4.84531222E-02 2.36651016E-02 4.00517124E-02
21  5-4.74436490E-05-6.88874645E-03 9.09114587E-03-4.33855798E-05-1.71177517E-03
21  6 5.55116523E-03-3.83939006E-03 4.43403445E-03-5.87583402E-06-1.82295833E-05
21  7-1.00434298E-02 1.52995584E-01 9.78267840E-02-9.90737767E-03 1.70851786E-02
21  8-7.75732936E-05 1.41966188E-03-2.39835176E-03 9.44003294E-06 3.50124197E-03
21  9 6.04199233E-03-9.54323430E-03-2.65207215E-03 4.92869346E-05-5.84202672E-05
21 10-1.00435525E-02 1.52997357E-01 9.78273421E-02 1.00816408E-02-1.69817356E-02
21 11 7.71675379E-05-1.39709332E-03 2.41393442E-03-9.74233653E-06 3.49019273E-03
21 12 6.05311054E-03-9.54330327E-03-2.64444473E-03 4.91640873E-05-5.86154398E-05
21 13-4.74460441E-03 6.77112867E-02 4.84687654E-02 4.65127947E-02 1.19437172E-03
21 14 1.25598387E-04 4.59798174E-03-1.04383372E-02 4.24430240E-05 7.09823928E-03
21 15-3.25786184E-03-3.84037744E-03-1.22554510E-03 3.82312662E-05-5.55569032E-06
21 16 2.77975814E-03-4.06677511E-02-3.74916869E-02 4.57703115E-02 3.39483812E-02
21 17 3.45469585E-05 1.74862036E-03-4.91845970E-03 2.08283360E-05-3.36721361E-03
21 18 2.27385853E-04 3.13982775E-03 1.68637475E-03-2.68661655E-05 1.37660625E-05
21 19-4.76013694E-03 6.79383793E-02 4.85153289E-02-4.65571095E-02-1.12346127E-03
21 20-1.25300744E-04-4.63791562E-03 1.04014000E-02-4.22421448E-05 7.09987805E-03
21 21-3.25963063E-03-3.84024742E-03-1.22824398E-03 3.82823319E-05-5.30869724E-06
21 22-4.75804955E-03 6.79088082E-02 4.85013314E-02-2.36234642E-02-4.01248788E-02
21 23 4.85432399E-05 6.83865324E-03-9.10823826E-03 4.44447502E-05-1.71409960E-03
21 24 5.55368670E-03-3.83958709E-03 4.43483531E-03-5.74004641E-06-1.84643043E-05
21 25 2.76950542E-03-4.05418407E-02-3.72740898E-02-5.19532810E-02-2.35075435E-02
21 26-7.72436377E-05 3.41299940E-03-3.89219125E-03 2.01098917E-05 6.36754207E-04
21 27-3.75590677E-03 3.11915256E-03-8.70160399E-04-5.59499668E-06 1.99298564E-05
21 28 2.76800904E-03-4.05267326E-02-3.72523328E-02-4.58091965E-02-3.39722965E-02
21 29-2.92869394E-05-1.75478529E-03 4.87007338E-03-1.81833304E-05-3.35662462E-03
21 30 2.39139619E-04 3.11748500E-03 1.69703072E-03-2.51581300E-05 1.41492442E-05
21 31 7.43038490E-03-1.08116725E-01-6.58599908E-02 1.82596955E-03-4.31293032E-02
21 32 1.25619667E-04-5.45012214E-05-1.42052294E-02 3.93412378E-05-1.14678489E-03
21 33-4.05055644E-03 5.19734133E-03-3.39365398E-03-1.04663791E-05 2.05880606E-05
21 34-2.94317512E-02-2.43868039E-03 2.12777703E-03-4.46085083E-03 1.83631672E-05
21 35 9.44536695E-03-1.32952767E-01-7.13955493E-02 4.30701765E-02-1.05663058E-03
21 36 1.21524684E-04 1.08326408E-02-2.78688842E-03 3.78928359E-05 6.97515110E-04
21 37-7.41744811E-03 6.71993300E-03 1.01549837E-03-2.20176886E-05 4.86718374E-05
21 38 9.44456835E-03-1.32947918E-01-7.13978920E-02 2.00244528E-02 3.81505581E-02
21 39-5.25200231E-05 2.83144524E-03 1.08233832E-02-2.29184902E-05-4.74914293E-03
21 40-1.97077834E-03 6.71992127E-03 4.51559960E-03-4.90631488E-05 4.06901454E-05
21 41 7.42994241E-03-1.08116889E-01-6.58674827E-02-3.67930768E-02 2.25734744E-02
21 42-1.64422674E-04-1.24374090E-02 6.86108216E-03-5.31587480E-05-5.86103636E-03
21 43 6.63592983E-04 5.19744338E-03-3.64550595E-04-3.40626513E-05 1.36696370E-05
21 44 1.93081157E-02 2.37399066E-03-2.71866387E-03 1.94325382E-03-1.29623988E-05
21 45 1.92603220E-02 2.37913408E-03-3.75009566E-04 3.31149101E-03-1.04535793E-05
21 46 1.92687104E-02 2.37878434E-03 2.71226154E-03-1.93912607E-03 1.31611687E-05
21 47 1.93021927E-02 2.37474182E-03 3.75730128E-04-3.31943838E-03 1.03888376E-05
21 48-3.87637040E-02-2.30225708E-03 6.67170137E-03-3.88502046E-05 1.85436081E-05
21 49-3.87598096E-02-2.30263519E-03 3.20989221E-03 5.84804455E-03-7.60591883E-06
21 50-2.94298980E-02-2.43846312E-03-2.86334975E-03 4.02818481E-03-1.91133011E-05
21 51 7.43763812E-03-1.08268336E-01-6.59136409E-02 3.68317399E-02-2.26040567E-02
21 52 1.71775330E-04 1.24570462E-02-6.84027793E-03 5.58235548E-05-5.86697723E-03
21 53 6.68139099E-04 5.19883813E-03-3.70792682E-04-3.55906615E-05 1.40811029E-05
21 54 7.43728283E-03-1.08260893E-01-6.59013025E-02-1.83107564E-03 4.31780275E-02
21 55-1.23673973E-04 8.22173547E-05 1.42109543E-02-3.99541775E-05-1.14869998E-03
21 56-4.04977263E-03 5.19847260E-03-3.40179848E-03-1.18959390E-05 1.91862011E-05
21 57 9.45129557E-03-1.33015649E-01-7.14306805E-02-4.30858187E-02 9.63465536E-04
21 58-1.34532020E-04-1.08574819E-02 2.78573640E-03-4.01926653E-05 6.97497732E-04
21 59-7.42261659E-03 6.72511886E-03 1.00775966E-03-2.43995546E-05 4.93627021E-05
21 60-3.87929957E-02-2.31070836E-03-6.67583887E-03 3.07062058E-05-1.95507995E-05
21 61 9.45072817E-03-1.33013046E-01-7.14338498E-02-2.01141499E-02-3.81189970E-02
21 62 5.37917560E-05-2.84455945E-03-1.08451163E-02 2.33364924E-05-4.75948308E-03
21 63-1.96577554E-03 6.72525862E-03 4.51384748E-03-5.14257284E-05 4.25457076E-05
21 64-3.87899480E-02-2.31133568E-03-3.21900836E-03-5.84783053E-03 7.53994332E-06
21 65-2.94528751E-02-2.43678222E-03 2.86963106E-03-4.03214033E-03 1.99092120E-05
21 66-2.94523218E-02-2.43672239E-03-2.12806733E-03 4.46785251E-03-1.91950904E-05
22  1-6.48203914E-03 9.62294829E-02 3.87821999E-02 4.28102747E-02-4.27300524E-02
22  2 2.39431508E-04 1.68112924E-02-3.65073095E-02 1.48903812E-04 8.57520507E-03
22  3-3.66861418E-03-4.90659089E-03 9.84792602E-03 1.49703846E-05 2.29926891E-05
22  4-1.12480558E-02 1.50854010E-01 8.79350365E-02-3.42428767E-03 1.97604582E-02
22  5-6.37837541E-05-1.23998173E-02 2.20189298E-02-9.59826473E-05 7.84686774E-03
22  6-1.25786140E-03-6.58900634E-03 9.62003690E-03 1.86516465E-05 9.16823118E-06
22  7-8.22096927E-03 1.22527042E-01 4.77747035E-02 3.78168280E-02-6.43146471E-02
22  8 2.85712982E-04 2.16718832E-02-3.71223127E-02 1.65018506E-04 9.63331207E-03
22  9-3.12616846E-03-6.50714361E-03 1.32328399E-02 1.38498824E-05 2.58387354E-05
22 10 8.22098845E-03-1.22527740E-01-4.77746895E-02 3.77941034E-02-6.43267905E-02
22 11 2.86543091E-04 2.18884642E-02-3.69946181E-02 1.66151087E-04-9.63072050E-03
22 12 3.12351730E-03 6.50720320E-03-1.32346179E-02-1.37743329E-05-2.56993078E-05
22 13 1.12448627E-02-1.50803668E-01-8.78862955E-02-1.56196740E-02 1.25701205E-02
22 14-7.89359294E-05-1.32186829E-02 2.15264525E-02-9.83044076E-05-7.97583582E-03
22 15 1.39002097E-03 6.58581484E-03-9.53569103E-03-1.91815631E-05-9.23428381E-06
22 16 6.47780776E-03-9.61682233E-02-3.87607142E-02 1.65556359E-02-5.81694976E-02
22 17 2.16769734E-04 2.37183489E-02-3.24566123E-02 1.59887263E-04-6.47755310E-03
22 18 1.57355093E-03 4.90400217E-03-1.11995519E-02-5.65473161E-06-1.95267999E-05
22 19-1.12301792E-02 1.50596020E-01 8.78218472E-02-1.57789413E-02 1.24452147E-02
22 20-7.94703748E-05-1.33005279E-02 2.14536346E-02-9.74681114E-05 7.97588420E-03
22 21-1.40000919E-03-6.57587501E-03 9.51646158E-03 1.92543870E-05 9.14310838E-06
22 22 1.12333281E-02-1.50645688E-01-8.78697026E-02-3.23763274E-03 1.98391355E-02
22 23-6.55766168E-05-1.22959207E-02 2.20559351E-02-9.64087721E-05-7.82511236E-03
22 24 1.24619096E-03 6.57892140E-03-9.61473736E-03-1.88392474E-05-9.07618696E-06
22 25 6.46465370E-03-9.59084685E-02-3.86235735E-02 4.26628510E-02-4.26452814E-02
22 26 2.37985552E-04 1.68982431E-02-3.63242797E-02 1.49091962E-04-8.55204533E-03
22 27 3.65023309E-03 4.90181224E-03-9.82069873E-03-1.51958120E-05-2.31741820E-05
22 28-6.46067982E-03 9.58479461E-02 3.86020739E-02 1.65551567E-02-5.80006329E-02
22 29 2.09565773E-04 2.35158417E-02-3.24434935E-02 1.56392292E-04 6.46603039E-03
22 30-1.56684198E-03-4.89918841E-03 1.11645619E-02 4.21482984E-06 1.97717762E-05
22 31-6.43354762E-03 8.62798593E-02 4.59825956E-02-2.01940651E-02 9.14281121E-04
22 32-5.72221963E-05-4.47956380E-04 1.29622946E-02-3.76993014E-05 4.94213513E-03
22 33-9.86800579E-04-3.95533456E-03 5.48694839E-03 1.26342214E-05 5.40769917E-06
22 34 3.66266427E-02 4.90553376E-03-3.13782003E-03 4.82090916E-03-2.21228463E-05
22 35-2.96912889E-03 3.34491532E-02 1.43277448E-02-6.60543243E-03-2.80686118E-02
22 36 6.07811935E-05-2.22451646E-03-4.80021369E-03 7.44362518E-06 4.97594924E-04
22 37 5.78865885E-04-1.07646081E-03 5.24216861E-03-9.74301814E-06 9.01836167E-06
22 38 2.96123842E-03-3.33458199E-02-1.42694116E-02 2.77317011E-02-7.90375374E-03
22 39 9.84098399E-05 5.27542802E-03-4.01192580E-04 1.56383846E-05-4.41566263E-03
22 40 3.34413048E-03 1.07153215E-03-2.72708555E-03-9.75015762E-06-1.48884932E-05
22 41 6.42972727E-03-8.62343649E-02-4.59465648E-02 9.06638317E-03 1.80989279E-02
22 42-2.56899062E-05-1.10946199E-02 6.69311963E-03-4.92127213E-05-4.44753165E-03
22 43 4.93732092E-04 3.95379956E-03-5.80434325E-03-1.04170184E-05-4.77120174E-06
22 44 6.43083150E-02 1.03423341E-02-5.11213132E-03 8.53649104E-03-3.80966387E-05
22 45 6.44046281E-02 1.03527675E-02-4.99718202E-03 8.62134884E-03-3.82025704E-05
22 46-6.43899250E-02-1.03516565E-02-5.10418038E-03 8.55611018E-03-3.87319116E-05
22 47-6.43223318E-02-1.03434581E-02-4.97616518E-03 8.61868811E-03-3.78555200E-05
22 48 1.20096363E-02 1.30681012E-03-1.65339277E-03-9.62782081E-04-1.86237986E-06
22 49-1.19737001E-02-1.30311870E-03 1.64279184E-03 9.71398232E-04 1.79369284E-06
22 50-3.66140561E-02-4.90357840E-03-2.68536845E-03 5.08458135E-03-2.15234462E-05
22 51-6.44388135E-03 8.64889206E-02 4.60278986E-02 9.05500618E-03 1.81403149E-02
22 52-2.81363610E-05-1.11780992E-02 6.65206742E-03-5.06520628E-05 4.46551194E-03
22 53-4.97306742E-04-3.96820520E-03 5.82060830E-03 1.09320408E-05 4.86118344E-06
22 54 6.44779821E-03-8.65391198E-02-4.60678027E-02-2.02194642E-02 9.50267069E-04
22 55-5.81934051E-05-3.71055083E-04 1.30163121E-02-3.80004110E-05-4.95489552E-03
22 56 9.84919708E-04 3.96997581E-03-5.50637530E-03-1.41701088E-05-6.67919578E-06
22 57 2.98004762E-03-3.36001727E-02-1.43718998E-02-6.63986708E-03-2.81723200E-02
22 58 5.93165207E-05-2.22197398E-03-4.78008645E-03 7.84246979E-06-4.98386745E-04
22 59-5.78818862E-04 1.07720561E-03-5.26139465E-03 9.43056497E-06-1.01886333E-05
22 60-1.20501017E-02-1.30586852E-03-1.65805853E-03-9.68093167E-04-2.12843931E-06
22 61-2.97110115E-03 3.34813019E-02 1.43043048E-02 2.78389627E-02-7.92760405E-03
22 62 1.02728610E-04 5.25665031E-03-3.94764485E-04 1.60027619E-05 4.42953447E-03
22 63-3.35794682E-03-1.07158765E-03 2.73861817E-03 1.02309216E-05 1.57109847E-05
22 64 1.20088121E-02 1.30184029E-03 1.64928484E-03 9.72139725E-04 2.00299916E-06
22 65 3.67007039E-02 4.90431370E-03-2.69730388E-03 5.09488112E-03-2.26203098E-05
22 66-3.67137989E-02-4.90635715E-03-3.14108783E-03 4.83637807E-03-2.35689636E-05
23  1 6.35034646E-03-9.85275292E-02-4.95503278E-02-4.46055229E-02-4.31157666E-02
23  2-1.57330487E-06 2.42529664E-03-7.64468151E-03 2.86855036E-05-3.22472071E-03
23  3-1.89237287E-03 5.11709359E-03 5.06852868E-03-4.07755415E-05 3.69111915E-05
23  4 7.12126228E-03-1.02179257E-01-8.58581178E-02 3.85944885E-02-1.58929057E-02
23  5 1.50078583E-04 1.57751676E-02-1.52317799E-02 8.56682060E-05-5.89829880E-03
23  6 6.31682919E-04 5.26661588E-03 9.29784727E-04-3.79290910E-05 1.74721733E-05
23  7-5.57237886E-06 1.03235947E-04-6.50079393E-05 6.45534052E-02 3.79156349E-02
23  8 7.08690464E-05-2.09217184E-03-1.22065391E-03-2.37194484E-06 2.66362799E-03
23  9-2.66712997E-03 3.50197374E-06-1.71615097E-03 1.30872857E-05 3.77788392E-06
23 10-4.33891183E-07 1.14792994E-05-8.30120313E-05 6.45533940E-02 3.79159599E-02
23 11 7.06617313E-05-2.05099147E-03-1.29196166E-03-1.62878389E-06-2.67613049E-03
23 12 2.66988586E-03 6.24463112E-06 1.70026536E-03-1.32353438E-05-3.96644912E-06
23 13 7.12856970E-03-1.02278904E-01-8.58969472E-02 4.86169481E-03 4.14524941E-02
23 14-1.05398640E-04-5.63838189E-03 2.12061813E-02-7.70556574E-05-2.34529775E-04
23 15-5.03641794E-03 5.27094771E-03-2.71985407E-03-9.54495522E-06 2.68891975E-05
23 16 6.35459497E-03-9.85890732E-02-4.95910766E-02-5.93489213E-02-1.80354605E-02
23 17-1.12403019E-04-5.51519218E-03 5.82258064E-03-3.13135264E-05 1.51954272E-03
23 18-6.64070829E-03 5.12116557E-03 2.01052369E-03-1.64190308E-05 4.45962794E-05
23 19-7.12021345E-03 1.02166440E-01 8.58691278E-02 4.77656205E-03 4.13669741E-02
23 20-1.04702302E-04-5.73258632E-03 2.11712734E-02-7.59038754E-05 2.48463237E-04
23 21 5.02547129E-03-5.27393453E-03 2.71011739E-03 9.79931185E-06-2.64176883E-05
23 22-7.11298416E-03 1.02066838E-01 8.58323423E-02 3.84781544E-02-1.59263680E-02
23 23 1.51684333E-04 1.56990436E-02-1.52977172E-02 8.67006930E-05 5.88602474E-03
23 24-6.16427623E-04-5.26959711E-03-9.22865545E-04 3.82875533E-05-1.77690381E-05
23 25-6.34508525E-03 9.84458561E-02 4.96256369E-02-4.44582310E-02-4.31291873E-02
23 26-7.57364962E-07 2.42876067E-03-7.58504074E-03 2.79399934E-05 3.21909768E-03
23 27 1.89953053E-03-5.11862821E-03-5.06108649E-03 4.08759997E-05-3.69302283E-05
23 28-6.34968934E-03 9.85088734E-02 4.96681215E-02-5.92865468E-02-1.79003026E-02
23 29-1.12118103E-04-5.46137017E-03 5.79526675E-03-3.12860796E-05-1.50938058E-03
23 30 6.63233175E-03-5.12295117E-03-2.01286801E-03 1.72023494E-05-4.40450707E-05
23 31 4.12035342E-03-5.91184921E-02-4.02986766E-02-4.07794018E-02-4.96271327E-02
23 32 2.74201888E-05-1.19433271E-02-1.36206024E-02 5.44329362E-06 6.18659829E-03
23 33-8.31863022E-03 2.13203193E-03-4.33004182E-03 2.49435403E-05 2.19589495E-05
23 34-1.56547234E-02-9.71425159E-04-3.24145236E-05-3.04881871E-03 8.47387723E-06
23 35 1.07832953E-02-1.47108998E-01-8.51925413E-02 3.47418775E-02-1.56736779E-02
23 36 1.39742968E-04 1.35251077E-02-7.28116225E-03 5.77427149E-05 1.53120662E-03
23 37-8.53606878E-03 7.00486216E-03 3.80212643E-03-2.80754825E-05 6.08978400E-05
23 38 1.07843839E-02-1.47129081E-01-8.52022009E-02 3.22329487E-03 3.79782954E-02
23 39-9.82529083E-05 2.14752827E-04 1.53586209E-02-4.26777549E-05-3.35778331E-03
23 40-3.64771595E-03 7.00549927E-03 6.93990934E-03-5.23914252E-05 5.37008039E-05
23 41 4.12450808E-03-5.91762458E-02-4.03523482E-02-6.31863705E-02-1.14822222E-02
23 42-1.41386987E-04-1.77135637E-02-3.80286985E-03-3.79326981E-05-8.07810925E-03
23 43 5.94332342E-03 2.13478583E-03 4.83068655E-03-4.59618022E-05 9.29896705E-07
23 44 3.05592635E-02 4.13135105E-03-1.68847951E-03 4.15594361E-03-1.63828460E-05
23 45-3.05321769E-02-4.12076445E-03 2.81573971E-03-3.48965440E-03 1.76273604E-05
23 46-3.05775632E-02-4.12750580E-03-1.68426687E-03 4.16303918E-03-1.66155288E-05
23 47 3.05134930E-02 4.12474471E-03 2.80748094E-03-3.48982134E-03 1.75464010E-05
23 48-5.19471822E-02-4.98765544E-03 8.30190308E-03-5.08755925E-04 2.43824765E-05
23 49-5.19504508E-02-4.98765257E-03 3.59324159E-03 7.50162264E-03-1.12067669E-05
23 50-1.56739520E-02-9.73892998E-04-2.68117007E-03 1.45690422E-03-1.14275418E-05
23 51-4.13207634E-03 5.93130354E-02 4.03579590E-02-6.32773376E-02-1.14635132E-02
23 52-1.48790562E-04-1.77326679E-02-3.84474877E-03-3.93280306E-05 8.07913850E-03
23 53-5.94766855E-03-2.13146995E-03-4.83807908E-03 4.78991376E-05-9.51383537E-07
23 54-4.12836937E-03 5.92633451E-02 4.03089961E-02-4.08053171E-02-4.97172726E-02
23 55 1.96838628E-05-1.19883591E-02-1.36180023E-02 2.92045074E-06-6.19507210E-03
23 56 8.32406960E-03-2.12899751E-03 4.32872277E-03-2.53730044E-05-2.05368279E-05
23 57-1.07908275E-02 1.47181336E-01 8.52510951E-02 3.47519342E-02-1.55598876E-02
23 58 1.52613748E-04 1.35632349E-02-7.27031634E-03 6.10919410E-05-1.53203704E-03
23 59 8.54501803E-03-7.01298099E-03-3.79316255E-03 3.03439538E-05-6.22419757E-05
23 60 5.19933817E-02 5.00211188E-03 8.30903237E-03-4.99474889E-04 2.55355048E-05
23 61-1.07916506E-02 1.47197986E-01 8.52588528E-02 3.32339948E-03 3.79324827E-02
23 62-1.02232358E-04 2.41607151E-04 1.53871047E-02-4.41433702E-05 3.37092326E-03
23 63 3.64255869E-03-7.01348195E-03-6.94017361E-03 5.48001386E-05-5.61041107E-05
23 64 5.19955824E-02 5.00209234E-03 3.60448564E-03 7.50329931E-03-1.11583827E-05
23 65 1.56734438E-02 9.66716194E-04-2.68208905E-03 1.45694618E-03-1.19261486E-05
23 66 1.56578392E-02 9.64751028E-04-3.24342714E-05-3.05010403E-03 8.71095927E-06
24  1 6.81337381E-03-1.13756589E-01-5.37285632E-02-2.76796860E-02 6.43423270E-02
24  2-2.59385009E-04-2.56748877E-02 5.30446686E-02-2.19574779E-04-7.21136482E-03
24  3 1.29230753E-03 5.91905729E-03-1.12321282E-02-9.80219179E-06-1.58065573E-05
24  4 6.70084571E-03-9.53544254E-02-5.17742334E-02 3.84423412E-02 8.67343012E-03
24  5 8.03082674E-05 3.02296640E-03-1.63569033E-02 5.38673597E-05-5.32277503E-03
24  6 1.53615946E-03 3.78661557E-03-3.54566709E-03-1.86817959E-05-2.36066022E-06
24  7-1.38479390E-05 2.44635175E-04 5.75267957E-05 3.69826996E-02 2.15935657E-02
24  8 4.09089699E-05 5.01390333E-03 2.79152305E-03 6.14824594E-06 3.98606397E-03
24  9-3.98105223E-03-5.01173434E-06-2.53759044E-03 1.97920589E-05 5.97258302E-06
24 10 1.09070124E-05-2.00476903E-04-4.39000041E-05-3.68488192E-02-2.18308444E-02
24 11-3.99994919E-05-4.87334557E-03-3.03121812E-03-4.81338128E-06 3.96429516E-03
24 12-3.96728949E-03 2.99433410E-06-2.57475597E-03 1.98707715E-05 5.86947701E-06
24 13-6.69996503E-03 9.53428775E-02 5.17598919E-02-2.62449626E-02-2.93564195E-02
24 14 1.08311634E-05 1.28364980E-02-1.05864451E-02 6.54285636E-05 2.69845520E-03
24 15 1.08790134E-03-3.78635655E-03 5.23131166E-03 5.72535967E-06-1.51528362E-06
24 16-6.81011445E-03 1.13714415E-01 5.37111518E-02-4.27654467E-02 5.54660497E-02
24 17-2.84279142E-04-3.38556941E-02 4.82409525E-02-2.33902985E-04 8.98720775E-03
24 18-3.06990149E-03-5.91730626E-03 1.00939705E-02 2.09250590E-05 1.79475806E-05
24 19-6.71627003E-03 9.56764311E-02 5.18463607E-02 2.60913637E-02 2.92899341E-02
24 20-1.18195121E-05-1.28664020E-02 1.06163544E-02-6.56226025E-05 2.72673846E-03
24 21 1.08120892E-03-3.80794737E-03 5.24252002E-03 5.83939295E-06-1.69740104E-06
24 22 6.71783236E-03-9.56999195E-02-5.18669736E-02-3.83132913E-02-8.56873456E-03
24 23-8.20239168E-05-3.03331038E-03 1.64003190E-02-5.47504999E-05-5.33301967E-03
24 24 1.52441724E-03 3.80860243E-03-3.56863371E-03-1.91393366E-05-2.37229137E-06
24 25 6.82265173E-03-1.13861164E-01-5.36623349E-02 2.77140742E-02-6.44531761E-02
24 26 2.57973351E-04 2.58587488E-02-5.30586135E-02 2.21018701E-04-7.21743719E-03
24 27 1.28606086E-03 5.93137633E-03-1.12458104E-02-1.02273186E-05-1.60731616E-05
24 28-6.81906111E-03 1.13811217E-01 5.36376017E-02 4.28561353E-02-5.55488703E-02
24 29 2.74500053E-04 3.37798638E-02-4.84073021E-02 2.29879541E-04 9.00367945E-03
24 30-3.07462546E-03-5.92905399E-03 1.01007793E-02 1.84675292E-05 1.83685275E-05
24 31-1.04584984E-02 1.44547104E-01 8.24725090E-02-2.05590765E-02 9.77826889E-03
24 32-8.28004017E-05 1.03679067E-04 2.31589984E-02-6.49099014E-05 6.76906684E-03
24 33-4.94560544E-04-6.27450630E-03 6.92687093E-03 2.17106106E-05 2.82339162E-07
24 34 6.14180490E-02 9.04877540E-03-5.00069863E-03 7.72121700E-03-3.53554308E-05
24 35-5.32246112E-03 6.57749069E-02 3.07689815E-02-1.06532612E-02-5.40509209E-02
24 36 1.22661525E-04-4.22380080E-03-1.05063497E-02 1.80319988E-05-2.11815806E-04
24 37 2.27148919E-03-2.05967339E-03 9.35765336E-03-2.04395900E-05 1.16705480E-05
24 38 5.31785975E-03-6.57185936E-02-3.07334389E-02 5.24053935E-02-1.69880439E-02
24 39 1.91679097E-04 1.12327854E-02-1.42427417E-03 3.48678387E-05-8.57070662E-03
24 40 6.51356833E-03 2.05713829E-03-3.71492057E-03-2.32627558E-05-2.46949230E-05
24 41 1.04567114E-02-1.44532085E-01-8.24606295E-02 1.48473401E-03 2.27334208E-02
24 42-5.95279005E-05-2.02801363E-02 1.11715471E-02-8.70565930E-05-6.31734166E-03
24 43 4.27914699E-05 6.27455019E-03-7.21712737E-03-1.97169292E-05 3.39027841E-07
24 44 4.09491447E-02 7.64026918E-03-2.68693327E-03 5.44932073E-03-2.27241072E-05
24 45-4.07717434E-02-7.61332659E-03 3.45500251E-03-4.97246254E-03 2.36203851E-05
24 46 4.07686645E-02 7.61299566E-03 2.66596128E-03-5.43567130E-03 2.29405514E-05
24 47-4.09554358E-02-7.64121120E-03-3.45709542E-03 4.99785437E-03-2.35256482E-05
24 48 2.56521000E-02 2.85093836E-03-3.71937587E-03-1.72764096E-03-5.43186044E-06
24 49-2.56311389E-02-2.84846444E-03 3.31692732E-03 2.40704849E-03 2.36316852E-06
24 50-6.14133116E-02-9.04787925E-03-4.31490757E-03 8.12344224E-03-3.44576716E-05
24 51 1.04448174E-02-1.44432309E-01-8.23608271E-02-1.39504700E-03-2.26948357E-02
24 52 6.38300755E-05 2.02931486E-02-1.10995132E-02 8.92427146E-05-6.32359403E-03
24 53 5.06716029E-05 6.27292243E-03-7.21045589E-03-2.08119930E-05 3.11732321E-07
24 54-1.04461888E-02 1.44445502E-01 8.23730911E-02 2.04784568E-02-9.84004988E-03
24 55 8.18509691E-05-1.72050317E-04-2.31355507E-02 6.52059627E-05 6.75920346E-03
24 56-4.86272814E-04-6.27293064E-03 6.93024463E-03 2.41388400E-05 1.97841853E-06
24 57-5.32310628E-03 6.58202616E-02 3.07700409E-02 1.06695184E-02 5.40572910E-02
24 58-1.19630560E-04 4.20391222E-03 1.04853730E-02-1.87203729E-05-2.12380345E-04
24 59 2.26589594E-03-2.05351559E-03 9.35782939E-03-2.00430107E-05 1.38456897E-05
24 60 2.56423713E-02 2.84149072E-03 3.71635363E-03 1.73112892E-03 5.94143351E-06
24 61 5.31827000E-03-6.57597156E-02-3.07317214E-02-5.24199399E-02 1.69769406E-02
24 62-1.99456821E-04-1.12050505E-02 1.43122192E-03-3.59738380E-05-8.56629074E-03
24 63 6.51544338E-03 2.05084735E-03-3.71822776E-03-2.44595121E-05-2.58409140E-05
24 64-2.56198277E-02-2.83903814E-03-3.31832496E-03-2.40253743E-03-2.74620702E-06
24 65-6.13266284E-02-9.02067590E-03 4.31961050E-03-8.11040638E-03 3.60589303E-05
24 66 6.13301390E-02 9.02176915E-03 4.98711392E-03-7.71861277E-03 3.75143276E-05
25  1 9.12572359E-03-1.41030929E-01-9.81594705E-02 1.53243341E-02-2.37762992E-02
25  2 1.08477712E-04 4.68201619E-03-5.87245078E-03 2.89287961E-05-4.88588567E-04
25  3-6.82857747E-03 7.31716604E-03 7.00366441E-03-4.45012098E-05 6.57141445E-05
25  4 2.11431871E-04 1.09388400E-03-6.09170728E-03 7.46935864E-02 4.38371373E-02
25  5 8.14838531E-05 1.01245459E-02 4.29866865E-03 1.57919624E-05-9.51122851E-03
25  6 9.76896660E-03-2.57738093E-04 6.28289375E-03-4.69841428E-05-1.53324272E-05
25  7-9.89320954E-03 1.44205228E-01 1.17796053E-01-1.45670248E-02 2.50529075E-02
25  8-1.13140465E-04-8.32604562E-04 1.50016221E-03-7.66560711E-06 5.44652220E-04
25  9 7.19833045E-03-7.74298266E-03-6.93192128E-03 4.62415633E-05-6.81754500E-05
25 10-9.88835540E-03 1.44109086E-01 1.17748720E-01 1.47924876E-02-2.49890738E-02
25 11 1.12877010E-04 9.69184814E-04-1.48282797E-03 7.97395105E-06 5.21709194E-04
25 12 7.21682985E-03-7.73853905E-03-6.92718157E-03 4.60699896E-05-6.83543158E-05
25 13 2.12318913E-04 1.06414142E-03-6.04516720E-03 7.46045952E-02 4.39246179E-02
25 14 8.03272552E-05 8.68542530E-03 6.74319008E-03 3.71064971E-06 9.82912044E-03
25 15-9.57273246E-03-2.56387987E-04-6.15153766E-03 4.97623088E-05 1.39680052E-05
25 16 9.12493171E-03-1.41022878E-01-9.81609159E-02-1.33222947E-02 2.49608200E-02
25 17-1.03852473E-04-2.88431947E-03 6.92338428E-03-2.52436027E-05-1.72476752E-04
25 18-7.14416346E-03 7.31664021E-03 6.79921154E-03-4.36496988E-05 6.63452798E-05
25 19 1.91165308E-04 1.41334163E-03-5.95842943E-03-7.47240605E-02-4.38760712E-02
25 20-8.11147820E-05-8.65752382E-03-6.79742755E-03-4.25022147E-06 9.83556223E-03
25 21-9.58387737E-03-2.51684860E-04-6.16364435E-03 4.95847950E-05 1.36979263E-05
25 22 2.00509177E-04 1.29477278E-03-6.10194502E-03-7.46423009E-02-4.39040082E-02
25 23-8.19613658E-05-1.01837761E-02-4.23630279E-03-1.64349757E-05-9.52771342E-03
25 24 9.77456214E-03-2.46848725E-04 6.27879677E-03-4.74094469E-05-1.53802257E-05
25 25 9.13762850E-03-1.41222862E-01-9.82344018E-02-1.55527629E-02 2.38951161E-02
25 26-1.10807208E-04-4.78047734E-03 5.88543287E-03-2.97930968E-05-4.71173294E-04
25 27-6.84885413E-03 7.32002742E-03 7.02274819E-03-4.47580256E-05 6.55529688E-05
25 28 9.13984118E-03-1.41273999E-01-9.82724607E-02 1.32087363E-02-2.52382165E-02
25 29 1.08214378E-04 2.80534414E-03-6.97876233E-03 2.73624742E-05-1.85643529E-04
25 30-7.13741546E-03 7.32305899E-03 6.83075082E-03-4.30395415E-05 6.61527300E-05
25 31-1.99745772E-05-6.51503116E-03-1.73847680E-03 6.71797752E-02 4.14431975E-02
25 32 6.75680160E-05 1.99403839E-02 7.66474796E-03 3.31196886E-05-1.01822566E-02
25 33 9.07249356E-03 1.10976308E-03 5.17351459E-03-5.01439162E-05-1.16118112E-05
25 34-4.36867894E-03-1.21891895E-03 2.07946132E-03 8.31686518E-04 3.35908900E-06
25 35-9.38203079E-03 1.29394206E-01 8.29074701E-02-1.45971641E-02 3.38802977E-02
25 36-1.35489496E-04-1.11518885E-02 1.15536795E-02-6.31396008E-05-1.94133414E-03
25 37 7.50087239E-03-5.55953825E-03-5.93485931E-03 2.81769554E-05-5.87126248E-05
25 38-9.39110160E-03 1.29527875E-01 8.29776024E-02 2.24000152E-02-2.91978330E-02
25 39 1.43935545E-04 4.65321094E-03-1.53585606E-02 5.59367498E-05 9.14306124E-04
25 40 4.64925900E-03-5.56356512E-03-7.75539785E-03 4.23766267E-05-5.44947598E-05
25 41-3.62825958E-05-6.29119289E-03-1.57227239E-03 6.89222791E-02 3.85318396E-02
25 42 8.12338772E-05 1.64315243E-02 1.36733425E-02 6.88406716E-06 8.33552022E-03
25 43-9.43641712E-03 1.10089690E-03-6.71644791E-03 4.17972344E-05 1.56741649E-05
25 44 4.14312983E-04 4.24311877E-05-2.31231505E-03-1.31051602E-03-2.65753324E-06
25 45 3.81834341E-04 5.85533306E-05 2.26957842E-03 1.37819422E-03 2.33813601E-06
25 46 3.55334281E-04 5.76652563E-05 2.30543733E-03 1.31658312E-03 2.64287553E-06
25 47 3.76924015E-04 3.25461288E-05-2.27075671E-03-1.37888346E-03-2.35675338E-06
25 48 5.69975056E-02 6.84526378E-03-8.34508763E-03 9.08061605E-04-2.56393501E-05
25 49 5.70509617E-02 6.85078592E-03-3.27122022E-03-7.73902246E-03 1.27661192E-05
25 50-4.28001778E-03-1.20231791E-03 1.74372115E-03 1.40204930E-03 8.59478889E-07
25 51-3.41258854E-05-6.29629165E-03-1.63187387E-03-6.88173963E-02-3.84193038E-02
25 52-8.67704974E-05-1.63633860E-02-1.36752679E-02-6.92923165E-06 8.30409245E-03
25 53-9.41112362E-03 1.10703117E-03-6.71305405E-03 4.34096272E-05 1.60243263E-05
25 54-3.54835738E-05-6.27351200E-03-1.64733298E-03-6.70395459E-02-4.14531127E-02
25 55-7.83364947E-05-1.99109293E-02-7.64010656E-03-3.74693416E-05-1.01624884E-02
25 56 9.05586305E-03 1.10662540E-03 5.15391210E-03-5.21475120E-05-1.03772894E-05
25 57-9.36547822E-03 1.29147219E-01 8.27800771E-02 1.45603317E-02-3.36187988E-02
25 58 1.44232039E-04 1.11557279E-02-1.14845597E-02 6.61291854E-05-1.93762005E-03
25 59 7.49160223E-03-5.55398218E-03-5.90068633E-03 2.96719033E-05-6.04582988E-05
25 60 5.69162908E-02 6.84265231E-03 8.33370415E-03-8.95026359E-04 2.66583804E-05
25 61-9.36379792E-03 1.29134496E-01 8.27651008E-02-2.22996755E-02 2.90805352E-02
25 62-1.50946195E-04-4.62346991E-03 1.53330509E-02-5.80270237E-05 9.15491532E-04
25 63 4.63800797E-03-5.55349951E-03-7.73509286E-03 4.41319404E-05-5.67933524E-05
25 64 5.69058988E-02 6.84022092E-03 3.26946673E-03 7.71605939E-03-1.27237897E-05
25 65-4.33759054E-03-1.22028690E-03-1.73198304E-03-1.40735869E-03-9.40829905E-07
25 66-4.32161116E-03-1.22102009E-03-2.07082846E-03-8.31740563E-04-3.75605936E-06
26  1 1.77962330E-03-3.76875302E-02-2.37391665E-02 3.95923932E-02 4.99352828E-02
26  2-3.34937434E-05-6.94671133E-03 3.43592008E-02-1.15611211E-04 4.24296068E-03
26  3-6.52036785E-03 2.27740718E-03-7.50171787E-03 2.75887579E-05 7.93421705E-06
26  4-5.79593080E-03 8.45765178E-02 5.49501348E-02 4.10509993E-02 3.60256252E-02
26  5 1.18153438E-05-1.54303318E-02 6.17468096E-03-6.06504726E-05 2.49006173E-04
26  6 3.34965975E-03-3.59866592E-03 3.72886962E-03 1.85710598E-06-1.21583278E-05
26  7-5.58930206E-03 1.12360087E-01 5.53234314E-02 3.50768862E-02-5.95655229E-02
26  8 2.64625486E-04 3.31183716E-02-5.65105588E-02 2.52068113E-04 6.22349517E-03
26  9-1.11583004E-03-5.10766513E-03 7.59928171E-03 1.45288111E-05 8.30791775E-06
26 10 5.59759476E-03-1.12480943E-01-5.54243170E-02 3.50063605E-02-5.95774505E-02
26 11 2.65191595E-04 3.32632474E-02-5.64242467E-02 2.53361961E-04-6.21554353E-03
26 12 1.10141757E-03 5.11412596E-03-7.59889159E-03-1.44559365E-05-8.02714467E-06
26 13 5.79764030E-03-8.46011501E-02-5.49676759E-02-5.15150298E-02-1.83924538E-02
26 14-9.06266901E-05 2.10068001E-03 1.64845904E-02-4.22250515E-05-5.37057135E-03
26 15 1.77139160E-03 3.59917975E-03-4.39069582E-04-2.72490586E-05 5.08218947E-06
26 16-1.78798272E-03 3.78185800E-02 2.38313006E-02-6.28664097E-02-1.03536555E-02
26 17-1.51051750E-04-2.66364657E-02 2.27725032E-02-1.40793254E-04 9.49624923E-03
26 18-7.21196138E-03-2.28428786E-03-1.33518669E-03 4.35818122E-05 1.24784473E-05
26 19-5.79902098E-03 8.45510248E-02 5.49931595E-02-5.15627790E-02-1.84028764E-02
26 20-8.98548402E-05 2.06440535E-03 1.64501846E-02-4.12128827E-05 5.36729439E-03
26 21-1.78108418E-03-3.58621021E-03 4.30264724E-04 2.73286418E-05-4.68735782E-06
26 22 5.79685388E-03-8.45258503E-02-5.49637269E-02 4.12096436E-02 3.61352257E-02
26 23 1.15450021E-05-1.53671458E-02 6.19557599E-03-6.03614828E-05-2.18397188E-04
26 24-3.36768640E-03 3.58608359E-03-3.73794886E-03-1.49419530E-06 1.24625514E-05
26 25-1.79447161E-03 3.80009717E-02 2.37263280E-02 3.95277216E-02 5.00246811E-02
26 26-3.13037133E-05-7.00024494E-03 3.45455135E-02-1.16720715E-04-4.25062985E-03
26 27 6.53108450E-03-2.28045465E-03 7.50795671E-03-2.74111622E-05-7.90195229E-06
26 28 1.78758084E-03-3.78949106E-02-2.36513342E-02-6.29401205E-02-1.02107947E-02
26 29-1.42972706E-04-2.67786738E-02 2.29213108E-02-1.38361688E-04-9.50700589E-03
26 30 7.23207152E-03 2.27493438E-03 1.32969778E-03-4.09668645E-05-1.25328920E-05
26 31 1.07577049E-02-1.49965910E-01-9.24841270E-02-8.08680970E-03-2.79091808E-02
26 32 5.54429442E-05-1.64693052E-03-2.20954474E-02 5.76995881E-05-3.37866672E-03
26 33-2.34152364E-03 5.72019036E-03-4.40103723E-03-1.64519348E-05 1.39832215E-05
26 34-6.40177944E-02-9.91586083E-03 4.55849167E-03-7.80544126E-03 3.43772757E-05
26 35 6.60126982E-03-9.04099341E-02-5.17509403E-02 9.13867505E-03 7.15192892E-02
26 36-1.75820736E-04 6.47517121E-03 1.87704916E-02-3.50129950E-05 1.99957993E-03
26 37-4.68763251E-03 2.68805258E-03-1.08304719E-02 2.82443734E-05-5.89836186E-06
26 38-6.59436050E-03 9.03231907E-02 5.16889188E-02-6.69433701E-02 2.68114543E-02
26 39-2.59113803E-04-1.95488497E-02 3.48017352E-03-6.34996834E-05 1.10767191E-02
26 40-8.39240884E-03-2.68431023E-03 2.43029865E-03 3.67804845E-05 2.52191969E-05
26 41-1.07572660E-02 1.49970909E-01 9.24917946E-02 2.82651096E-02-6.53864730E-03
26 42 9.60268965E-05 2.01000368E-02-9.31420785E-03 8.14511990E-05 5.82025291E-03
26 43-9.88774163E-05-5.72137550E-03 2.83295079E-03 2.86139978E-05-1.04617958E-05
26 44 3.66289750E-02 6.23797732E-03-3.31653187E-03 3.81179692E-03-1.98396822E-05
26 45 3.66846334E-02 6.24724527E-03-1.72884199E-03 4.75073570E-03-1.81544176E-05
26 46-3.66918345E-02-6.24811618E-03-3.31392865E-03 3.82025013E-03-2.02446801E-05
26 47-3.66215334E-02-6.23702064E-03-1.71628172E-03 4.75110436E-03-1.80284660E-05
26 48-3.98927618E-02-4.86733584E-03 5.92501883E-03 1.96769675E-03 1.08701008E-05
26 49 3.98552423E-02 4.86233825E-03-4.59842301E-03-4.21558204E-03-7.95185590E-07
26 50 6.40183823E-02 9.91675818E-03 4.60301282E-03-7.77908668E-03 3.42977135E-05
26 51 1.07510825E-02-1.49888371E-01-9.25194813E-02 2.84517162E-02-6.47211494E-03
26 52 1.01550625E-04 2.00947138E-02-9.28784062E-03 8.39020844E-05-5.83871318E-03
26 53 1.22465593E-04 5.71624758E-03-2.82146843E-03-3.03610758E-05 1.04647392E-05
26 54-1.07512719E-02 1.49896025E-01 9.25170702E-02-8.12606991E-03-2.79729041E-02
26 55 4.93068687E-05-1.63291316E-03-2.20652905E-02 5.80937270E-05 3.37316730E-03
26 56 2.34391957E-03-5.71708687E-03 4.40710137E-03 1.84592967E-05-1.26290560E-05
26 57-6.59746372E-03 9.03924393E-02 5.16947153E-02 9.14873078E-03 7.15798226E-02
26 58-1.72523313E-04 6.43034978E-03 1.87872914E-02-3.54961138E-05-1.99816244E-03
26 59 4.67448767E-03-2.67632522E-03 1.08379645E-02-2.81667296E-05 8.72760404E-06
26 60 3.98468610E-02 4.85111163E-03 5.91694370E-03 1.97493098E-03 1.15572315E-05
26 61 6.60581890E-03-9.05161012E-02-5.17674568E-02-6.69638898E-02 2.67834138E-02
26 62-2.69687436E-04-1.95338891E-02 3.50134109E-03-6.63887882E-05-1.10738611E-02
26 63 8.39222595E-03 2.68163518E-03-2.42938685E-03-3.88704255E-05-2.61549010E-05
26 64-3.99029033E-02-4.85765442E-03-4.60603742E-03-4.21772323E-03-1.25216401E-06
26 65-6.39156353E-02-9.89429597E-03 4.60916947E-03-7.76543001E-03 3.58112497E-05
26 66 6.39232411E-02 9.89577767E-03 4.54725033E-03-7.80270875E-03 3.63547532E-05
27  1-2.72181567E-03 5.97084454E-02 2.57925103E-02 8.46648136E-02 6.12743609E-03
27  2 2.15099324E-04 1.66031419E-02-1.60117253E-02 9.03465763E-05 1.18459156E-02
27  3-1.00513839E-02-1.79453171E-03-4.31101235E-03 5.53863381E-05 1.48996612E-05
27  4-1.03694920E-02 1.43577310E-01 1.26574526E-01-3.05639175E-02 1.44555053E-03
27  5-8.71372251E-05-1.42163633E-02 2.45623274E-02-1.08102407E-04 3.76042613E-03
27  6 1.35086453E-03-5.11129065E-03-1.60909922E-03 3.25309714E-05-2.53901368E-05
27  7 6.55818912E-06-1.92108422E-04-1.18358309E-05-7.69508123E-02-4.50713356E-02
27  8-8.51912892E-05 3.38171910E-03 2.13802976E-03 3.33189977E-06-1.15830113E-02
27  9 1.15883612E-02-5.34988408E-06 7.44275362E-03-5.78462853E-05-1.72609117E-05
27 10-1.16994658E-05 2.63456375E-04 9.41292929E-05 7.68032771E-02 4.53209677E-02
27 11 8.33291250E-05-3.51626496E-03-1.90937136E-03-3.83926803E-06-1.15844950E-02
27 12 1.15838814E-02 6.13599564E-07 7.44559053E-03-5.80549785E-05-1.73950717E-05
27 13 1.03685273E-02-1.43556743E-01-1.26556168E-01 1.36390078E-02 2.74288717E-02
27 14-4.16116318E-05-1.45491918E-02 2.43615906E-02-1.10324270E-04-7.32555916E-04
27 15-4.37785759E-03 5.11041350E-03-3.36025441E-04-1.74615219E-05 3.08544047E-05
27 16 2.72586916E-03-5.97798177E-02-2.58636832E-02-4.65072720E-02-7.09809433E-02
27 17 7.13698888E-05 5.91528727E-03-2.22993078E-02 7.93880800E-05 8.04326267E-03
27 18-9.84169952E-03 1.79843685E-03-8.46995081E-03 4.52076221E-05 1.55451847E-05
27 19 1.03655763E-02-1.43585029E-01-1.26491471E-01-1.33165755E-02-2.72080418E-02
27 20 4.10171473E-05 1.45813566E-02-2.43246142E-02 1.08859697E-04-7.73413061E-04
27 21-4.34283404E-03 5.11624711E-03-3.14065091E-04-1.77704920E-05 3.01577573E-05
27 22-1.03664174E-02 1.43603115E-01 1.26507127E-01 3.02133040E-02-1.62009043E-03
27 23 8.84881049E-05 1.41670682E-02-2.45724394E-02 1.08249457E-04 3.72703940E-03
27 24 1.38994510E-03-5.11698451E-03-1.58339421E-03 3.26898412E-05-2.56269601E-05
27 25-2.70874701E-03 5.93763979E-02 2.57119445E-02-8.44704517E-02-6.22697945E-03
27 26-2.16344017E-04-1.66168092E-02 1.57979580E-02-9.04934194E-05 1.18459768E-02
27 27-1.00444045E-02-1.80157233E-03-4.31305465E-03 5.56037378E-05 1.49940984E-05
27 28 2.71304667E-03-5.94493135E-02-2.57834675E-02 4.65011467E-02 7.07630253E-02
27 29-7.37106304E-05-5.72146608E-03 2.22068852E-02-7.86948683E-05 8.03937426E-03
27 30-9.84500345E-03 1.80562919E-03-8.46540863E-03 4.37697282E-05 1.48600654E-05
27 31-7.48761502E-03 9.84401256E-02 7.63516690E-02 4.89690990E-02 4.46430670E-02
27 32 8.99244470E-06 3.73732485E-03 1.43892569E-02-3.01122512E-05-2.73213799E-03
27 33 5.55840463E-03-2.82626664E-03 1.89931984E-03-4.86097655E-06-2.18700846E-05
27 34 4.26029493E-02 6.80955441E-03-2.05270049E-03 5.38851911E-03-2.07517048E-05
27 35-6.19356302E-03 9.48810252E-02 6.20883010E-02-6.44660314E-04-7.04244874E-02
27 36 1.96015460E-04-4.94114748E-03-2.29973524E-02 5.09370867E-05-2.92609292E-03
27 37 5.32289857E-03-2.39680565E-03 8.79840771E-03-2.63782130E-05-7.51707591E-07
27 38 6.18918515E-03-9.48275463E-02-6.20406211E-02 6.18627834E-02-3.36926703E-02
27 39 2.64410034E-04 2.24960683E-02-6.87231478E-03 8.11156996E-05-9.84782890E-03
27 40 7.45313774E-03 2.39469117E-03-5.91799757E-04-3.71064181E-05-1.80544393E-05
27 41 7.48857613E-03-9.84651437E-02-7.63793011E-02-6.27835206E-02-2.10492174E-02
27 42-1.13707499E-04-1.43917589E-02 3.74205284E-03-5.00534454E-05-4.99251924E-03
27 43 2.16482299E-03 2.82769625E-03 3.06385238E-03-3.33264088E-05 1.06301851E-05
27 44-6.45752751E-02-1.34728190E-02 3.65809375E-03-7.10636217E-03 3.00987302E-05
27 45 6.45300278E-02 1.34700855E-02-4.44368603E-03 6.63991419E-03-3.10021302E-05
27 46-6.45228984E-02-1.34680921E-02-3.64035782E-03 7.11112389E-03-3.05821746E-05
27 47 6.45810208E-02 1.34745616E-02 4.43081650E-03-6.65296483E-03 3.08922709E-05
27 48 4.89707285E-02 6.52725136E-03-7.07738284E-03-1.62792673E-03-1.50161275E-05
27 49-4.89428607E-02-6.52291674E-03 4.86268247E-03 5.38923104E-03-1.78453209E-06
27 50-4.26080303E-02-6.81223554E-03-3.70976979E-03 4.41484775E-03-2.24919572E-05
27 51 7.49311742E-03-9.85053207E-02-7.64952941E-02 6.30073790E-02 2.11017009E-02
27 52 1.19273621E-04 1.43897823E-02-3.74435364E-03 5.24491949E-05-5.00755693E-03
27 53 2.18561320E-03 2.82194374E-03 3.07647011E-03-3.52760933E-05 1.05392282E-05
27 54-7.49208083E-03 9.84828176E-02 7.64692594E-02-4.91217625E-02-4.48113426E-02
27 55-2.13546528E-05-3.73265049E-03-1.43880317E-02 3.07143574E-05-2.75360980E-03
27 56 5.57424793E-03-2.82063812E-03 1.91017643E-03-4.48452226E-06-2.09501627E-05
27 57-6.20683821E-03 9.50833895E-02 6.22103486E-02 6.60013939E-04 7.05415165E-02
27 58-1.94011431E-04 4.93054860E-03 2.30321431E-02-5.14801970E-05-2.93019650E-03
27 59 5.32426731E-03-2.39407081E-03 8.81087209E-03-2.66458877E-05 1.77707521E-06
27 60 4.90384149E-02 6.53265057E-03 7.08600672E-03 1.63789043E-03 1.58339143E-05
27 61 6.20269783E-03-9.50339210E-02-6.21647885E-02-6.19719771E-02 3.37333058E-02
27 62-2.75679859E-04-2.25210772E-02 6.89673351E-03-8.53195449E-05-9.85704252E-03
27 63 7.46491691E-03 2.39212562E-03-5.96075351E-04-3.93781178E-05-1.85911732E-05
27 64-4.90123835E-02-6.52873350E-03-4.87553599E-03-5.39223206E-03 1.35587449E-06
27 65-4.25430886E-02-6.80020602E-03 3.71379674E-03-4.40724297E-03 2.33926569E-05
27 66 4.25407716E-02 6.79800257E-03 2.04443974E-03-5.38850865E-03 2.17047730E-05
28  1-3.20884387E-03 6.24493027E-02 4.26711994E-02-1.06523229E-01-3.59261286E-02
28  2-1.90116188E-04-2.44606254E-02-2.49460145E-03-5.95775093E-05-4.32093608E-03
28  3 7.48740724E-03-3.16647116E-03-1.80424257E-03 1.34376785E-06-4.02417902E-05
28  4 6.09416013E-03-1.18972358E-01-8.76941990E-02-1.05451443E-02-3.33294404E-02
28  5 6.41913435E-05 1.49328858E-03-1.34658664E-02 4.17963758E-05 1.02143946E-03
28  6-5.26645624E-03 4.24501678E-03-9.15472186E-04-7.70281542E-06 2.82958915E-05
28  7 7.54813760E-06-1.81970164E-04-2.44291365E-04 1.13653893E-01 6.66895605E-02
28  8 1.25444470E-04 2.63101157E-02 1.54661960E-02 2.92039616E-05 4.82803081E-03
28  9-4.84632197E-03 1.82911613E-05-3.09929796E-03 2.37205612E-05 7.02816528E-06
28 10 6.11258575E-06-1.66487367E-04-2.06296528E-04 1.13539456E-01 6.68791835E-02
28 11 1.23755251E-04 2.63218204E-02 1.54435212E-02 2.85618045E-05-4.83830289E-03
28 12 4.82331780E-03 1.49850940E-05 3.11130289E-03-2.39624115E-05-7.07033018E-06
28 13 6.09284210E-03-1.18945545E-01-8.76753215E-02-3.42517779E-02 6.99881781E-03
28 14-1.15426323E-04-1.10274105E-02 7.85961537E-03-5.24788763E-05-4.45293233E-03
28 15 2.08516193E-04 4.24441614E-03 2.60316003E-03-3.48453263E-05 2.08954801E-05
28 16-3.20820457E-03 6.24530632E-02 4.26539195E-02-8.31924017E-02-7.55957254E-02
28 17-2.07591136E-05-1.40832345E-02-2.01309557E-02 1.58245377E-05 3.36466271E-03
28 18-1.99210816E-04-3.16545190E-03-6.74015048E-03 4.19569256E-05-2.78571839E-05
28 19-6.09468856E-03 1.18988544E-01 8.77087770E-02-3.40539606E-02 7.10264855E-03
28 20-1.14106404E-04-1.10413926E-02 7.82918336E-03-5.27433822E-05 4.43439173E-03
28 21-1.94054560E-04-4.24033717E-03-2.59358318E-03 3.48281784E-05-2.04463199E-05
28 22-6.09551730E-03 1.19006283E-01 8.77214132E-02-1.03600495E-02-3.32074947E-02
28 23 6.57988874E-05 1.45906694E-03-1.34626463E-02 4.22558132E-05-1.00770014E-03
28 24 5.24851934E-03-4.24081920E-03 9.04599475E-04 7.84098247E-06-2.84795800E-05
28 25 3.19813512E-03-6.21872487E-02-4.23316130E-02-1.06478544E-01-3.59316667E-02
28 26-1.93038772E-04-2.44866530E-02-2.47000495E-03-6.08688164E-05 4.33313655E-03
28 27-7.47261136E-03 3.13947481E-03 1.79817790E-03-1.34009716E-06 3.93353489E-05
28 28 3.19752890E-03-6.21892773E-02-4.23118634E-02-8.31799436E-02-7.55572059E-02
28 29-1.32853733E-05-1.40727748E-02-2.01671103E-02 1.88057387E-05-3.35528556E-03
28 30 2.17180820E-04 3.13810474E-03 6.73645014E-03-3.94138465E-05 2.79628161E-05
28 31 4.27340545E-03-8.56250967E-02-6.55342914E-02 6.02237621E-02 2.23967381E-02
28 32 1.01800006E-04 2.70812368E-02 1.02659485E-03 7.11407044E-05-9.25341466E-03
28 33 5.78481227E-03 3.46860239E-03 4.61969650E-03-5.30823358E-05 5.15723877E-06
28 34-3.90194089E-02-7.75199514E-03 4.08160182E-03-3.39717515E-03 2.07281210E-05
28 35-6.70407223E-03 1.02445662E-01 7.43273580E-02 1.89463247E-02 7.60008105E-02
28 36-1.61407150E-04-5.17218995E-03 2.42054079E-02-8.21381976E-05-1.85775501E-03
28 37 5.42847784E-03-3.57072283E-03-8.28440625E-03 2.87546059E-05-5.20307570E-05
28 38-6.70267382E-03 1.02428952E-01 7.43203304E-02 7.56257834E-02-2.04223369E-02
28 39 2.65433824E-04 1.86458155E-02-1.62971732E-02 9.69510280E-05-2.39559976E-03
28 40 5.96619660E-03-3.57059684E-03-7.94023232E-03 2.61065057E-05-5.28105512E-05
28 41 4.27437951E-03-8.56436227E-02-6.55443865E-02 4.88462724E-02 4.17230510E-02
28 42 1.70294889E-05 1.40678024E-02 2.31609563E-02-2.61667462E-05 5.62791862E-03
28 43-9.09658937E-03 3.46867075E-03-4.94332637E-03 2.06995993E-05 2.70904329E-05
28 44 4.85636655E-02 8.95376708E-03-4.06524605E-03 5.33263112E-03-2.62071085E-05
28 45-4.85631130E-02-8.95938986E-03 2.68403036E-03-6.14592030E-03 2.47655806E-05
28 46-4.85433904E-02-8.95613609E-03-4.06451810E-03 5.33145460E-03-2.66618884E-05
28 47 4.85785468E-02 8.95590052E-03 2.68437100E-03-6.14663955E-03 2.46704952E-05
28 48 6.85828342E-02 1.16021308E-02-8.51080857E-03 1.55145250E-03-2.79326546E-05
28 49 6.85651566E-02 1.15994397E-02-2.78183314E-03-8.18926270E-03 1.53792922E-05
28 50-3.90343570E-02-7.75295233E-03-9.85563386E-04 5.22016578E-03-1.72796242E-05
28 51-4.27384208E-03 8.56889607E-02 6.55821122E-02 4.90284476E-02 4.18097969E-02
28 52 2.11543415E-05 1.40723950E-02 2.31982445E-02-2.68874982E-05-5.63225033E-03
28 53 9.10890752E-03-3.47665720E-03 4.96068709E-03-2.17691702E-05-2.78497263E-05
28 54-4.27304532E-03 8.56744194E-02 6.55756927E-02 6.03816898E-02 2.25145728E-02
28 55 1.10185846E-04 2.71153077E-02 1.01166357E-03 7.70593490E-05 9.27464733E-03
28 56-5.79772546E-03-3.47692187E-03-4.61777526E-03 5.64179970E-05-5.64981733E-06
28 57 6.71517410E-03-1.02623474E-01-7.45128821E-02 1.90063201E-02 7.60148245E-02
28 58-1.64853683E-04-5.19155313E-03 2.42101458E-02-8.45767380E-05 1.85713861E-03
28 59-5.44240858E-03 3.58526997E-03 8.28673108E-03-2.95776612E-05 5.51032184E-05
28 60-6.87596291E-02-1.16319271E-02-8.53275934E-03 1.54417547E-03-2.89704659E-05
28 61 6.71408240E-03-1.02612269E-01-7.45072168E-02 7.56652706E-02-2.03715925E-02
28 62 2.81172268E-04 1.86400350E-02-1.63139416E-02 1.01378336E-04 2.38580983E-03
28 63-5.97089007E-03 3.58508024E-03 7.94820252E-03-2.74141402E-05 5.53715333E-05
28 64-6.87458186E-02-1.16294327E-02-2.79897577E-03-8.20540306E-03 1.54942569E-05
28 65 3.90765408E-02 7.76803339E-03-9.90670048E-04 5.22717105E-03-1.78933621E-05
28 66 3.90652400E-02 7.76799267E-03 4.08541038E-03-3.40518747E-03 2.21275271E-05
29  1-4.13658747E-03 1.16923533E-01 8.32292916E-02 4.70716171E-02-5.98658457E-02
29  2 3.00348085E-04 3.73167256E-02-5.34342014E-02 2.52312799E-04 4.23298718E-03
29  3-1.00711585E-03-3.22587133E-03 1.41847445E-03 1.93387067E-05-3.60579274E-06
29  4-6.64395478E-04 4.14632447E-03 1.11666163E-02-1.17888468E-01-6.79364535E-02
29  5-1.32496275E-04 2.17793918E-03 1.63010839E-03 2.48497991E-06 7.71593467E-03
29  6-7.89692899E-03 1.80994322E-04-5.44870624E-03 3.88934180E-05 1.10939878E-05
29  7 4.42240007E-03-1.21786140E-01-9.64217834E-02-3.97364641E-02 6.76941635E-02
29  8-3.00602179E-04-4.33652415E-02 7.37385539E-02-3.29207374E-04-3.09053152E-03
29  9-3.59290886E-04 3.44982241E-03-2.84583492E-03-1.27540387E-05 4.14761935E-06
29 10-4.42315999E-03 1.21797639E-01 9.64357491E-02-3.98444497E-02 6.76247740E-02
29 11-3.01736302E-04-4.33377154E-02 7.37546414E-02-3.30399148E-04 3.10258663E-03
29 12 3.47657990E-04-3.45024462E-03 2.83701428E-03 1.27718658E-05-4.51623355E-06
29 13 6.63272974E-04-4.12562812E-03-1.11484246E-02 1.16703722E-01 6.99967476E-02
29 14 1.21438983E-04-2.48604126E-03-1.11162720E-03-3.20014823E-06 8.21823471E-03
29 15-8.03803088E-03-1.80203828E-04-4.78874997E-03 4.06085036E-05 1.30934357E-05
29 16 4.13779345E-03-1.16969609E-01-8.32719826E-02 2.93724820E-02-7.02007902E-02
29 17 2.85522000E-04 2.85168373E-02-5.85877905E-02 2.47570640E-04-1.27534639E-03
29 18-1.95215281E-03 3.22749921E-03-3.31570628E-03-5.47810744E-06 8.81231009E-06
29 19-6.75017273E-04 4.38321364E-03 1.15204481E-02 1.16822635E-01 6.99375356E-02
29 20 1.22564638E-04-2.52380739E-03-1.04284640E-03-3.72924137E-06-8.20737269E-03
29 21 8.05350772E-03 1.53864972E-04 4.79557094E-03-4.02788516E-05-1.28415759E-05
29 22 6.76691013E-04-4.41273497E-03-1.15480008E-02-1.17913166E-01-6.80721777E-02
29 23-1.33608472E-04 2.13443210E-03 1.69834986E-03 1.49383596E-06-7.73734605E-03
29 24 7.89177455E-03-1.54428505E-04 5.44929399E-03-3.97340422E-05-1.12483460E-05
29 25 4.13879958E-03-1.17099690E-01-8.31855124E-02 4.72101749E-02-5.99482359E-02
29 26 2.99286186E-04 3.74086194E-02-5.35223735E-02 2.54241522E-04-4.24767960E-03
29 27 1.01172309E-03 3.23595650E-03-1.41520424E-03-1.98874263E-05 3.21369810E-06
29 28-4.13945327E-03 1.17128893E-01 8.32116310E-02 2.94105212E-02-7.03654694E-02
29 29 2.79736210E-04 2.85566266E-02-5.87129699E-02 2.44737641E-04 1.27455697E-03
29 30 1.96250000E-03-3.23705697E-03 3.32403869E-03 4.64517095E-06-7.90432690E-06
29 31 1.73883062E-03-1.12018627E-02-1.21655490E-02-1.03947876E-01-6.72422245E-02
29 32-9.56053365E-05-1.88236161E-02-3.53411075E-03-4.18558563E-05 8.08113547E-03
29 33-7.38479703E-03-6.96338438E-04-3.79911255E-03 3.81695994E-05 1.11755113E-05
29 34-2.54942740E-03 1.99123869E-03-1.75597546E-03-1.93768889E-03 6.44783847E-07
29 35 5.98623262E-03-1.03651423E-01-8.91740024E-02-2.37103717E-02 6.41425756E-02
29 36-2.45406169E-04 4.65235883E-03 2.64100389E-02-6.11354513E-05 1.32198497E-03
29 37-2.96359248E-03 1.64160751E-03-5.44624517E-03 1.42108770E-05-1.62571421E-07
29 38-5.98563029E-03 1.03663054E-01 8.91717168E-02-4.44953861E-02 5.19025477E-02
29 39-2.67856967E-04-2.53281705E-02 8.77669133E-03-9.42384101E-05 5.95771580E-03
29 40-4.31595806E-03-1.64175774E-03 7.65983795E-04 2.18802858E-05 1.07998194E-05
29 41-1.73771711E-03 1.11832147E-02 1.21711947E-02 1.09304467E-01 5.81106666E-02
29 42 1.37566139E-04 1.22482558E-02 1.47212361E-02-7.63828703E-06 6.52242236E-03
29 43-7.21907022E-03 6.96647854E-04-5.58633522E-03 3.40987267E-05 1.02158739E-05
29 44 1.96400128E-03-3.04740764E-04 2.55008205E-03 1.83645547E-03 1.78239137E-06
29 45 1.66285062E-03-3.68055277E-04-2.82601823E-03-1.36186555E-03-3.97679936E-06
29 46-1.65275881E-03 3.70377585E-04 2.56570719E-03 1.80659160E-03 1.85358298E-06
29 47-1.97463366E-03 3.02118013E-04-2.84520278E-03-1.33384996E-03-4.12257724E-06
29 48-7.37504012E-02-1.44313472E-02 8.98346216E-03 1.17123656E-03 2.15776993E-05
29 49 7.37588754E-02 1.44319596E-02-5.39221875E-03-7.28140599E-03 5.64934912E-06
29 50 2.52004709E-03-1.99413638E-03 2.54467023E-03 5.95078993E-04 5.32924556E-06
29 51 1.72809747E-03-1.10466602E-02-1.19861195E-02 1.09132029E-01 5.79306774E-02
29 52 1.43790468E-04 1.21613854E-02 1.46893194E-02-6.33767569E-06-6.50216976E-03
29 53 7.20973468E-03-7.07564921E-04 5.57932297E-03-3.56807397E-05-1.08319671E-05
29 54-1.73108735E-03 1.10997104E-02 1.20061523E-02-1.03702974E-01-6.71698271E-02
29 55-1.15905488E-04-1.87499874E-02-3.47384675E-03-4.43014004E-05-8.07283201E-03
29 56 7.36634866E-03 7.06483344E-04 3.78830866E-03-3.94486047E-05-9.67171822E-06
29 57-5.97497073E-03 1.03401819E-01 8.90234971E-02-2.36364562E-02 6.39678947E-02
29 58-2.46490362E-04 4.66865859E-03 2.63734527E-02-6.06247671E-05-1.31946029E-03
29 59 2.95311479E-03-1.63365450E-03 5.43474704E-03-1.43185478E-05 2.23901602E-06
29 60 7.35391167E-02 1.43994309E-02 8.95654350E-03 1.17668333E-03 2.24537821E-05
29 61 5.97540776E-03-1.03434744E-01-8.90370470E-02-4.43530073E-02 5.17417664E-02
29 62-2.77389820E-04-2.52970768E-02 8.73845876E-03-9.92544917E-05-5.94061815E-03
29 63 4.30615948E-03 1.63445867E-03-7.65058969E-04-2.33896265E-05-1.10933282E-05
29 64-7.35627919E-02-1.44030361E-02-5.38413645E-03-7.25713580E-03 5.23388424E-06
29 65-2.34665216E-03 2.02178389E-03 2.52887208E-03 6.10328539E-04 5.39191775E-06
29 66 2.40187075E-03-2.01375339E-03-1.75986427E-03-1.91915169E-03 1.24676266E-07
30  1 2.50771654E-03-5.26724022E-02-4.80190694E-02-6.02877561E-02-9.89762141E-02
30  2 1.14738403E-04-1.07653735E-02-2.75911924E-02 4.95927034E-05-2.37955435E-03
30  3 1.12039698E-03 1.25915737E-03 8.15209042E-03-3.45697018E-05 2.21290878E-05
30  4 2.20524036E-03-4.08145081E-02-3.78099429E-02 6.32494403E-02 2.04808926E-02
30  5 1.15733258E-04 1.70316561E-02 2.01303931E-03 4.06625582E-05-8.17982257E-03
30  6 6.96893534E-03 1.21088723E-03 6.40757447E-03-4.78028680E-05-1.16734290E-06
30  7-4.96284804E-03 8.52805375E-02 8.09453773E-02-2.15022427E-02 3.67638739E-02
30  8-1.65053040E-04-6.48718434E-03 1.11949898E-02-4.97659140E-05-2.31336480E-03
30  9 5.31612841E-03-3.00276361E-03-7.95243498E-03 2.48944012E-05-4.93671932E-05
30 10-4.96230960E-03 8.52649448E-02 8.09321388E-02 2.16274376E-02-3.67019629E-02
30 11 1.64357651E-04 6.65746994E-03-1.11086747E-02 4.98107147E-05-2.33785006E-03
30 12 5.34022645E-03-3.00237639E-03-7.93726013E-03 2.49025520E-05-4.94542725E-05
30 13 2.20305497E-03-4.07907197E-02-3.77408112E-02 4.86762933E-02 4.52973731E-02
30 14 2.48147422E-06 1.00591182E-02 1.38852733E-02-1.21037487E-05 8.10205909E-03
30 15-9.31232260E-03 1.21026351E-03-4.05925606E-03 3.38452363E-05 2.40765920E-05
30 16 2.50848887E-03-5.26981879E-02-4.80558209E-02-1.15764508E-01-4.53689381E-03
30 17-3.12775040E-04-2.93606774E-02 3.99490170E-03-9.55532172E-05 6.29043602E-03
30 18-7.55078810E-03 1.26035208E-03 2.58296067E-03 1.10923779E-05 3.59552199E-05
30 19 2.19077694E-03-4.04697388E-02-3.77390936E-02-4.86555019E-02-4.54349369E-02
30 20-5.00746204E-06-1.00166011E-02-1.40331480E-02 1.22111483E-05 8.12079732E-03
30 21-9.33901578E-03 1.21821847E-03-4.06867059E-03 3.35126094E-05 2.34274132E-05
30 22 2.19275754E-03-4.04904707E-02-3.78035994E-02-6.33290425E-02-2.03770453E-02
30 23-1.17301392E-04-1.71412668E-02-1.90526369E-03-4.20002470E-05-8.20060667E-03
30 24 6.98171471E-03 1.21889197E-03 6.42357367E-03-4.82519682E-05-1.07713968E-06
30 25 2.51575937E-03-5.31255973E-02-4.82542151E-02 5.98816468E-02 9.96883813E-02
30 26-1.15651518E-04 1.05645377E-02 2.78160507E-02-4.90671429E-05-2.36832040E-03
30 27 1.09075509E-03 1.27756531E-03 8.20000671E-03-3.47816769E-05 2.35950457E-05
30 28 2.51751424E-03-5.31808998E-02-4.83120419E-02 1.16183661E-01 3.85418022E-03
30 29 3.07119550E-04 2.94517594E-02-4.26248686E-03 9.26718755E-05 6.30542585E-03
30 30-7.58511509E-03 1.27968925E-03 2.62723285E-03 8.19504715E-06 3.64072858E-05
30 31-7.03220761E-03 1.35213786E-01 1.08471165E-01 6.49138177E-03-2.84954200E-02
30 32 9.82538488E-05-1.31758353E-02 3.04551718E-04-3.69381986E-05 3.24998331E-03
30 33-1.08899492E-04-3.14108382E-03 1.84416457E-04 1.96186125E-05-9.36179302E-06
30 34 9.67174249E-02 2.13529550E-02-5.96326453E-03 9.62148721E-03-4.33470281E-05
30 35 4.03444545E-03-8.11136670E-02-6.12297923E-02-2.75905650E-02-1.27402789E-01
30 36 2.81891743E-04 2.15675929E-03-4.06990389E-02 1.20233860E-04 2.11520887E-04
30 37-2.78788869E-03 2.57636780E-03 9.54186106E-03-3.43678029E-05 4.37315361E-05
30 38 4.03758144E-03-8.11708155E-02-6.13007168E-02-1.24711698E-01 3.78317101E-02
30 39-4.49198554E-04-3.44965858E-02 2.16797782E-02-1.55633849E-04 4.94410938E-03
30 40-7.52146584E-03 2.57735646E-03 6.49945865E-03-1.08656719E-05 5.06974611E-05
30 41-7.03242817E-03 1.35228540E-01 1.08510095E-01-2.18118354E-02 1.94916724E-02
30 42-1.14330236E-04-6.14130960E-03-1.16783373E-02 1.57869777E-05 8.16747005E-04
30 43 2.32532924E-03-3.14207624E-03 1.74753702E-03 7.66438469E-06-1.28296910E-05
30 44-1.28784060E-02-3.27755763E-03-8.57819415E-04-2.75574908E-03 5.43279073E-06
30 45-1.31054650E-02-3.30243198E-03 2.83676239E-03-6.12503270E-04 9.56051003E-06
30 46-1.31088932E-02-3.29699740E-03 8.44010354E-04 2.77752606E-03-5.80826114E-06
30 47-1.28726929E-02-3.28250571E-03-2.82359277E-03 5.90025425E-04-9.42993855E-06
30 48-6.69655451E-02-1.40510579E-02 7.48139090E-03-2.23979580E-03 2.70202040E-05
30 49-6.69993155E-02-1.40601125E-02 1.68339483E-03 7.62962241E-03-1.68216881E-05
30 50 9.67283020E-02 2.13600020E-02 5.50723134E-03-9.89062661E-03 4.26532711E-05
30 51-6.99888078E-03 1.34688065E-01 1.08130396E-01 2.17058711E-02-1.91116482E-02
30 52 1.18533291E-04 6.13119963E-03 1.17239944E-02-1.62451780E-05 7.97767722E-04
30 53 2.34048208E-03-3.13824980E-03 1.74219706E-03 7.42975074E-06-1.34925831E-05
30 54-6.99823244E-03 1.34674338E-01 1.08091908E-01-6.18683389E-03 2.82367371E-02
30 55-1.04232940E-04 1.32172609E-02-3.34206293E-04 3.97217606E-05 3.25517527E-03
30 56-1.17545965E-04-3.13762930E-03 1.63817740E-04 2.21523799E-05-8.95087007E-06
30 57 4.03266316E-03-8.09763802E-02-6.12202223E-02 2.77298332E-02 1.26938929E-01
30 58-2.82587334E-04-2.12578585E-03 4.05506602E-02-1.22020596E-04 2.12186090E-04
30 59-2.79413109E-03 2.58194500E-03 9.50573922E-03-3.51259725E-05 4.75057910E-05
30 60-6.70441345E-02-1.40607224E-02-7.48789312E-03 2.22431900E-03-2.78291833E-05
30 61 4.03434875E-03-8.10075855E-02-6.12668611E-02 1.24385386E-01-3.74939927E-02
30 62 4.72490492E-04 3.43875434E-02-2.15802510E-02 1.62292284E-04 4.91383552E-03
30 63-7.49633263E-03 2.58249711E-03 6.48457100E-03-1.18036253E-05 5.32022575E-05
30 64-6.70589365E-02-1.40654913E-02-1.69853634E-03-7.62605119E-03 1.70262539E-05
30 65 9.61226331E-02 2.12335318E-02-5.48142890E-03 9.83137002E-03-4.42169373E-05
30 66 9.61148916E-02 2.12280620E-02 5.92486109E-03-9.56967355E-03 4.58586581E-05
31  1-5.00869059E-04-4.88280093E-02-1.26831577E-02 8.62136314E-02-7.79897371E-02
31  2 4.57320571E-04 3.98687332E-02-3.27007504E-02 2.03800589E-04 4.16639673E-03
31  3-5.57818785E-03 1.41179112E-03 3.05698309E-03 2.92782103E-07 3.08818751E-05
31  4-5.57490011E-03 1.16710999E-01 5.71914696E-02 3.25012059E-02-8.76976485E-02
31  5 3.38569121E-04 3.17993693E-03-2.15542700E-02 6.88482102E-05 5.39110036E-03
31  6-4.26912201E-03-1.12197835E-03 1.65627497E-03 1.62135697E-05 1.47618636E-05
31  7 1.23521828E-03-1.02255622E-01-3.99994247E-02 8.78477599E-02-1.48980672E-01
31  8 6.66565443E-04 3.91846911E-02-6.64617044E-02 2.96565783E-04 3.54046369E-03
31  9-6.25130266E-03 2.71083897E-03 1.01019263E-02-2.64382719E-05 5.79445918E-05
31 10 1.23518847E-03-1.02255482E-01-3.99986829E-02-8.74497963E-02 1.49214404E-01
31 11-6.67482083E-04-3.90407625E-02 6.65449127E-02-2.96663418E-04 3.50287260E-03
31 12-6.21368570E-03 2.71081310E-03 1.01263550E-02-2.66004213E-05 5.79517845E-05
31 13-5.57574959E-03 1.16727261E-01 5.71853544E-02-6.08466967E-02 7.10437023E-02
31 14-3.71441179E-04-1.72893730E-02 1.32605245E-02-8.62657477E-05-7.66969422E-04
31 15 1.88888798E-03-1.12191855E-03 5.61392285E-03-1.49682637E-05 5.29739152E-06
31 16-5.01441561E-04-4.88170335E-02-1.26697319E-02-2.62057266E-02 1.13273169E-01
31 17-3.94934861E-04-9.19570295E-03 5.07499438E-02-1.71189009E-04-1.02359566E-03
31 18-3.87791289E-04 1.41138695E-03 6.39287910E-03-2.55537676E-05 2.23747189E-05
31 19-5.60914236E-03 1.17422385E-01 5.75945888E-02 6.09997752E-02-7.14603222E-02
31 20 3.69707459E-04 1.72263527E-02-1.34156800E-02 8.54358793E-05-7.03973850E-04
31 21 1.83729618E-03-1.13332233E-03 5.60331478E-03-1.47071889E-05 5.78244419E-06
31 22-5.60835123E-03 1.17407536E-01 5.76018297E-02-3.27873529E-02 8.80347744E-02
31 23-3.38957760E-04-3.34571732E-03 2.15739820E-02-7.04757698E-05 5.35914365E-03
31 24-4.22581365E-03-1.13333000E-03 1.70688670E-03 1.59435594E-05 1.50844414E-05
31 25-4.76788199E-04-4.95553929E-02-1.30139721E-02-8.67838215E-02 7.91171749E-02
31 26-4.63356929E-04-4.01427866E-02 3.31528337E-02-2.04323977E-04 4.18770409E-03
31 27-5.61203948E-03 1.42433539E-03 3.14488414E-03-6.42769131E-08 3.17375413E-05
31 28-4.77155563E-04-4.95482233E-02-1.30024306E-02 2.69131345E-02-1.14317374E-01
31 29 3.98246984E-04 9.45801880E-03-5.12081428E-02 1.71052936E-04-9.79690963E-04
31 30-4.44233992E-04 1.42392496E-03 6.46573148E-03-2.60194264E-05 2.39054265E-05
31 31-1.65027986E-03 2.44464981E-02 1.58900693E-02 2.66294582E-02-3.80876135E-02
31 32 1.80465792E-04 1.07743254E-02-1.41378100E-03 3.33075646E-05-1.70199652E-03
31 33 1.64884740E-03 5.31491210E-05 3.91097603E-03-1.66019330E-05 5.46135034E-06
31 34 4.71773936E-02 1.10074176E-02-2.29168163E-03 4.11090839E-03-1.77923043E-05
31 35-1.34064243E-03 3.67073375E-03 2.82040965E-03 2.04207016E-02-9.48473430E-03
31 36 8.29793457E-05 3.89406931E-03-1.77661124E-03 1.59585235E-05-1.22490919E-03
31 37 1.34056007E-03-1.15650883E-04 3.24714072E-04-4.45820683E-06-3.88218080E-06
31 38-1.34018199E-03 3.66437087E-03 2.81357978E-03 1.64590441E-03 2.24499540E-02
31 39-5.86284347E-05 3.43541890E-04 4.26815241E-03-1.12178513E-05 9.72638538E-04
31 40-8.57091089E-04-1.15547449E-04-1.08761177E-03 6.54119826E-06-5.70662956E-07
31 41-1.65062391E-03 2.44468973E-02 1.59032314E-02-2.03374614E-02 4.17808058E-02
31 42-1.73231387E-04 3.99811081E-03 1.00963178E-02-1.72341952E-05 3.73445447E-03
31 43-3.78717038E-03 5.27159065E-05 4.16859884E-04 1.05521018E-05 1.36703494E-05
31 44 1.32403536E-01 2.83346422E-02-6.86456907E-03 1.26236505E-02-5.43923593E-05
31 45 1.31672228E-01 2.81875136E-02-7.67080334E-03 1.20534361E-02-5.51946748E-05
31 46 1.31688088E-01 2.81911583E-02 6.80430935E-03-1.25651596E-02 5.51049865E-05
31 47 1.32387167E-01 2.83308820E-02 7.69268718E-03-1.21345474E-02 5.51313888E-05
31 48 1.61400198E-02 3.70609079E-03-1.59114042E-03-1.14381470E-04-4.09359559E-06
31 49 1.61333028E-02 3.70379094E-03-8.73277579E-04-1.33418288E-03 1.35620480E-06
31 50 4.71740907E-02 1.10072868E-02 2.47777029E-03-4.00094440E-03 1.78829396E-05
31 51-1.59452744E-03 2.34624736E-02 1.52248182E-02 2.00793232E-02-4.11863163E-02
31 52 1.74187736E-04-4.02827351E-03-1.00126852E-02 1.71792925E-05 3.69172443E-03
31 53-3.75728052E-03 6.55560815E-05 4.04978182E-04 1.05061085E-05 1.36518146E-05
31 54-1.59403105E-03 2.34614884E-02 1.52124591E-02-2.62329438E-02 3.75709256E-02
31 55-1.84948847E-04-1.07145967E-02 1.34625364E-03-3.48359116E-05-1.69785455E-03
31 56 1.63181842E-03 6.60361270E-05 3.86879676E-03-1.65845994E-05 5.63095032E-06
31 57-1.34847715E-03 4.05513802E-03 3.05288123E-03-2.03723422E-02 8.64261958E-03
31 58-8.45651474E-05-3.85133552E-03 1.50467455E-03-1.64321319E-05-1.21140414E-03
31 59 1.33994935E-03-1.28545205E-04 2.70476311E-04-4.76240524E-06-4.03078782E-06
31 60 1.63356578E-02 3.74862566E-03 1.61402471E-03 1.02238322E-04 4.33235472E-06
31 61-1.34814011E-03 4.05040660E-03 3.04757933E-03-2.35727785E-03-2.19995903E-02
31 62 5.59082049E-05-5.59630086E-04-4.09870226E-03 1.00373930E-05 9.35555450E-04
31 63-8.07102527E-04-1.28452923E-04-1.10932559E-03 6.46253636E-06-7.98881306E-07
31 64 1.63306187E-02 3.74674668E-03 8.73851127E-04 1.36028079E-03-1.40552729E-06
31 65 4.61456219E-02 1.07888870E-02-2.42156796E-03 3.90261848E-03-1.84185283E-05
31 66 4.61462717E-02 1.07885269E-02 2.23307504E-03-4.01375120E-03 1.86935313E-05
32  1-2.40927314E-03 8.81438017E-02 5.27710972E-02-7.04726050E-02 1.23401106E-01
32  2-5.42520312E-04-3.15580930E-02 5.09263434E-02-2.32509483E-04-1.94140587E-03
32  3 4.74249922E-03-2.80109335E-03-9.63748812E-03 2.98700005E-05-5.03542095E-05
32  4 3.61695991E-03-7.65196014E-02-4.50916177E-02-3.74799715E-02 3.48759824E-02
32  5-2.02190669E-04-1.40805863E-02 5.86695080E-03-5.48464731E-05 3.34207004E-03
32  6-4.34194036E-03 9.99870322E-04-4.78542849E-03 2.08793058E-05 4.31338463E-06
32  7 7.15368295E-06 1.81831912E-04-9.04382553E-05 4.18283523E-02 2.54391556E-02
32  8 4.40931134E-05 1.86599121E-02 1.14232168E-02 1.90635430E-05 4.52250496E-03
32  9-4.52233164E-03-1.73321997E-07-2.93620133E-03 2.25268745E-05 6.65731025E-06
32 10 5.92327504E-06 2.38117353E-04-3.08428580E-05 4.25573027E-02 2.42123977E-02
32 11 4.98480629E-05 1.90148807E-02 1.08211126E-02 2.19193280E-05-4.54465755E-03
32 12 4.54626037E-03-1.60282299E-06 2.89060861E-03-2.26554310E-05-6.83300828E-06
32 13 3.61824417E-03-7.65216123E-02-4.51351140E-02 1.22971529E-02-4.96595707E-02
32 14 1.77886288E-04-1.74133021E-03-1.51522061E-02 3.94666974E-05-6.04230854E-03
32 15 5.04235386E-03 9.99954683E-04 1.24669326E-03-2.60265887E-05-9.95308126E-06
32 16-2.40734979E-03 8.81027288E-02 5.27298250E-02 7.35357163E-02-1.21627865E-01
32 17 5.52675204E-04 2.91995183E-02-5.23538288E-02 2.32716842E-04-3.93304208E-03
32 18 6.73306923E-03-2.80002715E-03-8.36127054E-03 1.85196595E-05-5.30688082E-05
32 19-3.57531986E-03 7.56706066E-02 4.47501084E-02 1.20970634E-02-4.85744416E-02
32 20 1.70571170E-04-1.82749824E-03-1.49566966E-02 3.76275241E-05 6.00098658E-03
32 21-5.01118734E-03-9.89799240E-04-1.27961929E-03 2.56809149E-05 9.70010445E-06
32 22-3.57465926E-03 7.56800292E-02 4.47147032E-02-3.66330394E-02 3.41700796E-02
32 23-1.96740991E-04-1.39544763E-02 5.69323136E-03-5.45420699E-05-3.35267520E-03
32 24 4.34254656E-03-9.89871365E-04 4.73222861E-03-2.09064972E-05-4.28298269E-06
32 25 2.40216657E-03-8.74146792E-02-5.22891153E-02-7.01306718E-02 1.22321757E-01
32 26-5.38801167E-04-3.13107094E-02 5.04938497E-02-2.28529796E-04 1.92348842E-03
32 27-4.69453165E-03 2.77104323E-03 9.57676876E-03-2.97873035E-05 5.10512274E-05
32 28 2.40018437E-03-8.73684552E-02-5.22427424E-02 7.27681112E-02-1.20803198E-01
32 29 5.42120930E-04 2.89458941E-02-5.19241531E-02 2.26299141E-04 3.92179914E-03
32 30-6.69159370E-03 2.76979456E-03 8.29581611E-03-2.00729129E-05 5.38688738E-05
32 31-5.71055861E-03 1.04280240E-01 7.68776307E-02 5.28041078E-02-5.53517525E-02
32 32 3.00817676E-04 1.16449545E-02-5.62393212E-03 4.76047084E-05-1.43855858E-03
32 33 2.64837944E-03-1.20982086E-03 4.82648287E-03-1.43450866E-05 6.39335877E-07
32 34 1.13334468E-01 2.49273468E-02-5.81886937E-03 1.07774647E-02-4.61769309E-05
32 35 5.30858115E-04-3.68105943E-02-2.57311515E-02 8.54972048E-03-9.35733265E-02
32 36 2.86459499E-04 5.99361162E-03-2.91688892E-02 9.85564192E-05-1.70265919E-03
32 37 3.72981144E-04 1.32967805E-03 5.82781957E-03-2.60324484E-05 1.91616392E-05
32 38 5.29690754E-04-3.67838528E-02-2.57332918E-02-7.76070012E-02 5.29975433E-02
32 39-3.62318896E-04-2.25692526E-02 1.94373107E-02-1.16665211E-04 4.17358455E-03
32 40-5.50333143E-03 1.32974688E-03 2.05369361E-03 3.19303407E-06 2.78680267E-05
32 41-5.71164802E-03 1.04280837E-01 7.69314281E-02-2.26635410E-02 7.30638118E-02
32 42-2.67035901E-04 7.57365511E-04 1.28962855E-02-3.40838799E-05 5.23599305E-03
32 43-4.02546207E-03-1.21053098E-03 5.36716442E-04 1.89605747E-05 1.07157227E-05
32 44 7.73831227E-02 1.62293293E-02-4.93733836E-03 7.03024635E-03-3.33613519E-05
32 45-7.86182514E-02-1.65043180E-02 3.80695729E-03-7.84534293E-03 3.26560110E-05
32 46-7.86063308E-02-1.65037758E-02-5.00269352E-03 7.14086600E-03-3.43307994E-05
32 47 7.74004777E-02 1.62315706E-02 3.74227942E-03-7.73508206E-03 3.20050955E-05
32 48-1.69677898E-02-4.11113539E-03 2.02595133E-03-1.52390418E-03 9.89040372E-06
32 49-1.69413403E-02-4.10914409E-03-3.48149983E-04 2.50872025E-03-8.00655291E-06
32 50 1.13329918E-01 2.49305166E-02 6.58876445E-03-1.03238842E-02 4.67755199E-05
32 51 5.75026733E-03-1.05071566E-01-7.75895678E-02-2.28710002E-02 7.34569775E-02
32 52-2.76214443E-04 8.00335428E-04 1.29327097E-02-3.49606725E-05-5.27671609E-03
32 53 4.05069693E-03 1.22601915E-03-5.38566888E-04-1.93376172E-05-1.05706434E-05
32 54 5.74878819E-03-1.05067977E-01-7.75333156E-02 5.30562795E-02-5.57160449E-02
32 55 3.19446904E-04 1.16985047E-02-5.60324390E-03 5.04079221E-05 1.44741365E-03
32 56-2.67255432E-03 1.22514067E-03-4.85997070E-03 1.35357472E-05-1.14717858E-06
32 57-5.36202137E-04 3.71347424E-02 2.60635190E-02 8.49314686E-03-9.42597118E-02
32 58 2.94635143E-04 6.01987107E-03-2.93701569E-02 1.01961163E-04 1.71597340E-03
32 59-3.69428276E-04-1.34654512E-03-5.87115815E-03 2.74476189E-05-2.17563853E-05
32 60 1.72560559E-02 4.16751277E-03 2.05779141E-03-1.53288110E-03 1.02915408E-05
32 61-5.35499737E-04 3.71155643E-02 2.60733246E-02-7.82335717E-02 5.32752302E-02
32 62-3.82141089E-04-2.27304301E-02 1.95567303E-02-1.22348368E-04-4.19925279E-03
32 63 5.54598634E-03-1.34673355E-03-2.07177488E-03-2.70774542E-06-2.96970573E-05
32 64 1.72361225E-02 4.16707904E-03-3.40184719E-04 2.54147818E-03-8.29270486E-06
32 65-1.14071181E-01-2.51145925E-02 6.63865681E-03-1.03877718E-02 4.93205709E-05
32 66-1.14072631E-01-2.51107205E-02-5.85035211E-03 1.08518273E-02-4.96429594E-05
33  1-2.41848451E-03 7.55176033E-02 6.83670639E-02-4.73624748E-02-8.55572703E-02
33  2 1.15970072E-04 1.39257048E-02-1.78977118E-02 8.96979169E-05-9.94999910E-03
33  3 1.19721181E-02-2.02211905E-03 8.60259659E-03-4.97261118E-05-2.23826281E-05
33  4 6.39831579E-03-9.28040722E-02-1.20219111E-01-5.02352429E-02-2.89232638E-02
33  5-5.60037222E-05 3.18403679E-03-2.36818941E-02 7.59178325E-05 5.67043577E-03
33  6-7.25862340E-03 1.58818763E-03 4.99416735E-03-1.38400530E-06 4.24647268E-05
33  7 8.50851728E-07-2.66531354E-05-1.18928280E-04 9.82102731E-02 5.77439761E-02
33  8 1.09025097E-04 7.75299093E-03 4.69625363E-03 8.39123115E-06 1.55922394E-02
33  9-1.56020777E-02 9.83834202E-06-1.00360083E-02 7.80526337E-05 2.31096204E-05
33 10 2.56664116E-06-1.41524242E-05 3.31533736E-05-9.82080730E-02-5.77471037E-02
33 11-1.06739481E-04-7.86330176E-03-4.50661841E-03-9.12085374E-06 1.56099030E-02
33 12-1.56028443E-02-7.05871698E-06-1.00164341E-02 7.83138358E-05 2.33878079E-05
33 13-6.39918999E-03 9.28091249E-02 1.20236207E-01 4.96617155E-02 2.97872682E-02
33 14 5.27094448E-05 1.91444908E-02-1.43057521E-02 9.44557747E-05 5.23233057E-04
33 15 1.06515084E-03-1.58838390E-03-8.97394684E-03 3.23276894E-05-3.37755389E-05
33 16 2.41622172E-03-7.54861654E-02-6.83209174E-02 9.78223162E-02-1.96229020E-04
33 17 2.79404415E-04 8.86612690E-03-2.08679710E-02 8.63473396E-05-1.31206231E-02
33 18 1.10998379E-02 2.02078523E-03 6.22333870E-03-6.72946060E-05-1.22977703E-05
33 19-6.39788772E-03 9.27409008E-02 1.20158789E-01-4.96100729E-02-2.96891647E-02
33 20-5.15212716E-05-1.92484748E-02 1.42422676E-02-9.27502573E-05 5.30091562E-04
33 21 1.05052897E-03-1.58062054E-03-8.98194580E-03 3.22015985E-05-3.31390499E-05
33 22 6.39697975E-03-9.27319376E-02-1.20143096E-01 5.01236161E-02 2.89279938E-02
33 23 5.68205213E-05-3.08049461E-03 2.37417207E-02-7.51421295E-05 5.68555680E-03
33 24-7.26613345E-03 1.58057665E-03 4.98772704E-03-8.97845223E-07 4.26079466E-05
33 25-2.41622630E-03 7.54719673E-02 6.81911223E-02 4.72705332E-02 8.55105620E-02
33 26-1.08894225E-04-1.38797574E-02 1.77435022E-02-8.79622464E-05-9.96025311E-03
33 27 1.19738718E-02-2.01361867E-03 8.59063869E-03-4.94433632E-05-2.18003563E-05
33 28 2.41407415E-03-7.54447836E-02-6.81422856E-02-9.77372645E-02 2.51364680E-04
33 29-2.66344426E-04-8.75284390E-03 2.07490556E-02-8.23774280E-05-1.31104237E-02
33 30 1.10982416E-02 2.01218213E-03 6.23628603E-03-6.53290882E-05-1.25979360E-05
33 31 2.64862870E-03-5.06655319E-02-7.24343128E-02 1.15864747E-01 7.57483900E-02
33 32 1.04746736E-04 4.35798433E-02 2.69371524E-03 1.11941103E-04-6.75289014E-03
33 33 5.01650934E-03 1.73638080E-03 8.38327219E-03-5.02121737E-05 1.24226059E-05
33 34-3.53742761E-02-1.44571952E-02 4.03926636E-03-1.11866039E-03 1.42100658E-05
33 35-6.31864401E-03 1.09759623E-01 1.18456571E-01 5.59630917E-02-5.04417852E-02
33 36 2.96126046E-04-7.05722571E-03-1.78436135E-02 3.05836093E-05 3.03465033E-03
33 37-2.04626361E-03-9.88386726E-04 2.87654120E-03 4.79824363E-06 1.14186435E-05
33 38 6.31705650E-03-1.09746603E-01-1.18442679E-01 1.69050402E-02-7.34573348E-02
33 39 2.52933904E-04 1.90337880E-02-2.52556527E-03 5.94837420E-05-1.27492005E-03
33 40 2.87407132E-04 9.87512914E-04-4.01035004E-03 4.12751505E-06-8.78458605E-06
33 41-2.64635226E-03 5.06224964E-02 7.23789574E-02-1.22537704E-01-6.44220640E-02
33 42-1.55568215E-04-2.35462255E-02-3.67617763E-02 3.83986409E-05-8.40375603E-03
33 43 1.01394070E-02-1.73565092E-03 1.35612590E-03-2.49537402E-05-3.47080956E-05
33 44 5.61670294E-02 2.10417494E-02-4.01530980E-03 4.13869649E-03-2.26759882E-05
33 45-5.62993672E-02-2.10692480E-02 1.67212931E-03-5.53242431E-03 2.02658037E-05
33 46 5.62852819E-02 2.10657109E-02 4.01991409E-03-4.15085033E-03 2.30888765E-05
33 47-5.61767502E-02-2.10438752E-02-1.66341743E-03 5.52213068E-03-2.00909513E-05
33 48 1.06302871E-01 2.89437414E-02-1.06768888E-02-9.05236796E-04-2.70197100E-05
33 49-1.06295085E-01-2.89401337E-02 5.98357043E-03 8.88824928E-03-8.53210119E-06
33 50 3.53493288E-02 1.44484350E-02-9.87478240E-04-4.07136148E-03 8.65892601E-06
33 51-2.64643755E-03 5.07008697E-02 7.25034419E-02 1.22696136E-01 6.43991263E-02
33 52 1.65131218E-04 2.34724552E-02 3.67255543E-02-3.83542523E-05-8.39966393E-03
33 53 1.01459383E-02-1.74627438E-03 1.35883069E-03-2.59806471E-05-3.59376761E-05
33 54 2.64916743E-03-5.07564426E-02-7.25703768E-02-1.15909209E-01-7.59024886E-02
33 55-1.25631566E-04-4.35115635E-02-2.64747516E-03-1.20479062E-04-6.76092780E-03
33 56 5.01358862E-03 1.74733918E-03 8.38264608E-03-5.16379192E-05 1.47728032E-05
33 57-6.32500775E-03 1.09847339E-01 1.18569531E-01-5.59921211E-02 5.04111944E-02
33 58-3.03970523E-04 7.07671184E-03 1.79281563E-02-2.88179012E-05 3.03487746E-03
33 59-2.04876245E-03-9.86115016E-04 2.88683335E-03 5.42612328E-06 1.31279323E-05
33 60 1.06358000E-01 2.89654397E-02 1.06817264E-02 9.14697630E-04 2.80620327E-05
33 61 6.32322980E-03-1.09828341E-01-1.18551000E-01-1.68821486E-02 7.34729512E-02
33 62-2.61091058E-04-1.91218584E-02 2.55198932E-03-6.29659889E-05-1.28093900E-03
33 63 2.95981270E-04 9.84957731E-04-4.01753246E-03 4.00981131E-06-9.47661584E-06
33 64-1.06344046E-01-2.89601332E-02-5.99391762E-03-8.88735920E-03 8.09634689E-06
33 65 3.55139965E-02 1.44824650E-02 9.78065577E-04 4.08714807E-03-9.04587833E-06
33 66-3.55511229E-02-1.44946789E-02-4.04890679E-03 1.13545802E-03-1.55554729E-05
34  1 7.62428795E-04 1.67438313E-04-1.50786469E-02-1.26301455E-01-1.44656943E-03
34  2-3.45003620E-04-5.37676715E-02 2.62877287E-03-1.57045876E-04 1.68894796E-03
34  3-1.11163150E-03-5.77316458E-04-1.41885780E-03 1.15297584E-05-1.66902940E-06
34  4-1.55247410E-03 9.17798202E-03 2.68986952E-02 1.27586272E-01-4.29376323E-03
34  5 3.62560726E-04 3.13914218E-02 3.36829947E-03 7.64649788E-05-2.73716016E-03
34  6 2.62358085E-03 1.13579318E-04 3.72071197E-03-1.89808592E-05 2.25152616E-06
34  7-6.29704191E-04 7.09361623E-03 5.50703149E-03 7.19708624E-02-1.22752229E-01
34  8 5.46589376E-04 2.76904476E-02-4.70895912E-02 2.10118424E-04-5.34756687E-04
34  9-5.39823704E-04 1.07458039E-03-1.67353152E-05-5.24547119E-06 5.90500168E-06
34 10-6.29758634E-04 7.09411468E-03 5.50894956E-03-7.22611217E-02 1.22581877E-01
34 11-5.49629781E-04-2.77749840E-02 4.70459023E-02-2.11375513E-04-5.47157869E-04
34 12-5.27413739E-04 1.07457161E-03-8.63265664E-06-5.31087804E-06 5.65654314E-06
34 13-1.55017536E-03 9.19003350E-03 2.67613724E-02 5.82905142E-02 1.13577801E-01
34 14-1.65866595E-04 1.81938845E-02 2.58460543E-02-2.31016059E-05 4.09376459E-03
34 15-4.20911646E-03 1.15351868E-04-6.69331223E-04 1.47973536E-05 1.29116789E-05
34 16 7.63420674E-04 1.56365895E-04-1.50786163E-02-6.26864125E-02-1.09650907E-01
34 17 1.37143206E-04-2.38119580E-02-4.81701660E-02 7.15914959E-05-1.49582275E-03
34 18 2.07216926E-03-5.76346511E-04 6.28692739E-04-4.39375258E-06-5.38972127E-06
34 19-1.56298437E-03 9.32231810E-03 2.67599650E-02-5.79594210E-02-1.13720838E-01
34 20 1.63249593E-04-1.81348197E-02-2.59718570E-02 2.37689719E-05 4.09609346E-03
34 21-4.22350923E-03 1.27415770E-04-6.61855909E-04 1.45438738E-05 1.26310487E-05
34 22-1.56516695E-03 9.30986038E-03 2.68932654E-02-1.27552665E-01 4.65467834E-03
34 23-3.66194799E-04-3.14688718E-02-3.25143040E-03-7.80972884E-05-2.74225505E-03
34 24 2.61657483E-03 1.25680219E-04 3.73279192E-03-1.98219662E-05 2.35142443E-06
34 25 7.55070372E-04 8.99388173E-05-1.50908789E-02 1.26147687E-01 1.93305163E-03
34 26 3.42267736E-04 5.36645589E-02-2.45633858E-03 1.54795397E-04 1.69963928E-03
34 27-1.13284351E-03-5.66795776E-04-1.41437560E-03 1.12615334E-05-2.10489619E-06
34 28 7.56009265E-04 8.16852143E-05-1.50901262E-02 6.30373720E-02 1.09279528E-01
34 29-1.37013190E-04 2.39148583E-02 4.79940288E-02-7.04067094E-05-1.50605793E-03
34 30 2.07165369E-03-5.65595764E-04 6.47496834E-04-4.81127233E-06-6.86329339E-06
34 31 3.02497425E-03-2.00514285E-02-3.85684877E-02-7.96332249E-02 9.48385867E-02
34 32-4.84800224E-04-3.12132361E-02 1.62381488E-02-1.31035205E-04 6.90608468E-04
34 33 1.44165121E-04-8.34773590E-04-3.29881683E-03 1.39669886E-05-1.22219158E-05
34 34-1.04674294E-01-2.72223368E-02 4.52861859E-03-7.92311424E-03 3.46341630E-05
34 35 1.86638986E-03-3.92488046E-03 3.83800348E-04-1.10478032E-01 2.45875837E-02
34 36-3.73719152E-04-3.85345696E-02 1.90244228E-03-1.11780662E-04 3.35926644E-03
34 37-2.26550845E-03-1.09375799E-03-1.18268451E-03 1.74394544E-05 5.11038398E-07
34 38 1.86714908E-03-3.93767678E-03 3.95468254E-04-3.22530846E-02-1.08496393E-01
34 39 2.16063430E-04-1.71076019E-02-3.45908083E-02 5.02391438E-05-1.80527103E-03
34 40 2.89901353E-03-1.09374251E-03 2.13567681E-03-8.22812728E-06-7.12816846E-06
34 41 3.02533486E-03-2.00466620E-02-3.86121667E-02 4.41433423E-02-1.15695181E-01
34 42 4.44975824E-04-1.02681767E-03-3.51574495E-02 9.54910389E-05-2.15637193E-03
34 43 2.99052839E-03-8.34156456E-04-1.47028808E-03 4.72933448E-09-1.64762164E-05
34 44 5.79148205E-02 1.51948091E-02-4.53795474E-03 2.95173505E-03-2.07082218E-05
34 45 5.77000917E-02 1.51627061E-02-3.64564756E-04 5.38127280E-03-1.62890371E-05
34 46 5.76990235E-02 1.51500451E-02 4.52566884E-03-2.93558025E-03 2.09546749E-05
34 47 5.79177719E-02 1.52080829E-02 3.72709069E-04-5.39999444E-03 1.60738002E-05
34 48-8.49067070E-02-1.97875695E-02 7.41537354E-03 7.01601244E-04 1.85850815E-05
34 49-8.49208780E-02-1.97903889E-02 4.22013112E-03 6.13934224E-03-5.66625299E-06
34 50-1.04665030E-01-2.72281880E-02-4.72086757E-03 7.80847361E-03-3.46472235E-05
34 51 3.02332159E-03-2.00875507E-02-3.87014505E-02-4.43640736E-02 1.15581013E-01
34 52-4.59948160E-04 9.89130792E-04 3.51345552E-02-9.84273438E-05-2.16707585E-03
34 53 2.99462770E-03-8.27551844E-04-1.47700410E-03-2.55944891E-07-1.68904032E-05
34 54 3.02274470E-03-2.00916869E-02-3.86514711E-02 7.94251567E-02-9.49707778E-02
34 55 5.06414136E-04 3.11740949E-02-1.62610473E-02 1.37425317E-04 6.86030262E-04
34 56 1.42286667E-04-8.28316928E-04-3.30945256E-03 1.40549582E-05-1.15813183E-05
34 57 1.86754902E-03-3.91983812E-03 4.34614330E-04 1.10465650E-01-2.43763992E-02
34 58 3.95402863E-04 3.85346556E-02-1.83413352E-03 1.21108938E-04 3.35666691E-03
34 59-2.26228872E-03-1.09437819E-03-1.18152047E-03 1.98013415E-05 4.32649748E-07
34 60-8.48862537E-02-1.97831498E-02-7.41209693E-03-7.04539902E-04-1.91658758E-05
34 61 1.86816174E-03-3.93275089E-03 4.51538898E-04 3.24288925E-02 1.08384599E-01
34 62-2.18488406E-04 1.71688924E-02 3.45601570E-02-5.03631472E-05-1.80251654E-03
34 63 2.89707968E-03-1.09456314E-03 2.13353044E-03-8.23724998E-06-7.63427664E-06
34 64-8.49009555E-02-1.97853284E-02-4.22102909E-03-6.13528566E-03 5.39335773E-06
34 65-1.04665925E-01-2.72297658E-02 4.72409292E-03-7.80703739E-03 3.63237610E-05
34 66-1.04671420E-01-2.72225877E-02-4.52596155E-03 7.92490986E-03-3.72005834E-05
35  1-2.88462509E-03 3.88725467E-02 6.85614556E-02 3.81014754E-02-8.30244996E-02
35  2 3.41527690E-04 1.55701022E-02-4.41950853E-02 1.69977007E-04-4.69780877E-04
35  3 6.74983217E-04-2.05202340E-04-5.15212137E-03 1.35958028E-05-1.74411494E-05
35  4-1.17279194E-03-4.61988423E-03-2.20732575E-03-5.17809861E-02-1.45247073E-01
35  5 2.68260970E-04-1.27673240E-02-3.94256636E-02 7.62162789E-05 6.87177382E-03
35  6-8.17955129E-03 1.30777747E-03-3.29455904E-03 2.66336240E-05 2.15137859E-05
35  7-1.18710328E-05 1.76111997E-04 2.01784146E-04 1.62052017E-01 9.47573199E-02
35  8 1.80475909E-04 5.67626624E-02 3.31484359E-02 6.36558178E-05-1.76395844E-05
35  9 1.01072580E-05 7.53232640E-06 2.02763788E-05-5.57604056E-07-4.38282189E-07
35 10-2.19379774E-06-1.52107524E-04-1.61463834E-04 1.61720150E-01 9.53293334E-02
35 11 1.76024414E-04 5.66560915E-02 3.33267134E-02 6.18173772E-05 1.19471220E-05
35 12-1.84240541E-05 6.47693206E-06-1.60905448E-05 2.97388012E-07 2.73769473E-08
35 13-1.18463889E-03-4.44779832E-03-1.96578433E-03-1.52507316E-01 2.52368368E-02
35 14-4.91819866E-04-4.06987050E-02 7.96873915E-03-1.34871040E-04-7.07999718E-03
35 15 5.77190748E-03 1.30808970E-03 5.64102126E-03-4.28213185E-05 3.07767847E-07
35 16-2.88678741E-03 3.89555892E-02 6.86597212E-02-5.37120177E-02 7.39100173E-02
35 17-3.58717098E-04-3.10932064E-02 3.52283864E-02-1.87260833E-04-3.44235380E-03
35 18 3.64522216E-03-2.02868362E-04-3.24007865E-03-7.88948369E-07-2.27358125E-05
35 19 1.18332084E-03 4.45216791E-03 1.87870704E-03-1.52808685E-01 2.49965229E-02
35 20-4.89947834E-04-4.07338728E-02 7.84931275E-03-1.34335144E-04 7.08587039E-03
35 21-5.78892840E-03-1.29694199E-03-5.62889455E-03 4.25702137E-05-8.62057432E-07
35 22 1.17108221E-03 4.62776857E-03 2.12991237E-03-5.21482813E-02-1.45393385E-01
35 23 2.66246753E-04-1.28894163E-02-3.94002020E-02 7.57414803E-05-6.87497600E-03
35 24 8.17185582E-03-1.29687983E-03 3.31198055E-03-2.70326934E-05-2.18692791E-05
35 25 2.88237813E-03-3.88455049E-02-6.85734009E-02 3.85100760E-02-8.29555593E-02
35 26 3.40555209E-04 1.56948552E-02-4.42001018E-02 1.67779206E-04 4.72073056E-04
35 27-6.77058443E-04 2.04985387E-04 5.15022238E-03-1.36854236E-05 1.69218562E-05
35 28 2.88422566E-03-3.89203004E-02-6.86592499E-02-5.34507152E-02 7.42300372E-02
35 29-3.56774741E-04-3.10377671E-02 3.53389176E-02-1.84749718E-04 3.44034538E-03
35 30-3.64282863E-03 2.02483253E-04 3.24216855E-03 1.25538063E-06 2.13985812E-05
35 31-2.00308670E-03 3.59328494E-02 4.40343717E-02 8.17873552E-02 8.64617854E-02
35 32-1.95513223E-05 9.09467740E-03 2.39490093E-02-4.25077744E-05-5.87196909E-03
35 33 5.96482155E-03-9.28524579E-05 1.36103085E-03-2.19023722E-05-1.58279725E-05
35 34-2.19425359E-03 4.72343771E-04 2.21555904E-03 2.16419770E-03-4.08586770E-08
35 35 1.19500486E-03-1.40651473E-02-1.39384891E-02-7.87982984E-02-1.28636770E-01
35 36 1.43630422E-04-2.21413940E-02-4.54701409E-02 6.63778277E-05 5.82537147E-05
35 37-5.02458081E-04 4.44204366E-04 4.48468680E-03-1.38168134E-05 1.56169924E-05
35 38 1.17693106E-03-1.37692615E-02-1.35643818E-02-1.50616946E-01-6.00362222E-03
35 39-3.97051792E-04-5.04885306E-02 2.76311543E-03-1.46401956E-04 2.91595632E-03
35 40-3.36002201E-03 4.44065684E-04 2.67157128E-03 1.53963445E-07 1.97529179E-05
35 41-1.98629212E-03 3.56682341E-02 4.36328815E-02 1.15568878E-01 2.94572069E-02
35 42 2.35203272E-04 2.54519567E-02-3.58574378E-03 8.00202145E-05 4.19215568E-03
35 43-4.10177966E-03-9.03760199E-05-5.06497682E-03 2.76730295E-05-1.03074265E-06
35 44-7.36890925E-02-2.07681138E-02 1.98903264E-04-6.54838472E-03 1.90044725E-05
35 45 7.34523452E-02 2.06616031E-02-5.60734875E-03 3.34424683E-03-2.48875655E-05
35 46 7.36395595E-02 2.07349765E-02 1.95129881E-04-6.54484905E-03 1.95315438E-05
35 47-7.34948235E-02-2.06919288E-02-5.60854355E-03 3.34871542E-03-2.47617180E-05
35 48-7.23092380E-02-2.02981751E-02 5.94003073E-03-2.15239435E-03 2.25011555E-05
35 49-7.18727220E-02-2.01470833E-02 9.89641097E-04 6.20695486E-03-1.47205793E-05
35 50-2.45076214E-03 3.73727752E-04 2.96106524E-03 9.04268558E-04 5.62163653E-06
35 51 1.99213663E-03-3.57009438E-02-4.35897747E-02 1.15638790E-01 2.96706490E-02
35 52 2.41697841E-04 2.54370669E-02-3.48746941E-03 8.15677420E-05-4.20378999E-03
35 53 4.12179662E-03 8.19933660E-05 5.06817736E-03-2.87149273E-05 7.99720919E-07
35 54 2.00890539E-03-3.59650943E-02-4.39870350E-02 8.20108279E-02 8.64159966E-02
35 55 1.24135816E-06 9.17485457E-03 2.38861607E-02-3.93058064E-05 5.88739976E-03
35 56-5.97178200E-03 8.43822403E-05-1.37436618E-03 2.30034388E-05 1.41080621E-05
35 57-1.18641262E-03 1.40265871E-02 1.39029231E-02-7.87163631E-02-1.28781645E-01
35 58 1.33601231E-04-2.21216760E-02-4.55250401E-02 6.34501718E-05-4.02033194E-05
35 59 4.93404887E-04-4.53201567E-04-4.48123970E-03 1.34017098E-05-1.83076396E-05
35 60 7.23008020E-02 2.02857700E-02 5.93669384E-03-2.14818821E-03 2.29925531E-05
35 61-1.16841713E-03 1.37303422E-02 1.35297658E-02-1.50704973E-01-5.86794818E-03
35 62-4.24787208E-04-5.05257332E-02 2.80510190E-03-1.55808043E-04-2.91594580E-03
35 63 3.36909064E-03-4.53144848E-04-2.65695684E-03-7.72521608E-08-2.10961236E-05
35 64 7.18664328E-02 2.01353459E-02 9.91520776E-04 6.20224616E-03-1.50530056E-05
35 65 2.37135757E-03-3.85569676E-04 2.96864445E-03 9.01611109E-04 5.77302825E-06
35 66 2.10898705E-03-4.85552990E-04 2.21658422E-03 2.17256505E-03 5.78060515E-07
36  1-9.94066447E-04 2.63673463E-02 3.30094726E-02 1.13360645E-01 4.68751495E-02
36  2 1.71869764E-04 2.84800122E-02-1.24208144E-02 1.10246211E-04 1.68909764E-02
36  3-1.74494807E-02 5.58504262E-04-1.03147821E-02 8.11078398E-05 3.07656911E-05
36  4-3.54062573E-03 5.25356507E-02 6.60430013E-02-1.06546564E-01-7.72802485E-02
36  5-7.77872827E-05-2.81807266E-02-9.43818449E-03-5.19711978E-05 4.40164621E-03
36  6-4.51987278E-03 1.18226565E-04-1.11749639E-02 4.52159831E-05-1.58900749E-05
36  7 2.97775244E-03-9.98092632E-02-1.12285601E-01-3.26052937E-02 5.61309460E-02
36  8-2.49698923E-04-1.77407511E-02 3.03565151E-02-1.35278464E-04-1.13644541E-03
36  9 6.33709465E-04 5.02735942E-04-1.87229393E-03 2.09911928E-07-5.78850816E-06
36 10-2.97766648E-03 9.98074668E-02 1.12283459E-01-3.26558265E-02 5.61050919E-02
36 11-2.50994237E-04-1.77310061E-02 3.03636113E-02-1.36214257E-04 1.16261222E-03
36 12-6.59957906E-04-5.02654310E-04 1.85579972E-03 1.71730785E-07 5.78392420E-06
36 13 3.54081679E-03-5.25727882E-02-6.61297337E-02 1.18862223E-01 5.55462707E-02
36 14 1.64479408E-04 2.18069862E-02 2.00677161E-02 1.05925030E-06 1.06070318E-02
36 15-1.04948595E-02-1.12172249E-04 1.53359580E-03 3.00572255E-05 3.93108094E-05
36 16 9.83911581E-04-2.62234173E-02-3.27550850E-02-9.61897997E-02-7.60323370E-02
36 17-5.90391134E-05-3.06236759E-03-3.08002490E-02 7.63945253E-05 1.69063536E-02
36 18-1.63475953E-02-5.58758251E-04-1.14319057E-02 8.92987800E-05 2.05673597E-05
36 19-3.54453210E-03 5.27460451E-02 6.63181516E-02 1.19010909E-01 5.50696221E-02
36 20 1.71148098E-04 2.17253594E-02 1.99415070E-02 3.39908323E-06-1.05978390E-02
36 21 1.04965412E-02 1.01297824E-04-1.56542594E-03-2.94129678E-05-3.82379834E-05
36 22 3.54437708E-03-5.27070953E-02-6.62303069E-02-1.06203471E-01-7.76415806E-02
36 23-7.41791085E-05-2.80308149E-02-9.42842300E-03-5.05872252E-05-4.38134238E-03
36 24 4.48863088E-03-1.07288497E-04 1.11875751E-02-4.50973001E-05 1.59673847E-05
36 25 9.83490841E-04-2.61740831E-02-3.27921552E-02 1.13182513E-01 4.68764718E-02
36 26 1.83348512E-04 2.85939440E-02-1.27193622E-02 1.15972697E-04-1.68999216E-02
36 27 1.74486888E-02-5.48767162E-04 1.03255146E-02-8.10786469E-05-3.01301336E-05
36 28-9.73482550E-04 2.60314342E-02 3.25415497E-02-9.61153138E-02-7.58684403E-02
36 29-4.49179953E-05-2.86031766E-03-3.10431294E-02 8.12078492E-05-1.69118182E-02
36 30 1.63629398E-02 5.48878407E-04 1.14301222E-02-8.75388546E-05-2.03601730E-05
36 31 4.84221385E-03-8.32341617E-02-1.12503994E-01 4.46129190E-02 6.34883873E-02
36 32-5.45388086E-05 3.84202596E-02 1.08152403E-02 7.54200611E-05 1.22075069E-03
36 33-1.79234201E-03 5.71591327E-04 1.22120185E-02-3.22653784E-05 4.12374715E-05
36 34-8.03581245E-02-3.07949559E-02 4.56110637E-03-4.98300842E-03 2.65247803E-05
36 35-5.29566107E-03 9.03485130E-02 1.10665284E-01 8.73136381E-02-1.40500927E-02
36 36 2.81500452E-04 3.50226598E-03 3.79714373E-03-5.63194298E-07 9.95286142E-03
36 37-1.01377224E-02 1.84860961E-04 2.53403223E-04 3.03542293E-05 3.41420636E-05
36 38 5.30061690E-03-9.03920910E-02-1.10706146E-01-3.07030737E-02-8.33073736E-02
36 39 1.50800696E-04-5.20425117E-03-1.25937552E-03-1.02114988E-05 5.20530832E-03
36 40-5.02051932E-03-1.84788995E-04-9.98427391E-03 4.50867754E-05-1.18506520E-05
36 41-4.84581913E-03 8.33369560E-02 1.12606542E-01-7.67612920E-02-8.11380033E-03
36 42-1.86247343E-04-2.80518592E-02-2.83491282E-02 2.78957649E-06-7.89188555E-03
36 43 8.46429946E-03-5.72413911E-04-7.93497871E-03-1.00768757E-06-5.11181671E-05
36 44 4.51661005E-02 1.80550982E-02 7.10275391E-04 5.05194627E-03-1.23032110E-05
36 45 4.47533785E-02 1.79157349E-02-4.75499594E-03 1.79606741E-03-1.82795874E-05
36 46-4.45840089E-02-1.78720511E-02 7.39371069E-04 5.01171197E-03-1.25723884E-05
36 47-4.53339570E-02-1.80980487E-02-4.77590127E-03 1.84098716E-03-1.83136386E-05
36 48 1.28594274E-01 4.43103235E-02-1.04401430E-02-3.87327854E-04-2.77955313E-05
36 49-1.28947180E-01-4.44065695E-02 5.42479485E-03 8.96215393E-03-1.02505744E-05
36 50 8.02659080E-02 3.07701059E-02 2.14357053E-03-6.39922182E-03 2.37650463E-05
36 51 4.84214844E-03-8.33782191E-02-1.12646499E-01-7.68136886E-02-8.06602658E-03
36 52-2.00430913E-04-2.79148993E-02-2.82540678E-02 9.33790297E-07 7.88759297E-03
36 53-8.46385436E-03 5.76261392E-04 7.94848889E-03 7.91108146E-07 5.25454597E-05
36 54-4.83834509E-03 8.32761038E-02 1.12545095E-01 4.45884151E-02 6.35586894E-02
36 55-5.16138385E-05 3.82698734E-02 1.07430558E-02 8.21013841E-05-1.22980361E-03
36 56 1.80540636E-03-5.75602748E-04-1.22169741E-02 3.17743436E-05-4.42310303E-05
36 57 5.29659559E-03-9.03836609E-02-1.10679736E-01 8.73606453E-02-1.39596164E-02
36 58 2.95284514E-04 3.52030037E-03 3.66406285E-03-4.64443906E-07-9.95798043E-03
36 59 1.01456718E-02-1.87691415E-04-2.69396987E-04-3.22308525E-05-3.52709223E-05
36 60-1.28648736E-01-4.43256089E-02-1.04440314E-02-3.94318847E-04-2.88304023E-05
36 61-5.30155343E-03 9.04261874E-02 1.10720526E-01-3.07990554E-02-8.33063117E-02
36 62 1.51322256E-04-5.09530026E-03-1.34104180E-03-1.18670094E-05-5.19885133E-03
36 63 5.01115898E-03 1.87692345E-04 9.99866170E-03-4.74237452E-05 1.32257317E-05
36 64 1.29000175E-01 4.44211283E-02 5.43257698E-03 8.96218516E-03-9.91591563E-06
36 65-8.03611016E-02-3.08030693E-02 2.14865174E-03-6.40514063E-03 2.46259415E-05
36 66 8.04564593E-02 3.08290307E-02 4.56382775E-03-4.99036922E-03 2.82477900E-05
37  1 2.27528410E-03-2.89200065E-02-6.65249467E-02-4.02640455E-02-8.06713012E-02
37  2 1.11552107E-04-3.89588851E-02-2.94090340E-02-2.75591575E-05 4.87193943E-03
37  3-5.69161043E-03 8.19670998E-04 2.70215122E-03 5.74663951E-06 2.90471431E-05
37  4-5.24170444E-03 4.53494735E-02 1.11852698E-01 7.86861493E-02-6.35436336E-02
37  5 3.93071643E-04 5.74115998E-03 4.96528228E-03 8.11139685E-07-4.04028747E-03
37  6 4.71958700E-03-6.79299531E-04 1.69082494E-03-1.50127209E-05-1.31088471E-05
37  7 4.71066936E-06-1.20111911E-04-8.83988262E-06-1.26511614E-02-7.69235047E-03
37  8-1.56055800E-05 2.74276808E-02 1.59204765E-02 3.06724997E-05-4.44628338E-03
37  9 4.44625324E-03 3.01415110E-08 2.87086535E-03-2.21869295E-05-6.46462099E-06
37 10-1.71896921E-07-2.38984570E-05 1.04070931E-04-1.29033658E-02-7.26266657E-03
37 11-1.72463146E-05 2.72705077E-02 1.61811218E-02 2.74968172E-05 4.45930686E-03
37 12-4.45807917E-03-1.22769317E-06-2.84502568E-03 2.24404390E-05 6.72931094E-06
37 13-5.23851296E-03 4.52947711E-02 1.11787127E-01-1.71475323E-02 9.96639868E-02
37 14-3.35864730E-04 7.18534902E-03 2.63238482E-03 1.21976109E-05 3.90325280E-03
37 15-3.22335963E-03-6.79893166E-04-3.40320492E-03 2.43581410E-05-6.94322391E-07
37 16 2.27720879E-03-2.89367626E-02-6.65542067E-02-9.01441504E-02 3.99948603E-03
37 17-2.65059909E-04-4.46665335E-02-1.97083948E-02-6.76334475E-05-1.18747425E-03
37 18 3.66992340E-04 8.20481907E-04 6.59810531E-03-2.47133865E-05 2.06494235E-05
37 19 5.23563881E-03-4.52513246E-02-1.11711847E-01-1.73375411E-02 9.94211405E-02
37 20-3.30153153E-04 7.22388202E-03 2.65284026E-03 1.12294326E-05-3.92584517E-03
37 21 3.25207340E-03 6.73771769E-04 3.41397030E-03-2.41022454E-05 7.98232483E-07
37 22 5.23873499E-03-4.53045540E-02-1.11771306E-01 7.83819688E-02-6.35927572E-02
37 23 3.94837205E-04 5.77831020E-03 4.98553473E-03 1.95082778E-06 4.06470303E-03
37 24-4.73789679E-03 6.73193762E-04-1.71049359E-03 1.57992671E-05 1.29025259E-05
37 25-2.27489497E-03 2.89885108E-02 6.64682603E-02-4.00529645E-02-8.12267051E-02
37 26 1.19002232E-04-3.88347891E-02-2.95930689E-02-2.40611129E-05-4.88111473E-03
37 27 5.70044618E-03-8.19331451E-04-2.73069522E-03-5.17431510E-06-2.87354481E-05
37 28-2.27689334E-03 2.90046373E-02 6.65001410E-02-9.05259313E-02 4.45411847E-03
37 29-2.61770573E-04-4.47656365E-02-1.95123805E-02-6.72583231E-05 1.17114980E-03
37 30-3.50814103E-04-8.20335693E-04-6.62237453E-03 2.51189854E-05-1.96868108E-05
37 31-2.94697644E-03 1.06822834E-02 3.95967922E-02 8.34824073E-02-8.94634020E-02
37 32 4.79571061E-04 3.72389754E-02-9.60087231E-03 1.28514773E-04 1.79447575E-03
37 33-2.67947357E-03 8.84997811E-04-7.38975404E-04 5.27712158E-06 9.58511915E-06
37 34 1.00457704E-01 3.10521061E-02-4.63233229E-03 6.79339782E-03-3.17673321E-05
37 35-1.52591831E-03-5.94331920E-03-1.68602176E-02 1.50885128E-01-4.51645761E-02
37 36 5.42936974E-04 5.53664147E-02-4.64888914E-03 1.66007527E-04-2.53483211E-03
37 37 1.07841605E-03 1.45641606E-03 3.37135949E-03-2.21123283E-05 1.06122895E-05
37 38-1.52233098E-03-6.01583580E-03-1.69486766E-02 3.39008866E-02 1.53735528E-01
37 39-3.38484007E-04 2.28770987E-02 5.06248848E-02-7.94279489E-05 2.71048991E-03
37 40-4.16640236E-03 1.45591244E-03-6.18393251E-06 3.93831461E-06 1.83004148E-05
37 41-2.95122966E-03 1.07608498E-02 3.96988584E-02-3.76536984E-02 1.16450124E-01
37 42-4.28776378E-04 9.71392826E-03 3.71932327E-02-7.69787111E-05-2.17063980E-03
37 43 1.28577714E-03 8.84862659E-04 1.79790832E-03-1.48531462E-05 3.60090181E-06
37 44-1.04994210E-01-3.60506229E-02 5.74886954E-03-7.04302213E-03 3.55693463E-05
37 45 1.05207586E-01 3.61304581E-02-3.38025613E-03 8.45709244E-03-3.34115619E-05
37 46 1.05127920E-01 3.60991227E-02 5.74538556E-03-7.05890214E-03 3.61581727E-05
37 47-1.05073682E-01-3.60809828E-02-3.36468589E-03 8.45240990E-03-3.29399802E-05
37 48 1.13811961E-01 3.01998921E-02-9.20922961E-03-1.40530762E-03-2.15905435E-05
37 49 1.13708608E-01 3.01638885E-02-5.70212283E-03-7.35664521E-03 5.01694941E-06
37 50 1.00536174E-01 3.10842322E-02 3.68632904E-03-7.35717747E-03 3.05704820E-05
37 51 2.95358706E-03-1.08590281E-02-3.98603077E-02-3.80065062E-02 1.16345537E-01
37 52-4.48672861E-04 9.63004534E-03 3.71627598E-02-8.11721684E-05 2.15814901E-03
37 53-1.27861822E-03-8.79530798E-04-1.80446494E-03 1.48812408E-05-4.42299006E-06
37 54 2.94924621E-03-1.07790669E-02-3.97531654E-02 8.32213701E-02-8.97199949E-02
37 55 5.02122529E-04 3.71695114E-02-9.66308218E-03 1.35496416E-04-1.79701791E-03
37 56 2.67680038E-03-8.79782470E-04 7.25776117E-04-5.81297282E-06-8.44069980E-06
37 57 1.52558108E-03 5.96364127E-03 1.69372487E-02 1.50827345E-01-4.48398948E-02
37 58 5.72454346E-04 5.53653637E-02-4.55361830E-03 1.79331677E-04 2.53699802E-03
37 59-1.07732098E-03-1.45967704E-03-3.36639340E-03 2.47922097E-05-1.12795991E-05
37 60-1.13735345E-01-3.01751120E-02-9.20180488E-03-1.40730747E-03-2.22833774E-05
37 61 1.52180808E-03 6.03667790E-03 1.70313099E-02 3.41501577E-02 1.53526766E-01
37 62-3.46534902E-04 2.29617807E-02 5.05782331E-02-8.13431145E-05-2.70552549E-03
37 63 4.16486129E-03-1.45933580E-03 9.22726402E-06-4.12087522E-06-1.95430935E-05
37 64-1.13629702E-01-3.01377635E-02-5.70010092E-03-7.34918446E-03 4.50127924E-06
37 65-1.00623898E-01-3.11076658E-02 3.69379406E-03-7.36422954E-03 3.19015397E-05
37 66-1.00545364E-01-3.10747872E-02-4.63515888E-03 6.80324310E-03-3.41753997E-05
38  1-3.53869260E-03 7.18584079E-02 1.27839788E-01 1.98408233E-02-1.52760348E-02
38  2 9.40408599E-05-4.36608260E-02 4.14245710E-02-2.37939858E-04 4.38435040E-03
38  3-4.59242536E-03 2.08074961E-04 1.48757717E-02-2.85479091E-05 5.68932624E-05
38  4 2.53531749E-04-2.18482082E-02 2.79895236E-02-8.74571473E-02 1.59935521E-01
38  5-6.92289024E-04-2.19696832E-02 4.72032914E-02-1.93028704E-04 7.81976390E-03
38  6-6.63866874E-03-1.18109516E-03 1.52829221E-02-1.42006587E-05 6.02261922E-05
38  7-4.21676663E-03 9.19575500E-02 1.52289623E-01 1.57671828E-02-2.52920629E-02
38  8 1.16113469E-04-3.85254161E-02 6.60942740E-02-2.94779011E-04 8.11342588E-03
38  9-8.50115118E-03 3.87725294E-04 1.68966437E-02-2.29968874E-05 7.56451811E-05
38 10 4.21659389E-03-9.19530283E-02-1.52283548E-01 1.44652268E-02-2.60531217E-02
38 11 1.13603848E-04-3.89772033E-02 6.58309499E-02-2.95386150E-04-7.86418047E-03
38 12 8.25190127E-03-3.87720801E-04-1.70573486E-02 2.51081537E-05-7.52890661E-05
38 13-2.53911093E-04 2.18590266E-02-2.79684748E-02-9.72676194E-02 1.54175667E-01
38 14-7.14363426E-04-3.05489955E-02 4.21519319E-02-2.08121578E-04-8.02788317E-03
38 15 6.84681522E-03 1.18106795E-03-1.51490144E-02 1.44446111E-05-6.05274397E-05
38 16 3.53881771E-03-7.18701631E-02-1.27853734E-01 3.73070064E-03-2.47297814E-02
38 17 7.96540413E-05-1.49372885E-02 5.83179039E-02-2.08054438E-04-8.48008497E-03
38 18 8.68777839E-03-2.07693421E-04-1.22405623E-02 8.33740463E-06-6.40991552E-05
38 19 2.29072196E-04-2.13318268E-02 2.83345304E-02-9.84646699E-02 1.52166516E-01
38 20-6.99730122E-04-3.09582997E-02 4.15124366E-02-2.01370048E-04 8.05167228E-03
38 21-6.87884615E-03-1.17282613E-03 1.49745336E-02-1.31211280E-05 5.97056062E-05
38 22-2.28194851E-04 2.13155391E-02-2.83633594E-02-8.51329246E-02 1.60002498E-01
38 23-6.84643228E-04-2.12154502E-02 4.72492009E-02-1.91020634E-04-7.67335377E-03
38 24 6.50027741E-03 1.17307637E-03-1.52168605E-02 1.47340462E-05-5.91644530E-05
38 25 3.48522861E-03-7.04353724E-02-1.25950576E-01 1.88924486E-02-1.50728048E-02
38 26 9.71481696E-05-4.35403639E-02 4.12250202E-02-2.35671420E-04-4.22475951E-03
38 27 4.42710914E-03-2.02349633E-04-1.48044688E-02 2.88970433E-05-5.59789170E-05
38 28-3.48561195E-03 7.04527827E-02 1.25972274E-01 4.04411250E-03-2.37953896E-02
38 29 8.08555750E-05-1.48099837E-02 5.81174519E-02-2.04835979E-04 8.51664947E-03
38 30-8.71862692E-03 2.01977443E-04 1.20426776E-02-7.88846994E-06 6.21989920E-05
38 31 6.60090001E-04-9.62978653E-03-9.34935248E-03-6.50030459E-02 8.06077647E-02
38 32-4.02680984E-04-2.17907202E-02 1.09132926E-02-8.91065006E-05 4.60134609E-03
38 33-4.09233623E-03-5.09009863E-04 8.32988215E-03-7.45878173E-06 3.45350666E-05
38 34-9.75843334E-02-4.02304688E-02 3.23575005E-03-4.80579315E-03 2.23705472E-05
38 35-1.15695077E-03 2.38408283E-02 3.80056552E-02-7.78622971E-03-1.20952293E-02
38 36 1.38428901E-05-8.06368670E-03 5.81846663E-04-2.35953948E-05 4.65124594E-03
38 37-5.29847661E-03 6.47230671E-04 4.44025426E-03 1.86267663E-07 3.14644160E-05
38 38 1.15671850E-03-2.38455942E-02-3.80191663E-02 1.44661748E-02 9.49192212E-04
38 39 3.83434040E-05 3.45949016E-03 7.33596760E-03-1.05487469E-05-3.24413171E-04
38 40 9.71280607E-04-6.46867435E-04-7.22222562E-03 2.11976266E-05-2.51486431E-05
38 41-6.60383446E-04 9.62798467E-03 9.35009369E-03-3.89296009E-02 9.59769997E-02
38 42-3.73748487E-04 1.04063280E-03 2.43512123E-02-6.43531996E-05-4.09925719E-03
38 43 3.59071064E-03 5.08546547E-04-8.65377783E-03 9.56405070E-06-3.38564916E-05
38 44-1.74728190E-01-6.93220753E-02 5.53994821E-03-9.14810538E-03 4.09739456E-05
38 45-1.76049265E-01-6.98306158E-02 5.32104906E-03-9.38798728E-03 4.12053859E-05
38 46 1.76061529E-01 6.98360808E-02 5.61636555E-03-9.21575450E-03 4.20995752E-05
38 47 1.74715312E-01 6.93163425E-02 5.29865302E-03-9.28844986E-03 4.05568529E-05
38 48 1.04897625E-02 6.17005376E-03-5.39120040E-04-9.51564848E-04 1.23100552E-06
38 49-1.04260670E-02-6.14959346E-03 1.09266713E-03 3.49306004E-06 3.02791095E-06
38 50 9.76119070E-02 4.02404860E-02 2.62457923E-03-5.16724745E-03 2.15911487E-05
38 51 7.09961029E-04-1.04669795E-02-1.04202249E-02-3.95797168E-02 9.74976436E-02
38 52-3.98954156E-04 9.23636321E-04 2.46686140E-02-7.16814189E-05 4.18244803E-03
38 53-3.65755962E-03-5.24888413E-04 8.86976503E-03-1.04052851E-05 3.53199863E-05
38 54-7.09662253E-04 1.04673843E-02 1.04196219E-02-6.59866290E-02 8.19437292E-02
38 55-4.31022715E-04-2.20038101E-02 1.11787643E-02-9.75829985E-05-4.72581287E-03
38 56 4.20056108E-03 5.25251794E-04-8.51887842E-03 6.76700387E-06-3.80469661E-05
38 57 1.20675005E-03-2.47170311E-02-3.91962692E-02-6.99554590E-03-1.20816131E-02
38 58 1.02958777E-05-7.98845386E-03 6.81518514E-04-2.77913479E-05-4.83074516E-03
38 59 5.49176325E-03-6.61018087E-04-4.48697489E-03-2.01074118E-06-3.36227182E-05
38 60-1.17908344E-02-6.70026612E-03-6.27617758E-04-9.59765652E-04 7.63178964E-07
38 61-1.20655241E-03 2.47191079E-02 3.92071313E-02 1.40262304E-02 2.53262505E-04
38 62 3.75570820E-05 3.31881792E-03 7.31449300E-03-1.19035213E-05 2.52932845E-04
38 63-9.13629021E-04 6.60696176E-04 7.42990342E-03-2.31359284E-05 2.66517615E-05
38 64 1.17520289E-02 6.68755761E-03 1.14332884E-03 7.86458063E-05 2.96625672E-06
38 65-9.96123507E-02-4.10462051E-02 2.70153929E-03-5.28562080E-03 2.32238969E-05
38 66 9.95911834E-02 4.10378084E-02 3.30313765E-03-4.93038772E-03 2.46282429E-05
39  1 3.85300025E-03-9.50196863E-02-1.39752675E-01-4.17241536E-02 2.24025167E-02
39  2-1.68568224E-04 3.05560189E-02-3.29367212E-02 1.80149599E-04-9.27357339E-03
39  3 9.24940953E-03 2.41638663E-05-7.94369558E-03-7.24644442E-06-5.24839537E-05
39  4-1.26786299E-03 2.97822223E-02 1.26927947E-03 1.25208528E-01-3.70430330E-02
39  5 4.53661968E-04 5.41443466E-02-7.17066037E-03 1.71495811E-04-8.88417512E-03
39  6 8.18272269E-03 7.01452437E-04-5.97384500E-03-1.39042094E-05-4.07435516E-05
39  7-9.14039240E-05 1.99687837E-03 2.12484407E-03-4.19105534E-02-2.05714892E-02
39  8-5.40774485E-05-2.62117461E-02-1.31546221E-02-3.32883732E-05-1.23295125E-02
39  9 1.23505262E-02-2.10137917E-05 7.64096703E-03-6.10375108E-05-1.91390505E-05
39 10-4.36649783E-05 9.60085209E-04 3.50660686E-04 4.20529567E-02 2.03170620E-02
39 11 6.48240099E-05 2.58954556E-02 1.36908732E-02 3.47657426E-05-1.24288416E-02
39 12 1.24571518E-02-2.83101466E-05 7.42540448E-03-6.10576470E-05-2.03780999E-05
39 13 1.31327455E-03-3.14054357E-02-2.82956805E-03-3.03417087E-02-1.25915506E-01
39 14 2.85864838E-04-2.00481489E-02-5.00032306E-02 9.31912110E-05 5.99087935E-04
39 15 7.35864121E-05-6.72674347E-04 1.13375962E-02-2.86899119E-05 2.84197855E-05
39 16-3.87183978E-03 9.53608911E-02 1.41476724E-01-9.44531963E-03 5.07301917E-02
39 17-1.63983349E-04 9.48363270E-03-4.09002440E-02 1.46282823E-04 1.19122343E-03
39 18-1.17020545E-03-2.10179860E-05 1.33475820E-02-3.41249564E-05 4.14954160E-05
39 19 1.32098611E-03-3.16738129E-02-2.52188439E-03 2.91889976E-02 1.27652452E-01
39 20-2.78805248E-04 1.98448393E-02 5.05524030E-02-8.74003295E-05 6.98164622E-04
39 21-2.78649564E-06-6.95378126E-04 1.15359693E-02-2.83906917E-05 2.95092334E-05
39 22-1.27468901E-03 3.00428769E-02 9.48687769E-04-1.26136778E-01 3.88844527E-02
39 23-4.53396920E-04-5.45194558E-02 7.61532939E-03-1.69802009E-04-8.99387930E-03
39 24 8.26982441E-03 7.24054890E-04-6.16414681E-03-1.35837455E-05-4.18989454E-05
39 25 3.91221132E-03-9.61741109E-02-1.41985802E-01 4.17093702E-02-2.29314235E-02
39 26 1.84808307E-04-3.12915591E-02 3.35626543E-02-1.78970229E-04-9.35043312E-03
39 27 9.32178064E-03 2.86524794E-05-8.16920983E-03-6.95220092E-06-5.27710913E-05
39 28-3.93169799E-03 9.65212262E-02 1.43716378E-01 9.91270456E-03-5.09994818E-02
39 29 1.75924918E-04-9.68035319E-03 4.18392174E-02-1.43683010E-04 1.32071479E-03
39 30-1.29526998E-03-2.54448118E-05 1.35395574E-02-3.41522647E-05 4.12619653E-05
39 31 3.03695853E-03-4.68546273E-02-5.10919887E-02-9.73757177E-02 1.07594267E-01
39 32-5.65317414E-04-2.57653829E-02 2.24036425E-02-1.31544005E-04 9.34365891E-03
39 33-8.12748757E-03-1.21617134E-03 1.36002904E-02-5.11213160E-06 5.99001701E-05
39 34-1.56382490E-01-6.18621928E-02 5.03524795E-03-9.19382153E-03 3.96904659E-05
39 35-3.11319357E-03 5.85843298E-02 7.88808706E-02 4.09095568E-02 6.93245430E-04
39 36 1.13818136E-04 1.96187828E-03 1.06155533E-02-2.33705941E-05 1.19640455E-02
39 37-1.29925846E-02 1.02853904E-03 4.43415986E-03 2.21591122E-05 5.75742772E-05
39 38 3.13061341E-03-5.87122067E-02-7.88693401E-02-9.69177399E-03-3.96729010E-02
39 39 8.75378292E-05-6.45514374E-03 1.88001282E-03-2.17700666E-05 3.56521250E-03
39 40-2.48634907E-03-1.07886344E-03-1.47659853E-02 5.60139709E-05-3.61715618E-05
39 41-2.97762437E-03 4.65734890E-02 5.02158744E-02-5.71838904E-02 1.31883465E-01
39 42-5.22502143E-04-1.01929213E-02 3.18852468E-02-1.15611409E-04-6.40710455E-03
39 43 5.25647404E-03 1.15063052E-03-1.54710753E-02 1.93321064E-05-5.59815016E-05
39 44-1.04236923E-01-3.90043784E-02 4.97812957E-03-5.54227306E-03 2.93608967E-05
39 45 1.02976585E-01 3.84313638E-02-2.33377581E-03 6.96448711E-03-2.59920836E-05
39 46-1.02224513E-01-3.81686914E-02-4.91491557E-03 5.44225422E-03-2.90281332E-05
39 47 1.04964943E-01 3.92568928E-02 2.38963785E-03-7.06642696E-03 2.65324833E-05
39 48 7.69917588E-02 3.22177182E-02-5.22982207E-03-8.32102163E-04-1.20482397E-05
39 49-7.56248240E-02-3.17694465E-02 3.41950617E-03 3.98185710E-03-1.71513076E-06
39 50 1.56643370E-01 6.19853381E-02 5.35613200E-03-9.00003419E-03 3.98210091E-05
39 51-2.95317284E-03 4.63226470E-02 5.01283568E-02 5.63256227E-02-1.29625807E-01
39 52 5.44016273E-04 9.98730020E-03-3.13265069E-02 1.23788414E-04-6.31826752E-03
39 53 5.18238416E-03 1.13588336E-03-1.52861957E-02 2.00640699E-05-5.63668072E-05
39 54 3.01288632E-03-4.66055641E-02-5.10063774E-02 9.58179858E-02-1.05764652E-01
39 55 5.90508329E-04 2.53743559E-02-2.19617044E-02 1.39574961E-04 9.24190944E-03
39 56-8.03979981E-03-1.20210963E-03 1.34227054E-02-2.73956084E-06 6.29474759E-05
39 57-3.08350416E-03 5.79696945E-02 7.80220660E-02-4.09574335E-02-1.01485088E-03
39 58-1.13451131E-04-2.10217479E-03-1.04272639E-02 2.56570774E-05 1.18507834E-02
39 59-1.28655159E-02 1.01473254E-03 4.34730723E-03 2.49658380E-05 5.86749622E-05
39 60 7.65997930E-02 3.20157026E-02 5.20390457E-03 8.11997317E-04 1.28303417E-05
39 61 3.10151889E-03-5.80991137E-02-7.80110134E-02 1.00171777E-02 3.95714247E-02
39 62-8.20533779E-05 6.36632984E-03-1.65983396E-03 2.47024595E-05 3.55977155E-03
39 63-2.49397327E-03-1.06579828E-03-1.46010844E-02 5.84344322E-05-3.75937481E-05
39 64-7.52449970E-02-3.15718388E-02-3.38947503E-03-3.97015057E-03 1.70117811E-06
39 65 1.54365128E-01 6.11046888E-02-5.28865334E-03 8.87368969E-03-4.09117943E-05
39 66-1.54111284E-01-6.09836672E-02-4.95843137E-03 9.07375196E-03-4.16434426E-05
40  1 4.19476903E-04-8.55163350E-03-3.22019683E-02 3.12101269E-02 1.71315478E-01
40  2-3.99954954E-04 1.00683067E-02 7.59853020E-02-1.89040702E-04 7.01904436E-04
40  3-6.45493168E-04-5.64112672E-05-4.27720738E-03 1.45597208E-05-8.94888705E-06
40  4-7.83520728E-04 2.71137809E-02 2.53926490E-02-3.24364036E-03 3.63569662E-02
40  5-1.10863463E-04-9.94855251E-03 5.69707593E-03-4.28050094E-05 5.28706398E-03
40  6-4.82760685E-03-4.59457130E-04-4.44348958E-03 3.09564848E-05 2.24350498E-06
40  7 2.15614896E-03-4.79777589E-02-3.97704249E-02 5.84864752E-02-1.02003538E-01
40  8 4.52937078E-04 2.59497083E-02-4.59018965E-02 2.02130640E-04 4.37658948E-03
40  9-5.15389999E-03 7.77310513E-04 1.08686508E-02-1.94816130E-05 4.98789464E-05
40 10 2.15802317E-03-4.80174709E-02-3.98372393E-02-5.81695311E-02 1.02176605E-01
40 11-4.51421950E-04-2.59216769E-02 4.59543049E-02-2.02109849E-04 4.34378135E-03
40 12-5.12088223E-03 7.77100879E-04 1.08792176E-02-1.98688038E-05 4.96263184E-05
40 13-7.06366285E-04 2.52429128E-02 2.53140858E-02 2.83194194E-02-2.82748539E-02
40 14 1.60894682E-04-1.12627246E-03-1.45736751E-02 3.91115303E-05-5.68319579E-03
40 15 6.18426346E-03-5.01067670E-04 3.32540176E-03-2.61486289E-05-1.29378666E-05
40 16 1.81048877E-04-2.68001521E-03-2.35215263E-02 1.64598113E-01-5.30233210E-02
40 17 6.11050377E-04 7.20148144E-02-3.07695446E-02 2.89733998E-04-3.41656207E-03
40 18 3.47470171E-03-5.81396396E-05-7.72652763E-04-9.75502310E-06-1.27024237E-05
40 19-7.20560058E-04 2.53729887E-02 2.55778928E-02-2.85457213E-02 2.77348289E-02
40 20-1.55872087E-04 1.01054770E-03 1.44779112E-02-3.78632768E-05-5.66162343E-03
40 21 6.16244890E-03-5.00825467E-04 3.30355560E-03-2.57933468E-05-1.26771469E-05
40 22-7.98180510E-04 2.72642745E-02 2.56272090E-02 2.58605994E-03-3.61490456E-02
40 23 1.08843055E-04 9.78405530E-03-5.71184709E-03 4.32338288E-05 5.25120432E-03
40 24-4.79351619E-03-4.57688133E-04-4.44834384E-03 3.07892943E-05 1.84668501E-06
40 25 4.29932068E-04-8.68050345E-03-3.23897595E-02-3.06852810E-02-1.71370505E-01
40 26 3.98676741E-04-9.87103575E-03-7.58857104E-02 1.86514741E-04 7.03078034E-04
40 27-6.47001598E-04-5.60764361E-05-4.29133221E-03 1.45628662E-05-1.03817964E-05
40 28 1.87267177E-04-2.72394350E-03-2.35463718E-02-1.64361764E-01 5.34887684E-02
40 29-6.00910995E-04-7.18393194E-02 3.09605271E-02-2.83849435E-04-3.41789590E-03
40 30 3.47621332E-03-5.83174242E-05-7.64419499E-04-8.01551060E-06-1.39125097E-05
40 31-8.66527847E-04 3.14030694E-03 1.25510277E-02 1.58072123E-01 1.08504664E-01
40 32 1.27761034E-04 4.57806490E-02 3.31962807E-02 3.20497353E-05-7.14943510E-03
40 33 6.12515174E-03 1.02428336E-03 4.90657239E-03-3.92961981E-05-2.94961492E-06
40 34-8.88696181E-03-3.84523595E-03 3.79831039E-03 1.95270990E-03 4.90452893E-06
40 35-3.80318655E-04 3.97482812E-03 2.20241838E-03-2.38659975E-02-1.86147175E-01
40 36 4.56676650E-04-7.63822380E-03-6.52615994E-02 1.62060705E-04-3.08316107E-04
40 37-5.42673976E-04 8.50990083E-04 6.21223393E-03-2.10935266E-05 2.18917822E-05
40 38-1.86892412E-04 3.31291125E-04-2.70766895E-03-1.75163297E-01 6.73731669E-02
40 39-6.70620438E-04-6.12448491E-02 2.52415347E-02-2.39190362E-04 4.31408779E-03
40 40-5.09963773E-03 7.85549932E-04 2.47951334E-03 4.01696437E-06 2.60112144E-05
40 41-1.05419515E-03 6.04359300E-03 1.57199408E-02 1.68421634E-01 9.37216297E-02
40 42 2.00322929E-04 5.07367580E-02 2.58853854E-02 6.69658304E-05 6.21196439E-03
40 43-7.30965519E-03 1.09769080E-03-4.89390729E-03 2.97729482E-05 1.36275296E-05
40 44-1.47936475E-02-5.19975764E-03 7.21552863E-04 1.36699885E-04 1.62037229E-06
40 45-8.88280006E-03-3.01002099E-03-6.04176345E-04-1.72589245E-04-1.18911883E-06
40 46-1.51438319E-02-5.34930433E-03-7.46320027E-04-1.13951813E-04-1.74437459E-06
40 47-8.37644600E-03-2.79655970E-03 6.16354477E-04 1.31709877E-04 1.33574187E-06
40 48-1.99663024E-02-6.31664277E-03 1.26851466E-03-3.56621560E-03 1.35255652E-05
40 49-2.46700065E-02-8.29437632E-03-2.29231653E-03 3.09329537E-03-1.49747698E-05
40 50 8.35443316E-04 4.97045086E-06 3.89218074E-03 1.81448307E-03 5.61417198E-06
40 51-1.06138651E-03 6.07794280E-03 1.57591695E-02-1.68430015E-01-9.38407070E-02
40 52-2.06311830E-04-5.06938685E-02-2.59238587E-02-6.81399561E-05 6.22342085E-03
40 53-7.33255017E-03 1.10912931E-03-4.87805032E-03 3.09293111E-05 1.47597813E-05
40 54-8.75161790E-04 3.18622434E-03 1.25910554E-02-1.58282568E-01-1.08330256E-01
40 55-1.66141947E-04-4.58200152E-02-3.31110813E-02-4.33554199E-05-7.15931602E-03
40 56 6.12251353E-03 1.03680250E-03 4.91969201E-03-4.08842777E-05-4.38776402E-07
40 57-3.88383708E-04 3.99609291E-03 2.17492793E-03 2.36731789E-02 1.86200348E-01
40 58-4.58258130E-04 7.55227033E-03 6.53029250E-02-1.63341666E-04-3.32098240E-04
40 59-5.31104696E-04 8.63202937E-04 6.20947270E-03-2.14882033E-05 2.53382764E-05
40 60-1.99105701E-02-6.29251871E-03-1.26164191E-03 3.56541449E-03-1.36467962E-05
40 61-1.96618546E-04 3.90246636E-04-2.68171744E-03 1.75146669E-01-6.75615089E-02
40 62 7.10013563E-04 6.12356998E-02-2.53188908E-02 2.53345838E-04 4.31538257E-03
40 63-5.11415642E-03 7.98773845E-04 2.47132660E-03 4.03466934E-06 2.80501955E-05
40 64-2.46007166E-02-8.26154529E-03 2.29674265E-03-3.08685088E-03 1.57248176E-05
40 65 8.36849093E-04 5.34708909E-06-3.89686072E-03-1.81424138E-03-5.79036451E-06
40 66-8.73225411E-03-3.78574223E-03-3.79490598E-03-1.96506544E-03-5.92457434E-06
41  1 1.69219534E-03-3.32710945E-02-4.47697932E-02 1.50234758E-01-6.83279522E-02
41  2 5.92326158E-04 5.42491585E-02-2.73695137E-02 2.19460340E-04 6.88227404E-03
41  3-7.88291273E-03 1.00063869E-03 7.80310313E-03-2.87772866E-06 5.06979198E-05
41  4-1.44573469E-03 2.70292081E-02 4.37981185E-02-1.19317601E-01-4.64154988E-02
41  5-2.04150281E-04-3.24899662E-02-6.31205947E-03-7.46015245E-05 1.38197286E-03
41  6-1.06016719E-03-3.21805672E-04-1.65842148E-03 1.04788226E-05-2.58618152E-06
41  7 1.44195072E-03-1.62094466E-02-5.21013033E-02-7.53327392E-02 1.28799507E-01
41  8-5.76882370E-04-3.64798133E-02 6.24160371E-02-2.79016735E-04-1.06004100E-03
41  9 1.00464541E-03 5.53955888E-05-2.10741910E-03 2.74715077E-06-9.28486071E-06
41 10 1.44232565E-03-1.62177890E-02-5.21151286E-02 7.59533766E-02-1.28436957E-01
41 11 5.74292274E-04 3.67802589E-02-6.22296747E-02 2.77907253E-04-1.04660832E-03
41 12 9.91237327E-04 5.53709969E-05-2.11851699E-03 2.72643815E-06-9.20216056E-06
41 13-1.44275259E-03 2.70038120E-02 4.37223354E-02-9.86236834E-02-8.17254249E-02
41 14-4.00238391E-05-2.13285603E-02-2.53176546E-02 1.21926578E-05-1.70600531E-03
41 15 2.02897394E-03-3.22968633E-04 3.25820262E-04-5.53623492E-06-6.72375779E-06
41 16 1.69305194E-03-3.32628723E-02-4.47654129E-02 1.33938907E-02 1.64528374E-01
41 17-4.38716468E-04 2.47269558E-03 6.07678534E-02-1.69057337E-04 1.35286885E-03
41 18-2.35384490E-03 1.00097606E-03 1.13496846E-02-3.14007107E-05 4.23640818E-05
41 19-1.42373125E-03 2.68678903E-02 4.35384610E-02 9.80310478E-02 8.19295045E-02
41 20 3.56227119E-05 2.11460797E-02 2.53531874E-02-1.44419626E-05-1.67024536E-03
41 21 2.00780717E-03-3.37561812E-04 3.11036511E-04-4.94279787E-06-6.97652083E-06
41 22-1.42683647E-03 2.68955461E-02 4.36071426E-02 1.19186646E-01 4.58278019E-02
41 23 1.99651215E-04 3.24262768E-02 6.14636759E-03 7.20643699E-05 1.36155188E-03
41 24-1.02537082E-03-3.36181054E-04-1.64060760E-03 1.00775381E-05-2.32729597E-06
41 25 1.69910031E-03-3.33164441E-02-4.47036950E-02-1.49978863E-01 6.83798103E-02
41 26-6.08804882E-04-5.42153721E-02 2.73546526E-02-2.27646753E-04 6.86700088E-03
41 27-7.85096027E-03 9.83959390E-04 7.83253252E-03-3.41365029E-06 5.02762362E-05
41 28 1.69963770E-03-3.32974351E-02-4.46824610E-02-1.32321836E-02-1.64339037E-01
41 29 4.30018840E-04-2.47140485E-03-6.07266512E-02 1.65575629E-04 1.39611296E-03
41 30-2.38046533E-03 9.84352375E-04 1.13435364E-02-3.06970195E-05 4.20872549E-05
41 31 8.73774760E-04 3.68097617E-03-1.33290987E-02 1.83132737E-02 6.60210738E-02
41 32-1.35235416E-04-2.81776488E-03 1.65597866E-02-5.44664712E-05-9.41160392E-03
41 33 9.23664558E-03 1.74958346E-04 6.98966295E-03-5.01602128E-05-1.03403031E-05
41 34-3.74909289E-02-1.35503979E-02 3.87640786E-03-8.10244314E-04 1.29003819E-05
41 35 3.99540453E-04 2.19118239E-02 2.64001268E-02-1.72181040E-01 9.64472904E-03
41 36-5.02750638E-04-6.83217146E-02-4.55886679E-03-1.75793817E-04-1.41899717E-03
41 37 2.55260839E-03-1.13361123E-03-5.27759928E-03 1.39208000E-05-2.65354277E-05
41 38 3.99803108E-04 2.19253467E-02 2.64133483E-02-7.53645447E-02-1.55159501E-01
41 39 2.28073937E-04-3.72362241E-02-5.74835043E-02 5.87063971E-05-2.26759668E-03
41 40 3.40102202E-03-1.13342534E-03-4.72473895E-03 9.69622656E-06-2.77145546E-05
41 41 8.73968369E-04 3.67967145E-03-1.33309186E-02 6.66626429E-02-1.61812132E-02
41 42 2.26751529E-04 1.31075421E-02-1.05459934E-02 6.49223201E-05 9.97298720E-03
41 43-1.01464061E-02 1.73418872E-04-5.46264602E-03 4.64311715E-05 1.85292421E-05
41 44 1.17403304E-03 2.11120078E-04 1.49935242E-03 1.96547923E-03-1.50272814E-06
41 45 1.57470371E-03 3.78325550E-04-2.47339524E-03-3.29525045E-04-6.15508375E-06
41 46 1.56285585E-03 3.72713427E-04-1.49324921E-03-2.00041009E-03 1.54963136E-06
41 47 1.21964634E-03 2.29746459E-04 2.44670217E-03 3.49902243E-04 5.76556551E-06
41 48-1.30537051E-01-4.22924003E-02 9.22174259E-03 1.06286181E-03 2.25455287E-05
41 49-1.30565284E-01-4.23022077E-02 5.41303225E-03 7.54364830E-03-6.33442093E-06
41 50-3.75799248E-02-1.35827401E-02 1.17396979E-03 3.78751723E-03-7.38957645E-06
41 51 8.82814697E-04 3.56309329E-03-1.35747366E-02-6.71140971E-02 1.62860099E-02
41 52-2.50820734E-04-1.32046091E-02 1.05284658E-02-7.23227883E-05 9.98804343E-03
41 53-1.01637741E-02 1.75730675E-04-5.45359051E-03 4.78172944E-05 1.74903330E-05
41 54 8.82610085E-04 3.56817702E-03-1.35668684E-02-1.84403534E-02-6.64759733E-02
41 55 1.28777074E-04 2.75522740E-03-1.66431080E-02 5.19683079E-05-9.41538422E-03
41 56 9.23810802E-03 1.77276195E-04 7.00895494E-03-5.29049188E-05-8.18910698E-06
41 57 3.94707892E-04 2.19836644E-02 2.65299592E-02 1.72227206E-01-9.27619044E-03
41 58 5.31783127E-04 6.83870904E-02 4.67519127E-03 1.88565010E-04-1.41069761E-03
41 59 2.54805172E-03-1.13735412E-03-5.27202571E-03 1.53615786E-05-2.73765868E-05
41 60-1.30530717E-01-4.22709994E-02-9.22013381E-03-1.06324806E-03-2.33368778E-05
41 61 3.94698156E-04 2.19991892E-02 2.65493292E-02 7.56949342E-02 1.55015499E-01
41 62-2.35338955E-04 3.73675269E-02 5.74827625E-02-6.20758692E-05-2.26588660E-03
41 63 3.40298754E-03-1.13710094E-03-4.71511549E-03 9.10513083E-06-2.96018971E-05
41 64-1.30547857E-01-4.22763178E-02-5.41225983E-03-7.54144777E-03 5.71173732E-06
41 65-3.79308755E-02-1.37290081E-02-1.16276506E-03-3.81540614E-03 7.32139139E-06
41 66-3.78441454E-02-1.36957141E-02-3.89549446E-03 8.33703892E-04-1.43627136E-05
42  1-9.67258291E-04 9.99279550E-03 3.22004907E-02-9.36570299E-02-5.46382399E-02
42  2-1.14420116E-04-5.18875414E-02 1.48197100E-02-1.88934649E-04-3.30288170E-04
42  3 1.43691915E-03-1.10663098E-03 5.51157985E-03-1.30151863E-05 7.77186921E-06
42  4-6.71052285E-04-5.40018595E-03-8.28741016E-03 8.25752146E-02-7.79522677E-02
42  5 4.39827538E-04 1.42259133E-02-3.80126833E-02 1.41657075E-04-5.34131341E-03
42  6 4.60822117E-03 7.33092232E-04-1.89671128E-03-1.32997441E-05-1.82400169E-05
42  7 2.18881189E-03-3.09851850E-02-7.07717965E-02-1.73478860E-03 1.29179647E-04
42  8-1.08082352E-05 3.30719524E-02-5.63923433E-02 2.49363999E-04-5.43074726E-03
42  9 4.35544422E-03 1.07530304E-03-9.89542425E-03 7.35261992E-06-3.78055205E-05
42 10-2.18867193E-03 3.09839724E-02 7.07684010E-02 6.16972863E-04 1.49939542E-03
42 11-6.56594929E-06 3.31167870E-02-5.63718357E-02 2.51407375E-04 5.23823355E-03
42 12-4.16287905E-03-1.07535450E-03 1.00189456E-02-8.49152669E-06 3.78833553E-05
42 13 6.74882445E-04 5.38308785E-03 8.20847152E-03 2.80665278E-02-1.10115264E-01
42 14 3.90435589E-04 2.63348204E-02-3.09155809E-02 1.58477096E-04-8.51379323E-04
42 15 1.58450199E-03-7.33122663E-04 5.88387226E-03-1.72762269E-05 8.46894647E-06
42 16 9.68032276E-04-9.98218503E-03-3.21754185E-02 9.31731593E-02 5.53010134E-02
42 17 9.66440547E-05 1.22638463E-02 5.25788630E-02-1.19204196E-04-5.06596483E-03
42 18 3.95886355E-03 1.10710128E-03-2.03437434E-03-1.44223966E-05-1.60990741E-05
42 19-6.40052747E-04-5.74428360E-03-1.00082151E-02 3.03453150E-02-1.10369415E-01
42 20 3.92915043E-04 2.70359266E-02-3.14458936E-02 1.61485353E-04 6.99726654E-04
42 21-1.44523156E-03 7.45504910E-04-5.86014548E-03 1.67383569E-05-8.92586575E-06
42 22 6.36096659E-04 5.76618890E-03 1.00921070E-02 8.17031585E-02-8.00592078E-02
42 23 4.48974996E-04 1.43506471E-02-3.88815258E-02 1.47644184E-04 5.25351854E-03
42 24-4.50812180E-03-7.45396735E-04 2.02629281E-03 1.35383098E-05 1.80489764E-05
42 25 9.45823634E-04-9.86756887E-03-3.16090463E-02-9.27101653E-02-5.44371845E-02
42 26-1.04511258E-04-5.04660841E-02 1.36956049E-02-1.78846019E-04 3.81540064E-04
42 27-1.45938643E-03 1.07784636E-03-5.28050902E-03 1.26948871E-05-5.92419079E-06
42 28-9.46435572E-04 9.85302670E-03 3.15757322E-02 9.25358658E-02 5.45517829E-02
42 29 9.63534424E-05 1.25518686E-02 5.07823680E-02-1.10820164E-04 4.90094836E-03
42 30-3.82286334E-03-1.07808502E-03 1.87817508E-03 1.38706201E-05 1.40185515E-05
42 31 9.64927518E-04 1.26923676E-02 2.08813276E-02-1.01833333E-01 1.65954354E-01
42 32-7.44614054E-04-4.51023665E-02 5.69806244E-02-2.83205424E-04 4.38789987E-03
42 33-3.23039086E-03-1.15750901E-03 6.00329630E-03 6.51900383E-07 2.32942704E-05
42 34-1.60710445E-01-5.87624046E-02 5.45120280E-03-9.37857350E-03 4.12796037E-05
42 35-3.93559435E-04 2.47742419E-02 3.12711672E-02-7.80310460E-02-4.56554209E-02
42 36-8.65094803E-05-3.05449641E-02-4.74651241E-03-7.08848781E-05 2.23365038E-04
42 37-4.82402533E-04 2.59037495E-04 1.10965975E-02-3.13531694E-05 3.29562057E-05
42 38 3.92978834E-04-2.47535711E-02-3.12523974E-02 7.76984566E-02 4.60207340E-02
42 39 8.47657792E-05 1.89518803E-02 2.43913291E-02-1.61824422E-05-7.84936100E-03
42 40 8.10750594E-03-2.58144943E-04-6.18937141E-03-6.78577035E-06-4.41256978E-05
42 41-9.63623153E-04-1.27039454E-02-2.09133339E-02-9.53363168E-02 1.69723690E-01
42 42-7.36143956E-04-2.78066042E-02 6.71481781E-02-2.64000653E-04-2.97942220E-03
42 43 1.82105292E-03 1.15836929E-03-6.90459077E-03 6.23940341E-06-2.09529741E-05
42 44 9.25725494E-02 3.39502924E-02-4.90400382E-03 4.35650920E-03-2.57907431E-05
42 45 9.15454270E-02 3.35939491E-02-1.34495390E-03 6.38878055E-03-2.20524954E-05
42 46-9.16448322E-02-3.36348734E-02-4.93076793E-03 4.28838062E-03-2.61146074E-05
42 47-9.24699133E-02-3.39083429E-02-1.41712290E-03 6.39830854E-03-2.18350374E-05
42 48-5.04576020E-02-1.72445024E-02 3.21259139E-03-2.50780751E-03 1.59803443E-05
42 49 5.04434195E-02 1.72416339E-02 6.27165013E-04-4.02484634E-03 1.30539898E-05
42 50 1.60663492E-01 5.87409057E-02 5.54673324E-03-9.31874683E-03 4.11384044E-05
42 51 9.39828571E-04 1.33428185E-02 2.17503584E-02-9.74877097E-02 1.71787971E-01
42 52-7.86816672E-04-2.80554274E-02 6.81117144E-02-2.83692717E-04 3.04835604E-03
42 53-1.88917885E-03-1.15917719E-03 6.92130012E-03-5.91211237E-06 2.15261283E-05
42 54-9.41088560E-04-1.33316376E-02-2.17203433E-02-1.02596648E-01 1.68828046E-01
42 55-7.92043760E-04-4.58233547E-02 5.76648497E-02-3.02672945E-04-4.36492478E-03
42 56 3.20647353E-03 1.15845125E-03-6.07888510E-03-1.23708751E-06-2.60599381E-05
42 57 3.70214858E-04-2.47898999E-02-3.13034681E-02-8.05404158E-02-4.68934407E-02
42 58-1.16690564E-04-3.13266261E-02-5.24173868E-03-8.44591266E-05-7.46696415E-05
42 59 3.37139827E-04-2.62470185E-04-1.13072761E-02 3.10084447E-05-3.59080828E-05
42 60 5.27101835E-02 1.81440785E-02 3.35760496E-03-2.55598018E-03 1.64052595E-05
42 61-3.69657027E-04 2.47720463E-02 3.12898812E-02 8.00067506E-02 4.76264732E-02
42 62 8.43180267E-05 1.97685134E-02 2.48391060E-02-1.88423475E-05 8.07983976E-03
42 63-8.34123426E-03 2.61394501E-04 6.15629686E-03 7.94952626E-06 4.55975692E-05
42 64-5.27069687E-02-1.81447600E-02 5.98412746E-04-4.17558955E-03 1.33449792E-05
42 65-1.62717159E-01-5.95441679E-02 5.58302000E-03-9.43881995E-03 4.31891560E-05
42 66 1.62759037E-01 5.95633357E-02 5.53844938E-03-9.46834941E-03 4.46293404E-05
43  1 3.40019436E-04 1.96754752E-02 5.96111461E-03 7.76312387E-02 1.28393458E-02
43  2 1.84265842E-04 7.25556589E-02-4.20441398E-02 3.20426462E-04 3.59755901E-04
43  3-1.43643403E-03 1.07667813E-03-9.89524192E-03 2.55785760E-05-1.98225240E-05
43  4 2.66321454E-03-2.54690175E-02-9.41379482E-02-9.53894247E-02-6.29151481E-02
43  5-8.06330464E-05-1.99624062E-02-3.11361335E-02 3.50413066E-05 7.91369745E-03
43  6-8.12288561E-03 2.09188157E-04-3.76854845E-03 3.46118827E-05 1.67516806E-05
43  7 2.21647830E-05-3.46876670E-04-8.66311034E-04 1.07455064E-01 6.31990529E-02
43  8 1.22493763E-04 8.00939035E-05-7.08609346E-04 4.48826793E-06 1.24274065E-02
43  9-1.24430815E-02 1.56750388E-05-8.15825460E-03 6.26843091E-05 1.79981607E-05
43 10-2.20168487E-05 3.37183720E-04 8.39960044E-04-1.07441750E-01-6.32452722E-02
43 11-1.15148263E-04 5.94923902E-04-4.54366843E-04 2.83061954E-06 1.25623424E-02
43 12-1.25474876E-02-1.48548180E-05-7.90871924E-03 6.28937103E-05 1.90956558E-05
43 13-2.66341455E-03 2.54860257E-02 9.41529405E-02 1.01304155E-01 5.27204944E-02
43 14 1.28004497E-04 3.68867025E-02 2.29781927E-03 9.65377151E-05 7.10526829E-03
43 15-6.89685743E-03-2.08410860E-04-5.88243128E-03 4.00986037E-05 6.27968614E-06
43 16-3.39822947E-04-1.96963373E-02-5.97348648E-03-4.89960355E-02-6.14921973E-02
43 17 3.95111343E-05 1.42481685E-03-8.38098720E-02 2.43797821E-04 8.29391365E-03
43 18-7.21692654E-03-1.07698710E-03 4.34055577E-03 1.79424093E-05 3.35109699E-05
43 19-2.67414335E-03 2.53198599E-02 9.36877648E-02-1.00651910E-01-5.52723050E-02
43 20-1.17044502E-04-3.63857342E-02-3.12498795E-03-8.94911234E-05 7.10936343E-03
43 21-6.92256909E-03-1.86794344E-04-6.03897991E-03 4.00784884E-05 5.60996837E-06
43 22 2.67318790E-03-2.52973436E-02-9.36569324E-02 9.72978956E-02 6.11290872E-02
43 23 9.75200021E-05 2.04424788E-02 3.03022979E-02-2.77271047E-05 8.04780004E-03
43 24-8.23557273E-03 1.87772689E-04-3.70291501E-03 3.55785111E-05 1.70944128E-05
43 25 3.51032368E-04 1.96864473E-02 5.63763459E-03-7.96326591E-02-1.39925533E-02
43 26-1.79260972E-04-7.34140190E-02 4.21351578E-02-3.21254781E-04 4.23970513E-04
43 27-1.51411386E-03 1.09014335E-03-9.96337862E-03 2.59014438E-05-1.88801145E-05
43 28-3.50806745E-04-1.97058334E-02-5.65550546E-03 5.09637925E-02 6.26911295E-02
43 29-3.67067104E-05-1.09192562E-03 8.46120965E-02-2.42092314E-04 8.38630675E-03
43 30-7.29596174E-03-1.09034501E-03 4.30677064E-03 1.77816398E-05 3.19243607E-05
43 31-1.33081589E-03 4.57550914E-02 5.64101512E-02-3.51442594E-02 1.58192973E-01
43 32-5.40265347E-04-3.25739991E-02 4.31900512E-02-2.10161267E-04-3.00318393E-03
43 33 3.10681102E-03-1.03627099E-04 2.35901795E-03-1.60185004E-05-3.93637512E-06
43 34-1.02822557E-01-3.83196047E-02 4.91022581E-03-4.26926827E-03 2.54531168E-05
43 35 1.47019756E-03-2.27501594E-03-8.51306261E-04-1.48866129E-01-7.37194465E-02
43 36-2.04115992E-04-5.12329811E-02-2.65953288E-02-6.70513440E-05-1.03541831E-02
43 37 1.04714835E-02-1.17300372E-04 1.22911652E-02-6.71332842E-05-4.92539678E-07
43 38-1.47076720E-03 2.29752944E-03 8.71660649E-04 1.36780718E-01 9.41776590E-02
43 39 1.11050850E-04 4.81452305E-02 3.18072891E-02 4.27750678E-05-1.45931886E-02
43 40 1.44762106E-02 1.16978017E-04 3.74412116E-03-5.72911757E-05-3.61848214E-05
43 41 1.33154834E-03-4.57631891E-02-5.64381244E-02-1.21101909E-01 1.07599803E-01
43 42-6.32939492E-04-2.18815833E-02 4.94594124E-02-1.97992105E-04-3.39032946E-03
43 43 3.28687810E-03 1.03451361E-04 1.75425790E-03-1.61095374E-05-5.50988488E-06
43 44 1.41284334E-02 6.33951236E-03-4.11969895E-03-4.08756509E-04-1.00392680E-05
43 45-1.20734242E-02-5.54712921E-03-2.38582781E-03-3.27161371E-03 2.85543380E-06
43 46 1.20738478E-02 5.54455743E-03 4.01871405E-03 4.93338250E-04 9.60760251E-06
43 47-1.41031592E-02-6.33170926E-03 2.36217641E-03 3.39955625E-03-3.01991128E-06
43 48-1.36455252E-01-5.48027186E-02 8.50235997E-03-3.01445663E-03 3.20211164E-05
43 49 1.36424191E-01 5.47943465E-02-1.49934530E-03-8.89348190E-03 2.08713430E-05
43 50 1.02776018E-01 3.83000148E-02 1.34297048E-03-6.36327019E-03 2.13887136E-05
43 51 1.35035130E-03-4.54792027E-02-5.59478645E-02 1.19863347E-01-1.04707985E-01
43 52 6.52166940E-04 2.14926484E-02-4.82714545E-02 2.06295976E-04-3.35947435E-03
43 53 3.28079028E-03 7.86840778E-05 1.87405073E-03-1.70911853E-05-4.89277049E-06
43 54-1.34971408E-03 4.54744021E-02 5.59239404E-02 3.32388737E-02-1.55680142E-01
43 55 5.44837741E-04 3.17309889E-02-4.22661800E-02 2.15136556E-04-3.09452513E-03
43 56 3.17354135E-03-7.90162182E-05 2.27651650E-03-1.73118216E-05-2.53046807E-06
43 57 1.47737062E-03-2.68163510E-03-1.35454946E-03 1.47872842E-01 7.31649767E-02
43 58 2.40681510E-04 5.07780976E-02 2.65152595E-02 8.22601286E-05-1.03803000E-02
43 59 1.04996469E-02-1.19346951E-04 1.21018598E-02-6.73008459E-05 1.33757386E-06
43 60-1.35911781E-01-5.46381636E-02-8.46998598E-03 2.97148534E-03-3.22807877E-05
43 61-1.47778308E-03 2.70362643E-03 1.37276117E-03-1.35836007E-01-9.35549681E-02
43 62-1.14120176E-04-4.78625079E-02-3.14397244E-02-4.51486907E-05-1.44703941E-02
43 63 1.43515543E-02 1.18839802E-04 3.86767939E-03-6.01707633E-05-3.51359251E-05
43 64 1.35869755E-01 5.46253280E-02 1.51983551E-03 8.84412173E-03-2.05923618E-05
43 65 1.00261061E-01 3.73890668E-02-1.25347268E-03 6.22209283E-03-2.16240872E-05
43 66-1.00293852E-01-3.74027728E-02-4.82975792E-03 4.12165334E-03-2.69946545E-05
44  1-8.93037682E-04 2.70679037E-03 2.46830115E-02 5.82564662E-02 4.68986459E-02
44  2 3.10523063E-05 2.25088134E-02 5.66118722E-02-9.56757482E-05 2.99983833E-03
44  3-2.55112867E-03-4.48709660E-04 6.09678347E-03-6.37024700E-06 2.31209637E-05
44  4 1.96859672E-03 1.58230181E-02-9.45978752E-03-6.09609604E-02 2.08034248E-01
44  5-7.53926712E-04-2.21706100E-02 6.86421065E-02-2.54633641E-04-3.72713260E-04
44  6 1.66331884E-03-1.29060558E-03 7.96734816E-03-2.00240790E-05 1.24453956E-05
44  7-7.64270558E-06 2.44268860E-04 4.20812751E-04-1.53693805E-01-9.04256115E-02
44  8-1.74000104E-04-7.10048684E-02-4.14003154E-02-8.16305385E-05-7.53841491E-03
44  9 7.55007936E-03-1.16644573E-05 4.89550928E-03-3.77394823E-05-1.14498775E-05
44 10 7.59408674E-06-1.95401092E-04-3.74432776E-04 1.53807251E-01 9.03052688E-02
44 11 1.60366902E-04 7.07336190E-02 4.18967855E-02 7.25023874E-05-7.58633831E-03
44 12 7.57454681E-03 1.17914993E-05 4.82100489E-03-3.77520001E-05-1.16785894E-05
44 13-1.96876302E-03-1.58395605E-02 9.45773846E-03-1.52162277E-01 1.54406892E-01
44 14-8.67092840E-04-4.91907750E-02 5.27405479E-02-2.89174129E-04-7.04130266E-03
44 15 5.75143936E-03 1.28986330E-03-3.20127177E-03-1.76257785E-05-2.37061079E-05
44 16 8.93160435E-04-2.73088301E-03-2.47124243E-02-6.93315155E-02-2.80402459E-02
44 17-1.12163150E-04-6.04226418E-02 7.89016228E-03-1.89343570E-04-3.24626386E-03
44 18 2.79773216E-03 4.48531704E-04-5.93544957E-03 5.38905960E-06-2.42050138E-05
44 19-1.96233788E-03-1.58739141E-02 9.56292083E-03 1.51705233E-01-1.53831830E-01
44 20 8.47679609E-04 4.87922703E-02-5.26195591E-02 2.80749292E-04-6.99833563E-03
44 21 5.71407680E-03 1.28425882E-03-3.16383514E-03-1.71590784E-05-2.33041950E-05
44 22 1.96283936E-03 1.58569172E-02-9.57636400E-03 6.06384355E-02-2.07398541E-01
44 23 7.45931144E-04 2.22401163E-02-6.82493228E-02 2.50486189E-04-3.85611615E-04
44 24 1.67066446E-03-1.28505285E-03 7.91164781E-03-1.94593333E-05 1.24387993E-05
44 25-8.98991960E-04 2.80230409E-03 2.49439582E-02-5.79128782E-02-4.65606732E-02
44 26-3.42189078E-05-2.23374964E-02-5.67808580E-02 9.59985956E-05 3.01495255E-03
44 27-2.55354043E-03-4.61412115E-04 6.08256049E-03-5.84814484E-06 2.39273639E-05
44 28 8.99307442E-04-2.83146552E-03-2.49730442E-02 6.89200616E-02 2.79256473E-02
44 29 1.04701037E-04 6.05075390E-02-8.11677366E-03 1.86444772E-04-3.23483590E-03
44 30 2.77374630E-03 4.61089597E-04-5.93665300E-03 5.46435594E-06-2.39117914E-05
44 31 2.31405194E-03-1.50620574E-02-4.62119254E-02-6.62829688E-02 5.55799705E-02
44 32-3.38429586E-04-1.27529478E-02 2.21207874E-02-9.78135953E-05 5.02020146E-03
44 33-4.18209082E-03-8.38110639E-04 2.42969329E-03 1.19417328E-05 1.75355101E-05
44 34-8.11165448E-02-2.96040358E-02 1.79131029E-03-6.09388263E-03 2.20153808E-05
44 35-1.50555341E-03 2.30771966E-02 4.17303988E-02 1.58618626E-02 1.28330563E-03
44 36 4.01710948E-05-5.99633899E-03 9.78646940E-03-4.40146312E-05 5.63020998E-03
44 37-5.46034465E-03-1.69865330E-04 2.73042945E-03 1.08127262E-05 2.46786729E-05
44 38 1.50625702E-03-2.30747678E-02-4.17265979E-02-8.75256996E-03-1.33325331E-02
44 39 1.32074282E-05-5.60516616E-03 9.96360739E-03-4.34857411E-05 8.24413172E-04
44 40-9.93969627E-04 1.69556455E-04-6.88679341E-03 2.14846147E-05-1.51462622E-05
44 41-2.31449453E-03 1.50790768E-02 4.62327944E-02-1.64279599E-02 8.49330463E-02
44 42-2.83986993E-04-1.31618918E-02 2.18977576E-02-9.82973844E-05 2.16656081E-04
44 43-1.05459206E-03 8.37935981E-04-5.79948293E-03 1.44036252E-05-9.46549195E-06
44 44 1.72303802E-01 6.41633552E-02-4.37434863E-03 1.11124434E-02-4.34461941E-05
44 45-1.72950726E-01-6.44158901E-02 7.61562776E-03-9.25061611E-03 4.72991401E-05
44 46 1.72936960E-01 6.44126250E-02 4.38028566E-03-1.11512075E-02 4.41974710E-05
44 47-1.72332379E-01-6.41728271E-02-7.58650699E-03 9.22666682E-03-4.68878760E-05
44 48 3.36698207E-02 1.76029230E-02-1.99678024E-03-4.05866494E-04-4.38455554E-06
44 49-3.37065229E-02-1.76177168E-02 1.32938242E-03 1.54801131E-03-7.02997154E-07
44 50 8.11584472E-02 2.96202742E-02 4.45476821E-03-4.53122999E-03 2.47901157E-05
44 51-2.32509743E-03 1.51694824E-02 4.62682465E-02 1.66662062E-02-8.56595895E-02
44 52 3.01269543E-04 1.32095071E-02-2.22610927E-02 1.04366163E-04 2.14034912E-04
44 53-1.05598202E-03 8.41947108E-04-5.85626937E-03 1.48087713E-05-1.03188360E-05
44 54 2.32494460E-03-1.51577833E-02-4.62520706E-02 6.67574967E-02-5.61809849E-02
44 55 3.61866094E-04 1.30320674E-02-2.23531044E-02 1.03215422E-04 5.06114655E-03
44 56-4.21930573E-03-8.41840820E-04 2.46385652E-03 1.29675808E-05 1.86244828E-05
44 57-1.51015115E-03 2.32530939E-02 4.18874363E-02-1.58039111E-02-1.22029636E-03
44 58-3.95044807E-05 6.00540785E-03-9.73823514E-03 4.78588181E-05 5.66365656E-03
44 59-5.49623291E-03-1.67423657E-04 2.77012420E-03 1.23959138E-05 2.59191961E-05
44 60 3.37606509E-02 1.76465876E-02 2.00225271E-03 4.13781070E-04 4.63994365E-06
44 61 1.51065788E-03-2.32446663E-02-4.18790624E-02 8.72433381E-03 1.33010837E-02
44 62-9.57424195E-06 5.57990723E-03-9.95144281E-03 4.73517711E-05 8.15811631E-04
44 63-9.83139192E-04 1.67327561E-04-6.94090403E-03 2.27177647E-05-1.60894399E-05
44 64-3.38083838E-02-1.76650357E-02-1.33829720E-03-1.55007254E-03 6.82696824E-07
44 65 8.18462852E-02 2.98692565E-02-4.48776879E-03 4.56518958E-03-2.58872888E-05
44 66-8.18199841E-02-2.98595015E-02-1.80705563E-03 6.13934130E-03-2.33821998E-05
45  1-5.68538533E-04 1.65825421E-02-2.22814016E-03 8.89894769E-02 1.10969201E-01
45  2-7.59919945E-05 2.61403043E-02 5.02067015E-02-7.40035512E-05 3.28935250E-03
45  3-3.75839819E-03 4.69045696E-04-8.92348385E-03 3.43515679E-05-9.55327909E-06
45  4-2.09137263E-03 4.55130739E-03 3.80025075E-02-8.53586467E-02-1.27569899E-01
45  5 1.22341606E-04-4.31987557E-02-4.31000751E-02 1.60857180E-06 9.16891522E-03
45  6-9.62290315E-03 4.53987921E-04-1.06489714E-02 5.78680029E-05 3.27221941E-06
45  7-4.12006873E-06-2.03319988E-05-3.09400640E-05 1.71158378E-01 9.99205754E-02
45  8 1.91300200E-04 8.42286656E-02 4.91887039E-02 9.40477858E-05 9.94764540E-04
45  9-1.00302729E-03 8.26275373E-06-6.07798857E-04 4.41915899E-06 1.45328996E-06
45 10-7.55224759E-06 5.71094984E-05 1.30428731E-04 1.70504399E-01 1.00945164E-01
45 11 1.86391747E-04 8.39764459E-02 4.95766579E-02 9.19049112E-05-9.67751492E-04
45 12 9.61741877E-04 6.00961498E-06 6.70350587E-04-4.87675992E-06-1.23476052E-06
45 13-2.09041945E-03 4.56175010E-03 3.80447226E-02-1.52887744E-01-1.27333390E-02
45 14-3.82313272E-04-5.86135876E-02-1.68437317E-02-1.12332864E-04-1.30116902E-02
45 15 1.25590960E-02 4.52594197E-04 3.61843109E-03-5.32907631E-05-3.03849690E-05
45 16-5.68406136E-04 1.65962804E-02-2.19708068E-03 1.40353580E-01 2.38504970E-02
45 17 3.23752608E-04 5.66178011E-02-1.55730387E-03 1.63382940E-04-8.66508483E-03
45 18 8.19508447E-03 4.70000358E-04-1.24190662E-03-2.67203567E-05-2.79454374E-05
45 19 2.09584978E-03-4.55296072E-03-3.81441487E-02-1.53574544E-01-1.25587977E-02
45 20-3.85811068E-04-5.87421483E-02-1.68272251E-02-1.13553420E-04 1.30334148E-02
45 21-1.25914868E-02-4.41927939E-04-3.55068123E-03 5.27134101E-05 2.99177899E-05
45 22 2.09655440E-03-4.55545575E-03-3.81065690E-02-8.55361906E-02-1.28172124E-01
45 23 1.26855779E-04-4.32457004E-02-4.31955522E-02 3.23934453E-06-9.13629095E-03
45 24 9.57918255E-03-4.42891601E-04 1.07085040E-02-5.78438884E-05-3.31301231E-06
45 25 5.60680596E-04-1.64433162E-02 2.24960235E-03 8.91938077E-02 1.11224939E-01
45 26-6.54776447E-05 2.62578100E-02 5.01990121E-02-6.79976271E-05-3.30799464E-03
45 27 3.77361133E-03-4.65616692E-04 8.93426781E-03-3.43258309E-05 1.13925293E-05
45 28 5.60485412E-04-1.64685850E-02 2.21204770E-03 1.40658068E-01 2.39074157E-02
45 29 3.16653069E-04 5.66417399E-02-1.43996432E-03 1.58853619E-04 8.68217464E-03
45 30-8.21548716E-03-4.66687486E-04 1.23237514E-03 2.49185619E-05 2.90123911E-05
45 31-1.00292965E-03 1.84017393E-02 2.45959280E-02-1.22836648E-01-1.14453597E-01
45 32-1.52442798E-05-4.21659534E-02-3.63274299E-02-1.35829073E-05 5.16040708E-03
45 33-4.42107454E-03-7.39332536E-04-7.92976537E-03 4.07536065E-05-9.87899564E-06
45 34 4.57344221E-02 1.96650282E-02-4.92736292E-03 9.58547459E-04-1.62029737E-05
45 35 6.40419454E-04-1.37774017E-02-1.40971871E-02 2.57158766E-02 1.54211227E-01
45 36-3.61838709E-04 1.18314323E-02 5.86949175E-02-1.32139152E-04-3.84489883E-04
45 37 9.22956496E-04-5.38466613E-04-4.66623517E-03 1.35415691E-05-1.77174545E-05
45 38 6.40132023E-04-1.37775763E-02-1.40939644E-02 1.47304768E-01-5.24955475E-02
45 39 5.53153492E-04 5.70580968E-02-1.81972064E-02 2.08470037E-04-2.82887114E-03
45 40 3.36690341E-03-5.38032272E-04-3.10230257E-03 1.48273891E-06-2.12716220E-05
45 41-1.00195867E-03 1.83755586E-02 2.45444762E-02-1.59789198E-01-5.15704495E-02
45 42-2.92830707E-04-5.22629775E-02-1.91225547E-02-8.93393579E-05-7.99177433E-03
45 43 8.73024995E-03-7.38475622E-04 5.19406737E-04-2.43625530E-05-2.92024654E-05
45 44-6.37227909E-02-2.66107876E-02-1.12761626E-03-5.81128531E-03 1.32883537E-05
45 45 6.33337842E-02 2.64134770E-02-5.61228142E-03 1.82031319E-03-2.07569947E-05
45 46 6.31651678E-02 2.63450193E-02-1.14428003E-03-5.78121422E-03 1.35879229E-05
45 47-6.38400827E-02-2.66593240E-02-5.62746087E-03 1.84737909E-03-2.05636965E-05
45 48 1.46858451E-02 4.30371286E-03-7.47358282E-04 3.14686896E-03-1.09010206E-05
45 49 1.47318102E-02 4.32412517E-03 2.38613219E-03-2.18655288E-03 1.27052390E-05
45 50 4.58268299E-02 1.96940815E-02-1.55413604E-03-4.77728336E-03 9.11175334E-06
45 51 9.96412139E-04-1.83303572E-02-2.44763417E-02-1.59389999E-01-5.14483238E-02
45 52-3.10096830E-04-5.20703294E-02-1.90642551E-02-9.51173632E-05 7.95982544E-03
45 53-8.70598694E-03 7.46161505E-04-4.81032552E-04 2.49528773E-05 3.01181559E-05
45 54 9.96111113E-04-1.83429863E-02-2.45003977E-02-1.22561390E-01-1.14162094E-01
45 55-4.45531826E-05-4.20247615E-02-3.61860594E-02-2.46528212E-05-5.12453827E-03
45 56 4.37698645E-03 7.47551821E-04 7.92076657E-03-4.18618543E-05 1.29803012E-05
45 57-6.44005327E-04 1.37218694E-02 1.40111679E-02 2.52053509E-02 1.54017921E-01
45 58-3.63879007E-04 1.15944539E-02 5.86288478E-02-1.33105691E-04 3.78219362E-04
45 59-9.27106294E-04 5.48886931E-04 4.67664864E-03-1.37304900E-05 2.05187368E-05
45 60-1.43739082E-02-4.18872356E-03-7.26152648E-04 3.14550887E-03-1.09984346E-05
45 61-6.44602373E-04 1.37334041E-02 1.40279918E-02 1.46865614E-01-5.28623086E-02
45 62 5.81479467E-04 5.68767503E-02-1.83715925E-02 2.18765932E-04 2.82898187E-03
45 63-3.37755392E-03 5.48572047E-04 3.11087986E-03-2.12906597E-06 2.28902995E-05
45 64-1.43854393E-02-4.19326285E-03 2.39608520E-03-2.16536674E-03 1.32461310E-05
45 65-4.57873229E-02-1.96773421E-02-1.54506057E-03-4.76486972E-03 9.30036059E-06
45 66-4.56683341E-02-1.96379823E-02-4.91175110E-03 9.57889394E-04-1.78598789E-05
46  1 2.88025586E-04-7.06954540E-03-9.75476848E-03 1.70182655E-01-5.50412582E-02
46  2 6.06918185E-04 8.16022379E-02-1.60545476E-02 2.61344737E-04 1.81966307E-03
46  3-2.30301346E-03 4.83350387E-04 9.22831880E-03-2.13385578E-05 3.40334684E-05
46  4 2.90402397E-03-1.24423754E-02-4.47550109E-02-1.61381466E-01 3.60022207E-02
46  5-5.52929738E-04-5.31150461E-02 1.07837625E-02-1.80797067E-04 8.56841556E-03
46  6-7.99861841E-03-5.69797148E-04 5.41620249E-03 1.43779453E-05 3.89237789E-05
46  7-2.34814765E-06 9.12980998E-05-7.15320127E-05 4.49651887E-02 2.66253334E-02
46  8 4.67160445E-05 1.18185087E-02 7.15220388E-03 1.07964144E-05 7.89209509E-03
46  9-7.89475820E-03 2.66310735E-06-5.10159478E-03 3.97031085E-05 1.17965603E-05
46 10-1.71413450E-06 1.15888470E-04-3.83280205E-05 4.51316415E-02 2.63517371E-02
46 11 4.93363635E-05 1.19767263E-02 6.88219806E-03 1.38774796E-05-7.91779390E-03
46 12 7.91440014E-03 3.39376088E-06 5.05649091E-03-3.96182545E-05-1.16677574E-05
46 13 2.90570411E-03-1.24602894E-02-4.47793195E-02-4.69848917E-02-1.58512660E-01
46 14 3.22489763E-04-1.64121068E-02-5.16599817E-02 1.00186652E-04-9.23926282E-05
46 15 6.62892938E-04-5.70500310E-04 1.09855119E-02-2.99129925E-05 2.67210628E-05
46 16 2.87018898E-04-7.04193919E-03-9.70765523E-03 3.46280129E-02 1.75447188E-01
46 17-4.16719462E-04 2.56663360E-02 7.90756239E-02-1.60736524E-04 5.47409552E-03
46 18-5.95701770E-03 4.82922187E-04 6.88332624E-03-3.77440059E-06 3.96850515E-05
46 19-2.91373595E-03 1.24811024E-02 4.48404318E-02-4.67888463E-02-1.58486914E-01
46 20 3.20173039E-04-1.65022020E-02-5.17252887E-02 1.01434461E-04 1.31830165E-04
46 21-7.13349779E-04 5.81519614E-04-1.09915853E-02 2.98694983E-05-2.57636298E-05
46 22-2.91242221E-03 1.24632411E-02 4.48250474E-02-1.61281407E-01 3.61622315E-02
46 23-5.46570711E-04-5.32207407E-02 1.07375889E-02-1.77318227E-04-8.60305933E-03
46 24 8.02229048E-03 5.80768851E-04-5.37475250E-03-1.42029212E-05-3.89234288E-05
46 25-2.92453531E-04 7.01818057E-03 9.76258999E-03 1.70161531E-01-5.43909903E-02
46 26 6.24503580E-04 8.16387891E-02-1.56729861E-02 2.70626590E-04-1.79984553E-03
46 27 2.26996037E-03-4.70114839E-04-9.19568919E-03 2.17362295E-05-3.43560391E-05
46 28-2.91437895E-04 6.99027654E-03 9.71157552E-03 3.51695927E-02 1.75101495E-01
46 29-3.99849248E-04 2.60139329E-02 7.89102364E-02-1.52753597E-04-5.47206115E-03
46 30 5.94151580E-03-4.69454643E-04-6.83992326E-03 3.63579125E-06-3.97227855E-05
46 31 8.45925782E-04-5.41248001E-03-1.48589059E-02-1.91131780E-02 3.52353108E-02
46 32-1.50442803E-04 1.13720985E-03 9.51796187E-03-2.28027263E-05 9.65721483E-03
46 33-9.27741906E-03-3.79795765E-04-2.27125004E-03 3.83368041E-05 2.28336899E-05
46 34-4.01174571E-02-1.74212039E-02-2.03040622E-04-3.17980449E-03 8.39136474E-06
46 35-3.15124940E-04-2.21144325E-02-2.27125851E-02 1.39384765E-01-9.32609061E-02
46 36 6.47905780E-04 5.72783916E-02-3.09498522E-02 2.45304003E-04 5.04931555E-03
46 37-5.89856553E-03 8.49249983E-04 1.00625363E-02-1.49506277E-05 4.96286655E-05
46 38-3.15269937E-04-2.21167545E-02-2.27064401E-02-1.37117558E-02 1.67128954E-01
46 39-5.06648971E-04 8.09587357E-04 6.50939473E-02-1.80048220E-04 4.10140046E-03
46 40-4.95054863E-03 8.49148170E-04 1.06743197E-02-1.96735602E-05 4.81409251E-05
46 41 8.45762449E-04-5.39082049E-03-1.48213371E-02 2.14991712E-02-3.39159546E-02
46 42 1.54877352E-04 8.85986225E-03-3.67601402E-03 3.47864389E-05-6.47258321E-03
46 43 6.85168460E-03-3.79101384E-04 8.09695729E-03-4.20303711E-05-1.32617632E-06
46 44 1.12456066E-01 4.80643941E-02-6.12741213E-03 5.28508177E-03-3.17044029E-05
46 45-1.12449021E-01-4.80485036E-02 1.64549224E-03-7.91638242E-03 2.67063487E-05
46 46-1.12461799E-01-4.80565822E-02-6.11737314E-03 5.28824518E-03-3.22547584E-05
46 47 1.12451537E-01 4.80588803E-02 1.63771505E-03-7.92441102E-03 2.67253458E-05
46 48 1.09927388E-01 4.32017900E-02-6.82690220E-03-2.91826040E-03-1.06666830E-05
46 49 1.09907224E-01 4.31921777E-02-5.86966547E-03-4.54516582E-03-3.35033058E-06
46 50-4.01683699E-02-1.74398381E-02-2.87953259E-03 1.37005954E-03-1.16424425E-05
46 51-8.36661596E-04 5.39342055E-03 1.46938190E-02 2.15585410E-02-3.34094403E-02
46 52 1.40334892E-04 8.88740210E-03-3.60627571E-03 2.75669425E-05 6.48109829E-03
46 53-6.85440018E-03 3.73301892E-04-8.06114226E-03 4.39054281E-05-7.76859053E-07
46 54-8.36819454E-04 5.41171178E-03 1.47261962E-02-1.86586162E-02 3.50610685E-02
46 55-1.66354444E-04 1.20321466E-03 9.51448948E-03-2.92971426E-05-9.63157586E-03
46 56 9.25742276E-03 3.74153102E-04 2.29412790E-03-4.12525234E-05-2.22905107E-05
46 57 3.12579058E-04 2.21068379E-02 2.27766025E-02 1.39230589E-01-9.32380035E-02
46 58 6.65516168E-04 5.72825003E-02-3.09823418E-02 2.51616321E-04-5.02120507E-03
46 59 5.87899100E-03-8.57785928E-04-1.00555159E-02 1.46238153E-05-5.26873839E-05
46 60-1.09734199E-01-4.31054246E-02-6.81596373E-03-2.92145231E-03-1.14329371E-05
46 61 3.12655052E-04 2.21124885E-02 2.27757312E-02-1.37612671E-02 1.66988950E-01
46 62-5.39625423E-04 7.84983090E-04 6.51162869E-02-1.95243267E-04-4.10285333E-03
46 63 4.96047130E-03-8.57617970E-04-1.06468344E-02 1.91131299E-05-5.18517036E-05
46 64-1.09720717E-01-4.30983488E-02-5.86694243E-03-4.53466442E-03-4.59393656E-06
46 65 3.97974086E-02 1.72462605E-02-2.86353095E-03 1.35153444E-03-1.27897775E-05
46 66 3.97682807E-02 1.72365167E-02-2.10629341E-04-3.15800547E-03 8.40904587E-06
47  1-2.40344904E-07 3.90448254E-07 7.40271255E-06-4.00060184E-04 4.05393646E-04
47  2 1.47147266E-01-2.08038578E-04 2.25084002E-04 7.83800198E-02-9.46732849E-06
47  3 1.57467691E-05-6.27944064E-06-1.39135111E-06 2.27645400E-03 3.52355670E-03
47  4 3.80823440E-09 8.52533668E-07-3.09496053E-06-3.85868218E-04 3.95245373E-04
47  5 1.38798091E-01-2.05742416E-04 2.15577933E-04 7.62826367E-02 2.08830416E-05
47  6 4.86032689E-05-6.94863105E-05-3.96645799E-05-4.55697295E-03 9.91208159E-03
47  7-2.02425634E-07 7.67747709E-07 7.65497571E-06-5.08942268E-04 5.10293449E-04
47  8 1.80189776E-01-2.70063052E-04 2.76905430E-04 9.55227846E-02 5.23212520E-06
47  9 1.16865712E-05-1.69186964E-05-9.55727699E-06-1.18151619E-03 2.05303161E-03
47 10 8.52177177E-08-1.72702432E-07-4.72008897E-06-4.87461320E-04 5.16042842E-04
47 11 1.80189729E-01-2.67444903E-04 2.75688574E-04 9.55228380E-02-6.43469960E-06
47 12-1.00468500E-05 1.64815496E-05 9.91922316E-06 1.21580604E-03-2.03302256E-03
47 13-1.75797798E-08 7.32843546E-07-3.22676618E-06-3.93448943E-04 3.92980694E-04
47 14 1.38804269E-01-2.16953783E-04 2.14426244E-04 7.62842158E-02-3.14143745E-05
47 15-4.35028573E-05 7.49172318E-05 4.30156043E-05 6.44654903E-03-8.80154916E-03
47 16-1.33405669E-07-1.88850642E-06 1.94078563E-06-4.00944949E-04 4.33831064E-04
47 17 1.47143914E-01-2.24655035E-04 2.31967070E-04 7.83800559E-02-1.89168556E-05
47 18 2.74717451E-06 1.61696811E-05 1.13116798E-05 4.18515549E-03 2.74068067E-04
47 19-7.81016883E-08-9.45938848E-07-1.84371441E-06-3.70502419E-04 3.82342475E-04
47 20 1.38906076E-01-2.05226068E-04 2.09027504E-04 7.63509503E-02 3.04419311E-05
47 21 4.36325769E-05-7.40745080E-05-4.30382668E-05-6.47184112E-03 8.79928262E-03
47 22-8.22409902E-08 9.17225289E-07 4.99443606E-06-3.82141362E-04 3.80778523E-04
47 23 1.38899759E-01-2.07009568E-04 2.08475908E-04 7.63488159E-02-2.19294906E-05
47 24-4.84263180E-05 7.03558086E-05 4.06158485E-05 4.54260009E-03-9.93310544E-03
47 25 6.50694434E-08 1.86797388E-06-2.80863013E-06-4.07331283E-04 4.14002461E-04
47 26 1.47330162E-01-2.14904453E-04 2.22203836E-04 7.84721237E-02 1.14024671E-05
47 27-1.81977167E-05 6.79524954E-06 3.97580595E-06-2.24363807E-03-3.53183510E-03
47 28 2.46467555E-08-1.59942160E-06 3.85626433E-07-4.00886989E-04 4.21400847E-04
47 29 1.47329147E-01-2.17004040E-04 2.23679047E-04 7.84730861E-02 1.96659258E-05
47 30-7.69545660E-07-1.88963802E-05-1.23457336E-05-4.17580865E-03-2.41490870E-04
47 31 3.86160612E-08-2.43202927E-07-1.22587682E-06-2.32030819E-04 2.38946886E-04
47 32 8.49619888E-02-1.26632031E-04 1.26322507E-04 4.56220174E-02 2.88996981E-05
47 33 2.07528094E-05-4.96525075E-05-2.96106605E-05-6.13095761E-03 4.28002170E-03
47 34 2.63787006E-07 4.05066695E-07-8.19064605E-06 8.39968126E-06 3.00404494E-03
47 35-1.59227021E-08-1.08790566E-06 1.45469989E-06-1.80396958E-04 1.82602572E-04
47 36 6.56395858E-02-9.82503002E-05 9.69935192E-05 3.52331215E-02 2.49693544E-05
47 37-9.27868603E-06-1.56906684E-05-9.28956848E-06-5.28752218E-03-1.99253449E-03
47 38 8.95401508E-09 4.46963464E-07-1.32754627E-06-1.80876091E-04 1.87196110E-04
47 39 6.56361227E-02-9.59583182E-05 1.00631053E-04 3.52315553E-02 2.03679284E-05
47 40-1.77966103E-05-2.57131805E-06-1.51248730E-06-4.31237841E-03-3.65159731E-03
47 41 1.07977950E-08-7.54009862E-07-1.52945055E-07-2.31846322E-04 2.36140017E-04
47 42 8.49580263E-02-1.23684256E-04 1.27058125E-04 4.56209127E-02-3.27096333E-06
47 43-3.63579111E-05 3.96288744E-05 2.31571538E-05 7.57898195E-04-7.43874515E-03
47 44 1.23175155E-05 4.54805920E-06-1.38757131E-05 1.47185625E-05 4.94663497E-03
47 45-3.42854558E-06-3.05368842E-06-1.35108064E-05 1.40409138E-05 4.94155551E-03
47 46 1.44388634E-07 1.41314131E-06-1.39587223E-05 1.39968016E-05 4.94175736E-03
47 47-7.06740458E-06-2.14075658E-06-1.40037246E-05 1.42157263E-05 4.94639826E-03
47 48 1.97809673E-07 5.97982881E-07-6.09505531E-06 6.08912757E-06 2.17293630E-03
47 49 2.27603780E-06 8.76061759E-07-6.10455543E-06 6.00414754E-06 2.17291882E-03
47 50-2.15639537E-06-1.23527233E-06-8.23024322E-06 8.43733491E-06 3.00382766E-03
47 51 3.66334805E-08-7.26618392E-07 2.09369147E-06-2.46958948E-04 2.62868282E-04
47 52 8.47926640E-02-1.29681384E-04 1.42763550E-04 4.55211022E-02 5.74259750E-06
47 53 3.57299540E-05-4.14725515E-05-2.21583545E-05-7.59762610E-04 7.41963464E-03
47 54-2.22019923E-07 7.69977443E-06 7.67094656E-06-2.69955860E-04 2.49542694E-04
47 55 8.47915051E-02-1.48697753E-04 1.30247502E-04 4.55198712E-02-3.25069585E-05
47 56-1.83748501E-05 5.08818086E-05 2.96888125E-05 6.11286527E-03-4.27226920E-03
47 57 2.71290386E-07-5.17180547E-06-1.03742775E-05-1.77746505E-04 1.81392192E-04
47 58 6.55192436E-02-9.75877345E-05 9.48819053E-05 3.51718078E-02-2.88089362E-05
47 59 1.03594003E-05 1.84495358E-05 7.42851208E-06 5.27737792E-03 1.99851805E-03
47 60-1.55080256E-05-7.18907832E-06-7.16111661E-06 6.01189340E-06 2.16904370E-03
47 61-3.30433952E-07 8.45033574E-06 1.09589210E-05-1.89288388E-04 2.04537880E-04
47 62 6.55172477E-02-9.89015939E-05 1.07636301E-04 3.51709847E-02-2.16597245E-05
47 63 1.88456591E-05 2.81406536E-06 2.54677879E-06 4.31291811E-03 3.63986703E-03
47 64-6.39039489E-06-1.92804890E-06-6.67790365E-06 5.85568865E-06 2.16908134E-03
47 65-1.57679298E-05-5.64986381E-06-8.29226627E-06 7.85417657E-06 2.99565976E-03
47 66 1.62230567E-05 6.69699108E-06-8.63039640E-06 7.95610395E-06 2.99572848E-03
48  1 1.16835448E-05-2.71210057E-02-2.77365862E-02 1.09292854E-01 8.97719386E-02
48  2-5.63468993E-05 2.74609858E-02 5.13903868E-02-1.27036993E-04 1.37356553E-02
48  3-1.32804162E-02-4.55239092E-04-6.72285792E-03 6.63218280E-05 2.27146391E-05
48  4-1.81207572E-03 3.90181457E-02 6.04044456E-02-8.60054252E-02-1.85690804E-03
48  5-2.80636011E-04-4.14304612E-02-2.38070525E-03-1.36501008E-04 2.86399338E-03
48  6-3.38128768E-03 5.17294291E-04-6.46882622E-03 3.24119534E-05-5.20961230E-06
48  7 3.08354960E-04-3.06983281E-02-2.55187636E-02-1.48743476E-02 2.66236778E-02
48  8-1.11789763E-04-9.66709267E-03 1.67342899E-02-7.18556985E-05 2.65143380E-03
48  9-1.83866735E-03-8.12766450E-04 4.53008203E-03 3.06868404E-06 1.87127529E-05
48 10-3.08365593E-04 3.06997792E-02 2.55169361E-02-1.59949693E-02 2.59368716E-02
48 11-1.13238115E-04-9.90696279E-03 1.65795537E-02-7.14517612E-05-2.55228913E-03
48 12 1.73950546E-03 8.12783676E-04-4.59642293E-03 7.17663768E-06-1.29002498E-05
48 13 1.81178697E-03-3.90119652E-02-6.04074273E-02 4.34295660E-02 7.43277429E-02
48 14-1.41155680E-04 2.22208582E-02 3.50897541E-02-6.79639283E-05 6.65849523E-03
48 15-6.14236100E-03-5.16134225E-04 3.37104899E-04 2.50919033E-05 2.54124910E-05
48 16-1.11822440E-05 2.71128090E-02 2.77336255E-02-1.31512011E-01-5.19434162E-02
48 17-3.16076792E-04-5.82206477E-02 9.64006278E-04-2.19072710E-04 1.18325192E-02
48 18-1.22879035E-02 4.55384308E-04-9.72507998E-03 6.42361920E-05 1.71392030E-05
48 19-1.80969401E-03 3.90785855E-02 6.06247156E-02 4.23557392E-02 7.41318609E-02
48 20-3.87959898E-05 2.16903696E-02 3.49997979E-02-7.16312101E-06-6.57167680E-03
48 21 6.06234504E-03 5.09331764E-04-3.64367823E-04-1.86440917E-05-1.29959551E-05
48 22 1.80970918E-03-3.90871011E-02-6.06200699E-02-8.53109002E-02-9.87718577E-04
48 23-1.78345474E-04-4.10961865E-02-1.95317676E-03-7.59871069E-05-2.80531762E-03
48 24 3.31566492E-03-5.10347306E-04 6.39925830E-03-1.86583810E-05 4.64416801E-06
48 25-6.86701962E-06 2.70289203E-02 2.73375488E-02 1.08471559E-01 8.93796297E-02
48 26 1.53334247E-04 2.71703163E-02 5.15291669E-02-1.07727529E-05-1.37021230E-02
48 27 1.32322282E-02 4.69894866E-04 6.61867517E-03-6.19189794E-05-2.48416147E-05
48 28 6.47227083E-06-2.70212007E-02-2.73281997E-02-1.30761227E-01-5.14158504E-02
48 29-1.06097836E-04-5.81927936E-02 1.28401063E-03-1.03026200E-04-1.17279683E-02
48 30 1.21981329E-02-4.70164629E-04 9.74053405E-03-6.36243918E-05-1.23620495E-05
48 31-1.32606630E-03 1.68356031E-02 2.35264987E-02 1.53724560E-01 9.24496694E-02
48 32 2.41334310E-04 5.77684705E-02 3.30051886E-02 1.11544726E-04-1.42982916E-02
48 33 1.29517537E-02 1.34653786E-03 2.78144251E-03-6.11742813E-05-2.53510827E-05
48 34 1.31699169E-02 5.65378960E-03 4.45800391E-03 3.62531812E-03 4.80932024E-06
48 35 2.05809136E-03-3.00210974E-03-1.96956725E-02-1.54732353E-01-9.70206451E-02
48 36-8.34756515E-05-5.67433278E-02-3.67101370E-02-1.25486052E-05-2.02066379E-02
48 37 2.01492370E-02 5.74009452E-05 6.93934268E-03-8.95021401E-05-4.74908357E-05
48 38-2.05947183E-03 3.00116677E-03 1.96898974E-02 1.60022118E-01 8.80757907E-02
48 39 2.64072224E-04 5.96804646E-02 3.17481131E-02 1.15970702E-04-1.57106119E-02
48 40 1.57683556E-02-5.77436750E-05 1.61565751E-02-9.91484444E-05-1.09522437E-05
48 41 1.32568940E-03-1.68399483E-02-2.35328330E-02-1.55536314E-01-8.94704847E-02
48 42-9.55716110E-05-5.69238486E-02-3.44729353E-02-1.30536600E-05-8.55125109E-03
48 43 9.89870927E-03-1.34745817E-03 1.19155229E-02-5.39634501E-05-9.38093971E-06
48 44-9.04355533E-03-1.70811291E-03 1.87925722E-03 1.36061913E-03 3.20064365E-06
48 45-8.70702190E-03-1.54549350E-03-2.13693072E-03-9.83777163E-04-4.81656785E-06
48 46 8.78215464E-03 1.58044817E-03 1.90047512E-03 1.38527130E-03-2.93622620E-07
48 47 8.98887271E-03 1.68370229E-03-2.10445663E-03-9.78011146E-04-1.17462463E-06
48 48-1.58572488E-01-7.79455386E-02 8.11383958E-03-3.08312147E-03 3.35398641E-05
48 49 1.58621341E-01 7.79698103E-02-1.25411079E-03-8.59041901E-03 2.31409567E-05
48 50-1.32487858E-02-5.69321908E-03-5.33788510E-03-2.13031095E-03-5.87544040E-06
48 51-1.32971845E-03 1.67325664E-02 2.33214797E-02-1.55816323E-01-9.02508072E-02
48 52-2.66448686E-04-5.71617631E-02-3.49305274E-02-1.09732079E-04 8.57418913E-03
48 53-9.93114892E-03 1.35695979E-03-1.19754331E-02 6.11081206E-05-2.17277176E-06
48 54 1.33032684E-03-1.67297279E-02-2.33173616E-02 1.54546208E-01 9.23075623E-02
48 55 1.23185505E-04 5.82859179E-02 3.29870837E-02 3.77007066E-05 1.43628044E-02
48 56-1.30064908E-02-1.35631356E-03-2.77552015E-03 5.80162428E-05 3.39965153E-05
48 57-2.06007076E-03 3.04211653E-03 1.98124706E-02-1.54938765E-01-9.72779747E-02
48 58-2.60286224E-04-5.67812943E-02-3.66172751E-02-1.09085348E-04 2.02641616E-02
48 59-2.02042775E-02-5.98840562E-05-6.89766139E-03 8.20509686E-05 4.44862243E-05
48 60 1.58879589E-01 7.81036490E-02 8.12957444E-03-3.08211849E-03 2.93733129E-05
48 61 2.06132254E-03-3.04194634E-03-1.98070812E-02 1.60352271E-01 8.81208256E-02
48 62 1.31614840E-04 5.96193724E-02 3.18223052E-02 3.67490736E-05 1.57093934E-02
48 63-1.57697492E-02 6.03557983E-05-1.62311979E-02 9.58891176E-05 8.60073142E-07
48 64-1.58919771E-01-7.81238564E-02-1.26184967E-03-8.60348371E-03 1.83973935E-05
48 65 1.36088674E-02 5.85869841E-03-5.35570493E-03-2.12724616E-03-1.20055949E-05
48 66-1.35438281E-02-5.82465465E-03 4.46335076E-03 3.64354792E-03 3.17085288E-07
49  1 1.15987701E-07-1.61476728E-05-1.62614295E-05-3.85827252E-04 5.19657598E-04
49  2 1.66935895E-01-2.35504630E-04 2.94598741E-04 9.49532610E-02 2.57601510E-05
49  3 1.68496847E-07-2.59286479E-05-1.76197818E-05-3.36109605E-03 2.04765829E-03
49  4-8.79396522E-07 2.54146687E-05 2.75976776E-05-2.88504828E-04 2.32468692E-04
49  5 8.39645032E-02-1.61373912E-04 1.34304789E-04 5.00205533E-02 5.36456944E-05
49  6 7.09769725E-07-5.43554641E-05-3.65035081E-05-1.09442774E-02 6.14311974E-04
49  7 1.77260247E-07-1.99260801E-05-1.71475462E-05-9.99745708E-06 2.06790970E-05
49  8 1.08890683E-04-1.88160779E-05 9.85474321E-06 5.82446740E-05 3.88609903E-05
49  9-2.32680700E-05-1.55929203E-05-6.63256882E-06-7.85143592E-03-4.61144343E-03
49 10-2.50443724E-07 1.87569454E-05 2.01248611E-05-2.10243495E-06 1.75306007E-05
49 11 1.05206939E-04 3.28024301E-06 2.02360406E-05 5.45883315E-05 3.52493996E-05
49 12-2.08495555E-05-1.43998440E-05-1.18046214E-05-7.84735757E-03-4.61836812E-03
49 13 1.09132257E-06-2.35243083E-05-3.53233042E-05-2.13297589E-04 2.73134911E-04
49 14 8.39465202E-02-1.28017328E-04 1.58628384E-04 5.00099337E-02 2.65808059E-05
49 15-5.27750531E-05 2.61942472E-05 1.44473364E-05-4.78541360E-03-9.86044594E-03
49 16-3.17952576E-07 1.68218493E-05 2.26090041E-05-5.30417255E-04 4.59856686E-04
49 17 1.66923096E-01-2.89538164E-04 2.75881391E-04 9.49478409E-02 7.97489181E-06
49 18-2.52630176E-05 1.72881258E-05 5.54261100E-06 1.53678806E-04-3.93593327E-03
49 19-1.36199744E-06 2.46615450E-05 4.71559898E-05 2.57361363E-04-1.90145326E-04
49 20-8.35926101E-02 1.44506045E-04-1.18409345E-04-4.97954461E-02 1.87031304E-05
49 21-4.45929587E-05 2.58898282E-05 1.29060757E-05-4.78748242E-03-9.83362774E-03
49 22 1.30288235E-06-2.31275309E-05-4.52467854E-05 1.68271046E-04-2.36526104E-04
49 23-8.36098716E-02 1.10862698E-04-1.35253001E-04-4.98052753E-02 4.98480431E-05
49 24 5.57074844E-06-5.54187916E-05-2.86099608E-05-1.09216906E-02 5.99532133E-04
49 25 2.17477859E-09 1.47097631E-05 1.76316861E-05 5.36923482E-04-4.12919635E-04
49 26-1.66868286E-01 2.84386252E-04-2.38320527E-04-9.49137408E-02 6.90759143E-06
49 27 1.94912624E-05-2.63988538E-05-1.11222937E-05-3.40566468E-03 2.04786957E-03
49 28 8.52946384E-08-1.51361744E-05-2.00232058E-05 3.76148552E-04-5.05394056E-04
49 29-1.66860615E-01 2.24812943E-04-2.71195323E-04-9.49106854E-02-8.90097294E-06
49 30-1.13400659E-05 2.02410389E-05 1.84869836E-05 1.31240941E-04-3.97457021E-03
49 31-7.40454218E-07 9.36523659E-06 1.27358342E-05 4.66997795E-04-3.21952229E-04
49 32-1.36610525E-01 2.49752939E-04-2.00266156E-04-7.90891932E-02-3.50161934E-05
49 33-3.36159300E-05 6.86321234E-05 4.20523573E-05 5.73779892E-03-8.43676499E-03
49 34 2.16142099E-06 9.15488417E-07 1.59646714E-05-1.12812780E-05-4.73955918E-03
49 35 1.04500459E-06-8.69342453E-07-9.37100425E-06 2.59162176E-04-4.19319041E-04
49 36-1.26537466E-01 1.67862332E-04-2.30343123E-04-7.27987518E-02-5.76185170E-05
49 37 2.31892321E-05 3.44292849E-05 2.53621553E-05 9.61214220E-03 2.38199544E-03
49 38-1.20245430E-06-5.85353145E-07 9.73054084E-06 4.46299159E-04-2.96649835E-04
49 39-1.26532468E-01 2.37921022E-04-1.83120149E-04-7.27964947E-02-4.14409442E-05
49 40 4.47332335E-05-3.29228923E-06 8.94942855E-06 6.75618413E-03 7.24126974E-03
49 41 7.28362535E-07-8.12907123E-06-1.01882770E-05 2.76641553E-04-4.39851901E-04
49 42-1.36607371E-01 1.81005873E-04-2.43628214E-04-7.90890940E-02 1.58107531E-05
49 43 5.09795053E-05-6.67902583E-05-3.06976613E-05-4.58068893E-03 9.11720380E-03
49 44-4.28439022E-06 3.26844094E-07 9.22678297E-06-7.29416049E-06-2.92349999E-03
49 45-4.21215790E-06-3.20912417E-06-9.48714444E-06 7.94694271E-06 2.93697075E-03
49 46-1.15910089E-06-3.54096175E-07-7.52956348E-06 9.28591126E-06 2.93622086E-03
49 47 9.92150148E-06 1.96548636E-06 6.62270739E-06-9.23058513E-06-2.92419664E-03
49 48-9.25329720E-05-4.55910115E-05 1.66480945E-05-1.40963502E-05-4.30272303E-03
49 49 9.99724021E-05 4.92376057E-05 1.09031830E-05-1.74566939E-05-4.30272273E-03
49 50-7.99556015E-06-3.18361497E-06 9.52070657E-06-1.45936335E-05-4.73942848E-03
49 51-7.83549826E-07 9.77270714E-06 1.35355645E-05-4.88789305E-04 3.53266005E-04
49 52 1.36613443E-01-2.65130150E-04 2.14821936E-04 7.90777829E-02 3.01661882E-05
49 53 3.80089815E-05-6.81751697E-05-4.58996295E-05-4.58812363E-03 9.11018855E-03
49 54 2.46794142E-07-1.74029922E-06 5.37842616E-06-3.33776937E-04 4.52431454E-04
49 55 1.36609574E-01-2.04871035E-04 2.48896842E-04 7.90744218E-02-2.13560885E-05
49 56-4.60718400E-05 6.74279286E-05 3.93722854E-05 5.72750444E-03-8.43978545E-03
49 57-1.03076446E-06-5.81733797E-06-2.51761504E-06-4.51640197E-04 2.93229793E-04
49 58 1.26519372E-01-2.44686111E-04 1.83598072E-04 7.27938463E-02-3.92101184E-05
49 59-5.30372714E-07 3.97404912E-05 1.39221131E-05 9.61039421E-03 2.40149690E-03
49 60 8.12682269E-05 3.95790951E-05-8.07990265E-06 1.00329403E-05 4.30223017E-03
49 61 7.87822405E-07 8.27731055E-06 3.59123483E-06-2.70764667E-04 4.38833384E-04
49 62 1.26517134E-01-1.74747178E-04 2.41676649E-04 7.27930971E-02-2.39932758E-05
49 63 2.73008664E-05-3.30759061E-06-1.14277949E-05 6.77270841E-03 7.23026794E-03
49 64-1.05607337E-04-5.03862171E-05-1.37275950E-05 6.70589832E-06 4.30229991E-03
49 65-2.80114367E-06-2.45348007E-07-1.66447428E-05 1.19002036E-05 4.73654398E-03
49 66 7.85522429E-06 5.17787362E-06-1.15764548E-05 1.52554144E-05 4.73646227E-03
50  1-3.53466842E-04 3.14418253E-03 2.32190138E-02-2.25734239E-02-5.42546479E-02
50  2 8.58364334E-05-1.05126558E-02-3.28511737E-02 6.10914332E-05 6.91589730E-03
50  3-6.76099790E-03-1.54899406E-04-2.15251918E-03 2.81220229E-05 1.66271338E-05
50  4-1.51422118E-03-6.27350493E-03 4.67180394E-03-5.70007759E-03-1.16929483E-01
50  5 3.06824713E-04 8.89467606E-03-4.40319501E-02 1.44589383E-04-8.39843284E-03
50  6 7.75382144E-03 6.44611400E-04-8.16690976E-03-5.58906861E-06-4.62860095E-05
50  7-5.50505569E-04 1.19221184E-02 3.24403897E-03-1.08646365E-01 1.85133641E-01
50  8-8.30837758E-04-5.07424526E-02 8.65815926E-02-3.88527687E-04-8.21156944E-03
50  9 8.52497997E-03-3.13410530E-04-1.72906420E-02 2.40847325E-05-7.68722815E-05
50 10-5.50483650E-04 1.19190020E-02 3.24056992E-03 1.09067632E-01-1.84888092E-01
50 11 8.28944102E-04 5.10037117E-02-8.64266095E-02 3.87478619E-04-8.17701739E-03
50 12 8.49050248E-03-3.13485089E-04-1.73129037E-02 2.43400979E-05-7.68343406E-05
50 13-1.51399853E-03-6.29164238E-03 4.64685611E-03-1.05089492E-01 5.18518330E-02
50 14-4.37152871E-04-3.42156288E-02 2.91714714E-02-1.76668531E-04-2.08404457E-03
50 15 1.44054642E-03 6.43498149E-04-1.22292777E-02 2.61608559E-05-3.65577492E-05
50 16-3.52613651E-04 3.13767858E-03 2.32021038E-02-5.83115568E-02 6.71108108E-03
50 17-1.77266245E-04-3.38264575E-02 6.81714973E-03-1.11011820E-04-5.12252430E-03
50 18 5.27703660E-03-1.54512301E-04 5.57796913E-03-3.21138081E-05-1.55709178E-06
50 19-1.50234961E-03-6.26707211E-03 4.57714833E-03 1.04860455E-01-5.12187166E-02
50 20 4.31453568E-04 3.40252368E-02-2.89873646E-02 1.74923853E-04-2.01359956E-03
50 21 1.38250642E-03 6.31093136E-04-1.22077107E-02 2.65689483E-05-3.58256922E-05
50 22-1.50282871E-03-6.24502386E-03 4.60886208E-03 6.15062869E-03 1.16423851E-01
50 23-3.09596660E-04-8.81971843E-03 4.37787364E-02-1.47282945E-04-8.41033605E-03
50 24 7.77809576E-03 6.32240288E-04-8.09328685E-03-6.09021264E-06-4.57478691E-05
50 25-3.58212896E-04 2.98306738E-03 2.32417377E-02 2.21533055E-02 5.51704554E-02
50 26-9.45566641E-05 1.03159682E-02 3.33213074E-02-6.52367019E-05 6.95514292E-03
50 27-6.79887272E-03-1.56270197E-04-2.04246969E-03 2.83576909E-05 1.56677151E-05
50 28-3.57487777E-04 2.98180273E-03 2.32294190E-02 5.89227757E-02-7.51769761E-03
50 29 1.85097906E-04 3.41476696E-02-7.22142829E-03 1.15003063E-04-5.05949669E-03
50 30 5.21513919E-03-1.55642504E-04 5.67318094E-03-3.12106272E-05-2.05668673E-06
50 31 1.92714297E-03-3.83212203E-03-2.12110427E-02-3.82656723E-02 1.17217597E-01
50 32-4.29363029E-04-6.74065754E-03 5.23150724E-02-1.62933814E-04 9.99946436E-03
50 33-9.44604628E-03-5.53418081E-04 1.12323156E-02 1.83064779E-06 5.99452834E-05
50 34-1.22112902E-01-5.76152879E-02 3.25147566E-03-6.20729717E-03 2.64852042E-05
50 35-8.86377792E-04-9.85444764E-03-1.75222194E-02 9.98825991E-02-1.53163863E-01
50 36 7.09221899E-04 4.18026207E-02-5.62073086E-02 2.75172415E-04 8.44751268E-03
50 37-9.13897100E-03 6.91458321E-04 1.30562635E-02-1.21791019E-05 6.76110648E-05
50 38-8.85761980E-04-9.87329685E-03-1.75411266E-02-8.52218527E-02 1.61770601E-01
50 39-6.88765005E-04-2.87826136E-02 6.38776427E-02-2.58593303E-04 4.63059638E-03
50 40-5.32162025E-03 6.91023871E-04 1.55082120E-02-3.08537311E-05 6.20047096E-05
50 41 1.92608563E-03-3.81449855E-03-2.11714744E-02 8.37720180E-02-9.04683353E-02
50 42 4.81576365E-04 4.23969655E-02-3.13615437E-02 2.03497567E-04 3.41377033E-03
50 43-2.86060053E-03-5.53169808E-04 1.54631058E-02-3.07194884E-05 4.98547731E-05
50 44 9.26325666E-02 4.46836937E-02-2.52667777E-03 4.44120447E-03-1.95018602E-05
50 45 9.31681237E-02 4.49574239E-02-2.67707055E-03 4.39465862E-03-2.01193923E-05
50 46 9.32092676E-02 4.49748833E-02 2.53580954E-03-4.47928487E-03 2.00570117E-05
50 47 9.25926274E-02 4.46673942E-02 2.64852816E-03-4.36812382E-03 1.95745200E-05
50 48 8.95401412E-02 4.25271944E-02-4.85574604E-03-4.68120342E-03-1.92152668E-07
50 49 8.95478542E-02 4.25271881E-02-6.45086879E-03-1.96756659E-03-1.21956302E-05
50 50-1.22105403E-01-5.76094959E-02-3.84404459E-03 5.85766778E-03-2.68826810E-05
50 51 1.91998455E-03-3.92477111E-03-2.12409376E-02-8.38219485E-02 8.98871628E-02
50 52-4.99582939E-04-4.23428670E-02 3.12562391E-02-2.10840957E-04 3.37208474E-03
50 53-2.82047148E-03-5.51613256E-04 1.54179339E-02-3.27346573E-05 5.18342779E-05
50 54 1.92076507E-03-3.93850437E-03-2.12724659E-02 3.77140220E-02-1.16993175E-01
50 55 4.52335624E-04 6.66688397E-03-5.22231464E-02 1.72363830E-04 9.98429881E-03
50 56-9.43261669E-03-5.51682119E-04 1.11692339E-02 4.37496976E-06 6.27593635E-05
50 57-8.85336044E-04-9.84998671E-03-1.75529942E-02-9.98384827E-02 1.53031020E-01
50 58-7.20545033E-04-4.18669811E-02 5.62224910E-02-2.78526460E-04 8.41059829E-03
50 59-9.11102255E-03 7.00424256E-04 1.30448970E-02-1.07835574E-05 7.21986354E-05
50 60 8.93946600E-02 4.24354523E-02 4.84875636E-03 4.67965153E-03 8.48197850E-07
50 61-8.85152544E-04-9.86836918E-03-1.75667238E-02 8.51056744E-02-1.61679626E-01
50 62 7.25549094E-04 2.87584659E-02-6.39454340E-02 2.74318939E-04 4.63147097E-03
50 63-5.33136028E-03 6.99889303E-04 1.54734377E-02-3.20785147E-05 6.65442992E-05
50 64 8.94282622E-02 4.24487875E-02 6.44622130E-03 1.96371072E-03 1.34842626E-05
50 65-1.21699856E-01-5.73765404E-02 3.83820765E-03-5.84197576E-03 2.80378454E-05
50 66-1.21706018E-01-5.73815325E-02-3.24150546E-03 6.19397765E-03-2.77676693E-05
51  1 1.11338611E-04-7.09039324E-04 7.82680702E-03-1.46396391E-01-8.11241242E-02
51  2-1.75575716E-04-3.55257776E-02-3.43019471E-02-3.31361927E-06-1.46140602E-02
51  3 1.51440633E-02-5.30003100E-04 1.22479378E-02-7.95984367E-05-1.80349446E-05
51  4 1.75143813E-04 2.59047011E-03-4.37849076E-03 1.55017167E-01 9.45210670E-02
51  5 1.54216406E-04 8.75779241E-02 5.11497422E-02 9.30023746E-05-1.15444570E-02
51  6 1.16238250E-02-7.93679273E-05 7.62509669E-03-5.77925701E-05-1.74762775E-05
51  7-6.97193052E-07 7.89898846E-06 1.70520065E-04-1.49724888E-01-8.80145443E-02
51  8-1.73860368E-04-4.69875019E-02-2.75659613E-02-5.63608130E-05-1.67972203E-02
51  9 1.68050499E-02-7.82957124E-06 1.08608663E-02-8.41596554E-05-2.48107633E-05
51 10 3.70579126E-07-7.35525810E-06-1.58847242E-04 1.49602248E-01 8.81616647E-02
51 11 1.57498618E-04 4.68848694E-02 2.77164054E-02 4.67823582E-05-1.68476830E-02
51 12 1.68398460E-02 7.83702011E-06 1.07836283E-02-8.46039211E-05-2.50496850E-05
51 13-1.75574454E-04-2.58801404E-03 4.40433966E-03-1.57879162E-01-8.96163268E-02
51 14-1.81346291E-04-8.72260165E-02-5.17290864E-02-9.39022113E-05-1.17434897E-02
51 15 1.16663199E-02 7.71697688E-05 7.36853720E-03-5.89504199E-05-1.79315843E-05
51 16-1.12337826E-04 7.11292056E-04-7.83016275E-03 1.41956239E-01 8.86221839E-02
51 17 1.36331735E-04 4.71901670E-02 1.44193874E-02 8.52471872E-05-1.71062631E-02
51 18 1.65761138E-02 5.30149331E-04 8.16549007E-03-7.96010215E-05-2.99803844E-05
51 19-1.74362252E-04-2.41097506E-03 4.72413104E-03 1.57932415E-01 9.02063681E-02
51 20 1.74440291E-04 8.72505666E-02 5.20179925E-02 8.96704959E-05-1.17605887E-02
51 21 1.16899972E-02 7.05914393E-05 7.39483792E-03-5.77839183E-05-1.76159301E-05
51 22 1.73011646E-04 2.39399404E-03-4.71203248E-03-1.55688199E-01-9.42011484E-02
51 23-1.64516737E-04-8.78897177E-02-5.09829210E-02-9.89641354E-05-1.15805933E-02
51 24 1.16533516E-02-7.27583231E-05 7.60772255E-03-5.77876735E-05-1.69500915E-05
51 25 1.13945663E-04-7.24626514E-04 7.52348471E-03 1.47007927E-01 8.14216669E-02
51 26 1.81269989E-04 3.57527061E-02 3.45996640E-02 3.52087554E-06-1.47251241E-02
51 27 1.52432048E-02-5.18080686E-04 1.22311170E-02-7.95463595E-05-1.76655114E-05
51 28-1.14398891E-04 7.30361681E-04-7.53699840E-03-1.42730741E-01-8.87455883E-02
51 29-1.35747543E-04-4.76648607E-02-1.43504704E-02-8.81150684E-05-1.71553977E-02
51 30 1.66377752E-02 5.17622507E-04 8.24497353E-03-7.91866671E-05-2.96623580E-05
51 31-1.14823986E-04-7.77050711E-03-1.52338263E-02 1.49121002E-01 6.96572772E-02
51 32 2.12695164E-04 7.21027923E-02 2.86578202E-02 1.16817227E-04-1.15384184E-02
51 33 1.07414361E-02 7.96982346E-04 5.27899137E-03-5.40659325E-05-1.79745256E-05
51 34 1.05307468E-02 2.72211456E-03 4.11910511E-03 2.81992268E-03 3.35802870E-06
51 35 1.27760998E-03 7.84910004E-03-4.94341995E-03-1.08042752E-01-7.86641461E-02
51 36-7.88782497E-05-4.36684945E-02-2.56856178E-02-4.90128449E-05-1.56026687E-02
51 37 1.51528615E-02 4.49807193E-04 4.16158409E-03-6.27277290E-05-3.62120833E-05
51 38-1.27751206E-03-7.84149945E-03 4.96545537E-03 1.21401032E-01 5.59748613E-02
51 39 1.75749562E-04 4.37282990E-02 2.55912622E-02 4.79640856E-05-1.09466774E-02
51 40 1.13979881E-02-4.51310721E-04 1.28811358E-02-6.96546996E-05-2.93152431E-06
51 41 1.11396718E-04 7.75284504E-03 1.52317283E-02-1.33481618E-01-9.63068375E-02
51 42-9.51956513E-05-6.01605701E-02-4.90246781E-02-2.68927215E-05-9.36768118E-03
51 43 1.01648981E-02-7.97216921E-04 8.12651743E-03-5.01594310E-05-1.34005039E-05
51 44 1.33384604E-03 8.70029229E-04 4.53707111E-03 2.70978366E-03 4.65338815E-06
51 45-1.71688632E-03-1.08802505E-03 4.56655718E-03 2.63536238E-03 4.93561556E-06
51 46 1.56442239E-03 1.00857129E-03-4.52622823E-03-2.70250008E-03-4.92473724E-06
51 47-1.35497258E-03-8.77563801E-04-4.57472034E-03-2.64572434E-03-5.17943110E-06
51 48-1.09646434E-01-5.92480645E-02 4.92564790E-03-2.55365318E-03 2.07481957E-05
51 49 1.09558359E-01 5.92032923E-02-1.56388044E-04-5.54493246E-03 1.51410097E-05
51 50-1.03664708E-02-2.63598663E-03-4.46273165E-03-2.23568931E-03-5.93329889E-06
51 51 1.12244395E-04 7.81923994E-03 1.53415374E-02 1.32610471E-01 9.61529648E-02
51 52 9.70619615E-05 5.98375704E-02 4.90165242E-02 2.61423728E-05-9.30726302E-03
51 53 1.01031126E-02-7.95849533E-04 8.11292997E-03-5.09236015E-05-1.32572626E-05
51 54-1.13338980E-04-7.80446656E-03-1.53198556E-02-1.48386825E-01-6.91657164E-02
51 55-2.60584862E-04-7.18788912E-02-2.84786532E-02-1.43688639E-04-1.14755007E-02
51 56 1.06800274E-02 7.95473291E-04 5.25975436E-03-5.67683362E-05-1.55347672E-05
51 57 1.26668090E-03 7.78473034E-03-4.97355113E-03 1.07216878E-01 7.83386321E-02
51 58 8.74437795E-05 4.33034200E-02 2.54467708E-02 5.10634457E-05-1.55043439E-02
51 59 1.50540419E-02 4.50301964E-04 4.11139456E-03-6.60345690E-05-3.63088583E-05
51 60-1.08872672E-01-5.88347981E-02-4.89070519E-03 2.53845393E-03-2.14682714E-05
51 61-1.26811613E-03-7.79246791E-03 4.95991064E-03-1.20590037E-01-5.56541717E-02
51 62-1.93350894E-04-4.33014732E-02-2.54892118E-02-5.47383712E-05-1.08514612E-02
51 63 1.13021491E-02-4.50687958E-04 1.28401006E-02-7.25152838E-05-2.16322577E-06
51 64 1.08925951E-01 5.88641095E-02 1.62747506E-04 5.50892874E-03-1.55608606E-05
51 65-1.05703264E-02-2.76401841E-03 4.43833311E-03 2.21742572E-03 6.15720768E-06
51 66 1.04875613E-02 2.71488198E-03-4.09583423E-03-2.79815649E-03-4.69416710E-06
52  1 3.00371260E-04 1.93694916E-03-8.66105338E-03-7.53221887E-02 1.80802648E-01
52  2-7.05671364E-04-3.36912902E-02 8.70955445E-02-3.31588326E-04-9.82452873E-03
52  3 1.01183971E-02-2.93868393E-04-1.67302532E-02 1.71459465E-05-8.10632010E-05
52  4-5.65301327E-04-1.00539577E-02-6.56106600E-03 7.71087753E-02-4.29213706E-02
52  5 3.41942716E-04 2.85630247E-02-2.71631216E-02 1.60798272E-04-1.80507560E-03
52  6 1.79506305E-03 1.00125540E-05-1.34314719E-02 3.15420892E-05-4.25593148E-05
52  7-6.83723836E-07-9.72539102E-05-1.72684755E-04 2.86882416E-02 1.49025086E-02
52  8 4.11852673E-05 1.05084550E-02 5.28403890E-03 1.66657715E-05-4.87330875E-03
52  9 4.86700086E-03 6.30788913E-06 3.35919615E-03-2.48596609E-05-7.37505118E-06
52 10-7.81361064E-07-1.06625577E-04-1.63457423E-04 2.71131793E-02 1.78887732E-02
52 11 1.59754953E-05 9.79416805E-03 6.59643916E-03 3.48131237E-06 5.02292364E-03
52 12-5.02867435E-03 5.75070812E-06-2.99582842E-03 2.51989556E-05 7.65606135E-06
52 13-5.66397009E-04-1.00259694E-02-6.51914945E-03-1.82249604E-04 8.81209016E-02
52 14-2.64444239E-04-9.92360673E-03 3.81116892E-02-1.43719242E-04-8.95496798E-03
52 15 8.94347079E-03 1.14971893E-05-8.83697680E-03-3.31769005E-06-5.37291726E-05
52 16 3.00777291E-04 1.91830105E-03-8.70550325E-03 1.21560952E-01-1.53630155E-01
52 17 7.70728506E-04 5.98085291E-02-7.17566706E-02 3.66610309E-04-6.93863076E-03
52 18 7.23160470E-03-2.92973933E-04-1.85879915E-02 3.18973597E-05-7.74279427E-05
52 19 5.77416517E-04 1.04714467E-02 7.14696053E-03-1.43371257E-03 8.98802383E-02
52 20-2.52777464E-04-1.03859515E-02 3.90106320E-02-1.35465604E-04 9.05724250E-03
52 21-9.04247934E-03-1.47631588E-05 9.17176857E-03 2.72126875E-06 5.50274898E-05
52 22 5.76575933E-04 1.05028685E-02 7.18478753E-03 7.77619569E-02-4.50418070E-02
52 23 3.34598665E-04 2.89708328E-02-2.80972066E-02 1.54857593E-04 1.97942756E-03
52 24-1.96598221E-03-1.34453455E-05 1.37205189E-02-3.23237803E-05 4.45761396E-05
52 25-3.03810483E-04-2.00905837E-03 8.60932734E-03-7.64961432E-02 1.82520135E-01
52 26-7.30789730E-04-3.41112628E-02 8.78086902E-02-3.44544581E-04 9.87012677E-03
52 27-1.01641596E-02 2.94032797E-04 1.69960318E-02-1.69387946E-05 8.04686694E-05
52 28-3.04425559E-04-1.98858881E-03 8.63851928E-03 1.22237973E-01-1.55648704E-01
52 29 7.83170239E-04 6.01354030E-02-7.25025119E-02 3.74414512E-04 7.07942696E-03
52 30-7.37374175E-03 2.94314794E-04 1.87876615E-02-3.13230758E-05 7.61278252E-05
52 31 1.30236799E-03 1.82257887E-02 1.48236116E-02-9.95616372E-02 1.06389078E-01
52 32-5.60830520E-04-3.46871810E-02 5.48912062E-02-2.43268177E-04 1.11636705E-02
52 33-1.09803561E-02-1.83314387E-04 1.94522861E-02-1.91230004E-05 8.88627294E-05
52 34-1.39539893E-01-7.64505467E-02 2.73531039E-03-5.41800450E-03 2.30536328E-05
52 35-8.99378256E-04-8.13286790E-03-1.92826884E-02 8.12220216E-02-1.23447320E-01
52 36 5.78179571E-04 3.71350947E-02-4.58482765E-02 2.35934486E-04 9.91051164E-03
52 37-1.05980438E-02 6.87532127E-04 1.26153232E-02-6.50161243E-06 7.06835274E-05
52 38-8.98510251E-04-8.15237585E-03-1.93029628E-02-6.83410957E-02 1.31009654E-01
52 39-5.56123965E-04-2.20041894E-02 5.47547343E-02-2.14657457E-04 3.53825376E-03
52 40-4.22485808E-03 6.86604314E-04 1.67076842E-02-3.73228106E-05 6.14908321E-05
52 41 1.30189444E-03 1.82372684E-02 1.48393645E-02 4.45177770E-02-1.38737941E-01
52 42 5.05621950E-04 3.10710805E-02-5.70197486E-02 2.42480076E-04 8.56589200E-03
52 43-8.38240977E-03-1.83482230E-04 2.11169388E-02-3.12109005E-05 8.48088263E-05
52 44-7.76023204E-02-4.22269982E-02 1.43773620E-03-3.02209089E-03 1.27163133E-05
52 45 7.56160942E-02 4.10780433E-02-1.90398187E-03 2.65526802E-03-1.23584796E-05
52 46 7.56106007E-02 4.10752104E-02 1.38966803E-03-2.95908670E-03 1.18806516E-05
52 47-7.76139531E-02-4.22325967E-02-1.94391492E-03 2.72347091E-03-1.32546586E-05
52 48 7.75677291E-02 4.09213497E-02-3.61202954E-03-4.41051803E-03 2.62660499E-06
52 49 7.75665286E-02 4.09184536E-02-5.60931386E-03-1.01193479E-03-1.25685630E-05
52 50-1.39518428E-01-7.64366564E-02-3.40460096E-03 5.02311021E-03-2.34803002E-05
52 51-1.29600762E-03-1.79738027E-02-1.45292481E-02 4.46419238E-02-1.37737506E-01
52 52 5.37153982E-04 3.10548217E-02-5.67396609E-02 2.58077252E-04-8.47523275E-03
52 53 8.27814880E-03 1.97083951E-04-2.09886387E-02 3.32729969E-05-8.59172169E-05
52 54-1.29669085E-03-1.79784507E-02-1.45426344E-02-9.88915667E-02 1.05887991E-01
52 55-6.08458771E-04-3.45772852E-02 5.46896172E-02-2.66226202E-04-1.11466574E-02
52 56 1.09483219E-02 1.98335540E-04-1.92797236E-02 1.61619616E-05-9.21995923E-05
52 57 8.99488396E-04 8.15592108E-03 1.92932940E-02 8.11796248E-02-1.22940734E-01
52 58 5.76816969E-04 3.71792526E-02-4.57215446E-02 2.32595428E-04-9.87073503E-03
52 59 1.05585925E-02-6.87857459E-04-1.25736149E-02 4.06596220E-06-7.53990226E-05
52 60-7.74242247E-02-4.08246923E-02-3.60541788E-03-4.39360482E-03 1.72617674E-06
52 61 8.96545735E-04 8.16032499E-03 1.93200888E-02-6.81332238E-02 1.30628736E-01
52 62-5.81337881E-04-2.19505736E-02 5.46870357E-02-2.24836194E-04-3.54636111E-03
52 63 4.23401920E-03-6.87658087E-04-1.66249185E-02 3.96882952E-05-6.59624887E-05
52 64-7.72346079E-02-4.07197549E-02-5.59110632E-03-1.00496576E-03-1.35834275E-05
52 65 1.38780167E-01 7.59609486E-02-3.40097823E-03 5.00905382E-03-2.40419532E-05
52 66 1.38818627E-01 7.59786255E-02 2.71769551E-03-5.41289314E-03 2.35514420E-05
53  1 2.45088377E-04 1.17299065E-03 2.82543305E-03-8.41864625E-02 1.60011822E-01
53  2-6.74189597E-04-2.89449643E-02 7.83598958E-02-2.95089105E-04-6.39867379E-03
53  3 7.16395827E-03-7.65284471E-04-2.00465658E-02 3.81213271E-05-8.16895541E-05
53  4-2.16144674E-04-3.08580335E-02-4.99946811E-02 5.61675073E-02-1.24378538E-01
53  5 5.04498891E-04 2.74967226E-02-6.51292806E-02 2.59063732E-04-1.08969772E-02
53  6 1.12788135E-02-3.81836369E-04-2.32416404E-02 3.13086197E-05-1.02673639E-04
53  7-7.23166453E-05-1.38102734E-04 2.32608699E-02-1.05495252E-01 1.80526679E-01
53  8-8.11462828E-04-4.36788266E-02 7.48229548E-02-3.38171898E-04-9.74943458E-03
53  9 1.08223530E-02-1.07291839E-03-2.12617031E-02 3.23596931E-05-9.81738014E-05
53 10-7.21825168E-05-1.41344602E-04 2.32554545E-02 1.06468951E-01-1.79955959E-01
53 11 8.02656209E-04 4.41483403E-02-7.45441166E-02 3.32391819E-04-9.69714999E-03
53 12 1.07700861E-02-1.07293616E-03-2.12954766E-02 3.38072346E-05-9.74200282E-05
53 13-2.15922054E-04-3.08512591E-02-5.00042777E-02-8.14213924E-02 1.09539684E-01
53 14-5.47176505E-04-4.35446302E-02 5.56985686E-02-2.85228347E-04-1.10713033E-02
53 15 1.14532928E-02-3.81989497E-04-2.31328404E-02 3.21064161E-05-1.03011463E-04
53 16 2.45925848E-04 1.15581103E-03 2.78120730E-03 9.89203172E-02-1.51358438E-01
53 17 7.05828587E-04 5.44252480E-02-6.33626939E-02 3.30179028E-04-1.08073187E-02
53 18 1.15725235E-02-7.65204788E-04-1.72166258E-02 1.67684909E-05-8.92083369E-05
53 19-2.09451480E-04-3.06852157E-02-4.99397557E-02 8.09596227E-02-1.08683343E-01
53 20 5.22968398E-04 4.30625450E-02-5.54157864E-02 2.70897865E-04-1.08947039E-02
53 21 1.12816060E-02-3.86902103E-04-2.30646537E-02 3.24222325E-05-1.01685020E-04
53 22-2.09669837E-04-3.06881725E-02-4.99289219E-02-5.56387947E-02 1.23563643E-01
53 23-4.98230781E-04-2.74800023E-02 6.45740619E-02-2.56141375E-04-1.09363183E-02
53 24 1.13229787E-02-3.86660413E-04-2.30355563E-02 3.18108227E-05-1.01571054E-04
53 25 2.37912542E-04 1.05257725E-03 2.82839939E-03 8.37387566E-02-1.57550086E-01
53 26 6.82014116E-04 2.86821342E-02-7.70529446E-02 3.00735209E-04-6.28088831E-03
53 27 7.03897644E-03-7.58088124E-04-1.98112379E-02 3.82737665E-05-7.95650210E-05
53 28 2.38645239E-04 1.03757858E-03 2.78976233E-03-9.69785809E-02 1.49773501E-01
53 29-6.94028558E-04-5.34009708E-02 6.24990798E-02-3.25980571E-04-1.07004397E-02
53 30 1.14585701E-02-7.58130336E-04-1.69740540E-02 1.66392808E-05-8.59167528E-05
53 31-7.57812905E-04-2.16246748E-02-2.00239556E-02 8.40862068E-02-6.17388377E-02
53 32 3.99820756E-04 2.98516789E-02-2.92209423E-02 1.61915375E-04-7.27311398E-03
53 33 7.69829804E-03-4.25184064E-04-1.56956617E-02 2.28596449E-05-6.93406690E-05
53 34 9.26599906E-02 5.70463460E-02-1.38432597E-03 2.71510994E-03-1.15234854E-05
53 35 5.42927501E-04 5.26590652E-03 1.03137388E-02-4.80713503E-02 6.93499736E-02
53 36-3.27166422E-04-2.27034209E-02 2.64792891E-02-1.36930884E-04-6.82144122E-03
53 37 7.34089837E-03-5.19457150E-04-8.04499671E-03 2.44274869E-06-4.70867880E-05
53 38 5.41911859E-04 5.27321413E-03 1.03288526E-02 3.72527465E-02-7.57119440E-02
53 39 3.21831018E-04 1.21164621E-02-3.27112102E-02 1.29686311E-04-1.93458501E-03
53 40 2.45345484E-03-5.18869827E-04-1.11809284E-02 2.61846247E-05-4.04249010E-05
53 41-7.57767670E-04-2.16226529E-02-2.00208644E-02-1.30981987E-02 1.03452897E-01
53 42-3.15949262E-04-1.10316853E-02 4.02842909E-02-1.37493971E-04-7.39283160E-03
53 43 7.81787540E-03-4.25043799E-04-1.56141972E-02 2.18846413E-05-7.00237820E-05
53 44 1.31775401E-01 8.00014457E-02-2.18682625E-03 3.71042913E-03-1.67509760E-05
53 45 1.32710477E-01 8.05381338E-02-2.21587252E-03 3.73946045E-03-1.66324645E-05
53 46 1.32724574E-01 8.05467653E-02 2.18913893E-03-3.75596430E-03 1.65689549E-05
53 47 1.31766055E-01 7.99956373E-02 2.17745809E-03-3.71559502E-03 1.65371162E-05
53 48-4.69980218E-02-2.59449405E-02 1.94960627E-03 2.70663757E-03-2.18602315E-06
53 49-4.69542935E-02-2.59190294E-02 3.31243893E-03 3.85609148E-04 8.24653285E-06
53 50 9.26402648E-02 5.70334180E-02 1.69768298E-03-2.53028647E-03 1.20229929E-05
53 51-7.69410912E-04-2.19262587E-02-2.02925475E-02 1.33582287E-02-1.05322168E-01
53 52 3.56636551E-04 1.12764058E-02-4.11516632E-02 1.58823359E-04-7.46626248E-03
53 53 7.88058550E-03-4.14323021E-04-1.58841134E-02 2.31086384E-05-7.19088867E-05
53 54-7.69584027E-04-2.19291439E-02-2.02951201E-02-8.56045306E-02 6.28694121E-02
53 55-4.40035111E-04-3.04943475E-02 2.98542409E-02-1.79352220E-04-7.44128004E-03
53 56 7.85563619E-03-4.14356159E-04-1.59044423E-02 2.14134862E-05-7.41199285E-05
53 57 5.56104104E-04 5.45407902E-03 1.06534157E-02 4.92390501E-02-7.06485747E-02
53 58 3.41655619E-04 2.32968131E-02-2.70005427E-02 1.42555212E-04-6.95184142E-03
53 59 7.47994715E-03-5.28105722E-04-8.21411780E-03 1.38611200E-06-5.13562619E-05
53 60-4.80414427E-02-2.65046001E-02-1.99346190E-03-2.75909260E-03 1.96563224E-06
53 61 5.55040636E-04 5.46053020E-03 1.06688160E-02-3.78292586E-02 7.73598966E-02
53 62-3.31195655E-04-1.22878859E-02 3.34821897E-02-1.30570139E-04-1.98393082E-03
53 63 2.51143297E-03-5.27502148E-04-1.14016906E-02 2.91891043E-05-4.37308500E-05
53 64-4.79913133E-02-2.64750970E-02-3.37961604E-03-3.98164133E-04-8.60960534E-06
53 65 9.43080617E-02 5.79780150E-02-1.74913263E-03 2.58367066E-03-1.21766137E-05
53 66 9.43280765E-02 5.79905231E-02 1.40577591E-03-2.78628757E-03 1.20872365E-05
54  1-4.17806650E-07-1.53323002E-06 4.45143868E-06 8.58060453E-05-9.10084775E-05
54  2-3.35920192E-02 4.44703885E-05-4.55215705E-05-2.04349486E-02-5.27842802E-05
54  3 2.52200139E-05 2.75642664E-05 1.56199261E-05 1.09370999E-02 4.93469429E-03
54  4 7.60380845E-09-2.75470473E-06-2.86304242E-06-2.16277263E-04 2.26176340E-04
54  5 8.07737503E-02-1.48120568E-04 1.43161569E-04 5.21221787E-02-3.63086678E-05
54  6 5.12746182E-05-1.49659504E-05-8.47502104E-06 7.38071900E-03 1.03357080E-02
54  7 9.64282165E-08 4.33076677E-06 4.13015279E-06-5.15879638E-04 5.22433110E-04
54  8 1.82959304E-01-3.14823467E-04 3.18153970E-04 1.15863662E-01 1.33051792E-05
54  9 2.53695584E-05-3.86747376E-05-2.23744967E-05-2.85976132E-03 4.92576093E-03
54 10-6.32661444E-08-7.20734452E-07-3.68610559E-06-5.05068026E-04 5.14927197E-04
54 11 1.82962192E-01-3.15177645E-04 3.09792514E-04 1.15865387E-01-1.44063633E-05
54 12-2.41452296E-05 3.85515929E-05 2.03183205E-05 2.90771964E-03-4.89725753E-03
54 13 1.02632306E-07-1.76223522E-06-6.61335163E-06-2.22135757E-04 2.46238357E-04
54 14 8.08098177E-02-1.32518285E-04 1.66245920E-04 5.21424488E-02-6.03008726E-05
54 15 7.07798437E-06 5.32228882E-05 3.08593206E-05 1.26216345E-02 1.42146556E-03
54 16 8.17483473E-08 1.07496034E-06 3.55886188E-06 8.61871695E-05-1.08430480E-04
54 17-3.35728782E-02 4.82436599E-05-4.86384618E-05-2.04214391E-02-4.73616660E-05
54 18 3.50940276E-05 1.22676384E-05 7.51394867E-06 9.63075200E-03 7.15977946E-03
54 19 9.92582714E-08-1.75258925E-06-1.02930656E-05-2.15153202E-04 2.26352612E-04
54 20 8.11171174E-02-1.34997210E-04 1.48785948E-04 5.23652496E-02 5.98584959E-05
54 21-6.56200533E-06-5.32964906E-05-3.26440834E-05-1.26443606E-02-1.41121255E-03
54 22-2.70133050E-07-2.53537307E-06 1.27833766E-05-2.19502731E-04 2.30379892E-04
54 23 8.10884169E-02-1.43241629E-04 1.42412013E-04 5.23497014E-02 3.58197617E-05
54 24-5.09641010E-05 1.51443393E-05 7.47222513E-06-7.38255913E-03-1.03608637E-02
54 25-9.99193809E-09 2.31725434E-07 2.07492827E-07 8.93134517E-05-9.93666006E-05
54 26-3.36019868E-02 6.27841142E-05-5.41280883E-05-2.04506870E-02 5.20474230E-05
54 27-2.37139966E-05-2.83334265E-05-1.77055767E-05-1.09450420E-02-4.93572020E-03
54 28 1.07893410E-07 1.75531976E-06-6.03947642E-07 9.27024658E-05-9.36827737E-05
54 29-3.35911698E-02 5.11697990E-05-5.85479292E-05-2.04416516E-02 4.53479117E-05
54 30-3.50247164E-05-1.03231953E-05-7.87042156E-06-9.63619397E-03-7.16528031E-03
54 31-3.77647926E-08-6.67495735E-07 6.84285213E-06 3.57490000E-04-3.69020229E-04
54 32-1.31507853E-01 2.34266437E-04-2.38796298E-04-8.60903065E-02 1.42821570E-05
54 33-5.82972441E-05 4.40150871E-05 2.50544015E-05-2.87638509E-03-1.19350239E-02
54 34-2.22181040E-06-9.15144285E-07 1.20989116E-05-1.26866760E-05-4.42762565E-03
54 35 3.88312922E-08 1.12129821E-06-2.84630424E-06 4.78659725E-04-4.82946847E-04
54 36-1.72428153E-01 3.06872014E-04-3.06565849E-04-1.10043741E-01-5.46000277E-05
54 37-1.68521211E-07 5.47685489E-05 3.21063198E-05 1.15784181E-02 1.38625118E-04
54 38 6.32138989E-08-1.50037004E-07 2.70221064E-06 4.70537766E-04-4.86383246E-04
54 39-1.72424555E-01 2.98789913E-04-3.11649953E-04-1.10042335E-01-2.68304784E-05
54 40 4.85545265E-05-2.17240481E-05-1.23499236E-05 5.75301416E-03 1.00504264E-02
54 41 1.40724176E-07 4.70241297E-07-8.11719800E-06 3.63815785E-04-3.62865775E-04
54 42-1.31508687E-01 2.35941145E-04-2.34335222E-04-8.60923720E-02 5.61983881E-05
54 43 1.58321203E-05-7.20305084E-05-4.29007707E-05-1.18262716E-02 3.29175562E-03
54 44 5.11484653E-06 3.02543793E-06-7.64528244E-06 7.79988757E-06 2.73202223E-03
54 45 4.30198172E-06 3.98166334E-06-7.37316175E-06 7.87492897E-06 2.71899531E-03
54 46 9.57536257E-06 3.50423832E-06-7.33925439E-06 7.52484831E-06 2.72032987E-03
54 47-8.33782461E-07 1.21047058E-06-7.47444552E-06 7.90883616E-06 2.73095551E-03
54 48 3.28563060E-06 1.92633690E-06 1.66567570E-05-1.70830150E-05-6.08093375E-03
54 49-3.79903414E-06-1.57713235E-06 1.67773501E-05-1.69323460E-05-6.08096691E-03
54 50 2.42207507E-06 2.66807353E-07 1.23036151E-05-1.23880335E-05-4.42777323E-03
54 51 8.11007174E-08-2.59526909E-06-1.01618371E-07 3.78554735E-04-3.86766461E-04
54 52-1.31655377E-01 2.50648291E-04-2.51601854E-04-8.61845635E-02-5.96749041E-05
54 53-1.57914148E-05 7.54663189E-05 4.41038630E-05 1.18432228E-02-3.29217938E-03
54 54 3.93468868E-07-4.70130958E-06-2.08280397E-05 3.99014145E-04-3.79342323E-04
54 55-1.31648709E-01 2.57664247E-04-2.46399600E-04-8.61790362E-02-1.51437840E-05
54 56 5.64869838E-05-4.13431999E-05-2.79513734E-05 2.88453605E-03 1.19500515E-02
54 57-3.71571542E-07 9.28875169E-06 2.29305705E-05 5.09403515E-04-4.81265353E-04
54 58-1.72458729E-01 3.29968151E-04-3.07111392E-04-1.10064931E-01 6.03793800E-05
54 59 1.26195494E-06-6.16413349E-05-3.06238761E-05-1.15804057E-02-1.67952110E-04
54 60-1.40837596E-06 1.57413570E-06 1.70218512E-05-1.71098752E-05-6.08210996E-03
54 61 2.13093203E-07-6.57004938E-06-1.16517320E-05 5.01277531E-04-5.14237985E-04
54 62-1.72457401E-01 3.17964214E-04-3.29827577E-04-1.10065030E-01 2.74054269E-05
54 63-5.00696256E-05 2.26641988E-05 1.34886601E-05-5.77972375E-03-1.00379507E-02
54 64 9.86899933E-06 3.53408796E-06 1.81187062E-05-1.70569086E-05-6.08221687E-03
54 65 2.85371919E-06 1.11687997E-06 1.27175039E-05-1.27109986E-05-4.43035053E-03
54 66-4.56808792E-06-3.54221310E-06 1.35256811E-05-1.29767880E-05-4.42999988E-03
55  1 1.63816046E-07 2.57674384E-06 2.71481304E-06 3.33708756E-04-3.40110272E-04
55  2-1.24395371E-01 2.23399176E-04-2.12786231E-04-7.93402242E-02 5.58300779E-05
55  3 5.61267913E-05-1.11956869E-04-6.59667001E-05-1.21146569E-02 1.11260774E-02
55  4 4.57703964E-07 1.11831355E-06-7.14380051E-06 5.16859290E-04-5.17328156E-04
55  5-1.85344733E-01 3.79096113E-04-3.80503625E-04-1.35174442E-01-1.84312759E-05
55  6-4.34886598E-05 6.19199357E-05 3.57677131E-05 3.96995560E-03-8.92049744E-03
55  7 7.35508790E-08-1.23438413E-06-2.12636393E-06 4.26913507E-04-4.39916635E-04
55  8-1.53485974E-01 2.65665514E-04-2.74292548E-04-9.56597313E-02 4.69790219E-05
55  9 8.20106522E-05-1.28989674E-04-7.37460388E-05-9.84787937E-03 1.67541372E-02
55 10 1.11342460E-07-2.52986328E-06-6.54550116E-06-4.26888152E-04 4.41368824E-04
55 11 1.53484417E-01-2.66973263E-04 2.73137627E-04 9.56587475E-02 4.78246333E-05
55 12 8.17048696E-05-1.29529503E-04-7.52257314E-05-9.85289386E-03 1.67510646E-02
55 13-4.32259516E-07-1.43833041E-06 9.42247578E-06-5.06713213E-04 5.43242952E-04
55 14 1.85346573E-01-3.73719933E-04 3.87284025E-04 1.35173328E-01-2.84178377E-05
55 15-3.85923859E-05 6.70102236E-05 3.76886808E-05 5.86543176E-03-7.80628688E-03
55 16-3.16716489E-07 3.87552257E-06 1.07025026E-05-3.39161669E-04 3.40665541E-04
55 17 1.24388731E-01-2.30480750E-04 2.09886236E-04 7.93382794E-02 1.94013033E-05
55 18 7.97725815E-05-9.91738849E-05-5.58717035E-05-3.83130630E-03 1.59954336E-02
55 19-2.01850234E-08 5.41535056E-08 3.37401931E-06 5.06423406E-04-5.19679494E-04
55 20-1.84955239E-01 3.70864845E-04-3.76694691E-04-1.34914780E-01-2.79449720E-05
55 21-3.84255037E-05 6.63704758E-05 3.87876379E-05 5.91318039E-03-7.75797597E-03
55 22 2.11433474E-07-4.54406045E-07-5.59873516E-06-5.03844385E-04 5.17672250E-04
55 23 1.84952160E-01-3.74312859E-04 3.77299481E-04 1.34914320E-01-1.82969138E-05
55 24-4.42416911E-05 6.25386050E-05 3.67094732E-05 3.90468459E-03-8.93861557E-03
55 25-1.07750210E-07 3.20378089E-07 3.97495178E-06-3.49388888E-04 3.57228517E-04
55 26 1.23763904E-01-2.27448251E-04 2.21858703E-04 7.89020508E-02 5.85236562E-05
55 27 5.35232816E-05-1.12046938E-04-6.36520736E-05-1.20677234E-02 1.10858669E-02
55 28 1.83043571E-07-5.69097948E-07-6.57293367E-06 3.44116442E-04-3.59791329E-04
55 29-1.23756812E-01 2.23765000E-04-2.26680627E-04-7.88992659E-02 1.86492288E-05
55 30 7.76369798E-05-9.62862087E-05-5.35849211E-05-3.81904237E-03 1.59350681E-02
55 31-2.06024174E-08 1.79462899E-06 3.49417534E-06 2.94129468E-04-3.02536922E-04
55 32-1.09503418E-01 2.11001871E-04-2.12289833E-04-7.74274760E-02-2.58313796E-05
55 33-1.73743050E-05 4.32056846E-05 2.66483300E-05 5.59945983E-03-3.48651001E-03
55 34-7.14667537E-06-4.27954583E-06 1.16156290E-05-1.21636929E-05-4.23248606E-03
55 35 5.31397801E-08 1.54786540E-07-2.86969111E-06 1.49154707E-04-1.54103619E-04
55 36-5.29715300E-02 1.06858424E-04-1.04900920E-04-3.73069101E-02-9.88108731E-06
55 37 4.27311969E-05-3.28501096E-05-1.78691521E-05 2.19312801E-03 8.93209092E-03
55 38-1.99145190E-07-3.00140343E-07 3.32381569E-06-1.50001971E-04 1.53449129E-04
55 39 5.29484853E-02-1.08033377E-04 1.06791853E-04 3.72918765E-02 4.25226363E-05
55 40 1.16244395E-05-5.41470758E-05-3.08329615E-05-8.87037629E-03 2.42875958E-03
55 41 5.98482535E-08 1.07786024E-06 1.06466629E-06-2.97587142E-04 2.99937303E-04
55 42 1.09490887E-01-2.14602127E-04 2.10805337E-04 7.74199327E-02-9.03650304E-07
55 43-3.25878121E-05 3.34914624E-05 2.02258202E-05 3.21499321E-04-6.58870978E-03
55 44-3.66670066E-06-2.86565470E-06 1.94066094E-05-2.02042428E-05-7.10154594E-03
55 45-2.02032279E-06-1.03554050E-06 1.96840524E-05-2.03272320E-05-7.11525564E-03
55 46 5.52497489E-06 5.44693837E-06-1.93659193E-05 2.03928829E-05 7.11536517E-03
55 47-6.01726142E-06-4.86193662E-06-1.95373918E-05 2.01211546E-05 7.10137485E-03
55 48 3.26663402E-06 1.35134349E-06 5.05442748E-06-5.54120870E-06-1.87870475E-03
55 49 2.30782672E-06 2.39933013E-06-5.35138605E-06 5.28586710E-06 1.87785659E-03
55 50-6.82178513E-06-4.19545508E-06-1.15452869E-05 1.20132420E-05 4.23202678E-03
55 51-3.23947937E-07-1.40439820E-06 6.97682996E-06 3.22003380E-04-3.29794077E-04
55 52-1.10041446E-01 2.27748499E-04-2.27656075E-04-7.77769132E-02-3.90472559E-06
55 53-3.12589749E-05 3.51637005E-05 1.79162692E-05 3.35007645E-04-6.61273603E-03
55 54 9.08186316E-08 6.92093726E-06-8.43882968E-07-3.38229906E-04 3.17524625E-04
55 55 1.10059150E-01-2.42002558E-04 2.30932962E-04 7.77886343E-02-2.86771750E-05
55 56-1.59833683E-05 4.46605433E-05 2.54413756E-05 5.61317588E-03-3.51083980E-03
55 57-1.75421902E-07-4.25450088E-06 1.89517614E-06-1.52791147E-04 1.44275240E-04
55 58 5.33481861E-02-1.03905412E-04 1.04533686E-04 3.75794198E-02-1.27307141E-05
55 59 4.47324125E-05-3.20016984E-05-2.11417835E-05 2.20758129E-03 8.98522508E-03
55 60-6.27301325E-06-2.86998557E-06-5.72676783E-06 5.11943817E-06 1.89202829E-03
55 61 1.19686742E-07-2.62777614E-06-6.78174862E-06 1.45873475E-04-1.49251516E-04
55 62-5.33129179E-02 1.05684863E-04-1.08266589E-04-3.75558307E-02 4.45362702E-05
55 63 1.24826266E-05-5.70188968E-05-3.43997970E-05-8.92370072E-03 2.44244009E-03
55 64-1.86590087E-06-1.17648468E-06 5.23639517E-06-5.19570227E-06-1.89074659E-03
55 65 1.31800719E-05 8.28884087E-06 1.18987259E-05-1.20805946E-05-4.25082929E-03
55 66 8.97894190E-06 3.20126635E-06-1.27796908E-05 1.19403423E-05 4.25144710E-03
56  1 5.60599572E-07 3.72277564E-06 8.36084125E-07 3.88786657E-04-4.05205921E-04
56  2-1.44799625E-01 3.20058772E-04-2.83057757E-04-1.05110170E-01 3.42211303E-05
56  3-5.36660086E-05 1.94448783E-05 1.04962565E-05-7.36062799E-03-1.11857265E-02
56  4 9.59701182E-07 1.53711580E-06-4.21849493E-05 3.30023285E-04-3.31493211E-04
56  5-1.17931359E-01 2.60469545E-04-2.64642978E-04-8.87636247E-02-5.12810598E-05
56  6-6.44315527E-06 5.77242150E-05 3.38638273E-05 1.07571151E-02-1.30004648E-03
56  7-1.19619604E-07-1.01712335E-06 5.41322803E-06 1.03764147E-06-2.19363620E-06
56  8 1.97924429E-04-2.67180873E-05-1.08505833E-05 1.49541222E-04-5.91581964E-05
56  9 3.58490105E-05 2.33091859E-05 1.50159140E-05 1.23121850E-02 7.24244675E-03
56 10 1.27305809E-07-1.15603011E-06-1.10378409E-06 4.03298004E-06 3.85202807E-06
56 11 1.72167142E-04 2.47098142E-05 2.44170812E-05 1.37319031E-04-5.90314129E-05
56 12 3.56994332E-05 2.33319797E-05 1.63384947E-05 1.23171930E-02 7.23325745E-03
56 13-1.00870524E-06 9.49979210E-07 4.68399268E-05 3.19917828E-04-3.45562681E-04
56 14-1.17941452E-01 2.43007572E-04-2.79265416E-04-8.87714580E-02-2.00691183E-05
56 15 5.11281214E-05-3.10590030E-05-1.59035050E-05 4.09384579E-03 1.00314701E-02
56 16 2.38460165E-07-6.00673151E-06-1.94256937E-05 4.15136018E-04-4.11264643E-04
56 17-1.44806052E-01 2.75801320E-04-3.25713837E-04-1.05118692E-01 6.28414772E-05
56 18-4.46671068E-06-5.83747665E-05-3.54357677E-05-1.33519931E-02-9.91142911E-04
56 19-3.66173920E-07-1.47713394E-06 2.26343628E-05-3.23967143E-04 3.31576794E-04
56 20 1.17730609E-01-2.54680281E-04 2.58767550E-04 8.85999576E-02-1.90002148E-05
56 21 4.91657882E-05-3.01655734E-05-1.58011772E-05 4.05428635E-03 9.99811605E-03
56 22 7.72481201E-07 3.57942620E-06-3.39775045E-05-3.24933715E-04 3.27189255E-04
56 23 1.17713465E-01-2.51796247E-04 2.65119189E-04 8.85862037E-02-5.17727305E-05
56 24-6.55316741E-06 5.83258979E-05 3.40774577E-05 1.07080149E-02-1.31847506E-03
56 25-6.89130538E-07-2.90527470E-06 1.80503292E-05-4.01407648E-04 4.07530633E-04
56 26 1.44575286E-01-3.04730769E-04 2.74295709E-04 1.04948899E-01 3.58970707E-05
56 27-5.51730624E-05 1.92759916E-05 1.00546920E-05-7.31541502E-03-1.11805071E-02
56 28 3.66112124E-07 2.14183530E-06-1.08599334E-05-3.91072263E-04 4.11535811E-04
56 29 1.44592568E-01-2.64324102E-04 2.93347870E-04 1.04965213E-01 6.37007507E-05
56 30-5.38967798E-06-5.83110727E-05-3.52293804E-05-1.33241063E-02-9.54964264E-04
56 31 4.91507551E-08 7.53782013E-07-6.69473697E-06 1.93055789E-04-2.04179270E-04
56 32-7.21916902E-02 1.57636483E-04-1.54700524E-04-5.60393469E-02 6.70081878E-05
56 33-6.47348627E-05-2.27332511E-06-3.35278774E-06-1.40197127E-02-1.32232620E-02
56 34-9.59596458E-07-6.82051443E-07 6.26554293E-06-6.83088111E-06-2.36068237E-03
56 35-6.16085278E-08-6.73259730E-07 1.28155035E-07 5.20738733E-04-5.24053432E-04
56 36-1.87263398E-01 3.75872604E-04-3.76831857E-04-1.35930342E-01-4.71855835E-05
56 37-2.04703196E-05 6.76559030E-05 3.93724828E-05 1.00109711E-02-4.09282811E-03
56 38 6.76091884E-08 2.98941012E-07-4.68896621E-06 5.12219446E-04-5.26734592E-04
56 39-1.87271528E-01 3.71744029E-04-3.78904193E-04-1.35937458E-01-5.80846264E-06
56 40 5.19223029E-05-4.61138403E-05-2.62502937E-05 1.29550281E-03 1.07383442E-02
56 41-3.84394861E-07-1.67071603E-07 1.46838139E-05 2.00182354E-04-2.01073193E-04
56 42-7.22129558E-02 1.53546327E-04-1.64122468E-04-5.60558381E-02 8.77893958E-05
56 43-2.85225937E-05-5.92668021E-05-3.55628593E-05-1.83716055E-02-5.81817917E-03
56 44-2.87480441E-07 4.06992369E-06-1.04318338E-05 1.06779663E-05 3.84858981E-03
56 45 1.22792236E-06-5.01481862E-06 1.05622443E-05-1.06570744E-05-3.85452081E-03
56 46 3.71888828E-07 5.31077846E-06 1.04435793E-05-1.09560602E-05-3.85489432E-03
56 47-1.68429309E-06-7.09256826E-06-1.04579191E-05 1.05347895E-05 3.84790990E-03
56 48 3.64174067E-06 2.82609814E-06 1.90121153E-05-1.93517684E-05-6.89060097E-03
56 49-2.26787881E-06-2.11081295E-06 1.88906843E-05-1.93255031E-05-6.89100317E-03
56 50-3.54508289E-07 2.13746013E-06 6.61093820E-06-6.47196140E-06-2.36163245E-03
56 51-8.92335287E-07 1.57789838E-06 3.18897755E-05-2.01052797E-04 2.09363325E-04
56 52 7.24613006E-02-1.63162800E-04 1.76957215E-04 5.62534377E-02 8.95981864E-05
56 53-2.71526926E-05-6.24454938E-05-3.86716594E-05-1.83972792E-02-5.81519878E-03
56 54 2.20804837E-07 4.90629344E-07-1.40288458E-05-2.20512839E-04 2.10176438E-04
56 55 7.24652910E-02-1.78114659E-04 1.67890526E-04 5.62547884E-02 7.15147658E-05
56 56-6.34732167E-05-8.04154915E-06-2.00257002E-07-1.40286135E-02-1.32483323E-02
56 57-7.07126660E-09-1.17895593E-05-1.07022280E-05-5.57418198E-04 5.22310976E-04
56 58 1.87314927E-01-3.99660969E-04 3.76475324E-04 1.35960258E-01-5.18319326E-05
56 59-2.19377486E-05 7.37696811E-05 3.91693461E-05 1.00145441E-02-4.05737780E-03
56 60 5.86574878E-06 2.61980629E-06-1.94476414E-05 1.94586632E-05 6.89277673E-03
56 61 4.67371103E-07 3.47865089E-06-1.11586161E-05-5.53550435E-04 5.53394720E-04
56 62 1.87309756E-01-4.01493939E-04 3.92674868E-04 1.35957180E-01-5.18265182E-06
56 63 5.33876273E-05-4.82049755E-05-2.87671638E-05 1.32569800E-03 1.07248220E-02
56 64-6.09214343E-06-5.18830010E-06-2.05271618E-05 1.99582523E-05 6.89269524E-03
56 65 8.47879492E-06 1.00014343E-05-6.68460494E-06 6.89967018E-06 2.36858478E-03
56 66 3.10868987E-06 9.54874504E-07-7.19089667E-06 6.92254419E-06 2.36856991E-03
57  1 4.93373742E-07 2.68577967E-06-6.52768647E-06 3.63499321E-04-3.76123433E-04
57  2-1.36773479E-01 2.49983711E-04-2.67282993E-04-9.53822301E-02 2.72026781E-05
57  3 7.82565673E-05-1.05459245E-04-6.16974154E-05-6.32591487E-03 1.54087050E-02
57  4 2.37620477E-07-2.90166659E-06-5.89617868E-06 3.32136184E-04-3.29830514E-04
57  5-1.17229343E-01 2.45178818E-04-2.59376648E-04-9.12976503E-02-4.69155863E-05
57  6-9.64597353E-07 4.78801837E-05 2.74829402E-05 9.83701487E-03-3.12228200E-04
57  7 1.87585034E-07 2.21417959E-06-2.17629586E-06-5.78728817E-06 3.03174225E-06
57  8 5.11339053E-04 1.29791129E-06-1.43624707E-05 3.83168993E-04-5.13144548E-05
57  9 3.05400068E-05 2.07744480E-05 1.29920694E-05 1.06057931E-02 6.16721702E-03
57 10-3.84673339E-07-1.63772521E-06 1.15865413E-05 5.74561011E-06-3.64376292E-06
57 11-4.86544638E-04 7.63740647E-06-1.47038203E-05-3.67846105E-04 4.99345324E-05
57 12-3.00000871E-05-1.99344453E-05-1.37816262E-05-1.05463342E-02-6.27067772E-03
57 13 9.26530280E-08-2.39279098E-06-7.42891307E-06-3.25825046E-04 3.43469370E-04
57 14 1.17220568E-01-2.52187890E-04 2.70455998E-04 9.12900711E-02 2.07064937E-05
57 15-4.30957454E-05 2.23892517E-05 1.03682049E-05-4.50865720E-03-8.74608330E-03
57 16-7.41622670E-07 5.23913293E-06 2.99392563E-05-3.68906624E-04 3.77233307E-04
57 17 1.36752782E-01-2.60959559E-04 2.64390712E-04 9.53711213E-02 5.14753031E-05
57 18 6.54449961E-05-1.16920299E-04-6.58610742E-05-1.03882737E-02 1.30198001E-02
57 19-1.64215100E-07-1.85512766E-06 1.69550054E-06-3.21518917E-04 3.32406577E-04
57 20 1.17948511E-01-2.49042863E-04 2.66705840E-04 9.18569511E-02-2.13248427E-05
57 21 4.34629655E-05-2.21381228E-05-1.18659080E-05 4.44492969E-03 8.74585011E-03
57 22 3.79090373E-08-9.08292396E-07-2.45081574E-06 3.23492459E-04-3.31828306E-04
57 23-1.17975591E-01 2.46213421E-04-2.57829721E-04-9.18780676E-02 4.66351938E-05
57 24 2.19887722E-06-4.88340710E-05-2.91350330E-05-9.80738041E-03 3.68104901E-04
57 25-9.11905137E-08 5.82603555E-07 4.55570501E-06 3.82070337E-04-3.92590111E-04
57 26-1.37062774E-01 2.60304160E-04-2.79629318E-04-9.55726043E-02-3.08690802E-05
57 27-7.49832535E-05 1.05852334E-04 5.96887719E-05 6.36580538E-03-1.54512778E-02
57 28 1.88596748E-07 1.53530284E-06-6.52609728E-06-3.79224913E-04 3.93863600E-04
57 29 1.37023053E-01-2.58614735E-04 2.76077381E-04 9.55463024E-02-4.97508385E-05
57 30-6.38923659E-05 1.13643204E-04 6.44686657E-05 1.04083701E-02-1.30752691E-02
57 31-1.32434578E-07-2.23022341E-06-1.62459527E-06-5.04652432E-04 5.18734399E-04
57 32 1.86039407E-01-3.79063824E-04 3.92567300E-04 1.39972266E-01 2.31917763E-05
57 33 3.44103463E-05-5.76021226E-05-3.43653786E-05-5.04134523E-03 6.97705518E-03
57 34 5.65671373E-06 3.88349614E-06-1.93709768E-05 1.99462401E-05 7.06238700E-03
57 35 1.62064914E-07 4.67564112E-07-1.46363908E-06-2.82865813E-04 2.88869268E-04
57 36 1.01436292E-01-2.17774571E-04 2.25470439E-04 7.86825466E-02 1.75863544E-05
57 37-7.77875432E-05 6.02011888E-05 3.30541873E-05-3.82612500E-03-1.61168222E-02
57 38-5.85286626E-08 1.73607756E-07 2.62271802E-06 2.82279963E-04-2.88908414E-04
57 39-1.01388926E-01 2.15180514E-04-2.22167659E-04-7.86490244E-02-7.60229673E-05
57 40-2.16755482E-05 9.76985156E-05 5.64877377E-05 1.59423682E-02-4.49727705E-03
57 41-2.11875356E-07-1.15853344E-06 3.00151783E-06 5.07968907E-04-5.15162183E-04
57 42-1.86023955E-01 3.78684618E-04-3.92000455E-04-1.39962977E-01 1.66612374E-05
57 43 3.85423091E-05-5.52035465E-05-3.24560869E-05-3.63973494E-03 7.80032242E-03
57 44 1.48957672E-06 3.95010244E-06-1.20859533E-05 1.24078829E-05 4.45457416E-03
57 45 2.86826484E-06 5.93312311E-06 1.25251135E-05-1.26019807E-05-4.42506844E-03
57 46 6.34852418E-06 5.73107511E-06-1.20878309E-05 1.23311879E-05 4.42478462E-03
57 47 7.21305578E-07 4.98108643E-07 1.22528172E-05-1.23943576E-05-4.45545096E-03
57 48-3.07662546E-06-2.61487555E-06-1.01016276E-05 1.04158301E-05 3.66613272E-03
57 49-2.14191032E-06-1.18398039E-06 1.03192559E-05-1.03397191E-05-3.66437823E-03
57 50 5.17887591E-06 4.50395251E-06 1.94916506E-05-1.97321423E-05-7.06183192E-03
57 51-1.92990135E-07-7.23501446E-07 5.03784808E-06 5.37258821E-04-5.46758286E-04
57 52-1.85890184E-01 3.97703428E-04-4.11911416E-04-1.39816150E-01-2.06470555E-05
57 53-3.70617559E-05 5.77088114E-05 3.09218531E-05 3.66746400E-03-7.77604107E-03
57 54 4.13271417E-07 1.06876099E-05 3.55882441E-07-5.67917687E-04 5.27953756E-04
57 55 1.85899058E-01-4.26697321E-04 4.10940188E-04 1.39820884E-01-2.52446135E-05
57 56-3.28215975E-05 5.80662111E-05 3.41655619E-05 5.00781694E-03-6.98845267E-03
57 57-6.90387232E-07-8.13955540E-06 5.13965530E-06-2.96372742E-04 2.83892886E-04
57 58 1.01560403E-01-2.18421204E-04 2.28034911E-04 7.87892730E-02-2.14779494E-05
57 59 7.98946775E-05-5.84167280E-05-3.77161306E-05 3.82807007E-03 1.61194210E-02
57 60-5.34627248E-06-3.36500092E-07-1.07754430E-05 1.01459394E-05 3.67037818E-03
57 61 4.11666950E-07-3.11087539E-06-1.72914619E-05 2.87937104E-04-2.91323898E-04
57 62-1.01528031E-01 2.19588686E-04-2.29922962E-04-7.87667295E-02 7.97880864E-05
57 63 2.24438704E-05-1.02231957E-04-6.06204422E-05-1.59457743E-02 4.49556330E-03
57 64-8.54031646E-07-2.47118755E-06 1.06815773E-05-1.03185223E-05-3.66919031E-03
57 65 1.05025447E-05 6.14096978E-06 2.02710665E-05-2.03074603E-05-7.05262617E-03
57 66 4.34966987E-06 6.22513775E-07-2.16636678E-05 2.02844160E-05 7.05296684E-03
58  1 4.47410887E-07 1.87002675E-06-7.18359669E-06 6.06920056E-05-6.58988174E-05
58  2-2.53228769E-02 4.20439638E-05-3.45244045E-05-1.60714135E-02-6.49275637E-05
58  3 5.69540326E-05 7.97353112E-06 5.43288421E-06 1.31359225E-02 1.10622892E-02
58  4-4.91831545E-08-6.05739623E-06-6.71446474E-06-3.16092387E-04 3.31875992E-04
58  5 1.18045376E-01-2.67144544E-04 2.78265313E-04 9.80970643E-02-2.95541998E-05
58  6 4.10518990E-05-1.14976992E-05-6.44845806E-06 6.07122877E-03 8.24923119E-03
58  7 2.57961414E-07 2.78089373E-06-2.62703295E-06-3.72276452E-04 3.76366204E-04
58  8 1.32977783E-01-2.98186932E-04 3.06195982E-04 1.08835987E-01-3.71040099E-05
58  9-6.31766913E-05 1.00280701E-04 5.74866692E-05 7.64582301E-03-1.30009768E-02
58 10-3.04226024E-08 8.38191610E-08 1.70730065E-06 3.72560660E-04-3.80197291E-04
58 11-1.32936564E-01 3.08495366E-04-3.16527832E-04-1.08802655E-01-3.72410059E-05
58 12-6.32341848E-05 1.00475191E-04 5.84519758E-05 7.64629277E-03-1.30030457E-02
58 13 1.07491049E-07 5.22750781E-08 3.22625316E-06 3.20703616E-04-3.41630365E-04
58 14-1.18063206E-01 2.72970198E-04-2.84509641E-04-9.81096271E-02 4.77689582E-05
58 15-5.60074886E-06-4.21682094E-05-2.58519691E-05-1.01571499E-02-1.29114049E-03
58 16-2.12171107E-07 2.80184043E-06 1.89179132E-05-5.87258115E-05 6.57657687E-05
58 17 2.52870365E-02-5.07531770E-05 4.15083589E-05 1.60440428E-02 7.90312374E-05
58 18-3.00007626E-05-4.90304748E-05-2.88171540E-05-1.60545806E-02-6.09896698E-03
58 19-8.71322376E-08-1.26325598E-07 3.40334425E-06-3.18758496E-04 3.35670598E-04
58 20 1.17849209E-01-2.65169952E-04 2.81069135E-04 9.79521556E-02 4.85402377E-05
58 21-6.43035045E-06-4.21098873E-05-2.50640859E-05-1.01985052E-02-1.32145903E-03
58 22-9.01615211E-08 2.10847390E-06-6.90761793E-07 3.24306916E-04-3.32092225E-04
58 23-1.17829146E-01 2.62621993E-04-2.74096863E-04-9.79381772E-02-2.97632840E-05
58 24 4.08366341E-05-1.10733501E-05-5.49663984E-06 6.10998856E-03 8.26586906E-03
58 25-1.27346854E-07-1.54273658E-06 4.26740645E-07-7.05541183E-05 7.62277280E-05
58 26 2.58474368E-02-5.56627370E-05 4.38216548E-05 1.65440430E-02-6.23128011E-05
58 27 5.37503611E-05 8.56244002E-06 6.52312110E-06 1.30971797E-02 1.11189617E-02
58 28-1.94283354E-07-4.70019116E-07 4.80231488E-06 7.17309092E-05-7.70268834E-05
58 29-2.58869182E-02 5.59868567E-05-4.51648433E-05-1.65755958E-02 7.59702186E-05
58 30-2.95941616E-05-4.63760570E-05-2.84002520E-05-1.60835236E-02-6.04080527E-03
58 31 2.91965502E-07 1.35394578E-06-8.68656900E-06 5.41664180E-04-5.54657612E-04
58 32-1.98127493E-01 4.54658991E-04-4.61746757E-04-1.64153271E-01 1.23585166E-05
58 33-4.86725548E-05 3.63140382E-05 2.07874758E-05-2.54746942E-03-9.95381127E-03
58 34-2.46051134E-06-3.51314496E-06 2.01725120E-05-2.07461221E-05-7.39375167E-03
58 35-2.50978621E-07-7.43794322E-07 5.31854745E-06 3.64647371E-04-3.71060914E-04
58 36-1.31482747E-01 3.21185398E-04-3.29712106E-04-1.17553999E-01-1.89071147E-05
58 37 9.20645864E-05-7.31574717E-05-4.06198539E-05 4.04603783E-03 1.89762809E-02
58 38 1.56942995E-07-4.81926647E-07-8.17953368E-06-3.62608389E-04 3.71841898E-04
58 39 1.31517018E-01-3.22336833E-04 3.36276105E-04 1.17583170E-01 8.82984800E-05
58 40 2.75090046E-05-1.15807485E-04-6.73347147E-05-1.85475191E-02 5.69120866E-03
58 41-2.36414139E-07 9.69595597E-08 9.16488890E-06-5.42601353E-04 5.51752805E-04
58 42 1.98133212E-01-4.48366330E-04 4.51658311E-04 1.64162849E-01-4.70845349E-05
58 43-1.27514223E-05 5.98359572E-05 3.54550597E-05 9.93915928E-03-2.61336413E-03
58 44-3.70365937E-07 4.70321580E-08-1.19831521E-05 1.23942102E-05 4.40480070E-03
58 45 4.31774778E-06 6.74028872E-06-1.20980927E-05 1.24060894E-05 4.41361894E-03
58 46 3.53529139E-06 5.62919712E-06 1.21012533E-05-1.30452263E-05-4.41412451E-03
58 47 7.96457445E-07-2.25774534E-06 1.21974519E-05-1.24047371E-05-4.40417775E-03
58 48 1.62284599E-06 2.73786108E-06 1.35167781E-05-1.37445438E-05-4.85967483E-03
58 49 1.33997326E-06-4.09040498E-07-1.34526675E-05 1.36076124E-05 4.86104376E-03
58 50-1.76083256E-06 5.25817275E-07-2.02278686E-05 2.06605509E-05 7.39384931E-03
58 51-1.61645681E-07 6.15541999E-07 8.84641485E-06 5.65341252E-04-5.74615971E-04
58 52-1.97932825E-01 4.71957641E-04-4.69417949E-04-1.63968364E-01-5.05721862E-05
58 53-1.21101451E-05 6.26823313E-05 3.59592301E-05 9.97567058E-03-2.58674838E-03
58 54 6.69913895E-07 1.18758390E-05-5.45194632E-06-5.98174062E-04 5.56049985E-04
58 55 1.97930276E-01-5.02473311E-04 4.75210120E-04 1.63962768E-01 1.37675465E-05
58 56-4.79275651E-05 3.41600186E-05 2.20805765E-05-2.59489028E-03-9.97684815E-03
58 57-9.36069980E-07-1.03274910E-05 5.90366484E-06-3.89315941E-04 3.72290249E-04
58 58 1.31675966E-01-3.31855834E-04 3.34409745E-04 1.17725076E-01-2.23742584E-05
58 59 9.37207608E-05-7.13465023E-05-4.55138162E-05 4.04784149E-03 1.89735204E-02
58 60-1.46847351E-07 3.88132309E-06-1.39168983E-05 1.37706993E-05 4.86653234E-03
58 61 2.41588924E-07-1.79559157E-06-1.61382135E-05 3.83442472E-04-3.81154418E-04
58 62-1.31652301E-01 3.42748953E-04-3.50550252E-04-1.17707120E-01 9.33887868E-05
58 63 2.77840146E-05-1.21172801E-04-7.09616499E-05-1.85471822E-02 5.69094246E-03
58 64-1.53990105E-06-4.28666839E-06 1.42970159E-05-1.38632701E-05-4.86568304E-03
58 65 1.01623798E-06 2.56058029E-06 2.11346117E-05-2.15321814E-05-7.38129219E-03
58 66-5.41659034E-06-5.25590259E-06-2.26386097E-05 2.17703511E-05 7.38136687E-03
59  1 1.64184966E-06 5.62352406E-06-3.15710919E-05 5.23258301E-04-5.44641541E-04
59  2-1.94312472E-01 4.48626987E-04-4.65223930E-04-1.58823623E-01-2.33676574E-05
59  3-4.40181925E-05 6.73858499E-05 3.90496030E-05 4.61143319E-03-9.28721563E-03
59  4 4.72953598E-08-1.89500205E-06-8.52657095E-06 1.28704019E-05-6.70786099E-06
59  5-2.51507691E-03 1.37781697E-05-6.44214984E-06-4.33524966E-03-9.85115376E-05
59  6 5.91804686E-05 3.93310689E-05 2.43140511E-05 2.06199957E-02 1.20132593E-02
59  7 1.66739036E-07 3.51884585E-06 1.49232022E-07-5.88283796E-04 5.97353324E-04
59  8 2.10898787E-01-4.83271425E-04 4.89244850E-04 1.74103470E-01 2.73202905E-05
59  9 4.91046985E-05-7.64249889E-05-4.34737635E-05-5.72180626E-03 9.82387787E-03
59 10-1.24991378E-07-3.33913082E-06 2.49483293E-06-5.80327979E-04 6.03385779E-04
59 11 2.10924114E-01-4.67887764E-04 5.01015963E-04 1.74124845E-01-2.85332073E-05
59 12-4.77858895E-05 7.63190968E-05 4.38601291E-05 5.78948021E-03-9.78088261E-03
59 13-9.09416947E-07-5.23639164E-09 3.51560042E-05 3.05612262E-06-8.51033086E-06
59 14-2.41506522E-03 1.41195468E-07-2.48927183E-05-4.25720346E-03-9.80645015E-05
59 15 6.14057048E-05 3.66587968E-05 2.52235388E-05 2.05286634E-02 1.21739734E-02
59 16 2.14066631E-07-6.81245134E-06-1.18098472E-05 5.47170264E-04-5.55807720E-04
59 17-1.94318712E-01 4.51916554E-04-4.96201761E-04-1.58825286E-01 2.65199982E-05
59 18 4.25204080E-05-6.90404061E-05-4.08372647E-05-5.85914001E-03 8.55340643E-03
59 19 1.52143701E-07 2.50635857E-07-7.41349582E-07 9.93483741E-06-2.15459203E-06
59 20-1.83818027E-03 1.17150823E-05-9.37938020E-06-3.73800186E-03 9.73970247E-05
59 21-5.95232615E-05-3.78737633E-05-2.51398925E-05-2.05584530E-02-1.21678372E-02
59 22 4.96781319E-07 4.71723766E-07-2.49208495E-05 1.40820530E-06-8.39772474E-06
59 23-1.89591354E-03-4.20914840E-06-6.24541475E-06-3.78016932E-03 9.85201096E-05
59 24-5.90714251E-05-3.94486845E-05-2.46942780E-05-2.06318704E-02-1.20453032E-02
59 25-4.01856874E-07 3.42640863E-07 1.48570608E-05 5.41900581E-04-5.48302949E-04
59 26-1.94790438E-01 4.25481773E-04-4.50941593E-04-1.59227490E-01 2.20518221E-05
59 27 4.62947822E-05-6.83466043E-05-3.84413728E-05-4.69427633E-03 9.30797423E-03
59 28-3.28024874E-07-1.65071896E-06 7.32999200E-06 5.28649623E-04-5.56108793E-04
59 29-1.94783892E-01 4.39512450E-04-4.53134625E-04-1.59220735E-01-2.85929329E-05
59 30-4.15267273E-05 7.01196602E-05 4.09955222E-05 5.84319881E-03-8.63383559E-03
59 31 7.39981959E-08-5.90588594E-07-7.92378894E-06-3.31533999E-06 8.92214131E-06
59 32 2.56086995E-03-4.56116484E-06 1.32388196E-05 4.28087781E-03-7.90977597E-05
59 33 4.83694164E-05 3.07283432E-05 2.01309828E-05 1.66074459E-02 9.85995898E-03
59 34-2.18690100E-07-5.90217946E-07-3.23378327E-07 3.84577433E-07 1.22978901E-04
59 35-9.09059821E-08 8.85896935E-07 3.06109985E-06-4.04618926E-04 4.07186025E-04
59 36 1.45644888E-01-3.39575949E-04 3.40644239E-04 1.20838187E-01 2.51409437E-05
59 37 3.24096339E-05-5.75505776E-05-3.31606225E-05-5.33391249E-03 6.57859673E-03
59 38 2.87714724E-07-4.14792137E-07-1.19157498E-05-3.97664565E-04 4.09898464E-04
59 39 1.45676155E-01-3.27585714E-04 3.42950719E-04 1.20867200E-01-1.53940825E-05
59 40-3.80323616E-05 5.34264441E-05 3.07428122E-05 3.14853149E-03-7.85955648E-03
59 41-3.35823126E-07 2.12720938E-07 1.14785228E-05-1.01718520E-05 5.66305731E-06
59 42 2.60761134E-03-7.61161415E-06 6.10752390E-06 4.32166136E-03-7.98574671E-05
59 43 4.77733681E-05 3.20840989E-05 1.98627433E-05 1.66941685E-02 9.71587953E-03
59 44 1.90681676E-07 5.21591598E-07 3.29580493E-07-7.70804397E-08-5.25326127E-05
59 45 3.36434860E-06 6.09652083E-06 4.33940908E-07-1.93942981E-07-7.49162596E-05
59 46 2.43367747E-06 1.43924435E-06 2.81941417E-07-2.98369497E-08-7.14896755E-05
59 47-1.42308289E-06-2.86084822E-06 2.46829812E-07-2.99478199E-07-5.43723104E-05
59 48-1.90896921E-06-2.58422190E-07-1.55205970E-05 1.56270271E-05 5.62580249E-03
59 49 2.08523229E-06 6.38294011E-07-1.54893612E-05 1.56923114E-05 5.62700950E-03
59 50 1.00594788E-06 3.16097750E-06-5.87364358E-07 3.19386468E-07 1.24726619E-04
59 51-2.23684423E-07 1.73540022E-06 1.66664755E-05-3.80072530E-06 7.15800400E-06
59 52 2.90191977E-03-2.23067146E-05 1.59339287E-05 4.57289151E-03 8.03333331E-05
59 53-4.61427019E-05-3.41906311E-05-2.27706062E-05-1.66559704E-02-9.67557154E-03
59 54 3.22836932E-07-6.75135994E-07-1.55062070E-05-5.62197615E-06 1.12432933E-05
59 55 2.77799886E-03-8.04346294E-06 3.57133749E-05 4.46543272E-03 8.45432763E-05
59 56-4.81106686E-05-3.64326077E-05-1.73511758E-05-1.65518882E-02-9.84236027E-03
59 57-5.03308099E-07-1.14395637E-05 3.69778671E-06-4.34954407E-04 4.04810253E-04
59 58 1.45077715E-01-3.49902382E-04 3.43755041E-04 1.20355985E-01-2.65701221E-05
59 59-3.40125710E-05 6.05826931E-05 3.41515582E-05 5.31523602E-03-6.52772389E-03
59 60 8.24556907E-06 7.59020632E-06-1.60106547E-05 1.56294280E-05 5.60435763E-03
59 61 7.09790835E-07 1.68145403E-06-1.60538755E-05-4.29448043E-04 4.26355322E-04
59 62 1.45162690E-01-3.62742247E-04 3.46729623E-04 1.20433817E-01 1.70040085E-05
59 63 3.85434529E-05-5.55474614E-05-3.27853635E-05-3.10611370E-03 7.81602982E-03
59 64-3.71271988E-06-5.11848574E-06-1.65910294E-05 1.63218481E-05 5.60755900E-03
59 65 8.77584254E-06 8.48157265E-06-7.49382191E-08 3.63025013E-07 1.34317636E-04
59 66 1.14581085E-06-3.83081628E-06-4.53640377E-07 5.18218157E-08 1.29643087E-04
60  1 6.92564275E-07 2.94710040E-06-1.18272656E-05-2.39481504E-04 2.47940840E-04
60  2 8.64724419E-02-2.47143944E-04 2.50070591E-04 8.99996320E-02-1.06854524E-04
60  3 1.43763910E-05 9.24781334E-05 5.51029217E-05 2.21783715E-02 2.60042545E-03
60  4-8.71048946E-08-5.11317635E-06-1.33710972E-07-5.80714723E-04 6.00509162E-04
60  5 2.12888704E-01-5.45243917E-04 5.72470661E-04 1.99860232E-01 3.67417894E-05
60  6 8.57585182E-06-4.53176413E-05-2.69517401E-05-7.72901933E-03 1.69948451E-03
60  7 5.18380837E-07 5.66328198E-08-1.84910498E-05 2.11413779E-06-4.96572244E-06
60  8-4.45557456E-04 7.53278355E-06-3.08871700E-07-4.76033880E-04 1.01754757E-04
60  9-6.05553932E-05-4.11993636E-05-2.60347917E-05-2.14112772E-02-1.25275987E-02
60 10-2.49099819E-08-5.77444768E-07 4.73682861E-06 1.56302349E-06 3.11236030E-06
60 11 5.40895280E-04-3.96455203E-06-4.82998027E-06 5.70905575E-04-1.01767285E-04
60 12 6.19199841E-05 3.98473006E-05 2.71724491E-05 2.13602731E-02 1.26140593E-02
60 13 5.46732370E-07 4.07234986E-06-5.48287162E-06 5.84029091E-04-6.17120322E-04
60 14-2.12867274E-01 5.44955602E-04-5.69228166E-04-1.99838545E-01-1.15137047E-05
60 15 3.83918482E-05-2.68781435E-05-1.45215615E-05 2.28409310E-03 7.58570779E-03
60 16-3.02159954E-08-1.78626977E-06 1.15340732E-05 2.48879670E-04-2.49524043E-04
60 17-8.65587721E-02 2.64109359E-04-2.60825885E-04-9.00792045E-02 6.41493006E-05
60 18-8.97250590E-05 2.55757584E-05 1.27020908E-05-1.30574412E-02-1.81101760E-02
60 19-2.12033847E-08-2.13382782E-06 8.95515352E-07 5.84472950E-04-6.03301934E-04
60 20-2.12957050E-01 5.47748631E-04-5.62680517E-04-1.99931701E-01 1.02050410E-05
60 21-3.66182457E-05 2.64132047E-05 1.45530920E-05-2.18369946E-03-7.52824428E-03
60 22-4.13275266E-09-4.07973374E-07 1.50485823E-06-5.90852896E-04 5.98060839E-04
60 23 2.12974274E-01-5.54584326E-04 5.60714828E-04 1.99948717E-01-3.67671255E-05
60 24-8.40176454E-06 4.51688901E-05 2.60756727E-05 7.62965060E-03-1.75928145E-03
60 25 1.48249709E-07-2.29562262E-07-4.36821580E-06-2.35254569E-04 2.40889745E-04
60 26 8.57831873E-02-2.49271352E-04 2.49000645E-04 8.92858848E-02 1.05467782E-04
60 27-1.20775797E-05-9.33902023E-05-5.48637846E-05-2.21419301E-02-2.64380734E-03
60 28 2.07995858E-07 8.23041727E-07-9.43806320E-07 2.32998801E-04-2.43704239E-04
60 29-8.58728369E-02 2.50500719E-04-2.48672691E-04-8.93700552E-02-6.16212543E-05
60 30 8.86248172E-05-2.70035629E-05-1.28050841E-05 1.30780662E-02 1.80571945E-02
60 31 3.82855963E-07 2.67287609E-08-1.18818887E-05-3.66748657E-04 3.76902337E-04
[truncated: 1,350,037 more chars]
