# Supplementary material for: Active Learning Configuration Interaction for Excited-State Calculations of Polycyclic Aromatic Hydrocarbons
Source: J Chem Theory Comput. 2021 Nov 17;17(12):7518–30. doi: 10.1021/acs.jctc.1c00769 (PMC8675132; doi:10.1021/acs.jctc.1c00769)
Supplement: Supplementary file 2 — ct1c00769_si_002.zip [file ct1c00769_si_002.zip › Tetracene/Hartree_Fock/HF_gamess.inp]

 $SYSTEM MWORDS=400 TIMLIM=1440  $END

 $CONTRL ISPHER=1 SCFTYP=RHF RUNTYP=ENERGY CITYP=NONE  $END

 $BASIS GBASIS=CCD  $END

 $DATA 
 tetracene
 C1
 C 6   -4.886463     0.818877     0.181557
 C 6   -3.501709     0.849270     0.185266
 C 6   -2.785220     2.053493     0.183860
 C 6   -3.517718     3.299698     0.178270
 C 6   -4.918292     3.259202     0.174524
 C 6   -5.618287     2.063955     0.176035
 C 6   -1.385296     2.093592     0.187601
 C 6   -2.801878     4.503537     0.176840
 C 6   -1.416327     4.533930     0.180585
 C 6   -0.684908     3.289540     0.186126
 C 6    0.736522     3.339520     0.189863
 H 1    1.283575     2.404101     0.193989
 C 6    1.397560     4.528113     0.188347
 C 6    0.678597     5.751284     0.182927
 C 6   -0.681476     5.751711     0.179193
 H 1   -0.834408     1.159152     0.191749
 H 1   -2.951777    -0.085807     0.189428
 H 1   -5.468046     4.194380     0.170310
 H 1   -3.350614     5.439248     0.172702
 H 1    2.479818     4.548132     0.191284
 H 1    1.222383     6.687235     0.181792
 H 1   -1.232928     6.684559     0.175079
 C 6   -5.621886    -0.398972     0.182998
 C 6   -7.040088     2.013487     0.172068
 C 6   -7.700862     0.825242     0.173398
 H 1   -8.783040     0.804206     0.170332
 C 6   -6.981526    -0.398515     0.179080
 H 1   -7.526139    -1.333914     0.180189
 H 1   -5.069519    -1.331643     0.187288
 H 1   -7.586573     2.949600     0.167697
 $END
